# Supplementary material for: SaPt-CNN-LSTM-AR-EA: a hybrid ensemble learning framework for time series-based multivariate DNA sequence prediction
Source: PeerJ. 2023 Oct 4;11:e16192. doi: 10.7717/peerj.16192 (PMC10559882; doi:10.7717/peerj.16192)
Supplement: Supplemental Information 1 [file peerj-11-16192-s001.zip]

Archive with 30 entries (28 files):
- Source data/
- Source data/Supporting Information/
- Source data/Supporting Information/A NC_001405.xlsx
- Source data/Supporting Information/A1-S NC_001405.xlsx
- Source data/Supporting Information/ARFIMA_SIM.m
- Source data/Supporting Information/Architecture and parameters.xlsx
- Source data/Supporting Information/A(2).xlsx
- Source data/Supporting Information/A(3).xlsx
- Source data/Supporting Information/B NC_010808.xlsx
- Source data/Supporting Information/B1-S NC_010808.xlsx
- Source data/Supporting Information/B(2).xlsx
- Source data/Supporting Information/B(3).xlsx
- Source data/Supporting Information/C NC_048213.xlsx
- Source data/Supporting Information/C1-SNC_048213.xlsx
- Source data/Supporting Information/C(2).xlsx
- Source data/Supporting Information/C(3).xlsx
- Source data/Supporting Information/D NC_010147.xlsx
- Source data/Supporting Information/D1-S NC_010147.xlsx
- Source data/Supporting Information/D(2).xlsx
- Source data/Supporting Information/D(3).xlsx
- Source data/Supporting Information/E NC_011646.xlsx
- Source data/Supporting Information/E1-S NC_011646.xlsx
- Source data/Supporting Information/E(2).xlsx
- Source data/Supporting Information/E(3).xlsx
- Source data/Supporting Information/F NC_028764.xlsx
- Source data/Supporting Information/F1-S NC_028764.xlsx
- Source data/Supporting Information/F(2).xlsx
- Source data/Supporting Information/F(3).xlsx
- Source data/Supporting Information/LSTM.m
- Source data/Supporting Information/RNN LSTM.m
