# Supplementary material for: SaPt-CNN-LSTM-AR-EA: a hybrid ensemble learning framework for time series-based multivariate DNA sequence prediction
Source: PeerJ. 2023 Oct 4;11:e16192. doi: 10.7717/peerj.16192 (PMC10559882; doi:10.7717/peerj.16192)
Supplement: Supplemental Information 1 [file peerj-11-16192-s001.zip › Source data/Supporting Information/A NC_001405.xlsx]

## Sheet: Sheet4
Data point	1	2	3	4	5	6	7	8	9	10	11	12	13	14	15	16	17	18	19	20	21	22	23	24	25	26	27	28	29	30	31	32	33	34	35	36	37	38	39	40	41	42	43	44	45	46	47	48	49
1	3	1	4	3	1	4	3	1	4	1	1	4	1	4	1	3	3	4	4	1	4	4	4	4	2	2	1	4	4	2	1	1	2	3	3	1	1	4	1	4	2	1	4	1	1	4	2	1	2
2	4	2	4	2	1	3	2	4	2	2	3	2	3	2	2	2	2	3	2	4	2	2	2	1	1	3	2	2	2	2	3	2	2	2	4	2	1	3	2	4	1	2	4	1	2	4	2	4	2
3	1	4	2	4	4	2	3	1	1	2	4	2	4	2	2	3	2	2	1	1	3	1	3	1	4	2	4	1	1	2	3	2	3	3	2	2	1	4	2	4	2	2	4	1	1	1	1	2	4
4	4	2	4	2	3	2	3	3	2	2	4	2	4	1	4	1	3	2	2	2	1	1	2	4	2	1	3	1	1	4	4	4	4	3	2	3	2	3	2	2	4	4	4	4	1	2	2	3	2
5	1	1	1	4	4	4	2	2	2	3	2	4	1	1	3	3	1	1	2	4	1	1	4	2	4	4	4	2	2	3	3	1	4	4	4	4	3	2	3	2	2	2	1	1	1	1	3	4	2
6	2	4	2	1	1	1	4	3	4	2	1	1	4	1	1	4	4	3	4	2	4	2	4	4	1	3	4	3	1	4	1	2	3	2	3	2	4	1	1	4	1	4	4	4	2	4	3	4	1
7	1	3	4	4	4	2	1	3	3	2	4	4	4	1	3	2	4	2	2	1	2	1	3	4	3	2	3	3	3	1	2	2	4	2	4	4	4	4	4	3	4	3	1	2	2	4	2	4	4
8	2	2	2	4	3	1	1	1	2	4	4	2	2	3	2	4	4	4	4	1	4	4	1	4	4	1	4	1	2	4	3	1	2	3	4	2	1	3	2	3	2	3	1	2	4	2	4	1	4
9	2	1	2	4	4	3	3	4	3	1	1	2	1	2	2	3	3	1	3	4	3	4	4	2	1	2	4	2	3	3	1	2	3	2	1	2	4	1	2	1	2	4	4	4	4	3	4	3	3
10	3	3	2	1	3	1	3	3	2	2	2	1	3	4	2	1	1	1	1	4	2	1	2	1	3	1	4	1	4	4	1	4	3	4	2	3	3	1	3	2	2	1	2	2	4	2	4	4	1
11	1	4	2	2	3	3	2	3	3	1	2	4	3	4	4	4	4	2	2	1	3	3	1	2	3	4	2	1	4	3	2	1	1	2	1	2	2	4	1	3	4	2	2	3	4	2	1	4	1
12	3	3	4	1	2	3	3	1	4	4	4	4	2	1	1	3	3	1	3	3	4	1	3	3	3	4	4	3	1	3	2	1	1	3	4	2	4	1	4	2	1	4	4	4	1	2	1	3	2
13	2	1	1	2	1	4	3	3	3	1	1	3	2	1	2	2	1	2	2	3	2	2	4	4	4	3	2	3	1	2	1	4	4	4	4	4	3	3	3	2	1	2	4	3	4	2	4	1	1
14	3	1	2	2	1	1	2	2	2	1	4	4	2	1	3	4	4	1	4	4	3	1	3	4	4	4	4	3	3	2	3	3	2	2	3	2	3	3	3	2	2	4	4	3	4	3	3	2	2
15	3	4	4	4	3	3	3	2	2	3	1	2	3	3	3	2	1	2	3	1	2	3	3	2	2	1	2	3	1	2	1	2	1	2	3	3	4	4	2	2	2	4	3	3	2	2	4	4	4
16	3	4	4	2	4	2	3	3	2	2	1	2	2	4	2	1	4	3	2	1	4	3	4	4	1	3	3	4	2	3	3	1	3	2	1	2	2	3	4	2	2	3	4	4	4	3	3	1	3
17	2	1	2	2	1	4	2	1	1	2	1	2	2	2	4	2	1	2	2	1	2	4	4	4	2	4	2	4	4	1	2	1	4	4	1	4	2	4	2	2	1	2	3	1	3	3	3	3	2
18	1	2	2	4	3	4	4	2	4	3	1	4	4	1	4	3	1	3	3	2	2	1	2	2	1	1	4	1	3	2	2	2	2	2	1	3	3	3	1	2	1	4	1	4	4	1	4	2	4
19	4	1	4	1	4	2	1	2	2	1	3	3	4	2	4	2	2	3	1	4	2	4	4	4	2	4	3	4	1	3	1	2	4	1	1	2	4	2	1	1	1	1	4	4	1	4	2	2	2
20	1	2	1	2	4	2	2	4	2	2	2	4	4	4	2	2	4	2	4	2	2	4	1	1	4	4	4	4	4	4	4	4	4	1	1	4	4	4	4	4	1	3	1	2	4	4	4	4	2
21	1	4	4	4	4	2	4	1	4	4	2	4	2	1	4	4	4	4	4	4	1	1	1	1	2	2	4	3	3	4	2	4	2	4	3	4	2	1	1	3	3	4	2	1	2	3	3	4	2
22	2	1	1	3	3	2	2	1	2	3	3	4	2	3	1	1	2	1	3	3	4	1	3	3	3	2	2	3	2	4	3	3	4	1	1	1	4	4	2	2	4	2	3	3	4	2	3	4	1
23	3	3	2	1	3	1	4	3	1	3	3	4	2	4	2	4	3	4	1	2	1	2	1	1	4	2	3	1	1	4	1	2	4	1	2	4	1	3	2	2	1	4	1	2	3	4	2	4	2
24	4	3	4	1	1	3	1	3	1	3	3	4	3	3	4	2	1	2	1	4	1	3	1	3	3	3	2	2	4	2	2	4	3	3	3	2	3	4	2	4	2	3	3	3	3	1	4	4	1
25	2	4	2	1	2	1	2	4	4	2	2	4	2	2	2	3	2	4	3	2	3	3	1	2	2	3	4	2	4	2	2	1	1	4	2	4	1	4	3	2	1	2	2	1	3	4	4	2	3
26	2	2	2	3	1	1	3	3	4	4	4	2	2	1	3	4	4	2	1	2	3	4	2	4	1	1	1	3	2	3	3	3	3	1	2	2	3	3	1	4	1	1	2	2	4	2	4	1	1
27	3	2	4	2	4	2	4	2	2	4	4	1	1	3	2	3	3	4	4	4	2	4	4	4	2	3	4	2	1	1	4	2	1	2	4	4	2	1	4	2	4	1	1	2	4	4	4	1	1
28	1	4	1	1	4	2	4	4	4	1	1	3	4	4	2	3	1	4	2	2	3	2	4	2	4	4	1	1	1	4	2	2	2	2	3	2	2	2	2	3	4	4	1	1	1	2	2	2	4
29	3	2	4	2	2	2	3	4	1	1	4	3	4	4	2	2	4	4	1	3	1	4	3	4	2	1	3	3	4	3	1	4	2	2	1	2	2	3	4	4	2	2	2	1	2	4	2	4	4
30	4	3	4	2	3	4	2	4	2	3	2	4	1	1	3	4	4	2	3	4	2	2	1	1	3	1	2	1	2	3	4	3	4	1	1	3	1	2	4	1	3	3	4	3	4	4	2	2	4
31	3	4	2	4	2	2	2	2	3	4	3	3	4	3	3	3	1	2	2	3	1	1	1	2	4	4	1	2	4	3	4	2	3	1	2	1	1	4	4	1	1	2	2	1	2	2	1	4	4
32	4	4	4	2	1	1	2	1	2	3	4	4	4	4	2	1	1	1	4	3	3	4	2	4	2	2	4	2	1	2	3	4	2	4	4	4	2	1	4	4	3	4	4	4	2	1	1	4	3
33	2	3	2	3	4	4	4	4	3	3	1	1	2	1	2	1	1	2	2	4	3	1	4	3	1	1	2	1	3	4	4	4	2	2	1	4	4	4	4	4	3	3	1	3	1	3	3	2	2
34	2	3	4	2	3	4	2	4	4	2	3	4	4	4	4	4	4	2	1	2	4	4	4	4	1	4	1	1	1	2	2	1	4	1	1	1	4	2	2	1	2	3	2	1	1	2	1	1	1
35	2	2	2	2	2	2	4	1	3	3	4	2	3	4	2	2	1	4	4	4	4	3	4	2	2	3	3	1	4	2	3	1	4	3	4	2	4	2	2	1	2	1	2	3	2	2	4	2	2
36	1	1	4	3	2	3	3	4	2	3	4	1	3	4	2	4	4	2	4	3	4	4	3	3	2	4	3	3	2	3	3	3	2	2	3	1	1	4	1	1	4	1	3	3	2	1	3	2	2
37	3	1	2	2	1	2	2	1	1	2	3	3	1	2	2	3	2	2	3	2	2	3	2	2	3	2	2	3	1	2	2	1	2	3	1	2	1	2	3	3	3	1	4	2	2	1	1	3	3
38	3	4	2	2	1	3	3	3	4	3	2	2	2	1	1	4	2	1	1	4	2	4	4	2	4	1	3	1	2	2	4	2	2	3	4	2	1	1	3	4	2	4	4	4	3	3	1	2	1
39	4	4	4	4	1	1	3	3	1	4	4	1	1	3	2	1	2	2	1	4	2	2	2	3	1	2	2	2	2	3	4	1	1	1	2	2	2	2	2	4	1	1	1	2	1	2	2	2	1
40	3	4	2	1	2	2	3	4	1	3	1	2	1	2	2	1	2	2	3	4	1	2	2	1	1	4	3	4	1	1	3	4	4	4	4	1	2	3	4	4	1	1	4	2	1	3	3	1	2
41	1	2	4	2	4	2	4	4	1	3	4	4	4	4	3	1	2	3	1	2	1	4	4	1	1	2	2	1	4	1	1	4	4	2	3	2	3	4	1	1	4	2	1	2	3	4	4	2	1
42	1	2	1	1	2	4	1	4	4	3	3	1	4	1	2	1	2	3	1	2	3	4	2	1	3	3	1	3	4	4	1	3	4	2	2	3	4	2	3	1	2	3	3	1	2	2	2	2	1
43	1	2	2	3	4	1	4	4	1	2	2	2	4	1	4	1	4	2	3	1	1	1	2	2	4	2	2	3	1	3	4	4	1	2	2	3	3	1	2	1	4	4	2	3	1	1	2	4	1
44	1	1	3	4	4	2	4	1	1	1	4	1	4	3	1	2	2	1	1	4	4	2	4	4	2	3	4	1	3	1	4	4	4	3	4	2	2	2	1	1	3	2	2	2	2	3	3	2	1
45	1	4	1	3	2	2	1	2	2	1	4	1	2	2	2	4	2	2	3	3	4	4	4	1	2	1	4	2	4	1	2	3	1	4	2	1	4	1	1	1	4	1	4	2	4	2	2	3	3
46	2	3	1	4	2	2	1	3	2	2	2	2	4	2	2	4	4	1	4	4	1	4	2	1	1	4	2	4	2	1	2	2	4	4	4	1	3	4	2	2	4	3	3	3	1	1	4	4	4
47	4	4	4	4	3	3	4	2	2	3	3	1	1	4	1	3	3	1	1	4	3	4	4	1	4	3	3	4	1	3	1	3	2	2	4	2	4	1	1	2	3	4	4	3	4	1	4	2	2
48	3	3	4	2	4	2	4	2	2	1	1	2	3	3	4	2	2	1	3	3	2	1	4	2	4	1	1	2	2	2	4	4	3	2	2	2	2	3	4	2	4	2	3	3	4	4	4	4	1
49	1	2	2	2	2	2	4	2	2	4	2	4	2	4	3	2	3	3	3	3	1	1	1	1	2	3	1	2	2	2	3	4	4	3	1	1	4	4	1	1	2	1	1	1	4	2	3	3	4
50	2	4	1	3	3	4	4	2	2	2	4	1	4	3	3	4	2	4	3	4	2	1	2	2	2	4	1	1	3	4	3	3	1	2	2	2	4	2	3	2	3	3	1	3	1	1	4	2	4
51	2	4	2	2	4	4	2	3	4	4	3	1	4	2	3	4	1	2	4	2	1	1	1	1	2	3	2	4	2	2	3	4	2	4	2	1	4	4	1	1	2	3	1	4	1	1	3	1	4
52	1	3	4	2	3	2	1	2	2	1	3	1	2	2	2	3	3	4	3	4	3	1	2	1	4	2	3	4	2	1	3	3	4	2	3	4	3	2	2	1	3	2	2	3	1	1	3	4	2
53	1	2	1	3	3	1	4	4	3	1	3	2	4	1	2	3	3	1	2	3	3	1	3	4	3	4	3	2	3	1	1	2	2	3	3	4	2	2	3	3	1	2	4	2	4	4	4	2	1
54	4	2	1	3	3	3	2	3	4	2	4	4	3	3	4	4	2	3	1	4	4	4	2	2	2	4	1	1	3	1	2	2	1	2	2	2	2	2	2	4	2	4	4	3	3	4	1	3	3
55	1	4	4	4	2	1	2	4	3	1	3	1	3	4	1	1	2	1	4	1	4	4	2	3	4	4	2	1	2	3	3	3	2	1	2	1	2	3	1	4	2	4	3	3	1	1	2	2	4
56	2	2	2	4	2	4	4	4	2	1	3	1	4	2	1	3	3	1	4	2	1	1	2	1	4	3	4	2	2	1	1	2	2	4	2	3	4	2	1	2	2	4	1	3	2	1	4	2	1
57	2	2	4	2	3	1	2	1	3	3	3	4	2	3	2	1	2	4	2	4	2	2	3	2	2	4	1	1	1	3	1	4	1	4	4	1	2	2	1	1	3	3	1	2	3	3	4	2	4
58	4	2	1	3	3	2	1	2	2	1	2	3	4	2	1	2	2	3	3	3	2	1	4	3	1	3	4	4	2	2	4	2	3	4	2	2	3	3	4	2	3	1	3	3	3	2	3	2	3
59	3	4	1	2	3	2	1	4	2	1	1	2	1	4	1	3	1	2	1	4	4	2	1	2	2	4	1	3	4	2	1	1	1	4	2	4	2	4	2	2	2	3	2	4	2	2	3	4	4
60	1	2	1	1	4	1	4	1	4	1	1	2	2	4	2	2	2	2	2	4	3	4	3	1	4	2	4	1	2	4	4	4	4	2	4	1	4	3	4	2	4	4	4	4	2	3	1	2	3
61	4	2	1	2	3	2	3	3	1	1	3	4	3	2	4	4	4	2	1	4	2	2	1	1	2	3	1	4	4	2	4	2	1	2	3	4	3	1	4	1	4	4	4	2	1	3	1	1	3
62	3	1	4	2	2	2	3	3	2	2	2	2	4	2	3	2	4	3	1	2	1	1	4	2	4	2	1	4	2	2	2	3	4	3	3	1	2	3	1	4	4	2	1	4	2	2	4	3	2
63	3	3	2	3	1	1	1	3	4	3	4	1	3	4	1	3	3	4	4	2	1	3	3	4	1	3	2	1	2	1	3	3	2	4	2	4	3	4	2	2	1	1	3	2	3	3	2	4	4
64	3	3	4	3	3	2	3	3	2	3	3	2	3	4	4	3	1	2	3	3	2	3	4	2	3	1	2	3	3	1	3	3	2	3	3	3	2	3	2	2	2	1	4	4	2	4	2	1	3
65	4	3	3	4	2	1	2	3	3	3	2	3	4	4	2	3	1	1	2	3	1	2	4	2	3	1	2	3	4	4	3	3	3	2	4	4	3	1	4	3	3	2	3	3	3	2	3	2	1
66	3	2	2	3	4	3	4	4	4	4	2	2	3	1	3	1	1	4	4	2	2	1	4	4	3	4	4	4	2	1	3	3	3	2	2	2	1	1	3	4	4	1	1	4	2	4	3	2	4
67	4	2	4	4	2	2	1	4	3	4	2	3	2	3	3	1	2	3	1	2	2	4	4	4	3	4	2	3	3	3	4	2	1	1	2	2	3	4	4	3	3	4	3	3	3	3	4	3	3
68	1	1	1	1	3	1	4	1	1	1	4	1	1	1	1	1	3	3	1	2	1	3	4	3	4	2	4	4	4	2	2	1	4	4	4	4	2	1	4	3	1	1	2	3	1	1	2	4	2
69	4	4	1	4	4	4	1	2	2	2	2	4	4	4	4	2	3	2	3	2	3	2	3	2	2	4	1	2	2	3	3	3	2	2	2	1	3	3	1	2	3	2	2	4	3	4	3	2	2
70	3	3	4	2	4	2	4	1	4	4	4	4	4	4	3	3	1	2	2	1	3	2	4	2	2	4	1	1	1	2	2	4	2	1	3	4	3	4	2	2	1	4	2	4	4	3	1	2	1
71	1	1	2	3	3	3	2	4	3	4	3	4	2	2	2	2	4	2	2	1	2	2	4	1	2	3	1	3	3	1	3	4	2	3	1	2	1	2	3	4	4	3	1	4	2	3	4	2	3
72	2	4	1	2	1	4	2	1	4	3	3	1	2	4	3	2	4	1	2	3	1	2	2	1	2	3	2	3	4	2	2	2	3	2	4	2	2	4	2	3	3	4	1	1	1	1	1	4	2
73	3	1	1	2	3	4	2	1	4	4	2	3	3	1	2	2	2	2	3	1	2	2	3	3	3	4	4	2	2	4	2	4	1	1	2	4	2	4	4	4	1	3	1	1	1	2	3	2	2
74	4	2	2	2	4	2	3	1	4	1	3	2	4	2	2	2	2	1	4	1	4	2	1	2	1	4	2	3	1	4	3	4	4	2	2	1	3	4	2	4	1	4	4	4	4	4	1	2	2
75	3	3	3	1	2	3	3	1	4	1	4	3	3	3	4	3	3	2	2	2	2	1	4	4	3	1	4	2	4	4	2	4	2	3	1	2	1	1	3	3	1	3	3	1	2	3	1	3	1
76	2	3	1	3	4	4	2	2	2	1	1	1	4	4	4	2	4	3	1	4	2	4	1	2	3	4	4	1	2	1	1	2	2	1	1	1	4	2	3	2	4	2	2	1	1	2	1	1	3
77	3	4	4	2	4	2	1	3	3	4	3	3	2	1	2	1	4	4	4	4	3	3	1	4	2	3	1	4	4	3	2	4	3	3	1	4	1	1	4	2	1	4	2	2	3	1	1	4	2
78	2	2	3	2	2	3	3	4	2	2	2	3	2	1	1	2	1	4	1	4	4	4	3	4	2	2	2	1	4	3	1	3	4	1	1	3	2	4	3	1	4	1	2	4	4	2	4	2	4
79	1	4	3	2	4	3	1	4	1	2	2	3	3	1	4	4	4	4	4	1	3	1	1	1	2	3	2	3	2	2	2	3	2	2	1	2	2	2	4	2	3	3	1	2	1	3	4	2	3
80	4	3	3	1	4	3	3	2	2	3	3	3	1	2	2	2	2	3	2	4	1	2	4	4	1	3	3	3	4	3	1	3	1	2	1	4	4	4	2	3	1	4	4	4	3	3	3	1	3
81	1	2	1	4	2	2	2	2	2	2	1	4	3	1	4	2	4	3	4	1	3	3	4	2	3	2	2	2	2	3	2	1	4	2	1	1	2	1	1	1	1	3	3	2	4	4	4	3	3
82	2	1	4	3	1	2	3	4	2	2	2	1	1	2	1	1	1	2	3	1	2	2	4	4	3	3	4	2	1	2	3	1	2	3	4	2	3	2	1	3	4	4	1	3	3	2	3	1	2
83	2	4	1	1	1	4	3	1	3	1	3	3	4	1	4	4	1	3	3	2	2	3	4	2	3	1	1	3	4	2	2	4	1	2	4	4	1	1	2	1	2	1	2	3	4	2	3	1	2
84	3	3	4	2	1	2	3	1	2	2	2	2	2	2	3	3	1	3	4	4	3	2	4	4	1	1	2	3	1	4	2	4	3	3	3	4	2	1	3	4	4	2	3	1	4	2	4	4	4
85	1	4	2	3	2	3	3	1	2	1	1	2	2	3	2	3	4	3	2	3	3	2	3	3	3	1	2	3	2	1	4	1	2	3	1	2	4	4	3	4	4	2	3	1	1	2	2	1	1
86	3	1	1	3	2	2	4	4	4	2	1	2	2	3	3	2	4	3	3	2	3	3	2	4	1	2	2	3	1	4	2	3	4	4	4	4	2	1	2	3	2	4	4	4	2	1	3	3	1
87	2	3	2	2	4	3	3	3	1	3	1	2	3	4	3	2	2	4	3	1	3	2	4	2	3	4	3	4	1	3	2	2	3	1	4	3	4	3	2	1	4	3	3	1	2	3	1	4	1
88	3	2	3	2	2	2	4	4	2	2	2	2	3	2	2	3	4	4	4	3	2	3	4	2	4	1	3	2	2	3	1	2	4	1	2	4	3	2	2	4	2	3	4	3	2	4	3	3	1
89	2	4	3	1	4	2	4	3	4	4	4	3	3	1	3	2	2	2	3	2	3	1	2	2	2	4	3	3	4	3	2	4	3	1	2	3	2	4	1	2	4	3	4	2	2	2	4	3	1
90	4	2	3	2	3	4	3	3	2	2	2	3	4	2	3	2	3	2	3	4	2	2	3	3	1	2	2	2	4	2	3	2	3	4	4	2	1	2	2	3	4	2	2	4	3	3	4	2	3
91	3	2	3	4	2	3	3	2	2	4	3	4	4	3	2	3	3	3	4	2	3	2	3	2	4	3	2	2	3	3	1	2	2	4	1	2	3	1	4	4	4	2	1	3	3	1	4	2	2
92	1	2	3	3	3	3	4	3	3	2	3	2	2	3	2	4	2	2	3	3	3	4	4	2	2	3	2	3	2	3	1	2	3	4	4	2	3	3	3	4	4	2	2	1	2	2	1	2	2
93	2	2	2	3	1	2	4	2	3	1	2	1	3	4	4	4	4	1	1	2	2	2	3	2	4	1	2	1	2	3	4	4	2	2	2	3	2	3	2	1	2	1	1	1	4	1	3	3	2
94	4	1	2	2	3	1	4	3	3	2	3	2	3	3	2	3	1	2	2	3	3	3	3	2	3	1	2	1	3	2	2	4	3	4	3	2	3	1	4	4	3	3	1	3	2	1	2	3	3
95	2	2	3	3	2	4	4	3	2	2	2	2	4	3	1	1	1	1	1	3	3	1	2	2	4	4	4	3	3	3	3	3	1	4	2	3	4	4	4	4	4	2	1	4	2	3	2	4	4
96	2	4	4	4	3	3	1	4	2	1	2	3	3	2	2	4	2	4	3	3	1	3	2	3	4	3	2	2	4	2	1	3	2	1	1	1	1	2	2	3	4	2	4	3	3	2	4	2	4
97	2	1	3	4	4	2	1	2	1	2	2	3	3	4	2	4	3	3	4	3	2	1	2	3	2	2	4	2	4	4	3	3	2	3	2	2	4	3	3	4	3	3	4	3	2	4	1	4	1
98	3	1	3	4	3	4	2	1	2	1	3	2	1	1	2	2	3	4	3	2	3	2	4	3	3	1	2	2	3	3	1	2	3	1	3	2	1	1	2	2	1	2	2	3	4	1	1	2	4
99	3	2	2	4	3	2	4	4	2	4	3	3	1	3	4	1	2	2	2	2	2	4	3	3	1	3	4	3	2	3	4	3	3	1	2	2	2	4	2	4	2	1	1	2	1	3	1	3	1
100	4	3	2	2	3	1	4	3	1	1	2	2	1	1	2	2	4	2	1	4	4	2	2	4	4	4	1	4	1	2	2	4	2	4	1	2	2	3	3	1	3	2	4	2	1	3	3	2	2
101	2	2	2	2	2	2	3	4	1	4	1	1	1	1	2	2	2	2	2	4	2	2	2	2	2	3	2	3	2	4	4	3	2	4	3	3	4	3	1	3	4	3	4	3	4	4	3	3	2
102	2	3	2	1	2	2	2	3	3	1	2	3	4	2	4	4	2	2	2	2	4	2	1	2	4	1	3	4	3	3	3	4	3	4	3	1	1	1	1	2	3	2	2	2	3	1	4	2	1
103	1	2	1	4	4	2	4	3	1	2	4	4	4	3	3	1	1	1	1	1	3	2	1	2	2	1	2	2	1	4	4	4	2	1	4	1	4	4	3	1	3	3	4	2	2	3	3	3	2
104	4	4	2	1	2	2	2	4	2	2	3	3	2	3	2	4	3	3	1	4	3	4	2	2	4	3	1	2	1	1	1	1	2	1	3	1	1	4	3	4	4	4	4	4	2	4	4	2	4
105	2	3	1	1	1	3	2	1	3	3	3	2	4	1	2	1	2	2	2	3	2	4	4	2	2	1	3	1	2	3	1	1	3	4	4	2	2	3	2	1	4	2	2	1	2	3	2	3	1
106	4	4	2	4	3	2	3	2	1	4	3	2	2	3	2	3	2	3	4	3	3	4	4	2	2	3	3	2	3	2	1	4	2	4	4	4	1	2	3	4	2	3	1	3	2	4	1	4	4
107	3	1	3	3	2	3	3	1	4	4	3	2	2	2	1	1	1	2	1	3	2	2	4	2	2	4	2	3	2	3	4	3	2	4	3	2	2	2	3	1	3	3	1	2	2	4	2	3	1
108	3	2	2	4	4	2	4	2	3	1	2	2	2	4	2	1	3	1	1	2	2	4	3	1	1	3	2	3	4	2	2	4	2	2	3	4	1	3	3	4	3	4	3	3	2	3	2	4	1
109	2	4	3	3	1	2	3	1	2	1	2	2	3	2	2	3	3	2	3	3	3	4	4	2	3	2	3	2	1	1	3	1	2	1	1	4	2	2	3	2	2	4	1	2	4	2	2	2	4
110	4	3	2	4	3	3	2	2	2	2	2	2	4	3	4	2	3	2	4	3	3	1	3	2	2	4	1	1	1	2	1	3	3	3	3	2	2	2	3	1	2	3	1	2	2	3	2	3	2
111	4	3	4	1	4	3	4	4	2	3	1	4	3	3	4	4	2	3	1	1	2	4	3	4	1	2	3	2	3	3	4	2	3	4	2	3	3	1	4	2	3	2	3	2	2	2	3	2	2
112	4	3	2	4	1	4	2	2	2	4	4	2	1	2	4	2	2	2	2	2	1	3	3	3	3	1	4	2	2	3	1	4	2	2	2	2	4	2	2	2	4	2	1	2	3	2	3	2	2
113	3	3	2	3	1	1	1	4	2	4	3	2	4	1	1	1	3	2	4	1	2	1	2	2	2	2	3	4	3	4	3	4	2	1	2	4	1	4	4	3	3	1	1	2	1	4	1	4	2
114	3	4	4	3	3	1	3	3	2	3	2	2	1	4	2	3	4	2	2	3	2	3	2	3	1	3	2	4	1	1	4	3	2	4	1	4	1	2	4	4	3	2	4	2	3	2	1	2	2
115	4	3	2	2	2	1	3	3	2	1	2	2	4	4	2	3	4	1	3	2	2	2	3	2	2	2	3	4	2	3	4	3	4	2	3	4	3	2	2	1	1	2	1	3	4	1	4	3	4
116	2	3	1	4	2	4	2	1	2	4	4	2	2	1	4	2	1	4	1	4	2	2	4	4	2	2	1	3	2	3	4	2	2	1	1	2	1	3	2	4	4	2	1	1	2	3	4	2	2
117	3	3	4	1	3	3	2	3	2	4	3	1	3	2	3	1	3	2	1	1	2	2	1	2	2	3	2	4	1	2	2	1	2	4	3	2	3	2	3	1	2	3	4	4	2	4	4	2	1
118	2	4	2	1	3	3	4	2	3	1	3	2	4	3	4	1	2	2	2	3	2	3	1	2	4	1	2	4	3	3	1	2	2	2	4	4	4	3	3	4	4	2	1	4	2	1	4	2	4
119	4	2	4	3	3	3	4	4	4	4	4	4	4	4	3	3	1	3	1	2	3	4	3	2	3	2	2	4	4	2	1	2	2	1	3	1	1	1	3	4	3	4	4	3	2	3	2	2	4
120	4	3	4	4	2	2	1	4	3	2	2	1	1	1	3	3	3	2	4	3	2	2	3	3	4	3	3	2	1	1	3	2	2	4	1	1	2	1	2	3	3	4	1	2	3	1	4	2	4
121	1	3	2	2	3	3	4	2	2	4	1	2	2	3	2	3	1	2	3	1	4	3	3	3	4	4	4	4	3	4	1	3	2	2	2	4	1	2	3	2	3	2	4	1	4	2	3	3	4
122	3	2	2	1	2	3	2	1	2	2	4	2	4	2	2	2	4	2	1	2	3	2	3	1	1	1	2	2	4	2	4	3	3	3	4	1	1	3	3	1	4	2	1	3	4	4	4	2	1
123	4	4	2	1	1	2	4	3	1	2	4	2	4	3	2	4	3	2	3	1	4	3	3	2	3	3	3	4	2	3	4	3	3	3	1	2	1	2	3	1	1	1	1	1	2	4	3	3	2
124	2	1	1	3	2	3	2	2	2	4	4	4	2	2	3	1	2	2	2	3	2	1	1	2	2	4	2	1	3	1	4	3	2	4	4	2	1	1	1	1	2	4	1	4	3	4	4	4	3
125	1	4	1	1	1	2	4	4	2	3	2	4	2	4	2	1	4	2	3	2	2	1	1	2	2	2	4	3	3	3	2	2	3	1	3	3	4	3	2	2	1	1	3	2	2	4	4	2	4
126	2	3	2	2	3	2	1	2	3	1	3	2	1	4	3	4	3	2	4	3	2	1	1	2	3	3	2	4	4	2	1	4	2	4	4	2	4	2	2	3	3	3	1	3	2	1	4	2	4
127	1	1	2	3	2	3	2	2	2	2	4	2	3	3	3	4	4	2	1	4	2	2	1	2	2	2	3	1	1	4	4	4	4	4	4	1	1	2	4	4	3	3	4	3	2	4	1	2	2
128	2	2	2	2	1	2	3	4	2	1	2	3	3	3	2	4	2	4	4	3	4	2	1	3	1	2	2	2	3	3	3	1	2	4	3	4	2	3	1	1	2	1	4	2	1	2	2	2	4
129	1	1	4	2	1	2	3	4	3	3	1	3	1	2	2	4	3	1	3	2	2	2	3	3	1	4	4	1	2	3	1	4	4	4	2	3	1	2	2	4	2	2	4	3	2	3	2	1	1
130	4	2	2	3	2	1	3	3	4	1	4	2	2	3	3	1	4	4	4	4	4	4	3	4	2	2	2	2	4	2	1	4	2	3	1	2	4	1	2	1	1	2	2	4	1	1	2	3	2
131	3	1	2	3	2	2	4	3	3	3	1	4	3	3	1	1	2	2	4	3	3	1	3	2	2	3	4	1	2	2	4	3	4	3	2	3	2	3	2	2	3	2	2	4	3	1	3	3	1
132	3	3	2	3	3	2	1	1	3	4	4	3	1	4	1	1	3	3	1	2	3	1	4	2	1	1	2	2	2	3	1	3	2	1	2	3	4	2	3	4	4	3	3	3	1	1	1	2	2
133	2	4	1	4	1	2	2	4	3	4	3	4	1	3	1	4	3	2	4	1	2	2	4	2	1	3	1	1	1	2	1	2	1	3	2	3	4	3	2	2	4	2	3	2	1	2	2	1	4
134	2	2	2	1	1	2	1	1	3	4	2	2	1	4	3	4	3	3	3	2	3	3	1	3	3	1	2	4	4	2	2	1	2	2	1	2	4	2	2	3	4	2	4	4	2	1	4	2	4
135	1	1	2	4	3	3	3	4	2	3	2	1	3	2	2	2	3	3	2	1	1	3	1	3	4	3	2	4	2	3	4	2	2	3	4	4	4	4	2	4	1	1	1	1	1	3	2	4	2
136	3	1	2	3	2	2	4	2	3	1	3	2	2	2	3	4	2	4	1	3	1	4	3	3	4	2	3	1	3	2	1	2	2	4	4	2	1	3	3	4	2	1	3	2	1	3	3	2	3
137	3	1	2	1	2	4	2	2	2	1	1	4	4	4	2	1	2	3	3	3	3	4	3	2	3	3	4	2	2	3	2	2	2	4	4	4	2	2	3	4	2	2	4	2	2	4	3	4	4
138	2	3	4	4	2	4	3	3	4	4	2	1	3	3	2	4	3	4	2	2	3	4	2	3	4	3	2	1	2	2	2	2	1	2	4	4	1	4	2	2	4	2	2	1	4	3	2	2	1
139	3	2	3	2	1	2	3	3	3	1	1	1	2	4	3	3	1	2	1	4	2	4	3	3	2	3	2	3	2	3	2	2	3	2	2	4	3	2	2	1	2	3	4	4	2	1	4	2	1
140	1	2	1	4	2	2	2	1	2	3	4	2	4	3	3	1	4	2	2	4	3	4	2	2	1	2	3	4	3	3	3	2	3	2	2	3	2	1	3	1	2	2	4	3	1	2	2	3	2
141	1	2	2	4	4	4	1	3	3	4	3	2	3	1	4	1	2	3	3	2	2	2	4	3	1	2	2	2	3	2	3	2	2	2	3	4	1	2	2	4	3	3	1	2	2	4	2	1	4
142	1	2	2	2	2	3	4	2	2	4	4	2	2	4	2	2	3	2	2	3	2	4	3	2	1	4	2	1	3	4	4	2	3	1	1	2	1	2	2	3	3	2	3	1	4	3	3	3	3
143	1	3	2	2	4	1	3	3	2	3	2	3	2	2	3	2	2	2	3	2	2	4	2	2	2	3	3	2	3	2	2	2	2	2	4	2	4	3	3	4	4	2	2	1	4	2	1	4	2
144	2	2	4	2	1	3	2	3	2	2	2	3	2	2	2	3	3	3	3	3	2	2	1	2	2	4	1	2	2	2	2	2	2	2	3	4	3	2	2	2	1	3	3	3	2	3	3	2	2
145	2	2	2	2	3	1	3	2	4	3	2	2	3	2	3	3	2	3	2	3	2	3	2	2	2	3	1	2	2	1	2	3	4	2	2	4	2	3	4	2	3	2	3	2	3	2	2	1	2
146	1	3	2	3	2	1	3	2	1	3	2	3	2	2	3	2	2	4	4	2	1	4	3	4	3	3	4	2	1	1	4	3	4	2	2	3	2	3	3	4	3	4	2	3	2	4	2	1	1
147	3	2	2	4	2	1	2	3	4	4	2	1	1	3	3	4	2	1	1	1	2	1	2	1	2	4	4	3	2	1	3	1	2	1	1	4	3	1	1	4	4	4	3	2	2	4	2	4	3
148	3	3	4	2	2	3	2	3	1	1	1	1	4	3	4	3	3	4	2	3	1	3	2	4	3	4	3	3	4	2	1	2	4	4	2	4	3	4	4	2	1	4	1	2	2	3	2	1	4
149	1	3	4	2	3	4	3	2	1	4	3	4	3	4	4	3	3	4	3	3	4	2	2	1	2	1	4	3	4	3	3	2	3	2	4	3	3	2	2	3	4	3	2	3	4	3	3	1	3
150	2	2	4	3	2	4	4	2	2	1	2	1	4	2	3	2	2	2	3	3	1	4	2	1	2	3	4	2	3	2	1	2	1	1	2	2	3	2	4	4	2	1	2	2	3	3	4	3	3
151	3	2	3	2	2	3	4	2	4	1	2	1	3	3	1	3	2	3	3	3	3	3	4	4	3	2	2	3	1	4	3	2	3	2	2	2	3	2	3	2	3	1	4	2	1	3	3	1	3
152	4	2	1	2	3	4	3	3	1	3	2	4	2	3	3	2	2	2	3	2	1	1	2	1	3	2	2	3	2	4	1	2	4	4	4	3	2	3	1	2	2	3	2	3	4	2	1	1	1
153	2	2	2	4	2	2	4	2	2	3	2	2	4	2	4	2	4	4	3	4	2	3	3	1	3	2	1	1	2	1	1	2	4	1	3	1	4	1	1	3	3	3	1	2	3	2	4	3	2
154	3	2	4	4	2	1	4	1	4	3	3	3	3	3	1	1	2	2	3	3	4	3	1	1	2	2	3	2	3	4	3	3	1	4	2	2	3	3	4	3	2	4	1	2	1	1	2	4	3
155	4	2	1	1	1	1	1	3	4	2	2	2	1	2	4	4	2	3	2	3	2	3	3	2	1	3	1	3	2	2	4	4	1	1	3	4	3	3	4	3	3	4	3	3	1	2	1	1	2
156	3	2	2	3	2	1	3	1	2	4	2	4	3	2	3	2	3	1	3	3	4	3	2	3	2	3	4	3	1	1	1	2	2	3	4	1	3	1	2	2	2	2	3	3	4	3	4	4	3
157	3	3	4	3	4	4	3	3	1	4	1	1	2	2	2	3	3	4	3	3	3	3	4	4	3	4	4	3	4	4	3	4	4	3	4	4	3	4	2	2	3	2	2	3	2	2	4	2	2
158	3	1	3	2	2	3	2	2	3	2	1	3	2	1	3	2	2	3	2	3	1	3	3	2	2	2	1	2	2	3	2	2	4	3	2	1	3	1	1	1	2	3	2	3	4	3	2	1	4
159	2	2	3	2	1	3	2	2	3	2	3	1	4	2	2	4	3	4	3	2	2	4	2	1	3	2	2	3	2	3	2	2	3	3	2	4	4	3	4	3	2	3	2	2	2	2	2	3	2
160	3	2	3	3	2	3	3	3	2	4	3	1	4	2	4	3	3	3	2	2	4	4	1	4	2	2	2	4	4	2	2	3	2	2	2	2	2	2	3	4	2	3	3	2	4	2	3	2	2
161	3	2	3	4	1	1	3	2	1	4	2	3	1	4	3	4	3	1	1	3	1	1	4	4	2	4	4	2	4	2	4	1	2	2	4	1	3	4	3	3	2	3	3	1	3	3	2	1	2
162	1	2	4	3	3	2	3	1	4	3	2	1	3	3	2	2	1	4	3	2	2	1	1	1	1	3	3	4	3	4	3	2	1	2	1	1	1	2	2	3	2	4	3	4	1	1	3	3	1
163	1	1	2	2	4	1	2	2	3	4	2	1	2	3	1	3	3	2	4	2	2	3	2	2	2	3	2	2	3	1	2	3	2	2	2	4	2	2	3	2	2	4	3	2	2	2	2	4	4
164	1	2	2	4	2	3	4	2	3	4	2	1	4	2	1	4	2	4	1	1	4	4	1	1	1	2	4	1	2	2	3	2	2	4	3	4	4	2	1	2	1	3	2	2	3	2	2	1	4
165	2	3	1	3	3	1	4	2	4	3	3	4	4	2	2	2	4	3	3	2	2	3	3	4	2	3	4	2	1	1	4	2	3	2	3	1	2	2	3	2	2	4	3	2	2	3	3	1	4
166	3	2	4	4	4	4	2	1	3	1	4	3	2	2	3	2	3	1	2	2	4	3	4	4	4	2	4	1	2	4	1	2	4	3	4	4	2	3	1	4	2	1	2	3	3	4	4	4	3
167	3	4	4	3	4	4	3	4	3	3	4	4	3	3	4	3	4	4	2	4	3	3	4	2	3	1	4	3	4	3	4	4	2	3	1	4	3	4	1	4	3	2	3	4	1	3	2	2	3
168	4	4	2	2	3	3	2	4	1	2	2	4	2	2	3	2	3	3	3	4	3	4	4	3	3	4	3	3	3	1	4	2	3	2	4	2	4	2	1	3	3	3	3	2	1	1	2	3	3
169	2	1	1	2	3	1	2	2	2	3	3	1	2	2	4	3	2	2	3	2	1	3	1	1	3	2	3	2	3	4	3	2	2	3	4	1	1	4	1	4	2	2	3	3	4	2	3	4	2
170	2	2	2	4	1	2	1	3	4	2	2	1	1	2	4	3	1	4	3	3	1	4	2	4	3	3	1	3	1	1	1	2	3	2	2	4	2	2	4	1	4	2	3	2	3	3	3	2	4
171	1	1	2	4	2	3	1	2	4	4	2	2	3	3	1	4	1	1	3	2	2	1	3	3	1	2	4	4	1	1	3	2	2	4	3	4	2	2	4	2	1	3	3	3	2	2	3	4	2
172	4	2	4	1	3	3	4	2	1	2	1	3	2	3	2	1	2	4	1	1	2	3	3	3	4	4	2	1	2	4	3	1	1	1	2	1	3	2	4	1	2	4	3	2	4	4	2	3	1
173	2	2	4	1	3	4	2	1	4	1	4	3	3	3	1	3	3	1	1	1	1	1	2	4	2	3	2	2	3	2	2	3	2	2	3	4	2	2	3	2	2	4	1	2	1	2	2	2	2
174	4	2	2	3	3	2	2	2	2	3	4	3	3	2	2	2	2	2	3	2	1	2	2	4	3	4	4	3	3	1	1	3	1	4	1	1	2	2	3	2	1	4	2	1	4	1	4	3	3
175	4	2	2	1	3	1	4	3	3	1	2	2	4	2	1	4	2	3	3	2	2	3	2	2	3	2	2	4	2	2	4	2	2	1	2	2	3	2	3	2	3	2	2	1	1	1	2	4	3
176	4	3	3	1	2	1	4	2	4	4	2	3	2	3	1	2	3	2	2	3	1	1	1	1	1	2	4	2	3	4	3	3	1	4	2	2	4	3	2	2	2	1	3	2	3	4	3	4	2
177	2	4	2	3	2	3	1	2	4	3	2	4	4	2	1	3	2	3	4	3	4	1	2	1	3	3	2	4	2	3	1	1	1	1	2	2	1	2	1	2	3	3	4	2	4	1	1	2	3
178	3	2	4	2	2	4	3	4	2	2	4	2	2	1	4	1	1	1	4	4	3	2	3	1	1	2	2	2	4	1	4	3	1	4	2	2	3	2	2	1	3	2	1	3	3	2	2	2	2
179	2	1	4	3	3	2	2	3	3	2	4	3	3	2	3	3	2	4	2	1	4	3	3	1	4	2	3	2	2	4	4	1	3	3	2	3	3	3	2	3	2	4	2	4	3	2	1	1	3
180	1	3	2	4	3	1	2	1	3	1	1	3	2	2	2	2	2	1	2	3	2	3	4	3	3	4	4	4	4	2	2	3	4	4	3	3	4	4	3	3	1	2	2	3	2	3	2	2	3
181	4	1	2	3	4	4	4	4	4	4	2	2	3	3	1	3	4	2	2	3	3	2	3	2	3	2	3	2	2	3	2	4	1	1	2	3	2	2	4	4	1	2	2	3	4	2	2	1	1
182	4	1	1	2	4	2	2	3	4	3	2	3	4	3	3	3	4	2	4	1	2	3	3	2	2	1	2	2	2	4	4	1	4	4	4	4	3	3	1	1	2	2	2	4	4	2	1	2	4
183	3	2	2	4	4	3	2	1	2	4	3	4	3	2	2	2	3	3	2	2	3	3	2	2	1	3	4	2	3	2	2	3	2	1	1	3	2	2	2	2	2	4	4	4	2	3	3	4	3
184	1	2	1	3	3	3	3	2	3	4	4	2	3	1	1	1	4	4	3	3	4	3	3	2	2	1	1	1	3	1	2	2	2	1	3	2	1	2	3	3	3	3	4	4	4	4	4	4	2
185	4	2	3	1	4	3	3	2	2	4	2	3	4	2	3	2	2	3	1	2	1	4	2	3	2	3	3	3	3	3	3	4	3	3	4	3	1	2	3	1	2	3	2	2	3	1	1	2	1
186	2	2	3	1	2	1	3	1	4	2	3	1	2	2	2	3	1	3	3	3	4	3	3	3	3	4	4	3	4	3	3	4	1	3	3	2	3	2	4	3	1	2	2	1	2	2	2	2	3
187	3	4	2	1	3	2	3	2	2	3	2	2	3	1	2	1	4	2	2	4	2	1	4	4	1	3	2	1	1	3	3	3	3	3	2	3	2	2	3	2	3	3	2	2	2	3	3	3	2
188	1	3	4	4	2	2	1	2	2	1	2	2	2	3	2	1	2	2	2	3	3	4	2	2	3	2	3	2	2	3	4	1	2	2	1	2	3	2	3	3	3	4	3	4	3	3	4	2	1
189	2	2	2	4	2	3	1	2	3	4	2	1	1	2	3	2	4	2	1	3	1	3	2	3	2	3	2	1	2	2	3	2	4	1	3	2	4	2	3	3	2	3	2	2	3	1	2	1	1
190	1	3	3	2	3	2	1	2	2	2	1	2	1	2	2	1	2	3	3	3	2	1	2	2	1	2	1	4	2	3	2	2	2	1	4	3	2	1	1	1	2	4	4	3	3	1	3	2	3
191	4	2	3	2	2	3	1	4	2	2	3	3	4	2	1	1	3	3	2	3	2	1	2	3	2	2	4	4	2	3	4	2	3	2	3	2	1	2	2	1	2	2	1	3	4	4	4	2	1
192	2	2	1	3	3	2	2	2	1	4	4	1	2	4	3	3	3	2	3	2	3	2	3	2	3	1	3	1	3	2	4	2	2	3	2	2	3	3	2	3	3	2	1	3	3	4	2	2	4
193	1	2	3	1	2	1	3	2	2	4	2	1	1	3	3	1	2	2	1	2	1	4	4	1	1	3	4	4	4	3	1	1	1	1	1	1	2	3	4	4	4	1	1	3	1	1	3	3	1
194	4	4	2	4	2	2	3	2	3	2	3	2	1	2	2	1	2	2	4	2	2	3	4	1	4	1	2	2	1	3	4	2	1	4	2	3	1	4	3	4	2	4	2	2	2	1	3	4	4
195	4	2	2	1	2	3	1	1	1	1	3	3	3	1	1	1	4	1	2	3	1	1	2	3	3	2	3	4	3	1	4	2	2	3	2	3	1	2	3	4	2	4	4	3	3	4	4	1	4
196	2	3	1	2	2	2	1	3	1	1	3	2	1	2	2	3	1	4	4	3	1	2	2	2	1	4	2	3	2	3	4	2	3	4	1	1	1	3	1	4	1	2	4	1	2	1	2	3	3
197	2	2	3	4	2	3	4	3	2	1	4	4	4	2	1	4	1	1	1	3	1	4	4	3	4	2	3	1	2	1	2	3	1	4	1	2	4	2	2	4	2	3	1	2	2	1	2	3	2
198	4	2	2	3	4	2	1	3	1	1	2	2	4	2	2	3	3	2	3	3	1	4	4	1	1	3	4	1	4	4	3	3	1	4	2	3	4	3	1	2	4	3	4	2	2	2	3	1	1
199	2	3	1	1	2	1	4	1	4	1	3	3	1	4	1	3	3	3	3	4	4	1	3	2	4	4	3	3	3	1	4	1	2	1	3	1	1	2	2	1	2	2	4	1	1	1	2	1	4
200	1	3	1	4	2	3	2	3	1	4	2	2	3	2	4	4	2	1	1	2	2	4	2	3	4	4	1	3	3	4	4	2	1	2	3	2	1	3	2	1	3	3	4	2	2	2	3	2	4
201	1	2	3	2	3	1	4	3	3	1	3	1	1	2	2	3	3	2	4	2	1	2	3	2	4	2	1	2	3	3	2	2	3	2	2	3	2	3	2	1	2	3	4	3	1	2	3	2	1
202	4	2	3	1	3	1	2	3	3	4	2	3	1	1	1	2	2	2	3	3	3	4	2	2	3	4	2	2	3	1	3	2	2	2	3	1	2	3	2	2	3	2	1	4	1	2	1	2	1
203	1	3	4	4	4	2	1	3	2	3	2	2	2	3	2	3	4	2	1	3	3	4	2	3	2	3	4	2	2	2	3	3	3	3	1	1	2	3	3	2	1	3	2	3	2	3	3	3	4
204	2	2	2	3	3	2	2	1	3	3	4	2	2	2	3	4	2	2	3	2	2	4	2	2	3	1	3	3	3	2	3	2	3	2	3	2	3	4	2	2	3	1	1	3	2	4	3	2	2
205	1	1	4	1	4	2	1	3	2	1	2	2	1	3	2	1	4	2	1	2	4	1	3	2	1	2	3	3	1	2	1	2	2	1	3	2	2	3	2	1	2	4	1	3	4	1	1	2	3
206	4	2	1	4	3	1	2	1	4	2	1	4	2	3	1	1	2	1	3	2	3	1	1	3	2	2	1	3	3	3	2	2	3	2	2	4	2	3	2	2	2	3	2	2	3	2	3	4	2
207	2	4	3	3	2	2	3	3	4	4	1	1	3	4	3	3	1	3	2	2	1	3	2	1	3	4	2	2	3	2	3	3	1	2	2	4	3	1	4	2	2	1	3	3	2	3	1	4	3
208	4	2	3	2	3	2	4	1	1	3	3	3	4	2	1	3	2	3	2	4	4	3	3	2	2	3	1	2	3	1	2	3	3	2	3	1	2	2	3	3	1	1	3	3	2	2	3	4	3
209	2	2	1	1	2	3	2	2	4	2	2	4	3	3	3	2	2	3	2	3	2	3	2	3	1	1	1	3	3	3	3	1	3	2	3	1	3	2	1	2	1	1	2	2	4	2	3	4	2
210	3	2	3	2	3	4	2	2	3	3	2	1	1	1	1	3	1	2	2	2	3	3	1	4	3	3	2	2	3	3	3	2	1	4	2	1	2	2	3	3	2	2	3	3	4	2	2	4	3
211	2	3	4	4	3	1	2	3	2	3	2	4	2	2	3	4	3	2	4	4	1	3	1	1	3	1	2	3	2	2	3	1	1	3	2	4	2	3	1	2	1	3	3	1	1	3	3	4	2
212	2	2	2	2	2	1	4	2	4	2	3	2	3	2	1	2	2	3	3	2	4	2	2	3	2	3	1	2	3	2	4	2	1	2	3	2	3	2	3	2	3	1	2	3	1	2	3	1	2
213	3	4	3	3	1	4	2	2	4	4	2	3	1	3	4	1	1	1	3	2	3	3	4	4	3	3	4	2	1	2	4	1	3	1	3	1	2	3	3	3	2	3	3	1	1	3	2	4	2
214	2	2	1	2	2	1	3	4	1	3	1	3	3	1	1	3	4	4	4	2	4	2	1	2	3	2	3	1	3	4	2	3	2	2	3	4	1	1	4	2	2	4	2	1	3	4	2	1	2
215	4	2	1	2	2	4	2	4	1	3	3	1	2	4	3	3	2	2	2	3	3	1	2	1	3	4	1	4	4	4	4	4	4	3	3	1	2	1	3	3	1	2	4	1	2	1	3	1	1
216	3	2	4	1	1	1	3	3	4	2	1	2	3	3	1	2	2	3	4	4	4	3	1	1	2	1	1	3	4	4	2	3	1	2	2	2	2	3	4	2	4	2	2	2	2	2	2	4	2
217	1	2	2	3	2	1	3	3	2	3	2	3	2	1	3	3	2	4	2	4	3	4	1	2	3	4	4	2	3	4	2	1	3	2	3	3	3	1	1	3	4	3	2	3	2	3	3	4	2
218	1	1	4	1	2	3	2	3	3	3	4	4	3	1	3	2	2	1	3	1	2	4	2	2	3	1	2	3	2	4	2	4	3	3	3	2	2	2	1	3	1	3	1	4	1	3	3	4	1
219	2	1	3	1	3	4	2	4	1	3	3	2	3	2	1	2	2	3	3	1	4	1	2	2	4	3	1	2	2	3	2	3	1	4	2	4	2	2	1	3	2	1	2	3	1	4	1	3	4
220	4	1	3	1	1	2	4	2	4	3	1	2	3	3	2	3	2	3	2	3	4	2	2	2	2	3	1	2	2	1	2	2	1	3	1	3	2	2	2	3	1	2	3	3	4	2	2	1	2
221	3	4	1	3	3	4	2	3	4	2	1	3	3	1	1	3	3	2	2	3	2	2	3	1	2	1	1	2	1	4	3	3	3	3	4	3	2	4	4	2	3	1	3	1	2	4	4	4	1
222	2	2	1	2	3	2	3	1	4	3	4	4	2	3	2	3	4	1	4	2	4	2	3	1	2	3	1	2	1	2	3	2	4	2	1	2	3	3	4	4	1	1	3	3	4	2	1	4	2
223	1	1	3	2	3	3	3	1	2	3	2	4	2	2	3	2	3	4	2	2	1	3	1	4	2	1	3	3	2	3	2	3	2	3	1	1	3	1	4	2	2	1	1	3	3	2	2	2	3
224	1	1	1	3	3	2	2	3	3	2	4	4	4	1	4	3	1	1	4	3	2	3	3	4	1	1	4	2	2	1	3	4	1	3	4	4	2	3	1	4	3	2	3	2	3	2	2	3	3
225	3	2	1	2	4	1	4	4	4	3	1	3	3	1	1	4	2	3	3	1	4	3	4	4	2	1	1	3	3	3	2	3	1	3	4	2	2	3	4	1	3	3	2	3	3	3	3	3	4
226	3	2	2	2	2	2	1	4	4	4	2	1	2	2	4	2	3	3	3	2	1	2	2	2	4	1	1	3	2	1	4	2	2	1	4	4	3	3	4	3	4	2	2	2	1	3	2	1	3
227	3	2	4	2	4	4	4	4	3	3	3	3	2	3	1	1	3	3	2	3	1	2	1	3	3	3	4	2	3	4	1	2	1	2	4	4	2	3	1	1	3	1	2	3	2	3	2	1	2
228	2	2	3	2	3	4	2	3	2	1	1	1	2	2	1	1	1	2	3	4	4	3	3	2	3	1	2	2	3	3	1	1	2	3	1	2	3	4	4	2	4	3	3	2	1	4	3	4	1
229	3	3	3	2	3	2	2	4	3	1	2	1	4	2	3	2	1	2	4	1	2	3	3	3	1	4	4	4	3	3	1	1	2	3	4	4	2	1	4	1	2	2	2	4	3	4	4	4	4
230	3	1	3	3	1	3	3	3	2	3	3	3	2	3	2	3	3	4	2	3	4	2	2	2	3	2	1	2	2	1	2	2	1	2	4	1	3	3	4	1	1	1	3	1	1	3	4	3	2
231	2	3	1	2	3	2	3	2	1	1	1	1	2	1	1	3	3	4	2	3	3	4	3	3	2	2	3	1	4	4	4	3	3	3	1	1	3	1	1	3	2	2	2	1	4	1	2	1	2
232	3	1	1	2	1	4	2	1	2	4	1	2	1	4	2	2	1	1	2	1	3	2	4	1	4	2	3	2	3	1	2	2	1	2	3	1	3	1	2	2	2	1	4	2	4	2	3	3	3
233	2	3	3	3	1	3	3	3	2	4	3	2	4	3	1	1	1	2	2	3	1	3	2	1	3	3	2	4	3	1	2	3	2	2	2	2	4	3	4	2	2	4	2	4	2	2	2	1	2
234	2	2	3	1	2	1	3	2	1	3	1	2	3	1	2	3	2	4	3	3	4	2	2	1	4	4	4	2	2	2	1	2	2	2	1	2	4	2	2	3	1	1	3	3	3	2	4	4	4
235	3	3	3	3	1	2	2	3	4	2	2	2	2	1	2	1	1	4	2	4	4	4	4	1	1	1	1	1	1	1	1	1	1	1	1	1	1	1	1	1	2	3	1	4	2	1	4	2	3
236	3	4	3	1	3	3	1	1	2	2	3	3	1	4	2	2	3	1	3	3	2	1	2	3	2	4	4	2	2	4	4	4	4	3	4	4	2	4	1	4	4	3	3	3	3	4	4	1	2
237	3	2	2	3	2	1	4	2	4	1	4	2	1	2	2	1	1	2	2	4	3	3	4	3	3	4	3	3	3	4	3	3	4	1	3	2	1	2	1	2	3	2	4	2	2	4	2	1	2
238	4	2	2	3	2	2	3	2	2	3	2	3	4	2	2	2	4	4	3	3	3	3	3	4	4	3	2	1	4	2	3	4	3	3	3	3	4	2	2	1	3	3	3	2	3	3	2	4	4
239	2	2	4	1	3	3	4	2	3	2	2	3	3	4	1	3	3	2	2	2	2	2	2	1	2	1	1	1	3	1	2	3	1	4	3	3	2	4	4	1	3	4	3	4	2	1	2	4	4
240	4	3	2	1	3	1	3	3	1	3	3	3	2	4	2	4	2	4	1	3	3	4	4	2	4	2	2	1	3	1	1	3	1	1	2	4	3	1	1	3	2	2	1	4	2	4	2	2	3
241	1	3	3	1	2	1	1	3	2	1	3	3	1	3	1	2	3	1	1	3	4	4	4	3	4	1	1	3	3	1	3	2	2	4	3	1	4	4	3	1	1	1	1	3	1	1	4	2	1
242	2	2	2	1	2	2	3	1	1	2	3	1	3	1	3	1	2	1	3	3	1	4	3	1	1	4	3	4	4	2	1	3	2	1	3	3	2	4	4	3	2	3	1	3	4	2	2	2	2
243	1	1	1	3	3	1	4	3	3	4	2	3	1	4	1	3	3	1	1	3	1	4	2	3	3	1	1	1	4	2	4	2	1	1	3	2	1	2	4	4	3	1	4	2	4	4	4	1	3
244	1	2	2	3	2	3	2	2	2	4	2	1	4	2	2	4	2	4	3	2	3	2	3	4	3	2	3	4	4	1	3	4	1	1	2	2	1	3	1	1	1	3	1	2	2	4	2	2	1
245	1	2	4	2	2	2	4	2	2	1	2	4	4	3	1	3	2	3	4	2	3	3	3	2	1	2	2	2	3	1	1	3	4	1	3	4	3	3	2	1	2	1	3	3	1	4	2	1	3
246	4	2	1	1	3	1	1	3	2	3	2	1	4	3	2	4	2	2	1	2	3	1	3	4	1	3	4	4	2	1	1	1	2	4	2	2	2	3	1	2	2	3	1	2	1	1	3	2	2
247	2	3	2	1	3	1	4	3	2	2	2	2	4	1	1	1	2	4	4	4	2	1	3	1	3	3	3	2	3	1	1	3	4	4	3	1	2	1	3	4	2	2	2	2	4	4	4	2	1
248	2	4	3	4	4	2	4	3	1	4	2	3	3	4	2	2	2	2	4	1	4	1	4	1	3	1	1	1	3	2	1	1	2	3	3	4	4	3	3	1	4	3	3	1	2	1	3	1	4
249	3	1	2	2	1	4	2	3	2	2	2	2	4	2	2	1	3	4	4	3	1	3	3	3	1	3	1	2	3	3	2	3	3	4	2	1	2	3	1	1	3	4	4	2	4	4	2	2	2
250	2	2	3	1	1	3	3	3	4	4	3	3	1	2	2	1	2	2	2	3	4	4	4	1	2	2	1	4	3	1	3	3	4	1	3	2	1	4	2	1	3	3	4	2	2	1	2	2	2
251	3	3	2	3	1	3	4	2	4	4	2	2	1	4	2	4	2	2	1	3	2	3	3	4	1	3	3	1	2	2	3	1	1	2	3	4	4	1	1	1	1	2	1	4	2	1	3	1	3
252	2	2	2	1	4	2	2	3	2	3	1	2	2	3	2	2	3	2	2	3	1	1	3	1	1	3	1	2	4	2	2	3	1	2	3	2	2	3	2	3	2	2	1	1	2	1	2	1	1
253	3	1	2	3	3	2	3	2	2	3	1	1	4	2	3	1	2	3	3	2	2	4	2	2	1	2	2	1	3	1	4	2	1	1	3	2	1	4	3	1	4	2	3	3	1	4	4	3	2
254	4	4	2	3	3	1	3	1	3	2	2	2	3	2	2	1	2	2	1	2	1	1	2	3	2	3	2	3	4	2	1	2	2	3	3	2	1	2	2	3	1	2	3	2	2	3	1	2	1
255	3	3	2	3	4	2	3	2	3	1	1	3	3	3	2	1	2	2	4	3	2	1	2	1	1	2	3	3	4	3	1	2	1	1	2	1	1	1	3	3	2	2	4	2	1	4	3	1	1
256	1	2	2	1	3	1	2	3	1	1	2	1	1	1	3	2	3	1	2	4	4	1	3	1	1	3	3	4	1	1	4	1	1	2	3	1	1	4	2	1	3	1	2	3	1	3	3	4	4
257	2	3	1	2	3	4	2	2	4	1	3	3	4	4	2	3	1	4	1	3	1	1	3	4	1	3	2	2	3	2	1	3	3	3	4	3	1	2	1	3	3	2	2	2	1	4	3	3	2
258	4	3	3	4	4	4	2	3	1	3	4	3	3	4	2	1	3	2	4	1	1	3	3	4	2	3	2	2	3	4	3	2	2	1	2	3	1	2	2	4	3	4	1	3	4	2	2	4	3
259	4	2	1	4	2	3	1	1	2	1	3	3	3	3	2	4	2	1	3	3	4	4	3	3	2	3	4	3	3	1	3	2	1	2	3	3	1	2	1	4	3	1	2	3	1	1	3	4	4
260	2	3	2	3	3	2	1	2	3	4	2	4	4	2	3	3	3	2	4	2	3	1	3	4	3	3	1	1	2	1	2	3	4	4	3	4	1	3	1	1	3	2	1	3	3	1	2	2	3
261	1	2	3	4	3	1	4	3	3	2	3	3	1	2	4	4	4	1	3	3	4	3	4	3	4	2	1	3	3	3	1	3	2	4	2	4	4	3	1	1	4	3	2	3	4	4	4	3	3
262	4	4	4	4	2	2	3	2	3	2	3	3	3	2	3	3	1	2	3	3	3	3	3	1	3	3	1	4	3	1	3	3	1	3	3	2	4	3	1	2	4	2	1	1	1	1	3	2	4
263	3	1	2	1	4	3	1	3	2	2	2	1	3	2	3	4	1	3	3	2	3	4	2	3	2	3	1	1	3	1	2	3	1	4	3	2	2	1	2	2	1	2	4	3	3	1	2	3	2
264	3	4	2	1	3	2	3	3	1	2	1	3	2	3	3	2	3	1	3	3	4	2	3	3	3	3	4	1	3	2	4	4	4	1	3	1	1	2	2	3	3	3	4	2	2	2	3	1	4
265	2	3	2	4	3	3	4	1	4	3	2	1	2	3	3	2	3	1	3	4	4	4	4	4	2	1	2	3	1	1	1	3	1	4	2	4	3	3	1	4	3	3	4	4	1	4	1	4	3
266	1	3	1	3	1	2	2	3	4	2	2	2	2	3	3	4	2	3	2	3	4	4	3	3	3	1	1	2	3	1	1	2	1	4	2	4	4	4	2	2	3	2	2	2	2	3	1	1	1
267	1	3	3	1	1	3	1	3	3	3	1	2	4	2	3	2	3	2	4	2	3	2	3	2	2	2	3	1	3	4	1	3	3	2	3	2	3	2	3	3	3	4	2	2	2	2	3	2	3
268	2	3	3	2	3	1	3	4	2	2	2	3	2	3	1	3	3	1	3	3	2	4	3	2	1	4	2	1	3	2	3	3	1	4	4	2	1	3	2	3	2	2	4	2	2	4	2	2	1
269	1	3	4	1	3	1	3	2	3	3	3	1	3	2	3	3	2	3	3	1	3	3	1	2	4	2	4	3	3	1	3	1	2	4	2	2	1	3	2	3	2	2	3	3	1	4	4	3	1
270	2	3	2	2	1	2	3	3	3	2	2	3	2	4	4	1	4	2	3	4	1	1	1	1	4	2	1	1	2	1	2	1	3	2	2	3	2	2	1	2	2	3	2	3	2	4	1	2	3
271	2	3	3	2	3	3	2	1	3	3	3	2	2	3	1	3	4	2	3	3	2	3	3	3	1	1	3	2	3	2	3	2	2	3	2	2	3	2	2	3	3	3	4	2	3	4	4	1	1
272	2	3	1	3	3	2	2	3	3	2	1	3	2	2	2	3	2	2	3	3	1	4	2	3	2	2	2	3	3	2	3	4	3	2	1	1	2	2	3	4	2	2	3	3	2	3	2	2	2
273	4	2	3	3	3	3	3	3	1	2	2	4	3	3	1	2	2	3	2	1	3	2	1	2	3	2	2	3	3	2	3	3	2	3	1	2	3	1	2	3	3	2	3	2	2	3	3	1	4
274	3	4	3	1	2	2	2	4	3	2	3	1	2	2	2	2	3	1	1	3	2	4	2	4	1	3	4	2	2	2	4	2	3	2	3	2	1	3	4	3	2	2	4	4	1	2	3	2	2
275	3	3	2	4	2	3	2	3	1	3	3	3	2	3	3	3	3	3	3	2	3	2	3	1	1	3	4	1	2	1	4	4	2	3	1	1	2	1	1	1	1	1	1	3	4	1	3	4	4
276	2	4	4	2	4	1	4	2	4	1	4	3	3	1	2	3	2	2	3	2	2	3	2	2	3	2	3	2	3	1	1	3	2	1	1	2	3	4	1	4	2	4	3	3	1	1	2	3	2
277	1	1	2	1	2	1	4	2	3	4	3	3	1	2	2	4	3	1	4	3	2	3	2	3	3	2	2	1	2	1	4	3	4	1	4	2	2	3	3	3	3	3	3	2	1	1	2	1	1
278	1	4	4	1	3	1	1	2	3	3	3	3	2	1	1	1	2	3	4	1	1	1	2	3	2	2	2	4	3	1	1	1	1	1	2	1	1	1	1	1	2	1	1	1	2	1	4	2	1
279	1	1	3	4	4	2	1	3	2	1	3	2	1	2	2	4	2	2	1	1	3	4	2	3	4	2	3	1	3	2	3	1	1	3	3	2	3	2	3	3	3	1	2	2	3	2	2	3	2
280	1	1	2	2	4	3	2	1	3	2	3	2	4	1	1	2	1	3	2	4	2	4	4	4	4	2	3	2	1	3	3	3	2	2	3	1	3	3	1	3	3	2	4	1	2	4	4	4	4
281	1	2	3	2	3	4	3	3	1	3	3	3	2	3	1	3	3	4	1	3	1	1	2	3	2	3	2	4	2	4	1	4	2	1	4	2	1	2	2	4	2	4	1	3	2	2	3	2	1
282	4	4	2	1	2	3	1	2	2	3	3	1	1	3	2	1	2	3	2	3	3	4	3	2	2	2	2	1	2	4	4	4	2	3	3	4	1	3	2	2	1	1	1	2	3	2	2	3	1
283	4	2	2	3	2	4	4	2	3	3	2	3	4	2	2	1	3	2	1	2	2	2	3	1	1	3	3	3	1	1	3	1	3	3	4	1	2	3	3	4	1	1	1	2	3	3	3	2	4
284	1	2	2	4	2	3	4	2	3	3	3	1	3	2	3	4	4	2	3	1	3	3	2	4	3	3	2	1	1	2	1	1	1	1	2	3	2	3	2	2	3	3	4	1	1	1	2	3	2
285	1	3	4	4	2	2	3	1	3	3	3	1	3	3	2	4	2	3	1	2	3	4	2	1	4	2	2	4	1	3	3	3	1	1	2	3	2	3	3	1	2	3	2	1	3	4	2	2	1
286	1	1	1	1	1	1	4	2	1	3	3	2	4	2	2	1	2	3	3	4	2	2	2	3	4	2	2	1	2	3	3	3	2	1	2	2	4	3	3	2	3	2	4	2	3	2	2	3	3
287	4	2	2	3	1	3	3	2	2	2	1	3	4	2	2	2	3	2	4	2	3	1	2	1	3	3	2	4	2	2	1	3	2	4	4	3	1	2	1	4	1	3	3	3	1	3	3	1	3
288	2	4	1	4	4	2	3	3	1	3	4	2	3	3	1	3	1	2	1	2	2	2	3	1	4	2	2	1	2	1	3	1	3	1	1	1	3	2	4	3	3	3	3	2	2	4	4	2	3
289	3	1	2	1	4	2	3	3	2	3	2	2	4	2	3	1	2	2	3	2	2	3	3	2	3	4	2	3	2	2	3	3	2	3	2	4	3	3	1	1	1	1	3	3	4	3	4	1	3
290	3	2	2	1	3	3	3	2	4	2	2	1	4	2	4	4	4	3	2	3	2	4	4	4	3	1	2	3	3	3	3	3	3	2	2	3	2	3	3	3	2	3	2	3	3	2	4	4	3
291	2	3	1	3	3	2	3	3	1	2	3	2	3	1	3	4	1	3	4	2	3	3	3	2	1	1	4	1	4	2	3	3	3	4	1	3	1	4	3	3	4	4	3	3	1	4	3	2	3
292	2	3	4	1	4	3	2	4	2	2	3	4	1	3	1	3	3	4	1	3	3	2	3	3	3	3	1	2	1	1	2	1	3	2	1	2	3	2	1	3	4	1	3	3	3	2	1	3	2
293	3	4	2	2	1	1	3	3	3	2	3	3	2	3	3	2	3	3	2	4	3	2	3	3	2	4	3	2	3	3	1	2	3	3	3	2	4	2	3	4	2	2	3	3	3	3	2	1	4
294	2	2	2	4	2	2	3	4	3	2	3	2	1	1	2	2	1	2	2	3	1	2	2	1	3	3	3	4	2	2	4	2	3	4	2	3	3	1	1	3	1	2	3	2	3	2	3	4	1
295	4	3	2	4	4	4	1	1	1	1	2	3	3	2	2	4	3	4	4	4	2	4	2	2	4	4	3	4	4	2	3	1	2	1	4	1	4	2	2	3	3	3	4	3	1	3	3	4	2
296	4	3	3	3	2	2	4	2	3	3	2	2	2	1	4	4	3	3	2	1	2	2	1	1	2	1	1	4	2	3	1	3	3	2	4	1	2	2	1	2	2	2	2	3	1	4	2	2	3
297	4	2	1	3	2	2	2	3	2	2	3	1	4	2	3	2	4	3	2	4	2	3	2	3	1	3	3	1	3	3	2	2	3	2	2	3	2	2	3	2	3	2	3	2	4	3	2	3	1
298	2	3	2	2	3	2	2	4	1	4	3	3	4	2	3	3	3	3	4	3	3	4	4	1	4	4	3	3	1	3	4	2	1	4	3	2	3	3	2	3	2	2	3	2	1	4	4	2	2
299	2	1	1	4	4	2	3	1	4	3	3	2	4	2	2	3	3	4	4	2	3	1	2	2	3	2	3	1	2	1	2	1	3	1	3	4	2	1	4	4	1	1	1	1	1	3	1	1	2
300	1	1	1	1	4	3	1	1	1	1	4	1	1	1	1	1	2	4	3	4	2	2	1	2	4	3	4	3	1	3	2	3	4	3	2	3	4	4	2	2	4	3	3	4	2	4	1	1	3
301	1	4	2	2	1	1	2	1	3	1	4	3	1	1	3	4	4	4	2	3	2	4	3	4	3	4	2	2	3	3	3	3	2	3	2	1	3	1	3	2	2	3	4	3	2	3	2	3	3
302	1	1	3	4	2	2	3	1	1	2	1	4	1	4	3	2	2	3	1	3	3	1	2	3	1	1	4	1	4	2	1	2	3	2	2	4	2	2	3	2	3	3	4	4	3	1	2	3	4
303	4	2	2	1	2	3	2	2	3	1	4	4	1	1	1	1	1	4	4	4	3	2	2	4	4	3	3	1	3	3	1	4	4	1	1	2	1	1	3	4	1	4	2	2	3	1	2	3	1
304	1	2	3	1	2	3	1	3	1	2	2	3	3	1	2	1	4	2	3	4	2	1	2	2	2	1	3	1	1	2	4	4	2	1	1	1	2	1	2	3	1	1	1	1	4	4	4	3	3
305	2	4	1	2	1	4	2	2	3	3	4	2	2	3	3	4	3	4	2	2	3	1	4	4	1	2	3	2	2	2	2	4	2	2	4	2	2	1	3	3	4	2	2	3	3	1	1	3	3
306	1	1	4	1	1	2	1	4	4	1	1	3	1	2	4	1	1	2	3	4	4	2	1	4	3	3	3	3	2	3	3	3	4	3	3	3	2	4	1	2	1	2	2	1	2	3	3	4	3
307	2	1	2	1	3	1	2	4	2	4	3	4	3	3	1	2	1	2	2	2	2	3	2	4	2	2	3	2	1	1	1	1	2	3	2	4	3	3	2	3	2	2	3	3	3	2	1	3	1
308	3	4	2	2	4	2	1	3	2	3	1	1	1	4	1	2	1	4	2	1	2	3	3	4	3	3	3	4	3	2	4	1	3	2	1	2	2	1	2	2	3	1	3	4	1	1	1	2	3
309	1	3	3	1	3	3	3	2	4	3	3	3	1	4	3	2	3	2	3	3	3	1	4	2	2	3	4	1	3	3	2	2	1	2	4	2	3	4	2	2	2	3	3	1	2	3	1	3	1
310	3	4	2	2	1	3	3	4	2	3	3	4	3	3	3	3	3	3	2	3	4	2	1	3	1	3	3	3	1	2	3	1	2	1	1	1	3	3	4	2	4	2	3	4	2	3	3	1	2
311	2	4	4	2	4	4	2	4	1	1	3	3	3	2	3	3	3	4	1	2	3	3	2	3	2	3	2	4	3	3	3	4	2	3	2	3	3	2	4	2	3	3	2	3	3	1	2	3	2
312	1	4	2	3	2	2	3	3	3	2	4	1	2	3	3	1	2	4	2	2	3	1	1	3	4	2	2	3	1	1	1	2	3	1	3	1	3	4	2	1	1	3	1	2	3	1	4	3	2
313	2	4	2	3	1	1	4	3	3	3	4	2	1	1	2	3	2	3	3	2	1	3	2	1	4	2	3	4	4	3	4	1	1	1	4	1	2	3	4	1	1	3	2	4	2	4	3	2	4
314	1	4	2	3	2	4	3	3	1	4	2	4	3	2	3	3	2	3	3	1	2	1	2	2	1	2	3	4	2	3	4	2	1	2	3	3	2	3	3	2	4	2	3	2	3	3	3	2	3
315	2	3	4	1	3	3	3	3	4	4	3	2	1	4	2	1	4	2	3	3	2	3	1	2	4	2	2	4	3	4	4	1	3	1	4	2	3	1	3	1	4	3	4	3	2	2	2	3	3
316	2	1	2	4	1	3	3	4	2	1	2	3	3	3	3	2	2	2	3	4	2	2	4	2	3	1	2	4	4	4	2	3	3	3	2	3	2	3	3	1	3	3	2	1	2	1	3	2	4
317	1	1	4	1	1	3	1	1	2	4	4	4	1	2	1	1	1	3	3	3	3	1	3	2	2	4	2	2	3	1	3	3	4	1	3	2	3	1	3	2	1	3	2	4	1	1	3	3	1
318	3	1	2	3	2	4	4	4	2	1	3	2	3	4	2	3	2	2	4	4	3	1	4	3	3	3	4	2	4	2	2	1	3	3	2	3	2	1	2	2	1	4	1	3	3	2	3	2	4
319	2	3	2	3	2	2	4	4	3	1	3	3	3	4	2	2	3	4	2	4	2	2	2	4	2	1	3	1	1	3	3	2	4	2	4	2	3	4	4	2	1	4	1	4	2	2	3	4	4
320	2	1	3	1	4	3	3	2	3	2	2	3	2	4	2	3	4	2	2	1	3	1	2	2	2	2	2	3	3	4	1	3	4	4	4	4	1	1	2	3	3	3	4	1	3	4	3	3	2
321	1	1	3	2	3	4	3	4	1	2	3	4	3	3	3	1	1	2	2	2	3	2	3	4	3	3	4	1	1	3	4	3	3	4	2	4	2	1	2	4	2	2	2	1	1	3	1	1	1
322	2	2	3	3	2	2	2	3	1	2	4	4	2	3	3	2	1	2	2	1	4	2	1	1	2	1	1	2	1	2	2	1	1	2	1	4	2	1	1	2	1	4	2	1	1	2	1	1	2
323	2	1	2	3	1	1	1	1	3	2	3	4	3	2	1	2	1	4	3	1	2	2	3	4	1	3	4	1	1	2	1	1	1	1	3	1	3	1	4	2	4	3	4	1	4	2	3	3	3
324	4	3	4	2	2	1	2	1	1	1	3	1	1	4	4	1	3	1	1	1	1	1	2	3	2	2	2	3	4	1	3	1	1	1	4	1	2	2	1	4	3	1	2	1	3	1	1	4	2
325	2	3	4	1	1	1	3	3	4	2	4	1	4	1	3	2	3	1	2	1	4	3	3	4	4	3	3	4	1	4	3	1	1	3	3	1	2	1	1	3	3	4	3	1	1	1	4	4	2
326	4	2	2	1	1	3	2	1	1	2	3	4	2	1	4	2	3	4	1	1	4	2	3	2	2	3	1	2	2	1	2	2	2	1	2	1	2	4	2	3	4	4	1	1	1	1	1	1	1
327	1	1	1	3	3	1	4	2	3	4	1	4	2	2	1	4	3	4	4	1	4	2	3	3	1	2	2	3	3	4	1	3	1	1	1	4	3	3	4	4	4	4	2	2	4	2	2	4	3
328	2	4	4	3	3	2	2	1	4	2	1	1	1	1	1	2	2	2	2	4	2	3	3	4	3	4	4	3	3	1	1	1	2	2	4	4	2	1	3	4	4	2	3	1	1	4	4	3	4
329	1	3	3	4	3	4	4	4	2	1	1	3	2	1	3	3	2	2	3	1	1	2	2	3	1	1	4	2	3	4	1	3	4	1	1	1	3	3	1	1	1	1	2	4	2	2	4	4	4
330	2	1	4	2	4	1	1	1	4	1	4	2	2	1	1	1	3	3	3	3	1	2	1	3	1	3	1	3	1	4	3	4	2	4	3	4	4	1	3	1	1	1	3	3	4	2	2	1	1
331	1	1	4	4	3	4	1	1	1	2	3	4	1	4	2	4	4	2	2	2	4	3	1	1	3	1	1	4	3	4	1	4	2	3	3	1	1	1	3	1	2	1	3	3	3	1	1	4	4
332	1	2	2	2	1	3	1	1	4	4	4	4	1	4	4	2	2	3	3	4	1	1	4	2	4	1	4	4	1	4	1	1	3	1	2	3	1	3	4	2	2	3	1	1	3	1	4	2	2
333	2	2	4	3	1	2	2	3	1	4	3	2	3	1	2	3	4	1	1	1	4	2	3	3	2	4	2	2	4	1	2	1	4	4	4	2	3	1	1	2	1	3	1	2	1	1	1	3	1
334	4	1	4	3	1	1	3	4	3	4	4	2	3	4	4	2	1	4	4	3	3	1	4	1	2	2	4	2	1	4	1	2	1	1	3	3	1	2	1	4	1	4	4	4	4	4	3	4	1
335	2	3	4	2	4	1	2	1	3	1	2	3	4	1	4	2	1	4	3	3	1	2	1	4	2	4	4	1	2	1	1	4	3	1	4	4	2	1	1	1	1	3	3	1	4	2	2	1	1
336	4	4	2	3	3	1	1	1	4	4	1	4	4	2	4	4	4	4	3	3	4	3	4	4	2	2	2	2	2	4	1	4	4	2	2	2	2	4	1	1	3	4	2	1	3	1	3	3	4
337	1	1	2	2	3	4	1	1	4	2	2	3	1	1	4	2	2	3	4	3	1	2	2	3	2	1	4	1	1	4	2	2	1	2	1	4	1	3	4	1	3	1	4	2	2	1	3	1	1
338	4	4	4	2	3	1	1	3	1	3	2	4	1	1	4	2	1	1	1	4	1	2	2	1	2	4	2	2	2	4	1	1	3	1	1	3	4	4	4	2	3	3	1	4	2	2	1	1	1
339	2	3	3	1	1	3	3	4	1	4	2	2	1	2	1	1	1	4	4	4	3	3	4	4	4	1	3	4	3	3	1	1	4	1	4	4	2	3	2	3	4	2	4	1	3	3	4	2	3
340	1	1	1	4	1	3	1	1	3	3	3	3	1	3	3	1	1	4	2	4	2	2	1	1	1	4	1	4	3	4	2	1	3	1	1	3	3	3	3	1	1	3	1	3	3	4	1	3	2
341	1	1	2	3	2	1	2	4	2	2	4	2	2	3	4	3	3	3	2	2	2	3	4	4	2	4	1	2	1	3	4	2	3	4	1	3	1	4	4	1	1	3	3	4	4	2	2	2	2
342	3	4	2	2	1	3	4	1	3	1	4	2	2	1	3	1	1	3	2	4	4	1	1	4	3	3	3	4	4	4	1	1	3	3	1	3	3	1	3	3	2	3	1	1	4	2	3	2	2
343	3	2	3	4	3	3	1	4	2	4	4	2	4	4	2	2	2	1	1	1	3	2	2	3	3	2	3	4	1	3	2	4	2	3	3	3	4	4	4	3	1	3	1	4	4	3	1	2	2
344	4	4	4	4	4	4	2	3	3	1	4	4	1	1	1	1	1	3	3	4	3	3	4	3	3	4	3	3	4	2	3	3	1	2	2	3	4	3	1	4	1	4	1	3	1	4	1	4	2
345	1	2	2	1	1	2	2	1	4	2	4	4	1	1	3	1	4	2	2	4	4	3	4	2	3	1	2	1	2	3	4	3	4	3	4	2	2	2	1	1	1	3	2	1	4	3	4	4	1
346	2	3	4	1	2	3	1	4	4	1	1	2	4	4	4	2	1	3	1	2	3	1	4	4	4	2	4	3	4	4	4	1	3	2	3	3	1	3	3	4	4	3	4	4	3	3	3	3	1
347	1	3	2	2	3	3	4	3	3	1	3	2	3	4	2	2	1	1	2	3	3	1	4	2	3	4	3	1	2	1	1	1	4	2	1	3	1	3	3	1	1	3	2	1	3	3	1	2	4
348	4	1	3	3	4	4	4	3	3	2	3	3	2	3	3	1	1	3	1	4	2	3	4	1	4	1	3	3	3	3	1	4	1	3	3	3	2	3	3	1	1	3	2	3	3	1	3	3	1
349	4	3	3	1	4	3	3	3	1	4	3	2	3	2	3	1	1	3	4	2	2	2	3	1	2	3	1	4	4	4	3	2	3	2	2	4	4	2	2	2	3	3	4	4	3	1	3	1	3
350	1	1	2	2	1	1	1	3	3	3	3	4	4	3	3	3	4	2	2	2	1	4	3	1	2	2	3	4	1	3	2	1	3	3	3	4	4	1	3	4	1	3	1	3	3	4	1	3	4
351	3	3	1	4	1	3	3	4	4	2	1	3	2	2	1	1	3	3	4	4	3	4	1	4	3	4	4	1	1	4	3	1	3	1	3	3	4	4	4	1	1	2	1	1	2	2	4	2	2
352	2	1	3	4	3	4	4	3	4	2	4	4	1	2	3	4	2	2	3	3	2	2	2	3	1	1	3	2	1	3	3	2	3	3	4	2	3	4	4	1	3	4	3	3	3	1	1	4	2
353	1	1	1	3	2	3	4	3	1	2	4	4	2	1	3	2	2	2	2	1	2	2	2	3	4	1	3	1	1	3	2	4	1	2	3	4	3	1	2	4	2	3	1	1	3	1	4	2	1
354	4	4	3	3	4	2	2	4	2	3	1	2	1	4	2	4	4	2	2	3	3	1	1	3	4	1	3	1	1	4	1	4	4	2	2	3	4	1	3	3	1	2	2	2	3	4	4	3	4
355	1	2	3	4	1	3	1	1	2	2	1	3	3	2	3	1	4	2	4	1	3	4	3	2	4	4	3	4	4	3	1	2	1	1	1	3	4	4	3	3	1	2	3	3	3	1	4	2	1
356	2	4	4	2	1	3	2	1	4	1	3	4	1	1	1	4	1	3	1	1	2	2	1	2	4	1	4	3	1	2	3	1	2	2	4	4	2	2	1	1	4	4	3	4	4	3	1	3	3
357	4	3	1	2	2	1	4	4	3	2	4	1	2	2	3	4	1	3	3	4	3	2	3	4	3	3	3	1	3	3	1	4	2	3	2	3	2	1	2	2	2	1	3	1	2	2	3	4	4
358	2	4	2	3	3	3	4	1	3	3	3	1	3	4	1	1	4	1	2	2	3	1	1	1	1	3	3	2	3	2	2	4	4	2	1	3	1	2	4	1	4	4	1	3	3	3	1	2	1
359	4	2	3	2	1	4	3	2	3	1	3	3	3	4	4	4	2	2	3	2	3	1	4	3	3	3	1	4	4	3	4	3	3	1	2	4	1	1	3	4	4	4	1	4	2	4	3	3	1
360	1	3	1	2	1	3	3	4	2	2	2	3	3	1	1	1	1	3	3	4	4	3	4	3	4	1	3	2	3	3	1	1	3	4	3	3	2	3	3	3	1	3	2	3	2	3	4	1	2
361	2	1	2	2	4	2	2	1	4	3	3	3	1	4	2	2	1	3	2	1	2	3	3	3	1	3	3	3	4	4	3	4	4	4	1	4	2	4	4	4	4	2	4	4	4	2	1	1	2
362	2	4	3	3	2	4	2	4	2	3	1	3	3	1	2	3	3	2	3	1	3	3	2	3	2	2	3	2	4	3	1	4	3	2	1	2	1	3	3	2	4	2	4	1	3	3	4	2	3
363	4	3	2	2	3	3	2	2	3	1	1	3	2	3	3	1	3	1	1	3	1	4	1	1	1	1	2	1	1	2	3	1	1	2	3	1	1	3	1	4	3	1	1	3	1	1	3	1	2
364	2	2	3	4	3	3	1	2	4	2	1	2	3	1	2	2	1	1	3	4	2	1	1	1	2	3	3	1	4	4	2	4	3	1	1	1	2	1	4	3	4	4	2	2	4	4	2	4	2
365	4	4	2	2	2	3	1	3	3	4	1	4	2	1	3	1	1	2	3	2	3	4	4	4	3	3	1	2	2	3	4	4	4	2	4	4	4	3	4	3	3	1	3	1	3	1	1	2	3
366	1	4	1	2	4	3	1	1	4	1	3	2	2	3	3	2	2	4	3	2	3	2	1	2	1	3	4	2	2	2	2	2	3	2	4	1	3	1	3	4	2	2	1	4	2	2	3	3	4
367	3	3	2	3	2	3	4	3	1	1	1	1	1	3	1	4	2	3	4	1	3	3	4	3	4	4	4	2	1	2	3	3	3	4	4	4	2	2	3	4	4	4	4	3	4	2	1	3	3
368	3	1	2	2	4	4	4	1	3	3	1	2	4	4	4	2	1	2	4	1	3	2	1	2	4	3	1	3	4	3	3	4	2	3	2	3	3	2	4	1	2	3	2	3	3	1	4	4	2
369	2	1	3	3	2	3	4	2	4	1	4	1	1	3	2	3	4	2	2	1	1	1	1	2	4	3	3	1	3	3	3	1	1	1	2	3	2	4	2	3	1	2	2	2	2	3	3	3	1
370	4	2	4	2	2	1	3	4	1	4	4	3	4	2	3	4	2	3	1	4	2	4	4	4	3	4	3	3	1	3	2	3	3	4	4	4	2	3	3	1	1	3	4	2	2	3	3	3	3
371	2	1	4	3	1	3	1	1	3	3	3	3	1	3	3	1	4	2	1	1	3	3	4	4	1	4	4	1	3	3	2	2	2	2	4	1	3	3	3	1	1	3	4	3	3	1	4	2	3
372	3	1	2	2	4	1	3	1	2	3	3	3	1	3	3	3	4	2	3	2	4	3	2	3	1	1	3	3	1	2	2	1	1	3	1	2	3	4	3	4	1	3	1	2	3	4	4	3	3
373	4	3	2	3	3	3	4	1	3	4	4	3	3	2	3	1	2	3	3	1	3	1	2	4	2	3	2	3	1	2	1	4	4	1	2	2	1	2	3	2	3	3	1	3	4	4	3	4	4
374	1	1	1	1	1	3	1	4	2	4	1	1	1	1	1	4	1	1	4	2	4	1	3	4	1	2	2	1	2	1	3	1	3	4	4	4	3	1	1	4	1	1	1	2	2	3	1	1	1
375	2	4	1	3	1	3	4	3	4	3	2	2	2	4	2	1	4	4	1	4	4	4	1	3	3	3	3	3	3	1	3	3	3	4	4	2	3	3	2	4	3	4	2	3	2	3	3	2	4
376	1	2	2	2	2	4	4	3	4	2	3	3	2	3	2	3	1	4	3	2	3	4	1	4	2	3	2	3	3	1	3	4	2	2	3	1	2	2	2	1	3	1	3	2	4	4	2	3	2
377	4	1	2	4	2	3	4	3	3	1	3	4	4	1	1	1	3	4	3	1	2	2	3	1	3	1	1	3	3	1	4	3	3	2	3	2	2	3	1	2	3	4	3	2	2	4	2	1	1
378	1	3	1	2	2	3	4	2	3	2	3	1	3	3	1	4	3	1	3	3	1	1	3	2	3	2	4	4	4	1	2	3	1	2	2	4	3	2	2	2	3	2	3	3	2	1	4	1	4
379	1	2	4	4	2	2	2	2	3	3	4	3	3	2	3	3	3	4	2	3	2	3	2	3	2	3	2	1	2	4	4	2	3	2	1	4	1	3	1	3	1	2	2	2	4	4	2	3	1
380	3	4	1	4	3	1	2	3	2	3	3	2	2	2	4	2	2	4	2	3	1	3	2	3	4	2	2	3	3	1	2	3	1	3	2	3	4	3	4	4	2	4	3	2	2	1	2	1	4
381	3	3	1	2	2	4	3	3	4	3	3	2	3	2	4	4	2	3	4	3	1	2	2	2	3	2	1	1	3	2	2	1	2	4	3	1	1	3	4	4	4	2	2	4	1	2	3	4	2
382	1	2	2	2	4	2	3	1	4	2	3	3	3	1	2	2	3	4	4	4	2	1	2	4	4	2	3	1	3	4	3	2	3	1	3	3	2	4	1	2	4	2	2	3	1	4	3	1	2
383	2	3	3	3	2	2	4	3	4	2	2	2	3	2	4	4	1	2	2	1	4	1	3	1	2	3	2	3	3	4	2	3	1	4	2	1	1	1	2	3	3	4	4	2	1	4	3	4	2
384	3	3	4	2	1	2	3	3	4	4	4	2	3	2	3	3	4	4	3	1	2	1	2	1	1	2	1	1	3	1	4	2	3	3	2	3	1	1	2	1	3	4	4	2	3	3	2	2	1
385	3	3	2	2	1	3	1	2	2	3	3	2	3	2	4	3	1	4	2	3	1	3	2	3	1	2	3	1	3	3	4	4	2	3	2	4	3	2	2	4	2	4	4	2	2	1	2	1	4
386	4	4	3	2	2	3	3	3	3	1	3	3	2	2	4	4	3	4	4	3	1	3	2	1	4	3	4	4	2	2	3	3	4	4	2	3	4	1	2	1	3	4	2	3	4	3	3	4	4
387	2	3	3	3	2	4	4	4	4	3	2	3	4	3	2	4	3	1	3	1	4	3	3	1	4	4	4	3	1	1	4	3	1	3	2	4	2	3	4	3	3	4	4	1	4	4	4	1	4
388	3	2	4	2	4	1	2	1	3	1	3	4	4	1	1	2	3	4	3	2	3	3	4	4	3	2	1	4	3	4	3	1	2	3	2	3	1	2	3	2	2	4	2	3	1	2	3	3	1
389	3	3	2	4	2	2	2	3	4	3	2	4	2	2	4	2	3	4	4	2	4	1	2	2	4	4	1	3	3	4	3	4	2	3	1	1	1	3	2	1	3	4	2	3	1	2	2	4	1
390	1	4	3	2	3	3	3	3	1	4	3	1	4	3	2	4	3	1	3	1	1	1	2	2	4	3	4	4	2	4	4	2	3	4	2	2	4	2	1	1	2	2	4	3	1	2	3	4	2
391	2	3	4	3	3	4	3	2	4	4	4	1	2	3	3	1	2	2	4	3	4	4	2	3	1	4	1	3	2	2	3	3	2	3	3	1	2	1	2	3	4	4	3	3	1	3	4	4	2
392	2	3	4	4	2	1	1	2	4	4	4	2	3	3	4	4	4	1	2	1	4	3	2	4	4	1	4	3	3	1	3	2	4	2	2	4	1	3	4	4	2	4	3	3	1	4	3	1	1
393	3	3	4	3	3	1	4	2	3	3	3	4	4	3	4	3	3	3	1	3	2	3	1	2	1	3	1	3	2	1	4	3	2	2	3	1	2	2	3	4	3	1	2	3	2	2	2	4	4
394	4	4	4	3	1	3	4	4	4	3	3	2	3	4	4	3	1	3	4	2	2	1	3	4	3	4	4	3	3	4	4	4	4	3	3	4	3	4	4	2	3	2	4	3	3	2	3	1	4
395	3	4	2	2	2	4	3	2	4	3	4	4	3	1	4	4	3	1	2	3	3	2	3	3	2	3	1	3	3	2	4	2	3	2	3	4	4	1	3	3	4	3	3	3	4	4	2	3	3
396	2	3	1	3	3	2	2	4	2	2	2	4	4	2	3	4	2	1	1	1	3	3	3	1	3	3	1	4	4	4	2	4	1	2	3	2	3	3	1	3	1	4	3	4	4	3	4	3	4
397	4	2	4	3	3	1	3	2	1	4	3	1	3	3	4	3	4	2	2	2	2	1	4	2	2	3	2	2	2	3	2	3	4	3	2	2	2	3	4	4	2	2	2	1	2	1	2	2	2
398	4	3	4	4	4	4	4	2	2	1	3	2	3	1	1	4	2	2	3	3	1	1	1	4	3	3	2	3	3	2	4	3	2	1	2	2	4	3	2	1	4	2	2	3	3	2	3	2	2
399	2	3	2	2	3	1	3	3	1	2	3	2	3	1	4	3	4	4	2	4	2	1	3	2	1	2	4	3	4	4	3	4	4	3	2	4	3	3	4	3	2	2	1	3	4	3	2	1	2
400	2	3	3	2	3	4	4	4	4	4	4	2	2	2	2	2	3	2	3	2	3	2	2	2	2	1	2	2	3	2	2	3	2	2	3	2	1	3	2	2	3	2	1	3	2	2	2	2	1
401	3	3	1	4	2	2	4	4	2	2	4	2	2	1	3	2	4	3	2	3	2	3	3	2	3	1	3	3	2	3	2	4	3	3	2	3	2	3	4	3	2	2	2	2	2	4	2	2	4
402	3	3	4	3	4	4	3	3	3	2	1	3	4	2	2	3	3	1	4	4	4	3	3	4	4	3	4	3	3	4	1	4	1	2	2	3	1	2	1	1	1	1	1	2	1	4	3	1	4
403	1	2	1	1	2	2	1	2	2	1	3	1	2	3	3	4	1	1	3	3	2	3	3	3	3	3	4	4	4	2	1	2	4	4	3	2	3	3	1	3	3	1	3	3	2	3	3	4	3
404	3	3	1	1	3	2	3	2	3	3	4	1	3	3	1	3	3	4	4	3	3	3	3	2	4	3	2	1	2	2	3	1	3	3	3	3	3	2	3	4	4	2	1	2	2	1	2	2	1
405	4	3	2	1	2	3	1	2	2	1	3	3	3	1	2	2	4	4	4	4	2	4	1	1	2	3	2	1	1	2	1	3	2	1	3	2	1	2	2	1	4	3	2	3	4	3	1	2	4
406	1	4	1	1	1	1	1	2	3	1	1	2	1	3	3	1	2	2	1	3	2	1	3	2	3	1	2	1	2	2	3	1	1	1	3	2	1	2	2	1	1	3	1	1	2	4	3	2	2
407	1	1	1	2	2	3	1	4	2	2	3	2	1	3	4	1	3	3	4	1	2	1	4	2	4	2	2	2	1	2	1	3	2	1	3	2	4	2	3	4	2	4	4	2	1	1	2	3	1
408	1	2	4	2	3	2	3	3	1	4	4	1	4	3	4	2	3	2	1	3	2	3	2	4	4	2	3	1	1	2	1	2	3	2	3	1	2	3	2	1	4	2	4	2	3	3	3	3	4
409	1	4	2	4	3	1	2	3	3	4	4	2	3	3	4	1	3	2	1	1	3	2	3	3	1	3	3	4	2	4	4	3	4	3	1	3	3	2	3	2	3	2	4	1	3	3	3	3	3
410	1	1	1	1	3	2	2	3	1	3	1	4	2	3	2	1	2	3	3	3	1	1	3	3	3	2	3	2	3	3	4	3	1	1	3	4	4	3	4	1	3	3	3	3	2	4	1	4	4
411	1	2	2	4	2	3	4	4	2	3	3	1	3	3	4	1	4	3	1	3	1	4	3	4	4	4	4	4	3	3	1	1	1	1	3	4	2	3	1	1	2	1	4	1	3	3	3	3	4
412	3	3	1	1	3	3	2	3	1	2	3	3	2	1	2	3	2	2	1	3	1	1	2	3	1	2	3	4	2	2	3	3	4	4	2	3	2	2	3	1	2	2	2	3	2	3	4	2	4
413	4	3	2	3	3	4	3	2	3	4	3	2	1	3	2	1	1	2	4	2	3	3	1	1	1	1	1	4	3	4	4	4	2	1	2	2	2	4	3	4	4	2	2	1	3	2	3	2	1
414	3	2	2	3	1	1	1	3	2	3	4	3	4	2	3	1	1	3	1	1	2	1	1	1	1	3	1	2	3	2	1	1	1	1	4	2	1	1	1	2	4	3	1	3	4	2	4	2	2
415	1	1	3	4	4	2	1	2	2	2	4	2	1	3	1	1	3	2	3	2	3	2	3	3	4	1	2	3	3	2	4	2	3	4	2	1	1	1	3	2	3	1	2	3	1	4	3	2	1
416	4	4	2	3	3	4	1	3	3	3	2	2	3	1	3	4	4	1	1	3	3	4	1	3	3	3	3	3	3	1	1	2	2	4	4	1	4	2	1	2	3	1	3	1	2	4	3	1	4
417	4	3	2	4	2	3	2	3	3	2	4	2	3	1	3	2	1	3	3	3	3	4	2	2	1	2	1	2	2	2	1	4	2	3	1	1	1	3	4	4	2	3	1	1	2	1	1	3	1
418	2	3	3	4	1	3	3	3	2	3	1	2	4	4	2	2	3	2	1	4	2	1	2	3	1	2	3	4	2	2	3	2	3	2	3	4	2	2	3	4	4	2	1	2	1	3	2	3	2
419	1	3	4	4	2	2	1	2	2	1	2	3	2	1	3	2	3	1	1	2	3	4	1	1	4	2	1	4	2	2	3	3	2	3	1	2	4	2	3	4	4	2	4	4	1	3	3	2	4
420	2	3	1	4	2	3	1	2	3	2	2	4	4	3	4	4	4	2	3	4	2	1	3	3	3	2	2	1	2	1	4	2	3	1	2	3	2	3	1	1	2	3	4	1	2	1	2	2	1
421	1	3	1	3	3	4	4	4	3	2	3	3	1	2	2	2	3	4	1	3	2	4	2	3	2	3	3	1	2	2	3	3	4	2	3	1	1	1	1	4	4	4	3	3	1	1	3	2	4
422	1	3	3	4	2	2	4	3	4	3	3	4	1	3	3	4	4	2	2	1	1	4	4	4	4	2	3	1	3	2	1	1	1	1	3	3	2	3	3	4	3	2	2	2	3	1	1	1	1
423	3	3	1	3	2	3	4	3	1	1	2	2	2	3	2	1	2	2	3	2	3	2	3	3	2	3	2	1	3	4	1	3	2	4	3	3	2	3	2	1	3	4	2	3	2	4	4	4	1
424	2	3	4	1	3	1	3	3	4	2	2	3	1	1	1	3	2	2	3	3	1	4	2	2	2	3	2	4	2	4	2	2	3	1	2	3	1	1	4	2	3	3	4	2	2	1	2	2	1
425	1	2	2	1	2	3	4	2	3	1	2	1	1	2	3	4	2	3	4	1	1	1	2	3	1	1	1	1	3	4	4	2	1	1	2	2	1	3	3	4	1	4	2	2	1	3	2	2	3
426	2	3	4	3	3	2	4	2	2	3	3	2	3	2	3	1	3	3	4	2	2	3	2	2	1	3	1	4	4	1	4	3	4	4	3	3	3	3	2	1	1	3	2	3	3	4	2	3	4
427	1	1	3	1	2	2	2	4	3	4	2	3	3	1	2	1	3	4	4	3	1	3	3	1	2	4	3	1	1	1	2	3	1	4	2	4	4	2	3	1	1	1	1	3	4	4	4	1	2
428	4	1	2	1	2	3	2	4	4	3	1	2	2	1	1	4	4	3	4	2	3	3	3	2	3	3	1	3	3	4	2	3	4	2	4	2	3	2	3	4	4	3	3	4	1	2	3	2	1
429	4	4	1	1	2	4	1	3	3	2	4	2	1	1	4	2	3	3	3	4	3	3	2	3	3	2	3	4	4	4	2	2	2	2	4	3	1	3	4	2	3	4	1	3	3	4	4	3	4
430	1	3	4	1	3	3	4	4	2	3	3	4	1	3	3	1	3	4	3	3	2	1	3	1	4	3	1	4	2	2	1	1	2	1	3	2	4	2	1	2	3	2	2	4	2	1	3	2	2
431	2	4	3	1	3	4	2	4	3	2	3	4	2	3	1	1	3	3	4	1	4	2	3	1	3	3	3	3	2	3	1	3	3	2	3	4	3	3	3	4	2	2	4	3	4	2	3	1	1
432	4	4	1	2	3	2	1	1	1	2	4	3	1	1	1	4	4	1	4	3	2	2	4	1	3	3	4	4	4	2	1	2	3	4	2	3	1	2	2	2	4	3	3	3	4	3	2	3	3
433	3	3	2	3	2	2	3	4	3	3	2	2	2	2	4	4	2	1	1	1	3	4	3	1	3	4	3	3	2	2	2	2	3	4	2	4	2	2	1	3	2	4	3	2	2	3	4	4	1
434	4	4	2	4	1	3	3	4	2	1	2	2	1	3	4	1	3	3	1	3	2	3	3	3	1	3	2	1	2	1	4	4	1	2	2	4	4	3	4	1	3	2	1	1	2	1	3	3	1
435	3	1	1	1	4	2	3	2	2	1	2	3	4	4	1	3	3	2	3	3	4	2	3	2	4	3	1	4	4	1	3	3	3	1	2	2	2	3	3	1	3	1	4	3	3	4	4	2	2
436	3	3	1	4	3	1	1	3	1	1	1	2	3	3	3	2	3	3	1	1	2	1	2	4	4	4	3	4	2	3	4	1	3	2	1	1	1	2	2	2	1	3	2	2	2	2	2	2	4
437	3	3	3	1	2	4	3	3	2	2	3	2	1	2	2	1	2	3	4	3	1	1	3	3	3	1	1	4	3	3	3	3	3	3	2	3	3	2	3	3	2	3	1	2	3	3	3	4	1
438	2	2	2	3	3	3	4	4	2	3	4	4	3	3	3	1	2	2	1	4	2	2	3	1	3	3	3	1	1	1	1	1	2	1	1	2	3	4	2	3	1	2	3	4	2	3	3	2	3
439	1	3	2	2	1	3	2	1	2	2	1	2	2	1	1	4	1	3	4	2	2	2	1	3	1	2	4	3	1	2	2	3	1	2	1	2	2	1	2	2	4	4	4	4	2	2	1	3	2
440	1	4	2	1	4	2	2	1	1	2	1	3	4	2	2	2	1	3	1	2	3	3	4	1	2	1	3	2	1	1	2	3	4	4	3	3	2	1	2	2	3	3	2	1	1	2	1	2	2
441	1	3	1	3	3	2	4	3	1	3	3	3	4	3	2	2	4	3	2	3	1	4	4	3	3	3	3	4	3	2	3	3	2	2	3	2	3	3	3	3	1	2	1	1	1	4	4	2	2
442	1	2	3	1	4	3	2	3	4	1	3	1	1	3	3	4	3	3	2	3	4	3	3	4	3	1	2	2	3	2	3	3	2	3	3	2	2	3	1	3	4	2	3	3	4	2	4	4	3
443	3	2	4	1	2	1	4	2	2	2	1	3	1	3	3	1	3	4	2	2	1	1	3	3	1	2	2	2	3	3	2	2	4	1	1	2	4	3	4	1	1	2	3	1	2	3	3	2	3
444	3	1	1	2	1	2	3	1	1	3	1	1	3	1	2	3	2	3	3	1	1	2	2	3	4	1	3	3	2	3	4	3	2	4	2	2	3	2	3	2	2	2	3	1	3	1	1	2	1
445	2	3	4	4	2	3	4	4	2	3	1	1	2	1	3	4	2	4	2	2	2	2	2	3	1	1	3	1	4	3	4	3	3	4	4	3	2	3	3	3	2	3	3	2	3	4	4	4	3
446	3	1	3	2	2	3	2	4	2	2	3	3	4	4	3	3	3	3	3	2	4	1	1	3	1	4	3	3	4	2	3	1	4	4	1	3	4	1	3	3	2	4	3	1	4	3	4	3	4
447	4	2	3	1	3	3	2	2	3	2	2	3	1	2	3	2	2	3	1	2	3	2	2	3	1	2	3	1	1	3	1	2	3	1	2	3	2	2	4	3	1	3	1	3	1	2	1	1	2
448	2	2	1	4	1	2	3	1	1	2	1	3	4	3	4	2	1	3	1	1	1	2	3	3	3	1	1	2	1	1	1	4	3	3	1	3	1	2	3	2	2	3	2	2	3	1	2	3	1
449	1	2	3	2	3	4	2	3	2	4	3	4	2	2	3	2	3	3	3	1	1	3	2	1	1	3	3	3	2	4	1	4	3	2	1	3	3	3	2	3	2	1	2	3	4	4	1	2	1
450	4	3	3	3	1	3	4	3	4	2	4	1	4	2	3	4	1	4	1	4	4	4	3	1	1	3	1	1	1	2	3	1	2	2	2	2	3	3	1	1	2	1	1	3	1	1	2	1	2
451	1	1	1	3	1	2	2	4	3	4	3	4	2	3	2	3	4	3	3	3	4	3	1	3	3	3	2	3	1	2	3	4	2	3	3	4	2	4	1	4	3	1	3	1	1	1	1	2	3
452	4	3	2	2	3	2	3	1	3	2	3	4	2	2	1	1	2	1	3	2	3	2	2	1	2	2	3	4	3	4	3	4	4	3	1	2	3	1	1	1	4	1	3	4	2	3	2	3	2
453	2	2	1	3	4	1	2	4	4	4	3	2	3	2	3	3	3	4	4	4	3	4	3	1	1	1	4	4	4	1	1	2	3	2	3	2	1	1	1	1	3	4	1	3	2	4	3	1	4
454	1	3	1	3	3	3	2	2	3	2	3	3	1	2	3	1	3	3	4	2	4	3	2	4	3	1	2	3	2	3	3	1	4	4	1	4	2	1	2	3	1	1	2	2	1	1	1	4	4
455	3	1	4	2	4	2	2	1	2	4	4	1	3	3	1	2	3	3	1	3	1	1	1	4	2	2	2	1	3	4	4	2	3	2	2	3	4	2	2	1	2	3	4	2	3	3	3	1	1
456	3	3	2	1	1	4	1	1	1	3	4	1	3	1	4	2	1	2	3	2	3	2	2	2	1	3	3	3	3	1	3	1	4	2	1	4	1	4	3	3	3	2	2	2	4	3	1	1	3
457	3	3	1	3	3	2	1	1	1	3	3	2	1	1	4	4	3	4	3	3	4	3	2	1	1	3	1	2	2	3	2	2	3	4	1	4	4	1	3	3	1	3	3	1	3	1	3	3	4
458	4	1	1	4	3	3	3	3	2	4	1	2	4	4	2	2	3	3	3	2	3	4	2	3	3	3	4	2	2	4	2	4	1	3	3	1	2	2	1	1	1	2	4	3	3	3	2	3	4
459	2	2	4	1	3	4	4	3	3	3	1	2	1	2	1	3	2	3	3	3	1	2	2	3	3	2	1	1	2	4	4	3	1	2	1	4	2	1	3	4	1	1	3	4	3	1	2	2	2
460	2	2	2	3	2	2	3	4	4	4	3	2	4	3	1	3	1	2	2	2	4	2	3	2	2	4	3	2	3	3	3	2	2	2	3	1	2	2	2	4	1	4	1	1	3	4	3	1	3
461	1	2	2	2	3	2	1	2	2	4	1	4	4	3	1	2	3	4	3	1	1	3	2	1	3	2	1	2	4	3	2	2	4	2	1	2	3	4	3	3	4	3	4	3	4	4	2	2	4
462	3	2	2	2	1	3	1	4	4	4	3	1	2	1	4	3	2	2	3	2	2	3	2	3	4	2	2	3	3	2	3	4	3	4	4	3	1	4	4	4	1	3	2	3	3	3	3	2	4
463	1	1	3	4	3	4	2	3	1	2	1	3	3	4	3	2	4	3	3	4	3	2	2	1	2	3	3	2	3	2	3	4	3	3	2	2	1	2	2	3	1	4	4	2	2	1	1	3	4
464	4	2	1	2	2	1	2	4	4	3	2	4	2	3	3	4	4	3	2	2	4	4	4	1	3	4	4	3	1	1	3	3	3	3	4	4	4	4	3	4	2	2	1	3	3	4	3	3	3
465	2	2	1	3	3	1	2	4	4	4	1	4	4	3	3	3	1	1	3	4	4	4	2	1	3	2	3	2	2	4	2	1	1	1	2	1	3	4	3	2	2	3	2	2	1	3	2	2	3
466	2	1	3	3	1	2	4	2	2	1	2	1	2	2	3	1	2	1	2	3	2	1	3	4	2	3	2	3	3	4	2	1	3	1	3	1	3	3	4	3	2	1	3	3	1	3	4	2	3
467	2	4	2	3	4	4	4	2	3	3	3	2	3	2	2	3	4	3	3	2	2	4	2	1	2	4	4	4	4	2	4	4	1	3	4	4	4	2	1	1	4	4	2	3	3	3	2	1	1
468	2	2	2	3	3	3	2	2	3	2	3	1	3	2	2	3	2	4	3	3	2	2	3	4	3	1	3	3	1	3	3	3	1	2	2	4	1	2	1	2	3	4	4	1	3	1	3	2	4
469	2	2	1	2	4	4	4	1	3	3	1	1	2	3	2	3	3	3	3	3	4	2	3	4	1	2	4	2	2	1	2	3	2	2	2	1	2	3	2	2	2	2	4	3	3	3	4	2	4
470	2	2	4	4	4	2	3	1	1	3	4	2	4	3	3	4	1	1	3	3	3	4	2	2	1	4	4	1	3	1	4	3	1	1	2	1	4	3	4	4	4	2	4	4	2	4	3	1	4
471	2	4	1	4	1	1	4	1	1	1	4	1	3	1	2	1	1	1	4	4	1	2	1	1	4	3	4	1	3	4	2	2	2	2	3	4	3	3	4	2	4	3	2	3	3	1	4	3	3
472	3	3	2	4	4	4	4	4	1	3	3	3	1	3	3	3	1	1	1	2	3	1	2	1	3	3	1	1	1	2	3	1	1	1	3	3	4	3	1	3	3	4	3	3	2	2	4	4	4
473	3	3	1	1	4	1	1	2	4	1	3	3	4	4	1	3	3	4	2	2	4	1	3	4	4	4	1	1	3	2	2	3	4	3	4	4	3	1	4	4	4	2	4	1	1	4	4	4	1
474	1	2	3	2	1	2	1	3	2	1	1	2	4	1	1	2	4	4	4	2	3	3	1	3	1	3	1	1	3	3	4	4	3	4	3	2	2	3	4	4	3	1	1	3	4	1	3	1	3
475	1	3	1	3	3	1	3	3	1	3	3	1	3	3	1	3	3	3	4	3	3	4	3	1	3	3	4	2	3	3	2	2	2	1	1	3	2	4	1	3	2	1	2	4	2	3	2	4	3
476	3	2	3	3	3	1	3	1	3	3	4	1	3	1	2	3	3	4	2	1	2	3	2	4	1	1	3	3	1	2	1	3	1	4	4	1	3	4	3	3	3	1	4	4	4	4	4	3	3
477	4	2	1	2	3	4	3	1	1	3	4	3	3	3	2	2	1	1	3	4	3	1	2	2	4	3	1	1	1	1	1	1	2	3	1	4	4	4	4	2	3	2	2	2	2	4	2	3	4
478	1	4	4	1	1	2	4	1	4	1	4	2	1	2	3	1	1	4	4	3	1	1	2	4	1	1	3	4	3	4	1	3	1	1	2	3	4	4	2	4	3	4	1	1	4	4	4	4	4
479	2	4	3	2	2	2	2	4	4	1	4	3	3	4	4	1	3	4	3	4	4	2	4	1	1	4	4	3	4	2	4	4	4	1	4	4	3	4	4	1	4	1	3	4	1	2	3	1	3
480	1	2	2	2	4	4	2	3	3	2	3	3	4	2	3	4	2	3	1	3	2	3	1	3	2	4	4	4	2	4	1	3	3	4	1	4	4	2	4	3	1	2	3	4	4	4	4	4	1
481	3	1	1	3	1	4	3	3	1	1	2	1	4	2	1	2	2	4	1	3	1	4	2	1	4	4	4	4	1	2	2	3	4	4	2	3	4	3	2	3	3	3	4	4	2	3	2	2	3
482	3	4	2	3	3	1	1	1	1	1	2	2	4	4	2	1	2	4	4	4	1	1	2	2	1	1	3	3	1	2	3	4	4	2	3	1	1	4	2	4	4	1	3	1	4	4	4	1	1
483	1	4	2	1	1	4	2	3	1	3	4	1	3	4	3	4	4	1	4	1	1	1	1	4	2	3	1	3	3	1	3	1	2	1	1	3	1	4	2	1	1	1	1	2	3	4	4	1	4
484	1	1	2	1	3	1	1	1	1	4	4	2	2	3	1	1	2	4	1	4	2	3	4	2	4	1	4	1	4	2	3	4	1	4	4	4	2	2	3	1	2	3	3	1	2	2	4	2	1
485	1	4	1	1	4	2	4	3	1	3	1	2	4	3	4	4	3	3	1	1	2	2	4	2	1	1	1	1	4	3	2	4	1	1	1	1	3	4	4	4	4	1	4	2	4	1	4	1	1
486	1	4	2	1	1	1	4	2	4	2	3	2	1	4	1	4	4	1	3	3	1	4	2	4	1	3	1	4	2	1	2	3	1	1	1	3	1	2	4	1	3	1	1	2	4	4	2	4	2
487	1	2	4	2	4	4	4	1	2	1	2	1	1	3	1	3	4	2	2	3	1	3	3	4	4	4	4	2	4	4	3	3	1	3	3	2	3	4	3	4	2	3	4	4	1	4	4	1	3
488	4	2	2	4	1	4	2	4	1	3	3	4	4	1	3	4	4	4	1	4	3	4	3	1	1	1	4	1	3	1	1	1	1	2	3	1	2	1	3	2	3	1	2	4	4	4	4	1	4
489	1	1	1	4	2	3	3	4	4	2	1	4	4	4	4	3	3	2	3	4	4	2	3	4	4	2	4	1	4	4	3	3	3	3	4	2	2	1	3	1	1	4	4	4	1	3	4	3	4
490	2	3	4	3	3	1	2	2	3	2	2	2	3	1	1	2	1	4	4	1	4	1	3	3	3	1	3	1	1	3	3	4	4	3	1	1	1	4	3	1	1	1	3	4	4	4	3	3	4
491	3	3	4	2	1	4	4	4	3	4	2	3	3	1	2	3	2	3	3	4	2	3	1	3	4	2	3	1	1	1	4	4	4	2	1	4	3	1	1	1	3	3	3	1	2	3	4	4	3
492	4	3	3	1	2	1	2	1	4	2	1	3	3	2	2	3	4	3	1	1	3	3	1	4	3	2	3	2	3	3	3	1	3	1	1	3	2	2	1	3	4	1	4	3	2	3	1	1	3
493	3	2	2	1	3	4	1	1	3	1	4	3	4	2	3	3	3	4	1	1	1	4	4	4	1	3	3	3	3	1	1	2	4	4	3	1	4	2	3	3	4	4	4	2	4	3	1	1	4
494	3	4	4	2	2	1	3	1	4	2	4	2	2	4	2	2	4	4	4	4	3	3	1	4	1	2	3	2	3	4	4	1	4	2	4	4	4	2	4	4	4	2	3	3	4	4	1	4	4
495	4	1	4	4	4	2	4	4	2	3	3	4	1	1	1	2	3	2	3	1	2	1	3	2	3	2	3	3	1	2	1	3	3	3	3	3	3	1	4	3	4	1	4	1	2	2	3	3	4
496	3	1	1	3	3	3	1	3	1	3	1	1	4	2	1	1	1	1	1	1	4	4	3	1	4	1	2	1	4	4	2	2	1	3	2	2	4	3	4	2	1	1	1	3	3	1	4	2	4
497	1	3	1	2	4	1	4	2	1	4	4	1	1	1	4	2	1	2	1	3	1	4	2	1	4	4	3	3	4	3	2	1	2	4	4	3	4	4	1	4	1	4	4	1	4	4	2	1	3
498	4	4	4	4	3	4	2	4	2	3	2	4	2	3	4	3	4	1	3	1	4	4	2	2	3	3	2	3	2	2	4	3	2	3	4	3	1	3	1	4	3	2	1	1	2	4	1	2	1
499	3	4	4	4	3	1	3	1	2	4	4	4	1	3	3	4	2	3	4	4	4	1	3	2	2	1	4	4	4	2	4	3	1	3	3	3	4	4	1	4	3	3	4	3	1	4	3	4	2
500	3	4	2	4	1	2	4	3	1	4	3	2	3	3	4	4	3	1	4	4	3	1	2	4	4	3	1	4	4	2	1	3	4	2	2	2	4	4	4	2	4	2	4	2	3	2	3	1	4
501	2	2	3	1	3	3	1	4	3	3	2	3	1	1	4	1	3	1	2	1	2	1	3	1	2	2	1	3	4	1	4	1	2	3	4	2	1	4	3	4	4	3	4	3	1	2	1	1	4
502	2	1	1	1	3	2	2	1	2	4	2	4	3	1	4	4	4	4	4	2	4	4	4	4	2	3	4	2	1	4	4	4	4	4	4	2	3	2	3	3	3	4	1	3	3	4	2	4	2
503	1	1	3	3	4	3	1	2	3	2	3	3	4	3	3	3	1	1	1	1	2	1	3	1	4	1	4	4	4	3	3	4	2	3	1	2	1	4	4	3	1	3	4	3	1	1	1	4	1
504	3	1	2	3	4	2	3	4	1	3	1	1	3	1	1	1	3	1	2	1	2	3	2	1	4	4	4	2	4	3	1	2	1	1	2	3	3	4	2	2	4	4	1	4	1	3	2	3	3
505	3	1	4	2	2	4	4	4	4	4	4	2	3	1	2	4	1	3	3	1	4	4	4	4	4	2	3	3	3	4	1	2	3	3	1	4	1	4	1	4	3	3	1	4	1	3	3	4	4
506	2	1	1	4	2	3	3	1	4	1	2	1	4	2	3	3	1	4	2	1	1	3	3	1	3	3	3	4	1	3	4	4	4	3	3	3	1	2	4	2	3	3	3	2	3	4	2	4	3
507	1	3	1	2	2	4	4	1	4	4	2	3	3	3	3	1	1	4	3	1	1	4	3	1	2	3	3	4	3	2	3	3	3	3	3	3	4	4	3	4	3	3	3	1	3	3	3	3	3
508	3	4	1	3	4	4	4	1	1	4	4	4	2	1	3	1	2	2	4	2	2	1	2	1	4	2	1	3	4	2	1	1	4	3	4	3	4	1	2	1	4	3	4	1	2	1	1	4	4
509	1	3	1	3	3	2	1	1	3	1	2	3	2	3	3	4	1	3	4	1	2	1	1	1	2	2	3	2	3	1	1	2	2	3	2	2	3	2	4	3	3	2	1	2	3	2	1	2	1
510	1	1	2	1	1	2	4	4	2	1	1	2	1	3	1	4	2	2	4	4	1	1	3	3	4	1	3	1	3	3	1	2	4	2	4	1	1	1	1	2	1	2	2	4	1	4	3	4	4
511	1	2	3	1	2	2	3	3	1	1	1	3	4	4	1	3	3	4	1	3	2	1	1	1	1	1	1	3	3	1	3	4	1	3	3	2	2	3	1	1	3	3	2	3	3	4	3	1	2
512	3	3	1	3	3	3	1	2	3	2	3	3	1	1	1	1	1	3	4	2	2	4	2	3	4	4	1	4	2	2	4	2	2	2	1	2	1	1	1	1	1	3	3	4	1	4	3	1	3
513	1	3	4	3	2	2	3	1	2	1	1	1	3	1	2	1	2	2	2	3	4	2	3	3	4	2	3	1	3	4	4	3	3	3	3	4	1	4	3	1	2	2	2	4	3	3	1	2	1
514	3	4	3	4	4	1	4	4	1	1	1	1	3	3	1	4	2	4	2	4	2	2	4	1	4	4	1	2	1	2	1	4	3	4	4	1	4	4	3	3	1	4	4	3	1	1	3	4	1
515	3	1	1	4	1	1	1	4	4	1	3	4	4	1	3	4	4	1	1	1	1	4	3	1	2	4	3	1	2	3	1	1	1	4	3	4	4	4	2	4	3	3	1	2	3	4	4	1	4
516	4	3	3	4	4	4	3	3	4	4	3	3	4	3	3	3	1	1	3	4	3	4	2	2	4	1	4	3	4	3	1	2	3	3	2	3	3	4	4	4	4	1	2	3	4	2	3	1	1
517	1	2	4	4	4	1	1	1	4	2	2	2	1	4	2	4	3	1	1	1	4	4	3	3	4	3	1	4	2	4	4	3	4	4	2	4	3	3	3	4	3	3	2	3	1	3	3	3	1
518	4	4	2	4	4	2	3	1	2	1	4	2	1	1	1	3	2	3	2	3	3	1	2	1	3	3	2	4	3	4	2	1	1	2	1	3	1	3	3	4	4	3	1	1	3	3	3	3	2
519	2	1	3	1	3	1	2	1	1	1	3	3	2	2	2	3	3	4	3	3	1	1	3	4	2	4	2	3	3	3	4	4	4	3	4	4	1	3	3	3	3	4	3	3	1	4	4	4	2
520	2	2	4	4	4	3	3	1	1	2	1	1	1	2	4	3	3	3	3	3	4	2	2	1	2	4	4	3	4	3	4	3	4	3	4	1	3	2	3	2	4	3	4	3	3	2	1	1	3
521	4	3	3	3	1	3	2	2	3	1	4	2	3	4	4	2	3	2	3	4	4	1	1	1	1	4	2	2	2	3	1	2	3	2	2	4	3	4	4	1	3	3	3	4	1	2	1	3	1
522	3	4	3	1	3	3	4	3	3	3	1	1	1	1	4	2	4	1	1	3	3	1	3	4	2	4	4	1	3	4	3	1	2	3	3	1	3	4	4	1	1	1	1	1	1	1	3	1	1
523	1	2	4	4	4	2	2	1	3	1	3	3	4	3	3	2	3	1	3	3	1	3	4	4	1	3	1	1	4	4	1	3	3	4	3	1	2	2	3	2	3	3	3	4	1	1	3	1	2
524	2	3	4	3	3	4	3	4	2	1	4	1	2	4	4	1	3	4	1	2	3	2	2	3	2	3	4	3	4	4	1	2	3	2	4	1	3	1	2	4	3	1	3	1	1	2	3	3	3
525	3	1	1	2	1	3	4	3	3	1	1	1	3	4	1	1	2	3	1	4	4	2	3	4	1	3	4	1	1	1	2	2	2	3	3	3	1	4	4	1	3	1	2	4	2	4	3	1	2
526	2	3	3	3	4	2	3	1	1	1	3	1	4	3	1	2	3	3	3	3	3	3	4	3	4	3	4	2	2	3	1	2	4	2	1	3	1	2	3	2	1	3	1	3	3	3	4	4	1
527	4	3	1	3	3	3	3	3	2	3	4	1	1	3	4	1	3	4	2	3	3	1	3	2	2	2	4	1	2	3	4	4	2	2	2	3	1	4	4	1	1	3	1	4	2	2	1	1	2
528	2	4	1	1	1	4	1	1	4	2	2	1	1	1	1	1	4	1	2	2	1	1	4	4	1	1	1	1	4	1	1	2	3	2	2	4	3	3	4	4	4	2	3	1	1	2	4	1	2
529	2	1	4	1	3	1	3	4	1	1	3	1	2	4	1	2	4	4	1	3	4	2	2	1	3	3	1	2	2	4	2	4	3	1	3	3	2	4	4	2	1	1	3	1	1	1	1	3	4
530	1	1	1	2	4	4	2	3	1	2	2	1	2	3	4	1	4	4	2	2	4	4	1	4	2	1	4	4	3	1	4	3	1	1	1	3	1	1	3	1	4	2	2	1	1	1	4	4	1
531	2	2	3	1	4	2	3	2	4	1	4	1	1	1	4	1	1	3	1	1	3	4	4	2	4	4	1	1	4	4	3	4	1	2	1	4	2	4	2	2	1	4	4	1	3	3	3	1	4
532	1	3	1	1	1	1	3	4	1	3	2	4	3	4	4	1	1	1	3	4	2	2	2	2	3	1	2	2	2	1	3	3	3	3	4	2	4	1	4	1	4	4	1	1	4	2	3	1	4
533	2	1	3	1	4	1	1	1	3	4	1	4	1	1	3	1	2	1	2	2	3	3	4	1	4	1	3	3	4	4	4	4	4	1	1	4	2	3	1	4	3	1	1	1	3	1	1	4	1
534	2	1	1	2	4	4	1	2	3	1	4	1	1	1	1	1	1	1	4	3	3	1	2	4	2	2	1	3	4	1	1	1	3	4	4	4	2	1	4	1	1	4	1	3	4	2	3	3	1
535	2	3	1	2	2	1	1	1	2	2	2	4	3	4	2	2	1	2	4	4	4	2	1	4	1	3	1	1	1	3	1	3	1	4	3	4	2	1	2	4	3	4	3	3	1	2	1	4	1
536	1	1	1	1	3	4	1	1	1	1	4	4	2	2	3	4	3	4	2	2	3	1	4	4	2	1	4	4	1	3	1	1	4	2	1	1	1	1	3	2	2	4	2	3	3	1	4	2	1
537	2	2	1	2	3	2	2	2	4	4	4	1	1	2	3	4	4	4	2	1	3	1	1	3	4	3	1	2	2	2	2	3	3	1	4	4	1	3	1	1	4	1	2	2	1	1	1	3	1
538	1	1	1	3	4	4	1	3	3	3	4	2	4	2	2	1	3	1	1	3	3	3	3	1	2	1	3	3	3	1	4	3	4	3	3	4	1	1	3	4	2	3	1	2	1	1	4	4	3
539	2	1	3	4	2	3	1	1	1	4	4	4	1	3	4	4	4	2	2	4	4	3	4	4	1	3	1	1	1	1	4	2	4	2	2	2	1	2	4	3	1	1	2	4	1	3	4	1	2
540	2	3	4	4	4	2	2	3	4	2	4	1	4	3	4	2	2	1	2	1	4	3	4	4	4	3	1	4	3	3	1	4	2	1	3	1	2	2	3	1	3	3	2	4	4	2	3	1	1
541	4	4	3	3	4	4	1	2	1	4	4	4	2	1	3	3	1	1	1	1	3	2	2	4	2	4	4	3	4	1	1	4	2	2	1	2	1	1	3	4	3	3	4	3	1	3	4	4	1
542	4	2	2	1	1	3	4	4	4	1	2	1	1	1	4	2	2	2	1	1	3	4	3	1	1	3	4	1	1	4	2	3	1	1	1	4	3	3	1	4	1	3	1	3	1	1	1	4	2
543	1	4	2	3	3	4	1	1	3	3	4	4	3	4	1	2	3	3	4	1	4	3	3	1	1	1	1	1	3	3	3	1	1	1	2	4	3	1	1	1	3	4	2	3	4	1	1	1	1
544	1	2	4	3	1	1	2	4	4	4	1	3	4	4	2	3	1	4	2	2	4	2	1	4	1	1	1	1	3	4	1	1	1	3	3	4	1	4	2	1	4	1	3	4	4	1	3	3	1
545	2	2	3	1	3	4	1	2	4	2	1	1	4	3	3	1	3	1	2	1	1	1	3	4	1	2	3	2	1	2	2	4	1	1	2	3	1	3	4	4	1	3	4	3	4	1	4	2	4
546	4	3	3	4	2	2	2	1	1	1	2	4	2	2	1	1	1	1	4	1	3	1	3	3	1	3	4	2	1	1	1	3	4	4	4	4	2	3	4	1	3	3	1	1	3	4	3	4	4
547	4	1	3	1	4	4	2	3	3	3	1	2	2	1	1	4	1	1	1	2	1	1	4	3	2	4	2	1	1	3	3	4	2	4	4	2	3	1	4	2	4	4	1	4	2	4	4	4	3
548	4	4	4	4	3	1	1	4	4	2	3	1	2	1	1	1	1	4	4	4	3	1	1	2	4	3	1	4	4	4	4	4	3	1	4	4	3	1	2	4	1	2	4	1	4	1	2	3	3
549	4	1	2	3	4	4	1	4	1	4	4	2	1	4	3	1	3	3	2	4	1	3	3	4	4	1	1	4	3	1	1	1	3	4	3	1	3	1	2	1	1	3	3	3	4	1	2	4	1
550	1	3	3	4	3	3	3	4	3	3	3	1	1	3	1	3	1	3	1	2	1	2	4	1	3	1	3	1	2	4	3	3	4	4	4	3	4	3	3	3	3	2	2	3	4	2	2	3	3
551	3	1	4	1	4	3	1	4	2	2	2	4	1	1	3	1	2	1	3	1	4	1	4	4	3	4	4	1	2	2	4	2	4	4	1	4	1	4	4	3	3	1	3	1	3	2	2	4	4
552	3	1	1	1	3	2	3	4	3	1	4	3	1	2	4	2	1	4	1	4	4	1	1	4	1	1	1	3	4	3	3	3	3	2	2	2	3	1	2	3	4	3	2	3	4	4	1	1	2
553	2	4	3	3	1	2	3	4	2	3	4	2	1	2	3	3	1	3	1	2	2	3	4	2	3	4	2	4	3	3	1	1	3	4	4	2	3	2	2	4	4	2	3	4	3	1	1	3	2
554	2	2	1	1	2	4	3	3	1	3	2	3	3	4	1	3	1	4	2	2	2	2	2	4	1	2	1	2	4	3	1	4	1	1	4	3	2	4	2	3	1	4	3	1	2	2	1	4	1
555	3	4	2	3	1	2	3	1	2	3	2	3	2	3	2	1	1	4	1	1	1	3	4	2	3	4	2	3	3	2	3	3	2	3	3	2	3	4	3	3	2	4	3	3	4	2	3	1	2
556	2	2	3	1	2	4	2	2	4	3	4	3	3	4	3	1	2	3	2	1	4	2	1	4	4	3	2	3	1	3	3	2	3	3	3	2	3	1	2	3	1	4	2	1	2	1	3	2	3
557	2	2	3	1	3	1	2	3	1	2	3	2	3	1	3	3	3	4	2	1	4	3	4	3	1	3	4	4	1	1	1	4	3	1	2	3	1	3	1	2	4	1	1	3	4	2	3	1	2
558	1	1	4	1	4	4	2	4	4	3	1	1	1	1	4	3	3	3	1	3	1	2	4	2	3	1	1	2	2	3	2	3	4	2	4	1	4	3	3	1	1	1	2	3	4	3	1	4	2
559	1	2	1	1	3	3	3	1	3	2	4	2	2	3	3	1	4	3	1	4	1	3	3	1	3	1	1	2	3	2	3	1	2	2	4	1	2	1	4	4	1	1	2	4	2	2	3	2	1
560	3	1	3	2	3	4	2	2	1	3	1	4	1	1	1	3	1	4	4	1	3	3	4	3	4	4	4	4	2	2	3	1	4	2	4	4	2	4	1	1	4	4	3	1	3	3	1	3	3
561	4	1	4	1	1	1	3	3	4	3	4	2	1	4	4	1	1	1	3	1	4	2	2	3	2	3	3	1	4	3	3	1	3	3	1	3	3	1	4	3	3	4	1	1	1	3	3	1	2
562	3	4	2	3	3	3	2	3	3	2	2	3	4	1	4	2	3	1	3	4	2	3	1	2	2	2	1	1	3	3	2	2	2	1	3	4	2	2	1	1	3	1	1	4	2	1	3	1	2
563	2	2	1	3	4	3	2	4	1	1	3	3	1	4	2	2	1	4	3	1	4	3	1	4	2	3	4	3	2	4	3	1	4	2	1	4	1	4	3	1	1	4	2	4	4	2	2	3	1
564	3	1	3	2	4	2	3	1	4	1	3	1	3	4	4	3	3	4	3	1	2	2	1	4	4	1	3	1	1	2	3	4	3	3	4	3	3	3	2	3	2	4	3	1	2	1	1	3	3
565	1	1	3	1	1	3	3	3	1	4	4	3	3	4	2	1	1	4	3	1	2	3	2	4	1	1	1	4	3	3	3	1	3	1	3	4	2	3	1	2	2	2	1	1	2	1	3	3	4
566	3	1	3	2	4	4	2	4	2	3	1	4	4	2	4	3	1	1	1	2	4	2	4	4	1	3	1	4	4	3	2	2	2	3	1	2	3	1	2	3	2	2	1	4	2	1	4	3	3
567	1	2	3	2	3	2	2	2	4	3	4	3	4	2	4	3	4	3	1	1	1	1	2	2	1	2	2	4	1	2	2	3	2	1	4	3	3	3	4	1	3	4	2	4	1	3	2	2	1
568	3	1	1	3	3	2	1	2	1	4	3	2	4	2	4	4	2	2	4	3	2	4	1	2	4	2	4	3	1	4	2	3	3	1	1	1	4	2	2	1	1	3	2	3	3	2	2	1	3
569	4	3	3	4	2	1	1	2	3	1	1	1	1	3	3	1	2	2	4	2	3	2	2	2	3	2	4	2	1	3	1	1	1	3	1	2	1	4	3	4	2	3	2	4	3	4	3	3	2
570	4	1	2	3	4	3	2	3	4	3	4	2	4	2	4	1	2	4	1	2	4	4	2	4	1	2	4	1	4	1	4	3	3	1	3	4	3	4	3	4	3	1	1	1	2	3	1	4	3
571	4	2	2	3	4	4	3	2	2	2	4	4	3	4	1	4	2	4	1	1	1	3	4	3	3	4	4	3	1	4	2	3	2	3	3	2	3	4	2	3	3	3	4	2	1	4	1	1	3
572	3	1	2	1	1	4	1	1	2	3	3	1	3	1	3	3	3	1	2	3	3	1	1	3	3	4	1	3	1	3	1	4	4	3	2	4	4	3	4	2	3	2	1	2	4	3	1	3	1
573	3	2	2	2	1	1	2	1	2	3	4	2	2	1	1	2	1	1	3	3	1	4	2	4	4	4	4	4	4	4	4	4	4	4	4	4	4	1	4	4	3	3	1	1	1	1	2	1	4
574	4	3	1	1	1	1	4	2	1	1	2	1	4	3	4	1	4	4	1	1	2	4	2	1	1	3	2	3	2	3	4	3	3	3	3	4	3	3	2	2	4	2	2	3	2	4	2	2	4
575	2	3	3	1	1	1	2	1	1	3	1	2	1	4	1	1	4	2	2	3	1	4	4	4	2	4	1	1	2	1	4	2	4	4	2	3	1	3	1	1	4	2	2	3	4	4	3	3	1
576	2	3	3	3	4	3	1	3	2	4	3	3	1	1	2	4	2	2	1	3	2	4	1	1	1	2	2	3	4	1	1	1	3	3	3	4	4	3	1	2	2	2	4	2	1	1	4	3	4
577	1	4	4	3	3	1	2	3	1	3	3	4	4	3	1	1	3	3	1	4	2	3	3	3	1	1	1	4	1	1	4	4	4	4	3	1	4	3	4	3	2	3	3	1	3	3	4	4	1
578	3	4	1	1	2	3	1	1	1	4	3	3	3	2	1	1	4	1	4	4	1	1	2	4	3	3	2	2	3	3	1	4	4	2	4	1	1	1	1	1	4	3	4	2	3	4	3	3	1
579	1	3	3	4	4	3	1	2	3	3	4	3	1	1	2	3	1	2	3	2	1	1	4	3	1	4	2	1	4	4	2	3	1	1	1	1	1	4	4	3	1	2	2	4	4	3	3	4	3
580	4	1	1	2	1	4	4	3	1	1	1	1	2	3	2	2	1	1	3	1	4	4	1	1	3	1	1	1	1	1	4	1	3	3	2	3	2	1	4	3	3	3	2	4	1	2	2	4	3
581	3	3	1	2	3	4	2	1	1	3	1	4	1	1	4	3	2	4	2	3	1	2	2	4	3	4	2	3	1	3	2	2	1	3	3	1	2	3	2	3	2	2	3	3	1	3	4	4	3
582	3	3	1	4	2	1	3	1	1	1	1	2	1	1	3	3	3	1	3	1	3	4	2	1	4	4	1	4	2	1	3	1	3	2	3	1	4	1	3	4	3	2	2	1	2	3	4	1	4
583	4	1	2	3	3	3	3	4	1	4	2	4	1	1	2	3	4	4	2	4	4	2	3	1	4	2	2	2	3	2	2	3	2	1	4	1	4	1	1	1	1	4	2	3	1	1	2	2	4
584	1	1	4	3	1	2	2	3	1	1	1	2	3	3	4	3	2	3	2	3	1	1	1	1	1	1	2	3	1	1	2	3	1	3	1	4	3	2	4	1	2	4	3	1	4	2	3	4	3
585	2	2	3	1	2	2	4	1	1	2	4	4	3	3	2	2	1	1	3	3	1	3	3	1	3	1	2	1	1	1	1	1	2	1	3	1	3	3	1	4	4	4	4	4	3	4	3	4	3
586	3	2	2	2	4	4	3	3	4	2	3	1	4	4	1	1	1	3	1	3	1	1	1	1	4	1	1	1	1	4	1	1	3	1	1	1	1	1	1	1	1	1	3	1	4	4	4	1	1
587	3	4	2	4	3	4	4	1	3	1	1	3	1	2	2	1	1	1	1	1	3	1	1	3	3	3	4	4	1	4	1	1	2	3	1	4	1	1	2	1	3	2	2	1	3	4	1	3	2
588	2	4	2	1	3	3	2	4	1	1	1	1	1	1	1	3	4	2	2	4	3	1	3	3	2	4	2	1	4	4	1	1	1	1	1	2	3	1	3	3	1	3	3	2	1	3	1	2	4
589	2	4	3	3	2	2	1	2	4	3	1	4	1	1	4	2	4	1	1	2	1	3	4	3	2	2	4	1	1	1	3	1	3	1	4	3	1	2	2	4	4	2	2	4	4	1	1	3	1
590	4	1	1	1	1	1	2	3	2	1	3	3	2	1	1	1	4	1	2	3	3	3	2	2	2	2	2	1	1	4	1	3	1	4	1	3	3	3	2	3	1	2	2	3	2	4	1	2	1
591	1	2	3	3	3	3	3	1	4	1	2	2	1	2	2	4	1	4	1	1	3	1	1	1	1	4	4	1	1	4	1	2	2	1	2	1	2	1	1	1	1	1	3	1	3	1	4	1	1
592	1	3	3	3	4	3	3	4	2	3	3	4	1	2	2	3	1	1	1	1	4	1	2	3	1	3	3	3	4	3	3	3	2	3	4	3	3	1	2	1	1	3	1	1	3	1	4	1	3
593	1	2	3	2	2	3	1	2	3	3	1	4	1	1	3	1	2	4	3	1	2	3	3	4	4	1	3	3	1	2	4	1	1	1	1	1	1	1	3	3	4	1	4	4	1	1	1	1	1
594	3	1	3	2	2	3	1	3	3	1	2	3	4	3	1	1	4	3	1	2	4	3	1	3	1	2	4	2	4	1	1	1	1	1	2	2	2	3	3	1	1	2	4	1	3	1	2	1	2
595	1	2	2	1	3	4	1	1	1	1	1	1	4	2	1	3	2	4	1	1	3	2	2	4	4	1	1	1	2	4	3	3	1	3	1	1	1	1	1	1	3	1	3	3	3	1	2	1	1
596	1	1	3	3	4	1	3	2	3	3	3	1	2	1	1	1	3	2	1	1	1	2	3	3	1	1	1	1	1	1	3	3	3	1	3	1	1	3	4	4	3	3	4	3	1	1	1	4	3
597	4	4	4	3	3	3	1	3	2	1	4	1	3	2	4	3	1	3	4	4	3	3	3	1	4	4	4	4	1	1	1	1	1	1	1	3	4	1	3	1	1	4	4	3	3	3	1	1	4
598	1	3	4	3	3	2	3	3	3	4	1	1	1	1	3	3	4	1	3	2	4	3	1	3	3	3	2	3	3	3	3	2	4	4	3	3	3	1	3	2	3	3	3	3	2	3	2	3	3
599	4	3	3	1	3	3	3	3	3	4	3	1	4	4	1	4	3	1	4	1	4	4	2	2	3	4	4	3	1	1	4	3	3	1	1	1	1	4	1	1	2	2	4	1	4	1	4	4	1
[truncated: 11 more columns]
