# Supplementary material for: SaPt-CNN-LSTM-AR-EA: a hybrid ensemble learning framework for time series-based multivariate DNA sequence prediction
Source: PeerJ. 2023 Oct 4;11:e16192. doi: 10.7717/peerj.16192 (PMC10559882; doi:10.7717/peerj.16192)
Supplement: Supplemental Information 1 [file peerj-11-16192-s001.zip › Source data/Supporting Information/A1-S NC_001405.xlsx]

## Sheet: 原表
Data point	1	2	3	4	5	6	7	8	9	10	11	12	13	14	15	16	17	18	19	20	21	22	23	24	25	26	27	28	29	30	31	32	33	34	35	36	37	38	39	40	41	42	43	44	45	46	47	48	49
1	3	1	4	3	1	4	3	1	4	1	1	4	1	4	1	3	3	4	4	1	4	4	4	4	2	2	1	4	4	2	1	1	2	3	3	1	1	4	1	4	2	1	4	1	1	4	2	1	2
2	4	2	4	2	1	3	2	4	2	2	3	2	3	2	2	2	2	3	2	4	2	2	2	1	1	3	2	2	2	2	3	2	2	2	4	2	1	3	2	4	1	2	4	1	2	4	2	4	2
3	1	4	2	4	4	2	3	1	1	2	4	2	4	2	2	3	2	2	1	1	3	1	3	1	4	2	4	1	1	2	3	2	3	3	2	2	1	4	2	4	2	2	4	1	1	1	1	2	4
4	4	2	4	2	3	2	3	3	2	2	4	2	4	1	4	1	3	2	2	2	1	1	2	4	2	1	3	1	1	4	4	4	4	3	2	3	2	3	2	2	4	4	4	4	1	2	2	3	2
5	1	1	1	4	4	4	2	2	2	3	2	4	1	1	3	3	1	1	2	4	1	1	4	2	4	4	4	2	2	3	3	1	4	4	4	4	3	2	3	2	2	2	1	1	1	1	3	4	2
6	2	4	2	1	1	1	4	3	4	2	1	1	4	1	1	4	4	3	4	2	4	2	4	4	1	3	4	3	1	4	1	2	3	2	3	2	4	1	1	4	1	4	4	4	2	4	3	4	1
7	1	3	4	4	4	2	1	3	3	2	4	4	4	1	3	2	4	2	2	1	2	1	3	4	3	2	3	3	3	1	2	2	4	2	4	4	4	4	4	3	4	3	1	2	2	4	2	4	4
8	2	2	2	4	3	1	1	1	2	4	4	2	2	3	2	4	4	4	4	1	4	4	1	4	4	1	4	1	2	4	3	1	2	3	4	2	1	3	2	3	2	3	1	2	4	2	4	1	4
9	2	1	2	4	4	3	3	4	3	1	1	2	1	2	2	3	3	1	3	4	3	4	4	2	1	2	4	2	3	3	1	2	3	2	1	2	4	1	2	1	2	4	4	4	4	3	4	3	3
10	3	3	2	1	3	1	3	3	2	2	2	1	3	4	2	1	1	1	1	4	2	1	2	1	3	1	4	1	4	4	1	4	3	4	2	3	3	1	3	2	2	1	2	2	4	2	4	4	1
11	1	4	2	2	3	3	2	3	3	1	2	4	3	4	4	4	4	2	2	1	3	3	1	2	3	4	2	1	4	3	2	1	1	2	1	2	2	4	1	3	4	2	2	3	4	2	1	4	1
12	3	3	4	1	2	3	3	1	4	4	4	4	2	1	1	3	3	1	3	3	4	1	3	3	3	4	4	3	1	3	2	1	1	3	4	2	4	1	4	2	1	4	4	4	1	2	1	3	2
13	2	1	1	2	1	4	3	3	3	1	1	3	2	1	2	2	1	2	2	3	2	2	4	4	4	3	2	3	1	2	1	4	4	4	4	4	3	3	3	2	1	2	4	3	4	2	4	1	1
14	3	1	2	2	1	1	2	2	2	1	4	4	2	1	3	4	4	1	4	4	3	1	3	4	4	4	4	3	3	2	3	3	2	2	3	2	3	3	3	2	2	4	4	3	4	3	3	2	2
15	3	4	4	4	3	3	3	2	2	3	1	2	3	3	3	2	1	2	3	1	2	3	3	2	2	1	2	3	1	2	1	2	1	2	3	3	4	4	2	2	2	4	3	3	2	2	4	4	4
16	3	4	4	2	4	2	3	3	2	2	1	2	2	4	2	1	4	3	2	1	4	3	4	4	1	3	3	4	2	3	3	1	3	2	1	2	2	3	4	2	2	3	4	4	4	3	3	1	3
17	2	1	2	2	1	4	2	1	1	2	1	2	2	2	4	2	1	2	2	1	2	4	4	4	2	4	2	4	4	1	2	1	4	4	1	4	2	4	2	2	1	2	3	1	3	3	3	3	2
18	1	2	2	4	3	4	4	2	4	3	1	4	4	1	4	3	1	3	3	2	2	1	2	2	1	1	4	1	3	2	2	2	2	2	1	3	3	3	1	2	1	4	1	4	4	1	4	2	4
19	4	1	4	1	4	2	1	2	2	1	3	3	4	2	4	2	2	3	1	4	2	4	4	4	2	4	3	4	1	3	1	2	4	1	1	2	4	2	1	1	1	1	4	4	1	4	2	2	2
20	1	2	1	2	4	2	2	4	2	2	2	4	4	4	2	2	4	2	4	2	2	4	1	1	4	4	4	4	4	4	4	4	4	1	1	4	4	4	4	4	1	3	1	2	4	4	4	4	2
21	1	4	4	4	4	2	4	1	4	4	2	4	2	1	4	4	4	4	4	4	1	1	1	1	2	2	4	3	3	4	2	4	2	4	3	4	2	1	1	3	3	4	2	1	2	3	3	4	2
22	2	1	1	3	3	2	2	1	2	3	3	4	2	3	1	1	2	1	3	3	4	1	3	3	3	2	2	3	2	4	3	3	4	1	1	1	4	4	2	2	4	2	3	3	4	2	3	4	1
23	3	3	2	1	3	1	4	3	1	3	3	4	2	4	2	4	3	4	1	2	1	2	1	1	4	2	3	1	1	4	1	2	4	1	2	4	1	3	2	2	1	4	1	2	3	4	2	4	2
24	4	3	4	1	1	3	1	3	1	3	3	4	3	3	4	2	1	2	1	4	1	3	1	3	3	3	2	2	4	2	2	4	3	3	3	2	3	4	2	4	2	3	3	3	3	1	4	4	1
25	2	4	2	1	2	1	2	4	4	2	2	4	2	2	2	3	2	4	3	2	3	3	1	2	2	3	4	2	4	2	2	1	1	4	2	4	1	4	3	2	1	2	2	1	3	4	4	2	3
26	2	2	2	3	1	1	3	3	4	4	4	2	2	1	3	4	4	2	1	2	3	4	2	4	1	1	1	3	2	3	3	3	3	1	2	2	3	3	1	4	1	1	2	2	4	2	4	1	1
27	3	2	4	2	4	2	4	2	2	4	4	1	1	3	2	3	3	4	4	4	2	4	4	4	2	3	4	2	1	1	4	2	1	2	4	4	2	1	4	2	4	1	1	2	4	4	4	1	1
28	1	4	1	1	4	2	4	4	4	1	1	3	4	4	2	3	1	4	2	2	3	2	4	2	4	4	1	1	1	4	2	2	2	2	3	2	2	2	2	3	4	4	1	1	1	2	2	2	4
29	3	2	4	2	2	2	3	4	1	1	4	3	4	4	2	2	4	4	1	3	1	4	3	4	2	1	3	3	4	3	1	4	2	2	1	2	2	3	4	4	2	2	2	1	2	4	2	4	4
30	4	3	4	2	3	4	2	4	2	3	2	4	1	1	3	4	4	2	3	4	2	2	1	1	3	1	2	1	2	3	4	3	4	1	1	3	1	2	4	1	3	3	4	3	4	4	2	2	4
31	3	4	2	4	2	2	2	2	3	4	3	3	4	3	3	3	1	2	2	3	1	1	1	2	4	4	1	2	4	3	4	2	3	1	2	1	1	4	4	1	1	2	2	1	2	2	1	4	4
32	4	4	4	2	1	1	2	1	2	3	4	4	4	4	2	1	1	1	4	3	3	4	2	4	2	2	4	2	1	2	3	4	2	4	4	4	2	1	4	4	3	4	4	4	2	1	1	4	3
33	2	3	2	3	4	4	4	4	3	3	1	1	2	1	2	1	1	2	2	4	3	1	4	3	1	1	2	1	3	4	4	4	2	2	1	4	4	4	4	4	3	3	1	3	1	3	3	2	2
34	2	3	4	2	3	4	2	4	4	2	3	4	4	4	4	4	4	2	1	2	4	4	4	4	1	4	1	1	1	2	2	1	4	1	1	1	4	2	2	1	2	3	2	1	1	2	1	1	1
35	2	2	2	2	2	2	4	1	3	3	4	2	3	4	2	2	1	4	4	4	4	3	4	2	2	3	3	1	4	2	3	1	4	3	4	2	4	2	2	1	2	1	2	3	2	2	4	2	2
36	1	1	4	3	2	3	3	4	2	3	4	1	3	4	2	4	4	2	4	3	4	4	3	3	2	4	3	3	2	3	3	3	2	2	3	1	1	4	1	1	4	1	3	3	2	1	3	2	2
37	3	1	2	2	1	2	2	1	1	2	3	3	1	2	2	3	2	2	3	2	2	3	2	2	3	2	2	3	1	2	2	1	2	3	1	2	1	2	3	3	3	1	4	2	2	1	1	3	3
38	3	4	2	2	1	3	3	3	4	3	2	2	2	1	1	4	2	1	1	4	2	4	4	2	4	1	3	1	2	2	4	2	2	3	4	2	1	1	3	4	2	4	4	4	3	3	1	2	1
39	4	4	4	4	1	1	3	3	1	4	4	1	1	3	2	1	2	2	1	4	2	2	2	3	1	2	2	2	2	3	4	1	1	1	2	2	2	2	2	4	1	1	1	2	1	2	2	2	1
40	3	4	2	1	2	2	3	4	1	3	1	2	1	2	2	1	2	2	3	4	1	2	2	1	1	4	3	4	1	1	3	4	4	4	4	1	2	3	4	4	1	1	4	2	1	3	3	1	2
41	1	2	4	2	4	2	4	4	1	3	4	4	4	4	3	1	2	3	1	2	1	4	4	1	1	2	2	1	4	1	1	4	4	2	3	2	3	4	1	1	4	2	1	2	3	4	4	2	1
42	1	2	1	1	2	4	1	4	4	3	3	1	4	1	2	1	2	3	1	2	3	4	2	1	3	3	1	3	4	4	1	3	4	2	2	3	4	2	3	1	2	3	3	1	2	2	2	2	1
43	1	2	2	3	4	1	4	4	1	2	2	2	4	1	4	1	4	2	3	1	1	1	2	2	4	2	2	3	1	3	4	4	1	2	2	3	3	1	2	1	4	4	2	3	1	1	2	4	1
44	1	1	3	4	4	2	4	1	1	1	4	1	4	3	1	2	2	1	1	4	4	2	4	4	2	3	4	1	3	1	4	4	4	3	4	2	2	2	1	1	3	2	2	2	2	3	3	2	1
45	1	4	1	3	2	2	1	2	2	1	4	1	2	2	2	4	2	2	3	3	4	4	4	1	2	1	4	2	4	1	2	3	1	4	2	1	4	1	1	1	4	1	4	2	4	2	2	3	3
46	2	3	1	4	2	2	1	3	2	2	2	2	4	2	2	4	4	1	4	4	1	4	2	1	1	4	2	4	2	1	2	2	4	4	4	1	3	4	2	2	4	3	3	3	1	1	4	4	4
47	4	4	4	4	3	3	4	2	2	3	3	1	1	4	1	3	3	1	1	4	3	4	4	1	4	3	3	4	1	3	1	3	2	2	4	2	4	1	1	2	3	4	4	3	4	1	4	2	2
48	3	3	4	2	4	2	4	2	2	1	1	2	3	3	4	2	2	1	3	3	2	1	4	2	4	1	1	2	2	2	4	4	3	2	2	2	2	3	4	2	4	2	3	3	4	4	4	4	1
49	1	2	2	2	2	2	4	2	2	4	2	4	2	4	3	2	3	3	3	3	1	1	1	1	2	3	1	2	2	2	3	4	4	3	1	1	4	4	1	1	2	1	1	1	4	2	3	3	4
50	2	4	1	3	3	4	4	2	2	2	4	1	4	3	3	4	2	4	3	4	2	1	2	2	2	4	1	1	3	4	3	3	1	2	2	2	4	2	3	2	3	3	1	3	1	1	4	2	4
51	2	4	2	2	4	4	2	3	4	4	3	1	4	2	3	4	1	2	4	2	1	1	1	1	2	3	2	4	2	2	3	4	2	4	2	1	4	4	1	1	2	3	1	4	1	1	3	1	4
52	1	3	4	2	3	2	1	2	2	1	3	1	2	2	2	3	3	4	3	4	3	1	2	1	4	2	3	4	2	1	3	3	4	2	3	4	3	2	2	1	3	2	2	3	1	1	3	4	2
53	1	2	1	3	3	1	4	4	3	1	3	2	4	1	2	3	3	1	2	3	3	1	3	4	3	4	3	2	3	1	1	2	2	3	3	4	2	2	3	3	1	2	4	2	4	4	4	2	1
54	4	2	1	3	3	3	2	3	4	2	4	4	3	3	4	4	2	3	1	4	4	4	2	2	2	4	1	1	3	1	2	2	1	2	2	2	2	2	2	4	2	4	4	3	3	4	1	3	3
55	1	4	4	4	2	1	2	4	3	1	3	1	3	4	1	1	2	1	4	1	4	4	2	3	4	4	2	1	2	3	3	3	2	1	2	1	2	3	1	4	2	4	3	3	1	1	2	2	4
56	2	2	2	4	2	4	4	4	2	1	3	1	4	2	1	3	3	1	4	2	1	1	2	1	4	3	4	2	2	1	1	2	2	4	2	3	4	2	1	2	2	4	1	3	2	1	4	2	1
57	2	2	4	2	3	1	2	1	3	3	3	4	2	3	2	1	2	4	2	4	2	2	3	2	2	4	1	1	1	3	1	4	1	4	4	1	2	2	1	1	3	3	1	2	3	3	4	2	4
58	4	2	1	3	3	2	1	2	2	1	2	3	4	2	1	2	2	3	3	3	2	1	4	3	1	3	4	4	2	2	4	2	3	4	2	2	3	3	4	2	3	1	3	3	3	2	3	2	3
59	3	4	1	2	3	2	1	4	2	1	1	2	1	4	1	3	1	2	1	4	4	2	1	2	2	4	1	3	4	2	1	1	1	4	2	4	2	4	2	2	2	3	2	4	2	2	3	4	4
60	1	2	1	1	4	1	4	1	4	1	1	2	2	4	2	2	2	2	2	4	3	4	3	1	4	2	4	1	2	4	4	4	4	2	4	1	4	3	4	2	4	4	4	4	2	3	1	2	3
61	4	2	1	2	3	2	3	3	1	1	3	4	3	2	4	4	4	2	1	4	2	2	1	1	2	3	1	4	4	2	4	2	1	2	3	4	3	1	4	1	4	4	4	2	1	3	1	1	3
62	3	1	4	2	2	2	3	3	2	2	2	2	4	2	3	2	4	3	1	2	1	1	4	2	4	2	1	4	2	2	2	3	4	3	3	1	2	3	1	4	4	2	1	4	2	2	4	3	2
63	3	3	2	3	1	1	1	3	4	3	4	1	3	4	1	3	3	4	4	2	1	3	3	4	1	3	2	1	2	1	3	3	2	4	2	4	3	4	2	2	1	1	3	2	3	3	2	4	4
64	3	3	4	3	3	2	3	3	2	3	3	2	3	4	4	3	1	2	3	3	2	3	4	2	3	1	2	3	3	1	3	3	2	3	3	3	2	3	2	2	2	1	4	4	2	4	2	1	3
65	4	3	3	4	2	1	2	3	3	3	2	3	4	4	2	3	1	1	2	3	1	2	4	2	3	1	2	3	4	4	3	3	3	2	4	4	3	1	4	3	3	2	3	3	3	2	3	2	1
66	3	2	2	3	4	3	4	4	4	4	2	2	3	1	3	1	1	4	4	2	2	1	4	4	3	4	4	4	2	1	3	3	3	2	2	2	1	1	3	4	4	1	1	4	2	4	3	2	4
67	4	2	4	4	2	2	1	4	3	4	2	3	2	3	3	1	2	3	1	2	2	4	4	4	3	4	2	3	3	3	4	2	1	1	2	2	3	4	4	3	3	4	3	3	3	3	4	3	3
68	1	1	1	1	3	1	4	1	1	1	4	1	1	1	1	1	3	3	1	2	1	3	4	3	4	2	4	4	4	2	2	1	4	4	4	4	2	1	4	3	1	1	2	3	1	1	2	4	2
69	4	4	1	4	4	4	1	2	2	2	2	4	4	4	4	2	3	2	3	2	3	2	3	2	2	4	1	2	2	3	3	3	2	2	2	1	3	3	1	2	3	2	2	4	3	4	3	2	2
70	3	3	4	2	4	2	4	1	4	4	4	4	4	4	3	3	1	2	2	1	3	2	4	2	2	4	1	1	1	2	2	4	2	1	3	4	3	4	2	2	1	4	2	4	4	3	1	2	1
71	1	1	2	3	3	3	2	4	3	4	3	4	2	2	2	2	4	2	2	1	2	2	4	1	2	3	1	3	3	1	3	4	2	3	1	2	1	2	3	4	4	3	1	4	2	3	4	2	3
72	2	4	1	2	1	4	2	1	4	3	3	1	2	4	3	2	4	1	2	3	1	2	2	1	2	3	2	3	4	2	2	2	3	2	4	2	2	4	2	3	3	4	1	1	1	1	1	4	2
73	3	1	1	2	3	4	2	1	4	4	2	3	3	1	2	2	2	2	3	1	2	2	3	3	3	4	4	2	2	4	2	4	1	1	2	4	2	4	4	4	1	3	1	1	1	2	3	2	2
74	4	2	2	2	4	2	3	1	4	1	3	2	4	2	2	2	2	1	4	1	4	2	1	2	1	4	2	3	1	4	3	4	4	2	2	1	3	4	2	4	1	4	4	4	4	4	1	2	2
75	3	3	3	1	2	3	3	1	4	1	4	3	3	3	4	3	3	2	2	2	2	1	4	4	3	1	4	2	4	4	2	4	2	3	1	2	1	1	3	3	1	3	3	1	2	3	1	3	1
76	2	3	1	3	4	4	2	2	2	1	1	1	4	4	4	2	4	3	1	4	2	4	1	2	3	4	4	1	2	1	1	2	2	1	1	1	4	2	3	2	4	2	2	1	1	2	1	1	3
77	3	4	4	2	4	2	1	3	3	4	3	3	2	1	2	1	4	4	4	4	3	3	1	4	2	3	1	4	4	3	2	4	3	3	1	4	1	1	4	2	1	4	2	2	3	1	1	4	2
78	2	2	3	2	2	3	3	4	2	2	2	3	2	1	1	2	1	4	1	4	4	4	3	4	2	2	2	1	4	3	1	3	4	1	1	3	2	4	3	1	4	1	2	4	4	2	4	2	4
79	1	4	3	2	4	3	1	4	1	2	2	3	3	1	4	4	4	4	4	1	3	1	1	1	2	3	2	3	2	2	2	3	2	2	1	2	2	2	4	2	3	3	1	2	1	3	4	2	3
80	4	3	3	1	4	3	3	2	2	3	3	3	1	2	2	2	2	3	2	4	1	2	4	4	1	3	3	3	4	3	1	3	1	2	1	4	4	4	2	3	1	4	4	4	3	3	3	1	3
81	1	2	1	4	2	2	2	2	2	2	1	4	3	1	4	2	4	3	4	1	3	3	4	2	3	2	2	2	2	3	2	1	4	2	1	1	2	1	1	1	1	3	3	2	4	4	4	3	3
82	2	1	4	3	1	2	3	4	2	2	2	1	1	2	1	1	1	2	3	1	2	2	4	4	3	3	4	2	1	2	3	1	2	3	4	2	3	2	1	3	4	4	1	3	3	2	3	1	2
83	2	4	1	1	1	4	3	1	3	1	3	3	4	1	4	4	1	3	3	2	2	3	4	2	3	1	1	3	4	2	2	4	1	2	4	4	1	1	2	1	2	1	2	3	4	2	3	1	2
84	3	3	4	2	1	2	3	1	2	2	2	2	2	2	3	3	1	3	4	4	3	2	4	4	1	1	2	3	1	4	2	4	3	3	3	4	2	1	3	4	4	2	3	1	4	2	4	4	4
85	1	4	2	3	2	3	3	1	2	1	1	2	2	3	2	3	4	3	2	3	3	2	3	3	3	1	2	3	2	1	4	1	2	3	1	2	4	4	3	4	4	2	3	1	1	2	2	1	1
86	3	1	1	3	2	2	4	4	4	2	1	2	2	3	3	2	4	3	3	2	3	3	2	4	1	2	2	3	1	4	2	3	4	4	4	4	2	1	2	3	2	4	4	4	2	1	3	3	1
87	2	3	2	2	4	3	3	3	1	3	1	2	3	4	3	2	2	4	3	1	3	2	4	2	3	4	3	4	1	3	2	2	3	1	4	3	4	3	2	1	4	3	3	1	2	3	1	4	1
88	3	2	3	2	2	2	4	4	2	2	2	2	3	2	2	3	4	4	4	3	2	3	4	2	4	1	3	2	2	3	1	2	4	1	2	4	3	2	2	4	2	3	4	3	2	4	3	3	1
89	2	4	3	1	4	2	4	3	4	4	4	3	3	1	3	2	2	2	3	2	3	1	2	2	2	4	3	3	4	3	2	4	3	1	2	3	2	4	1	2	4	3	4	2	2	2	4	3	1
90	4	2	3	2	3	4	3	3	2	2	2	3	4	2	3	2	3	2	3	4	2	2	3	3	1	2	2	2	4	2	3	2	3	4	4	2	1	2	2	3	4	2	2	4	3	3	4	2	3
91	3	2	3	4	2	3	3	2	2	4	3	4	4	3	2	3	3	3	4	2	3	2	3	2	4	3	2	2	3	3	1	2	2	4	1	2	3	1	4	4	4	2	1	3	3	1	4	2	2
92	1	2	3	3	3	3	4	3	3	2	3	2	2	3	2	4	2	2	3	3	3	4	4	2	2	3	2	3	2	3	1	2	3	4	4	2	3	3	3	4	4	2	2	1	2	2	1	2	2
93	2	2	2	3	1	2	4	2	3	1	2	1	3	4	4	4	4	1	1	2	2	2	3	2	4	1	2	1	2	3	4	4	2	2	2	3	2	3	2	1	2	1	1	1	4	1	3	3	2
94	4	1	2	2	3	1	4	3	3	2	3	2	3	3	2	3	1	2	2	3	3	3	3	2	3	1	2	1	3	2	2	4	3	4	3	2	3	1	4	4	3	3	1	3	2	1	2	3	3
95	2	2	3	3	2	4	4	3	2	2	2	2	4	3	1	1	1	1	1	3	3	1	2	2	4	4	4	3	3	3	3	3	1	4	2	3	4	4	4	4	4	2	1	4	2	3	2	4	4
96	2	4	4	4	3	3	1	4	2	1	2	3	3	2	2	4	2	4	3	3	1	3	2	3	4	3	2	2	4	2	1	3	2	1	1	1	1	2	2	3	4	2	4	3	3	2	4	2	4
97	2	1	3	4	4	2	1	2	1	2	2	3	3	4	2	4	3	3	4	3	2	1	2	3	2	2	4	2	4	4	3	3	2	3	2	2	4	3	3	4	3	3	4	3	2	4	1	4	1
98	3	1	3	4	3	4	2	1	2	1	3	2	1	1	2	2	3	4	3	2	3	2	4	3	3	1	2	2	3	3	1	2	3	1	3	2	1	1	2	2	1	2	2	3	4	1	1	2	4
99	3	2	2	4	3	2	4	4	2	4	3	3	1	3	4	1	2	2	2	2	2	4	3	3	1	3	4	3	2	3	4	3	3	1	2	2	2	4	2	4	2	1	1	2	1	3	1	3	1
100	4	3	2	2	3	1	4	3	1	1	2	2	1	1	2	2	4	2	1	4	4	2	2	4	4	4	1	4	1	2	2	4	2	4	1	2	2	3	3	1	3	2	4	2	1	3	3	2	2
101	2	2	2	2	2	2	3	4	1	4	1	1	1	1	2	2	2	2	2	4	2	2	2	2	2	3	2	3	2	4	4	3	2	4	3	3	4	3	1	3	4	3	4	3	4	4	3	3	2
102	2	3	2	1	2	2	2	3	3	1	2	3	4	2	4	4	2	2	2	2	4	2	1	2	4	1	3	4	3	3	3	4	3	4	3	1	1	1	1	2	3	2	2	2	3	1	4	2	1
103	1	2	1	4	4	2	4	3	1	2	4	4	4	3	3	1	1	1	1	1	3	2	1	2	2	1	2	2	1	4	4	4	2	1	4	1	4	4	3	1	3	3	4	2	2	3	3	3	2
104	4	4	2	1	2	2	2	4	2	2	3	3	2	3	2	4	3	3	1	4	3	4	2	2	4	3	1	2	1	1	1	1	2	1	3	1	1	4	3	4	4	4	4	4	2	4	4	2	4
105	2	3	1	1	1	3	2	1	3	3	3	2	4	1	2	1	2	2	2	3	2	4	4	2	2	1	3	1	2	3	1	1	3	4	4	2	2	3	2	1	4	2	2	1	2	3	2	3	1
106	4	4	2	4	3	2	3	2	1	4	3	2	2	3	2	3	2	3	4	3	3	4	4	2	2	3	3	2	3	2	1	4	2	4	4	4	1	2	3	4	2	3	1	3	2	4	1	4	4
107	3	1	3	3	2	3	3	1	4	4	3	2	2	2	1	1	1	2	1	3	2	2	4	2	2	4	2	3	2	3	4	3	2	4	3	2	2	2	3	1	3	3	1	2	2	4	2	3	1
108	3	2	2	4	4	2	4	2	3	1	2	2	2	4	2	1	3	1	1	2	2	4	3	1	1	3	2	3	4	2	2	4	2	2	3	4	1	3	3	4	3	4	3	3	2	3	2	4	1
109	2	4	3	3	1	2	3	1	2	1	2	2	3	2	2	3	3	2	3	3	3	4	4	2	3	2	3	2	1	1	3	1	2	1	1	4	2	2	3	2	2	4	1	2	4	2	2	2	4
110	4	3	2	4	3	3	2	2	2	2	2	2	4	3	4	2	3	2	4	3	3	1	3	2	2	4	1	1	1	2	1	3	3	3	3	2	2	2	3	1	2	3	1	2	2	3	2	3	2
111	4	3	4	1	4	3	4	4	2	3	1	4	3	3	4	4	2	3	1	1	2	4	3	4	1	2	3	2	3	3	4	2	3	4	2	3	3	1	4	2	3	2	3	2	2	2	3	2	2
112	4	3	2	4	1	4	2	2	2	4	4	2	1	2	4	2	2	2	2	2	1	3	3	3	3	1	4	2	2	3	1	4	2	2	2	2	4	2	2	2	4	2	1	2	3	2	3	2	2
113	3	3	2	3	1	1	1	4	2	4	3	2	4	1	1	1	3	2	4	1	2	1	2	2	2	2	3	4	3	4	3	4	2	1	2	4	1	4	4	3	3	1	1	2	1	4	1	4	2
114	3	4	4	3	3	1	3	3	2	3	2	2	1	4	2	3	4	2	2	3	2	3	2	3	1	3	2	4	1	1	4	3	2	4	1	4	1	2	4	4	3	2	4	2	3	2	1	2	2
115	4	3	2	2	2	1	3	3	2	1	2	2	4	4	2	3	4	1	3	2	2	2	3	2	2	2	3	4	2	3	4	3	4	2	3	4	3	2	2	1	1	2	1	3	4	1	4	3	4
116	2	3	1	4	2	4	2	1	2	4	4	2	2	1	4	2	1	4	1	4	2	2	4	4	2	2	1	3	2	3	4	2	2	1	1	2	1	3	2	4	4	2	1	1	2	3	4	2	2
117	3	3	4	1	3	3	2	3	2	4	3	1	3	2	3	1	3	2	1	1	2	2	1	2	2	3	2	4	1	2	2	1	2	4	3	2	3	2	3	1	2	3	4	4	2	4	4	2	1
118	2	4	2	1	3	3	4	2	3	1	3	2	4	3	4	1	2	2	2	3	2	3	1	2	4	1	2	4	3	3	1	2	2	2	4	4	4	3	3	4	4	2	1	4	2	1	4	2	4
119	4	2	4	3	3	3	4	4	4	4	4	4	4	4	3	3	1	3	1	2	3	4	3	2	3	2	2	4	4	2	1	2	2	1	3	1	1	1	3	4	3	4	4	3	2	3	2	2	4
120	4	3	4	4	2	2	1	4	3	2	2	1	1	1	3	3	3	2	4	3	2	2	3	3	4	3	3	2	1	1	3	2	2	4	1	1	2	1	2	3	3	4	1	2	3	1	4	2	4
121	1	3	2	2	3	3	4	2	2	4	1	2	2	3	2	3	1	2	3	1	4	3	3	3	4	4	4	4	3	4	1	3	2	2	2	4	1	2	3	2	3	2	4	1	4	2	3	3	4
122	3	2	2	1	2	3	2	1	2	2	4	2	4	2	2	2	4	2	1	2	3	2	3	1	1	1	2	2	4	2	4	3	3	3	4	1	1	3	3	1	4	2	1	3	4	4	4	2	1
123	4	4	2	1	1	2	4	3	1	2	4	2	4	3	2	4	3	2	3	1	4	3	3	2	3	3	3	4	2	3	4	3	3	3	1	2	1	2	3	1	1	1	1	1	2	4	3	3	2
124	2	1	1	3	2	3	2	2	2	4	4	4	2	2	3	1	2	2	2	3	2	1	1	2	2	4	2	1	3	1	4	3	2	4	4	2	1	1	1	1	2	4	1	4	3	4	4	4	3
125	1	4	1	1	1	2	4	4	2	3	2	4	2	4	2	1	4	2	3	2	2	1	1	2	2	2	4	3	3	3	2	2	3	1	3	3	4	3	2	2	1	1	3	2	2	4	4	2	4
126	2	3	2	2	3	2	1	2	3	1	3	2	1	4	3	4	3	2	4	3	2	1	1	2	3	3	2	4	4	2	1	4	2	4	4	2	4	2	2	3	3	3	1	3	2	1	4	2	4
127	1	1	2	3	2	3	2	2	2	2	4	2	3	3	3	4	4	2	1	4	2	2	1	2	2	2	3	1	1	4	4	4	4	4	4	1	1	2	4	4	3	3	4	3	2	4	1	2	2
128	2	2	2	2	1	2	3	4	2	1	2	3	3	3	2	4	2	4	4	3	4	2	1	3	1	2	2	2	3	3	3	1	2	4	3	4	2	3	1	1	2	1	4	2	1	2	2	2	4
129	1	1	4	2	1	2	3	4	3	3	1	3	1	2	2	4	3	1	3	2	2	2	3	3	1	4	4	1	2	3	1	4	4	4	2	3	1	2	2	4	2	2	4	3	2	3	2	1	1
130	4	2	2	3	2	1	3	3	4	1	4	2	2	3	3	1	4	4	4	4	4	4	3	4	2	2	2	2	4	2	1	4	2	3	1	2	4	1	2	1	1	2	2	4	1	1	2	3	2
131	3	1	2	3	2	2	4	3	3	3	1	4	3	3	1	1	2	2	4	3	3	1	3	2	2	3	4	1	2	2	4	3	4	3	2	3	2	3	2	2	3	2	2	4	3	1	3	3	1
132	3	3	2	3	3	2	1	1	3	4	4	3	1	4	1	1	3	3	1	2	3	1	4	2	1	1	2	2	2	3	1	3	2	1	2	3	4	2	3	4	4	3	3	3	1	1	1	2	2
133	2	4	1	4	1	2	2	4	3	4	3	4	1	3	1	4	3	2	4	1	2	2	4	2	1	3	1	1	1	2	1	2	1	3	2	3	4	3	2	2	4	2	3	2	1	2	2	1	4
134	2	2	2	1	1	2	1	1	3	4	2	2	1	4	3	4	3	3	3	2	3	3	1	3	3	1	2	4	4	2	2	1	2	2	1	2	4	2	2	3	4	2	4	4	2	1	4	2	4
135	1	1	2	4	3	3	3	4	2	3	2	1	3	2	2	2	3	3	2	1	1	3	1	3	4	3	2	4	2	3	4	2	2	3	4	4	4	4	2	4	1	1	1	1	1	3	2	4	2
136	3	1	2	3	2	2	4	2	3	1	3	2	2	2	3	4	2	4	1	3	1	4	3	3	4	2	3	1	3	2	1	2	2	4	4	2	1	3	3	4	2	1	3	2	1	3	3	2	3
137	3	1	2	1	2	4	2	2	2	1	1	4	4	4	2	1	2	3	3	3	3	4	3	2	3	3	4	2	2	3	2	2	2	4	4	4	2	2	3	4	2	2	4	2	2	4	3	4	4
138	2	3	4	4	2	4	3	3	4	4	2	1	3	3	2	4	3	4	2	2	3	4	2	3	4	3	2	1	2	2	2	2	1	2	4	4	1	4	2	2	4	2	2	1	4	3	2	2	1
139	3	2	3	2	1	2	3	3	3	1	1	1	2	4	3	3	1	2	1	4	2	4	3	3	2	3	2	3	2	3	2	2	3	2	2	4	3	2	2	1	2	3	4	4	2	1	4	2	1
140	1	2	1	4	2	2	2	1	2	3	4	2	4	3	3	1	4	2	2	4	3	4	2	2	1	2	3	4	3	3	3	2	3	2	2	3	2	1	3	1	2	2	4	3	1	2	2	3	2
141	1	2	2	4	4	4	1	3	3	4	3	2	3	1	4	1	2	3	3	2	2	2	4	3	1	2	2	2	3	2	3	2	2	2	3	4	1	2	2	4	3	3	1	2	2	4	2	1	4
142	1	2	2	2	2	3	4	2	2	4	4	2	2	4	2	2	3	2	2	3	2	4	3	2	1	4	2	1	3	4	4	2	3	1	1	2	1	2	2	3	3	2	3	1	4	3	3	3	3
143	1	3	2	2	4	1	3	3	2	3	2	3	2	2	3	2	2	2	3	2	2	4	2	2	2	3	3	2	3	2	2	2	2	2	4	2	4	3	3	4	4	2	2	1	4	2	1	4	2
144	2	2	4	2	1	3	2	3	2	2	2	3	2	2	2	3	3	3	3	3	2	2	1	2	2	4	1	2	2	2	2	2	2	2	3	4	3	2	2	2	1	3	3	3	2	3	3	2	2
145	2	2	2	2	3	1	3	2	4	3	2	2	3	2	3	3	2	3	2	3	2	3	2	2	2	3	1	2	2	1	2	3	4	2	2	4	2	3	4	2	3	2	3	2	3	2	2	1	2
146	1	3	2	3	2	1	3	2	1	3	2	3	2	2	3	2	2	4	4	2	1	4	3	4	3	3	4	2	1	1	4	3	4	2	2	3	2	3	3	4	3	4	2	3	2	4	2	1	1
147	3	2	2	4	2	1	2	3	4	4	2	1	1	3	3	4	2	1	1	1	2	1	2	1	2	4	4	3	2	1	3	1	2	1	1	4	3	1	1	4	4	4	3	2	2	4	2	4	3
148	3	3	4	2	2	3	2	3	1	1	1	1	4	3	4	3	3	4	2	3	1	3	2	4	3	4	3	3	4	2	1	2	4	4	2	4	3	4	4	2	1	4	1	2	2	3	2	1	4
149	1	3	4	2	3	4	3	2	1	4	3	4	3	4	4	3	3	4	3	3	4	2	2	1	2	1	4	3	4	3	3	2	3	2	4	3	3	2	2	3	4	3	2	3	4	3	3	1	3
150	2	2	4	3	2	4	4	2	2	1	2	1	4	2	3	2	2	2	3	3	1	4	2	1	2	3	4	2	3	2	1	2	1	1	2	2	3	2	4	4	2	1	2	2	3	3	4	3	3
151	3	2	3	2	2	3	4	2	4	1	2	1	3	3	1	3	2	3	3	3	3	3	4	4	3	2	2	3	1	4	3	2	3	2	2	2	3	2	3	2	3	1	4	2	1	3	3	1	3
152	4	2	1	2	3	4	3	3	1	3	2	4	2	3	3	2	2	2	3	2	1	1	2	1	3	2	2	3	2	4	1	2	4	4	4	3	2	3	1	2	2	3	2	3	4	2	1	1	1
153	2	2	2	4	2	2	4	2	2	3	2	2	4	2	4	2	4	4	3	4	2	3	3	1	3	2	1	1	2	1	1	2	4	1	3	1	4	1	1	3	3	3	1	2	3	2	4	3	2
154	3	2	4	4	2	1	4	1	4	3	3	3	3	3	1	1	2	2	3	3	4	3	1	1	2	2	3	2	3	4	3	3	1	4	2	2	3	3	4	3	2	4	1	2	1	1	2	4	3
155	4	2	1	1	1	1	1	3	4	2	2	2	1	2	4	4	2	3	2	3	2	3	3	2	1	3	1	3	2	2	4	4	1	1	3	4	3	3	4	3	3	4	3	3	1	2	1	1	2
156	3	2	2	3	2	1	3	1	2	4	2	4	3	2	3	2	3	1	3	3	4	3	2	3	2	3	4	3	1	1	1	2	2	3	4	1	3	1	2	2	2	2	3	3	4	3	4	4	3
157	3	3	4	3	4	4	3	3	1	4	1	1	2	2	2	3	3	4	3	3	3	3	4	4	3	4	4	3	4	4	3	4	4	3	4	4	3	4	2	2	3	2	2	3	2	2	4	2	2
158	3	1	3	2	2	3	2	2	3	2	1	3	2	1	3	2	2	3	2	3	1	3	3	2	2	2	1	2	2	3	2	2	4	3	2	1	3	1	1	1	2	3	2	3	4	3	2	1	4
159	2	2	3	2	1	3	2	2	3	2	3	1	4	2	2	4	3	4	3	2	2	4	2	1	3	2	2	3	2	3	2	2	3	3	2	4	4	3	4	3	2	3	2	2	2	2	2	3	2
160	3	2	3	3	2	3	3	3	2	4	3	1	4	2	4	3	3	3	2	2	4	4	1	4	2	2	2	4	4	2	2	3	2	2	2	2	2	2	3	4	2	3	3	2	4	2	3	2	2
161	3	2	3	4	1	1	3	2	1	4	2	3	1	4	3	4	3	1	1	3	1	1	4	4	2	4	4	2	4	2	4	1	2	2	4	1	3	4	3	3	2	3	3	1	3	3	2	1	2
162	1	2	4	3	3	2	3	1	4	3	2	1	3	3	2	2	1	4	3	2	2	1	1	1	1	3	3	4	3	4	3	2	1	2	1	1	1	2	2	3	2	4	3	4	1	1	3	3	1
163	1	1	2	2	4	1	2	2	3	4	2	1	2	3	1	3	3	2	4	2	2	3	2	2	2	3	2	2	3	1	2	3	2	2	2	4	2	2	3	2	2	4	3	2	2	2	2	4	4
164	1	2	2	4	2	3	4	2	3	4	2	1	4	2	1	4	2	4	1	1	4	4	1	1	1	2	4	1	2	2	3	2	2	4	3	4	4	2	1	2	1	3	2	2	3	2	2	1	4
165	2	3	1	3	3	1	4	2	4	3	3	4	4	2	2	2	4	3	3	2	2	3	3	4	2	3	4	2	1	1	4	2	3	2	3	1	2	2	3	2	2	4	3	2	2	3	3	1	4
166	3	2	4	4	4	4	2	1	3	1	4	3	2	2	3	2	3	1	2	2	4	3	4	4	4	2	4	1	2	4	1	2	4	3	4	4	2	3	1	4	2	1	2	3	3	4	4	4	3
167	3	4	4	3	4	4	3	4	3	3	4	4	3	3	4	3	4	4	2	4	3	3	4	2	3	1	4	3	4	3	4	4	2	3	1	4	3	4	1	4	3	2	3	4	1	3	2	2	3
168	4	4	2	2	3	3	2	4	1	2	2	4	2	2	3	2	3	3	3	4	3	4	4	3	3	4	3	3	3	1	4	2	3	2	4	2	4	2	1	3	3	3	3	2	1	1	2	3	3
169	2	1	1	2	3	1	2	2	2	3	3	1	2	2	4	3	2	2	3	2	1	3	1	1	3	2	3	2	3	4	3	2	2	3	4	1	1	4	1	4	2	2	3	3	4	2	3	4	2
170	2	2	2	4	1	2	1	3	4	2	2	1	1	2	4	3	1	4	3	3	1	4	2	4	3	3	1	3	1	1	1	2	3	2	2	4	2	2	4	1	4	2	3	2	3	3	3	2	4
171	1	1	2	4	2	3	1	2	4	4	2	2	3	3	1	4	1	1	3	2	2	1	3	3	1	2	4	4	1	1	3	2	2	4	3	4	2	2	4	2	1	3	3	3	2	2	3	4	2
172	4	2	4	1	3	3	4	2	1	2	1	3	2	3	2	1	2	4	1	1	2	3	3	3	4	4	2	1	2	4	3	1	1	1	2	1	3	2	4	1	2	4	3	2	4	4	2	3	1
173	2	2	4	1	3	4	2	1	4	1	4	3	3	3	1	3	3	1	1	1	1	1	2	4	2	3	2	2	3	2	2	3	2	2	3	4	2	2	3	2	2	4	1	2	1	2	2	2	2
174	4	2	2	3	3	2	2	2	2	3	4	3	3	2	2	2	2	2	3	2	1	2	2	4	3	4	4	3	3	1	1	3	1	4	1	1	2	2	3	2	1	4	2	1	4	1	4	3	3
175	4	2	2	1	3	1	4	3	3	1	2	2	4	2	1	4	2	3	3	2	2	3	2	2	3	2	2	4	2	2	4	2	2	1	2	2	3	2	3	2	3	2	2	1	1	1	2	4	3
176	4	3	3	1	2	1	4	2	4	4	2	3	2	3	1	2	3	2	2	3	1	1	1	1	1	2	4	2	3	4	3	3	1	4	2	2	4	3	2	2	2	1	3	2	3	4	3	4	2
177	2	4	2	3	2	3	1	2	4	3	2	4	4	2	1	3	2	3	4	3	4	1	2	1	3	3	2	4	2	3	1	1	1	1	2	2	1	2	1	2	3	3	4	2	4	1	1	2	3
178	3	2	4	2	2	4	3	4	2	2	4	2	2	1	4	1	1	1	4	4	3	2	3	1	1	2	2	2	4	1	4	3	1	4	2	2	3	2	2	1	3	2	1	3	3	2	2	2	2
179	2	1	4	3	3	2	2	3	3	2	4	3	3	2	3	3	2	4	2	1	4	3	3	1	4	2	3	2	2	4	4	1	3	3	2	3	3	3	2	3	2	4	2	4	3	2	1	1	3
180	1	3	2	4	3	1	2	1	3	1	1	3	2	2	2	2	2	1	2	3	2	3	4	3	3	4	4	4	4	2	2	3	4	4	3	3	4	4	3	3	1	2	2	3	2	3	2	2	3
181	4	1	2	3	4	4	4	4	4	4	2	2	3	3	1	3	4	2	2	3	3	2	3	2	3	2	3	2	2	3	2	4	1	1	2	3	2	2	4	4	1	2	2	3	4	2	2	1	1
182	4	1	1	2	4	2	2	3	4	3	2	3	4	3	3	3	4	2	4	1	2	3	3	2	2	1	2	2	2	4	4	1	4	4	4	4	3	3	1	1	2	2	2	4	4	2	1	2	4
183	3	2	2	4	4	3	2	1	2	4	3	4	3	2	2	2	3	3	2	2	3	3	2	2	1	3	4	2	3	2	2	3	2	1	1	3	2	2	2	2	2	4	4	4	2	3	3	4	3
184	1	2	1	3	3	3	3	2	3	4	4	2	3	1	1	1	4	4	3	3	4	3	3	2	2	1	1	1	3	1	2	2	2	1	3	2	1	2	3	3	3	3	4	4	4	4	4	4	2
185	4	2	3	1	4	3	3	2	2	4	2	3	4	2	3	2	2	3	1	2	1	4	2	3	2	3	3	3	3	3	3	4	3	3	4	3	1	2	3	1	2	3	2	2	3	1	1	2	1
186	2	2	3	1	2	1	3	1	4	2	3	1	2	2	2	3	1	3	3	3	4	3	3	3	3	4	4	3	4	3	3	4	1	3	3	2	3	2	4	3	1	2	2	1	2	2	2	2	3
187	3	4	2	1	3	2	3	2	2	3	2	2	3	1	2	1	4	2	2	4	2	1	4	4	1	3	2	1	1	3	3	3	3	3	2	3	2	2	3	2	3	3	2	2	2	3	3	3	2
188	1	3	4	4	2	2	1	2	2	1	2	2	2	3	2	1	2	2	2	3	3	4	2	2	3	2	3	2	2	3	4	1	2	2	1	2	3	2	3	3	3	4	3	4	3	3	4	2	1
189	2	2	2	4	2	3	1	2	3	4	2	1	1	2	3	2	4	2	1	3	1	3	2	3	2	3	2	1	2	2	3	2	4	1	3	2	4	2	3	3	2	3	2	2	3	1	2	1	1
190	1	3	3	2	3	2	1	2	2	2	1	2	1	2	2	1	2	3	3	3	2	1	2	2	1	2	1	4	2	3	2	2	2	1	4	3	2	1	1	1	2	4	4	3	3	1	3	2	3
191	4	2	3	2	2	3	1	4	2	2	3	3	4	2	1	1	3	3	2	3	2	1	2	3	2	2	4	4	2	3	4	2	3	2	3	2	1	2	2	1	2	2	1	3	4	4	4	2	1
192	2	2	1	3	3	2	2	2	1	4	4	1	2	4	3	3	3	2	3	2	3	2	3	2	3	1	3	1	3	2	4	2	2	3	2	2	3	3	2	3	3	2	1	3	3	4	2	2	4
193	1	2	3	1	2	1	3	2	2	4	2	1	1	3	3	1	2	2	1	2	1	4	4	1	1	3	4	4	4	3	1	1	1	1	1	1	2	3	4	4	4	1	1	3	1	1	3	3	1
194	4	4	2	4	2	2	3	2	3	2	3	2	1	2	2	1	2	2	4	2	2	3	4	1	4	1	2	2	1	3	4	2	1	4	2	3	1	4	3	4	2	4	2	2	2	1	3	4	4
195	4	2	2	1	2	3	1	1	1	1	3	3	3	1	1	1	4	1	2	3	1	1	2	3	3	2	3	4	3	1	4	2	2	3	2	3	1	2	3	4	2	4	4	3	3	4	4	1	4
196	2	3	1	2	2	2	1	3	1	1	3	2	1	2	2	3	1	4	4	3	1	2	2	2	1	4	2	3	2	3	4	2	3	4	1	1	1	3	1	4	1	2	4	1	2	1	2	3	3
197	2	2	3	4	2	3	4	3	2	1	4	4	4	2	1	4	1	1	1	3	1	4	4	3	4	2	3	1	2	1	2	3	1	4	1	2	4	2	2	4	2	3	1	2	2	1	2	3	2
198	4	2	2	3	4	2	1	3	1	1	2	2	4	2	2	3	3	2	3	3	1	4	4	1	1	3	4	1	4	4	3	3	1	4	2	3	4	3	1	2	4	3	4	2	2	2	3	1	1
199	2	3	1	1	2	1	4	1	4	1	3	3	1	4	1	3	3	3	3	4	4	1	3	2	4	4	3	3	3	1	4	1	2	1	3	1	1	2	2	1	2	2	4	1	1	1	2	1	4
200	1	3	1	4	2	3	2	3	1	4	2	2	3	2	4	4	2	1	1	2	2	4	2	3	4	4	1	3	3	4	4	2	1	2	3	2	1	3	2	1	3	3	4	2	2	2	3	2	4
201	1	2	3	2	3	1	4	3	3	1	3	1	1	2	2	3	3	2	4	2	1	2	3	2	4	2	1	2	3	3	2	2	3	2	2	3	2	3	2	1	2	3	4	3	1	2	3	2	1
202	4	2	3	1	3	1	2	3	3	4	2	3	1	1	1	2	2	2	3	3	3	4	2	2	3	4	2	2	3	1	3	2	2	2	3	1	2	3	2	2	3	2	1	4	1	2	1	2	1
203	1	3	4	4	4	2	1	3	2	3	2	2	2	3	2	3	4	2	1	3	3	4	2	3	2	3	4	2	2	2	3	3	3	3	1	1	2	3	3	2	1	3	2	3	2	3	3	3	4
204	2	2	2	3	3	2	2	1	3	3	4	2	2	2	3	4	2	2	3	2	2	4	2	2	3	1	3	3	3	2	3	2	3	2	3	2	3	4	2	2	3	1	1	3	2	4	3	2	2
205	1	1	4	1	4	2	1	3	2	1	2	2	1	3	2	1	4	2	1	2	4	1	3	2	1	2	3	3	1	2	1	2	2	1	3	2	2	3	2	1	2	4	1	3	4	1	1	2	3
206	4	2	1	4	3	1	2	1	4	2	1	4	2	3	1	1	2	1	3	2	3	1	1	3	2	2	1	3	3	3	2	2	3	2	2	4	2	3	2	2	2	3	2	2	3	2	3	4	2
207	2	4	3	3	2	2	3	3	4	4	1	1	3	4	3	3	1	3	2	2	1	3	2	1	3	4	2	2	3	2	3	3	1	2	2	4	3	1	4	2	2	1	3	3	2	3	1	4	3
208	4	2	3	2	3	2	4	1	1	3	3	3	4	2	1	3	2	3	2	4	4	3	3	2	2	3	1	2	3	1	2	3	3	2	3	1	2	2	3	3	1	1	3	3	2	2	3	4	3
209	2	2	1	1	2	3	2	2	4	2	2	4	3	3	3	2	2	3	2	3	2	3	2	3	1	1	1	3	3	3	3	1	3	2	3	1	3	2	1	2	1	1	2	2	4	2	3	4	2
210	3	2	3	2	3	4	2	2	3	3	2	1	1	1	1	3	1	2	2	2	3	3	1	4	3	3	2	2	3	3	3	2	1	4	2	1	2	2	3	3	2	2	3	3	4	2	2	4	3
211	2	3	4	4	3	1	2	3	2	3	2	4	2	2	3	4	3	2	4	4	1	3	1	1	3	1	2	3	2	2	3	1	1	3	2	4	2	3	1	2	1	3	3	1	1	3	3	4	2
212	2	2	2	2	2	1	4	2	4	2	3	2	3	2	1	2	2	3	3	2	4	2	2	3	2	3	1	2	3	2	4	2	1	2	3	2	3	2	3	2	3	1	2	3	1	2	3	1	2
213	3	4	3	3	1	4	2	2	4	4	2	3	1	3	4	1	1	1	3	2	3	3	4	4	3	3	4	2	1	2	4	1	3	1	3	1	2	3	3	3	2	3	3	1	1	3	2	4	2
214	2	2	1	2	2	1	3	4	1	3	1	3	3	1	1	3	4	4	4	2	4	2	1	2	3	2	3	1	3	4	2	3	2	2	3	4	1	1	4	2	2	4	2	1	3	4	2	1	2
215	4	2	1	2	2	4	2	4	1	3	3	1	2	4	3	3	2	2	2	3	3	1	2	1	3	4	1	4	4	4	4	4	4	3	3	1	2	1	3	3	1	2	4	1	2	1	3	1	1
216	3	2	4	1	1	1	3	3	4	2	1	2	3	3	1	2	2	3	4	4	4	3	1	1	2	1	1	3	4	4	2	3	1	2	2	2	2	3	4	2	4	2	2	2	2	2	2	4	2
217	1	2	2	3	2	1	3	3	2	3	2	3	2	1	3	3	2	4	2	4	3	4	1	2	3	4	4	2	3	4	2	1	3	2	3	3	3	1	1	3	4	3	2	3	2	3	3	4	2
218	1	1	4	1	2	3	2	3	3	3	4	4	3	1	3	2	2	1	3	1	2	4	2	2	3	1	2	3	2	4	2	4	3	3	3	2	2	2	1	3	1	3	1	4	1	3	3	4	1
219	2	1	3	1	3	4	2	4	1	3	3	2	3	2	1	2	2	3	3	1	4	1	2	2	4	3	1	2	2	3	2	3	1	4	2	4	2	2	1	3	2	1	2	3	1	4	1	3	4
220	4	1	3	1	1	2	4	2	4	3	1	2	3	3	2	3	2	3	2	3	4	2	2	2	2	3	1	2	2	1	2	2	1	3	1	3	2	2	2	3	1	2	3	3	4	2	2	1	2
221	3	4	1	3	3	4	2	3	4	2	1	3	3	1	1	3	3	2	2	3	2	2	3	1	2	1	1	2	1	4	3	3	3	3	4	3	2	4	4	2	3	1	3	1	2	4	4	4	1
222	2	2	1	2	3	2	3	1	4	3	4	4	2	3	2	3	4	1	4	2	4	2	3	1	2	3	1	2	1	2	3	2	4	2	1	2	3	3	4	4	1	1	3	3	4	2	1	4	2
223	1	1	3	2	3	3	3	1	2	3	2	4	2	2	3	2	3	4	2	2	1	3	1	4	2	1	3	3	2	3	2	3	2	3	1	1	3	1	4	2	2	1	1	3	3	2	2	2	3
224	1	1	1	3	3	2	2	3	3	2	4	4	4	1	4	3	1	1	4	3	2	3	3	4	1	1	4	2	2	1	3	4	1	3	4	4	2	3	1	4	3	2	3	2	3	2	2	3	3
225	3	2	1	2	4	1	4	4	4	3	1	3	3	1	1	4	2	3	3	1	4	3	4	4	2	1	1	3	3	3	2	3	1	3	4	2	2	3	4	1	3	3	2	3	3	3	3	3	4
226	3	2	2	2	2	2	1	4	4	4	2	1	2	2	4	2	3	3	3	2	1	2	2	2	4	1	1	3	2	1	4	2	2	1	4	4	3	3	4	3	4	2	2	2	1	3	2	1	3
227	3	2	4	2	4	4	4	4	3	3	3	3	2	3	1	1	3	3	2	3	1	2	1	3	3	3	4	2	3	4	1	2	1	2	4	4	2	3	1	1	3	1	2	3	2	3	2	1	2
228	2	2	3	2	3	4	2	3	2	1	1	1	2	2	1	1	1	2	3	4	4	3	3	2	3	1	2	2	3	3	1	1	2	3	1	2	3	4	4	2	4	3	3	2	1	4	3	4	1
229	3	3	3	2	3	2	2	4	3	1	2	1	4	2	3	2	1	2	4	1	2	3	3	3	1	4	4	4	3	3	1	1	2	3	4	4	2	1	4	1	2	2	2	4	3	4	4	4	4
230	3	1	3	3	1	3	3	3	2	3	3	3	2	3	2	3	3	4	2	3	4	2	2	2	3	2	1	2	2	1	2	2	1	2	4	1	3	3	4	1	1	1	3	1	1	3	4	3	2
231	2	3	1	2	3	2	3	2	1	1	1	1	2	1	1	3	3	4	2	3	3	4	3	3	2	2	3	1	4	4	4	3	3	3	1	1	3	1	1	3	2	2	2	1	4	1	2	1	2
232	3	1	1	2	1	4	2	1	2	4	1	2	1	4	2	2	1	1	2	1	3	2	4	1	4	2	3	2	3	1	2	2	1	2	3	1	3	1	2	2	2	1	4	2	4	2	3	3	3
233	2	3	3	3	1	3	3	3	2	4	3	2	4	3	1	1	1	2	2	3	1	3	2	1	3	3	2	4	3	1	2	3	2	2	2	2	4	3	4	2	2	4	2	4	2	2	2	1	2
234	2	2	3	1	2	1	3	2	1	3	1	2	3	1	2	3	2	4	3	3	4	2	2	1	4	4	4	2	2	2	1	2	2	2	1	2	4	2	2	3	1	1	3	3	3	2	4	4	4
235	3	3	3	3	1	2	2	3	4	2	2	2	2	1	2	1	1	4	2	4	4	4	4	1	1	1	1	1	1	1	1	1	1	1	1	1	1	1	1	1	2	3	1	4	2	1	4	2	3
236	3	4	3	1	3	3	1	1	2	2	3	3	1	4	2	2	3	1	3	3	2	1	2	3	2	4	4	2	2	4	4	4	4	3	4	4	2	4	1	4	4	3	3	3	3	4	4	1	2
237	3	2	2	3	2	1	4	2	4	1	4	2	1	2	2	1	1	2	2	4	3	3	4	3	3	4	3	3	3	4	3	3	4	1	3	2	1	2	1	2	3	2	4	2	2	4	2	1	2
238	4	2	2	3	2	2	3	2	2	3	2	3	4	2	2	2	4	4	3	3	3	3	3	4	4	3	2	1	4	2	3	4	3	3	3	3	4	2	2	1	3	3	3	2	3	3	2	4	4
239	2	2	4	1	3	3	4	2	3	2	2	3	3	4	1	3	3	2	2	2	2	2	2	1	2	1	1	1	3	1	2	3	1	4	3	3	2	4	4	1	3	4	3	4	2	1	2	4	4
240	4	3	2	1	3	1	3	3	1	3	3	3	2	4	2	4	2	4	1	3	3	4	4	2	4	2	2	1	3	1	1	3	1	1	2	4	3	1	1	3	2	2	1	4	2	4	2	2	3
241	1	3	3	1	2	1	1	3	2	1	3	3	1	3	1	2	3	1	1	3	4	4	4	3	4	1	1	3	3	1	3	2	2	4	3	1	4	4	3	1	1	1	1	3	1	1	4	2	1
242	2	2	2	1	2	2	3	1	1	2	3	1	3	1	3	1	2	1	3	3	1	4	3	1	1	4	3	4	4	2	1	3	2	1	3	3	2	4	4	3	2	3	1	3	4	2	2	2	2
243	1	1	1	3	3	1	4	3	3	4	2	3	1	4	1	3	3	1	1	3	1	4	2	3	3	1	1	1	4	2	4	2	1	1	3	2	1	2	4	4	3	1	4	2	4	4	4	1	3
244	1	2	2	3	2	3	2	2	2	4	2	1	4	2	2	4	2	4	3	2	3	2	3	4	3	2	3	4	4	1	3	4	1	1	2	2	1	3	1	1	1	3	1	2	2	4	2	2	1
245	1	2	4	2	2	2	4	2	2	1	2	4	4	3	1	3	2	3	4	2	3	3	3	2	1	2	2	2	3	1	1	3	4	1	3	4	3	3	2	1	2	1	3	3	1	4	2	1	3
246	4	2	1	1	3	1	1	3	2	3	2	1	4	3	2	4	2	2	1	2	3	1	3	4	1	3	4	4	2	1	1	1	2	4	2	2	2	3	1	2	2	3	1	2	1	1	3	2	2
247	2	3	2	1	3	1	4	3	2	2	2	2	4	1	1	1	2	4	4	4	2	1	3	1	3	3	3	2	3	1	1	3	4	4	3	1	2	1	3	4	2	2	2	2	4	4	4	2	1
248	2	4	3	4	4	2	4	3	1	4	2	3	3	4	2	2	2	2	4	1	4	1	4	1	3	1	1	1	3	2	1	1	2	3	3	4	4	3	3	1	4	3	3	1	2	1	3	1	4
249	3	1	2	2	1	4	2	3	2	2	2	2	4	2	2	1	3	4	4	3	1	3	3	3	1	3	1	2	3	3	2	3	3	4	2	1	2	3	1	1	3	4	4	2	4	4	2	2	2
250	2	2	3	1	1	3	3	3	4	4	3	3	1	2	2	1	2	2	2	3	4	4	4	1	2	2	1	4	3	1	3	3	4	1	3	2	1	4	2	1	3	3	4	2	2	1	2	2	2
251	3	3	2	3	1	3	4	2	4	4	2	2	1	4	2	4	2	2	1	3	2	3	3	4	1	3	3	1	2	2	3	1	1	2	3	4	4	1	1	1	1	2	1	4	2	1	3	1	3
252	2	2	2	1	4	2	2	3	2	3	1	2	2	3	2	2	3	2	2	3	1	1	3	1	1	3	1	2	4	2	2	3	1	2	3	2	2	3	2	3	2	2	1	1	2	1	2	1	1
253	3	1	2	3	3	2	3	2	2	3	1	1	4	2	3	1	2	3	3	2	2	4	2	2	1	2	2	1	3	1	4	2	1	1	3	2	1	4	3	1	4	2	3	3	1	4	4	3	2
254	4	4	2	3	3	1	3	1	3	2	2	2	3	2	2	1	2	2	1	2	1	1	2	3	2	3	2	3	4	2	1	2	2	3	3	2	1	2	2	3	1	2	3	2	2	3	1	2	1
255	3	3	2	3	4	2	3	2	3	1	1	3	3	3	2	1	2	2	4	3	2	1	2	1	1	2	3	3	4	3	1	2	1	1	2	1	1	1	3	3	2	2	4	2	1	4	3	1	1
256	1	2	2	1	3	1	2	3	1	1	2	1	1	1	3	2	3	1	2	4	4	1	3	1	1	3	3	4	1	1	4	1	1	2	3	1	1	4	2	1	3	1	2	3	1	3	3	4	4
257	2	3	1	2	3	4	2	2	4	1	3	3	4	4	2	3	1	4	1	3	1	1	3	4	1	3	2	2	3	2	1	3	3	3	4	3	1	2	1	3	3	2	2	2	1	4	3	3	2
258	4	3	3	4	4	4	2	3	1	3	4	3	3	4	2	1	3	2	4	1	1	3	3	4	2	3	2	2	3	4	3	2	2	1	2	3	1	2	2	4	3	4	1	3	4	2	2	4	3
259	4	2	1	4	2	3	1	1	2	1	3	3	3	3	2	4	2	1	3	3	4	4	3	3	2	3	4	3	3	1	3	2	1	2	3	3	1	2	1	4	3	1	2	3	1	1	3	4	4
260	2	3	2	3	3	2	1	2	3	4	2	4	4	2	3	3	3	2	4	2	3	1	3	4	3	3	1	1	2	1	2	3	4	4	3	4	1	3	1	1	3	2	1	3	3	1	2	2	3
261	1	2	3	4	3	1	4	3	3	2	3	3	1	2	4	4	4	1	3	3	4	3	4	3	4	2	1	3	3	3	1	3	2	4	2	4	4	3	1	1	4	3	2	3	4	4	4	3	3
262	4	4	4	4	2	2	3	2	3	2	3	3	3	2	3	3	1	2	3	3	3	3	3	1	3	3	1	4	3	1	3	3	1	3	3	2	4	3	1	2	4	2	1	1	1	1	3	2	4
263	3	1	2	1	4	3	1	3	2	2	2	1	3	2	3	4	1	3	3	2	3	4	2	3	2	3	1	1	3	1	2	3	1	4	3	2	2	1	2	2	1	2	4	3	3	1	2	3	2
264	3	4	2	1	3	2	3	3	1	2	1	3	2	3	3	2	3	1	3	3	4	2	3	3	3	3	4	1	3	2	4	4	4	1	3	1	1	2	2	3	3	3	4	2	2	2	3	1	4
265	2	3	2	4	3	3	4	1	4	3	2	1	2	3	3	2	3	1	3	4	4	4	4	4	2	1	2	3	1	1	1	3	1	4	2	4	3	3	1	4	3	3	4	4	1	4	1	4	3
266	1	3	1	3	1	2	2	3	4	2	2	2	2	3	3	4	2	3	2	3	4	4	3	3	3	1	1	2	3	1	1	2	1	4	2	4	4	4	2	2	3	2	2	2	2	3	1	1	1
267	1	3	3	1	1	3	1	3	3	3	1	2	4	2	3	2	3	2	4	2	3	2	3	2	2	2	3	1	3	4	1	3	3	2	3	2	3	2	3	3	3	4	2	2	2	2	3	2	3
268	2	3	3	2	3	1	3	4	2	2	2	3	2	3	1	3	3	1	3	3	2	4	3	2	1	4	2	1	3	2	3	3	1	4	4	2	1	3	2	3	2	2	4	2	2	4	2	2	1
269	1	3	4	1	3	1	3	2	3	3	3	1	3	2	3	3	2	3	3	1	3	3	1	2	4	2	4	3	3	1	3	1	2	4	2	2	1	3	2	3	2	2	3	3	1	4	4	3	1
270	2	3	2	2	1	2	3	3	3	2	2	3	2	4	4	1	4	2	3	4	1	1	1	1	4	2	1	1	2	1	2	1	3	2	2	3	2	2	1	2	2	3	2	3	2	4	1	2	3
271	2	3	3	2	3	3	2	1	3	3	3	2	2	3	1	3	4	2	3	3	2	3	3	3	1	1	3	2	3	2	3	2	2	3	2	2	3	2	2	3	3	3	4	2	3	4	4	1	1
272	2	3	1	3	3	2	2	3	3	2	1	3	2	2	2	3	2	2	3	3	1	4	2	3	2	2	2	3	3	2	3	4	3	2	1	1	2	2	3	4	2	2	3	3	2	3	2	2	2
273	4	2	3	3	3	3	3	3	1	2	2	4	3	3	1	2	2	3	2	1	3	2	1	2	3	2	2	3	3	2	3	3	2	3	1	2	3	1	2	3	3	2	3	2	2	3	3	1	4
274	3	4	3	1	2	2	2	4	3	2	3	1	2	2	2	2	3	1	1	3	2	4	2	4	1	3	4	2	2	2	4	2	3	2	3	2	1	3	4	3	2	2	4	4	1	2	3	2	2
275	3	3	2	4	2	3	2	3	1	3	3	3	2	3	3	3	3	3	3	2	3	2	3	1	1	3	4	1	2	1	4	4	2	3	1	1	2	1	1	1	1	1	1	3	4	1	3	4	4
276	2	4	4	2	4	1	4	2	4	1	4	3	3	1	2	3	2	2	3	2	2	3	2	2	3	2	3	2	3	1	1	3	2	1	1	2	3	4	1	4	2	4	3	3	1	1	2	3	2
277	1	1	2	1	2	1	4	2	3	4	3	3	1	2	2	4	3	1	4	3	2	3	2	3	3	2	2	1	2	1	4	3	4	1	4	2	2	3	3	3	3	3	3	2	1	1	2	1	1
278	1	4	4	1	3	1	1	2	3	3	3	3	2	1	1	1	2	3	4	1	1	1	2	3	2	2	2	4	3	1	1	1	1	1	2	1	1	1	1	1	2	1	1	1	2	1	4	2	1
279	1	1	3	4	4	2	1	3	2	1	3	2	1	2	2	4	2	2	1	1	3	4	2	3	4	2	3	1	3	2	3	1	1	3	3	2	3	2	3	3	3	1	2	2	3	2	2	3	2
280	1	1	2	2	4	3	2	1	3	2	3	2	4	1	1	2	1	3	2	4	2	4	4	4	4	2	3	2	1	3	3	3	2	2	3	1	3	3	1	3	3	2	4	1	2	4	4	4	4
281	1	2	3	2	3	4	3	3	1	3	3	3	2	3	1	3	3	4	1	3	1	1	2	3	2	3	2	4	2	4	1	4	2	1	4	2	1	2	2	4	2	4	1	3	2	2	3	2	1
282	4	4	2	1	2	3	1	2	2	3	3	1	1	3	2	1	2	3	2	3	3	4	3	2	2	2	2	1	2	4	4	4	2	3	3	4	1	3	2	2	1	1	1	2	3	2	2	3	1
283	4	2	2	3	2	4	4	2	3	3	2	3	4	2	2	1	3	2	1	2	2	2	3	1	1	3	3	3	1	1	3	1	3	3	4	1	2	3	3	4	1	1	1	2	3	3	3	2	4
284	1	2	2	4	2	3	4	2	3	3	3	1	3	2	3	4	4	2	3	1	3	3	2	4	3	3	2	1	1	2	1	1	1	1	2	3	2	3	2	2	3	3	4	1	1	1	2	3	2
285	1	3	4	4	2	2	3	1	3	3	3	1	3	3	2	4	2	3	1	2	3	4	2	1	4	2	2	4	1	3	3	3	1	1	2	3	2	3	3	1	2	3	2	1	3	4	2	2	1
286	1	1	1	1	1	1	4	2	1	3	3	2	4	2	2	1	2	3	3	4	2	2	2	3	4	2	2	1	2	3	3	3	2	1	2	2	4	3	3	2	3	2	4	2	3	2	2	3	3
287	4	2	2	3	1	3	3	2	2	2	1	3	4	2	2	2	3	2	4	2	3	1	2	1	3	3	2	4	2	2	1	3	2	4	4	3	1	2	1	4	1	3	3	3	1	3	3	1	3
288	2	4	1	4	4	2	3	3	1	3	4	2	3	3	1	3	1	2	1	2	2	2	3	1	4	2	2	1	2	1	3	1	3	1	1	1	3	2	4	3	3	3	3	2	2	4	4	2	3
289	3	1	2	1	4	2	3	3	2	3	2	2	4	2	3	1	2	2	3	2	2	3	3	2	3	4	2	3	2	2	3	3	2	3	2	4	3	3	1	1	1	1	3	3	4	3	4	1	3
290	3	2	2	1	3	3	3	2	4	2	2	1	4	2	4	4	4	3	2	3	2	4	4	4	3	1	2	3	3	3	3	3	3	2	2	3	2	3	3	3	2	3	2	3	3	2	4	4	3
291	2	3	1	3	3	2	3	3	1	2	3	2	3	1	3	4	1	3	4	2	3	3	3	2	1	1	4	1	4	2	3	3	3	4	1	3	1	4	3	3	4	4	3	3	1	4	3	2	3
292	2	3	4	1	4	3	2	4	2	2	3	4	1	3	1	3	3	4	1	3	3	2	3	3	3	3	1	2	1	1	2	1	3	2	1	2	3	2	1	3	4	1	3	3	3	2	1	3	2
293	3	4	2	2	1	1	3	3	3	2	3	3	2	3	3	2	3	3	2	4	3	2	3	3	2	4	3	2	3	3	1	2	3	3	3	2	4	2	3	4	2	2	3	3	3	3	2	1	4
294	2	2	2	4	2	2	3	4	3	2	3	2	1	1	2	2	1	2	2	3	1	2	2	1	3	3	3	4	2	2	4	2	3	4	2	3	3	1	1	3	1	2	3	2	3	2	3	4	1
295	4	3	2	4	4	4	1	1	1	1	2	3	3	2	2	4	3	4	4	4	2	4	2	2	4	4	3	4	4	2	3	1	2	1	4	1	4	2	2	3	3	3	4	3	1	3	3	4	2
296	4	3	3	3	2	2	4	2	3	3	2	2	2	1	4	4	3	3	2	1	2	2	1	1	2	1	1	4	2	3	1	3	3	2	4	1	2	2	1	2	2	2	2	3	1	4	2	2	3
297	4	2	1	3	2	2	2	3	2	2	3	1	4	2	3	2	4	3	2	4	2	3	2	3	1	3	3	1	3	3	2	2	3	2	2	3	2	2	3	2	3	2	3	2	4	3	2	3	1
298	2	3	2	2	3	2	2	4	1	4	3	3	4	2	3	3	3	3	4	3	3	4	4	1	4	4	3	3	1	3	4	2	1	4	3	2	3	3	2	3	2	2	3	2	1	4	4	2	2
299	2	1	1	4	4	2	3	1	4	3	3	2	4	2	2	3	3	4	4	2	3	1	2	2	3	2	3	1	2	1	2	1	3	1	3	4	2	1	4	4	1	1	1	1	1	3	1	1	2
300	1	1	1	1	4	3	1	1	1	1	4	1	1	1	1	1	2	4	3	4	2	2	1	2	4	3	4	3	1	3	2	3	4	3	2	3	4	4	2	2	4	3	3	4	2	4	1	1	3
301	1	4	2	2	1	1	2	1	3	1	4	3	1	1	3	4	4	4	2	3	2	4	3	4	3	4	2	2	3	3	3	3	2	3	2	1	3	1	3	2	2	3	4	3	2	3	2	3	3
302	1	1	3	4	2	2	3	1	1	2	1	4	1	4	3	2	2	3	1	3	3	1	2	3	1	1	4	1	4	2	1	2	3	2	2	4	2	2	3	2	3	3	4	4	3	1	2	3	4
303	4	2	2	1	2	3	2	2	3	1	4	4	1	1	1	1	1	4	4	4	3	2	2	4	4	3	3	1	3	3	1	4	4	1	1	2	1	1	3	4	1	4	2	2	3	1	2	3	1
304	1	2	3	1	2	3	1	3	1	2	2	3	3	1	2	1	4	2	3	4	2	1	2	2	2	1	3	1	1	2	4	4	2	1	1	1	2	1	2	3	1	1	1	1	4	4	4	3	3
305	2	4	1	2	1	4	2	2	3	3	4	2	2	3	3	4	3	4	2	2	3	1	4	4	1	2	3	2	2	2	2	4	2	2	4	2	2	1	3	3	4	2	2	3	3	1	1	3	3
306	1	1	4	1	1	2	1	4	4	1	1	3	1	2	4	1	1	2	3	4	4	2	1	4	3	3	3	3	2	3	3	3	4	3	3	3	2	4	1	2	1	2	2	1	2	3	3	4	3
307	2	1	2	1	3	1	2	4	2	4	3	4	3	3	1	2	1	2	2	2	2	3	2	4	2	2	3	2	1	1	1	1	2	3	2	4	3	3	2	3	2	2	3	3	3	2	1	3	1
308	3	4	2	2	4	2	1	3	2	3	1	1	1	4	1	2	1	4	2	1	2	3	3	4	3	3	3	4	3	2	4	1	3	2	1	2	2	1	2	2	3	1	3	4	1	1	1	2	3
309	1	3	3	1	3	3	3	2	4	3	3	3	1	4	3	2	3	2	3	3	3	1	4	2	2	3	4	1	3	3	2	2	1	2	4	2	3	4	2	2	2	3	3	1	2	3	1	3	1
310	3	4	2	2	1	3	3	4	2	3	3	4	3	3	3	3	3	3	2	3	4	2	1	3	1	3	3	3	1	2	3	1	2	1	1	1	3	3	4	2	4	2	3	4	2	3	3	1	2
311	2	4	4	2	4	4	2	4	1	1	3	3	3	2	3	3	3	4	1	2	3	3	2	3	2	3	2	4	3	3	3	4	2	3	2	3	3	2	4	2	3	3	2	3	3	1	2	3	2
312	1	4	2	3	2	2	3	3	3	2	4	1	2	3	3	1	2	4	2	2	3	1	1	3	4	2	2	3	1	1	1	2	3	1	3	1	3	4	2	1	1	3	1	2	3	1	4	3	2
313	2	4	2	3	1	1	4	3	3	3	4	2	1	1	2	3	2	3	3	2	1	3	2	1	4	2	3	4	4	3	4	1	1	1	4	1	2	3	4	1	1	3	2	4	2	4	3	2	4
314	1	4	2	3	2	4	3	3	1	4	2	4	3	2	3	3	2	3	3	1	2	1	2	2	1	2	3	4	2	3	4	2	1	2	3	3	2	3	3	2	4	2	3	2	3	3	3	2	3
315	2	3	4	1	3	3	3	3	4	4	3	2	1	4	2	1	4	2	3	3	2	3	1	2	4	2	2	4	3	4	4	1	3	1	4	2	3	1	3	1	4	3	4	3	2	2	2	3	3
316	2	1	2	4	1	3	3	4	2	1	2	3	3	3	3	2	2	2	3	4	2	2	4	2	3	1	2	4	4	4	2	3	3	3	2	3	2	3	3	1	3	3	2	1	2	1	3	2	4
317	1	1	4	1	1	3	1	1	2	4	4	4	1	2	1	1	1	3	3	3	3	1	3	2	2	4	2	2	3	1	3	3	4	1	3	2	3	1	3	2	1	3	2	4	1	1	3	3	1
318	3	1	2	3	2	4	4	4	2	1	3	2	3	4	2	3	2	2	4	4	3	1	4	3	3	3	4	2	4	2	2	1	3	3	2	3	2	1	2	2	1	4	1	3	3	2	3	2	4
319	2	3	2	3	2	2	4	4	3	1	3	3	3	4	2	2	3	4	2	4	2	2	2	4	2	1	3	1	1	3	3	2	4	2	4	2	3	4	4	2	1	4	1	4	2	2	3	4	4
320	2	1	3	1	4	3	3	2	3	2	2	3	2	4	2	3	4	2	2	1	3	1	2	2	2	2	2	3	3	4	1	3	4	4	4	4	1	1	2	3	3	3	4	1	3	4	3	3	2
321	1	1	3	2	3	4	3	4	1	2	3	4	3	3	3	1	1	2	2	2	3	2	3	4	3	3	4	1	1	3	4	3	3	4	2	4	2	1	2	4	2	2	2	1	1	3	1	1	1
322	2	2	3	3	2	2	2	3	1	2	4	4	2	3	3	2	1	2	2	1	4	2	1	1	2	1	1	2	1	2	2	1	1	2	1	4	2	1	1	2	1	4	2	1	1	2	1	1	2
323	2	1	2	3	1	1	1	1	3	2	3	4	3	2	1	2	1	4	3	1	2	2	3	4	1	3	4	1	1	2	1	1	1	1	3	1	3	1	4	2	4	3	4	1	4	2	3	3	3
324	4	3	4	2	2	1	2	1	1	1	3	1	1	4	4	1	3	1	1	1	1	1	2	3	2	2	2	3	4	1	3	1	1	1	4	1	2	2	1	4	3	1	2	1	3	1	1	4	2
325	2	3	4	1	1	1	3	3	4	2	4	1	4	1	3	2	3	1	2	1	4	3	3	4	4	3	3	4	1	4	3	1	1	3	3	1	2	1	1	3	3	4	3	1	1	1	4	4	2
326	4	2	2	1	1	3	2	1	1	2	3	4	2	1	4	2	3	4	1	1	4	2	3	2	2	3	1	2	2	1	2	2	2	1	2	1	2	4	2	3	4	4	1	1	1	1	1	1	1
327	1	1	1	3	3	1	4	2	3	4	1	4	2	2	1	4	3	4	4	1	4	2	3	3	1	2	2	3	3	4	1	3	1	1	1	4	3	3	4	4	4	4	2	2	4	2	2	4	3
328	2	4	4	3	3	2	2	1	4	2	1	1	1	1	1	2	2	2	2	4	2	3	3	4	3	4	4	3	3	1	1	1	2	2	4	4	2	1	3	4	4	2	3	1	1	4	4	3	4
329	1	3	3	4	3	4	4	4	2	1	1	3	2	1	3	3	2	2	3	1	1	2	2	3	1	1	4	2	3	4	1	3	4	1	1	1	3	3	1	1	1	1	2	4	2	2	4	4	4
330	2	1	4	2	4	1	1	1	4	1	4	2	2	1	1	1	3	3	3	3	1	2	1	3	1	3	1	3	1	4	3	4	2	4	3	4	4	1	3	1	1	1	3	3	4	2	2	1	1
331	1	1	4	4	3	4	1	1	1	2	3	4	1	4	2	4	4	2	2	2	4	3	1	1	3	1	1	4	3	4	1	4	2	3	3	1	1	1	3	1	2	1	3	3	3	1	1	4	4
332	1	2	2	2	1	3	1	1	4	4	4	4	1	4	4	2	2	3	3	4	1	1	4	2	4	1	4	4	1	4	1	1	3	1	2	3	1	3	4	2	2	3	1	1	3	1	4	2	2
333	2	2	4	3	1	2	2	3	1	4	3	2	3	1	2	3	4	1	1	1	4	2	3	3	2	4	2	2	4	1	2	1	4	4	4	2	3	1	1	2	1	3	1	2	1	1	1	3	1
334	4	1	4	3	1	1	3	4	3	4	4	2	3	4	4	2	1	4	4	3	3	1	4	1	2	2	4	2	1	4	1	2	1	1	3	3	1	2	1	4	1	4	4	4	4	4	3	4	1
335	2	3	4	2	4	1	2	1	3	1	2	3	4	1	4	2	1	4	3	3	1	2	1	4	2	4	4	1	2	1	1	4	3	1	4	4	2	1	1	1	1	3	3	1	4	2	2	1	1
336	4	4	2	3	3	1	1	1	4	4	1	4	4	2	4	4	4	4	3	3	4	3	4	4	2	2	2	2	2	4	1	4	4	2	2	2	2	4	1	1	3	4	2	1	3	1	3	3	4
337	1	1	2	2	3	4	1	1	4	2	2	3	1	1	4	2	2	3	4	3	1	2	2	3	2	1	4	1	1	4	2	2	1	2	1	4	1	3	4	1	3	1	4	2	2	1	3	1	1
338	4	4	4	2	3	1	1	3	1	3	2	4	1	1	4	2	1	1	1	4	1	2	2	1	2	4	2	2	2	4	1	1	3	1	1	3	4	4	4	2	3	3	1	4	2	2	1	1	1
339	2	3	3	1	1	3	3	4	1	4	2	2	1	2	1	1	1	4	4	4	3	3	4	4	4	1	3	4	3	3	1	1	4	1	4	4	2	3	2	3	4	2	4	1	3	3	4	2	3
340	1	1	1	4	1	3	1	1	3	3	3	3	1	3	3	1	1	4	2	4	2	2	1	1	1	4	1	4	3	4	2	1	3	1	1	3	3	3	3	1	1	3	1	3	3	4	1	3	2
341	1	1	2	3	2	1	2	4	2	2	4	2	2	3	4	3	3	3	2	2	2	3	4	4	2	4	1	2	1	3	4	2	3	4	1	3	1	4	4	1	1	3	3	4	4	2	2	2	2
342	3	4	2	2	1	3	4	1	3	1	4	2	2	1	3	1	1	3	2	4	4	1	1	4	3	3	3	4	4	4	1	1	3	3	1	3	3	1	3	3	2	3	1	1	4	2	3	2	2
343	3	2	3	4	3	3	1	4	2	4	4	2	4	4	2	2	2	1	1	1	3	2	2	3	3	2	3	4	1	3	2	4	2	3	3	3	4	4	4	3	1	3	1	4	4	3	1	2	2
344	4	4	4	4	4	4	2	3	3	1	4	4	1	1	1	1	1	3	3	4	3	3	4	3	3	4	3	3	4	2	3	3	1	2	2	3	4	3	1	4	1	4	1	3	1	4	1	4	2
345	1	2	2	1	1	2	2	1	4	2	4	4	1	1	3	1	4	2	2	4	4	3	4	2	3	1	2	1	2	3	4	3	4	3	4	2	2	2	1	1	1	3	2	1	4	3	4	4	1
346	2	3	4	1	2	3	1	4	4	1	1	2	4	4	4	2	1	3	1	2	3	1	4	4	4	2	4	3	4	4	4	1	3	2	3	3	1	3	3	4	4	3	4	4	3	3	3	3	1
347	1	3	2	2	3	3	4	3	3	1	3	2	3	4	2	2	1	1	2	3	3	1	4	2	3	4	3	1	2	1	1	1	4	2	1	3	1	3	3	1	1	3	2	1	3	3	1	2	4
348	4	1	3	3	4	4	4	3	3	2	3	3	2	3	3	1	1	3	1	4	2	3	4	1	4	1	3	3	3	3	1	4	1	3	3	3	2	3	3	1	1	3	2	3	3	1	3	3	1
349	4	3	3	1	4	3	3	3	1	4	3	2	3	2	3	1	1	3	4	2	2	2	3	1	2	3	1	4	4	4	3	2	3	2	2	4	4	2	2	2	3	3	4	4	3	1	3	1	3
350	1	1	2	2	1	1	1	3	3	3	3	4	4	3	3	3	4	2	2	2	1	4	3	1	2	2	3	4	1	3	2	1	3	3	3	4	4	1	3	4	1	3	1	3	3	4	1	3	4
351	3	3	1	4	1	3	3	4	4	2	1	3	2	2	1	1	3	3	4	4	3	4	1	4	3	4	4	1	1	4	3	1	3	1	3	3	4	4	4	1	1	2	1	1	2	2	4	2	2
352	2	1	3	4	3	4	4	3	4	2	4	4	1	2	3	4	2	2	3	3	2	2	2	3	1	1	3	2	1	3	3	2	3	3	4	2	3	4	4	1	3	4	3	3	3	1	1	4	2
353	1	1	1	3	2	3	4	3	1	2	4	4	2	1	3	2	2	2	2	1	2	2	2	3	4	1	3	1	1	3	2	4	1	2	3	4	3	1	2	4	2	3	1	1	3	1	4	2	1
354	4	4	3	3	4	2	2	4	2	3	1	2	1	4	2	4	4	2	2	3	3	1	1	3	4	1	3	1	1	4	1	4	4	2	2	3	4	1	3	3	1	2	2	2	3	4	4	3	4
355	1	2	3	4	1	3	1	1	2	2	1	3	3	2	3	1	4	2	4	1	3	4	3	2	4	4	3	4	4	3	1	2	1	1	1	3	4	4	3	3	1	2	3	3	3	1	4	2	1
356	2	4	4	2	1	3	2	1	4	1	3	4	1	1	1	4	1	3	1	1	2	2	1	2	4	1	4	3	1	2	3	1	2	2	4	4	2	2	1	1	4	4	3	4	4	3	1	3	3
357	4	3	1	2	2	1	4	4	3	2	4	1	2	2	3	4	1	3	3	4	3	2	3	4	3	3	3	1	3	3	1	4	2	3	2	3	2	1	2	2	2	1	3	1	2	2	3	4	4
358	2	4	2	3	3	3	4	1	3	3	3	1	3	4	1	1	4	1	2	2	3	1	1	1	1	3	3	2	3	2	2	4	4	2	1	3	1	2	4	1	4	4	1	3	3	3	1	2	1
359	4	2	3	2	1	4	3	2	3	1	3	3	3	4	4	4	2	2	3	2	3	1	4	3	3	3	1	4	4	3	4	3	3	1	2	4	1	1	3	4	4	4	1	4	2	4	3	3	1
360	1	3	1	2	1	3	3	4	2	2	2	3	3	1	1	1	1	3	3	4	4	3	4	3	4	1	3	2	3	3	1	1	3	4	3	3	2	3	3	3	1	3	2	3	2	3	4	1	2
361	2	1	2	2	4	2	2	1	4	3	3	3	1	4	2	2	1	3	2	1	2	3	3	3	1	3	3	3	4	4	3	4	4	4	1	4	2	4	4	4	4	2	4	4	4	2	1	1	2
362	2	4	3	3	2	4	2	4	2	3	1	3	3	1	2	3	3	2	3	1	3	3	2	3	2	2	3	2	4	3	1	4	3	2	1	2	1	3	3	2	4	2	4	1	3	3	4	2	3
363	4	3	2	2	3	3	2	2	3	1	1	3	2	3	3	1	3	1	1	3	1	4	1	1	1	1	2	1	1	2	3	1	1	2	3	1	1	3	1	4	3	1	1	3	1	1	3	1	2
364	2	2	3	4	3	3	1	2	4	2	1	2	3	1	2	2	1	1	3	4	2	1	1	1	2	3	3	1	4	4	2	4	3	1	1	1	2	1	4	3	4	4	2	2	4	4	2	4	2
365	4	4	2	2	2	3	1	3	3	4	1	4	2	1	3	1	1	2	3	2	3	4	4	4	3	3	1	2	2	3	4	4	4	2	4	4	4	3	4	3	3	1	3	1	3	1	1	2	3
366	1	4	1	2	4	3	1	1	4	1	3	2	2	3	3	2	2	4	3	2	3	2	1	2	1	3	4	2	2	2	2	2	3	2	4	1	3	1	3	4	2	2	1	4	2	2	3	3	4
367	3	3	2	3	2	3	4	3	1	1	1	1	1	3	1	4	2	3	4	1	3	3	4	3	4	4	4	2	1	2	3	3	3	4	4	4	2	2	3	4	4	4	4	3	4	2	1	3	3
368	3	1	2	2	4	4	4	1	3	3	1	2	4	4	4	2	1	2	4	1	3	2	1	2	4	3	1	3	4	3	3	4	2	3	2	3	3	2	4	1	2	3	2	3	3	1	4	4	2
369	2	1	3	3	2	3	4	2	4	1	4	1	1	3	2	3	4	2	2	1	1	1	1	2	4	3	3	1	3	3	3	1	1	1	2	3	2	4	2	3	1	2	2	2	2	3	3	3	1
370	4	2	4	2	2	1	3	4	1	4	4	3	4	2	3	4	2	3	1	4	2	4	4	4	3	4	3	3	1	3	2	3	3	4	4	4	2	3	3	1	1	3	4	2	2	3	3	3	3
371	2	1	4	3	1	3	1	1	3	3	3	3	1	3	3	1	4	2	1	1	3	3	4	4	1	4	4	1	3	3	2	2	2	2	4	1	3	3	3	1	1	3	4	3	3	1	4	2	3
372	3	1	2	2	4	1	3	1	2	3	3	3	1	3	3	3	4	2	3	2	4	3	2	3	1	1	3	3	1	2	2	1	1	3	1	2	3	4	3	4	1	3	1	2	3	4	4	3	3
373	4	3	2	3	3	3	4	1	3	4	4	3	3	2	3	1	2	3	3	1	3	1	2	4	2	3	2	3	1	2	1	4	4	1	2	2	1	2	3	2	3	3	1	3	4	4	3	4	4
374	1	1	1	1	1	3	1	4	2	4	1	1	1	1	1	4	1	1	4	2	4	1	3	4	1	2	2	1	2	1	3	1	3	4	4	4	3	1	1	4	1	1	1	2	2	3	1	1	1
375	2	4	1	3	1	3	4	3	4	3	2	2	2	4	2	1	4	4	1	4	4	4	1	3	3	3	3	3	3	1	3	3	3	4	4	2	3	3	2	4	3	4	2	3	2	3	3	2	4
376	1	2	2	2	2	4	4	3	4	2	3	3	2	3	2	3	1	4	3	2	3	4	1	4	2	3	2	3	3	1	3	4	2	2	3	1	2	2	2	1	3	1	3	2	4	4	2	3	2
377	4	1	2	4	2	3	4	3	3	1	3	4	4	1	1	1	3	4	3	1	2	2	3	1	3	1	1	3	3	1	4	3	3	2	3	2	2	3	1	2	3	4	3	2	2	4	2	1	1
378	1	3	1	2	2	3	4	2	3	2	3	1	3	3	1	4	3	1	3	3	1	1	3	2	3	2	4	4	4	1	2	3	1	2	2	4	3	2	2	2	3	2	3	3	2	1	4	1	4
379	1	2	4	4	2	2	2	2	3	3	4	3	3	2	3	3	3	4	2	3	2	3	2	3	2	3	2	1	2	4	4	2	3	2	1	4	1	3	1	3	1	2	2	2	4	4	2	3	1
380	3	4	1	4	3	1	2	3	2	3	3	2	2	2	4	2	2	4	2	3	1	3	2	3	4	2	2	3	3	1	2	3	1	3	2	3	4	3	4	4	2	4	3	2	2	1	2	1	4
381	3	3	1	2	2	4	3	3	4	3	3	2	3	2	4	4	2	3	4	3	1	2	2	2	3	2	1	1	3	2	2	1	2	4	3	1	1	3	4	4	4	2	2	4	1	2	3	4	2
382	1	2	2	2	4	2	3	1	4	2	3	3	3	1	2	2	3	4	4	4	2	1	2	4	4	2	3	1	3	4	3	2	3	1	3	3	2	4	1	2	4	2	2	3	1	4	3	1	2
383	2	3	3	3	2	2	4	3	4	2	2	2	3	2	4	4	1	2	2	1	4	1	3	1	2	3	2	3	3	4	2	3	1	4	2	1	1	1	2	3	3	4	4	2	1	4	3	4	2
384	3	3	4	2	1	2	3	3	4	4	4	2	3	2	3	3	4	4	3	1	2	1	2	1	1	2	1	1	3	1	4	2	3	3	2	3	1	1	2	1	3	4	4	2	3	3	2	2	1
385	3	3	2	2	1	3	1	2	2	3	3	2	3	2	4	3	1	4	2	3	1	3	2	3	1	2	3	1	3	3	4	4	2	3	2	4	3	2	2	4	2	4	4	2	2	1	2	1	4
386	4	4	3	2	2	3	3	3	3	1	3	3	2	2	4	4	3	4	4	3	1	3	2	1	4	3	4	4	2	2	3	3	4	4	2	3	4	1	2	1	3	4	2	3	4	3	3	4	4
387	2	3	3	3	2	4	4	4	4	3	2	3	4	3	2	4	3	1	3	1	4	3	3	1	4	4	4	3	1	1	4	3	1	3	2	4	2	3	4	3	3	4	4	1	4	4	4	1	4
388	3	2	4	2	4	1	2	1	3	1	3	4	4	1	1	2	3	4	3	2	3	3	4	4	3	2	1	4	3	4	3	1	2	3	2	3	1	2	3	2	2	4	2	3	1	2	3	3	1
389	3	3	2	4	2	2	2	3	4	3	2	4	2	2	4	2	3	4	4	2	4	1	2	2	4	4	1	3	3	4	3	4	2	3	1	1	1	3	2	1	3	4	2	3	1	2	2	4	1
390	1	4	3	2	3	3	3	3	1	4	3	1	4	3	2	4	3	1	3	1	1	1	2	2	4	3	4	4	2	4	4	2	3	4	2	2	4	2	1	1	2	2	4	3	1	2	3	4	2
391	2	3	4	3	3	4	3	2	4	4	4	1	2	3	3	1	2	2	4	3	4	4	2	3	1	4	1	3	2	2	3	3	2	3	3	1	2	1	2	3	4	4	3	3	1	3	4	4	2
392	2	3	4	4	2	1	1	2	4	4	4	2	3	3	4	4	4	1	2	1	4	3	2	4	4	1	4	3	3	1	3	2	4	2	2	4	1	3	4	4	2	4	3	3	1	4	3	1	1
393	3	3	4	3	3	1	4	2	3	3	3	4	4	3	4	3	3	3	1	3	2	3	1	2	1	3	1	3	2	1	4	3	2	2	3	1	2	2	3	4	3	1	2	3	2	2	2	4	4
394	4	4	4	3	1	3	4	4	4	3	3	2	3	4	4	3	1	3	4	2	2	1	3	4	3	4	4	3	3	4	4	4	4	3	3	4	3	4	4	2	3	2	4	3	3	2	3	1	4
395	3	4	2	2	2	4	3	2	4	3	4	4	3	1	4	4	3	1	2	3	3	2	3	3	2	3	1	3	3	2	4	2	3	2	3	4	4	1	3	3	4	3	3	3	4	4	2	3	3
396	2	3	1	3	3	2	2	4	2	2	2	4	4	2	3	4	2	1	1	1	3	3	3	1	3	3	1	4	4	4	2	4	1	2	3	2	3	3	1	3	1	4	3	4	4	3	4	3	4
397	4	2	4	3	3	1	3	2	1	4	3	1	3	3	4	3	4	2	2	2	2	1	4	2	2	3	2	2	2	3	2	3	4	3	2	2	2	3	4	4	2	2	2	1	2	1	2	2	2
398	4	3	4	4	4	4	4	2	2	1	3	2	3	1	1	4	2	2	3	3	1	1	1	4	3	3	2	3	3	2	4	3	2	1	2	2	4	3	2	1	4	2	2	3	3	2	3	2	2
399	2	3	2	2	3	1	3	3	1	2	3	2	3	1	4	3	4	4	2	4	2	1	3	2	1	2	4	3	4	4	3	4	4	3	2	4	3	3	4	3	2	2	1	3	4	3	2	1	2
400	2	3	3	2	3	4	4	4	4	4	4	2	2	2	2	2	3	2	3	2	3	2	2	2	2	1	2	2	3	2	2	3	2	2	3	2	1	3	2	2	3	2	1	3	2	2	2	2	1
401	3	3	1	4	2	2	4	4	2	2	4	2	2	1	3	2	4	3	2	3	2	3	3	2	3	1	3	3	2	3	2	4	3	3	2	3	2	3	4	3	2	2	2	2	2	4	2	2	4
402	3	3	4	3	4	4	3	3	3	2	1	3	4	2	2	3	3	1	4	4	4	3	3	4	4	3	4	3	3	4	1	4	1	2	2	3	1	2	1	1	1	1	1	2	1	4	3	1	4
403	1	2	1	1	2	2	1	2	2	1	3	1	2	3	3	4	1	1	3	3	2	3	3	3	3	3	4	4	4	2	1	2	4	4	3	2	3	3	1	3	3	1	3	3	2	3	3	4	3
404	3	3	1	1	3	2	3	2	3	3	4	1	3	3	1	3	3	4	4	3	3	3	3	2	4	3	2	1	2	2	3	1	3	3	3	3	3	2	3	4	4	2	1	2	2	1	2	2	1
405	4	3	2	1	2	3	1	2	2	1	3	3	3	1	2	2	4	4	4	4	2	4	1	1	2	3	2	1	1	2	1	3	2	1	3	2	1	2	2	1	4	3	2	3	4	3	1	2	4
406	1	4	1	1	1	1	1	2	3	1	1	2	1	3	3	1	2	2	1	3	2	1	3	2	3	1	2	1	2	2	3	1	1	1	3	2	1	2	2	1	1	3	1	1	2	4	3	2	2
407	1	1	1	2	2	3	1	4	2	2	3	2	1	3	4	1	3	3	4	1	2	1	4	2	4	2	2	2	1	2	1	3	2	1	3	2	4	2	3	4	2	4	4	2	1	1	2	3	1
408	1	2	4	2	3	2	3	3	1	4	4	1	4	3	4	2	3	2	1	3	2	3	2	4	4	2	3	1	1	2	1	2	3	2	3	1	2	3	2	1	4	2	4	2	3	3	3	3	4
409	1	4	2	4	3	1	2	3	3	4	4	2	3	3	4	1	3	2	1	1	3	2	3	3	1	3	3	4	2	4	4	3	4	3	1	3	3	2	3	2	3	2	4	1	3	3	3	3	3
410	1	1	1	1	3	2	2	3	1	3	1	4	2	3	2	1	2	3	3	3	1	1	3	3	3	2	3	2	3	3	4	3	1	1	3	4	4	3	4	1	3	3	3	3	2	4	1	4	4
411	1	2	2	4	2	3	4	4	2	3	3	1	3	3	4	1	4	3	1	3	1	4	3	4	4	4	4	4	3	3	1	1	1	1	3	4	2	3	1	1	2	1	4	1	3	3	3	3	4
412	3	3	1	1	3	3	2	3	1	2	3	3	2	1	2	3	2	2	1	3	1	1	2	3	1	2	3	4	2	2	3	3	4	4	2	3	2	2	3	1	2	2	2	3	2	3	4	2	4
413	4	3	2	3	3	4	3	2	3	4	3	2	1	3	2	1	1	2	4	2	3	3	1	1	1	1	1	4	3	4	4	4	2	1	2	2	2	4	3	4	4	2	2	1	3	2	3	2	1
414	3	2	2	3	1	1	1	3	2	3	4	3	4	2	3	1	1	3	1	1	2	1	1	1	1	3	1	2	3	2	1	1	1	1	4	2	1	1	1	2	4	3	1	3	4	2	4	2	2
415	1	1	3	4	4	2	1	2	2	2	4	2	1	3	1	1	3	2	3	2	3	2	3	3	4	1	2	3	3	2	4	2	3	4	2	1	1	1	3	2	3	1	2	3	1	4	3	2	1
416	4	4	2	3	3	4	1	3	3	3	2	2	3	1	3	4	4	1	1	3	3	4	1	3	3	3	3	3	3	1	1	2	2	4	4	1	4	2	1	2	3	1	3	1	2	4	3	1	4
417	4	3	2	4	2	3	2	3	3	2	4	2	3	1	3	2	1	3	3	3	3	4	2	2	1	2	1	2	2	2	1	4	2	3	1	1	1	3	4	4	2	3	1	1	2	1	1	3	1
418	2	3	3	4	1	3	3	3	2	3	1	2	4	4	2	2	3	2	1	4	2	1	2	3	1	2	3	4	2	2	3	2	3	2	3	4	2	2	3	4	4	2	1	2	1	3	2	3	2
419	1	3	4	4	2	2	1	2	2	1	2	3	2	1	3	2	3	1	1	2	3	4	1	1	4	2	1	4	2	2	3	3	2	3	1	2	4	2	3	4	4	2	4	4	1	3	3	2	4
420	2	3	1	4	2	3	1	2	3	2	2	4	4	3	4	4	4	2	3	4	2	1	3	3	3	2	2	1	2	1	4	2	3	1	2	3	2	3	1	1	2	3	4	1	2	1	2	2	1
421	1	3	1	3	3	4	4	4	3	2	3	3	1	2	2	2	3	4	1	3	2	4	2	3	2	3	3	1	2	2	3	3	4	2	3	1	1	1	1	4	4	4	3	3	1	1	3	2	4
422	1	3	3	4	2	2	4	3	4	3	3	4	1	3	3	4	4	2	2	1	1	4	4	4	4	2	3	1	3	2	1	1	1	1	3	3	2	3	3	4	3	2	2	2	3	1	1	1	1
423	3	3	1	3	2	3	4	3	1	1	2	2	2	3	2	1	2	2	3	2	3	2	3	3	2	3	2	1	3	4	1	3	2	4	3	3	2	3	2	1	3	4	2	3	2	4	4	4	1
424	2	3	4	1	3	1	3	3	4	2	2	3	1	1	1	3	2	2	3	3	1	4	2	2	2	3	2	4	2	4	2	2	3	1	2	3	1	1	4	2	3	3	4	2	2	1	2	2	1
425	1	2	2	1	2	3	4	2	3	1	2	1	1	2	3	4	2	3	4	1	1	1	2	3	1	1	1	1	3	4	4	2	1	1	2	2	1	3	3	4	1	4	2	2	1	3	2	2	3
426	2	3	4	3	3	2	4	2	2	3	3	2	3	2	3	1	3	3	4	2	2	3	2	2	1	3	1	4	4	1	4	3	4	4	3	3	3	3	2	1	1	3	2	3	3	4	2	3	4
427	1	1	3	1	2	2	2	4	3	4	2	3	3	1	2	1	3	4	4	3	1	3	3	1	2	4	3	1	1	1	2	3	1	4	2	4	4	2	3	1	1	1	1	3	4	4	4	1	2
428	4	1	2	1	2	3	2	4	4	3	1	2	2	1	1	4	4	3	4	2	3	3	3	2	3	3	1	3	3	4	2	3	4	2	4	2	3	2	3	4	4	3	3	4	1	2	3	2	1
429	4	4	1	1	2	4	1	3	3	2	4	2	1	1	4	2	3	3	3	4	3	3	2	3	3	2	3	4	4	4	2	2	2	2	4	3	1	3	4	2	3	4	1	3	3	4	4	3	4
430	1	3	4	1	3	3	4	4	2	3	3	4	1	3	3	1	3	4	3	3	2	1	3	1	4	3	1	4	2	2	1	1	2	1	3	2	4	2	1	2	3	2	2	4	2	1	3	2	2
431	2	4	3	1	3	4	2	4	3	2	3	4	2	3	1	1	3	3	4	1	4	2	3	1	3	3	3	3	2	3	1	3	3	2	3	4	3	3	3	4	2	2	4	3	4	2	3	1	1
432	4	4	1	2	3	2	1	1	1	2	4	3	1	1	1	4	4	1	4	3	2	2	4	1	3	3	4	4	4	2	1	2	3	4	2	3	1	2	2	2	4	3	3	3	4	3	2	3	3
433	3	3	2	3	2	2	3	4	3	3	2	2	2	2	4	4	2	1	1	1	3	4	3	1	3	4	3	3	2	2	2	2	3	4	2	4	2	2	1	3	2	4	3	2	2	3	4	4	1
434	4	4	2	4	1	3	3	4	2	1	2	2	1	3	4	1	3	3	1	3	2	3	3	3	1	3	2	1	2	1	4	4	1	2	2	4	4	3	4	1	3	2	1	1	2	1	3	3	1
435	3	1	1	1	4	2	3	2	2	1	2	3	4	4	1	3	3	2	3	3	4	2	3	2	4	3	1	4	4	1	3	3	3	1	2	2	2	3	3	1	3	1	4	3	3	4	4	2	2
436	3	3	1	4	3	1	1	3	1	1	1	2	3	3	3	2	3	3	1	1	2	1	2	4	4	4	3	4	2	3	4	1	3	2	1	1	1	2	2	2	1	3	2	2	2	2	2	2	4
437	3	3	3	1	2	4	3	3	2	2	3	2	1	2	2	1	2	3	4	3	1	1	3	3	3	1	1	4	3	3	3	3	3	3	2	3	3	2	3	3	2	3	1	2	3	3	3	4	1
438	2	2	2	3	3	3	4	4	2	3	4	4	3	3	3	1	2	2	1	4	2	2	3	1	3	3	3	1	1	1	1	1	2	1	1	2	3	4	2	3	1	2	3	4	2	3	3	2	3
439	1	3	2	2	1	3	2	1	2	2	1	2	2	1	1	4	1	3	4	2	2	2	1	3	1	2	4	3	1	2	2	3	1	2	1	2	2	1	2	2	4	4	4	4	2	2	1	3	2
440	1	4	2	1	4	2	2	1	1	2	1	3	4	2	2	2	1	3	1	2	3	3	4	1	2	1	3	2	1	1	2	3	4	4	3	3	2	1	2	2	3	3	2	1	1	2	1	2	2
441	1	3	1	3	3	2	4	3	1	3	3	3	4	3	2	2	4	3	2	3	1	4	4	3	3	3	3	4	3	2	3	3	2	2	3	2	3	3	3	3	1	2	1	1	1	4	4	2	2
442	1	2	3	1	4	3	2	3	4	1	3	1	1	3	3	4	3	3	2	3	4	3	3	4	3	1	2	2	3	2	3	3	2	3	3	2	2	3	1	3	4	2	3	3	4	2	4	4	3
443	3	2	4	1	2	1	4	2	2	2	1	3	1	3	3	1	3	4	2	2	1	1	3	3	1	2	2	2	3	3	2	2	4	1	1	2	4	3	4	1	1	2	3	1	2	3	3	2	3
444	3	1	1	2	1	2	3	1	1	3	1	1	3	1	2	3	2	3	3	1	1	2	2	3	4	1	3	3	2	3	4	3	2	4	2	2	3	2	3	2	2	2	3	1	3	1	1	2	1
445	2	3	4	4	2	3	4	4	2	3	1	1	2	1	3	4	2	4	2	2	2	2	2	3	1	1	3	1	4	3	4	3	3	4	4	3	2	3	3	3	2	3	3	2	3	4	4	4	3
446	3	1	3	2	2	3	2	4	2	2	3	3	4	4	3	3	3	3	3	2	4	1	1	3	1	4	3	3	4	2	3	1	4	4	1	3	4	1	3	3	2	4	3	1	4	3	4	3	4
447	4	2	3	1	3	3	2	2	3	2	2	3	1	2	3	2	2	3	1	2	3	2	2	3	1	2	3	1	1	3	1	2	3	1	2	3	2	2	4	3	1	3	1	3	1	2	1	1	2
448	2	2	1	4	1	2	3	1	1	2	1	3	4	3	4	2	1	3	1	1	1	2	3	3	3	1	1	2	1	1	1	4	3	3	1	3	1	2	3	2	2	3	2	2	3	1	2	3	1
449	1	2	3	2	3	4	2	3	2	4	3	4	2	2	3	2	3	3	3	1	1	3	2	1	1	3	3	3	2	4	1	4	3	2	1	3	3	3	2	3	2	1	2	3	4	4	1	2	1
450	4	3	3	3	1	3	4	3	4	2	4	1	4	2	3	4	1	4	1	4	4	4	3	1	1	3	1	1	1	2	3	1	2	2	2	2	3	3	1	1	2	1	1	3	1	1	2	1	2
451	1	1	1	3	1	2	2	4	3	4	3	4	2	3	2	3	4	3	3	3	4	3	1	3	3	3	2	3	1	2	3	4	2	3	3	4	2	4	1	4	3	1	3	1	1	1	1	2	3
452	4	3	2	2	3	2	3	1	3	2	3	4	2	2	1	1	2	1	3	2	3	2	2	1	2	2	3	4	3	4	3	4	4	3	1	2	3	1	1	1	4	1	3	4	2	3	2	3	2
453	2	2	1	3	4	1	2	4	4	4	3	2	3	2	3	3	3	4	4	4	3	4	3	1	1	1	4	4	4	1	1	2	3	2	3	2	1	1	1	1	3	4	1	3	2	4	3	1	4
454	1	3	1	3	3	3	2	2	3	2	3	3	1	2	3	1	3	3	4	2	4	3	2	4	3	1	2	3	2	3	3	1	4	4	1	4	2	1	2	3	1	1	2	2	1	1	1	4	4
455	3	1	4	2	4	2	2	1	2	4	4	1	3	3	1	2	3	3	1	3	1	1	1	4	2	2	2	1	3	4	4	2	3	2	2	3	4	2	2	1	2	3	4	2	3	3	3	1	1
456	3	3	2	1	1	4	1	1	1	3	4	1	3	1	4	2	1	2	3	2	3	2	2	2	1	3	3	3	3	1	3	1	4	2	1	4	1	4	3	3	3	2	2	2	4	3	1	1	3
457	3	3	1	3	3	2	1	1	1	3	3	2	1	1	4	4	3	4	3	3	4	3	2	1	1	3	1	2	2	3	2	2	3	4	1	4	4	1	3	3	1	3	3	1	3	1	3	3	4
458	4	1	1	4	3	3	3	3	2	4	1	2	4	4	2	2	3	3	3	2	3	4	2	3	3	3	4	2	2	4	2	4	1	3	3	1	2	2	1	1	1	2	4	3	3	3	2	3	4
459	2	2	4	1	3	4	4	3	3	3	1	2	1	2	1	3	2	3	3	3	1	2	2	3	3	2	1	1	2	4	4	3	1	2	1	4	2	1	3	4	1	1	3	4	3	1	2	2	2
460	2	2	2	3	2	2	3	4	4	4	3	2	4	3	1	3	1	2	2	2	4	2	3	2	2	4	3	2	3	3	3	2	2	2	3	1	2	2	2	4	1	4	1	1	3	4	3	1	3
461	1	2	2	2	3	2	1	2	2	4	1	4	4	3	1	2	3	4	3	1	1	3	2	1	3	2	1	2	4	3	2	2	4	2	1	2	3	4	3	3	4	3	4	3	4	4	2	2	4
462	3	2	2	2	1	3	1	4	4	4	3	1	2	1	4	3	2	2	3	2	2	3	2	3	4	2	2	3	3	2	3	4	3	4	4	3	1	4	4	4	1	3	2	3	3	3	3	2	4
463	1	1	3	4	3	4	2	3	1	2	1	3	3	4	3	2	4	3	3	4	3	2	2	1	2	3	3	2	3	2	3	4	3	3	2	2	1	2	2	3	1	4	4	2	2	1	1	3	4
464	4	2	1	2	2	1	2	4	4	3	2	4	2	3	3	4	4	3	2	2	4	4	4	1	3	4	4	3	1	1	3	3	3	3	4	4	4	4	3	4	2	2	1	3	3	4	3	3	3
465	2	2	1	3	3	1	2	4	4	4	1	4	4	3	3	3	1	1	3	4	4	4	2	1	3	2	3	2	2	4	2	1	1	1	2	1	3	4	3	2	2	3	2	2	1	3	2	2	3
466	2	1	3	3	1	2	4	2	2	1	2	1	2	2	3	1	2	1	2	3	2	1	3	4	2	3	2	3	3	4	2	1	3	1	3	1	3	3	4	3	2	1	3	3	1	3	4	2	3
467	2	4	2	3	4	4	4	2	3	3	3	2	3	2	2	3	4	3	3	2	2	4	2	1	2	4	4	4	4	2	4	4	1	3	4	4	4	2	1	1	4	4	2	3	3	3	2	1	1
468	2	2	2	3	3	3	2	2	3	2	3	1	3	2	2	3	2	4	3	3	2	2	3	4	3	1	3	3	1	3	3	3	1	2	2	4	1	2	1	2	3	4	4	1	3	1	3	2	4
469	2	2	1	2	4	4	4	1	3	3	1	1	2	3	2	3	3	3	3	3	4	2	3	4	1	2	4	2	2	1	2	3	2	2	2	1	2	3	2	2	2	2	4	3	3	3	4	2	4
470	2	2	4	4	4	2	3	1	1	3	4	2	4	3	3	4	1	1	3	3	3	4	2	2	1	4	4	1	3	1	4	3	1	1	2	1	4	3	4	4	4	2	4	4	2	4	3	1	4
471	2	4	1	4	1	1	4	1	1	1	4	1	3	1	2	1	1	1	4	4	1	2	1	1	4	3	4	1	3	4	2	2	2	2	3	4	3	3	4	2	4	3	2	3	3	1	4	3	3
472	3	3	2	4	4	4	4	4	1	3	3	3	1	3	3	3	1	1	1	2	3	1	2	1	3	3	1	1	1	2	3	1	1	1	3	3	4	3	1	3	3	4	3	3	2	2	4	4	4
473	3	3	1	1	4	1	1	2	4	1	3	3	4	4	1	3	3	4	2	2	4	1	3	4	4	4	1	1	3	2	2	3	4	3	4	4	3	1	4	4	4	2	4	1	1	4	4	4	1
474	1	2	3	2	1	2	1	3	2	1	1	2	4	1	1	2	4	4	4	2	3	3	1	3	1	3	1	1	3	3	4	4	3	4	3	2	2	3	4	4	3	1	1	3	4	1	3	1	3
475	1	3	1	3	3	1	3	3	1	3	3	1	3	3	1	3	3	3	4	3	3	4	3	1	3	3	4	2	3	3	2	2	2	1	1	3	2	4	1	3	2	1	2	4	2	3	2	4	3
476	3	2	3	3	3	1	3	1	3	3	4	1	3	1	2	3	3	4	2	1	2	3	2	4	1	1	3	3	1	2	1	3	1	4	4	1	3	4	3	3	3	1	4	4	4	4	4	3	3
477	4	2	1	2	3	4	3	1	1	3	4	3	3	3	2	2	1	1	3	4	3	1	2	2	4	3	1	1	1	1	1	1	2	3	1	4	4	4	4	2	3	2	2	2	2	4	2	3	4
478	1	4	4	1	1	2	4	1	4	1	4	2	1	2	3	1	1	4	4	3	1	1	2	4	1	1	3	4	3	4	1	3	1	1	2	3	4	4	2	4	3	4	1	1	4	4	4	4	4
479	2	4	3	2	2	2	2	4	4	1	4	3	3	4	4	1	3	4	3	4	4	2	4	1	1	4	4	3	4	2	4	4	4	1	4	4	3	4	4	1	4	1	3	4	1	2	3	1	3
480	1	2	2	2	4	4	2	3	3	2	3	3	4	2	3	4	2	3	1	3	2	3	1	3	2	4	4	4	2	4	1	3	3	4	1	4	4	2	4	3	1	2	3	4	4	4	4	4	1
481	3	1	1	3	1	4	3	3	1	1	2	1	4	2	1	2	2	4	1	3	1	4	2	1	4	4	4	4	1	2	2	3	4	4	2	3	4	3	2	3	3	3	4	4	2	3	2	2	3
482	3	4	2	3	3	1	1	1	1	1	2	2	4	4	2	1	2	4	4	4	1	1	2	2	1	1	3	3	1	2	3	4	4	2	3	1	1	4	2	4	4	1	3	1	4	4	4	1	1
483	1	4	2	1	1	4	2	3	1	3	4	1	3	4	3	4	4	1	4	1	1	1	1	4	2	3	1	3	3	1	3	1	2	1	1	3	1	4	2	1	1	1	1	2	3	4	4	1	4
484	1	1	2	1	3	1	1	1	1	4	4	2	2	3	1	1	2	4	1	4	2	3	4	2	4	1	4	1	4	2	3	4	1	4	4	4	2	2	3	1	2	3	3	1	2	2	4	2	1
485	1	4	1	1	4	2	4	3	1	3	1	2	4	3	4	4	3	3	1	1	2	2	4	2	1	1	1	1	4	3	2	4	1	1	1	1	3	4	4	4	4	1	4	2	4	1	4	1	1
486	1	4	2	1	1	1	4	2	4	2	3	2	1	4	1	4	4	1	3	3	1	4	2	4	1	3	1	4	2	1	2	3	1	1	1	3	1	2	4	1	3	1	1	2	4	4	2	4	2
487	1	2	4	2	4	4	4	1	2	1	2	1	1	3	1	3	4	2	2	3	1	3	3	4	4	4	4	2	4	4	3	3	1	3	3	2	3	4	3	4	2	3	4	4	1	4	4	1	3
488	4	2	2	4	1	4	2	4	1	3	3	4	4	1	3	4	4	4	1	4	3	4	3	1	1	1	4	1	3	1	1	1	1	2	3	1	2	1	3	2	3	1	2	4	4	4	4	1	4
489	1	1	1	4	2	3	3	4	4	2	1	4	4	4	4	3	3	2	3	4	4	2	3	4	4	2	4	1	4	4	3	3	3	3	4	2	2	1	3	1	1	4	4	4	1	3	4	3	4
490	2	3	4	3	3	1	2	2	3	2	2	2	3	1	1	2	1	4	4	1	4	1	3	3	3	1	3	1	1	3	3	4	4	3	1	1	1	4	3	1	1	1	3	4	4	4	3	3	4
491	3	3	4	2	1	4	4	4	3	4	2	3	3	1	2	3	2	3	3	4	2	3	1	3	4	2	3	1	1	1	4	4	4	2	1	4	3	1	1	1	3	3	3	1	2	3	4	4	3
492	4	3	3	1	2	1	2	1	4	2	1	3	3	2	2	3	4	3	1	1	3	3	1	4	3	2	3	2	3	3	3	1	3	1	1	3	2	2	1	3	4	1	4	3	2	3	1	1	3
493	3	2	2	1	3	4	1	1	3	1	4	3	4	2	3	3	3	4	1	1	1	4	4	4	1	3	3	3	3	1	1	2	4	4	3	1	4	2	3	3	4	4	4	2	4	3	1	1	4
494	3	4	4	2	2	1	3	1	4	2	4	2	2	4	2	2	4	4	4	4	3	3	1	4	1	2	3	2	3	4	4	1	4	2	4	4	4	2	4	4	4	2	3	3	4	4	1	4	4
495	4	1	4	4	4	2	4	4	2	3	3	4	1	1	1	2	3	2	3	1	2	1	3	2	3	2	3	3	1	2	1	3	3	3	3	3	3	1	4	3	4	1	4	1	2	2	3	3	4
496	3	1	1	3	3	3	1	3	1	3	1	1	4	2	1	1	1	1	1	1	4	4	3	1	4	1	2	1	4	4	2	2	1	3	2	2	4	3	4	2	1	1	1	3	3	1	4	2	4
497	1	3	1	2	4	1	4	2	1	4	4	1	1	1	4	2	1	2	1	3	1	4	2	1	4	4	3	3	4	3	2	1	2	4	4	3	4	4	1	4	1	4	4	1	4	4	2	1	3
498	4	4	4	4	3	4	2	4	2	3	2	4	2	3	4	3	4	1	3	1	4	4	2	2	3	3	2	3	2	2	4	3	2	3	4	3	1	3	1	4	3	2	1	1	2	4	1	2	1
499	3	4	4	4	3	1	3	1	2	4	4	4	1	3	3	4	2	3	4	4	4	1	3	2	2	1	4	4	4	2	4	3	1	3	3	3	4	4	1	4	3	3	4	3	1	4	3	4	2
500	3	4	2	4	1	2	4	3	1	4	3	2	3	3	4	4	3	1	4	4	3	1	2	4	4	3	1	4	4	2	1	3	4	2	2	2	4	4	4	2	4	2	4	2	3	2	3	1	4
501	2	2	3	1	3	3	1	4	3	3	2	3	1	1	4	1	3	1	2	1	2	1	3	1	2	2	1	3	4	1	4	1	2	3	4	2	1	4	3	4	4	3	4	3	1	2	1	1	4
502	2	1	1	1	3	2	2	1	2	4	2	4	3	1	4	4	4	4	4	2	4	4	4	4	2	3	4	2	1	4	4	4	4	4	4	2	3	2	3	3	3	4	1	3	3	4	2	4	2
503	1	1	3	3	4	3	1	2	3	2	3	3	4	3	3	3	1	1	1	1	2	1	3	1	4	1	4	4	4	3	3	4	2	3	1	2	1	4	4	3	1	3	4	3	1	1	1	4	1
504	3	1	2	3	4	2	3	4	1	3	1	1	3	1	1	1	3	1	2	1	2	3	2	1	4	4	4	2	4	3	1	2	1	1	2	3	3	4	2	2	4	4	1	4	1	3	2	3	3
505	3	1	4	2	2	4	4	4	4	4	4	2	3	1	2	4	1	3	3	1	4	4	4	4	4	2	3	3	3	4	1	2	3	3	1	4	1	4	1	4	3	3	1	4	1	3	3	4	4
506	2	1	1	4	2	3	3	1	4	1	2	1	4	2	3	3	1	4	2	1	1	3	3	1	3	3	3	4	1	3	4	4	4	3	3	3	1	2	4	2	3	3	3	2	3	4	2	4	3
507	1	3	1	2	2	4	4	1	4	4	2	3	3	3	3	1	1	4	3	1	1	4	3	1	2	3	3	4	3	2	3	3	3	3	3	3	4	4	3	4	3	3	3	1	3	3	3	3	3
508	3	4	1	3	4	4	4	1	1	4	4	4	2	1	3	1	2	2	4	2	2	1	2	1	4	2	1	3	4	2	1	1	4	3	4	3	4	1	2	1	4	3	4	1	2	1	1	4	4
509	1	3	1	3	3	2	1	1	3	1	2	3	2	3	3	4	1	3	4	1	2	1	1	1	2	2	3	2	3	1	1	2	2	3	2	2	3	2	4	3	3	2	1	2	3	2	1	2	1
510	1	1	2	1	1	2	4	4	2	1	1	2	1	3	1	4	2	2	4	4	1	1	3	3	4	1	3	1	3	3	1	2	4	2	4	1	1	1	1	2	1	2	2	4	1	4	3	4	4
511	1	2	3	1	2	2	3	3	1	1	1	3	4	4	1	3	3	4	1	3	2	1	1	1	1	1	1	3	3	1	3	4	1	3	3	2	2	3	1	1	3	3	2	3	3	4	3	1	2
512	3	3	1	3	3	3	1	2	3	2	3	3	1	1	1	1	1	3	4	2	2	4	2	3	4	4	1	4	2	2	4	2	2	2	1	2	1	1	1	1	1	3	3	4	1	4	3	1	3
513	1	3	4	3	2	2	3	1	2	1	1	1	3	1	2	1	2	2	2	3	4	2	3	3	4	2	3	1	3	4	4	3	3	3	3	4	1	4	3	1	2	2	2	4	3	3	1	2	1
514	3	4	3	4	4	1	4	4	1	1	1	1	3	3	1	4	2	4	2	4	2	2	4	1	4	4	1	2	1	2	1	4	3	4	4	1	4	4	3	3	1	4	4	3	1	1	3	4	1
515	3	1	1	4	1	1	1	4	4	1	3	4	4	1	3	4	4	1	1	1	1	4	3	1	2	4	3	1	2	3	1	1	1	4	3	4	4	4	2	4	3	3	1	2	3	4	4	1	4
516	4	3	3	4	4	4	3	3	4	4	3	3	4	3	3	3	1	1	3	4	3	4	2	2	4	1	4	3	4	3	1	2	3	3	2	3	3	4	4	4	4	1	2	3	4	2	3	1	1
517	1	2	4	4	4	1	1	1	4	2	2	2	1	4	2	4	3	1	1	1	4	4	3	3	4	3	1	4	2	4	4	3	4	4	2	4	3	3	3	4	3	3	2	3	1	3	3	3	1
518	4	4	2	4	4	2	3	1	2	1	4	2	1	1	1	3	2	3	2	3	3	1	2	1	3	3	2	4	3	4	2	1	1	2	1	3	1	3	3	4	4	3	1	1	3	3	3	3	2
519	2	1	3	1	3	1	2	1	1	1	3	3	2	2	2	3	3	4	3	3	1	1	3	4	2	4	2	3	3	3	4	4	4	3	4	4	1	3	3	3	3	4	3	3	1	4	4	4	2
520	2	2	4	4	4	3	3	1	1	2	1	1	1	2	4	3	3	3	3	3	4	2	2	1	2	4	4	3	4	3	4	3	4	3	4	1	3	2	3	2	4	3	4	3	3	2	1	1	3
521	4	3	3	3	1	3	2	2	3	1	4	2	3	4	4	2	3	2	3	4	4	1	1	1	1	4	2	2	2	3	1	2	3	2	2	4	3	4	4	1	3	3	3	4	1	2	1	3	1
522	3	4	3	1	3	3	4	3	3	3	1	1	1	1	4	2	4	1	1	3	3	1	3	4	2	4	4	1	3	4	3	1	2	3	3	1	3	4	4	1	1	1	1	1	1	1	3	1	1
523	1	2	4	4	4	2	2	1	3	1	3	3	4	3	3	2	3	1	3	3	1	3	4	4	1	3	1	1	4	4	1	3	3	4	3	1	2	2	3	2	3	3	3	4	1	1	3	1	2
524	2	3	4	3	3	4	3	4	2	1	4	1	2	4	4	1	3	4	1	2	3	2	2	3	2	3	4	3	4	4	1	2	3	2	4	1	3	1	2	4	3	1	3	1	1	2	3	3	3
525	3	1	1	2	1	3	4	3	3	1	1	1	3	4	1	1	2	3	1	4	4	2	3	4	1	3	4	1	1	1	2	2	2	3	3	3	1	4	4	1	3	1	2	4	2	4	3	1	2
526	2	3	3	3	4	2	3	1	1	1	3	1	4	3	1	2	3	3	3	3	3	3	4	3	4	3	4	2	2	3	1	2	4	2	1	3	1	2	3	2	1	3	1	3	3	3	4	4	1
527	4	3	1	3	3	3	3	3	2	3	4	1	1	3	4	1	3	4	2	3	3	1	3	2	2	2	4	1	2	3	4	4	2	2	2	3	1	4	4	1	1	3	1	4	2	2	1	1	2
528	2	4	1	1	1	4	1	1	4	2	2	1	1	1	1	1	4	1	2	2	1	1	4	4	1	1	1	1	4	1	1	2	3	2	2	4	3	3	4	4	4	2	3	1	1	2	4	1	2
529	2	1	4	1	3	1	3	4	1	1	3	1	2	4	1	2	4	4	1	3	4	2	2	1	3	3	1	2	2	4	2	4	3	1	3	3	2	4	4	2	1	1	3	1	1	1	1	3	4
530	1	1	1	2	4	4	2	3	1	2	2	1	2	3	4	1	4	4	2	2	4	4	1	4	2	1	4	4	3	1	4	3	1	1	1	3	1	1	3	1	4	2	2	1	1	1	4	4	1
531	2	2	3	1	4	2	3	2	4	1	4	1	1	1	4	1	1	3	1	1	3	4	4	2	4	4	1	1	4	4	3	4	1	2	1	4	2	4	2	2	1	4	4	1	3	3	3	1	4
532	1	3	1	1	1	1	3	4	1	3	2	4	3	4	4	1	1	1	3	4	2	2	2	2	3	1	2	2	2	1	3	3	3	3	4	2	4	1	4	1	4	4	1	1	4	2	3	1	4
533	2	1	3	1	4	1	1	1	3	4	1	4	1	1	3	1	2	1	2	2	3	3	4	1	4	1	3	3	4	4	4	4	4	1	1	4	2	3	1	4	3	1	1	1	3	1	1	4	1
534	2	1	1	2	4	4	1	2	3	1	4	1	1	1	1	1	1	1	4	3	3	1	2	4	2	2	1	3	4	1	1	1	3	4	4	4	2	1	4	1	1	4	1	3	4	2	3	3	1
535	2	3	1	2	2	1	1	1	2	2	2	4	3	4	2	2	1	2	4	4	4	2	1	4	1	3	1	1	1	3	1	3	1	4	3	4	2	1	2	4	3	4	3	3	1	2	1	4	1
536	1	1	1	1	3	4	1	1	1	1	4	4	2	2	3	4	3	4	2	2	3	1	4	4	2	1	4	4	1	3	1	1	4	2	1	1	1	1	3	2	2	4	2	3	3	1	4	2	1
537	2	2	1	2	3	2	2	2	4	4	4	1	1	2	3	4	4	4	2	1	3	1	1	3	4	3	1	2	2	2	2	3	3	1	4	4	1	3	1	1	4	1	2	2	1	1	1	3	1
538	1	1	1	3	4	4	1	3	3	3	4	2	4	2	2	1	3	1	1	3	3	3	3	1	2	1	3	3	3	1	4	3	4	3	3	4	1	1	3	4	2	3	1	2	1	1	4	4	3
539	2	1	3	4	2	3	1	1	1	4	4	4	1	3	4	4	4	2	2	4	4	3	4	4	1	3	1	1	1	1	4	2	4	2	2	2	1	2	4	3	1	1	2	4	1	3	4	1	2
540	2	3	4	4	4	2	2	3	4	2	4	1	4	3	4	2	2	1	2	1	4	3	4	4	4	3	1	4	3	3	1	4	2	1	3	1	2	2	3	1	3	3	2	4	4	2	3	1	1
541	4	4	3	3	4	4	1	2	1	4	4	4	2	1	3	3	1	1	1	1	3	2	2	4	2	4	4	3	4	1	1	4	2	2	1	2	1	1	3	4	3	3	4	3	1	3	4	4	1
542	4	2	2	1	1	3	4	4	4	1	2	1	1	1	4	2	2	2	1	1	3	4	3	1	1	3	4	1	1	4	2	3	1	1	1	4	3	3	1	4	1	3	1	3	1	1	1	4	2
543	1	4	2	3	3	4	1	1	3	3	4	4	3	4	1	2	3	3	4	1	4	3	3	1	1	1	1	1	3	3	3	1	1	1	2	4	3	1	1	1	3	4	2	3	4	1	1	1	1
544	1	2	4	3	1	1	2	4	4	4	1	3	4	4	2	3	1	4	2	2	4	2	1	4	1	1	1	1	3	4	1	1	1	3	3	4	1	4	2	1	4	1	3	4	4	1	3	3	1
545	2	2	3	1	3	4	1	2	4	2	1	1	4	3	3	1	3	1	2	1	1	1	3	4	1	2	3	2	1	2	2	4	1	1	2	3	1	3	4	4	1	3	4	3	4	1	4	2	4
546	4	3	3	4	2	2	2	1	1	1	2	4	2	2	1	1	1	1	4	1	3	1	3	3	1	3	4	2	1	1	1	3	4	4	4	4	2	3	4	1	3	3	1	1	3	4	3	4	4
547	4	1	3	1	4	4	2	3	3	3	1	2	2	1	1	4	1	1	1	2	1	1	4	3	2	4	2	1	1	3	3	4	2	4	4	2	3	1	4	2	4	4	1	4	2	4	4	4	3
548	4	4	4	4	3	1	1	4	4	2	3	1	2	1	1	1	1	4	4	4	3	1	1	2	4	3	1	4	4	4	4	4	3	1	4	4	3	1	2	4	1	2	4	1	4	1	2	3	3
549	4	1	2	3	4	4	1	4	1	4	4	2	1	4	3	1	3	3	2	4	1	3	3	4	4	1	1	4	3	1	1	1	3	4	3	1	3	1	2	1	1	3	3	3	4	1	2	4	1
550	1	3	3	4	3	3	3	4	3	3	3	1	1	3	1	3	1	3	1	2	1	2	4	1	3	1	3	1	2	4	3	3	4	4	4	3	4	3	3	3	3	2	2	3	4	2	2	3	3
551	3	1	4	1	4	3	1	4	2	2	2	4	1	1	3	1	2	1	3	1	4	1	4	4	3	4	4	1	2	2	4	2	4	4	1	4	1	4	4	3	3	1	3	1	3	2	2	4	4
552	3	1	1	1	3	2	3	4	3	1	4	3	1	2	4	2	1	4	1	4	4	1	1	4	1	1	1	3	4	3	3	3	3	2	2	2	3	1	2	3	4	3	2	3	4	4	1	1	2
553	2	4	3	3	1	2	3	4	2	3	4	2	1	2	3	3	1	3	1	2	2	3	4	2	3	4	2	4	3	3	1	1	3	4	4	2	3	2	2	4	4	2	3	4	3	1	1	3	2
554	2	2	1	1	2	4	3	3	1	3	2	3	3	4	1	3	1	4	2	2	2	2	2	4	1	2	1	2	4	3	1	4	1	1	4	3	2	4	2	3	1	4	3	1	2	2	1	4	1
555	3	4	2	3	1	2	3	1	2	3	2	3	2	3	2	1	1	4	1	1	1	3	4	2	3	4	2	3	3	2	3	3	2	3	3	2	3	4	3	3	2	4	3	3	4	2	3	1	2
556	2	2	3	1	2	4	2	2	4	3	4	3	3	4	3	1	2	3	2	1	4	2	1	4	4	3	2	3	1	3	3	2	3	3	3	2	3	1	2	3	1	4	2	1	2	1	3	2	3
557	2	2	3	1	3	1	2	3	1	2	3	2	3	1	3	3	3	4	2	1	4	3	4	3	1	3	4	4	1	1	1	4	3	1	2	3	1	3	1	2	4	1	1	3	4	2	3	1	2
558	1	1	4	1	4	4	2	4	4	3	1	1	1	1	4	3	3	3	1	3	1	2	4	2	3	1	1	2	2	3	2	3	4	2	4	1	4	3	3	1	1	1	2	3	4	3	1	4	2
559	1	2	1	1	3	3	3	1	3	2	4	2	2	3	3	1	4	3	1	4	1	3	3	1	3	1	1	2	3	2	3	1	2	2	4	1	2	1	4	4	1	1	2	4	2	2	3	2	1
560	3	1	3	2	3	4	2	2	1	3	1	4	1	1	1	3	1	4	4	1	3	3	4	3	4	4	4	4	2	2	3	1	4	2	4	4	2	4	1	1	4	4	3	1	3	3	1	3	3
561	4	1	4	1	1	1	3	3	4	3	4	2	1	4	4	1	1	1	3	1	4	2	2	3	2	3	3	1	4	3	3	1	3	3	1	3	3	1	4	3	3	4	1	1	1	3	3	1	2
562	3	4	2	3	3	3	2	3	3	2	2	3	4	1	4	2	3	1	3	4	2	3	1	2	2	2	1	1	3	3	2	2	2	1	3	4	2	2	1	1	3	1	1	4	2	1	3	1	2
563	2	2	1	3	4	3	2	4	1	1	3	3	1	4	2	2	1	4	3	1	4	3	1	4	2	3	4	3	2	4	3	1	4	2	1	4	1	4	3	1	1	4	2	4	4	2	2	3	1
564	3	1	3	2	4	2	3	1	4	1	3	1	3	4	4	3	3	4	3	1	2	2	1	4	4	1	3	1	1	2	3	4	3	3	4	3	3	3	2	3	2	4	3	1	2	1	1	3	3
565	1	1	3	1	1	3	3	3	1	4	4	3	3	4	2	1	1	4	3	1	2	3	2	4	1	1	1	4	3	3	3	1	3	1	3	4	2	3	1	2	2	2	1	1	2	1	3	3	4
566	3	1	3	2	4	4	2	4	2	3	1	4	4	2	4	3	1	1	1	2	4	2	4	4	1	3	1	4	4	3	2	2	2	3	1	2	3	1	2	3	2	2	1	4	2	1	4	3	3
567	1	2	3	2	3	2	2	2	4	3	4	3	4	2	4	3	4	3	1	1	1	1	2	2	1	2	2	4	1	2	2	3	2	1	4	3	3	3	4	1	3	4	2	4	1	3	2	2	1
568	3	1	1	3	3	2	1	2	1	4	3	2	4	2	4	4	2	2	4	3	2	4	1	2	4	2	4	3	1	4	2	3	3	1	1	1	4	2	2	1	1	3	2	3	3	2	2	1	3
569	4	3	3	4	2	1	1	2	3	1	1	1	1	3	3	1	2	2	4	2	3	2	2	2	3	2	4	2	1	3	1	1	1	3	1	2	1	4	3	4	2	3	2	4	3	4	3	3	2
570	4	1	2	3	4	3	2	3	4	3	4	2	4	2	4	1	2	4	1	2	4	4	2	4	1	2	4	1	4	1	4	3	3	1	3	4	3	4	3	4	3	1	1	1	2	3	1	4	3
571	4	2	2	3	4	4	3	2	2	2	4	4	3	4	1	4	2	4	1	1	1	3	4	3	3	4	4	3	1	4	2	3	2	3	3	2	3	4	2	3	3	3	4	2	1	4	1	1	3
572	3	1	2	1	1	4	1	1	2	3	3	1	3	1	3	3	3	1	2	3	3	1	1	3	3	4	1	3	1	3	1	4	4	3	2	4	4	3	4	2	3	2	1	2	4	3	1	3	1
573	3	2	2	2	1	1	2	1	2	3	4	2	2	1	1	2	1	1	3	3	1	4	2	4	4	4	4	4	4	4	4	4	4	4	4	4	4	1	4	4	3	3	1	1	1	1	2	1	4
574	4	3	1	1	1	1	4	2	1	1	2	1	4	3	4	1	4	4	1	1	2	4	2	1	1	3	2	3	2	3	4	3	3	3	3	4	3	3	2	2	4	2	2	3	2	4	2	2	4
575	2	3	3	1	1	1	2	1	1	3	1	2	1	4	1	1	4	2	2	3	1	4	4	4	2	4	1	1	2	1	4	2	4	4	2	3	1	3	1	1	4	2	2	3	4	4	3	3	1
576	2	3	3	3	4	3	1	3	2	4	3	3	1	1	2	4	2	2	1	3	2	4	1	1	1	2	2	3	4	1	1	1	3	3	3	4	4	3	1	2	2	2	4	2	1	1	4	3	4
577	1	4	4	3	3	1	2	3	1	3	3	4	4	3	1	1	3	3	1	4	2	3	3	3	1	1	1	4	1	1	4	4	4	4	3	1	4	3	4	3	2	3	3	1	3	3	4	4	1
578	3	4	1	1	2	3	1	1	1	4	3	3	3	2	1	1	4	1	4	4	1	1	2	4	3	3	2	2	3	3	1	4	4	2	4	1	1	1	1	1	4	3	4	2	3	4	3	3	1
579	1	3	3	4	4	3	1	2	3	3	4	3	1	1	2	3	1	2	3	2	1	1	4	3	1	4	2	1	4	4	2	3	1	1	1	1	1	4	4	3	1	2	2	4	4	3	3	4	3
580	4	1	1	2	1	4	4	3	1	1	1	1	2	3	2	2	1	1	3	1	4	4	1	1	3	1	1	1	1	1	4	1	3	3	2	3	2	1	4	3	3	3	2	4	1	2	2	4	3
581	3	3	1	2	3	4	2	1	1	3	1	4	1	1	4	3	2	4	2	3	1	2	2	4	3	4	2	3	1	3	2	2	1	3	3	1	2	3	2	3	2	2	3	3	1	3	4	4	3
582	3	3	1	4	2	1	3	1	1	1	1	2	1	1	3	3	3	1	3	1	3	4	2	1	4	4	1	4	2	1	3	1	3	2	3	1	4	1	3	4	3	2	2	1	2	3	4	1	4
583	4	1	2	3	3	3	3	4	1	4	2	4	1	1	2	3	4	4	2	4	4	2	3	1	4	2	2	2	3	2	2	3	2	1	4	1	4	1	1	1	1	4	2	3	1	1	2	2	4
584	1	1	4	3	1	2	2	3	1	1	1	2	3	3	4	3	2	3	2	3	1	1	1	1	1	1	2	3	1	1	2	3	1	3	1	4	3	2	4	1	2	4	3	1	4	2	3	4	3
585	2	2	3	1	2	2	4	1	1	2	4	4	3	3	2	2	1	1	3	3	1	3	3	1	3	1	2	1	1	1	1	1	2	1	3	1	3	3	1	4	4	4	4	4	3	4	3	4	3
586	3	2	2	2	4	4	3	3	4	2	3	1	4	4	1	1	1	3	1	3	1	1	1	1	4	1	1	1	1	4	1	1	3	1	1	1	1	1	1	1	1	1	3	1	4	4	4	1	1
587	3	4	2	4	3	4	4	1	3	1	1	3	1	2	2	1	1	1	1	1	3	1	1	3	3	3	4	4	1	4	1	1	2	3	1	4	1	1	2	1	3	2	2	1	3	4	1	3	2
588	2	4	2	1	3	3	2	4	1	1	1	1	1	1	1	3	4	2	2	4	3	1	3	3	2	4	2	1	4	4	1	1	1	1	1	2	3	1	3	3	1	3	3	2	1	3	1	2	4
589	2	4	3	3	2	2	1	2	4	3	1	4	1	1	4	2	4	1	1	2	1	3	4	3	2	2	4	1	1	1	3	1	3	1	4	3	1	2	2	4	4	2	2	4	4	1	1	3	1
590	4	1	1	1	1	1	2	3	2	1	3	3	2	1	1	1	4	1	2	3	3	3	2	2	2	2	2	1	1	4	1	3	1	4	1	3	3	3	2	3	1	2	2	3	2	4	1	2	1
591	1	2	3	3	3	3	3	1	4	1	2	2	1	2	2	4	1	4	1	1	3	1	1	1	1	4	4	1	1	4	1	2	2	1	2	1	2	1	1	1	1	1	3	1	3	1	4	1	1
592	1	3	3	3	4	3	3	4	2	3	3	4	1	2	2	3	1	1	1	1	4	1	2	3	1	3	3	3	4	3	3	3	2	3	4	3	3	1	2	1	1	3	1	1	3	1	4	1	3
593	1	2	3	2	2	3	1	2	3	3	1	4	1	1	3	1	2	4	3	1	2	3	3	4	4	1	3	3	1	2	4	1	1	1	1	1	1	1	3	3	4	1	4	4	1	1	1	1	1
594	3	1	3	2	2	3	1	3	3	1	2	3	4	3	1	1	4	3	1	2	4	3	1	3	1	2	4	2	4	1	1	1	1	1	2	2	2	3	3	1	1	2	4	1	3	1	2	1	2
595	1	2	2	1	3	4	1	1	1	1	1	1	4	2	1	3	2	4	1	1	3	2	2	4	4	1	1	1	2	4	3	3	1	3	1	1	1	1	1	1	3	1	3	3	3	1	2	1	1
596	1	1	3	3	4	1	3	2	3	3	3	1	2	1	1	1	3	2	1	1	1	2	3	3	1	1	1	1	1	1	3	3	3	1	3	1	1	3	4	4	3	3	4	3	1	1	1	4	3
597	4	4	4	3	3	3	1	3	2	1	4	1	3	2	4	3	1	3	4	4	3	3	3	1	4	4	4	4	1	1	1	1	1	1	1	3	4	1	3	1	1	4	4	3	3	3	1	1	4
598	1	3	4	3	3	2	3	3	3	4	1	1	1	1	3	3	4	1	3	2	4	3	1	3	3	3	2	3	3	3	3	2	4	4	3	3	3	1	3	2	3	3	3	3	2	3	2	3	3
599	4	3	3	1	3	3	3	3	3	4	3	1	4	4	1	4	3	1	4	1	4	4	2	2	3	4	4	3	1	1	4	3	3	1	1	1	1	4	1	1	2	2	4	1	4	1	4	4	1
[truncated: 11 more columns]

## Sheet: 归一化
Datapoint	1	2	3	4	5	6	7	8	9	10	11	12	13	14	15	16	17	18	19	20	21	22	23	24	25	26	27	28	29	30	31	32	33	34	35	36	37	38	39	40	41	42	43	44	45	46	47	48	49
1	0.666667	0	1	0.666667	0	1	0.666667	0	1	0	0	1	0	1	0	0.666667	0.666667	1	1	0	1	1	1	1	0.333333	0.333333	0	1	1	0.333333	0	0	0.333333	0.666667	0.666667	0	0	1	0	1	0.333333	0	1	0	0	1	0.333333	0	0.333333
2	1	0.333333	1	0.333333	0	0.666667	0.333333	1	0.333333	0.333333	0.666667	0.333333	0.666667	0.333333	0.333333	0.333333	0.333333	0.666667	0.333333	1	0.333333	0.333333	0.333333	0	0	0.666667	0.333333	0.333333	0.333333	0.333333	0.666667	0.333333	0.333333	0.333333	1	0.333333	0	0.666667	0.333333	1	0	0.333333	1	0	0.333333	1	0.333333	1	0.333333
3	0	1	0.333333	1	1	0.333333	0.666667	0	0	0.333333	1	0.333333	1	0.333333	0.333333	0.666667	0.333333	0.333333	0	0	0.666667	0	0.666667	0	1	0.333333	1	0	0	0.333333	0.666667	0.333333	0.666667	0.666667	0.333333	0.333333	0	1	0.333333	1	0.333333	0.333333	1	0	0	0	0	0.333333	1
4	1	0.333333	1	0.333333	0.666667	0.333333	0.666667	0.666667	0.333333	0.333333	1	0.333333	1	0	1	0	0.666667	0.333333	0.333333	0.333333	0	0	0.333333	1	0.333333	0	0.666667	0	0	1	1	1	1	0.666667	0.333333	0.666667	0.333333	0.666667	0.333333	0.333333	1	1	1	1	0	0.333333	0.333333	0.666667	0.333333
5	0	0	0	1	1	1	0.333333	0.333333	0.333333	0.666667	0.333333	1	0	0	0.666667	0.666667	0	0	0.333333	1	0	0	1	0.333333	1	1	1	0.333333	0.333333	0.666667	0.666667	0	1	1	1	1	0.666667	0.333333	0.666667	0.333333	0.333333	0.333333	0	0	0	0	0.666667	1	0.333333
6	0.333333	1	0.333333	0	0	0	1	0.666667	1	0.333333	0	0	1	0	0	1	1	0.666667	1	0.333333	1	0.333333	1	1	0	0.666667	1	0.666667	0	1	0	0.333333	0.666667	0.333333	0.666667	0.333333	1	0	0	1	0	1	1	1	0.333333	1	0.666667	1	0
7	0	0.666667	1	1	1	0.333333	0	0.666667	0.666667	0.333333	1	1	1	0	0.666667	0.333333	1	0.333333	0.333333	0	0.333333	0	0.666667	1	0.666667	0.333333	0.666667	0.666667	0.666667	0	0.333333	0.333333	1	0.333333	1	1	1	1	1	0.666667	1	0.666667	0	0.333333	0.333333	1	0.333333	1	1
8	0.333333	0.333333	0.333333	1	0.666667	0	0	0	0.333333	1	1	0.333333	0.333333	0.666667	0.333333	1	1	1	1	0	1	1	0	1	1	0	1	0	0.333333	1	0.666667	0	0.333333	0.666667	1	0.333333	0	0.666667	0.333333	0.666667	0.333333	0.666667	0	0.333333	1	0.333333	1	0	1
9	0.333333	0	0.333333	1	1	0.666667	0.666667	1	0.666667	0	0	0.333333	0	0.333333	0.333333	0.666667	0.666667	0	0.666667	1	0.666667	1	1	0.333333	0	0.333333	1	0.333333	0.666667	0.666667	0	0.333333	0.666667	0.333333	0	0.333333	1	0	0.333333	0	0.333333	1	1	1	1	0.666667	1	0.666667	0.666667
10	0.666667	0.666667	0.333333	0	0.666667	0	0.666667	0.666667	0.333333	0.333333	0.333333	0	0.666667	1	0.333333	0	0	0	0	1	0.333333	0	0.333333	0	0.666667	0	1	0	1	1	0	1	0.666667	1	0.333333	0.666667	0.666667	0	0.666667	0.333333	0.333333	0	0.333333	0.333333	1	0.333333	1	1	0
11	0	1	0.333333	0.333333	0.666667	0.666667	0.333333	0.666667	0.666667	0	0.333333	1	0.666667	1	1	1	1	0.333333	0.333333	0	0.666667	0.666667	0	0.333333	0.666667	1	0.333333	0	1	0.666667	0.333333	0	0	0.333333	0	0.333333	0.333333	1	0	0.666667	1	0.333333	0.333333	0.666667	1	0.333333	0	1	0
12	0.666667	0.666667	1	0	0.333333	0.666667	0.666667	0	1	1	1	1	0.333333	0	0	0.666667	0.666667	0	0.666667	0.666667	1	0	0.666667	0.666667	0.666667	1	1	0.666667	0	0.666667	0.333333	0	0	0.666667	1	0.333333	1	0	1	0.333333	0	1	1	1	0	0.333333	0	0.666667	0.333333
13	0.333333	0	0	0.333333	0	1	0.666667	0.666667	0.666667	0	0	0.666667	0.333333	0	0.333333	0.333333	0	0.333333	0.333333	0.666667	0.333333	0.333333	1	1	1	0.666667	0.333333	0.666667	0	0.333333	0	1	1	1	1	1	0.666667	0.666667	0.666667	0.333333	0	0.333333	1	0.666667	1	0.333333	1	0	0
14	0.666667	0	0.333333	0.333333	0	0	0.333333	0.333333	0.333333	0	1	1	0.333333	0	0.666667	1	1	0	1	1	0.666667	0	0.666667	1	1	1	1	0.666667	0.666667	0.333333	0.666667	0.666667	0.333333	0.333333	0.666667	0.333333	0.666667	0.666667	0.666667	0.333333	0.333333	1	1	0.666667	1	0.666667	0.666667	0.333333	0.333333
15	0.666667	1	1	1	0.666667	0.666667	0.666667	0.333333	0.333333	0.666667	0	0.333333	0.666667	0.666667	0.666667	0.333333	0	0.333333	0.666667	0	0.333333	0.666667	0.666667	0.333333	0.333333	0	0.333333	0.666667	0	0.333333	0	0.333333	0	0.333333	0.666667	0.666667	1	1	0.333333	0.333333	0.333333	1	0.666667	0.666667	0.333333	0.333333	1	1	1
16	0.666667	1	1	0.333333	1	0.333333	0.666667	0.666667	0.333333	0.333333	0	0.333333	0.333333	1	0.333333	0	1	0.666667	0.333333	0	1	0.666667	1	1	0	0.666667	0.666667	1	0.333333	0.666667	0.666667	0	0.666667	0.333333	0	0.333333	0.333333	0.666667	1	0.333333	0.333333	0.666667	1	1	1	0.666667	0.666667	0	0.666667
17	0.333333	0	0.333333	0.333333	0	1	0.333333	0	0	0.333333	0	0.333333	0.333333	0.333333	1	0.333333	0	0.333333	0.333333	0	0.333333	1	1	1	0.333333	1	0.333333	1	1	0	0.333333	0	1	1	0	1	0.333333	1	0.333333	0.333333	0	0.333333	0.666667	0	0.666667	0.666667	0.666667	0.666667	0.333333
18	0	0.333333	0.333333	1	0.666667	1	1	0.333333	1	0.666667	0	1	1	0	1	0.666667	0	0.666667	0.666667	0.333333	0.333333	0	0.333333	0.333333	0	0	1	0	0.666667	0.333333	0.333333	0.333333	0.333333	0.333333	0	0.666667	0.666667	0.666667	0	0.333333	0	1	0	1	1	0	1	0.333333	1
19	1	0	1	0	1	0.333333	0	0.333333	0.333333	0	0.666667	0.666667	1	0.333333	1	0.333333	0.333333	0.666667	0	1	0.333333	1	1	1	0.333333	1	0.666667	1	0	0.666667	0	0.333333	1	0	0	0.333333	1	0.333333	0	0	0	0	1	1	0	1	0.333333	0.333333	0.333333
20	0	0.333333	0	0.333333	1	0.333333	0.333333	1	0.333333	0.333333	0.333333	1	1	1	0.333333	0.333333	1	0.333333	1	0.333333	0.333333	1	0	0	1	1	1	1	1	1	1	1	1	0	0	1	1	1	1	1	0	0.666667	0	0.333333	1	1	1	1	0.333333
21	0	1	1	1	1	0.333333	1	0	1	1	0.333333	1	0.333333	0	1	1	1	1	1	1	0	0	0	0	0.333333	0.333333	1	0.666667	0.666667	1	0.333333	1	0.333333	1	0.666667	1	0.333333	0	0	0.666667	0.666667	1	0.333333	0	0.333333	0.666667	0.666667	1	0.333333
22	0.333333	0	0	0.666667	0.666667	0.333333	0.333333	0	0.333333	0.666667	0.666667	1	0.333333	0.666667	0	0	0.333333	0	0.666667	0.666667	1	0	0.666667	0.666667	0.666667	0.333333	0.333333	0.666667	0.333333	1	0.666667	0.666667	1	0	0	0	1	1	0.333333	0.333333	1	0.333333	0.666667	0.666667	1	0.333333	0.666667	1	0
23	0.666667	0.666667	0.333333	0	0.666667	0	1	0.666667	0	0.666667	0.666667	1	0.333333	1	0.333333	1	0.666667	1	0	0.333333	0	0.333333	0	0	1	0.333333	0.666667	0	0	1	0	0.333333	1	0	0.333333	1	0	0.666667	0.333333	0.333333	0	1	0	0.333333	0.666667	1	0.333333	1	0.333333
24	1	0.666667	1	0	0	0.666667	0	0.666667	0	0.666667	0.666667	1	0.666667	0.666667	1	0.333333	0	0.333333	0	1	0	0.666667	0	0.666667	0.666667	0.666667	0.333333	0.333333	1	0.333333	0.333333	1	0.666667	0.666667	0.666667	0.333333	0.666667	1	0.333333	1	0.333333	0.666667	0.666667	0.666667	0.666667	0	1	1	0
25	0.333333	1	0.333333	0	0.333333	0	0.333333	1	1	0.333333	0.333333	1	0.333333	0.333333	0.333333	0.666667	0.333333	1	0.666667	0.333333	0.666667	0.666667	0	0.333333	0.333333	0.666667	1	0.333333	1	0.333333	0.333333	0	0	1	0.333333	1	0	1	0.666667	0.333333	0	0.333333	0.333333	0	0.666667	1	1	0.333333	0.666667
26	0.333333	0.333333	0.333333	0.666667	0	0	0.666667	0.666667	1	1	1	0.333333	0.333333	0	0.666667	1	1	0.333333	0	0.333333	0.666667	1	0.333333	1	0	0	0	0.666667	0.333333	0.666667	0.666667	0.666667	0.666667	0	0.333333	0.333333	0.666667	0.666667	0	1	0	0	0.333333	0.333333	1	0.333333	1	0	0
27	0.666667	0.333333	1	0.333333	1	0.333333	1	0.333333	0.333333	1	1	0	0	0.666667	0.333333	0.666667	0.666667	1	1	1	0.333333	1	1	1	0.333333	0.666667	1	0.333333	0	0	1	0.333333	0	0.333333	1	1	0.333333	0	1	0.333333	1	0	0	0.333333	1	1	1	0	0
28	0	1	0	0	1	0.333333	1	1	1	0	0	0.666667	1	1	0.333333	0.666667	0	1	0.333333	0.333333	0.666667	0.333333	1	0.333333	1	1	0	0	0	1	0.333333	0.333333	0.333333	0.333333	0.666667	0.333333	0.333333	0.333333	0.333333	0.666667	1	1	0	0	0	0.333333	0.333333	0.333333	1
29	0.666667	0.333333	1	0.333333	0.333333	0.333333	0.666667	1	0	0	1	0.666667	1	1	0.333333	0.333333	1	1	0	0.666667	0	1	0.666667	1	0.333333	0	0.666667	0.666667	1	0.666667	0	1	0.333333	0.333333	0	0.333333	0.333333	0.666667	1	1	0.333333	0.333333	0.333333	0	0.333333	1	0.333333	1	1
30	1	0.666667	1	0.333333	0.666667	1	0.333333	1	0.333333	0.666667	0.333333	1	0	0	0.666667	1	1	0.333333	0.666667	1	0.333333	0.333333	0	0	0.666667	0	0.333333	0	0.333333	0.666667	1	0.666667	1	0	0	0.666667	0	0.333333	1	0	0.666667	0.666667	1	0.666667	1	1	0.333333	0.333333	1
31	0.666667	1	0.333333	1	0.333333	0.333333	0.333333	0.333333	0.666667	1	0.666667	0.666667	1	0.666667	0.666667	0.666667	0	0.333333	0.333333	0.666667	0	0	0	0.333333	1	1	0	0.333333	1	0.666667	1	0.333333	0.666667	0	0.333333	0	0	1	1	0	0	0.333333	0.333333	0	0.333333	0.333333	0	1	1
32	1	1	1	0.333333	0	0	0.333333	0	0.333333	0.666667	1	1	1	1	0.333333	0	0	0	1	0.666667	0.666667	1	0.333333	1	0.333333	0.333333	1	0.333333	0	0.333333	0.666667	1	0.333333	1	1	1	0.333333	0	1	1	0.666667	1	1	1	0.333333	0	0	1	0.666667
33	0.333333	0.666667	0.333333	0.666667	1	1	1	1	0.666667	0.666667	0	0	0.333333	0	0.333333	0	0	0.333333	0.333333	1	0.666667	0	1	0.666667	0	0	0.333333	0	0.666667	1	1	1	0.333333	0.333333	0	1	1	1	1	1	0.666667	0.666667	0	0.666667	0	0.666667	0.666667	0.333333	0.333333
34	0.333333	0.666667	1	0.333333	0.666667	1	0.333333	1	1	0.333333	0.666667	1	1	1	1	1	1	0.333333	0	0.333333	1	1	1	1	0	1	0	0	0	0.333333	0.333333	0	1	0	0	0	1	0.333333	0.333333	0	0.333333	0.666667	0.333333	0	0	0.333333	0	0	0
35	0.333333	0.333333	0.333333	0.333333	0.333333	0.333333	1	0	0.666667	0.666667	1	0.333333	0.666667	1	0.333333	0.333333	0	1	1	1	1	0.666667	1	0.333333	0.333333	0.666667	0.666667	0	1	0.333333	0.666667	0	1	0.666667	1	0.333333	1	0.333333	0.333333	0	0.333333	0	0.333333	0.666667	0.333333	0.333333	1	0.333333	0.333333
36	0	0	1	0.666667	0.333333	0.666667	0.666667	1	0.333333	0.666667	1	0	0.666667	1	0.333333	1	1	0.333333	1	0.666667	1	1	0.666667	0.666667	0.333333	1	0.666667	0.666667	0.333333	0.666667	0.666667	0.666667	0.333333	0.333333	0.666667	0	0	1	0	0	1	0	0.666667	0.666667	0.333333	0	0.666667	0.333333	0.333333
37	0.666667	0	0.333333	0.333333	0	0.333333	0.333333	0	0	0.333333	0.666667	0.666667	0	0.333333	0.333333	0.666667	0.333333	0.333333	0.666667	0.333333	0.333333	0.666667	0.333333	0.333333	0.666667	0.333333	0.333333	0.666667	0	0.333333	0.333333	0	0.333333	0.666667	0	0.333333	0	0.333333	0.666667	0.666667	0.666667	0	1	0.333333	0.333333	0	0	0.666667	0.666667
38	0.666667	1	0.333333	0.333333	0	0.666667	0.666667	0.666667	1	0.666667	0.333333	0.333333	0.333333	0	0	1	0.333333	0	0	1	0.333333	1	1	0.333333	1	0	0.666667	0	0.333333	0.333333	1	0.333333	0.333333	0.666667	1	0.333333	0	0	0.666667	1	0.333333	1	1	1	0.666667	0.666667	0	0.333333	0
39	1	1	1	1	0	0	0.666667	0.666667	0	1	1	0	0	0.666667	0.333333	0	0.333333	0.333333	0	1	0.333333	0.333333	0.333333	0.666667	0	0.333333	0.333333	0.333333	0.333333	0.666667	1	0	0	0	0.333333	0.333333	0.333333	0.333333	0.333333	1	0	0	0	0.333333	0	0.333333	0.333333	0.333333	0
40	0.666667	1	0.333333	0	0.333333	0.333333	0.666667	1	0	0.666667	0	0.333333	0	0.333333	0.333333	0	0.333333	0.333333	0.666667	1	0	0.333333	0.333333	0	0	1	0.666667	1	0	0	0.666667	1	1	1	1	0	0.333333	0.666667	1	1	0	0	1	0.333333	0	0.666667	0.666667	0	0.333333
41	0	0.333333	1	0.333333	1	0.333333	1	1	0	0.666667	1	1	1	1	0.666667	0	0.333333	0.666667	0	0.333333	0	1	1	0	0	0.333333	0.333333	0	1	0	0	1	1	0.333333	0.666667	0.333333	0.666667	1	0	0	1	0.333333	0	0.333333	0.666667	1	1	0.333333	0
42	0	0.333333	0	0	0.333333	1	0	1	1	0.666667	0.666667	0	1	0	0.333333	0	0.333333	0.666667	0	0.333333	0.666667	1	0.333333	0	0.666667	0.666667	0	0.666667	1	1	0	0.666667	1	0.333333	0.333333	0.666667	1	0.333333	0.666667	0	0.333333	0.666667	0.666667	0	0.333333	0.333333	0.333333	0.333333	0
43	0	0.333333	0.333333	0.666667	1	0	1	1	0	0.333333	0.333333	0.333333	1	0	1	0	1	0.333333	0.666667	0	0	0	0.333333	0.333333	1	0.333333	0.333333	0.666667	0	0.666667	1	1	0	0.333333	0.333333	0.666667	0.666667	0	0.333333	0	1	1	0.333333	0.666667	0	0	0.333333	1	0
44	0	0	0.666667	1	1	0.333333	1	0	0	0	1	0	1	0.666667	0	0.333333	0.333333	0	0	1	1	0.333333	1	1	0.333333	0.666667	1	0	0.666667	0	1	1	1	0.666667	1	0.333333	0.333333	0.333333	0	0	0.666667	0.333333	0.333333	0.333333	0.333333	0.666667	0.666667	0.333333	0
45	0	1	0	0.666667	0.333333	0.333333	0	0.333333	0.333333	0	1	0	0.333333	0.333333	0.333333	1	0.333333	0.333333	0.666667	0.666667	1	1	1	0	0.333333	0	1	0.333333	1	0	0.333333	0.666667	0	1	0.333333	0	1	0	0	0	1	0	1	0.333333	1	0.333333	0.333333	0.666667	0.666667
46	0.333333	0.666667	0	1	0.333333	0.333333	0	0.666667	0.333333	0.333333	0.333333	0.333333	1	0.333333	0.333333	1	1	0	1	1	0	1	0.333333	0	0	1	0.333333	1	0.333333	0	0.333333	0.333333	1	1	1	0	0.666667	1	0.333333	0.333333	1	0.666667	0.666667	0.666667	0	0	1	1	1
47	1	1	1	1	0.666667	0.666667	1	0.333333	0.333333	0.666667	0.666667	0	0	1	0	0.666667	0.666667	0	0	1	0.666667	1	1	0	1	0.666667	0.666667	1	0	0.666667	0	0.666667	0.333333	0.333333	1	0.333333	1	0	0	0.333333	0.666667	1	1	0.666667	1	0	1	0.333333	0.333333
48	0.666667	0.666667	1	0.333333	1	0.333333	1	0.333333	0.333333	0	0	0.333333	0.666667	0.666667	1	0.333333	0.333333	0	0.666667	0.666667	0.333333	0	1	0.333333	1	0	0	0.333333	0.333333	0.333333	1	1	0.666667	0.333333	0.333333	0.333333	0.333333	0.666667	1	0.333333	1	0.333333	0.666667	0.666667	1	1	1	1	0
49	0	0.333333	0.333333	0.333333	0.333333	0.333333	1	0.333333	0.333333	1	0.333333	1	0.333333	1	0.666667	0.333333	0.666667	0.666667	0.666667	0.666667	0	0	0	0	0.333333	0.666667	0	0.333333	0.333333	0.333333	0.666667	1	1	0.666667	0	0	1	1	0	0	0.333333	0	0	0	1	0.333333	0.666667	0.666667	1
50	0.333333	1	0	0.666667	0.666667	1	1	0.333333	0.333333	0.333333	1	0	1	0.666667	0.666667	1	0.333333	1	0.666667	1	0.333333	0	0.333333	0.333333	0.333333	1	0	0	0.666667	1	0.666667	0.666667	0	0.333333	0.333333	0.333333	1	0.333333	0.666667	0.333333	0.666667	0.666667	0	0.666667	0	0	1	0.333333	1
51	0.333333	1	0.333333	0.333333	1	1	0.333333	0.666667	1	1	0.666667	0	1	0.333333	0.666667	1	0	0.333333	1	0.333333	0	0	0	0	0.333333	0.666667	0.333333	1	0.333333	0.333333	0.666667	1	0.333333	1	0.333333	0	1	1	0	0	0.333333	0.666667	0	1	0	0	0.666667	0	1
52	0	0.666667	1	0.333333	0.666667	0.333333	0	0.333333	0.333333	0	0.666667	0	0.333333	0.333333	0.333333	0.666667	0.666667	1	0.666667	1	0.666667	0	0.333333	0	1	0.333333	0.666667	1	0.333333	0	0.666667	0.666667	1	0.333333	0.666667	1	0.666667	0.333333	0.333333	0	0.666667	0.333333	0.333333	0.666667	0	0	0.666667	1	0.333333
53	0	0.333333	0	0.666667	0.666667	0	1	1	0.666667	0	0.666667	0.333333	1	0	0.333333	0.666667	0.666667	0	0.333333	0.666667	0.666667	0	0.666667	1	0.666667	1	0.666667	0.333333	0.666667	0	0	0.333333	0.333333	0.666667	0.666667	1	0.333333	0.333333	0.666667	0.666667	0	0.333333	1	0.333333	1	1	1	0.333333	0
54	1	0.333333	0	0.666667	0.666667	0.666667	0.333333	0.666667	1	0.333333	1	1	0.666667	0.666667	1	1	0.333333	0.666667	0	1	1	1	0.333333	0.333333	0.333333	1	0	0	0.666667	0	0.333333	0.333333	0	0.333333	0.333333	0.333333	0.333333	0.333333	0.333333	1	0.333333	1	1	0.666667	0.666667	1	0	0.666667	0.666667
55	0	1	1	1	0.333333	0	0.333333	1	0.666667	0	0.666667	0	0.666667	1	0	0	0.333333	0	1	0	1	1	0.333333	0.666667	1	1	0.333333	0	0.333333	0.666667	0.666667	0.666667	0.333333	0	0.333333	0	0.333333	0.666667	0	1	0.333333	1	0.666667	0.666667	0	0	0.333333	0.333333	1
56	0.333333	0.333333	0.333333	1	0.333333	1	1	1	0.333333	0	0.666667	0	1	0.333333	0	0.666667	0.666667	0	1	0.333333	0	0	0.333333	0	1	0.666667	1	0.333333	0.333333	0	0	0.333333	0.333333	1	0.333333	0.666667	1	0.333333	0	0.333333	0.333333	1	0	0.666667	0.333333	0	1	0.333333	0
57	0.333333	0.333333	1	0.333333	0.666667	0	0.333333	0	0.666667	0.666667	0.666667	1	0.333333	0.666667	0.333333	0	0.333333	1	0.333333	1	0.333333	0.333333	0.666667	0.333333	0.333333	1	0	0	0	0.666667	0	1	0	1	1	0	0.333333	0.333333	0	0	0.666667	0.666667	0	0.333333	0.666667	0.666667	1	0.333333	1
58	1	0.333333	0	0.666667	0.666667	0.333333	0	0.333333	0.333333	0	0.333333	0.666667	1	0.333333	0	0.333333	0.333333	0.666667	0.666667	0.666667	0.333333	0	1	0.666667	0	0.666667	1	1	0.333333	0.333333	1	0.333333	0.666667	1	0.333333	0.333333	0.666667	0.666667	1	0.333333	0.666667	0	0.666667	0.666667	0.666667	0.333333	0.666667	0.333333	0.666667
59	0.666667	1	0	0.333333	0.666667	0.333333	0	1	0.333333	0	0	0.333333	0	1	0	0.666667	0	0.333333	0	1	1	0.333333	0	0.333333	0.333333	1	0	0.666667	1	0.333333	0	0	0	1	0.333333	1	0.333333	1	0.333333	0.333333	0.333333	0.666667	0.333333	1	0.333333	0.333333	0.666667	1	1
60	0	0.333333	0	0	1	0	1	0	1	0	0	0.333333	0.333333	1	0.333333	0.333333	0.333333	0.333333	0.333333	1	0.666667	1	0.666667	0	1	0.333333	1	0	0.333333	1	1	1	1	0.333333	1	0	1	0.666667	1	0.333333	1	1	1	1	0.333333	0.666667	0	0.333333	0.666667
61	1	0.333333	0	0.333333	0.666667	0.333333	0.666667	0.666667	0	0	0.666667	1	0.666667	0.333333	1	1	1	0.333333	0	1	0.333333	0.333333	0	0	0.333333	0.666667	0	1	1	0.333333	1	0.333333	0	0.333333	0.666667	1	0.666667	0	1	0	1	1	1	0.333333	0	0.666667	0	0	0.666667
62	0.666667	0	1	0.333333	0.333333	0.333333	0.666667	0.666667	0.333333	0.333333	0.333333	0.333333	1	0.333333	0.666667	0.333333	1	0.666667	0	0.333333	0	0	1	0.333333	1	0.333333	0	1	0.333333	0.333333	0.333333	0.666667	1	0.666667	0.666667	0	0.333333	0.666667	0	1	1	0.333333	0	1	0.333333	0.333333	1	0.666667	0.333333
63	0.666667	0.666667	0.333333	0.666667	0	0	0	0.666667	1	0.666667	1	0	0.666667	1	0	0.666667	0.666667	1	1	0.333333	0	0.666667	0.666667	1	0	0.666667	0.333333	0	0.333333	0	0.666667	0.666667	0.333333	1	0.333333	1	0.666667	1	0.333333	0.333333	0	0	0.666667	0.333333	0.666667	0.666667	0.333333	1	1
64	0.666667	0.666667	1	0.666667	0.666667	0.333333	0.666667	0.666667	0.333333	0.666667	0.666667	0.333333	0.666667	1	1	0.666667	0	0.333333	0.666667	0.666667	0.333333	0.666667	1	0.333333	0.666667	0	0.333333	0.666667	0.666667	0	0.666667	0.666667	0.333333	0.666667	0.666667	0.666667	0.333333	0.666667	0.333333	0.333333	0.333333	0	1	1	0.333333	1	0.333333	0	0.666667
65	1	0.666667	0.666667	1	0.333333	0	0.333333	0.666667	0.666667	0.666667	0.333333	0.666667	1	1	0.333333	0.666667	0	0	0.333333	0.666667	0	0.333333	1	0.333333	0.666667	0	0.333333	0.666667	1	1	0.666667	0.666667	0.666667	0.333333	1	1	0.666667	0	1	0.666667	0.666667	0.333333	0.666667	0.666667	0.666667	0.333333	0.666667	0.333333	0
66	0.666667	0.333333	0.333333	0.666667	1	0.666667	1	1	1	1	0.333333	0.333333	0.666667	0	0.666667	0	0	1	1	0.333333	0.333333	0	1	1	0.666667	1	1	1	0.333333	0	0.666667	0.666667	0.666667	0.333333	0.333333	0.333333	0	0	0.666667	1	1	0	0	1	0.333333	1	0.666667	0.333333	1
67	1	0.333333	1	1	0.333333	0.333333	0	1	0.666667	1	0.333333	0.666667	0.333333	0.666667	0.666667	0	0.333333	0.666667	0	0.333333	0.333333	1	1	1	0.666667	1	0.333333	0.666667	0.666667	0.666667	1	0.333333	0	0	0.333333	0.333333	0.666667	1	1	0.666667	0.666667	1	0.666667	0.666667	0.666667	0.666667	1	0.666667	0.666667
68	0	0	0	0	0.666667	0	1	0	0	0	1	0	0	0	0	0	0.666667	0.666667	0	0.333333	0	0.666667	1	0.666667	1	0.333333	1	1	1	0.333333	0.333333	0	1	1	1	1	0.333333	0	1	0.666667	0	0	0.333333	0.666667	0	0	0.333333	1	0.333333
69	1	1	0	1	1	1	0	0.333333	0.333333	0.333333	0.333333	1	1	1	1	0.333333	0.666667	0.333333	0.666667	0.333333	0.666667	0.333333	0.666667	0.333333	0.333333	1	0	0.333333	0.333333	0.666667	0.666667	0.666667	0.333333	0.333333	0.333333	0	0.666667	0.666667	0	0.333333	0.666667	0.333333	0.333333	1	0.666667	1	0.666667	0.333333	0.333333
70	0.666667	0.666667	1	0.333333	1	0.333333	1	0	1	1	1	1	1	1	0.666667	0.666667	0	0.333333	0.333333	0	0.666667	0.333333	1	0.333333	0.333333	1	0	0	0	0.333333	0.333333	1	0.333333	0	0.666667	1	0.666667	1	0.333333	0.333333	0	1	0.333333	1	1	0.666667	0	0.333333	0
71	0	0	0.333333	0.666667	0.666667	0.666667	0.333333	1	0.666667	1	0.666667	1	0.333333	0.333333	0.333333	0.333333	1	0.333333	0.333333	0	0.333333	0.333333	1	0	0.333333	0.666667	0	0.666667	0.666667	0	0.666667	1	0.333333	0.666667	0	0.333333	0	0.333333	0.666667	1	1	0.666667	0	1	0.333333	0.666667	1	0.333333	0.666667
72	0.333333	1	0	0.333333	0	1	0.333333	0	1	0.666667	0.666667	0	0.333333	1	0.666667	0.333333	1	0	0.333333	0.666667	0	0.333333	0.333333	0	0.333333	0.666667	0.333333	0.666667	1	0.333333	0.333333	0.333333	0.666667	0.333333	1	0.333333	0.333333	1	0.333333	0.666667	0.666667	1	0	0	0	0	0	1	0.333333
73	0.666667	0	0	0.333333	0.666667	1	0.333333	0	1	1	0.333333	0.666667	0.666667	0	0.333333	0.333333	0.333333	0.333333	0.666667	0	0.333333	0.333333	0.666667	0.666667	0.666667	1	1	0.333333	0.333333	1	0.333333	1	0	0	0.333333	1	0.333333	1	1	1	0	0.666667	0	0	0	0.333333	0.666667	0.333333	0.333333
74	1	0.333333	0.333333	0.333333	1	0.333333	0.666667	0	1	0	0.666667	0.333333	1	0.333333	0.333333	0.333333	0.333333	0	1	0	1	0.333333	0	0.333333	0	1	0.333333	0.666667	0	1	0.666667	1	1	0.333333	0.333333	0	0.666667	1	0.333333	1	0	1	1	1	1	1	0	0.333333	0.333333
75	0.666667	0.666667	0.666667	0	0.333333	0.666667	0.666667	0	1	0	1	0.666667	0.666667	0.666667	1	0.666667	0.666667	0.333333	0.333333	0.333333	0.333333	0	1	1	0.666667	0	1	0.333333	1	1	0.333333	1	0.333333	0.666667	0	0.333333	0	0	0.666667	0.666667	0	0.666667	0.666667	0	0.333333	0.666667	0	0.666667	0
76	0.333333	0.666667	0	0.666667	1	1	0.333333	0.333333	0.333333	0	0	0	1	1	1	0.333333	1	0.666667	0	1	0.333333	1	0	0.333333	0.666667	1	1	0	0.333333	0	0	0.333333	0.333333	0	0	0	1	0.333333	0.666667	0.333333	1	0.333333	0.333333	0	0	0.333333	0	0	0.666667
77	0.666667	1	1	0.333333	1	0.333333	0	0.666667	0.666667	1	0.666667	0.666667	0.333333	0	0.333333	0	1	1	1	1	0.666667	0.666667	0	1	0.333333	0.666667	0	1	1	0.666667	0.333333	1	0.666667	0.666667	0	1	0	0	1	0.333333	0	1	0.333333	0.333333	0.666667	0	0	1	0.333333
78	0.333333	0.333333	0.666667	0.333333	0.333333	0.666667	0.666667	1	0.333333	0.333333	0.333333	0.666667	0.333333	0	0	0.333333	0	1	0	1	1	1	0.666667	1	0.333333	0.333333	0.333333	0	1	0.666667	0	0.666667	1	0	0	0.666667	0.333333	1	0.666667	0	1	0	0.333333	1	1	0.333333	1	0.333333	1
79	0	1	0.666667	0.333333	1	0.666667	0	1	0	0.333333	0.333333	0.666667	0.666667	0	1	1	1	1	1	0	0.666667	0	0	0	0.333333	0.666667	0.333333	0.666667	0.333333	0.333333	0.333333	0.666667	0.333333	0.333333	0	0.333333	0.333333	0.333333	1	0.333333	0.666667	0.666667	0	0.333333	0	0.666667	1	0.333333	0.666667
80	1	0.666667	0.666667	0	1	0.666667	0.666667	0.333333	0.333333	0.666667	0.666667	0.666667	0	0.333333	0.333333	0.333333	0.333333	0.666667	0.333333	1	0	0.333333	1	1	0	0.666667	0.666667	0.666667	1	0.666667	0	0.666667	0	0.333333	0	1	1	1	0.333333	0.666667	0	1	1	1	0.666667	0.666667	0.666667	0	0.666667
81	0	0.333333	0	1	0.333333	0.333333	0.333333	0.333333	0.333333	0.333333	0	1	0.666667	0	1	0.333333	1	0.666667	1	0	0.666667	0.666667	1	0.333333	0.666667	0.333333	0.333333	0.333333	0.333333	0.666667	0.333333	0	1	0.333333	0	0	0.333333	0	0	0	0	0.666667	0.666667	0.333333	1	1	1	0.666667	0.666667
82	0.333333	0	1	0.666667	0	0.333333	0.666667	1	0.333333	0.333333	0.333333	0	0	0.333333	0	0	0	0.333333	0.666667	0	0.333333	0.333333	1	1	0.666667	0.666667	1	0.333333	0	0.333333	0.666667	0	0.333333	0.666667	1	0.333333	0.666667	0.333333	0	0.666667	1	1	0	0.666667	0.666667	0.333333	0.666667	0	0.333333
83	0.333333	1	0	0	0	1	0.666667	0	0.666667	0	0.666667	0.666667	1	0	1	1	0	0.666667	0.666667	0.333333	0.333333	0.666667	1	0.333333	0.666667	0	0	0.666667	1	0.333333	0.333333	1	0	0.333333	1	1	0	0	0.333333	0	0.333333	0	0.333333	0.666667	1	0.333333	0.666667	0	0.333333
84	0.666667	0.666667	1	0.333333	0	0.333333	0.666667	0	0.333333	0.333333	0.333333	0.333333	0.333333	0.333333	0.666667	0.666667	0	0.666667	1	1	0.666667	0.333333	1	1	0	0	0.333333	0.666667	0	1	0.333333	1	0.666667	0.666667	0.666667	1	0.333333	0	0.666667	1	1	0.333333	0.666667	0	1	0.333333	1	1	1
85	0	1	0.333333	0.666667	0.333333	0.666667	0.666667	0	0.333333	0	0	0.333333	0.333333	0.666667	0.333333	0.666667	1	0.666667	0.333333	0.666667	0.666667	0.333333	0.666667	0.666667	0.666667	0	0.333333	0.666667	0.333333	0	1	0	0.333333	0.666667	0	0.333333	1	1	0.666667	1	1	0.333333	0.666667	0	0	0.333333	0.333333	0	0
86	0.666667	0	0	0.666667	0.333333	0.333333	1	1	1	0.333333	0	0.333333	0.333333	0.666667	0.666667	0.333333	1	0.666667	0.666667	0.333333	0.666667	0.666667	0.333333	1	0	0.333333	0.333333	0.666667	0	1	0.333333	0.666667	1	1	1	1	0.333333	0	0.333333	0.666667	0.333333	1	1	1	0.333333	0	0.666667	0.666667	0
87	0.333333	0.666667	0.333333	0.333333	1	0.666667	0.666667	0.666667	0	0.666667	0	0.333333	0.666667	1	0.666667	0.333333	0.333333	1	0.666667	0	0.666667	0.333333	1	0.333333	0.666667	1	0.666667	1	0	0.666667	0.333333	0.333333	0.666667	0	1	0.666667	1	0.666667	0.333333	0	1	0.666667	0.666667	0	0.333333	0.666667	0	1	0
88	0.666667	0.333333	0.666667	0.333333	0.333333	0.333333	1	1	0.333333	0.333333	0.333333	0.333333	0.666667	0.333333	0.333333	0.666667	1	1	1	0.666667	0.333333	0.666667	1	0.333333	1	0	0.666667	0.333333	0.333333	0.666667	0	0.333333	1	0	0.333333	1	0.666667	0.333333	0.333333	1	0.333333	0.666667	1	0.666667	0.333333	1	0.666667	0.666667	0
89	0.333333	1	0.666667	0	1	0.333333	1	0.666667	1	1	1	0.666667	0.666667	0	0.666667	0.333333	0.333333	0.333333	0.666667	0.333333	0.666667	0	0.333333	0.333333	0.333333	1	0.666667	0.666667	1	0.666667	0.333333	1	0.666667	0	0.333333	0.666667	0.333333	1	0	0.333333	1	0.666667	1	0.333333	0.333333	0.333333	1	0.666667	0
90	1	0.333333	0.666667	0.333333	0.666667	1	0.666667	0.666667	0.333333	0.333333	0.333333	0.666667	1	0.333333	0.666667	0.333333	0.666667	0.333333	0.666667	1	0.333333	0.333333	0.666667	0.666667	0	0.333333	0.333333	0.333333	1	0.333333	0.666667	0.333333	0.666667	1	1	0.333333	0	0.333333	0.333333	0.666667	1	0.333333	0.333333	1	0.666667	0.666667	1	0.333333	0.666667
91	0.666667	0.333333	0.666667	1	0.333333	0.666667	0.666667	0.333333	0.333333	1	0.666667	1	1	0.666667	0.333333	0.666667	0.666667	0.666667	1	0.333333	0.666667	0.333333	0.666667	0.333333	1	0.666667	0.333333	0.333333	0.666667	0.666667	0	0.333333	0.333333	1	0	0.333333	0.666667	0	1	1	1	0.333333	0	0.666667	0.666667	0	1	0.333333	0.333333
92	0	0.333333	0.666667	0.666667	0.666667	0.666667	1	0.666667	0.666667	0.333333	0.666667	0.333333	0.333333	0.666667	0.333333	1	0.333333	0.333333	0.666667	0.666667	0.666667	1	1	0.333333	0.333333	0.666667	0.333333	0.666667	0.333333	0.666667	0	0.333333	0.666667	1	1	0.333333	0.666667	0.666667	0.666667	1	1	0.333333	0.333333	0	0.333333	0.333333	0	0.333333	0.333333
93	0.333333	0.333333	0.333333	0.666667	0	0.333333	1	0.333333	0.666667	0	0.333333	0	0.666667	1	1	1	1	0	0	0.333333	0.333333	0.333333	0.666667	0.333333	1	0	0.333333	0	0.333333	0.666667	1	1	0.333333	0.333333	0.333333	0.666667	0.333333	0.666667	0.333333	0	0.333333	0	0	0	1	0	0.666667	0.666667	0.333333
94	1	0	0.333333	0.333333	0.666667	0	1	0.666667	0.666667	0.333333	0.666667	0.333333	0.666667	0.666667	0.333333	0.666667	0	0.333333	0.333333	0.666667	0.666667	0.666667	0.666667	0.333333	0.666667	0	0.333333	0	0.666667	0.333333	0.333333	1	0.666667	1	0.666667	0.333333	0.666667	0	1	1	0.666667	0.666667	0	0.666667	0.333333	0	0.333333	0.666667	0.666667
95	0.333333	0.333333	0.666667	0.666667	0.333333	1	1	0.666667	0.333333	0.333333	0.333333	0.333333	1	0.666667	0	0	0	0	0	0.666667	0.666667	0	0.333333	0.333333	1	1	1	0.666667	0.666667	0.666667	0.666667	0.666667	0	1	0.333333	0.666667	1	1	1	1	1	0.333333	0	1	0.333333	0.666667	0.333333	1	1
96	0.333333	1	1	1	0.666667	0.666667	0	1	0.333333	0	0.333333	0.666667	0.666667	0.333333	0.333333	1	0.333333	1	0.666667	0.666667	0	0.666667	0.333333	0.666667	1	0.666667	0.333333	0.333333	1	0.333333	0	0.666667	0.333333	0	0	0	0	0.333333	0.333333	0.666667	1	0.333333	1	0.666667	0.666667	0.333333	1	0.333333	1
97	0.333333	0	0.666667	1	1	0.333333	0	0.333333	0	0.333333	0.333333	0.666667	0.666667	1	0.333333	1	0.666667	0.666667	1	0.666667	0.333333	0	0.333333	0.666667	0.333333	0.333333	1	0.333333	1	1	0.666667	0.666667	0.333333	0.666667	0.333333	0.333333	1	0.666667	0.666667	1	0.666667	0.666667	1	0.666667	0.333333	1	0	1	0
98	0.666667	0	0.666667	1	0.666667	1	0.333333	0	0.333333	0	0.666667	0.333333	0	0	0.333333	0.333333	0.666667	1	0.666667	0.333333	0.666667	0.333333	1	0.666667	0.666667	0	0.333333	0.333333	0.666667	0.666667	0	0.333333	0.666667	0	0.666667	0.333333	0	0	0.333333	0.333333	0	0.333333	0.333333	0.666667	1	0	0	0.333333	1
99	0.666667	0.333333	0.333333	1	0.666667	0.333333	1	1	0.333333	1	0.666667	0.666667	0	0.666667	1	0	0.333333	0.333333	0.333333	0.333333	0.333333	1	0.666667	0.666667	0	0.666667	1	0.666667	0.333333	0.666667	1	0.666667	0.666667	0	0.333333	0.333333	0.333333	1	0.333333	1	0.333333	0	0	0.333333	0	0.666667	0	0.666667	0
100	1	0.666667	0.333333	0.333333	0.666667	0	1	0.666667	0	0	0.333333	0.333333	0	0	0.333333	0.333333	1	0.333333	0	1	1	0.333333	0.333333	1	1	1	0	1	0	0.333333	0.333333	1	0.333333	1	0	0.333333	0.333333	0.666667	0.666667	0	0.666667	0.333333	1	0.333333	0	0.666667	0.666667	0.333333	0.333333
101	0.333333	0.333333	0.333333	0.333333	0.333333	0.333333	0.666667	1	0	1	0	0	0	0	0.333333	0.333333	0.333333	0.333333	0.333333	1	0.333333	0.333333	0.333333	0.333333	0.333333	0.666667	0.333333	0.666667	0.333333	1	1	0.666667	0.333333	1	0.666667	0.666667	1	0.666667	0	0.666667	1	0.666667	1	0.666667	1	1	0.666667	0.666667	0.333333
102	0.333333	0.666667	0.333333	0	0.333333	0.333333	0.333333	0.666667	0.666667	0	0.333333	0.666667	1	0.333333	1	1	0.333333	0.333333	0.333333	0.333333	1	0.333333	0	0.333333	1	0	0.666667	1	0.666667	0.666667	0.666667	1	0.666667	1	0.666667	0	0	0	0	0.333333	0.666667	0.333333	0.333333	0.333333	0.666667	0	1	0.333333	0
103	0	0.333333	0	1	1	0.333333	1	0.666667	0	0.333333	1	1	1	0.666667	0.666667	0	0	0	0	0	0.666667	0.333333	0	0.333333	0.333333	0	0.333333	0.333333	0	1	1	1	0.333333	0	1	0	1	1	0.666667	0	0.666667	0.666667	1	0.333333	0.333333	0.666667	0.666667	0.666667	0.333333
104	1	1	0.333333	0	0.333333	0.333333	0.333333	1	0.333333	0.333333	0.666667	0.666667	0.333333	0.666667	0.333333	1	0.666667	0.666667	0	1	0.666667	1	0.333333	0.333333	1	0.666667	0	0.333333	0	0	0	0	0.333333	0	0.666667	0	0	1	0.666667	1	1	1	1	1	0.333333	1	1	0.333333	1
105	0.333333	0.666667	0	0	0	0.666667	0.333333	0	0.666667	0.666667	0.666667	0.333333	1	0	0.333333	0	0.333333	0.333333	0.333333	0.666667	0.333333	1	1	0.333333	0.333333	0	0.666667	0	0.333333	0.666667	0	0	0.666667	1	1	0.333333	0.333333	0.666667	0.333333	0	1	0.333333	0.333333	0	0.333333	0.666667	0.333333	0.666667	0
106	1	1	0.333333	1	0.666667	0.333333	0.666667	0.333333	0	1	0.666667	0.333333	0.333333	0.666667	0.333333	0.666667	0.333333	0.666667	1	0.666667	0.666667	1	1	0.333333	0.333333	0.666667	0.666667	0.333333	0.666667	0.333333	0	1	0.333333	1	1	1	0	0.333333	0.666667	1	0.333333	0.666667	0	0.666667	0.333333	1	0	1	1
107	0.666667	0	0.666667	0.666667	0.333333	0.666667	0.666667	0	1	1	0.666667	0.333333	0.333333	0.333333	0	0	0	0.333333	0	0.666667	0.333333	0.333333	1	0.333333	0.333333	1	0.333333	0.666667	0.333333	0.666667	1	0.666667	0.333333	1	0.666667	0.333333	0.333333	0.333333	0.666667	0	0.666667	0.666667	0	0.333333	0.333333	1	0.333333	0.666667	0
108	0.666667	0.333333	0.333333	1	1	0.333333	1	0.333333	0.666667	0	0.333333	0.333333	0.333333	1	0.333333	0	0.666667	0	0	0.333333	0.333333	1	0.666667	0	0	0.666667	0.333333	0.666667	1	0.333333	0.333333	1	0.333333	0.333333	0.666667	1	0	0.666667	0.666667	1	0.666667	1	0.666667	0.666667	0.333333	0.666667	0.333333	1	0
109	0.333333	1	0.666667	0.666667	0	0.333333	0.666667	0	0.333333	0	0.333333	0.333333	0.666667	0.333333	0.333333	0.666667	0.666667	0.333333	0.666667	0.666667	0.666667	1	1	0.333333	0.666667	0.333333	0.666667	0.333333	0	0	0.666667	0	0.333333	0	0	1	0.333333	0.333333	0.666667	0.333333	0.333333	1	0	0.333333	1	0.333333	0.333333	0.333333	1
110	1	0.666667	0.333333	1	0.666667	0.666667	0.333333	0.333333	0.333333	0.333333	0.333333	0.333333	1	0.666667	1	0.333333	0.666667	0.333333	1	0.666667	0.666667	0	0.666667	0.333333	0.333333	1	0	0	0	0.333333	0	0.666667	0.666667	0.666667	0.666667	0.333333	0.333333	0.333333	0.666667	0	0.333333	0.666667	0	0.333333	0.333333	0.666667	0.333333	0.666667	0.333333
111	1	0.666667	1	0	1	0.666667	1	1	0.333333	0.666667	0	1	0.666667	0.666667	1	1	0.333333	0.666667	0	0	0.333333	1	0.666667	1	0	0.333333	0.666667	0.333333	0.666667	0.666667	1	0.333333	0.666667	1	0.333333	0.666667	0.666667	0	1	0.333333	0.666667	0.333333	0.666667	0.333333	0.333333	0.333333	0.666667	0.333333	0.333333
112	1	0.666667	0.333333	1	0	1	0.333333	0.333333	0.333333	1	1	0.333333	0	0.333333	1	0.333333	0.333333	0.333333	0.333333	0.333333	0	0.666667	0.666667	0.666667	0.666667	0	1	0.333333	0.333333	0.666667	0	1	0.333333	0.333333	0.333333	0.333333	1	0.333333	0.333333	0.333333	1	0.333333	0	0.333333	0.666667	0.333333	0.666667	0.333333	0.333333
113	0.666667	0.666667	0.333333	0.666667	0	0	0	1	0.333333	1	0.666667	0.333333	1	0	0	0	0.666667	0.333333	1	0	0.333333	0	0.333333	0.333333	0.333333	0.333333	0.666667	1	0.666667	1	0.666667	1	0.333333	0	0.333333	1	0	1	1	0.666667	0.666667	0	0	0.333333	0	1	0	1	0.333333
114	0.666667	1	1	0.666667	0.666667	0	0.666667	0.666667	0.333333	0.666667	0.333333	0.333333	0	1	0.333333	0.666667	1	0.333333	0.333333	0.666667	0.333333	0.666667	0.333333	0.666667	0	0.666667	0.333333	1	0	0	1	0.666667	0.333333	1	0	1	0	0.333333	1	1	0.666667	0.333333	1	0.333333	0.666667	0.333333	0	0.333333	0.333333
115	1	0.666667	0.333333	0.333333	0.333333	0	0.666667	0.666667	0.333333	0	0.333333	0.333333	1	1	0.333333	0.666667	1	0	0.666667	0.333333	0.333333	0.333333	0.666667	0.333333	0.333333	0.333333	0.666667	1	0.333333	0.666667	1	0.666667	1	0.333333	0.666667	1	0.666667	0.333333	0.333333	0	0	0.333333	0	0.666667	1	0	1	0.666667	1
116	0.333333	0.666667	0	1	0.333333	1	0.333333	0	0.333333	1	1	0.333333	0.333333	0	1	0.333333	0	1	0	1	0.333333	0.333333	1	1	0.333333	0.333333	0	0.666667	0.333333	0.666667	1	0.333333	0.333333	0	0	0.333333	0	0.666667	0.333333	1	1	0.333333	0	0	0.333333	0.666667	1	0.333333	0.333333
117	0.666667	0.666667	1	0	0.666667	0.666667	0.333333	0.666667	0.333333	1	0.666667	0	0.666667	0.333333	0.666667	0	0.666667	0.333333	0	0	0.333333	0.333333	0	0.333333	0.333333	0.666667	0.333333	1	0	0.333333	0.333333	0	0.333333	1	0.666667	0.333333	0.666667	0.333333	0.666667	0	0.333333	0.666667	1	1	0.333333	1	1	0.333333	0
118	0.333333	1	0.333333	0	0.666667	0.666667	1	0.333333	0.666667	0	0.666667	0.333333	1	0.666667	1	0	0.333333	0.333333	0.333333	0.666667	0.333333	0.666667	0	0.333333	1	0	0.333333	1	0.666667	0.666667	0	0.333333	0.333333	0.333333	1	1	1	0.666667	0.666667	1	1	0.333333	0	1	0.333333	0	1	0.333333	1
119	1	0.333333	1	0.666667	0.666667	0.666667	1	1	1	1	1	1	1	1	0.666667	0.666667	0	0.666667	0	0.333333	0.666667	1	0.666667	0.333333	0.666667	0.333333	0.333333	1	1	0.333333	0	0.333333	0.333333	0	0.666667	0	0	0	0.666667	1	0.666667	1	1	0.666667	0.333333	0.666667	0.333333	0.333333	1
120	1	0.666667	1	1	0.333333	0.333333	0	1	0.666667	0.333333	0.333333	0	0	0	0.666667	0.666667	0.666667	0.333333	1	0.666667	0.333333	0.333333	0.666667	0.666667	1	0.666667	0.666667	0.333333	0	0	0.666667	0.333333	0.333333	1	0	0	0.333333	0	0.333333	0.666667	0.666667	1	0	0.333333	0.666667	0	1	0.333333	1
121	0	0.666667	0.333333	0.333333	0.666667	0.666667	1	0.333333	0.333333	1	0	0.333333	0.333333	0.666667	0.333333	0.666667	0	0.333333	0.666667	0	1	0.666667	0.666667	0.666667	1	1	1	1	0.666667	1	0	0.666667	0.333333	0.333333	0.333333	1	0	0.333333	0.666667	0.333333	0.666667	0.333333	1	0	1	0.333333	0.666667	0.666667	1
122	0.666667	0.333333	0.333333	0	0.333333	0.666667	0.333333	0	0.333333	0.333333	1	0.333333	1	0.333333	0.333333	0.333333	1	0.333333	0	0.333333	0.666667	0.333333	0.666667	0	0	0	0.333333	0.333333	1	0.333333	1	0.666667	0.666667	0.666667	1	0	0	0.666667	0.666667	0	1	0.333333	0	0.666667	1	1	1	0.333333	0
123	1	1	0.333333	0	0	0.333333	1	0.666667	0	0.333333	1	0.333333	1	0.666667	0.333333	1	0.666667	0.333333	0.666667	0	1	0.666667	0.666667	0.333333	0.666667	0.666667	0.666667	1	0.333333	0.666667	1	0.666667	0.666667	0.666667	0	0.333333	0	0.333333	0.666667	0	0	0	0	0	0.333333	1	0.666667	0.666667	0.333333
124	0.333333	0	0	0.666667	0.333333	0.666667	0.333333	0.333333	0.333333	1	1	1	0.333333	0.333333	0.666667	0	0.333333	0.333333	0.333333	0.666667	0.333333	0	0	0.333333	0.333333	1	0.333333	0	0.666667	0	1	0.666667	0.333333	1	1	0.333333	0	0	0	0	0.333333	1	0	1	0.666667	1	1	1	0.666667
125	0	1	0	0	0	0.333333	1	1	0.333333	0.666667	0.333333	1	0.333333	1	0.333333	0	1	0.333333	0.666667	0.333333	0.333333	0	0	0.333333	0.333333	0.333333	1	0.666667	0.666667	0.666667	0.333333	0.333333	0.666667	0	0.666667	0.666667	1	0.666667	0.333333	0.333333	0	0	0.666667	0.333333	0.333333	1	1	0.333333	1
126	0.333333	0.666667	0.333333	0.333333	0.666667	0.333333	0	0.333333	0.666667	0	0.666667	0.333333	0	1	0.666667	1	0.666667	0.333333	1	0.666667	0.333333	0	0	0.333333	0.666667	0.666667	0.333333	1	1	0.333333	0	1	0.333333	1	1	0.333333	1	0.333333	0.333333	0.666667	0.666667	0.666667	0	0.666667	0.333333	0	1	0.333333	1
127	0	0	0.333333	0.666667	0.333333	0.666667	0.333333	0.333333	0.333333	0.333333	1	0.333333	0.666667	0.666667	0.666667	1	1	0.333333	0	1	0.333333	0.333333	0	0.333333	0.333333	0.333333	0.666667	0	0	1	1	1	1	1	1	0	0	0.333333	1	1	0.666667	0.666667	1	0.666667	0.333333	1	0	0.333333	0.333333
128	0.333333	0.333333	0.333333	0.333333	0	0.333333	0.666667	1	0.333333	0	0.333333	0.666667	0.666667	0.666667	0.333333	1	0.333333	1	1	0.666667	1	0.333333	0	0.666667	0	0.333333	0.333333	0.333333	0.666667	0.666667	0.666667	0	0.333333	1	0.666667	1	0.333333	0.666667	0	0	0.333333	0	1	0.333333	0	0.333333	0.333333	0.333333	1
129	0	0	1	0.333333	0	0.333333	0.666667	1	0.666667	0.666667	0	0.666667	0	0.333333	0.333333	1	0.666667	0	0.666667	0.333333	0.333333	0.333333	0.666667	0.666667	0	1	1	0	0.333333	0.666667	0	1	1	1	0.333333	0.666667	0	0.333333	0.333333	1	0.333333	0.333333	1	0.666667	0.333333	0.666667	0.333333	0	0
130	1	0.333333	0.333333	0.666667	0.333333	0	0.666667	0.666667	1	0	1	0.333333	0.333333	0.666667	0.666667	0	1	1	1	1	1	1	0.666667	1	0.333333	0.333333	0.333333	0.333333	1	0.333333	0	1	0.333333	0.666667	0	0.333333	1	0	0.333333	0	0	0.333333	0.333333	1	0	0	0.333333	0.666667	0.333333
131	0.666667	0	0.333333	0.666667	0.333333	0.333333	1	0.666667	0.666667	0.666667	0	1	0.666667	0.666667	0	0	0.333333	0.333333	1	0.666667	0.666667	0	0.666667	0.333333	0.333333	0.666667	1	0	0.333333	0.333333	1	0.666667	1	0.666667	0.333333	0.666667	0.333333	0.666667	0.333333	0.333333	0.666667	0.333333	0.333333	1	0.666667	0	0.666667	0.666667	0
132	0.666667	0.666667	0.333333	0.666667	0.666667	0.333333	0	0	0.666667	1	1	0.666667	0	1	0	0	0.666667	0.666667	0	0.333333	0.666667	0	1	0.333333	0	0	0.333333	0.333333	0.333333	0.666667	0	0.666667	0.333333	0	0.333333	0.666667	1	0.333333	0.666667	1	1	0.666667	0.666667	0.666667	0	0	0	0.333333	0.333333
133	0.333333	1	0	1	0	0.333333	0.333333	1	0.666667	1	0.666667	1	0	0.666667	0	1	0.666667	0.333333	1	0	0.333333	0.333333	1	0.333333	0	0.666667	0	0	0	0.333333	0	0.333333	0	0.666667	0.333333	0.666667	1	0.666667	0.333333	0.333333	1	0.333333	0.666667	0.333333	0	0.333333	0.333333	0	1
134	0.333333	0.333333	0.333333	0	0	0.333333	0	0	0.666667	1	0.333333	0.333333	0	1	0.666667	1	0.666667	0.666667	0.666667	0.333333	0.666667	0.666667	0	0.666667	0.666667	0	0.333333	1	1	0.333333	0.333333	0	0.333333	0.333333	0	0.333333	1	0.333333	0.333333	0.666667	1	0.333333	1	1	0.333333	0	1	0.333333	1
135	0	0	0.333333	1	0.666667	0.666667	0.666667	1	0.333333	0.666667	0.333333	0	0.666667	0.333333	0.333333	0.333333	0.666667	0.666667	0.333333	0	0	0.666667	0	0.666667	1	0.666667	0.333333	1	0.333333	0.666667	1	0.333333	0.333333	0.666667	1	1	1	1	0.333333	1	0	0	0	0	0	0.666667	0.333333	1	0.333333
136	0.666667	0	0.333333	0.666667	0.333333	0.333333	1	0.333333	0.666667	0	0.666667	0.333333	0.333333	0.333333	0.666667	1	0.333333	1	0	0.666667	0	1	0.666667	0.666667	1	0.333333	0.666667	0	0.666667	0.333333	0	0.333333	0.333333	1	1	0.333333	0	0.666667	0.666667	1	0.333333	0	0.666667	0.333333	0	0.666667	0.666667	0.333333	0.666667
137	0.666667	0	0.333333	0	0.333333	1	0.333333	0.333333	0.333333	0	0	1	1	1	0.333333	0	0.333333	0.666667	0.666667	0.666667	0.666667	1	0.666667	0.333333	0.666667	0.666667	1	0.333333	0.333333	0.666667	0.333333	0.333333	0.333333	1	1	1	0.333333	0.333333	0.666667	1	0.333333	0.333333	1	0.333333	0.333333	1	0.666667	1	1
138	0.333333	0.666667	1	1	0.333333	1	0.666667	0.666667	1	1	0.333333	0	0.666667	0.666667	0.333333	1	0.666667	1	0.333333	0.333333	0.666667	1	0.333333	0.666667	1	0.666667	0.333333	0	0.333333	0.333333	0.333333	0.333333	0	0.333333	1	1	0	1	0.333333	0.333333	1	0.333333	0.333333	0	1	0.666667	0.333333	0.333333	0
139	0.666667	0.333333	0.666667	0.333333	0	0.333333	0.666667	0.666667	0.666667	0	0	0	0.333333	1	0.666667	0.666667	0	0.333333	0	1	0.333333	1	0.666667	0.666667	0.333333	0.666667	0.333333	0.666667	0.333333	0.666667	0.333333	0.333333	0.666667	0.333333	0.333333	1	0.666667	0.333333	0.333333	0	0.333333	0.666667	1	1	0.333333	0	1	0.333333	0
140	0	0.333333	0	1	0.333333	0.333333	0.333333	0	0.333333	0.666667	1	0.333333	1	0.666667	0.666667	0	1	0.333333	0.333333	1	0.666667	1	0.333333	0.333333	0	0.333333	0.666667	1	0.666667	0.666667	0.666667	0.333333	0.666667	0.333333	0.333333	0.666667	0.333333	0	0.666667	0	0.333333	0.333333	1	0.666667	0	0.333333	0.333333	0.666667	0.333333
141	0	0.333333	0.333333	1	1	1	0	0.666667	0.666667	1	0.666667	0.333333	0.666667	0	1	0	0.333333	0.666667	0.666667	0.333333	0.333333	0.333333	1	0.666667	0	0.333333	0.333333	0.333333	0.666667	0.333333	0.666667	0.333333	0.333333	0.333333	0.666667	1	0	0.333333	0.333333	1	0.666667	0.666667	0	0.333333	0.333333	1	0.333333	0	1
142	0	0.333333	0.333333	0.333333	0.333333	0.666667	1	0.333333	0.333333	1	1	0.333333	0.333333	1	0.333333	0.333333	0.666667	0.333333	0.333333	0.666667	0.333333	1	0.666667	0.333333	0	1	0.333333	0	0.666667	1	1	0.333333	0.666667	0	0	0.333333	0	0.333333	0.333333	0.666667	0.666667	0.333333	0.666667	0	1	0.666667	0.666667	0.666667	0.666667
143	0	0.666667	0.333333	0.333333	1	0	0.666667	0.666667	0.333333	0.666667	0.333333	0.666667	0.333333	0.333333	0.666667	0.333333	0.333333	0.333333	0.666667	0.333333	0.333333	1	0.333333	0.333333	0.333333	0.666667	0.666667	0.333333	0.666667	0.333333	0.333333	0.333333	0.333333	0.333333	1	0.333333	1	0.666667	0.666667	1	1	0.333333	0.333333	0	1	0.333333	0	1	0.333333
144	0.333333	0.333333	1	0.333333	0	0.666667	0.333333	0.666667	0.333333	0.333333	0.333333	0.666667	0.333333	0.333333	0.333333	0.666667	0.666667	0.666667	0.666667	0.666667	0.333333	0.333333	0	0.333333	0.333333	1	0	0.333333	0.333333	0.333333	0.333333	0.333333	0.333333	0.333333	0.666667	1	0.666667	0.333333	0.333333	0.333333	0	0.666667	0.666667	0.666667	0.333333	0.666667	0.666667	0.333333	0.333333
145	0.333333	0.333333	0.333333	0.333333	0.666667	0	0.666667	0.333333	1	0.666667	0.333333	0.333333	0.666667	0.333333	0.666667	0.666667	0.333333	0.666667	0.333333	0.666667	0.333333	0.666667	0.333333	0.333333	0.333333	0.666667	0	0.333333	0.333333	0	0.333333	0.666667	1	0.333333	0.333333	1	0.333333	0.666667	1	0.333333	0.666667	0.333333	0.666667	0.333333	0.666667	0.333333	0.333333	0	0.333333
146	0	0.666667	0.333333	0.666667	0.333333	0	0.666667	0.333333	0	0.666667	0.333333	0.666667	0.333333	0.333333	0.666667	0.333333	0.333333	1	1	0.333333	0	1	0.666667	1	0.666667	0.666667	1	0.333333	0	0	1	0.666667	1	0.333333	0.333333	0.666667	0.333333	0.666667	0.666667	1	0.666667	1	0.333333	0.666667	0.333333	1	0.333333	0	0
147	0.666667	0.333333	0.333333	1	0.333333	0	0.333333	0.666667	1	1	0.333333	0	0	0.666667	0.666667	1	0.333333	0	0	0	0.333333	0	0.333333	0	0.333333	1	1	0.666667	0.333333	0	0.666667	0	0.333333	0	0	1	0.666667	0	0	1	1	1	0.666667	0.333333	0.333333	1	0.333333	1	0.666667
148	0.666667	0.666667	1	0.333333	0.333333	0.666667	0.333333	0.666667	0	0	0	0	1	0.666667	1	0.666667	0.666667	1	0.333333	0.666667	0	0.666667	0.333333	1	0.666667	1	0.666667	0.666667	1	0.333333	0	0.333333	1	1	0.333333	1	0.666667	1	1	0.333333	0	1	0	0.333333	0.333333	0.666667	0.333333	0	1
149	0	0.666667	1	0.333333	0.666667	1	0.666667	0.333333	0	1	0.666667	1	0.666667	1	1	0.666667	0.666667	1	0.666667	0.666667	1	0.333333	0.333333	0	0.333333	0	1	0.666667	1	0.666667	0.666667	0.333333	0.666667	0.333333	1	0.666667	0.666667	0.333333	0.333333	0.666667	1	0.666667	0.333333	0.666667	1	0.666667	0.666667	0	0.666667
150	0.333333	0.333333	1	0.666667	0.333333	1	1	0.333333	0.333333	0	0.333333	0	1	0.333333	0.666667	0.333333	0.333333	0.333333	0.666667	0.666667	0	1	0.333333	0	0.333333	0.666667	1	0.333333	0.666667	0.333333	0	0.333333	0	0	0.333333	0.333333	0.666667	0.333333	1	1	0.333333	0	0.333333	0.333333	0.666667	0.666667	1	0.666667	0.666667
151	0.666667	0.333333	0.666667	0.333333	0.333333	0.666667	1	0.333333	1	0	0.333333	0	0.666667	0.666667	0	0.666667	0.333333	0.666667	0.666667	0.666667	0.666667	0.666667	1	1	0.666667	0.333333	0.333333	0.666667	0	1	0.666667	0.333333	0.666667	0.333333	0.333333	0.333333	0.666667	0.333333	0.666667	0.333333	0.666667	0	1	0.333333	0	0.666667	0.666667	0	0.666667
152	1	0.333333	0	0.333333	0.666667	1	0.666667	0.666667	0	0.666667	0.333333	1	0.333333	0.666667	0.666667	0.333333	0.333333	0.333333	0.666667	0.333333	0	0	0.333333	0	0.666667	0.333333	0.333333	0.666667	0.333333	1	0	0.333333	1	1	1	0.666667	0.333333	0.666667	0	0.333333	0.333333	0.666667	0.333333	0.666667	1	0.333333	0	0	0
153	0.333333	0.333333	0.333333	1	0.333333	0.333333	1	0.333333	0.333333	0.666667	0.333333	0.333333	1	0.333333	1	0.333333	1	1	0.666667	1	0.333333	0.666667	0.666667	0	0.666667	0.333333	0	0	0.333333	0	0	0.333333	1	0	0.666667	0	1	0	0	0.666667	0.666667	0.666667	0	0.333333	0.666667	0.333333	1	0.666667	0.333333
154	0.666667	0.333333	1	1	0.333333	0	1	0	1	0.666667	0.666667	0.666667	0.666667	0.666667	0	0	0.333333	0.333333	0.666667	0.666667	1	0.666667	0	0	0.333333	0.333333	0.666667	0.333333	0.666667	1	0.666667	0.666667	0	1	0.333333	0.333333	0.666667	0.666667	1	0.666667	0.333333	1	0	0.333333	0	0	0.333333	1	0.666667
155	1	0.333333	0	0	0	0	0	0.666667	1	0.333333	0.333333	0.333333	0	0.333333	1	1	0.333333	0.666667	0.333333	0.666667	0.333333	0.666667	0.666667	0.333333	0	0.666667	0	0.666667	0.333333	0.333333	1	1	0	0	0.666667	1	0.666667	0.666667	1	0.666667	0.666667	1	0.666667	0.666667	0	0.333333	0	0	0.333333
156	0.666667	0.333333	0.333333	0.666667	0.333333	0	0.666667	0	0.333333	1	0.333333	1	0.666667	0.333333	0.666667	0.333333	0.666667	0	0.666667	0.666667	1	0.666667	0.333333	0.666667	0.333333	0.666667	1	0.666667	0	0	0	0.333333	0.333333	0.666667	1	0	0.666667	0	0.333333	0.333333	0.333333	0.333333	0.666667	0.666667	1	0.666667	1	1	0.666667
157	0.666667	0.666667	1	0.666667	1	1	0.666667	0.666667	0	1	0	0	0.333333	0.333333	0.333333	0.666667	0.666667	1	0.666667	0.666667	0.666667	0.666667	1	1	0.666667	1	1	0.666667	1	1	0.666667	1	1	0.666667	1	1	0.666667	1	0.333333	0.333333	0.666667	0.333333	0.333333	0.666667	0.333333	0.333333	1	0.333333	0.333333
158	0.666667	0	0.666667	0.333333	0.333333	0.666667	0.333333	0.333333	0.666667	0.333333	0	0.666667	0.333333	0	0.666667	0.333333	0.333333	0.666667	0.333333	0.666667	0	0.666667	0.666667	0.333333	0.333333	0.333333	0	0.333333	0.333333	0.666667	0.333333	0.333333	1	0.666667	0.333333	0	0.666667	0	0	0	0.333333	0.666667	0.333333	0.666667	1	0.666667	0.333333	0	1
159	0.333333	0.333333	0.666667	0.333333	0	0.666667	0.333333	0.333333	0.666667	0.333333	0.666667	0	1	0.333333	0.333333	1	0.666667	1	0.666667	0.333333	0.333333	1	0.333333	0	0.666667	0.333333	0.333333	0.666667	0.333333	0.666667	0.333333	0.333333	0.666667	0.666667	0.333333	1	1	0.666667	1	0.666667	0.333333	0.666667	0.333333	0.333333	0.333333	0.333333	0.333333	0.666667	0.333333
160	0.666667	0.333333	0.666667	0.666667	0.333333	0.666667	0.666667	0.666667	0.333333	1	0.666667	0	1	0.333333	1	0.666667	0.666667	0.666667	0.333333	0.333333	1	1	0	1	0.333333	0.333333	0.333333	1	1	0.333333	0.333333	0.666667	0.333333	0.333333	0.333333	0.333333	0.333333	0.333333	0.666667	1	0.333333	0.666667	0.666667	0.333333	1	0.333333	0.666667	0.333333	0.333333
161	0.666667	0.333333	0.666667	1	0	0	0.666667	0.333333	0	1	0.333333	0.666667	0	1	0.666667	1	0.666667	0	0	0.666667	0	0	1	1	0.333333	1	1	0.333333	1	0.333333	1	0	0.333333	0.333333	1	0	0.666667	1	0.666667	0.666667	0.333333	0.666667	0.666667	0	0.666667	0.666667	0.333333	0	0.333333
162	0	0.333333	1	0.666667	0.666667	0.333333	0.666667	0	1	0.666667	0.333333	0	0.666667	0.666667	0.333333	0.333333	0	1	0.666667	0.333333	0.333333	0	0	0	0	0.666667	0.666667	1	0.666667	1	0.666667	0.333333	0	0.333333	0	0	0	0.333333	0.333333	0.666667	0.333333	1	0.666667	1	0	0	0.666667	0.666667	0
163	0	0	0.333333	0.333333	1	0	0.333333	0.333333	0.666667	1	0.333333	0	0.333333	0.666667	0	0.666667	0.666667	0.333333	1	0.333333	0.333333	0.666667	0.333333	0.333333	0.333333	0.666667	0.333333	0.333333	0.666667	0	0.333333	0.666667	0.333333	0.333333	0.333333	1	0.333333	0.333333	0.666667	0.333333	0.333333	1	0.666667	0.333333	0.333333	0.333333	0.333333	1	1
164	0	0.333333	0.333333	1	0.333333	0.666667	1	0.333333	0.666667	1	0.333333	0	1	0.333333	0	1	0.333333	1	0	0	1	1	0	0	0	0.333333	1	0	0.333333	0.333333	0.666667	0.333333	0.333333	1	0.666667	1	1	0.333333	0	0.333333	0	0.666667	0.333333	0.333333	0.666667	0.333333	0.333333	0	1
165	0.333333	0.666667	0	0.666667	0.666667	0	1	0.333333	1	0.666667	0.666667	1	1	0.333333	0.333333	0.333333	1	0.666667	0.666667	0.333333	0.333333	0.666667	0.666667	1	0.333333	0.666667	1	0.333333	0	0	1	0.333333	0.666667	0.333333	0.666667	0	0.333333	0.333333	0.666667	0.333333	0.333333	1	0.666667	0.333333	0.333333	0.666667	0.666667	0	1
166	0.666667	0.333333	1	1	1	1	0.333333	0	0.666667	0	1	0.666667	0.333333	0.333333	0.666667	0.333333	0.666667	0	0.333333	0.333333	1	0.666667	1	1	1	0.333333	1	0	0.333333	1	0	0.333333	1	0.666667	1	1	0.333333	0.666667	0	1	0.333333	0	0.333333	0.666667	0.666667	1	1	1	0.666667
167	0.666667	1	1	0.666667	1	1	0.666667	1	0.666667	0.666667	1	1	0.666667	0.666667	1	0.666667	1	1	0.333333	1	0.666667	0.666667	1	0.333333	0.666667	0	1	0.666667	1	0.666667	1	1	0.333333	0.666667	0	1	0.666667	1	0	1	0.666667	0.333333	0.666667	1	0	0.666667	0.333333	0.333333	0.666667
168	1	1	0.333333	0.333333	0.666667	0.666667	0.333333	1	0	0.333333	0.333333	1	0.333333	0.333333	0.666667	0.333333	0.666667	0.666667	0.666667	1	0.666667	1	1	0.666667	0.666667	1	0.666667	0.666667	0.666667	0	1	0.333333	0.666667	0.333333	1	0.333333	1	0.333333	0	0.666667	0.666667	0.666667	0.666667	0.333333	0	0	0.333333	0.666667	0.666667
169	0.333333	0	0	0.333333	0.666667	0	0.333333	0.333333	0.333333	0.666667	0.666667	0	0.333333	0.333333	1	0.666667	0.333333	0.333333	0.666667	0.333333	0	0.666667	0	0	0.666667	0.333333	0.666667	0.333333	0.666667	1	0.666667	0.333333	0.333333	0.666667	1	0	0	1	0	1	0.333333	0.333333	0.666667	0.666667	1	0.333333	0.666667	1	0.333333
170	0.333333	0.333333	0.333333	1	0	0.333333	0	0.666667	1	0.333333	0.333333	0	0	0.333333	1	0.666667	0	1	0.666667	0.666667	0	1	0.333333	1	0.666667	0.666667	0	0.666667	0	0	0	0.333333	0.666667	0.333333	0.333333	1	0.333333	0.333333	1	0	1	0.333333	0.666667	0.333333	0.666667	0.666667	0.666667	0.333333	1
171	0	0	0.333333	1	0.333333	0.666667	0	0.333333	1	1	0.333333	0.333333	0.666667	0.666667	0	1	0	0	0.666667	0.333333	0.333333	0	0.666667	0.666667	0	0.333333	1	1	0	0	0.666667	0.333333	0.333333	1	0.666667	1	0.333333	0.333333	1	0.333333	0	0.666667	0.666667	0.666667	0.333333	0.333333	0.666667	1	0.333333
172	1	0.333333	1	0	0.666667	0.666667	1	0.333333	0	0.333333	0	0.666667	0.333333	0.666667	0.333333	0	0.333333	1	0	0	0.333333	0.666667	0.666667	0.666667	1	1	0.333333	0	0.333333	1	0.666667	0	0	0	0.333333	0	0.666667	0.333333	1	0	0.333333	1	0.666667	0.333333	1	1	0.333333	0.666667	0
173	0.333333	0.333333	1	0	0.666667	1	0.333333	0	1	0	1	0.666667	0.666667	0.666667	0	0.666667	0.666667	0	0	0	0	0	0.333333	1	0.333333	0.666667	0.333333	0.333333	0.666667	0.333333	0.333333	0.666667	0.333333	0.333333	0.666667	1	0.333333	0.333333	0.666667	0.333333	0.333333	1	0	0.333333	0	0.333333	0.333333	0.333333	0.333333
174	1	0.333333	0.333333	0.666667	0.666667	0.333333	0.333333	0.333333	0.333333	0.666667	1	0.666667	0.666667	0.333333	0.333333	0.333333	0.333333	0.333333	0.666667	0.333333	0	0.333333	0.333333	1	0.666667	1	1	0.666667	0.666667	0	0	0.666667	0	1	0	0	0.333333	0.333333	0.666667	0.333333	0	1	0.333333	0	1	0	1	0.666667	0.666667
175	1	0.333333	0.333333	0	0.666667	0	1	0.666667	0.666667	0	0.333333	0.333333	1	0.333333	0	1	0.333333	0.666667	0.666667	0.333333	0.333333	0.666667	0.333333	0.333333	0.666667	0.333333	0.333333	1	0.333333	0.333333	1	0.333333	0.333333	0	0.333333	0.333333	0.666667	0.333333	0.666667	0.333333	0.666667	0.333333	0.333333	0	0	0	0.333333	1	0.666667
176	1	0.666667	0.666667	0	0.333333	0	1	0.333333	1	1	0.333333	0.666667	0.333333	0.666667	0	0.333333	0.666667	0.333333	0.333333	0.666667	0	0	0	0	0	0.333333	1	0.333333	0.666667	1	0.666667	0.666667	0	1	0.333333	0.333333	1	0.666667	0.333333	0.333333	0.333333	0	0.666667	0.333333	0.666667	1	0.666667	1	0.333333
177	0.333333	1	0.333333	0.666667	0.333333	0.666667	0	0.333333	1	0.666667	0.333333	1	1	0.333333	0	0.666667	0.333333	0.666667	1	0.666667	1	0	0.333333	0	0.666667	0.666667	0.333333	1	0.333333	0.666667	0	0	0	0	0.333333	0.333333	0	0.333333	0	0.333333	0.666667	0.666667	1	0.333333	1	0	0	0.333333	0.666667
178	0.666667	0.333333	1	0.333333	0.333333	1	0.666667	1	0.333333	0.333333	1	0.333333	0.333333	0	1	0	0	0	1	1	0.666667	0.333333	0.666667	0	0	0.333333	0.333333	0.333333	1	0	1	0.666667	0	1	0.333333	0.333333	0.666667	0.333333	0.333333	0	0.666667	0.333333	0	0.666667	0.666667	0.333333	0.333333	0.333333	0.333333
179	0.333333	0	1	0.666667	0.666667	0.333333	0.333333	0.666667	0.666667	0.333333	1	0.666667	0.666667	0.333333	0.666667	0.666667	0.333333	1	0.333333	0	1	0.666667	0.666667	0	1	0.333333	0.666667	0.333333	0.333333	1	1	0	0.666667	0.666667	0.333333	0.666667	0.666667	0.666667	0.333333	0.666667	0.333333	1	0.333333	1	0.666667	0.333333	0	0	0.666667
180	0	0.666667	0.333333	1	0.666667	0	0.333333	0	0.666667	0	0	0.666667	0.333333	0.333333	0.333333	0.333333	0.333333	0	0.333333	0.666667	0.333333	0.666667	1	0.666667	0.666667	1	1	1	1	0.333333	0.333333	0.666667	1	1	0.666667	0.666667	1	1	0.666667	0.666667	0	0.333333	0.333333	0.666667	0.333333	0.666667	0.333333	0.333333	0.666667
181	1	0	0.333333	0.666667	1	1	1	1	1	1	0.333333	0.333333	0.666667	0.666667	0	0.666667	1	0.333333	0.333333	0.666667	0.666667	0.333333	0.666667	0.333333	0.666667	0.333333	0.666667	0.333333	0.333333	0.666667	0.333333	1	0	0	0.333333	0.666667	0.333333	0.333333	1	1	0	0.333333	0.333333	0.666667	1	0.333333	0.333333	0	0
182	1	0	0	0.333333	1	0.333333	0.333333	0.666667	1	0.666667	0.333333	0.666667	1	0.666667	0.666667	0.666667	1	0.333333	1	0	0.333333	0.666667	0.666667	0.333333	0.333333	0	0.333333	0.333333	0.333333	1	1	0	1	1	1	1	0.666667	0.666667	0	0	0.333333	0.333333	0.333333	1	1	0.333333	0	0.333333	1
183	0.666667	0.333333	0.333333	1	1	0.666667	0.333333	0	0.333333	1	0.666667	1	0.666667	0.333333	0.333333	0.333333	0.666667	0.666667	0.333333	0.333333	0.666667	0.666667	0.333333	0.333333	0	0.666667	1	0.333333	0.666667	0.333333	0.333333	0.666667	0.333333	0	0	0.666667	0.333333	0.333333	0.333333	0.333333	0.333333	1	1	1	0.333333	0.666667	0.666667	1	0.666667
184	0	0.333333	0	0.666667	0.666667	0.666667	0.666667	0.333333	0.666667	1	1	0.333333	0.666667	0	0	0	1	1	0.666667	0.666667	1	0.666667	0.666667	0.333333	0.333333	0	0	0	0.666667	0	0.333333	0.333333	0.333333	0	0.666667	0.333333	0	0.333333	0.666667	0.666667	0.666667	0.666667	1	1	1	1	1	1	0.333333
185	1	0.333333	0.666667	0	1	0.666667	0.666667	0.333333	0.333333	1	0.333333	0.666667	1	0.333333	0.666667	0.333333	0.333333	0.666667	0	0.333333	0	1	0.333333	0.666667	0.333333	0.666667	0.666667	0.666667	0.666667	0.666667	0.666667	1	0.666667	0.666667	1	0.666667	0	0.333333	0.666667	0	0.333333	0.666667	0.333333	0.333333	0.666667	0	0	0.333333	0
186	0.333333	0.333333	0.666667	0	0.333333	0	0.666667	0	1	0.333333	0.666667	0	0.333333	0.333333	0.333333	0.666667	0	0.666667	0.666667	0.666667	1	0.666667	0.666667	0.666667	0.666667	1	1	0.666667	1	0.666667	0.666667	1	0	0.666667	0.666667	0.333333	0.666667	0.333333	1	0.666667	0	0.333333	0.333333	0	0.333333	0.333333	0.333333	0.333333	0.666667
187	0.666667	1	0.333333	0	0.666667	0.333333	0.666667	0.333333	0.333333	0.666667	0.333333	0.333333	0.666667	0	0.333333	0	1	0.333333	0.333333	1	0.333333	0	1	1	0	0.666667	0.333333	0	0	0.666667	0.666667	0.666667	0.666667	0.666667	0.333333	0.666667	0.333333	0.333333	0.666667	0.333333	0.666667	0.666667	0.333333	0.333333	0.333333	0.666667	0.666667	0.666667	0.333333
188	0	0.666667	1	1	0.333333	0.333333	0	0.333333	0.333333	0	0.333333	0.333333	0.333333	0.666667	0.333333	0	0.333333	0.333333	0.333333	0.666667	0.666667	1	0.333333	0.333333	0.666667	0.333333	0.666667	0.333333	0.333333	0.666667	1	0	0.333333	0.333333	0	0.333333	0.666667	0.333333	0.666667	0.666667	0.666667	1	0.666667	1	0.666667	0.666667	1	0.333333	0
189	0.333333	0.333333	0.333333	1	0.333333	0.666667	0	0.333333	0.666667	1	0.333333	0	0	0.333333	0.666667	0.333333	1	0.333333	0	0.666667	0	0.666667	0.333333	0.666667	0.333333	0.666667	0.333333	0	0.333333	0.333333	0.666667	0.333333	1	0	0.666667	0.333333	1	0.333333	0.666667	0.666667	0.333333	0.666667	0.333333	0.333333	0.666667	0	0.333333	0	0
190	0	0.666667	0.666667	0.333333	0.666667	0.333333	0	0.333333	0.333333	0.333333	0	0.333333	0	0.333333	0.333333	0	0.333333	0.666667	0.666667	0.666667	0.333333	0	0.333333	0.333333	0	0.333333	0	1	0.333333	0.666667	0.333333	0.333333	0.333333	0	1	0.666667	0.333333	0	0	0	0.333333	1	1	0.666667	0.666667	0	0.666667	0.333333	0.666667
191	1	0.333333	0.666667	0.333333	0.333333	0.666667	0	1	0.333333	0.333333	0.666667	0.666667	1	0.333333	0	0	0.666667	0.666667	0.333333	0.666667	0.333333	0	0.333333	0.666667	0.333333	0.333333	1	1	0.333333	0.666667	1	0.333333	0.666667	0.333333	0.666667	0.333333	0	0.333333	0.333333	0	0.333333	0.333333	0	0.666667	1	1	1	0.333333	0
192	0.333333	0.333333	0	0.666667	0.666667	0.333333	0.333333	0.333333	0	1	1	0	0.333333	1	0.666667	0.666667	0.666667	0.333333	0.666667	0.333333	0.666667	0.333333	0.666667	0.333333	0.666667	0	0.666667	0	0.666667	0.333333	1	0.333333	0.333333	0.666667	0.333333	0.333333	0.666667	0.666667	0.333333	0.666667	0.666667	0.333333	0	0.666667	0.666667	1	0.333333	0.333333	1
193	0	0.333333	0.666667	0	0.333333	0	0.666667	0.333333	0.333333	1	0.333333	0	0	0.666667	0.666667	0	0.333333	0.333333	0	0.333333	0	1	1	0	0	0.666667	1	1	1	0.666667	0	0	0	0	0	0	0.333333	0.666667	1	1	1	0	0	0.666667	0	0	0.666667	0.666667	0
194	1	1	0.333333	1	0.333333	0.333333	0.666667	0.333333	0.666667	0.333333	0.666667	0.333333	0	0.333333	0.333333	0	0.333333	0.333333	1	0.333333	0.333333	0.666667	1	0	1	0	0.333333	0.333333	0	0.666667	1	0.333333	0	1	0.333333	0.666667	0	1	0.666667	1	0.333333	1	0.333333	0.333333	0.333333	0	0.666667	1	1
195	1	0.333333	0.333333	0	0.333333	0.666667	0	0	0	0	0.666667	0.666667	0.666667	0	0	0	1	0	0.333333	0.666667	0	0	0.333333	0.666667	0.666667	0.333333	0.666667	1	0.666667	0	1	0.333333	0.333333	0.666667	0.333333	0.666667	0	0.333333	0.666667	1	0.333333	1	1	0.666667	0.666667	1	1	0	1
196	0.333333	0.666667	0	0.333333	0.333333	0.333333	0	0.666667	0	0	0.666667	0.333333	0	0.333333	0.333333	0.666667	0	1	1	0.666667	0	0.333333	0.333333	0.333333	0	1	0.333333	0.666667	0.333333	0.666667	1	0.333333	0.666667	1	0	0	0	0.666667	0	1	0	0.333333	1	0	0.333333	0	0.333333	0.666667	0.666667
197	0.333333	0.333333	0.666667	1	0.333333	0.666667	1	0.666667	0.333333	0	1	1	1	0.333333	0	1	0	0	0	0.666667	0	1	1	0.666667	1	0.333333	0.666667	0	0.333333	0	0.333333	0.666667	0	1	0	0.333333	1	0.333333	0.333333	1	0.333333	0.666667	0	0.333333	0.333333	0	0.333333	0.666667	0.333333
198	1	0.333333	0.333333	0.666667	1	0.333333	0	0.666667	0	0	0.333333	0.333333	1	0.333333	0.333333	0.666667	0.666667	0.333333	0.666667	0.666667	0	1	1	0	0	0.666667	1	0	1	1	0.666667	0.666667	0	1	0.333333	0.666667	1	0.666667	0	0.333333	1	0.666667	1	0.333333	0.333333	0.333333	0.666667	0	0
199	0.333333	0.666667	0	0	0.333333	0	1	0	1	0	0.666667	0.666667	0	1	0	0.666667	0.666667	0.666667	0.666667	1	1	0	0.666667	0.333333	1	1	0.666667	0.666667	0.666667	0	1	0	0.333333	0	0.666667	0	0	0.333333	0.333333	0	0.333333	0.333333	1	0	0	0	0.333333	0	1
200	0	0.666667	0	1	0.333333	0.666667	0.333333	0.666667	0	1	0.333333	0.333333	0.666667	0.333333	1	1	0.333333	0	0	0.333333	0.333333	1	0.333333	0.666667	1	1	0	0.666667	0.666667	1	1	0.333333	0	0.333333	0.666667	0.333333	0	0.666667	0.333333	0	0.666667	0.666667	1	0.333333	0.333333	0.333333	0.666667	0.333333	1
201	0	0.333333	0.666667	0.333333	0.666667	0	1	0.666667	0.666667	0	0.666667	0	0	0.333333	0.333333	0.666667	0.666667	0.333333	1	0.333333	0	0.333333	0.666667	0.333333	1	0.333333	0	0.333333	0.666667	0.666667	0.333333	0.333333	0.666667	0.333333	0.333333	0.666667	0.333333	0.666667	0.333333	0	0.333333	0.666667	1	0.666667	0	0.333333	0.666667	0.333333	0
202	1	0.333333	0.666667	0	0.666667	0	0.333333	0.666667	0.666667	1	0.333333	0.666667	0	0	0	0.333333	0.333333	0.333333	0.666667	0.666667	0.666667	1	0.333333	0.333333	0.666667	1	0.333333	0.333333	0.666667	0	0.666667	0.333333	0.333333	0.333333	0.666667	0	0.333333	0.666667	0.333333	0.333333	0.666667	0.333333	0	1	0	0.333333	0	0.333333	0
203	0	0.666667	1	1	1	0.333333	0	0.666667	0.333333	0.666667	0.333333	0.333333	0.333333	0.666667	0.333333	0.666667	1	0.333333	0	0.666667	0.666667	1	0.333333	0.666667	0.333333	0.666667	1	0.333333	0.333333	0.333333	0.666667	0.666667	0.666667	0.666667	0	0	0.333333	0.666667	0.666667	0.333333	0	0.666667	0.333333	0.666667	0.333333	0.666667	0.666667	0.666667	1
204	0.333333	0.333333	0.333333	0.666667	0.666667	0.333333	0.333333	0	0.666667	0.666667	1	0.333333	0.333333	0.333333	0.666667	1	0.333333	0.333333	0.666667	0.333333	0.333333	1	0.333333	0.333333	0.666667	0	0.666667	0.666667	0.666667	0.333333	0.666667	0.333333	0.666667	0.333333	0.666667	0.333333	0.666667	1	0.333333	0.333333	0.666667	0	0	0.666667	0.333333	1	0.666667	0.333333	0.333333
205	0	0	1	0	1	0.333333	0	0.666667	0.333333	0	0.333333	0.333333	0	0.666667	0.333333	0	1	0.333333	0	0.333333	1	0	0.666667	0.333333	0	0.333333	0.666667	0.666667	0	0.333333	0	0.333333	0.333333	0	0.666667	0.333333	0.333333	0.666667	0.333333	0	0.333333	1	0	0.666667	1	0	0	0.333333	0.666667
206	1	0.333333	0	1	0.666667	0	0.333333	0	1	0.333333	0	1	0.333333	0.666667	0	0	0.333333	0	0.666667	0.333333	0.666667	0	0	0.666667	0.333333	0.333333	0	0.666667	0.666667	0.666667	0.333333	0.333333	0.666667	0.333333	0.333333	1	0.333333	0.666667	0.333333	0.333333	0.333333	0.666667	0.333333	0.333333	0.666667	0.333333	0.666667	1	0.333333
207	0.333333	1	0.666667	0.666667	0.333333	0.333333	0.666667	0.666667	1	1	0	0	0.666667	1	0.666667	0.666667	0	0.666667	0.333333	0.333333	0	0.666667	0.333333	0	0.666667	1	0.333333	0.333333	0.666667	0.333333	0.666667	0.666667	0	0.333333	0.333333	1	0.666667	0	1	0.333333	0.333333	0	0.666667	0.666667	0.333333	0.666667	0	1	0.666667
208	1	0.333333	0.666667	0.333333	0.666667	0.333333	1	0	0	0.666667	0.666667	0.666667	1	0.333333	0	0.666667	0.333333	0.666667	0.333333	1	1	0.666667	0.666667	0.333333	0.333333	0.666667	0	0.333333	0.666667	0	0.333333	0.666667	0.666667	0.333333	0.666667	0	0.333333	0.333333	0.666667	0.666667	0	0	0.666667	0.666667	0.333333	0.333333	0.666667	1	0.666667
209	0.333333	0.333333	0	0	0.333333	0.666667	0.333333	0.333333	1	0.333333	0.333333	1	0.666667	0.666667	0.666667	0.333333	0.333333	0.666667	0.333333	0.666667	0.333333	0.666667	0.333333	0.666667	0	0	0	0.666667	0.666667	0.666667	0.666667	0	0.666667	0.333333	0.666667	0	0.666667	0.333333	0	0.333333	0	0	0.333333	0.333333	1	0.333333	0.666667	1	0.333333
210	0.666667	0.333333	0.666667	0.333333	0.666667	1	0.333333	0.333333	0.666667	0.666667	0.333333	0	0	0	0	0.666667	0	0.333333	0.333333	0.333333	0.666667	0.666667	0	1	0.666667	0.666667	0.333333	0.333333	0.666667	0.666667	0.666667	0.333333	0	1	0.333333	0	0.333333	0.333333	0.666667	0.666667	0.333333	0.333333	0.666667	0.666667	1	0.333333	0.333333	1	0.666667
211	0.333333	0.666667	1	1	0.666667	0	0.333333	0.666667	0.333333	0.666667	0.333333	1	0.333333	0.333333	0.666667	1	0.666667	0.333333	1	1	0	0.666667	0	0	0.666667	0	0.333333	0.666667	0.333333	0.333333	0.666667	0	0	0.666667	0.333333	1	0.333333	0.666667	0	0.333333	0	0.666667	0.666667	0	0	0.666667	0.666667	1	0.333333
212	0.333333	0.333333	0.333333	0.333333	0.333333	0	1	0.333333	1	0.333333	0.666667	0.333333	0.666667	0.333333	0	0.333333	0.333333	0.666667	0.666667	0.333333	1	0.333333	0.333333	0.666667	0.333333	0.666667	0	0.333333	0.666667	0.333333	1	0.333333	0	0.333333	0.666667	0.333333	0.666667	0.333333	0.666667	0.333333	0.666667	0	0.333333	0.666667	0	0.333333	0.666667	0	0.333333
213	0.666667	1	0.666667	0.666667	0	1	0.333333	0.333333	1	1	0.333333	0.666667	0	0.666667	1	0	0	0	0.666667	0.333333	0.666667	0.666667	1	1	0.666667	0.666667	1	0.333333	0	0.333333	1	0	0.666667	0	0.666667	0	0.333333	0.666667	0.666667	0.666667	0.333333	0.666667	0.666667	0	0	0.666667	0.333333	1	0.333333
214	0.333333	0.333333	0	0.333333	0.333333	0	0.666667	1	0	0.666667	0	0.666667	0.666667	0	0	0.666667	1	1	1	0.333333	1	0.333333	0	0.333333	0.666667	0.333333	0.666667	0	0.666667	1	0.333333	0.666667	0.333333	0.333333	0.666667	1	0	0	1	0.333333	0.333333	1	0.333333	0	0.666667	1	0.333333	0	0.333333
215	1	0.333333	0	0.333333	0.333333	1	0.333333	1	0	0.666667	0.666667	0	0.333333	1	0.666667	0.666667	0.333333	0.333333	0.333333	0.666667	0.666667	0	0.333333	0	0.666667	1	0	1	1	1	1	1	1	0.666667	0.666667	0	0.333333	0	0.666667	0.666667	0	0.333333	1	0	0.333333	0	0.666667	0	0
216	0.666667	0.333333	1	0	0	0	0.666667	0.666667	1	0.333333	0	0.333333	0.666667	0.666667	0	0.333333	0.333333	0.666667	1	1	1	0.666667	0	0	0.333333	0	0	0.666667	1	1	0.333333	0.666667	0	0.333333	0.333333	0.333333	0.333333	0.666667	1	0.333333	1	0.333333	0.333333	0.333333	0.333333	0.333333	0.333333	1	0.333333
217	0	0.333333	0.333333	0.666667	0.333333	0	0.666667	0.666667	0.333333	0.666667	0.333333	0.666667	0.333333	0	0.666667	0.666667	0.333333	1	0.333333	1	0.666667	1	0	0.333333	0.666667	1	1	0.333333	0.666667	1	0.333333	0	0.666667	0.333333	0.666667	0.666667	0.666667	0	0	0.666667	1	0.666667	0.333333	0.666667	0.333333	0.666667	0.666667	1	0.333333
218	0	0	1	0	0.333333	0.666667	0.333333	0.666667	0.666667	0.666667	1	1	0.666667	0	0.666667	0.333333	0.333333	0	0.666667	0	0.333333	1	0.333333	0.333333	0.666667	0	0.333333	0.666667	0.333333	1	0.333333	1	0.666667	0.666667	0.666667	0.333333	0.333333	0.333333	0	0.666667	0	0.666667	0	1	0	0.666667	0.666667	1	0
219	0.333333	0	0.666667	0	0.666667	1	0.333333	1	0	0.666667	0.666667	0.333333	0.666667	0.333333	0	0.333333	0.333333	0.666667	0.666667	0	1	0	0.333333	0.333333	1	0.666667	0	0.333333	0.333333	0.666667	0.333333	0.666667	0	1	0.333333	1	0.333333	0.333333	0	0.666667	0.333333	0	0.333333	0.666667	0	1	0	0.666667	1
220	1	0	0.666667	0	0	0.333333	1	0.333333	1	0.666667	0	0.333333	0.666667	0.666667	0.333333	0.666667	0.333333	0.666667	0.333333	0.666667	1	0.333333	0.333333	0.333333	0.333333	0.666667	0	0.333333	0.333333	0	0.333333	0.333333	0	0.666667	0	0.666667	0.333333	0.333333	0.333333	0.666667	0	0.333333	0.666667	0.666667	1	0.333333	0.333333	0	0.333333
221	0.666667	1	0	0.666667	0.666667	1	0.333333	0.666667	1	0.333333	0	0.666667	0.666667	0	0	0.666667	0.666667	0.333333	0.333333	0.666667	0.333333	0.333333	0.666667	0	0.333333	0	0	0.333333	0	1	0.666667	0.666667	0.666667	0.666667	1	0.666667	0.333333	1	1	0.333333	0.666667	0	0.666667	0	0.333333	1	1	1	0
222	0.333333	0.333333	0	0.333333	0.666667	0.333333	0.666667	0	1	0.666667	1	1	0.333333	0.666667	0.333333	0.666667	1	0	1	0.333333	1	0.333333	0.666667	0	0.333333	0.666667	0	0.333333	0	0.333333	0.666667	0.333333	1	0.333333	0	0.333333	0.666667	0.666667	1	1	0	0	0.666667	0.666667	1	0.333333	0	1	0.333333
223	0	0	0.666667	0.333333	0.666667	0.666667	0.666667	0	0.333333	0.666667	0.333333	1	0.333333	0.333333	0.666667	0.333333	0.666667	1	0.333333	0.333333	0	0.666667	0	1	0.333333	0	0.666667	0.666667	0.333333	0.666667	0.333333	0.666667	0.333333	0.666667	0	0	0.666667	0	1	0.333333	0.333333	0	0	0.666667	0.666667	0.333333	0.333333	0.333333	0.666667
224	0	0	0	0.666667	0.666667	0.333333	0.333333	0.666667	0.666667	0.333333	1	1	1	0	1	0.666667	0	0	1	0.666667	0.333333	0.666667	0.666667	1	0	0	1	0.333333	0.333333	0	0.666667	1	0	0.666667	1	1	0.333333	0.666667	0	1	0.666667	0.333333	0.666667	0.333333	0.666667	0.333333	0.333333	0.666667	0.666667
225	0.666667	0.333333	0	0.333333	1	0	1	1	1	0.666667	0	0.666667	0.666667	0	0	1	0.333333	0.666667	0.666667	0	1	0.666667	1	1	0.333333	0	0	0.666667	0.666667	0.666667	0.333333	0.666667	0	0.666667	1	0.333333	0.333333	0.666667	1	0	0.666667	0.666667	0.333333	0.666667	0.666667	0.666667	0.666667	0.666667	1
226	0.666667	0.333333	0.333333	0.333333	0.333333	0.333333	0	1	1	1	0.333333	0	0.333333	0.333333	1	0.333333	0.666667	0.666667	0.666667	0.333333	0	0.333333	0.333333	0.333333	1	0	0	0.666667	0.333333	0	1	0.333333	0.333333	0	1	1	0.666667	0.666667	1	0.666667	1	0.333333	0.333333	0.333333	0	0.666667	0.333333	0	0.666667
227	0.666667	0.333333	1	0.333333	1	1	1	1	0.666667	0.666667	0.666667	0.666667	0.333333	0.666667	0	0	0.666667	0.666667	0.333333	0.666667	0	0.333333	0	0.666667	0.666667	0.666667	1	0.333333	0.666667	1	0	0.333333	0	0.333333	1	1	0.333333	0.666667	0	0	0.666667	0	0.333333	0.666667	0.333333	0.666667	0.333333	0	0.333333
228	0.333333	0.333333	0.666667	0.333333	0.666667	1	0.333333	0.666667	0.333333	0	0	0	0.333333	0.333333	0	0	0	0.333333	0.666667	1	1	0.666667	0.666667	0.333333	0.666667	0	0.333333	0.333333	0.666667	0.666667	0	0	0.333333	0.666667	0	0.333333	0.666667	1	1	0.333333	1	0.666667	0.666667	0.333333	0	1	0.666667	1	0
229	0.666667	0.666667	0.666667	0.333333	0.666667	0.333333	0.333333	1	0.666667	0	0.333333	0	1	0.333333	0.666667	0.333333	0	0.333333	1	0	0.333333	0.666667	0.666667	0.666667	0	1	1	1	0.666667	0.666667	0	0	0.333333	0.666667	1	1	0.333333	0	1	0	0.333333	0.333333	0.333333	1	0.666667	1	1	1	1
230	0.666667	0	0.666667	0.666667	0	0.666667	0.666667	0.666667	0.333333	0.666667	0.666667	0.666667	0.333333	0.666667	0.333333	0.666667	0.666667	1	0.333333	0.666667	1	0.333333	0.333333	0.333333	0.666667	0.333333	0	0.333333	0.333333	0	0.333333	0.333333	0	0.333333	1	0	0.666667	0.666667	1	0	0	0	0.666667	0	0	0.666667	1	0.666667	0.333333
231	0.333333	0.666667	0	0.333333	0.666667	0.333333	0.666667	0.333333	0	0	0	0	0.333333	0	0	0.666667	0.666667	1	0.333333	0.666667	0.666667	1	0.666667	0.666667	0.333333	0.333333	0.666667	0	1	1	1	0.666667	0.666667	0.666667	0	0	0.666667	0	0	0.666667	0.333333	0.333333	0.333333	0	1	0	0.333333	0	0.333333
232	0.666667	0	0	0.333333	0	1	0.333333	0	0.333333	1	0	0.333333	0	1	0.333333	0.333333	0	0	0.333333	0	0.666667	0.333333	1	0	1	0.333333	0.666667	0.333333	0.666667	0	0.333333	0.333333	0	0.333333	0.666667	0	0.666667	0	0.333333	0.333333	0.333333	0	1	0.333333	1	0.333333	0.666667	0.666667	0.666667
233	0.333333	0.666667	0.666667	0.666667	0	0.666667	0.666667	0.666667	0.333333	1	0.666667	0.333333	1	0.666667	0	0	0	0.333333	0.333333	0.666667	0	0.666667	0.333333	0	0.666667	0.666667	0.333333	1	0.666667	0	0.333333	0.666667	0.333333	0.333333	0.333333	0.333333	1	0.666667	1	0.333333	0.333333	1	0.333333	1	0.333333	0.333333	0.333333	0	0.333333
234	0.333333	0.333333	0.666667	0	0.333333	0	0.666667	0.333333	0	0.666667	0	0.333333	0.666667	0	0.333333	0.666667	0.333333	1	0.666667	0.666667	1	0.333333	0.333333	0	1	1	1	0.333333	0.333333	0.333333	0	0.333333	0.333333	0.333333	0	0.333333	1	0.333333	0.333333	0.666667	0	0	0.666667	0.666667	0.666667	0.333333	1	1	1
235	0.666667	0.666667	0.666667	0.666667	0	0.333333	0.333333	0.666667	1	0.333333	0.333333	0.333333	0.333333	0	0.333333	0	0	1	0.333333	1	1	1	1	0	0	0	0	0	0	0	0	0	0	0	0	0	0	0	0	0	0.333333	0.666667	0	1	0.333333	0	1	0.333333	0.666667
236	0.666667	1	0.666667	0	0.666667	0.666667	0	0	0.333333	0.333333	0.666667	0.666667	0	1	0.333333	0.333333	0.666667	0	0.666667	0.666667	0.333333	0	0.333333	0.666667	0.333333	1	1	0.333333	0.333333	1	1	1	1	0.666667	1	1	0.333333	1	0	1	1	0.666667	0.666667	0.666667	0.666667	1	1	0	0.333333
237	0.666667	0.333333	0.333333	0.666667	0.333333	0	1	0.333333	1	0	1	0.333333	0	0.333333	0.333333	0	0	0.333333	0.333333	1	0.666667	0.666667	1	0.666667	0.666667	1	0.666667	0.666667	0.666667	1	0.666667	0.666667	1	0	0.666667	0.333333	0	0.333333	0	0.333333	0.666667	0.333333	1	0.333333	0.333333	1	0.333333	0	0.333333
238	1	0.333333	0.333333	0.666667	0.333333	0.333333	0.666667	0.333333	0.333333	0.666667	0.333333	0.666667	1	0.333333	0.333333	0.333333	1	1	0.666667	0.666667	0.666667	0.666667	0.666667	1	1	0.666667	0.333333	0	1	0.333333	0.666667	1	0.666667	0.666667	0.666667	0.666667	1	0.333333	0.333333	0	0.666667	0.666667	0.666667	0.333333	0.666667	0.666667	0.333333	1	1
239	0.333333	0.333333	1	0	0.666667	0.666667	1	0.333333	0.666667	0.333333	0.333333	0.666667	0.666667	1	0	0.666667	0.666667	0.333333	0.333333	0.333333	0.333333	0.333333	0.333333	0	0.333333	0	0	0	0.666667	0	0.333333	0.666667	0	1	0.666667	0.666667	0.333333	1	1	0	0.666667	1	0.666667	1	0.333333	0	0.333333	1	1
240	1	0.666667	0.333333	0	0.666667	0	0.666667	0.666667	0	0.666667	0.666667	0.666667	0.333333	1	0.333333	1	0.333333	1	0	0.666667	0.666667	1	1	0.333333	1	0.333333	0.333333	0	0.666667	0	0	0.666667	0	0	0.333333	1	0.666667	0	0	0.666667	0.333333	0.333333	0	1	0.333333	1	0.333333	0.333333	0.666667
241	0	0.666667	0.666667	0	0.333333	0	0	0.666667	0.333333	0	0.666667	0.666667	0	0.666667	0	0.333333	0.666667	0	0	0.666667	1	1	1	0.666667	1	0	0	0.666667	0.666667	0	0.666667	0.333333	0.333333	1	0.666667	0	1	1	0.666667	0	0	0	0	0.666667	0	0	1	0.333333	0
242	0.333333	0.333333	0.333333	0	0.333333	0.333333	0.666667	0	0	0.333333	0.666667	0	0.666667	0	0.666667	0	0.333333	0	0.666667	0.666667	0	1	0.666667	0	0	1	0.666667	1	1	0.333333	0	0.666667	0.333333	0	0.666667	0.666667	0.333333	1	1	0.666667	0.333333	0.666667	0	0.666667	1	0.333333	0.333333	0.333333	0.333333
243	0	0	0	0.666667	0.666667	0	1	0.666667	0.666667	1	0.333333	0.666667	0	1	0	0.666667	0.666667	0	0	0.666667	0	1	0.333333	0.666667	0.666667	0	0	0	1	0.333333	1	0.333333	0	0	0.666667	0.333333	0	0.333333	1	1	0.666667	0	1	0.333333	1	1	1	0	0.666667
244	0	0.333333	0.333333	0.666667	0.333333	0.666667	0.333333	0.333333	0.333333	1	0.333333	0	1	0.333333	0.333333	1	0.333333	1	0.666667	0.333333	0.666667	0.333333	0.666667	1	0.666667	0.333333	0.666667	1	1	0	0.666667	1	0	0	0.333333	0.333333	0	0.666667	0	0	0	0.666667	0	0.333333	0.333333	1	0.333333	0.333333	0
245	0	0.333333	1	0.333333	0.333333	0.333333	1	0.333333	0.333333	0	0.333333	1	1	0.666667	0	0.666667	0.333333	0.666667	1	0.333333	0.666667	0.666667	0.666667	0.333333	0	0.333333	0.333333	0.333333	0.666667	0	0	0.666667	1	0	0.666667	1	0.666667	0.666667	0.333333	0	0.333333	0	0.666667	0.666667	0	1	0.333333	0	0.666667
246	1	0.333333	0	0	0.666667	0	0	0.666667	0.333333	0.666667	0.333333	0	1	0.666667	0.333333	1	0.333333	0.333333	0	0.333333	0.666667	0	0.666667	1	0	0.666667	1	1	0.333333	0	0	0	0.333333	1	0.333333	0.333333	0.333333	0.666667	0	0.333333	0.333333	0.666667	0	0.333333	0	0	0.666667	0.333333	0.333333
247	0.333333	0.666667	0.333333	0	0.666667	0	1	0.666667	0.333333	0.333333	0.333333	0.333333	1	0	0	0	0.333333	1	1	1	0.333333	0	0.666667	0	0.666667	0.666667	0.666667	0.333333	0.666667	0	0	0.666667	1	1	0.666667	0	0.333333	0	0.666667	1	0.333333	0.333333	0.333333	0.333333	1	1	1	0.333333	0
248	0.333333	1	0.666667	1	1	0.333333	1	0.666667	0	1	0.333333	0.666667	0.666667	1	0.333333	0.333333	0.333333	0.333333	1	0	1	0	1	0	0.666667	0	0	0	0.666667	0.333333	0	0	0.333333	0.666667	0.666667	1	1	0.666667	0.666667	0	1	0.666667	0.666667	0	0.333333	0	0.666667	0	1
249	0.666667	0	0.333333	0.333333	0	1	0.333333	0.666667	0.333333	0.333333	0.333333	0.333333	1	0.333333	0.333333	0	0.666667	1	1	0.666667	0	0.666667	0.666667	0.666667	0	0.666667	0	0.333333	0.666667	0.666667	0.333333	0.666667	0.666667	1	0.333333	0	0.333333	0.666667	0	0	0.666667	1	1	0.333333	1	1	0.333333	0.333333	0.333333
250	0.333333	0.333333	0.666667	0	0	0.666667	0.666667	0.666667	1	1	0.666667	0.666667	0	0.333333	0.333333	0	0.333333	0.333333	0.333333	0.666667	1	1	1	0	0.333333	0.333333	0	1	0.666667	0	0.666667	0.666667	1	0	0.666667	0.333333	0	1	0.333333	0	0.666667	0.666667	1	0.333333	0.333333	0	0.333333	0.333333	0.333333
251	0.666667	0.666667	0.333333	0.666667	0	0.666667	1	0.333333	1	1	0.333333	0.333333	0	1	0.333333	1	0.333333	0.333333	0	0.666667	0.333333	0.666667	0.666667	1	0	0.666667	0.666667	0	0.333333	0.333333	0.666667	0	0	0.333333	0.666667	1	1	0	0	0	0	0.333333	0	1	0.333333	0	0.666667	0	0.666667
252	0.333333	0.333333	0.333333	0	1	0.333333	0.333333	0.666667	0.333333	0.666667	0	0.333333	0.333333	0.666667	0.333333	0.333333	0.666667	0.333333	0.333333	0.666667	0	0	0.666667	0	0	0.666667	0	0.333333	1	0.333333	0.333333	0.666667	0	0.333333	0.666667	0.333333	0.333333	0.666667	0.333333	0.666667	0.333333	0.333333	0	0	0.333333	0	0.333333	0	0
253	0.666667	0	0.333333	0.666667	0.666667	0.333333	0.666667	0.333333	0.333333	0.666667	0	0	1	0.333333	0.666667	0	0.333333	0.666667	0.666667	0.333333	0.333333	1	0.333333	0.333333	0	0.333333	0.333333	0	0.666667	0	1	0.333333	0	0	0.666667	0.333333	0	1	0.666667	0	1	0.333333	0.666667	0.666667	0	1	1	0.666667	0.333333
254	1	1	0.333333	0.666667	0.666667	0	0.666667	0	0.666667	0.333333	0.333333	0.333333	0.666667	0.333333	0.333333	0	0.333333	0.333333	0	0.333333	0	0	0.333333	0.666667	0.333333	0.666667	0.333333	0.666667	1	0.333333	0	0.333333	0.333333	0.666667	0.666667	0.333333	0	0.333333	0.333333	0.666667	0	0.333333	0.666667	0.333333	0.333333	0.666667	0	0.333333	0
255	0.666667	0.666667	0.333333	0.666667	1	0.333333	0.666667	0.333333	0.666667	0	0	0.666667	0.666667	0.666667	0.333333	0	0.333333	0.333333	1	0.666667	0.333333	0	0.333333	0	0	0.333333	0.666667	0.666667	1	0.666667	0	0.333333	0	0	0.333333	0	0	0	0.666667	0.666667	0.333333	0.333333	1	0.333333	0	1	0.666667	0	0
256	0	0.333333	0.333333	0	0.666667	0	0.333333	0.666667	0	0	0.333333	0	0	0	0.666667	0.333333	0.666667	0	0.333333	1	1	0	0.666667	0	0	0.666667	0.666667	1	0	0	1	0	0	0.333333	0.666667	0	0	1	0.333333	0	0.666667	0	0.333333	0.666667	0	0.666667	0.666667	1	1
257	0.333333	0.666667	0	0.333333	0.666667	1	0.333333	0.333333	1	0	0.666667	0.666667	1	1	0.333333	0.666667	0	1	0	0.666667	0	0	0.666667	1	0	0.666667	0.333333	0.333333	0.666667	0.333333	0	0.666667	0.666667	0.666667	1	0.666667	0	0.333333	0	0.666667	0.666667	0.333333	0.333333	0.333333	0	1	0.666667	0.666667	0.333333
258	1	0.666667	0.666667	1	1	1	0.333333	0.666667	0	0.666667	1	0.666667	0.666667	1	0.333333	0	0.666667	0.333333	1	0	0	0.666667	0.666667	1	0.333333	0.666667	0.333333	0.333333	0.666667	1	0.666667	0.333333	0.333333	0	0.333333	0.666667	0	0.333333	0.333333	1	0.666667	1	0	0.666667	1	0.333333	0.333333	1	0.666667
259	1	0.333333	0	1	0.333333	0.666667	0	0	0.333333	0	0.666667	0.666667	0.666667	0.666667	0.333333	1	0.333333	0	0.666667	0.666667	1	1	0.666667	0.666667	0.333333	0.666667	1	0.666667	0.666667	0	0.666667	0.333333	0	0.333333	0.666667	0.666667	0	0.333333	0	1	0.666667	0	0.333333	0.666667	0	0	0.666667	1	1
260	0.333333	0.666667	0.333333	0.666667	0.666667	0.333333	0	0.333333	0.666667	1	0.333333	1	1	0.333333	0.666667	0.666667	0.666667	0.333333	1	0.333333	0.666667	0	0.666667	1	0.666667	0.666667	0	0	0.333333	0	0.333333	0.666667	1	1	0.666667	1	0	0.666667	0	0	0.666667	0.333333	0	0.666667	0.666667	0	0.333333	0.333333	0.666667
261	0	0.333333	0.666667	1	0.666667	0	1	0.666667	0.666667	0.333333	0.666667	0.666667	0	0.333333	1	1	1	0	0.666667	0.666667	1	0.666667	1	0.666667	1	0.333333	0	0.666667	0.666667	0.666667	0	0.666667	0.333333	1	0.333333	1	1	0.666667	0	0	1	0.666667	0.333333	0.666667	1	1	1	0.666667	0.666667
262	1	1	1	1	0.333333	0.333333	0.666667	0.333333	0.666667	0.333333	0.666667	0.666667	0.666667	0.333333	0.666667	0.666667	0	0.333333	0.666667	0.666667	0.666667	0.666667	0.666667	0	0.666667	0.666667	0	1	0.666667	0	0.666667	0.666667	0	0.666667	0.666667	0.333333	1	0.666667	0	0.333333	1	0.333333	0	0	0	0	0.666667	0.333333	1
263	0.666667	0	0.333333	0	1	0.666667	0	0.666667	0.333333	0.333333	0.333333	0	0.666667	0.333333	0.666667	1	0	0.666667	0.666667	0.333333	0.666667	1	0.333333	0.666667	0.333333	0.666667	0	0	0.666667	0	0.333333	0.666667	0	1	0.666667	0.333333	0.333333	0	0.333333	0.333333	0	0.333333	1	0.666667	0.666667	0	0.333333	0.666667	0.333333
264	0.666667	1	0.333333	0	0.666667	0.333333	0.666667	0.666667	0	0.333333	0	0.666667	0.333333	0.666667	0.666667	0.333333	0.666667	0	0.666667	0.666667	1	0.333333	0.666667	0.666667	0.666667	0.666667	1	0	0.666667	0.333333	1	1	1	0	0.666667	0	0	0.333333	0.333333	0.666667	0.666667	0.666667	1	0.333333	0.333333	0.333333	0.666667	0	1
265	0.333333	0.666667	0.333333	1	0.666667	0.666667	1	0	1	0.666667	0.333333	0	0.333333	0.666667	0.666667	0.333333	0.666667	0	0.666667	1	1	1	1	1	0.333333	0	0.333333	0.666667	0	0	0	0.666667	0	1	0.333333	1	0.666667	0.666667	0	1	0.666667	0.666667	1	1	0	1	0	1	0.666667
266	0	0.666667	0	0.666667	0	0.333333	0.333333	0.666667	1	0.333333	0.333333	0.333333	0.333333	0.666667	0.666667	1	0.333333	0.666667	0.333333	0.666667	1	1	0.666667	0.666667	0.666667	0	0	0.333333	0.666667	0	0	0.333333	0	1	0.333333	1	1	1	0.333333	0.333333	0.666667	0.333333	0.333333	0.333333	0.333333	0.666667	0	0	0
267	0	0.666667	0.666667	0	0	0.666667	0	0.666667	0.666667	0.666667	0	0.333333	1	0.333333	0.666667	0.333333	0.666667	0.333333	1	0.333333	0.666667	0.333333	0.666667	0.333333	0.333333	0.333333	0.666667	0	0.666667	1	0	0.666667	0.666667	0.333333	0.666667	0.333333	0.666667	0.333333	0.666667	0.666667	0.666667	1	0.333333	0.333333	0.333333	0.333333	0.666667	0.333333	0.666667
268	0.333333	0.666667	0.666667	0.333333	0.666667	0	0.666667	1	0.333333	0.333333	0.333333	0.666667	0.333333	0.666667	0	0.666667	0.666667	0	0.666667	0.666667	0.333333	1	0.666667	0.333333	0	1	0.333333	0	0.666667	0.333333	0.666667	0.666667	0	1	1	0.333333	0	0.666667	0.333333	0.666667	0.333333	0.333333	1	0.333333	0.333333	1	0.333333	0.333333	0
269	0	0.666667	1	0	0.666667	0	0.666667	0.333333	0.666667	0.666667	0.666667	0	0.666667	0.333333	0.666667	0.666667	0.333333	0.666667	0.666667	0	0.666667	0.666667	0	0.333333	1	0.333333	1	0.666667	0.666667	0	0.666667	0	0.333333	1	0.333333	0.333333	0	0.666667	0.333333	0.666667	0.333333	0.333333	0.666667	0.666667	0	1	1	0.666667	0
270	0.333333	0.666667	0.333333	0.333333	0	0.333333	0.666667	0.666667	0.666667	0.333333	0.333333	0.666667	0.333333	1	1	0	1	0.333333	0.666667	1	0	0	0	0	1	0.333333	0	0	0.333333	0	0.333333	0	0.666667	0.333333	0.333333	0.666667	0.333333	0.333333	0	0.333333	0.333333	0.666667	0.333333	0.666667	0.333333	1	0	0.333333	0.666667
271	0.333333	0.666667	0.666667	0.333333	0.666667	0.666667	0.333333	0	0.666667	0.666667	0.666667	0.333333	0.333333	0.666667	0	0.666667	1	0.333333	0.666667	0.666667	0.333333	0.666667	0.666667	0.666667	0	0	0.666667	0.333333	0.666667	0.333333	0.666667	0.333333	0.333333	0.666667	0.333333	0.333333	0.666667	0.333333	0.333333	0.666667	0.666667	0.666667	1	0.333333	0.666667	1	1	0	0
272	0.333333	0.666667	0	0.666667	0.666667	0.333333	0.333333	0.666667	0.666667	0.333333	0	0.666667	0.333333	0.333333	0.333333	0.666667	0.333333	0.333333	0.666667	0.666667	0	1	0.333333	0.666667	0.333333	0.333333	0.333333	0.666667	0.666667	0.333333	0.666667	1	0.666667	0.333333	0	0	0.333333	0.333333	0.666667	1	0.333333	0.333333	0.666667	0.666667	0.333333	0.666667	0.333333	0.333333	0.333333
273	1	0.333333	0.666667	0.666667	0.666667	0.666667	0.666667	0.666667	0	0.333333	0.333333	1	0.666667	0.666667	0	0.333333	0.333333	0.666667	0.333333	0	0.666667	0.333333	0	0.333333	0.666667	0.333333	0.333333	0.666667	0.666667	0.333333	0.666667	0.666667	0.333333	0.666667	0	0.333333	0.666667	0	0.333333	0.666667	0.666667	0.333333	0.666667	0.333333	0.333333	0.666667	0.666667	0	1
274	0.666667	1	0.666667	0	0.333333	0.333333	0.333333	1	0.666667	0.333333	0.666667	0	0.333333	0.333333	0.333333	0.333333	0.666667	0	0	0.666667	0.333333	1	0.333333	1	0	0.666667	1	0.333333	0.333333	0.333333	1	0.333333	0.666667	0.333333	0.666667	0.333333	0	0.666667	1	0.666667	0.333333	0.333333	1	1	0	0.333333	0.666667	0.333333	0.333333
275	0.666667	0.666667	0.333333	1	0.333333	0.666667	0.333333	0.666667	0	0.666667	0.666667	0.666667	0.333333	0.666667	0.666667	0.666667	0.666667	0.666667	0.666667	0.333333	0.666667	0.333333	0.666667	0	0	0.666667	1	0	0.333333	0	1	1	0.333333	0.666667	0	0	0.333333	0	0	0	0	0	0	0.666667	1	0	0.666667	1	1
276	0.333333	1	1	0.333333	1	0	1	0.333333	1	0	1	0.666667	0.666667	0	0.333333	0.666667	0.333333	0.333333	0.666667	0.333333	0.333333	0.666667	0.333333	0.333333	0.666667	0.333333	0.666667	0.333333	0.666667	0	0	0.666667	0.333333	0	0	0.333333	0.666667	1	0	1	0.333333	1	0.666667	0.666667	0	0	0.333333	0.666667	0.333333
277	0	0	0.333333	0	0.333333	0	1	0.333333	0.666667	1	0.666667	0.666667	0	0.333333	0.333333	1	0.666667	0	1	0.666667	0.333333	0.666667	0.333333	0.666667	0.666667	0.333333	0.333333	0	0.333333	0	1	0.666667	1	0	1	0.333333	0.333333	0.666667	0.666667	0.666667	0.666667	0.666667	0.666667	0.333333	0	0	0.333333	0	0
278	0	1	1	0	0.666667	0	0	0.333333	0.666667	0.666667	0.666667	0.666667	0.333333	0	0	0	0.333333	0.666667	1	0	0	0	0.333333	0.666667	0.333333	0.333333	0.333333	1	0.666667	0	0	0	0	0	0.333333	0	0	0	0	0	0.333333	0	0	0	0.333333	0	1	0.333333	0
279	0	0	0.666667	1	1	0.333333	0	0.666667	0.333333	0	0.666667	0.333333	0	0.333333	0.333333	1	0.333333	0.333333	0	0	0.666667	1	0.333333	0.666667	1	0.333333	0.666667	0	0.666667	0.333333	0.666667	0	0	0.666667	0.666667	0.333333	0.666667	0.333333	0.666667	0.666667	0.666667	0	0.333333	0.333333	0.666667	0.333333	0.333333	0.666667	0.333333
280	0	0	0.333333	0.333333	1	0.666667	0.333333	0	0.666667	0.333333	0.666667	0.333333	1	0	0	0.333333	0	0.666667	0.333333	1	0.333333	1	1	1	1	0.333333	0.666667	0.333333	0	0.666667	0.666667	0.666667	0.333333	0.333333	0.666667	0	0.666667	0.666667	0	0.666667	0.666667	0.333333	1	0	0.333333	1	1	1	1
281	0	0.333333	0.666667	0.333333	0.666667	1	0.666667	0.666667	0	0.666667	0.666667	0.666667	0.333333	0.666667	0	0.666667	0.666667	1	0	0.666667	0	0	0.333333	0.666667	0.333333	0.666667	0.333333	1	0.333333	1	0	1	0.333333	0	1	0.333333	0	0.333333	0.333333	1	0.333333	1	0	0.666667	0.333333	0.333333	0.666667	0.333333	0
282	1	1	0.333333	0	0.333333	0.666667	0	0.333333	0.333333	0.666667	0.666667	0	0	0.666667	0.333333	0	0.333333	0.666667	0.333333	0.666667	0.666667	1	0.666667	0.333333	0.333333	0.333333	0.333333	0	0.333333	1	1	1	0.333333	0.666667	0.666667	1	0	0.666667	0.333333	0.333333	0	0	0	0.333333	0.666667	0.333333	0.333333	0.666667	0
283	1	0.333333	0.333333	0.666667	0.333333	1	1	0.333333	0.666667	0.666667	0.333333	0.666667	1	0.333333	0.333333	0	0.666667	0.333333	0	0.333333	0.333333	0.333333	0.666667	0	0	0.666667	0.666667	0.666667	0	0	0.666667	0	0.666667	0.666667	1	0	0.333333	0.666667	0.666667	1	0	0	0	0.333333	0.666667	0.666667	0.666667	0.333333	1
284	0	0.333333	0.333333	1	0.333333	0.666667	1	0.333333	0.666667	0.666667	0.666667	0	0.666667	0.333333	0.666667	1	1	0.333333	0.666667	0	0.666667	0.666667	0.333333	1	0.666667	0.666667	0.333333	0	0	0.333333	0	0	0	0	0.333333	0.666667	0.333333	0.666667	0.333333	0.333333	0.666667	0.666667	1	0	0	0	0.333333	0.666667	0.333333
285	0	0.666667	1	1	0.333333	0.333333	0.666667	0	0.666667	0.666667	0.666667	0	0.666667	0.666667	0.333333	1	0.333333	0.666667	0	0.333333	0.666667	1	0.333333	0	1	0.333333	0.333333	1	0	0.666667	0.666667	0.666667	0	0	0.333333	0.666667	0.333333	0.666667	0.666667	0	0.333333	0.666667	0.333333	0	0.666667	1	0.333333	0.333333	0
286	0	0	0	0	0	0	1	0.333333	0	0.666667	0.666667	0.333333	1	0.333333	0.333333	0	0.333333	0.666667	0.666667	1	0.333333	0.333333	0.333333	0.666667	1	0.333333	0.333333	0	0.333333	0.666667	0.666667	0.666667	0.333333	0	0.333333	0.333333	1	0.666667	0.666667	0.333333	0.666667	0.333333	1	0.333333	0.666667	0.333333	0.333333	0.666667	0.666667
287	1	0.333333	0.333333	0.666667	0	0.666667	0.666667	0.333333	0.333333	0.333333	0	0.666667	1	0.333333	0.333333	0.333333	0.666667	0.333333	1	0.333333	0.666667	0	0.333333	0	0.666667	0.666667	0.333333	1	0.333333	0.333333	0	0.666667	0.333333	1	1	0.666667	0	0.333333	0	1	0	0.666667	0.666667	0.666667	0	0.666667	0.666667	0	0.666667
288	0.333333	1	0	1	1	0.333333	0.666667	0.666667	0	0.666667	1	0.333333	0.666667	0.666667	0	0.666667	0	0.333333	0	0.333333	0.333333	0.333333	0.666667	0	1	0.333333	0.333333	0	0.333333	0	0.666667	0	0.666667	0	0	0	0.666667	0.333333	1	0.666667	0.666667	0.666667	0.666667	0.333333	0.333333	1	1	0.333333	0.666667
289	0.666667	0	0.333333	0	1	0.333333	0.666667	0.666667	0.333333	0.666667	0.333333	0.333333	1	0.333333	0.666667	0	0.333333	0.333333	0.666667	0.333333	0.333333	0.666667	0.666667	0.333333	0.666667	1	0.333333	0.666667	0.333333	0.333333	0.666667	0.666667	0.333333	0.666667	0.333333	1	0.666667	0.666667	0	0	0	0	0.666667	0.666667	1	0.666667	1	0	0.666667
290	0.666667	0.333333	0.333333	0	0.666667	0.666667	0.666667	0.333333	1	0.333333	0.333333	0	1	0.333333	1	1	1	0.666667	0.333333	0.666667	0.333333	1	1	1	0.666667	0	0.333333	0.666667	0.666667	0.666667	0.666667	0.666667	0.666667	0.333333	0.333333	0.666667	0.333333	0.666667	0.666667	0.666667	0.333333	0.666667	0.333333	0.666667	0.666667	0.333333	1	1	0.666667
291	0.333333	0.666667	0	0.666667	0.666667	0.333333	0.666667	0.666667	0	0.333333	0.666667	0.333333	0.666667	0	0.666667	1	0	0.666667	1	0.333333	0.666667	0.666667	0.666667	0.333333	0	0	1	0	1	0.333333	0.666667	0.666667	0.666667	1	0	0.666667	0	1	0.666667	0.666667	1	1	0.666667	0.666667	0	1	0.666667	0.333333	0.666667
292	0.333333	0.666667	1	0	1	0.666667	0.333333	1	0.333333	0.333333	0.666667	1	0	0.666667	0	0.666667	0.666667	1	0	0.666667	0.666667	0.333333	0.666667	0.666667	0.666667	0.666667	0	0.333333	0	0	0.333333	0	0.666667	0.333333	0	0.333333	0.666667	0.333333	0	0.666667	1	0	0.666667	0.666667	0.666667	0.333333	0	0.666667	0.333333
293	0.666667	1	0.333333	0.333333	0	0	0.666667	0.666667	0.666667	0.333333	0.666667	0.666667	0.333333	0.666667	0.666667	0.333333	0.666667	0.666667	0.333333	1	0.666667	0.333333	0.666667	0.666667	0.333333	1	0.666667	0.333333	0.666667	0.666667	0	0.333333	0.666667	0.666667	0.666667	0.333333	1	0.333333	0.666667	1	0.333333	0.333333	0.666667	0.666667	0.666667	0.666667	0.333333	0	1
294	0.333333	0.333333	0.333333	1	0.333333	0.333333	0.666667	1	0.666667	0.333333	0.666667	0.333333	0	0	0.333333	0.333333	0	0.333333	0.333333	0.666667	0	0.333333	0.333333	0	0.666667	0.666667	0.666667	1	0.333333	0.333333	1	0.333333	0.666667	1	0.333333	0.666667	0.666667	0	0	0.666667	0	0.333333	0.666667	0.333333	0.666667	0.333333	0.666667	1	0
295	1	0.666667	0.333333	1	1	1	0	0	0	0	0.333333	0.666667	0.666667	0.333333	0.333333	1	0.666667	1	1	1	0.333333	1	0.333333	0.333333	1	1	0.666667	1	1	0.333333	0.666667	0	0.333333	0	1	0	1	0.333333	0.333333	0.666667	0.666667	0.666667	1	0.666667	0	0.666667	0.666667	1	0.333333
296	1	0.666667	0.666667	0.666667	0.333333	0.333333	1	0.333333	0.666667	0.666667	0.333333	0.333333	0.333333	0	1	1	0.666667	0.666667	0.333333	0	0.333333	0.333333	0	0	0.333333	0	0	1	0.333333	0.666667	0	0.666667	0.666667	0.333333	1	0	0.333333	0.333333	0	0.333333	0.333333	0.333333	0.333333	0.666667	0	1	0.333333	0.333333	0.666667
297	1	0.333333	0	0.666667	0.333333	0.333333	0.333333	0.666667	0.333333	0.333333	0.666667	0	1	0.333333	0.666667	0.333333	1	0.666667	0.333333	1	0.333333	0.666667	0.333333	0.666667	0	0.666667	0.666667	0	0.666667	0.666667	0.333333	0.333333	0.666667	0.333333	0.333333	0.666667	0.333333	0.333333	0.666667	0.333333	0.666667	0.333333	0.666667	0.333333	1	0.666667	0.333333	0.666667	0
298	0.333333	0.666667	0.333333	0.333333	0.666667	0.333333	0.333333	1	0	1	0.666667	0.666667	1	0.333333	0.666667	0.666667	0.666667	0.666667	1	0.666667	0.666667	1	1	0	1	1	0.666667	0.666667	0	0.666667	1	0.333333	0	1	0.666667	0.333333	0.666667	0.666667	0.333333	0.666667	0.333333	0.333333	0.666667	0.333333	0	1	1	0.333333	0.333333
299	0.333333	0	0	1	1	0.333333	0.666667	0	1	0.666667	0.666667	0.333333	1	0.333333	0.333333	0.666667	0.666667	1	1	0.333333	0.666667	0	0.333333	0.333333	0.666667	0.333333	0.666667	0	0.333333	0	0.333333	0	0.666667	0	0.666667	1	0.333333	0	1	1	0	0	0	0	0	0.666667	0	0	0.333333
300	0	0	0	0	1	0.666667	0	0	0	0	1	0	0	0	0	0	0.333333	1	0.666667	1	0.333333	0.333333	0	0.333333	1	0.666667	1	0.666667	0	0.666667	0.333333	0.666667	1	0.666667	0.333333	0.666667	1	1	0.333333	0.333333	1	0.666667	0.666667	1	0.333333	1	0	0	0.666667
301	0	1	0.333333	0.333333	0	0	0.333333	0	0.666667	0	1	0.666667	0	0	0.666667	1	1	1	0.333333	0.666667	0.333333	1	0.666667	1	0.666667	1	0.333333	0.333333	0.666667	0.666667	0.666667	0.666667	0.333333	0.666667	0.333333	0	0.666667	0	0.666667	0.333333	0.333333	0.666667	1	0.666667	0.333333	0.666667	0.333333	0.666667	0.666667
302	0	0	0.666667	1	0.333333	0.333333	0.666667	0	0	0.333333	0	1	0	1	0.666667	0.333333	0.333333	0.666667	0	0.666667	0.666667	0	0.333333	0.666667	0	0	1	0	1	0.333333	0	0.333333	0.666667	0.333333	0.333333	1	0.333333	0.333333	0.666667	0.333333	0.666667	0.666667	1	1	0.666667	0	0.333333	0.666667	1
303	1	0.333333	0.333333	0	0.333333	0.666667	0.333333	0.333333	0.666667	0	1	1	0	0	0	0	0	1	1	1	0.666667	0.333333	0.333333	1	1	0.666667	0.666667	0	0.666667	0.666667	0	1	1	0	0	0.333333	0	0	0.666667	1	0	1	0.333333	0.333333	0.666667	0	0.333333	0.666667	0
304	0	0.333333	0.666667	0	0.333333	0.666667	0	0.666667	0	0.333333	0.333333	0.666667	0.666667	0	0.333333	0	1	0.333333	0.666667	1	0.333333	0	0.333333	0.333333	0.333333	0	0.666667	0	0	0.333333	1	1	0.333333	0	0	0	0.333333	0	0.333333	0.666667	0	0	0	0	1	1	1	0.666667	0.666667
305	0.333333	1	0	0.333333	0	1	0.333333	0.333333	0.666667	0.666667	1	0.333333	0.333333	0.666667	0.666667	1	0.666667	1	0.333333	0.333333	0.666667	0	1	1	0	0.333333	0.666667	0.333333	0.333333	0.333333	0.333333	1	0.333333	0.333333	1	0.333333	0.333333	0	0.666667	0.666667	1	0.333333	0.333333	0.666667	0.666667	0	0	0.666667	0.666667
306	0	0	1	0	0	0.333333	0	1	1	0	0	0.666667	0	0.333333	1	0	0	0.333333	0.666667	1	1	0.333333	0	1	0.666667	0.666667	0.666667	0.666667	0.333333	0.666667	0.666667	0.666667	1	0.666667	0.666667	0.666667	0.333333	1	0	0.333333	0	0.333333	0.333333	0	0.333333	0.666667	0.666667	1	0.666667
307	0.333333	0	0.333333	0	0.666667	0	0.333333	1	0.333333	1	0.666667	1	0.666667	0.666667	0	0.333333	0	0.333333	0.333333	0.333333	0.333333	0.666667	0.333333	1	0.333333	0.333333	0.666667	0.333333	0	0	0	0	0.333333	0.666667	0.333333	1	0.666667	0.666667	0.333333	0.666667	0.333333	0.333333	0.666667	0.666667	0.666667	0.333333	0	0.666667	0
308	0.666667	1	0.333333	0.333333	1	0.333333	0	0.666667	0.333333	0.666667	0	0	0	1	0	0.333333	0	1	0.333333	0	0.333333	0.666667	0.666667	1	0.666667	0.666667	0.666667	1	0.666667	0.333333	1	0	0.666667	0.333333	0	0.333333	0.333333	0	0.333333	0.333333	0.666667	0	0.666667	1	0	0	0	0.333333	0.666667
309	0	0.666667	0.666667	0	0.666667	0.666667	0.666667	0.333333	1	0.666667	0.666667	0.666667	0	1	0.666667	0.333333	0.666667	0.333333	0.666667	0.666667	0.666667	0	1	0.333333	0.333333	0.666667	1	0	0.666667	0.666667	0.333333	0.333333	0	0.333333	1	0.333333	0.666667	1	0.333333	0.333333	0.333333	0.666667	0.666667	0	0.333333	0.666667	0	0.666667	0
310	0.666667	1	0.333333	0.333333	0	0.666667	0.666667	1	0.333333	0.666667	0.666667	1	0.666667	0.666667	0.666667	0.666667	0.666667	0.666667	0.333333	0.666667	1	0.333333	0	0.666667	0	0.666667	0.666667	0.666667	0	0.333333	0.666667	0	0.333333	0	0	0	0.666667	0.666667	1	0.333333	1	0.333333	0.666667	1	0.333333	0.666667	0.666667	0	0.333333
311	0.333333	1	1	0.333333	1	1	0.333333	1	0	0	0.666667	0.666667	0.666667	0.333333	0.666667	0.666667	0.666667	1	0	0.333333	0.666667	0.666667	0.333333	0.666667	0.333333	0.666667	0.333333	1	0.666667	0.666667	0.666667	1	0.333333	0.666667	0.333333	0.666667	0.666667	0.333333	1	0.333333	0.666667	0.666667	0.333333	0.666667	0.666667	0	0.333333	0.666667	0.333333
312	0	1	0.333333	0.666667	0.333333	0.333333	0.666667	0.666667	0.666667	0.333333	1	0	0.333333	0.666667	0.666667	0	0.333333	1	0.333333	0.333333	0.666667	0	0	0.666667	1	0.333333	0.333333	0.666667	0	0	0	0.333333	0.666667	0	0.666667	0	0.666667	1	0.333333	0	0	0.666667	0	0.333333	0.666667	0	1	0.666667	0.333333
313	0.333333	1	0.333333	0.666667	0	0	1	0.666667	0.666667	0.666667	1	0.333333	0	0	0.333333	0.666667	0.333333	0.666667	0.666667	0.333333	0	0.666667	0.333333	0	1	0.333333	0.666667	1	1	0.666667	1	0	0	0	1	0	0.333333	0.666667	1	0	0	0.666667	0.333333	1	0.333333	1	0.666667	0.333333	1
314	0	1	0.333333	0.666667	0.333333	1	0.666667	0.666667	0	1	0.333333	1	0.666667	0.333333	0.666667	0.666667	0.333333	0.666667	0.666667	0	0.333333	0	0.333333	0.333333	0	0.333333	0.666667	1	0.333333	0.666667	1	0.333333	0	0.333333	0.666667	0.666667	0.333333	0.666667	0.666667	0.333333	1	0.333333	0.666667	0.333333	0.666667	0.666667	0.666667	0.333333	0.666667
315	0.333333	0.666667	1	0	0.666667	0.666667	0.666667	0.666667	1	1	0.666667	0.333333	0	1	0.333333	0	1	0.333333	0.666667	0.666667	0.333333	0.666667	0	0.333333	1	0.333333	0.333333	1	0.666667	1	1	0	0.666667	0	1	0.333333	0.666667	0	0.666667	0	1	0.666667	1	0.666667	0.333333	0.333333	0.333333	0.666667	0.666667
316	0.333333	0	0.333333	1	0	0.666667	0.666667	1	0.333333	0	0.333333	0.666667	0.666667	0.666667	0.666667	0.333333	0.333333	0.333333	0.666667	1	0.333333	0.333333	1	0.333333	0.666667	0	0.333333	1	1	1	0.333333	0.666667	0.666667	0.666667	0.333333	0.666667	0.333333	0.666667	0.666667	0	0.666667	0.666667	0.333333	0	0.333333	0	0.666667	0.333333	1
317	0	0	1	0	0	0.666667	0	0	0.333333	1	1	1	0	0.333333	0	0	0	0.666667	0.666667	0.666667	0.666667	0	0.666667	0.333333	0.333333	1	0.333333	0.333333	0.666667	0	0.666667	0.666667	1	0	0.666667	0.333333	0.666667	0	0.666667	0.333333	0	0.666667	0.333333	1	0	0	0.666667	0.666667	0
318	0.666667	0	0.333333	0.666667	0.333333	1	1	1	0.333333	0	0.666667	0.333333	0.666667	1	0.333333	0.666667	0.333333	0.333333	1	1	0.666667	0	1	0.666667	0.666667	0.666667	1	0.333333	1	0.333333	0.333333	0	0.666667	0.666667	0.333333	0.666667	0.333333	0	0.333333	0.333333	0	1	0	0.666667	0.666667	0.333333	0.666667	0.333333	1
319	0.333333	0.666667	0.333333	0.666667	0.333333	0.333333	1	1	0.666667	0	0.666667	0.666667	0.666667	1	0.333333	0.333333	0.666667	1	0.333333	1	0.333333	0.333333	0.333333	1	0.333333	0	0.666667	0	0	0.666667	0.666667	0.333333	1	0.333333	1	0.333333	0.666667	1	1	0.333333	0	1	0	1	0.333333	0.333333	0.666667	1	1
320	0.333333	0	0.666667	0	1	0.666667	0.666667	0.333333	0.666667	0.333333	0.333333	0.666667	0.333333	1	0.333333	0.666667	1	0.333333	0.333333	0	0.666667	0	0.333333	0.333333	0.333333	0.333333	0.333333	0.666667	0.666667	1	0	0.666667	1	1	1	1	0	0	0.333333	0.666667	0.666667	0.666667	1	0	0.666667	1	0.666667	0.666667	0.333333
321	0	0	0.666667	0.333333	0.666667	1	0.666667	1	0	0.333333	0.666667	1	0.666667	0.666667	0.666667	0	0	0.333333	0.333333	0.333333	0.666667	0.333333	0.666667	1	0.666667	0.666667	1	0	0	0.666667	1	0.666667	0.666667	1	0.333333	1	0.333333	0	0.333333	1	0.333333	0.333333	0.333333	0	0	0.666667	0	0	0
322	0.333333	0.333333	0.666667	0.666667	0.333333	0.333333	0.333333	0.666667	0	0.333333	1	1	0.333333	0.666667	0.666667	0.333333	0	0.333333	0.333333	0	1	0.333333	0	0	0.333333	0	0	0.333333	0	0.333333	0.333333	0	0	0.333333	0	1	0.333333	0	0	0.333333	0	1	0.333333	0	0	0.333333	0	0	0.333333
323	0.333333	0	0.333333	0.666667	0	0	0	0	0.666667	0.333333	0.666667	1	0.666667	0.333333	0	0.333333	0	1	0.666667	0	0.333333	0.333333	0.666667	1	0	0.666667	1	0	0	0.333333	0	0	0	0	0.666667	0	0.666667	0	1	0.333333	1	0.666667	1	0	1	0.333333	0.666667	0.666667	0.666667
324	1	0.666667	1	0.333333	0.333333	0	0.333333	0	0	0	0.666667	0	0	1	1	0	0.666667	0	0	0	0	0	0.333333	0.666667	0.333333	0.333333	0.333333	0.666667	1	0	0.666667	0	0	0	1	0	0.333333	0.333333	0	1	0.666667	0	0.333333	0	0.666667	0	0	1	0.333333
325	0.333333	0.666667	1	0	0	0	0.666667	0.666667	1	0.333333	1	0	1	0	0.666667	0.333333	0.666667	0	0.333333	0	1	0.666667	0.666667	1	1	0.666667	0.666667	1	0	1	0.666667	0	0	0.666667	0.666667	0	0.333333	0	0	0.666667	0.666667	1	0.666667	0	0	0	1	1	0.333333
326	1	0.333333	0.333333	0	0	0.666667	0.333333	0	0	0.333333	0.666667	1	0.333333	0	1	0.333333	0.666667	1	0	0	1	0.333333	0.666667	0.333333	0.333333	0.666667	0	0.333333	0.333333	0	0.333333	0.333333	0.333333	0	0.333333	0	0.333333	1	0.333333	0.666667	1	1	0	0	0	0	0	0	0
327	0	0	0	0.666667	0.666667	0	1	0.333333	0.666667	1	0	1	0.333333	0.333333	0	1	0.666667	1	1	0	1	0.333333	0.666667	0.666667	0	0.333333	0.333333	0.666667	0.666667	1	0	0.666667	0	0	0	1	0.666667	0.666667	1	1	1	1	0.333333	0.333333	1	0.333333	0.333333	1	0.666667
328	0.333333	1	1	0.666667	0.666667	0.333333	0.333333	0	1	0.333333	0	0	0	0	0	0.333333	0.333333	0.333333	0.333333	1	0.333333	0.666667	0.666667	1	0.666667	1	1	0.666667	0.666667	0	0	0	0.333333	0.333333	1	1	0.333333	0	0.666667	1	1	0.333333	0.666667	0	0	1	1	0.666667	1
329	0	0.666667	0.666667	1	0.666667	1	1	1	0.333333	0	0	0.666667	0.333333	0	0.666667	0.666667	0.333333	0.333333	0.666667	0	0	0.333333	0.333333	0.666667	0	0	1	0.333333	0.666667	1	0	0.666667	1	0	0	0	0.666667	0.666667	0	0	0	0	0.333333	1	0.333333	0.333333	1	1	1
330	0.333333	0	1	0.333333	1	0	0	0	1	0	1	0.333333	0.333333	0	0	0	0.666667	0.666667	0.666667	0.666667	0	0.333333	0	0.666667	0	0.666667	0	0.666667	0	1	0.666667	1	0.333333	1	0.666667	1	1	0	0.666667	0	0	0	0.666667	0.666667	1	0.333333	0.333333	0	0
331	0	0	1	1	0.666667	1	0	0	0	0.333333	0.666667	1	0	1	0.333333	1	1	0.333333	0.333333	0.333333	1	0.666667	0	0	0.666667	0	0	1	0.666667	1	0	1	0.333333	0.666667	0.666667	0	0	0	0.666667	0	0.333333	0	0.666667	0.666667	0.666667	0	0	1	1
332	0	0.333333	0.333333	0.333333	0	0.666667	0	0	1	1	1	1	0	1	1	0.333333	0.333333	0.666667	0.666667	1	0	0	1	0.333333	1	0	1	1	0	1	0	0	0.666667	0	0.333333	0.666667	0	0.666667	1	0.333333	0.333333	0.666667	0	0	0.666667	0	1	0.333333	0.333333
333	0.333333	0.333333	1	0.666667	0	0.333333	0.333333	0.666667	0	1	0.666667	0.333333	0.666667	0	0.333333	0.666667	1	0	0	0	1	0.333333	0.666667	0.666667	0.333333	1	0.333333	0.333333	1	0	0.333333	0	1	1	1	0.333333	0.666667	0	0	0.333333	0	0.666667	0	0.333333	0	0	0	0.666667	0
334	1	0	1	0.666667	0	0	0.666667	1	0.666667	1	1	0.333333	0.666667	1	1	0.333333	0	1	1	0.666667	0.666667	0	1	0	0.333333	0.333333	1	0.333333	0	1	0	0.333333	0	0	0.666667	0.666667	0	0.333333	0	1	0	1	1	1	1	1	0.666667	1	0
335	0.333333	0.666667	1	0.333333	1	0	0.333333	0	0.666667	0	0.333333	0.666667	1	0	1	0.333333	0	1	0.666667	0.666667	0	0.333333	0	1	0.333333	1	1	0	0.333333	0	0	1	0.666667	0	1	1	0.333333	0	0	0	0	0.666667	0.666667	0	1	0.333333	0.333333	0	0
336	1	1	0.333333	0.666667	0.666667	0	0	0	1	1	0	1	1	0.333333	1	1	1	1	0.666667	0.666667	1	0.666667	1	1	0.333333	0.333333	0.333333	0.333333	0.333333	1	0	1	1	0.333333	0.333333	0.333333	0.333333	1	0	0	0.666667	1	0.333333	0	0.666667	0	0.666667	0.666667	1
337	0	0	0.333333	0.333333	0.666667	1	0	0	1	0.333333	0.333333	0.666667	0	0	1	0.333333	0.333333	0.666667	1	0.666667	0	0.333333	0.333333	0.666667	0.333333	0	1	0	0	1	0.333333	0.333333	0	0.333333	0	1	0	0.666667	1	0	0.666667	0	1	0.333333	0.333333	0	0.666667	0	0
338	1	1	1	0.333333	0.666667	0	0	0.666667	0	0.666667	0.333333	1	0	0	1	0.333333	0	0	0	1	0	0.333333	0.333333	0	0.333333	1	0.333333	0.333333	0.333333	1	0	0	0.666667	0	0	0.666667	1	1	1	0.333333	0.666667	0.666667	0	1	0.333333	0.333333	0	0	0
339	0.333333	0.666667	0.666667	0	0	0.666667	0.666667	1	0	1	0.333333	0.333333	0	0.333333	0	0	0	1	1	1	0.666667	0.666667	1	1	1	0	0.666667	1	0.666667	0.666667	0	0	1	0	1	1	0.333333	0.666667	0.333333	0.666667	1	0.333333	1	0	0.666667	0.666667	1	0.333333	0.666667
340	0	0	0	1	0	0.666667	0	0	0.666667	0.666667	0.666667	0.666667	0	0.666667	0.666667	0	0	1	0.333333	1	0.333333	0.333333	0	0	0	1	0	1	0.666667	1	0.333333	0	0.666667	0	0	0.666667	0.666667	0.666667	0.666667	0	0	0.666667	0	0.666667	0.666667	1	0	0.666667	0.333333
341	0	0	0.333333	0.666667	0.333333	0	0.333333	1	0.333333	0.333333	1	0.333333	0.333333	0.666667	1	0.666667	0.666667	0.666667	0.333333	0.333333	0.333333	0.666667	1	1	0.333333	1	0	0.333333	0	0.666667	1	0.333333	0.666667	1	0	0.666667	0	1	1	0	0	0.666667	0.666667	1	1	0.333333	0.333333	0.333333	0.333333
342	0.666667	1	0.333333	0.333333	0	0.666667	1	0	0.666667	0	1	0.333333	0.333333	0	0.666667	0	0	0.666667	0.333333	1	1	0	0	1	0.666667	0.666667	0.666667	1	1	1	0	0	0.666667	0.666667	0	0.666667	0.666667	0	0.666667	0.666667	0.333333	0.666667	0	0	1	0.333333	0.666667	0.333333	0.333333
343	0.666667	0.333333	0.666667	1	0.666667	0.666667	0	1	0.333333	1	1	0.333333	1	1	0.333333	0.333333	0.333333	0	0	0	0.666667	0.333333	0.333333	0.666667	0.666667	0.333333	0.666667	1	0	0.666667	0.333333	1	0.333333	0.666667	0.666667	0.666667	1	1	1	0.666667	0	0.666667	0	1	1	0.666667	0	0.333333	0.333333
344	1	1	1	1	1	1	0.333333	0.666667	0.666667	0	1	1	0	0	0	0	0	0.666667	0.666667	1	0.666667	0.666667	1	0.666667	0.666667	1	0.666667	0.666667	1	0.333333	0.666667	0.666667	0	0.333333	0.333333	0.666667	1	0.666667	0	1	0	1	0	0.666667	0	1	0	1	0.333333
345	0	0.333333	0.333333	0	0	0.333333	0.333333	0	1	0.333333	1	1	0	0	0.666667	0	1	0.333333	0.333333	1	1	0.666667	1	0.333333	0.666667	0	0.333333	0	0.333333	0.666667	1	0.666667	1	0.666667	1	0.333333	0.333333	0.333333	0	0	0	0.666667	0.333333	0	1	0.666667	1	1	0
346	0.333333	0.666667	1	0	0.333333	0.666667	0	1	1	0	0	0.333333	1	1	1	0.333333	0	0.666667	0	0.333333	0.666667	0	1	1	1	0.333333	1	0.666667	1	1	1	0	0.666667	0.333333	0.666667	0.666667	0	0.666667	0.666667	1	1	0.666667	1	1	0.666667	0.666667	0.666667	0.666667	0
347	0	0.666667	0.333333	0.333333	0.666667	0.666667	1	0.666667	0.666667	0	0.666667	0.333333	0.666667	1	0.333333	0.333333	0	0	0.333333	0.666667	0.666667	0	1	0.333333	0.666667	1	0.666667	0	0.333333	0	0	0	1	0.333333	0	0.666667	0	0.666667	0.666667	0	0	0.666667	0.333333	0	0.666667	0.666667	0	0.333333	1
348	1	0	0.666667	0.666667	1	1	1	0.666667	0.666667	0.333333	0.666667	0.666667	0.333333	0.666667	0.666667	0	0	0.666667	0	1	0.333333	0.666667	1	0	1	0	0.666667	0.666667	0.666667	0.666667	0	1	0	0.666667	0.666667	0.666667	0.333333	0.666667	0.666667	0	0	0.666667	0.333333	0.666667	0.666667	0	0.666667	0.666667	0
349	1	0.666667	0.666667	0	1	0.666667	0.666667	0.666667	0	1	0.666667	0.333333	0.666667	0.333333	0.666667	0	0	0.666667	1	0.333333	0.333333	0.333333	0.666667	0	0.333333	0.666667	0	1	1	1	0.666667	0.333333	0.666667	0.333333	0.333333	1	1	0.333333	0.333333	0.333333	0.666667	0.666667	1	1	0.666667	0	0.666667	0	0.666667
350	0	0	0.333333	0.333333	0	0	0	0.666667	0.666667	0.666667	0.666667	1	1	0.666667	0.666667	0.666667	1	0.333333	0.333333	0.333333	0	1	0.666667	0	0.333333	0.333333	0.666667	1	0	0.666667	0.333333	0	0.666667	0.666667	0.666667	1	1	0	0.666667	1	0	0.666667	0	0.666667	0.666667	1	0	0.666667	1
351	0.666667	0.666667	0	1	0	0.666667	0.666667	1	1	0.333333	0	0.666667	0.333333	0.333333	0	0	0.666667	0.666667	1	1	0.666667	1	0	1	0.666667	1	1	0	0	1	0.666667	0	0.666667	0	0.666667	0.666667	1	1	1	0	0	0.333333	0	0	0.333333	0.333333	1	0.333333	0.333333
352	0.333333	0	0.666667	1	0.666667	1	1	0.666667	1	0.333333	1	1	0	0.333333	0.666667	1	0.333333	0.333333	0.666667	0.666667	0.333333	0.333333	0.333333	0.666667	0	0	0.666667	0.333333	0	0.666667	0.666667	0.333333	0.666667	0.666667	1	0.333333	0.666667	1	1	0	0.666667	1	0.666667	0.666667	0.666667	0	0	1	0.333333
353	0	0	0	0.666667	0.333333	0.666667	1	0.666667	0	0.333333	1	1	0.333333	0	0.666667	0.333333	0.333333	0.333333	0.333333	0	0.333333	0.333333	0.333333	0.666667	1	0	0.666667	0	0	0.666667	0.333333	1	0	0.333333	0.666667	1	0.666667	0	0.333333	1	0.333333	0.666667	0	0	0.666667	0	1	0.333333	0
354	1	1	0.666667	0.666667	1	0.333333	0.333333	1	0.333333	0.666667	0	0.333333	0	1	0.333333	1	1	0.333333	0.333333	0.666667	0.666667	0	0	0.666667	1	0	0.666667	0	0	1	0	1	1	0.333333	0.333333	0.666667	1	0	0.666667	0.666667	0	0.333333	0.333333	0.333333	0.666667	1	1	0.666667	1
355	0	0.333333	0.666667	1	0	0.666667	0	0	0.333333	0.333333	0	0.666667	0.666667	0.333333	0.666667	0	1	0.333333	1	0	0.666667	1	0.666667	0.333333	1	1	0.666667	1	1	0.666667	0	0.333333	0	0	0	0.666667	1	1	0.666667	0.666667	0	0.333333	0.666667	0.666667	0.666667	0	1	0.333333	0
356	0.333333	1	1	0.333333	0	0.666667	0.333333	0	1	0	0.666667	1	0	0	0	1	0	0.666667	0	0	0.333333	0.333333	0	0.333333	1	0	1	0.666667	0	0.333333	0.666667	0	0.333333	0.333333	1	1	0.333333	0.333333	0	0	1	1	0.666667	1	1	0.666667	0	0.666667	0.666667
357	1	0.666667	0	0.333333	0.333333	0	1	1	0.666667	0.333333	1	0	0.333333	0.333333	0.666667	1	0	0.666667	0.666667	1	0.666667	0.333333	0.666667	1	0.666667	0.666667	0.666667	0	0.666667	0.666667	0	1	0.333333	0.666667	0.333333	0.666667	0.333333	0	0.333333	0.333333	0.333333	0	0.666667	0	0.333333	0.333333	0.666667	1	1
358	0.333333	1	0.333333	0.666667	0.666667	0.666667	1	0	0.666667	0.666667	0.666667	0	0.666667	1	0	0	1	0	0.333333	0.333333	0.666667	0	0	0	0	0.666667	0.666667	0.333333	0.666667	0.333333	0.333333	1	1	0.333333	0	0.666667	0	0.333333	1	0	1	1	0	0.666667	0.666667	0.666667	0	0.333333	0
359	1	0.333333	0.666667	0.333333	0	1	0.666667	0.333333	0.666667	0	0.666667	0.666667	0.666667	1	1	1	0.333333	0.333333	0.666667	0.333333	0.666667	0	1	0.666667	0.666667	0.666667	0	1	1	0.666667	1	0.666667	0.666667	0	0.333333	1	0	0	0.666667	1	1	1	0	1	0.333333	1	0.666667	0.666667	0
360	0	0.666667	0	0.333333	0	0.666667	0.666667	1	0.333333	0.333333	0.333333	0.666667	0.666667	0	0	0	0	0.666667	0.666667	1	1	0.666667	1	0.666667	1	0	0.666667	0.333333	0.666667	0.666667	0	0	0.666667	1	0.666667	0.666667	0.333333	0.666667	0.666667	0.666667	0	0.666667	0.333333	0.666667	0.333333	0.666667	1	0	0.333333
361	0.333333	0	0.333333	0.333333	1	0.333333	0.333333	0	1	0.666667	0.666667	0.666667	0	1	0.333333	0.333333	0	0.666667	0.333333	0	0.333333	0.666667	0.666667	0.666667	0	0.666667	0.666667	0.666667	1	1	0.666667	1	1	1	0	1	0.333333	1	1	1	1	0.333333	1	1	1	0.333333	0	0	0.333333
362	0.333333	1	0.666667	0.666667	0.333333	1	0.333333	1	0.333333	0.666667	0	0.666667	0.666667	0	0.333333	0.666667	0.666667	0.333333	0.666667	0	0.666667	0.666667	0.333333	0.666667	0.333333	0.333333	0.666667	0.333333	1	0.666667	0	1	0.666667	0.333333	0	0.333333	0	0.666667	0.666667	0.333333	1	0.333333	1	0	0.666667	0.666667	1	0.333333	0.666667
363	1	0.666667	0.333333	0.333333	0.666667	0.666667	0.333333	0.333333	0.666667	0	0	0.666667	0.333333	0.666667	0.666667	0	0.666667	0	0	0.666667	0	1	0	0	0	0	0.333333	0	0	0.333333	0.666667	0	0	0.333333	0.666667	0	0	0.666667	0	1	0.666667	0	0	0.666667	0	0	0.666667	0	0.333333
364	0.333333	0.333333	0.666667	1	0.666667	0.666667	0	0.333333	1	0.333333	0	0.333333	0.666667	0	0.333333	0.333333	0	0	0.666667	1	0.333333	0	0	0	0.333333	0.666667	0.666667	0	1	1	0.333333	1	0.666667	0	0	0	0.333333	0	1	0.666667	1	1	0.333333	0.333333	1	1	0.333333	1	0.333333
365	1	1	0.333333	0.333333	0.333333	0.666667	0	0.666667	0.666667	1	0	1	0.333333	0	0.666667	0	0	0.333333	0.666667	0.333333	0.666667	1	1	1	0.666667	0.666667	0	0.333333	0.333333	0.666667	1	1	1	0.333333	1	1	1	0.666667	1	0.666667	0.666667	0	0.666667	0	0.666667	0	0	0.333333	0.666667
366	0	1	0	0.333333	1	0.666667	0	0	1	0	0.666667	0.333333	0.333333	0.666667	0.666667	0.333333	0.333333	1	0.666667	0.333333	0.666667	0.333333	0	0.333333	0	0.666667	1	0.333333	0.333333	0.333333	0.333333	0.333333	0.666667	0.333333	1	0	0.666667	0	0.666667	1	0.333333	0.333333	0	1	0.333333	0.333333	0.666667	0.666667	1
367	0.666667	0.666667	0.333333	0.666667	0.333333	0.666667	1	0.666667	0	0	0	0	0	0.666667	0	1	0.333333	0.666667	1	0	0.666667	0.666667	1	0.666667	1	1	1	0.333333	0	0.333333	0.666667	0.666667	0.666667	1	1	1	0.333333	0.333333	0.666667	1	1	1	1	0.666667	1	0.333333	0	0.666667	0.666667
368	0.666667	0	0.333333	0.333333	1	1	1	0	0.666667	0.666667	0	0.333333	1	1	1	0.333333	0	0.333333	1	0	0.666667	0.333333	0	0.333333	1	0.666667	0	0.666667	1	0.666667	0.666667	1	0.333333	0.666667	0.333333	0.666667	0.666667	0.333333	1	0	0.333333	0.666667	0.333333	0.666667	0.666667	0	1	1	0.333333
369	0.333333	0	0.666667	0.666667	0.333333	0.666667	1	0.333333	1	0	1	0	0	0.666667	0.333333	0.666667	1	0.333333	0.333333	0	0	0	0	0.333333	1	0.666667	0.666667	0	0.666667	0.666667	0.666667	0	0	0	0.333333	0.666667	0.333333	1	0.333333	0.666667	0	0.333333	0.333333	0.333333	0.333333	0.666667	0.666667	0.666667	0
370	1	0.333333	1	0.333333	0.333333	0	0.666667	1	0	1	1	0.666667	1	0.333333	0.666667	1	0.333333	0.666667	0	1	0.333333	1	1	1	0.666667	1	0.666667	0.666667	0	0.666667	0.333333	0.666667	0.666667	1	1	1	0.333333	0.666667	0.666667	0	0	0.666667	1	0.333333	0.333333	0.666667	0.666667	0.666667	0.666667
371	0.333333	0	1	0.666667	0	0.666667	0	0	0.666667	0.666667	0.666667	0.666667	0	0.666667	0.666667	0	1	0.333333	0	0	0.666667	0.666667	1	1	0	1	1	0	0.666667	0.666667	0.333333	0.333333	0.333333	0.333333	1	0	0.666667	0.666667	0.666667	0	0	0.666667	1	0.666667	0.666667	0	1	0.333333	0.666667
372	0.666667	0	0.333333	0.333333	1	0	0.666667	0	0.333333	0.666667	0.666667	0.666667	0	0.666667	0.666667	0.666667	1	0.333333	0.666667	0.333333	1	0.666667	0.333333	0.666667	0	0	0.666667	0.666667	0	0.333333	0.333333	0	0	0.666667	0	0.333333	0.666667	1	0.666667	1	0	0.666667	0	0.333333	0.666667	1	1	0.666667	0.666667
373	1	0.666667	0.333333	0.666667	0.666667	0.666667	1	0	0.666667	1	1	0.666667	0.666667	0.333333	0.666667	0	0.333333	0.666667	0.666667	0	0.666667	0	0.333333	1	0.333333	0.666667	0.333333	0.666667	0	0.333333	0	1	1	0	0.333333	0.333333	0	0.333333	0.666667	0.333333	0.666667	0.666667	0	0.666667	1	1	0.666667	1	1
374	0	0	0	0	0	0.666667	0	1	0.333333	1	0	0	0	0	0	1	0	0	1	0.333333	1	0	0.666667	1	0	0.333333	0.333333	0	0.333333	0	0.666667	0	0.666667	1	1	1	0.666667	0	0	1	0	0	0	0.333333	0.333333	0.666667	0	0	0
375	0.333333	1	0	0.666667	0	0.666667	1	0.666667	1	0.666667	0.333333	0.333333	0.333333	1	0.333333	0	1	1	0	1	1	1	0	0.666667	0.666667	0.666667	0.666667	0.666667	0.666667	0	0.666667	0.666667	0.666667	1	1	0.333333	0.666667	0.666667	0.333333	1	0.666667	1	0.333333	0.666667	0.333333	0.666667	0.666667	0.333333	1
376	0	0.333333	0.333333	0.333333	0.333333	1	1	0.666667	1	0.333333	0.666667	0.666667	0.333333	0.666667	0.333333	0.666667	0	1	0.666667	0.333333	0.666667	1	0	1	0.333333	0.666667	0.333333	0.666667	0.666667	0	0.666667	1	0.333333	0.333333	0.666667	0	0.333333	0.333333	0.333333	0	0.666667	0	0.666667	0.333333	1	1	0.333333	0.666667	0.333333
377	1	0	0.333333	1	0.333333	0.666667	1	0.666667	0.666667	0	0.666667	1	1	0	0	0	0.666667	1	0.666667	0	0.333333	0.333333	0.666667	0	0.666667	0	0	0.666667	0.666667	0	1	0.666667	0.666667	0.333333	0.666667	0.333333	0.333333	0.666667	0	0.333333	0.666667	1	0.666667	0.333333	0.333333	1	0.333333	0	0
378	0	0.666667	0	0.333333	0.333333	0.666667	1	0.333333	0.666667	0.333333	0.666667	0	0.666667	0.666667	0	1	0.666667	0	0.666667	0.666667	0	0	0.666667	0.333333	0.666667	0.333333	1	1	1	0	0.333333	0.666667	0	0.333333	0.333333	1	0.666667	0.333333	0.333333	0.333333	0.666667	0.333333	0.666667	0.666667	0.333333	0	1	0	1
379	0	0.333333	1	1	0.333333	0.333333	0.333333	0.333333	0.666667	0.666667	1	0.666667	0.666667	0.333333	0.666667	0.666667	0.666667	1	0.333333	0.666667	0.333333	0.666667	0.333333	0.666667	0.333333	0.666667	0.333333	0	0.333333	1	1	0.333333	0.666667	0.333333	0	1	0	0.666667	0	0.666667	0	0.333333	0.333333	0.333333	1	1	0.333333	0.666667	0
380	0.666667	1	0	1	0.666667	0	0.333333	0.666667	0.333333	0.666667	0.666667	0.333333	0.333333	0.333333	1	0.333333	0.333333	1	0.333333	0.666667	0	0.666667	0.333333	0.666667	1	0.333333	0.333333	0.666667	0.666667	0	0.333333	0.666667	0	0.666667	0.333333	0.666667	1	0.666667	1	1	0.333333	1	0.666667	0.333333	0.333333	0	0.333333	0	1
381	0.666667	0.666667	0	0.333333	0.333333	1	0.666667	0.666667	1	0.666667	0.666667	0.333333	0.666667	0.333333	1	1	0.333333	0.666667	1	0.666667	0	0.333333	0.333333	0.333333	0.666667	0.333333	0	0	0.666667	0.333333	0.333333	0	0.333333	1	0.666667	0	0	0.666667	1	1	1	0.333333	0.333333	1	0	0.333333	0.666667	1	0.333333
382	0	0.333333	0.333333	0.333333	1	0.333333	0.666667	0	1	0.333333	0.666667	0.666667	0.666667	0	0.333333	0.333333	0.666667	1	1	1	0.333333	0	0.333333	1	1	0.333333	0.666667	0	0.666667	1	0.666667	0.333333	0.666667	0	0.666667	0.666667	0.333333	1	0	0.333333	1	0.333333	0.333333	0.666667	0	1	0.666667	0	0.333333
383	0.333333	0.666667	0.666667	0.666667	0.333333	0.333333	1	0.666667	1	0.333333	0.333333	0.333333	0.666667	0.333333	1	1	0	0.333333	0.333333	0	1	0	0.666667	0	0.333333	0.666667	0.333333	0.666667	0.666667	1	0.333333	0.666667	0	1	0.333333	0	0	0	0.333333	0.666667	0.666667	1	1	0.333333	0	1	0.666667	1	0.333333
384	0.666667	0.666667	1	0.333333	0	0.333333	0.666667	0.666667	1	1	1	0.333333	0.666667	0.333333	0.666667	0.666667	1	1	0.666667	0	0.333333	0	0.333333	0	0	0.333333	0	0	0.666667	0	1	0.333333	0.666667	0.666667	0.333333	0.666667	0	0	0.333333	0	0.666667	1	1	0.333333	0.666667	0.666667	0.333333	0.333333	0
385	0.666667	0.666667	0.333333	0.333333	0	0.666667	0	0.333333	0.333333	0.666667	0.666667	0.333333	0.666667	0.333333	1	0.666667	0	1	0.333333	0.666667	0	0.666667	0.333333	0.666667	0	0.333333	0.666667	0	0.666667	0.666667	1	1	0.333333	0.666667	0.333333	1	0.666667	0.333333	0.333333	1	0.333333	1	1	0.333333	0.333333	0	0.333333	0	1
386	1	1	0.666667	0.333333	0.333333	0.666667	0.666667	0.666667	0.666667	0	0.666667	0.666667	0.333333	0.333333	1	1	0.666667	1	1	0.666667	0	0.666667	0.333333	0	1	0.666667	1	1	0.333333	0.333333	0.666667	0.666667	1	1	0.333333	0.666667	1	0	0.333333	0	0.666667	1	0.333333	0.666667	1	0.666667	0.666667	1	1
387	0.333333	0.666667	0.666667	0.666667	0.333333	1	1	1	1	0.666667	0.333333	0.666667	1	0.666667	0.333333	1	0.666667	0	0.666667	0	1	0.666667	0.666667	0	1	1	1	0.666667	0	0	1	0.666667	0	0.666667	0.333333	1	0.333333	0.666667	1	0.666667	0.666667	1	1	0	1	1	1	0	1
388	0.666667	0.333333	1	0.333333	1	0	0.333333	0	0.666667	0	0.666667	1	1	0	0	0.333333	0.666667	1	0.666667	0.333333	0.666667	0.666667	1	1	0.666667	0.333333	0	1	0.666667	1	0.666667	0	0.333333	0.666667	0.333333	0.666667	0	0.333333	0.666667	0.333333	0.333333	1	0.333333	0.666667	0	0.333333	0.666667	0.666667	0
389	0.666667	0.666667	0.333333	1	0.333333	0.333333	0.333333	0.666667	1	0.666667	0.333333	1	0.333333	0.333333	1	0.333333	0.666667	1	1	0.333333	1	0	0.333333	0.333333	1	1	0	0.666667	0.666667	1	0.666667	1	0.333333	0.666667	0	0	0	0.666667	0.333333	0	0.666667	1	0.333333	0.666667	0	0.333333	0.333333	1	0
390	0	1	0.666667	0.333333	0.666667	0.666667	0.666667	0.666667	0	1	0.666667	0	1	0.666667	0.333333	1	0.666667	0	0.666667	0	0	0	0.333333	0.333333	1	0.666667	1	1	0.333333	1	1	0.333333	0.666667	1	0.333333	0.333333	1	0.333333	0	0	0.333333	0.333333	1	0.666667	0	0.333333	0.666667	1	0.333333
391	0.333333	0.666667	1	0.666667	0.666667	1	0.666667	0.333333	1	1	1	0	0.333333	0.666667	0.666667	0	0.333333	0.333333	1	0.666667	1	1	0.333333	0.666667	0	1	0	0.666667	0.333333	0.333333	0.666667	0.666667	0.333333	0.666667	0.666667	0	0.333333	0	0.333333	0.666667	1	1	0.666667	0.666667	0	0.666667	1	1	0.333333
392	0.333333	0.666667	1	1	0.333333	0	0	0.333333	1	1	1	0.333333	0.666667	0.666667	1	1	1	0	0.333333	0	1	0.666667	0.333333	1	1	0	1	0.666667	0.666667	0	0.666667	0.333333	1	0.333333	0.333333	1	0	0.666667	1	1	0.333333	1	0.666667	0.666667	0	1	0.666667	0	0
393	0.666667	0.666667	1	0.666667	0.666667	0	1	0.333333	0.666667	0.666667	0.666667	1	1	0.666667	1	0.666667	0.666667	0.666667	0	0.666667	0.333333	0.666667	0	0.333333	0	0.666667	0	0.666667	0.333333	0	1	0.666667	0.333333	0.333333	0.666667	0	0.333333	0.333333	0.666667	1	0.666667	0	0.333333	0.666667	0.333333	0.333333	0.333333	1	1
394	1	1	1	0.666667	0	0.666667	1	1	1	0.666667	0.666667	0.333333	0.666667	1	1	0.666667	0	0.666667	1	0.333333	0.333333	0	0.666667	1	0.666667	1	1	0.666667	0.666667	1	1	1	1	0.666667	0.666667	1	0.666667	1	1	0.333333	0.666667	0.333333	1	0.666667	0.666667	0.333333	0.666667	0	1
395	0.666667	1	0.333333	0.333333	0.333333	1	0.666667	0.333333	1	0.666667	1	1	0.666667	0	1	1	0.666667	0	0.333333	0.666667	0.666667	0.333333	0.666667	0.666667	0.333333	0.666667	0	0.666667	0.666667	0.333333	1	0.333333	0.666667	0.333333	0.666667	1	1	0	0.666667	0.666667	1	0.666667	0.666667	0.666667	1	1	0.333333	0.666667	0.666667
396	0.333333	0.666667	0	0.666667	0.666667	0.333333	0.333333	1	0.333333	0.333333	0.333333	1	1	0.333333	0.666667	1	0.333333	0	0	0	0.666667	0.666667	0.666667	0	0.666667	0.666667	0	1	1	1	0.333333	1	0	0.333333	0.666667	0.333333	0.666667	0.666667	0	0.666667	0	1	0.666667	1	1	0.666667	1	0.666667	1
397	1	0.333333	1	0.666667	0.666667	0	0.666667	0.333333	0	1	0.666667	0	0.666667	0.666667	1	0.666667	1	0.333333	0.333333	0.333333	0.333333	0	1	0.333333	0.333333	0.666667	0.333333	0.333333	0.333333	0.666667	0.333333	0.666667	1	0.666667	0.333333	0.333333	0.333333	0.666667	1	1	0.333333	0.333333	0.333333	0	0.333333	0	0.333333	0.333333	0.333333
398	1	0.666667	1	1	1	1	1	0.333333	0.333333	0	0.666667	0.333333	0.666667	0	0	1	0.333333	0.333333	0.666667	0.666667	0	0	0	1	0.666667	0.666667	0.333333	0.666667	0.666667	0.333333	1	0.666667	0.333333	0	0.333333	0.333333	1	0.666667	0.333333	0	1	0.333333	0.333333	0.666667	0.666667	0.333333	0.666667	0.333333	0.333333
399	0.333333	0.666667	0.333333	0.333333	0.666667	0	0.666667	0.666667	0	0.333333	0.666667	0.333333	0.666667	0	1	0.666667	1	1	0.333333	1	0.333333	0	0.666667	0.333333	0	0.333333	1	0.666667	1	1	0.666667	1	1	0.666667	0.333333	1	0.666667	0.666667	1	0.666667	0.333333	0.333333	0	0.666667	1	0.666667	0.333333	0	0.333333
400	0.333333	0.666667	0.666667	0.333333	0.666667	1	1	1	1	1	1	0.333333	0.333333	0.333333	0.333333	0.333333	0.666667	0.333333	0.666667	0.333333	0.666667	0.333333	0.333333	0.333333	0.333333	0	0.333333	0.333333	0.666667	0.333333	0.333333	0.666667	0.333333	0.333333	0.666667	0.333333	0	0.666667	0.333333	0.333333	0.666667	0.333333	0	0.666667	0.333333	0.333333	0.333333	0.333333	0
401	0.666667	0.666667	0	1	0.333333	0.333333	1	1	0.333333	0.333333	1	0.333333	0.333333	0	0.666667	0.333333	1	0.666667	0.333333	0.666667	0.333333	0.666667	0.666667	0.333333	0.666667	0	0.666667	0.666667	0.333333	0.666667	0.333333	1	0.666667	0.666667	0.333333	0.666667	0.333333	0.666667	1	0.666667	0.333333	0.333333	0.333333	0.333333	0.333333	1	0.333333	0.333333	1
402	0.666667	0.666667	1	0.666667	1	1	0.666667	0.666667	0.666667	0.333333	0	0.666667	1	0.333333	0.333333	0.666667	0.666667	0	1	1	1	0.666667	0.666667	1	1	0.666667	1	0.666667	0.666667	1	0	1	0	0.333333	0.333333	0.666667	0	0.333333	0	0	0	0	0	0.333333	0	1	0.666667	0	1
403	0	0.333333	0	0	0.333333	0.333333	0	0.333333	0.333333	0	0.666667	0	0.333333	0.666667	0.666667	1	0	0	0.666667	0.666667	0.333333	0.666667	0.666667	0.666667	0.666667	0.666667	1	1	1	0.333333	0	0.333333	1	1	0.666667	0.333333	0.666667	0.666667	0	0.666667	0.666667	0	0.666667	0.666667	0.333333	0.666667	0.666667	1	0.666667
404	0.666667	0.666667	0	0	0.666667	0.333333	0.666667	0.333333	0.666667	0.666667	1	0	0.666667	0.666667	0	0.666667	0.666667	1	1	0.666667	0.666667	0.666667	0.666667	0.333333	1	0.666667	0.333333	0	0.333333	0.333333	0.666667	0	0.666667	0.666667	0.666667	0.666667	0.666667	0.333333	0.666667	1	1	0.333333	0	0.333333	0.333333	0	0.333333	0.333333	0
405	1	0.666667	0.333333	0	0.333333	0.666667	0	0.333333	0.333333	0	0.666667	0.666667	0.666667	0	0.333333	0.333333	1	1	1	1	0.333333	1	0	0	0.333333	0.666667	0.333333	0	0	0.333333	0	0.666667	0.333333	0	0.666667	0.333333	0	0.333333	0.333333	0	1	0.666667	0.333333	0.666667	1	0.666667	0	0.333333	1
406	0	1	0	0	0	0	0	0.333333	0.666667	0	0	0.333333	0	0.666667	0.666667	0	0.333333	0.333333	0	0.666667	0.333333	0	0.666667	0.333333	0.666667	0	0.333333	0	0.333333	0.333333	0.666667	0	0	0	0.666667	0.333333	0	0.333333	0.333333	0	0	0.666667	0	0	0.333333	1	0.666667	0.333333	0.333333
407	0	0	0	0.333333	0.333333	0.666667	0	1	0.333333	0.333333	0.666667	0.333333	0	0.666667	1	0	0.666667	0.666667	1	0	0.333333	0	1	0.333333	1	0.333333	0.333333	0.333333	0	0.333333	0	0.666667	0.333333	0	0.666667	0.333333	1	0.333333	0.666667	1	0.333333	1	1	0.333333	0	0	0.333333	0.666667	0
408	0	0.333333	1	0.333333	0.666667	0.333333	0.666667	0.666667	0	1	1	0	1	0.666667	1	0.333333	0.666667	0.333333	0	0.666667	0.333333	0.666667	0.333333	1	1	0.333333	0.666667	0	0	0.333333	0	0.333333	0.666667	0.333333	0.666667	0	0.333333	0.666667	0.333333	0	1	0.333333	1	0.333333	0.666667	0.666667	0.666667	0.666667	1
409	0	1	0.333333	1	0.666667	0	0.333333	0.666667	0.666667	1	1	0.333333	0.666667	0.666667	1	0	0.666667	0.333333	0	0	0.666667	0.333333	0.666667	0.666667	0	0.666667	0.666667	1	0.333333	1	1	0.666667	1	0.666667	0	0.666667	0.666667	0.333333	0.666667	0.333333	0.666667	0.333333	1	0	0.666667	0.666667	0.666667	0.666667	0.666667
410	0	0	0	0	0.666667	0.333333	0.333333	0.666667	0	0.666667	0	1	0.333333	0.666667	0.333333	0	0.333333	0.666667	0.666667	0.666667	0	0	0.666667	0.666667	0.666667	0.333333	0.666667	0.333333	0.666667	0.666667	1	0.666667	0	0	0.666667	1	1	0.666667	1	0	0.666667	0.666667	0.666667	0.666667	0.333333	1	0	1	1
411	0	0.333333	0.333333	1	0.333333	0.666667	1	1	0.333333	0.666667	0.666667	0	0.666667	0.666667	1	0	1	0.666667	0	0.666667	0	1	0.666667	1	1	1	1	1	0.666667	0.666667	0	0	0	0	0.666667	1	0.333333	0.666667	0	0	0.333333	0	1	0	0.666667	0.666667	0.666667	0.666667	1
412	0.666667	0.666667	0	0	0.666667	0.666667	0.333333	0.666667	0	0.333333	0.666667	0.666667	0.333333	0	0.333333	0.666667	0.333333	0.333333	0	0.666667	0	0	0.333333	0.666667	0	0.333333	0.666667	1	0.333333	0.333333	0.666667	0.666667	1	1	0.333333	0.666667	0.333333	0.333333	0.666667	0	0.333333	0.333333	0.333333	0.666667	0.333333	0.666667	1	0.333333	1
413	1	0.666667	0.333333	0.666667	0.666667	1	0.666667	0.333333	0.666667	1	0.666667	0.333333	0	0.666667	0.333333	0	0	0.333333	1	0.333333	0.666667	0.666667	0	0	0	0	0	1	0.666667	1	1	1	0.333333	0	0.333333	0.333333	0.333333	1	0.666667	1	1	0.333333	0.333333	0	0.666667	0.333333	0.666667	0.333333	0
414	0.666667	0.333333	0.333333	0.666667	0	0	0	0.666667	0.333333	0.666667	1	0.666667	1	0.333333	0.666667	0	0	0.666667	0	0	0.333333	0	0	0	0	0.666667	0	0.333333	0.666667	0.333333	0	0	0	0	1	0.333333	0	0	0	0.333333	1	0.666667	0	0.666667	1	0.333333	1	0.333333	0.333333
415	0	0	0.666667	1	1	0.333333	0	0.333333	0.333333	0.333333	1	0.333333	0	0.666667	0	0	0.666667	0.333333	0.666667	0.333333	0.666667	0.333333	0.666667	0.666667	1	0	0.333333	0.666667	0.666667	0.333333	1	0.333333	0.666667	1	0.333333	0	0	0	0.666667	0.333333	0.666667	0	0.333333	0.666667	0	1	0.666667	0.333333	0
416	1	1	0.333333	0.666667	0.666667	1	0	0.666667	0.666667	0.666667	0.333333	0.333333	0.666667	0	0.666667	1	1	0	0	0.666667	0.666667	1	0	0.666667	0.666667	0.666667	0.666667	0.666667	0.666667	0	0	0.333333	0.333333	1	1	0	1	0.333333	0	0.333333	0.666667	0	0.666667	0	0.333333	1	0.666667	0	1
417	1	0.666667	0.333333	1	0.333333	0.666667	0.333333	0.666667	0.666667	0.333333	1	0.333333	0.666667	0	0.666667	0.333333	0	0.666667	0.666667	0.666667	0.666667	1	0.333333	0.333333	0	0.333333	0	0.333333	0.333333	0.333333	0	1	0.333333	0.666667	0	0	0	0.666667	1	1	0.333333	0.666667	0	0	0.333333	0	0	0.666667	0
418	0.333333	0.666667	0.666667	1	0	0.666667	0.666667	0.666667	0.333333	0.666667	0	0.333333	1	1	0.333333	0.333333	0.666667	0.333333	0	1	0.333333	0	0.333333	0.666667	0	0.333333	0.666667	1	0.333333	0.333333	0.666667	0.333333	0.666667	0.333333	0.666667	1	0.333333	0.333333	0.666667	1	1	0.333333	0	0.333333	0	0.666667	0.333333	0.666667	0.333333
419	0	0.666667	1	1	0.333333	0.333333	0	0.333333	0.333333	0	0.333333	0.666667	0.333333	0	0.666667	0.333333	0.666667	0	0	0.333333	0.666667	1	0	0	1	0.333333	0	1	0.333333	0.333333	0.666667	0.666667	0.333333	0.666667	0	0.333333	1	0.333333	0.666667	1	1	0.333333	1	1	0	0.666667	0.666667	0.333333	1
420	0.333333	0.666667	0	1	0.333333	0.666667	0	0.333333	0.666667	0.333333	0.333333	1	1	0.666667	1	1	1	0.333333	0.666667	1	0.333333	0	0.666667	0.666667	0.666667	0.333333	0.333333	0	0.333333	0	1	0.333333	0.666667	0	0.333333	0.666667	0.333333	0.666667	0	0	0.333333	0.666667	1	0	0.333333	0	0.333333	0.333333	0
421	0	0.666667	0	0.666667	0.666667	1	1	1	0.666667	0.333333	0.666667	0.666667	0	0.333333	0.333333	0.333333	0.666667	1	0	0.666667	0.333333	1	0.333333	0.666667	0.333333	0.666667	0.666667	0	0.333333	0.333333	0.666667	0.666667	1	0.333333	0.666667	0	0	0	0	1	1	1	0.666667	0.666667	0	0	0.666667	0.333333	1
422	0	0.666667	0.666667	1	0.333333	0.333333	1	0.666667	1	0.666667	0.666667	1	0	0.666667	0.666667	1	1	0.333333	0.333333	0	0	1	1	1	1	0.333333	0.666667	0	0.666667	0.333333	0	0	0	0	0.666667	0.666667	0.333333	0.666667	0.666667	1	0.666667	0.333333	0.333333	0.333333	0.666667	0	0	0	0
423	0.666667	0.666667	0	0.666667	0.333333	0.666667	1	0.666667	0	0	0.333333	0.333333	0.333333	0.666667	0.333333	0	0.333333	0.333333	0.666667	0.333333	0.666667	0.333333	0.666667	0.666667	0.333333	0.666667	0.333333	0	0.666667	1	0	0.666667	0.333333	1	0.666667	0.666667	0.333333	0.666667	0.333333	0	0.666667	1	0.333333	0.666667	0.333333	1	1	1	0
424	0.333333	0.666667	1	0	0.666667	0	0.666667	0.666667	1	0.333333	0.333333	0.666667	0	0	0	0.666667	0.333333	0.333333	0.666667	0.666667	0	1	0.333333	0.333333	0.333333	0.666667	0.333333	1	0.333333	1	0.333333	0.333333	0.666667	0	0.333333	0.666667	0	0	1	0.333333	0.666667	0.666667	1	0.333333	0.333333	0	0.333333	0.333333	0
425	0	0.333333	0.333333	0	0.333333	0.666667	1	0.333333	0.666667	0	0.333333	0	0	0.333333	0.666667	1	0.333333	0.666667	1	0	0	0	0.333333	0.666667	0	0	0	0	0.666667	1	1	0.333333	0	0	0.333333	0.333333	0	0.666667	0.666667	1	0	1	0.333333	0.333333	0	0.666667	0.333333	0.333333	0.666667
426	0.333333	0.666667	1	0.666667	0.666667	0.333333	1	0.333333	0.333333	0.666667	0.666667	0.333333	0.666667	0.333333	0.666667	0	0.666667	0.666667	1	0.333333	0.333333	0.666667	0.333333	0.333333	0	0.666667	0	1	1	0	1	0.666667	1	1	0.666667	0.666667	0.666667	0.666667	0.333333	0	0	0.666667	0.333333	0.666667	0.666667	1	0.333333	0.666667	1
427	0	0	0.666667	0	0.333333	0.333333	0.333333	1	0.666667	1	0.333333	0.666667	0.666667	0	0.333333	0	0.666667	1	1	0.666667	0	0.666667	0.666667	0	0.333333	1	0.666667	0	0	0	0.333333	0.666667	0	1	0.333333	1	1	0.333333	0.666667	0	0	0	0	0.666667	1	1	1	0	0.333333
428	1	0	0.333333	0	0.333333	0.666667	0.333333	1	1	0.666667	0	0.333333	0.333333	0	0	1	1	0.666667	1	0.333333	0.666667	0.666667	0.666667	0.333333	0.666667	0.666667	0	0.666667	0.666667	1	0.333333	0.666667	1	0.333333	1	0.333333	0.666667	0.333333	0.666667	1	1	0.666667	0.666667	1	0	0.333333	0.666667	0.333333	0
429	1	1	0	0	0.333333	1	0	0.666667	0.666667	0.333333	1	0.333333	0	0	1	0.333333	0.666667	0.666667	0.666667	1	0.666667	0.666667	0.333333	0.666667	0.666667	0.333333	0.666667	1	1	1	0.333333	0.333333	0.333333	0.333333	1	0.666667	0	0.666667	1	0.333333	0.666667	1	0	0.666667	0.666667	1	1	0.666667	1
430	0	0.666667	1	0	0.666667	0.666667	1	1	0.333333	0.666667	0.666667	1	0	0.666667	0.666667	0	0.666667	1	0.666667	0.666667	0.333333	0	0.666667	0	1	0.666667	0	1	0.333333	0.333333	0	0	0.333333	0	0.666667	0.333333	1	0.333333	0	0.333333	0.666667	0.333333	0.333333	1	0.333333	0	0.666667	0.333333	0.333333
431	0.333333	1	0.666667	0	0.666667	1	0.333333	1	0.666667	0.333333	0.666667	1	0.333333	0.666667	0	0	0.666667	0.666667	1	0	1	0.333333	0.666667	0	0.666667	0.666667	0.666667	0.666667	0.333333	0.666667	0	0.666667	0.666667	0.333333	0.666667	1	0.666667	0.666667	0.666667	1	0.333333	0.333333	1	0.666667	1	0.333333	0.666667	0	0
432	1	1	0	0.333333	0.666667	0.333333	0	0	0	0.333333	1	0.666667	0	0	0	1	1	0	1	0.666667	0.333333	0.333333	1	0	0.666667	0.666667	1	1	1	0.333333	0	0.333333	0.666667	1	0.333333	0.666667	0	0.333333	0.333333	0.333333	1	0.666667	0.666667	0.666667	1	0.666667	0.333333	0.666667	0.666667
433	0.666667	0.666667	0.333333	0.666667	0.333333	0.333333	0.666667	1	0.666667	0.666667	0.333333	0.333333	0.333333	0.333333	1	1	0.333333	0	0	0	0.666667	1	0.666667	0	0.666667	1	0.666667	0.666667	0.333333	0.333333	0.333333	0.333333	0.666667	1	0.333333	1	0.333333	0.333333	0	0.666667	0.333333	1	0.666667	0.333333	0.333333	0.666667	1	1	0
434	1	1	0.333333	1	0	0.666667	0.666667	1	0.333333	0	0.333333	0.333333	0	0.666667	1	0	0.666667	0.666667	0	0.666667	0.333333	0.666667	0.666667	0.666667	0	0.666667	0.333333	0	0.333333	0	1	1	0	0.333333	0.333333	1	1	0.666667	1	0	0.666667	0.333333	0	0	0.333333	0	0.666667	0.666667	0
435	0.666667	0	0	0	1	0.333333	0.666667	0.333333	0.333333	0	0.333333	0.666667	1	1	0	0.666667	0.666667	0.333333	0.666667	0.666667	1	0.333333	0.666667	0.333333	1	0.666667	0	1	1	0	0.666667	0.666667	0.666667	0	0.333333	0.333333	0.333333	0.666667	0.666667	0	0.666667	0	1	0.666667	0.666667	1	1	0.333333	0.333333
436	0.666667	0.666667	0	1	0.666667	0	0	0.666667	0	0	0	0.333333	0.666667	0.666667	0.666667	0.333333	0.666667	0.666667	0	0	0.333333	0	0.333333	1	1	1	0.666667	1	0.333333	0.666667	1	0	0.666667	0.333333	0	0	0	0.333333	0.333333	0.333333	0	0.666667	0.333333	0.333333	0.333333	0.333333	0.333333	0.333333	1
437	0.666667	0.666667	0.666667	0	0.333333	1	0.666667	0.666667	0.333333	0.333333	0.666667	0.333333	0	0.333333	0.333333	0	0.333333	0.666667	1	0.666667	0	0	0.666667	0.666667	0.666667	0	0	1	0.666667	0.666667	0.666667	0.666667	0.666667	0.666667	0.333333	0.666667	0.666667	0.333333	0.666667	0.666667	0.333333	0.666667	0	0.333333	0.666667	0.666667	0.666667	1	0
438	0.333333	0.333333	0.333333	0.666667	0.666667	0.666667	1	1	0.333333	0.666667	1	1	0.666667	0.666667	0.666667	0	0.333333	0.333333	0	1	0.333333	0.333333	0.666667	0	0.666667	0.666667	0.666667	0	0	0	0	0	0.333333	0	0	0.333333	0.666667	1	0.333333	0.666667	0	0.333333	0.666667	1	0.333333	0.666667	0.666667	0.333333	0.666667
439	0	0.666667	0.333333	0.333333	0	0.666667	0.333333	0	0.333333	0.333333	0	0.333333	0.333333	0	0	1	0	0.666667	1	0.333333	0.333333	0.333333	0	0.666667	0	0.333333	1	0.666667	0	0.333333	0.333333	0.666667	0	0.333333	0	0.333333	0.333333	0	0.333333	0.333333	1	1	1	1	0.333333	0.333333	0	0.666667	0.333333
440	0	1	0.333333	0	1	0.333333	0.333333	0	0	0.333333	0	0.666667	1	0.333333	0.333333	0.333333	0	0.666667	0	0.333333	0.666667	0.666667	1	0	0.333333	0	0.666667	0.333333	0	0	0.333333	0.666667	1	1	0.666667	0.666667	0.333333	0	0.333333	0.333333	0.666667	0.666667	0.333333	0	0	0.333333	0	0.333333	0.333333
441	0	0.666667	0	0.666667	0.666667	0.333333	1	0.666667	0	0.666667	0.666667	0.666667	1	0.666667	0.333333	0.333333	1	0.666667	0.333333	0.666667	0	1	1	0.666667	0.666667	0.666667	0.666667	1	0.666667	0.333333	0.666667	0.666667	0.333333	0.333333	0.666667	0.333333	0.666667	0.666667	0.666667	0.666667	0	0.333333	0	0	0	1	1	0.333333	0.333333
442	0	0.333333	0.666667	0	1	0.666667	0.333333	0.666667	1	0	0.666667	0	0	0.666667	0.666667	1	0.666667	0.666667	0.333333	0.666667	1	0.666667	0.666667	1	0.666667	0	0.333333	0.333333	0.666667	0.333333	0.666667	0.666667	0.333333	0.666667	0.666667	0.333333	0.333333	0.666667	0	0.666667	1	0.333333	0.666667	0.666667	1	0.333333	1	1	0.666667
443	0.666667	0.333333	1	0	0.333333	0	1	0.333333	0.333333	0.333333	0	0.666667	0	0.666667	0.666667	0	0.666667	1	0.333333	0.333333	0	0	0.666667	0.666667	0	0.333333	0.333333	0.333333	0.666667	0.666667	0.333333	0.333333	1	0	0	0.333333	1	0.666667	1	0	0	0.333333	0.666667	0	0.333333	0.666667	0.666667	0.333333	0.666667
444	0.666667	0	0	0.333333	0	0.333333	0.666667	0	0	0.666667	0	0	0.666667	0	0.333333	0.666667	0.333333	0.666667	0.666667	0	0	0.333333	0.333333	0.666667	1	0	0.666667	0.666667	0.333333	0.666667	1	0.666667	0.333333	1	0.333333	0.333333	0.666667	0.333333	0.666667	0.333333	0.333333	0.333333	0.666667	0	0.666667	0	0	0.333333	0
445	0.333333	0.666667	1	1	0.333333	0.666667	1	1	0.333333	0.666667	0	0	0.333333	0	0.666667	1	0.333333	1	0.333333	0.333333	0.333333	0.333333	0.333333	0.666667	0	0	0.666667	0	1	0.666667	1	0.666667	0.666667	1	1	0.666667	0.333333	0.666667	0.666667	0.666667	0.333333	0.666667	0.666667	0.333333	0.666667	1	1	1	0.666667
446	0.666667	0	0.666667	0.333333	0.333333	0.666667	0.333333	1	0.333333	0.333333	0.666667	0.666667	1	1	0.666667	0.666667	0.666667	0.666667	0.666667	0.333333	1	0	0	0.666667	0	1	0.666667	0.666667	1	0.333333	0.666667	0	1	1	0	0.666667	1	0	0.666667	0.666667	0.333333	1	0.666667	0	1	0.666667	1	0.666667	1
447	1	0.333333	0.666667	0	0.666667	0.666667	0.333333	0.333333	0.666667	0.333333	0.333333	0.666667	0	0.333333	0.666667	0.333333	0.333333	0.666667	0	0.333333	0.666667	0.333333	0.333333	0.666667	0	0.333333	0.666667	0	0	0.666667	0	0.333333	0.666667	0	0.333333	0.666667	0.333333	0.333333	1	0.666667	0	0.666667	0	0.666667	0	0.333333	0	0	0.333333
448	0.333333	0.333333	0	1	0	0.333333	0.666667	0	0	0.333333	0	0.666667	1	0.666667	1	0.333333	0	0.666667	0	0	0	0.333333	0.666667	0.666667	0.666667	0	0	0.333333	0	0	0	1	0.666667	0.666667	0	0.666667	0	0.333333	0.666667	0.333333	0.333333	0.666667	0.333333	0.333333	0.666667	0	0.333333	0.666667	0
449	0	0.333333	0.666667	0.333333	0.666667	1	0.333333	0.666667	0.333333	1	0.666667	1	0.333333	0.333333	0.666667	0.333333	0.666667	0.666667	0.666667	0	0	0.666667	0.333333	0	0	0.666667	0.666667	0.666667	0.333333	1	0	1	0.666667	0.333333	0	0.666667	0.666667	0.666667	0.333333	0.666667	0.333333	0	0.333333	0.666667	1	1	0	0.333333	0
450	1	0.666667	0.666667	0.666667	0	0.666667	1	0.666667	1	0.333333	1	0	1	0.333333	0.666667	1	0	1	0	1	1	1	0.666667	0	0	0.666667	0	0	0	0.333333	0.666667	0	0.333333	0.333333	0.333333	0.333333	0.666667	0.666667	0	0	0.333333	0	0	0.666667	0	0	0.333333	0	0.333333
451	0	0	0	0.666667	0	0.333333	0.333333	1	0.666667	1	0.666667	1	0.333333	0.666667	0.333333	0.666667	1	0.666667	0.666667	0.666667	1	0.666667	0	0.666667	0.666667	0.666667	0.333333	0.666667	0	0.333333	0.666667	1	0.333333	0.666667	0.666667	1	0.333333	1	0	1	0.666667	0	0.666667	0	0	0	0	0.333333	0.666667
452	1	0.666667	0.333333	0.333333	0.666667	0.333333	0.666667	0	0.666667	0.333333	0.666667	1	0.333333	0.333333	0	0	0.333333	0	0.666667	0.333333	0.666667	0.333333	0.333333	0	0.333333	0.333333	0.666667	1	0.666667	1	0.666667	1	1	0.666667	0	0.333333	0.666667	0	0	0	1	0	0.666667	1	0.333333	0.666667	0.333333	0.666667	0.333333
453	0.333333	0.333333	0	0.666667	1	0	0.333333	1	1	1	0.666667	0.333333	0.666667	0.333333	0.666667	0.666667	0.666667	1	1	1	0.666667	1	0.666667	0	0	0	1	1	1	0	0	0.333333	0.666667	0.333333	0.666667	0.333333	0	0	0	0	0.666667	1	0	0.666667	0.333333	1	0.666667	0	1
454	0	0.666667	0	0.666667	0.666667	0.666667	0.333333	0.333333	0.666667	0.333333	0.666667	0.666667	0	0.333333	0.666667	0	0.666667	0.666667	1	0.333333	1	0.666667	0.333333	1	0.666667	0	0.333333	0.666667	0.333333	0.666667	0.666667	0	1	1	0	1	0.333333	0	0.333333	0.666667	0	0	0.333333	0.333333	0	0	0	1	1
455	0.666667	0	1	0.333333	1	0.333333	0.333333	0	0.333333	1	1	0	0.666667	0.666667	0	0.333333	0.666667	0.666667	0	0.666667	0	0	0	1	0.333333	0.333333	0.333333	0	0.666667	1	1	0.333333	0.666667	0.333333	0.333333	0.666667	1	0.333333	0.333333	0	0.333333	0.666667	1	0.333333	0.666667	0.666667	0.666667	0	0
456	0.666667	0.666667	0.333333	0	0	1	0	0	0	0.666667	1	0	0.666667	0	1	0.333333	0	0.333333	0.666667	0.333333	0.666667	0.333333	0.333333	0.333333	0	0.666667	0.666667	0.666667	0.666667	0	0.666667	0	1	0.333333	0	1	0	1	0.666667	0.666667	0.666667	0.333333	0.333333	0.333333	1	0.666667	0	0	0.666667
457	0.666667	0.666667	0	0.666667	0.666667	0.333333	0	0	0	0.666667	0.666667	0.333333	0	0	1	1	0.666667	1	0.666667	0.666667	1	0.666667	0.333333	0	0	0.666667	0	0.333333	0.333333	0.666667	0.333333	0.333333	0.666667	1	0	1	1	0	0.666667	0.666667	0	0.666667	0.666667	0	0.666667	0	0.666667	0.666667	1
458	1	0	0	1	0.666667	0.666667	0.666667	0.666667	0.333333	1	0	0.333333	1	1	0.333333	0.333333	0.666667	0.666667	0.666667	0.333333	0.666667	1	0.333333	0.666667	0.666667	0.666667	1	0.333333	0.333333	1	0.333333	1	0	0.666667	0.666667	0	0.333333	0.333333	0	0	0	0.333333	1	0.666667	0.666667	0.666667	0.333333	0.666667	1
459	0.333333	0.333333	1	0	0.666667	1	1	0.666667	0.666667	0.666667	0	0.333333	0	0.333333	0	0.666667	0.333333	0.666667	0.666667	0.666667	0	0.333333	0.333333	0.666667	0.666667	0.333333	0	0	0.333333	1	1	0.666667	0	0.333333	0	1	0.333333	0	0.666667	1	0	0	0.666667	1	0.666667	0	0.333333	0.333333	0.333333
460	0.333333	0.333333	0.333333	0.666667	0.333333	0.333333	0.666667	1	1	1	0.666667	0.333333	1	0.666667	0	0.666667	0	0.333333	0.333333	0.333333	1	0.333333	0.666667	0.333333	0.333333	1	0.666667	0.333333	0.666667	0.666667	0.666667	0.333333	0.333333	0.333333	0.666667	0	0.333333	0.333333	0.333333	1	0	1	0	0	0.666667	1	0.666667	0	0.666667
461	0	0.333333	0.333333	0.333333	0.666667	0.333333	0	0.333333	0.333333	1	0	1	1	0.666667	0	0.333333	0.666667	1	0.666667	0	0	0.666667	0.333333	0	0.666667	0.333333	0	0.333333	1	0.666667	0.333333	0.333333	1	0.333333	0	0.333333	0.666667	1	0.666667	0.666667	1	0.666667	1	0.666667	1	1	0.333333	0.333333	1
462	0.666667	0.333333	0.333333	0.333333	0	0.666667	0	1	1	1	0.666667	0	0.333333	0	1	0.666667	0.333333	0.333333	0.666667	0.333333	0.333333	0.666667	0.333333	0.666667	1	0.333333	0.333333	0.666667	0.666667	0.333333	0.666667	1	0.666667	1	1	0.666667	0	1	1	1	0	0.666667	0.333333	0.666667	0.666667	0.666667	0.666667	0.333333	1
463	0	0	0.666667	1	0.666667	1	0.333333	0.666667	0	0.333333	0	0.666667	0.666667	1	0.666667	0.333333	1	0.666667	0.666667	1	0.666667	0.333333	0.333333	0	0.333333	0.666667	0.666667	0.333333	0.666667	0.333333	0.666667	1	0.666667	0.666667	0.333333	0.333333	0	0.333333	0.333333	0.666667	0	1	1	0.333333	0.333333	0	0	0.666667	1
464	1	0.333333	0	0.333333	0.333333	0	0.333333	1	1	0.666667	0.333333	1	0.333333	0.666667	0.666667	1	1	0.666667	0.333333	0.333333	1	1	1	0	0.666667	1	1	0.666667	0	0	0.666667	0.666667	0.666667	0.666667	1	1	1	1	0.666667	1	0.333333	0.333333	0	0.666667	0.666667	1	0.666667	0.666667	0.666667
465	0.333333	0.333333	0	0.666667	0.666667	0	0.333333	1	1	1	0	1	1	0.666667	0.666667	0.666667	0	0	0.666667	1	1	1	0.333333	0	0.666667	0.333333	0.666667	0.333333	0.333333	1	0.333333	0	0	0	0.333333	0	0.666667	1	0.666667	0.333333	0.333333	0.666667	0.333333	0.333333	0	0.666667	0.333333	0.333333	0.666667
466	0.333333	0	0.666667	0.666667	0	0.333333	1	0.333333	0.333333	0	0.333333	0	0.333333	0.333333	0.666667	0	0.333333	0	0.333333	0.666667	0.333333	0	0.666667	1	0.333333	0.666667	0.333333	0.666667	0.666667	1	0.333333	0	0.666667	0	0.666667	0	0.666667	0.666667	1	0.666667	0.333333	0	0.666667	0.666667	0	0.666667	1	0.333333	0.666667
467	0.333333	1	0.333333	0.666667	1	1	1	0.333333	0.666667	0.666667	0.666667	0.333333	0.666667	0.333333	0.333333	0.666667	1	0.666667	0.666667	0.333333	0.333333	1	0.333333	0	0.333333	1	1	1	1	0.333333	1	1	0	0.666667	1	1	1	0.333333	0	0	1	1	0.333333	0.666667	0.666667	0.666667	0.333333	0	0
468	0.333333	0.333333	0.333333	0.666667	0.666667	0.666667	0.333333	0.333333	0.666667	0.333333	0.666667	0	0.666667	0.333333	0.333333	0.666667	0.333333	1	0.666667	0.666667	0.333333	0.333333	0.666667	1	0.666667	0	0.666667	0.666667	0	0.666667	0.666667	0.666667	0	0.333333	0.333333	1	0	0.333333	0	0.333333	0.666667	1	1	0	0.666667	0	0.666667	0.333333	1
469	0.333333	0.333333	0	0.333333	1	1	1	0	0.666667	0.666667	0	0	0.333333	0.666667	0.333333	0.666667	0.666667	0.666667	0.666667	0.666667	1	0.333333	0.666667	1	0	0.333333	1	0.333333	0.333333	0	0.333333	0.666667	0.333333	0.333333	0.333333	0	0.333333	0.666667	0.333333	0.333333	0.333333	0.333333	1	0.666667	0.666667	0.666667	1	0.333333	1
470	0.333333	0.333333	1	1	1	0.333333	0.666667	0	0	0.666667	1	0.333333	1	0.666667	0.666667	1	0	0	0.666667	0.666667	0.666667	1	0.333333	0.333333	0	1	1	0	0.666667	0	1	0.666667	0	0	0.333333	0	1	0.666667	1	1	1	0.333333	1	1	0.333333	1	0.666667	0	1
471	0.333333	1	0	1	0	0	1	0	0	0	1	0	0.666667	0	0.333333	0	0	0	1	1	0	0.333333	0	0	1	0.666667	1	0	0.666667	1	0.333333	0.333333	0.333333	0.333333	0.666667	1	0.666667	0.666667	1	0.333333	1	0.666667	0.333333	0.666667	0.666667	0	1	0.666667	0.666667
472	0.666667	0.666667	0.333333	1	1	1	1	1	0	0.666667	0.666667	0.666667	0	0.666667	0.666667	0.666667	0	0	0	0.333333	0.666667	0	0.333333	0	0.666667	0.666667	0	0	0	0.333333	0.666667	0	0	0	0.666667	0.666667	1	0.666667	0	0.666667	0.666667	1	0.666667	0.666667	0.333333	0.333333	1	1	1
473	0.666667	0.666667	0	0	1	0	0	0.333333	1	0	0.666667	0.666667	1	1	0	0.666667	0.666667	1	0.333333	0.333333	1	0	0.666667	1	1	1	0	0	0.666667	0.333333	0.333333	0.666667	1	0.666667	1	1	0.666667	0	1	1	1	0.333333	1	0	0	1	1	1	0
474	0	0.333333	0.666667	0.333333	0	0.333333	0	0.666667	0.333333	0	0	0.333333	1	0	0	0.333333	1	1	1	0.333333	0.666667	0.666667	0	0.666667	0	0.666667	0	0	0.666667	0.666667	1	1	0.666667	1	0.666667	0.333333	0.333333	0.666667	1	1	0.666667	0	0	0.666667	1	0	0.666667	0	0.666667
475	0	0.666667	0	0.666667	0.666667	0	0.666667	0.666667	0	0.666667	0.666667	0	0.666667	0.666667	0	0.666667	0.666667	0.666667	1	0.666667	0.666667	1	0.666667	0	0.666667	0.666667	1	0.333333	0.666667	0.666667	0.333333	0.333333	0.333333	0	0	0.666667	0.333333	1	0	0.666667	0.333333	0	0.333333	1	0.333333	0.666667	0.333333	1	0.666667
476	0.666667	0.333333	0.666667	0.666667	0.666667	0	0.666667	0	0.666667	0.666667	1	0	0.666667	0	0.333333	0.666667	0.666667	1	0.333333	0	0.333333	0.666667	0.333333	1	0	0	0.666667	0.666667	0	0.333333	0	0.666667	0	1	1	0	0.666667	1	0.666667	0.666667	0.666667	0	1	1	1	1	1	0.666667	0.666667
477	1	0.333333	0	0.333333	0.666667	1	0.666667	0	0	0.666667	1	0.666667	0.666667	0.666667	0.333333	0.333333	0	0	0.666667	1	0.666667	0	0.333333	0.333333	1	0.666667	0	0	0	0	0	0	0.333333	0.666667	0	1	1	1	1	0.333333	0.666667	0.333333	0.333333	0.333333	0.333333	1	0.333333	0.666667	1
478	0	1	1	0	0	0.333333	1	0	1	0	1	0.333333	0	0.333333	0.666667	0	0	1	1	0.666667	0	0	0.333333	1	0	0	0.666667	1	0.666667	1	0	0.666667	0	0	0.333333	0.666667	1	1	0.333333	1	0.666667	1	0	0	1	1	1	1	1
479	0.333333	1	0.666667	0.333333	0.333333	0.333333	0.333333	1	1	0	1	0.666667	0.666667	1	1	0	0.666667	1	0.666667	1	1	0.333333	1	0	0	1	1	0.666667	1	0.333333	1	1	1	0	1	1	0.666667	1	1	0	1	0	0.666667	1	0	0.333333	0.666667	0	0.666667
480	0	0.333333	0.333333	0.333333	1	1	0.333333	0.666667	0.666667	0.333333	0.666667	0.666667	1	0.333333	0.666667	1	0.333333	0.666667	0	0.666667	0.333333	0.666667	0	0.666667	0.333333	1	1	1	0.333333	1	0	0.666667	0.666667	1	0	1	1	0.333333	1	0.666667	0	0.333333	0.666667	1	1	1	1	1	0
481	0.666667	0	0	0.666667	0	1	0.666667	0.666667	0	0	0.333333	0	1	0.333333	0	0.333333	0.333333	1	0	0.666667	0	1	0.333333	0	1	1	1	1	0	0.333333	0.333333	0.666667	1	1	0.333333	0.666667	1	0.666667	0.333333	0.666667	0.666667	0.666667	1	1	0.333333	0.666667	0.333333	0.333333	0.666667
482	0.666667	1	0.333333	0.666667	0.666667	0	0	0	0	0	0.333333	0.333333	1	1	0.333333	0	0.333333	1	1	1	0	0	0.333333	0.333333	0	0	0.666667	0.666667	0	0.333333	0.666667	1	1	0.333333	0.666667	0	0	1	0.333333	1	1	0	0.666667	0	1	1	1	0	0
483	0	1	0.333333	0	0	1	0.333333	0.666667	0	0.666667	1	0	0.666667	1	0.666667	1	1	0	1	0	0	0	0	1	0.333333	0.666667	0	0.666667	0.666667	0	0.666667	0	0.333333	0	0	0.666667	0	1	0.333333	0	0	0	0	0.333333	0.666667	1	1	0	1
484	0	0	0.333333	0	0.666667	0	0	0	0	1	1	0.333333	0.333333	0.666667	0	0	0.333333	1	0	1	0.333333	0.666667	1	0.333333	1	0	1	0	1	0.333333	0.666667	1	0	1	1	1	0.333333	0.333333	0.666667	0	0.333333	0.666667	0.666667	0	0.333333	0.333333	1	0.333333	0
485	0	1	0	0	1	0.333333	1	0.666667	0	0.666667	0	0.333333	1	0.666667	1	1	0.666667	0.666667	0	0	0.333333	0.333333	1	0.333333	0	0	0	0	1	0.666667	0.333333	1	0	0	0	0	0.666667	1	1	1	1	0	1	0.333333	1	0	1	0	0
486	0	1	0.333333	0	0	0	1	0.333333	1	0.333333	0.666667	0.333333	0	1	0	1	1	0	0.666667	0.666667	0	1	0.333333	1	0	0.666667	0	1	0.333333	0	0.333333	0.666667	0	0	0	0.666667	0	0.333333	1	0	0.666667	0	0	0.333333	1	1	0.333333	1	0.333333
487	0	0.333333	1	0.333333	1	1	1	0	0.333333	0	0.333333	0	0	0.666667	0	0.666667	1	0.333333	0.333333	0.666667	0	0.666667	0.666667	1	1	1	1	0.333333	1	1	0.666667	0.666667	0	0.666667	0.666667	0.333333	0.666667	1	0.666667	1	0.333333	0.666667	1	1	0	1	1	0	0.666667
488	1	0.333333	0.333333	1	0	1	0.333333	1	0	0.666667	0.666667	1	1	0	0.666667	1	1	1	0	1	0.666667	1	0.666667	0	0	0	1	0	0.666667	0	0	0	0	0.333333	0.666667	0	0.333333	0	0.666667	0.333333	0.666667	0	0.333333	1	1	1	1	0	1
489	0	0	0	1	0.333333	0.666667	0.666667	1	1	0.333333	0	1	1	1	1	0.666667	0.666667	0.333333	0.666667	1	1	0.333333	0.666667	1	1	0.333333	1	0	1	1	0.666667	0.666667	0.666667	0.666667	1	0.333333	0.333333	0	0.666667	0	0	1	1	1	0	0.666667	1	0.666667	1
490	0.333333	0.666667	1	0.666667	0.666667	0	0.333333	0.333333	0.666667	0.333333	0.333333	0.333333	0.666667	0	0	0.333333	0	1	1	0	1	0	0.666667	0.666667	0.666667	0	0.666667	0	0	0.666667	0.666667	1	1	0.666667	0	0	0	1	0.666667	0	0	0	0.666667	1	1	1	0.666667	0.666667	1
491	0.666667	0.666667	1	0.333333	0	1	1	1	0.666667	1	0.333333	0.666667	0.666667	0	0.333333	0.666667	0.333333	0.666667	0.666667	1	0.333333	0.666667	0	0.666667	1	0.333333	0.666667	0	0	0	1	1	1	0.333333	0	1	0.666667	0	0	0	0.666667	0.666667	0.666667	0	0.333333	0.666667	1	1	0.666667
492	1	0.666667	0.666667	0	0.333333	0	0.333333	0	1	0.333333	0	0.666667	0.666667	0.333333	0.333333	0.666667	1	0.666667	0	0	0.666667	0.666667	0	1	0.666667	0.333333	0.666667	0.333333	0.666667	0.666667	0.666667	0	0.666667	0	0	0.666667	0.333333	0.333333	0	0.666667	1	0	1	0.666667	0.333333	0.666667	0	0	0.666667
493	0.666667	0.333333	0.333333	0	0.666667	1	0	0	0.666667	0	1	0.666667	1	0.333333	0.666667	0.666667	0.666667	1	0	0	0	1	1	1	0	0.666667	0.666667	0.666667	0.666667	0	0	0.333333	1	1	0.666667	0	1	0.333333	0.666667	0.666667	1	1	1	0.333333	1	0.666667	0	0	1
494	0.666667	1	1	0.333333	0.333333	0	0.666667	0	1	0.333333	1	0.333333	0.333333	1	0.333333	0.333333	1	1	1	1	0.666667	0.666667	0	1	0	0.333333	0.666667	0.333333	0.666667	1	1	0	1	0.333333	1	1	1	0.333333	1	1	1	0.333333	0.666667	0.666667	1	1	0	1	1
495	1	0	1	1	1	0.333333	1	1	0.333333	0.666667	0.666667	1	0	0	0	0.333333	0.666667	0.333333	0.666667	0	0.333333	0	0.666667	0.333333	0.666667	0.333333	0.666667	0.666667	0	0.333333	0	0.666667	0.666667	0.666667	0.666667	0.666667	0.666667	0	1	0.666667	1	0	1	0	0.333333	0.333333	0.666667	0.666667	1
496	0.666667	0	0	0.666667	0.666667	0.666667	0	0.666667	0	0.666667	0	0	1	0.333333	0	0	0	0	0	0	1	1	0.666667	0	1	0	0.333333	0	1	1	0.333333	0.333333	0	0.666667	0.333333	0.333333	1	0.666667	1	0.333333	0	0	0	0.666667	0.666667	0	1	0.333333	1
497	0	0.666667	0	0.333333	1	0	1	0.333333	0	1	1	0	0	0	1	0.333333	0	0.333333	0	0.666667	0	1	0.333333	0	1	1	0.666667	0.666667	1	0.666667	0.333333	0	0.333333	1	1	0.666667	1	1	0	1	0	1	1	0	1	1	0.333333	0	0.666667
498	1	1	1	1	0.666667	1	0.333333	1	0.333333	0.666667	0.333333	1	0.333333	0.666667	1	0.666667	1	0	0.666667	0	1	1	0.333333	0.333333	0.666667	0.666667	0.333333	0.666667	0.333333	0.333333	1	0.666667	0.333333	0.666667	1	0.666667	0	0.666667	0	1	0.666667	0.333333	0	0	0.333333	1	0	0.333333	0
499	0.666667	1	1	1	0.666667	0	0.666667	0	0.333333	1	1	1	0	0.666667	0.666667	1	0.333333	0.666667	1	1	1	0	0.666667	0.333333	0.333333	0	1	1	1	0.333333	1	0.666667	0	0.666667	0.666667	0.666667	1	1	0	1	0.666667	0.666667	1	0.666667	0	1	0.666667	1	0.333333
500	0.666667	1	0.333333	1	0	0.333333	1	0.666667	0	1	0.666667	0.333333	0.666667	0.666667	1	1	0.666667	0	1	1	0.666667	0	0.333333	1	1	0.666667	0	1	1	0.333333	0	0.666667	1	0.333333	0.333333	0.333333	1	1	1	0.333333	1	0.333333	1	0.333333	0.666667	0.333333	0.666667	0	1
501	0.333333	0.333333	0.666667	0	0.666667	0.666667	0	1	0.666667	0.666667	0.333333	0.666667	0	0	1	0	0.666667	0	0.333333	0	0.333333	0	0.666667	0	0.333333	0.333333	0	0.666667	1	0	1	0	0.333333	0.666667	1	0.333333	0	1	0.666667	1	1	0.666667	1	0.666667	0	0.333333	0	0	1
502	0.333333	0	0	0	0.666667	0.333333	0.333333	0	0.333333	1	0.333333	1	0.666667	0	1	1	1	1	1	0.333333	1	1	1	1	0.333333	0.666667	1	0.333333	0	1	1	1	1	1	1	0.333333	0.666667	0.333333	0.666667	0.666667	0.666667	1	0	0.666667	0.666667	1	0.333333	1	0.333333
503	0	0	0.666667	0.666667	1	0.666667	0	0.333333	0.666667	0.333333	0.666667	0.666667	1	0.666667	0.666667	0.666667	0	0	0	0	0.333333	0	0.666667	0	1	0	1	1	1	0.666667	0.666667	1	0.333333	0.666667	0	0.333333	0	1	1	0.666667	0	0.666667	1	0.666667	0	0	0	1	0
504	0.666667	0	0.333333	0.666667	1	0.333333	0.666667	1	0	0.666667	0	0	0.666667	0	0	0	0.666667	0	0.333333	0	0.333333	0.666667	0.333333	0	1	1	1	0.333333	1	0.666667	0	0.333333	0	0	0.333333	0.666667	0.666667	1	0.333333	0.333333	1	1	0	1	0	0.666667	0.333333	0.666667	0.666667
505	0.666667	0	1	0.333333	0.333333	1	1	1	1	1	1	0.333333	0.666667	0	0.333333	1	0	0.666667	0.666667	0	1	1	1	1	1	0.333333	0.666667	0.666667	0.666667	1	0	0.333333	0.666667	0.666667	0	1	0	1	0	1	0.666667	0.666667	0	1	0	0.666667	0.666667	1	1
506	0.333333	0	0	1	0.333333	0.666667	0.666667	0	1	0	0.333333	0	1	0.333333	0.666667	0.666667	0	1	0.333333	0	0	0.666667	0.666667	0	0.666667	0.666667	0.666667	1	0	0.666667	1	1	1	0.666667	0.666667	0.666667	0	0.333333	1	0.333333	0.666667	0.666667	0.666667	0.333333	0.666667	1	0.333333	1	0.666667
507	0	0.666667	0	0.333333	0.333333	1	1	0	1	1	0.333333	0.666667	0.666667	0.666667	0.666667	0	0	1	0.666667	0	0	1	0.666667	0	0.333333	0.666667	0.666667	1	0.666667	0.333333	0.666667	0.666667	0.666667	0.666667	0.666667	0.666667	1	1	0.666667	1	0.666667	0.666667	0.666667	0	0.666667	0.666667	0.666667	0.666667	0.666667
508	0.666667	1	0	0.666667	1	1	1	0	0	1	1	1	0.333333	0	0.666667	0	0.333333	0.333333	1	0.333333	0.333333	0	0.333333	0	1	0.333333	0	0.666667	1	0.333333	0	0	1	0.666667	1	0.666667	1	0	0.333333	0	1	0.666667	1	0	0.333333	0	0	1	1
509	0	0.666667	0	0.666667	0.666667	0.333333	0	0	0.666667	0	0.333333	0.666667	0.333333	0.666667	0.666667	1	0	0.666667	1	0	0.333333	0	0	0	0.333333	0.333333	0.666667	0.333333	0.666667	0	0	0.333333	0.333333	0.666667	0.333333	0.333333	0.666667	0.333333	1	0.666667	0.666667	0.333333	0	0.333333	0.666667	0.333333	0	0.333333	0
510	0	0	0.333333	0	0	0.333333	1	1	0.333333	0	0	0.333333	0	0.666667	0	1	0.333333	0.333333	1	1	0	0	0.666667	0.666667	1	0	0.666667	0	0.666667	0.666667	0	0.333333	1	0.333333	1	0	0	0	0	0.333333	0	0.333333	0.333333	1	0	1	0.666667	1	1
511	0	0.333333	0.666667	0	0.333333	0.333333	0.666667	0.666667	0	0	0	0.666667	1	1	0	0.666667	0.666667	1	0	0.666667	0.333333	0	0	0	0	0	0	0.666667	0.666667	0	0.666667	1	0	0.666667	0.666667	0.333333	0.333333	0.666667	0	0	0.666667	0.666667	0.333333	0.666667	0.666667	1	0.666667	0	0.333333
512	0.666667	0.666667	0	0.666667	0.666667	0.666667	0	0.333333	0.666667	0.333333	0.666667	0.666667	0	0	0	0	0	0.666667	1	0.333333	0.333333	1	0.333333	0.666667	1	1	0	1	0.333333	0.333333	1	0.333333	0.333333	0.333333	0	0.333333	0	0	0	0	0	0.666667	0.666667	1	0	1	0.666667	0	0.666667
513	0	0.666667	1	0.666667	0.333333	0.333333	0.666667	0	0.333333	0	0	0	0.666667	0	0.333333	0	0.333333	0.333333	0.333333	0.666667	1	0.333333	0.666667	0.666667	1	0.333333	0.666667	0	0.666667	1	1	0.666667	0.666667	0.666667	0.666667	1	0	1	0.666667	0	0.333333	0.333333	0.333333	1	0.666667	0.666667	0	0.333333	0
514	0.666667	1	0.666667	1	1	0	1	1	0	0	0	0	0.666667	0.666667	0	1	0.333333	1	0.333333	1	0.333333	0.333333	1	0	1	1	0	0.333333	0	0.333333	0	1	0.666667	1	1	0	1	1	0.666667	0.666667	0	1	1	0.666667	0	0	0.666667	1	0
515	0.666667	0	0	1	0	0	0	1	1	0	0.666667	1	1	0	0.666667	1	1	0	0	0	0	1	0.666667	0	0.333333	1	0.666667	0	0.333333	0.666667	0	0	0	1	0.666667	1	1	1	0.333333	1	0.666667	0.666667	0	0.333333	0.666667	1	1	0	1
516	1	0.666667	0.666667	1	1	1	0.666667	0.666667	1	1	0.666667	0.666667	1	0.666667	0.666667	0.666667	0	0	0.666667	1	0.666667	1	0.333333	0.333333	1	0	1	0.666667	1	0.666667	0	0.333333	0.666667	0.666667	0.333333	0.666667	0.666667	1	1	1	1	0	0.333333	0.666667	1	0.333333	0.666667	0	0
517	0	0.333333	1	1	1	0	0	0	1	0.333333	0.333333	0.333333	0	1	0.333333	1	0.666667	0	0	0	1	1	0.666667	0.666667	1	0.666667	0	1	0.333333	1	1	0.666667	1	1	0.333333	1	0.666667	0.666667	0.666667	1	0.666667	0.666667	0.333333	0.666667	0	0.666667	0.666667	0.666667	0
518	1	1	0.333333	1	1	0.333333	0.666667	0	0.333333	0	1	0.333333	0	0	0	0.666667	0.333333	0.666667	0.333333	0.666667	0.666667	0	0.333333	0	0.666667	0.666667	0.333333	1	0.666667	1	0.333333	0	0	0.333333	0	0.666667	0	0.666667	0.666667	1	1	0.666667	0	0	0.666667	0.666667	0.666667	0.666667	0.333333
519	0.333333	0	0.666667	0	0.666667	0	0.333333	0	0	0	0.666667	0.666667	0.333333	0.333333	0.333333	0.666667	0.666667	1	0.666667	0.666667	0	0	0.666667	1	0.333333	1	0.333333	0.666667	0.666667	0.666667	1	1	1	0.666667	1	1	0	0.666667	0.666667	0.666667	0.666667	1	0.666667	0.666667	0	1	1	1	0.333333
520	0.333333	0.333333	1	1	1	0.666667	0.666667	0	0	0.333333	0	0	0	0.333333	1	0.666667	0.666667	0.666667	0.666667	0.666667	1	0.333333	0.333333	0	0.333333	1	1	0.666667	1	0.666667	1	0.666667	1	0.666667	1	0	0.666667	0.333333	0.666667	0.333333	1	0.666667	1	0.666667	0.666667	0.333333	0	0	0.666667
521	1	0.666667	0.666667	0.666667	0	0.666667	0.333333	0.333333	0.666667	0	1	0.333333	0.666667	1	1	0.333333	0.666667	0.333333	0.666667	1	1	0	0	0	0	1	0.333333	0.333333	0.333333	0.666667	0	0.333333	0.666667	0.333333	0.333333	1	0.666667	1	1	0	0.666667	0.666667	0.666667	1	0	0.333333	0	0.666667	0
522	0.666667	1	0.666667	0	0.666667	0.666667	1	0.666667	0.666667	0.666667	0	0	0	0	1	0.333333	1	0	0	0.666667	0.666667	0	0.666667	1	0.333333	1	1	0	0.666667	1	0.666667	0	0.333333	0.666667	0.666667	0	0.666667	1	1	0	0	0	0	0	0	0	0.666667	0	0
523	0	0.333333	1	1	1	0.333333	0.333333	0	0.666667	0	0.666667	0.666667	1	0.666667	0.666667	0.333333	0.666667	0	0.666667	0.666667	0	0.666667	1	1	0	0.666667	0	0	1	1	0	0.666667	0.666667	1	0.666667	0	0.333333	0.333333	0.666667	0.333333	0.666667	0.666667	0.666667	1	0	0	0.666667	0	0.333333
524	0.333333	0.666667	1	0.666667	0.666667	1	0.666667	1	0.333333	0	1	0	0.333333	1	1	0	0.666667	1	0	0.333333	0.666667	0.333333	0.333333	0.666667	0.333333	0.666667	1	0.666667	1	1	0	0.333333	0.666667	0.333333	1	0	0.666667	0	0.333333	1	0.666667	0	0.666667	0	0	0.333333	0.666667	0.666667	0.666667
525	0.666667	0	0	0.333333	0	0.666667	1	0.666667	0.666667	0	0	0	0.666667	1	0	0	0.333333	0.666667	0	1	1	0.333333	0.666667	1	0	0.666667	1	0	0	0	0.333333	0.333333	0.333333	0.666667	0.666667	0.666667	0	1	1	0	0.666667	0	0.333333	1	0.333333	1	0.666667	0	0.333333
526	0.333333	0.666667	0.666667	0.666667	1	0.333333	0.666667	0	0	0	0.666667	0	1	0.666667	0	0.333333	0.666667	0.666667	0.666667	0.666667	0.666667	0.666667	1	0.666667	1	0.666667	1	0.333333	0.333333	0.666667	0	0.333333	1	0.333333	0	0.666667	0	0.333333	0.666667	0.333333	0	0.666667	0	0.666667	0.666667	0.666667	1	1	0
527	1	0.666667	0	0.666667	0.666667	0.666667	0.666667	0.666667	0.333333	0.666667	1	0	0	0.666667	1	0	0.666667	1	0.333333	0.666667	0.666667	0	0.666667	0.333333	0.333333	0.333333	1	0	0.333333	0.666667	1	1	0.333333	0.333333	0.333333	0.666667	0	1	1	0	0	0.666667	0	1	0.333333	0.333333	0	0	0.333333
528	0.333333	1	0	0	0	1	0	0	1	0.333333	0.333333	0	0	0	0	0	1	0	0.333333	0.333333	0	0	1	1	0	0	0	0	1	0	0	0.333333	0.666667	0.333333	0.333333	1	0.666667	0.666667	1	1	1	0.333333	0.666667	0	0	0.333333	1	0	0.333333
529	0.333333	0	1	0	0.666667	0	0.666667	1	0	0	0.666667	0	0.333333	1	0	0.333333	1	1	0	0.666667	1	0.333333	0.333333	0	0.666667	0.666667	0	0.333333	0.333333	1	0.333333	1	0.666667	0	0.666667	0.666667	0.333333	1	1	0.333333	0	0	0.666667	0	0	0	0	0.666667	1
530	0	0	0	0.333333	1	1	0.333333	0.666667	0	0.333333	0.333333	0	0.333333	0.666667	1	0	1	1	0.333333	0.333333	1	1	0	1	0.333333	0	1	1	0.666667	0	1	0.666667	0	0	0	0.666667	0	0	0.666667	0	1	0.333333	0.333333	0	0	0	1	1	0
531	0.333333	0.333333	0.666667	0	1	0.333333	0.666667	0.333333	1	0	1	0	0	0	1	0	0	0.666667	0	0	0.666667	1	1	0.333333	1	1	0	0	1	1	0.666667	1	0	0.333333	0	1	0.333333	1	0.333333	0.333333	0	1	1	0	0.666667	0.666667	0.666667	0	1
532	0	0.666667	0	0	0	0	0.666667	1	0	0.666667	0.333333	1	0.666667	1	1	0	0	0	0.666667	1	0.333333	0.333333	0.333333	0.333333	0.666667	0	0.333333	0.333333	0.333333	0	0.666667	0.666667	0.666667	0.666667	1	0.333333	1	0	1	0	1	1	0	0	1	0.333333	0.666667	0	1
533	0.333333	0	0.666667	0	1	0	0	0	0.666667	1	0	1	0	0	0.666667	0	0.333333	0	0.333333	0.333333	0.666667	0.666667	1	0	1	0	0.666667	0.666667	1	1	1	1	1	0	0	1	0.333333	0.666667	0	1	0.666667	0	0	0	0.666667	0	0	1	0
534	0.333333	0	0	0.333333	1	1	0	0.333333	0.666667	0	1	0	0	0	0	0	0	0	1	0.666667	0.666667	0	0.333333	1	0.333333	0.333333	0	0.666667	1	0	0	0	0.666667	1	1	1	0.333333	0	1	0	0	1	0	0.666667	1	0.333333	0.666667	0.666667	0
535	0.333333	0.666667	0	0.333333	0.333333	0	0	0	0.333333	0.333333	0.333333	1	0.666667	1	0.333333	0.333333	0	0.333333	1	1	1	0.333333	0	1	0	0.666667	0	0	0	0.666667	0	0.666667	0	1	0.666667	1	0.333333	0	0.333333	1	0.666667	1	0.666667	0.666667	0	0.333333	0	1	0
536	0	0	0	0	0.666667	1	0	0	0	0	1	1	0.333333	0.333333	0.666667	1	0.666667	1	0.333333	0.333333	0.666667	0	1	1	0.333333	0	1	1	0	0.666667	0	0	1	0.333333	0	0	0	0	0.666667	0.333333	0.333333	1	0.333333	0.666667	0.666667	0	1	0.333333	0
537	0.333333	0.333333	0	0.333333	0.666667	0.333333	0.333333	0.333333	1	1	1	0	0	0.333333	0.666667	1	1	1	0.333333	0	0.666667	0	0	0.666667	1	0.666667	0	0.333333	0.333333	0.333333	0.333333	0.666667	0.666667	0	1	1	0	0.666667	0	0	1	0	0.333333	0.333333	0	0	0	0.666667	0
538	0	0	0	0.666667	1	1	0	0.666667	0.666667	0.666667	1	0.333333	1	0.333333	0.333333	0	0.666667	0	0	0.666667	0.666667	0.666667	0.666667	0	0.333333	0	0.666667	0.666667	0.666667	0	1	0.666667	1	0.666667	0.666667	1	0	0	0.666667	1	0.333333	0.666667	0	0.333333	0	0	1	1	0.666667
539	0.333333	0	0.666667	1	0.333333	0.666667	0	0	0	1	1	1	0	0.666667	1	1	1	0.333333	0.333333	1	1	0.666667	1	1	0	0.666667	0	0	0	0	1	0.333333	1	0.333333	0.333333	0.333333	0	0.333333	1	0.666667	0	0	0.333333	1	0	0.666667	1	0	0.333333
540	0.333333	0.666667	1	1	1	0.333333	0.333333	0.666667	1	0.333333	1	0	1	0.666667	1	0.333333	0.333333	0	0.333333	0	1	0.666667	1	1	1	0.666667	0	1	0.666667	0.666667	0	1	0.333333	0	0.666667	0	0.333333	0.333333	0.666667	0	0.666667	0.666667	0.333333	1	1	0.333333	0.666667	0	0
541	1	1	0.666667	0.666667	1	1	0	0.333333	0	1	1	1	0.333333	0	0.666667	0.666667	0	0	0	0	0.666667	0.333333	0.333333	1	0.333333	1	1	0.666667	1	0	0	1	0.333333	0.333333	0	0.333333	0	0	0.666667	1	0.666667	0.666667	1	0.666667	0	0.666667	1	1	0
542	1	0.333333	0.333333	0	0	0.666667	1	1	1	0	0.333333	0	0	0	1	0.333333	0.333333	0.333333	0	0	0.666667	1	0.666667	0	0	0.666667	1	0	0	1	0.333333	0.666667	0	0	0	1	0.666667	0.666667	0	1	0	0.666667	0	0.666667	0	0	0	1	0.333333
543	0	1	0.333333	0.666667	0.666667	1	0	0	0.666667	0.666667	1	1	0.666667	1	0	0.333333	0.666667	0.666667	1	0	1	0.666667	0.666667	0	0	0	0	0	0.666667	0.666667	0.666667	0	0	0	0.333333	1	0.666667	0	0	0	0.666667	1	0.333333	0.666667	1	0	0	0	0
544	0	0.333333	1	0.666667	0	0	0.333333	1	1	1	0	0.666667	1	1	0.333333	0.666667	0	1	0.333333	0.333333	1	0.333333	0	1	0	0	0	0	0.666667	1	0	0	0	0.666667	0.666667	1	0	1	0.333333	0	1	0	0.666667	1	1	0	0.666667	0.666667	0
545	0.333333	0.333333	0.666667	0	0.666667	1	0	0.333333	1	0.333333	0	0	1	0.666667	0.666667	0	0.666667	0	0.333333	0	0	0	0.666667	1	0	0.333333	0.666667	0.333333	0	0.333333	0.333333	1	0	0	0.333333	0.666667	0	0.666667	1	1	0	0.666667	1	0.666667	1	0	1	0.333333	1
546	1	0.666667	0.666667	1	0.333333	0.333333	0.333333	0	0	0	0.333333	1	0.333333	0.333333	0	0	0	0	1	0	0.666667	0	0.666667	0.666667	0	0.666667	1	0.333333	0	0	0	0.666667	1	1	1	1	0.333333	0.666667	1	0	0.666667	0.666667	0	0	0.666667	1	0.666667	1	1
547	1	0	0.666667	0	1	1	0.333333	0.666667	0.666667	0.666667	0	0.333333	0.333333	0	0	1	0	0	0	0.333333	0	0	1	0.666667	0.333333	1	0.333333	0	0	0.666667	0.666667	1	0.333333	1	1	0.333333	0.666667	0	1	0.333333	1	1	0	1	0.333333	1	1	1	0.666667
548	1	1	1	1	0.666667	0	0	1	1	0.333333	0.666667	0	0.333333	0	0	0	0	1	1	1	0.666667	0	0	0.333333	1	0.666667	0	1	1	1	1	1	0.666667	0	1	1	0.666667	0	0.333333	1	0	0.333333	1	0	1	0	0.333333	0.666667	0.666667
549	1	0	0.333333	0.666667	1	1	0	1	0	1	1	0.333333	0	1	0.666667	0	0.666667	0.666667	0.333333	1	0	0.666667	0.666667	1	1	0	0	1	0.666667	0	0	0	0.666667	1	0.666667	0	0.666667	0	0.333333	0	0	0.666667	0.666667	0.666667	1	0	0.333333	1	0
550	0	0.666667	0.666667	1	0.666667	0.666667	0.666667	1	0.666667	0.666667	0.666667	0	0	0.666667	0	0.666667	0	0.666667	0	0.333333	0	0.333333	1	0	0.666667	0	0.666667	0	0.333333	1	0.666667	0.666667	1	1	1	0.666667	1	0.666667	0.666667	0.666667	0.666667	0.333333	0.333333	0.666667	1	0.333333	0.333333	0.666667	0.666667
551	0.666667	0	1	0	1	0.666667	0	1	0.333333	0.333333	0.333333	1	0	0	0.666667	0	0.333333	0	0.666667	0	1	0	1	1	0.666667	1	1	0	0.333333	0.333333	1	0.333333	1	1	0	1	0	1	1	0.666667	0.666667	0	0.666667	0	0.666667	0.333333	0.333333	1	1
552	0.666667	0	0	0	0.666667	0.333333	0.666667	1	0.666667	0	1	0.666667	0	0.333333	1	0.333333	0	1	0	1	1	0	0	1	0	0	0	0.666667	1	0.666667	0.666667	0.666667	0.666667	0.333333	0.333333	0.333333	0.666667	0	0.333333	0.666667	1	0.666667	0.333333	0.666667	1	1	0	0	0.333333
553	0.333333	1	0.666667	0.666667	0	0.333333	0.666667	1	0.333333	0.666667	1	0.333333	0	0.333333	0.666667	0.666667	0	0.666667	0	0.333333	0.333333	0.666667	1	0.333333	0.666667	1	0.333333	1	0.666667	0.666667	0	0	0.666667	1	1	0.333333	0.666667	0.333333	0.333333	1	1	0.333333	0.666667	1	0.666667	0	0	0.666667	0.333333
554	0.333333	0.333333	0	0	0.333333	1	0.666667	0.666667	0	0.666667	0.333333	0.666667	0.666667	1	0	0.666667	0	1	0.333333	0.333333	0.333333	0.333333	0.333333	1	0	0.333333	0	0.333333	1	0.666667	0	1	0	0	1	0.666667	0.333333	1	0.333333	0.666667	0	1	0.666667	0	0.333333	0.333333	0	1	0
555	0.666667	1	0.333333	0.666667	0	0.333333	0.666667	0	0.333333	0.666667	0.333333	0.666667	0.333333	0.666667	0.333333	0	0	1	0	0	0	0.666667	1	0.333333	0.666667	1	0.333333	0.666667	0.666667	0.333333	0.666667	0.666667	0.333333	0.666667	0.666667	0.333333	0.666667	1	0.666667	0.666667	0.333333	1	0.666667	0.666667	1	0.333333	0.666667	0	0.333333
556	0.333333	0.333333	0.666667	0	0.333333	1	0.333333	0.333333	1	0.666667	1	0.666667	0.666667	1	0.666667	0	0.333333	0.666667	0.333333	0	1	0.333333	0	1	1	0.666667	0.333333	0.666667	0	0.666667	0.666667	0.333333	0.666667	0.666667	0.666667	0.333333	0.666667	0	0.333333	0.666667	0	1	0.333333	0	0.333333	0	0.666667	0.333333	0.666667
557	0.333333	0.333333	0.666667	0	0.666667	0	0.333333	0.666667	0	0.333333	0.666667	0.333333	0.666667	0	0.666667	0.666667	0.666667	1	0.333333	0	1	0.666667	1	0.666667	0	0.666667	1	1	0	0	0	1	0.666667	0	0.333333	0.666667	0	0.666667	0	0.333333	1	0	0	0.666667	1	0.333333	0.666667	0	0.333333
558	0	0	1	0	1	1	0.333333	1	1	0.666667	0	0	0	0	1	0.666667	0.666667	0.666667	0	0.666667	0	0.333333	1	0.333333	0.666667	0	0	0.333333	0.333333	0.666667	0.333333	0.666667	1	0.333333	1	0	1	0.666667	0.666667	0	0	0	0.333333	0.666667	1	0.666667	0	1	0.333333
559	0	0.333333	0	0	0.666667	0.666667	0.666667	0	0.666667	0.333333	1	0.333333	0.333333	0.666667	0.666667	0	1	0.666667	0	1	0	0.666667	0.666667	0	0.666667	0	0	0.333333	0.666667	0.333333	0.666667	0	0.333333	0.333333	1	0	0.333333	0	1	1	0	0	0.333333	1	0.333333	0.333333	0.666667	0.333333	0
560	0.666667	0	0.666667	0.333333	0.666667	1	0.333333	0.333333	0	0.666667	0	1	0	0	0	0.666667	0	1	1	0	0.666667	0.666667	1	0.666667	1	1	1	1	0.333333	0.333333	0.666667	0	1	0.333333	1	1	0.333333	1	0	0	1	1	0.666667	0	0.666667	0.666667	0	0.666667	0.666667
561	1	0	1	0	0	0	0.666667	0.666667	1	0.666667	1	0.333333	0	1	1	0	0	0	0.666667	0	1	0.333333	0.333333	0.666667	0.333333	0.666667	0.666667	0	1	0.666667	0.666667	0	0.666667	0.666667	0	0.666667	0.666667	0	1	0.666667	0.666667	1	0	0	0	0.666667	0.666667	0	0.333333
562	0.666667	1	0.333333	0.666667	0.666667	0.666667	0.333333	0.666667	0.666667	0.333333	0.333333	0.666667	1	0	1	0.333333	0.666667	0	0.666667	1	0.333333	0.666667	0	0.333333	0.333333	0.333333	0	0	0.666667	0.666667	0.333333	0.333333	0.333333	0	0.666667	1	0.333333	0.333333	0	0	0.666667	0	0	1	0.333333	0	0.666667	0	0.333333
563	0.333333	0.333333	0	0.666667	1	0.666667	0.333333	1	0	0	0.666667	0.666667	0	1	0.333333	0.333333	0	1	0.666667	0	1	0.666667	0	1	0.333333	0.666667	1	0.666667	0.333333	1	0.666667	0	1	0.333333	0	1	0	1	0.666667	0	0	1	0.333333	1	1	0.333333	0.333333	0.666667	0
564	0.666667	0	0.666667	0.333333	1	0.333333	0.666667	0	1	0	0.666667	0	0.666667	1	1	0.666667	0.666667	1	0.666667	0	0.333333	0.333333	0	1	1	0	0.666667	0	0	0.333333	0.666667	1	0.666667	0.666667	1	0.666667	0.666667	0.666667	0.333333	0.666667	0.333333	1	0.666667	0	0.333333	0	0	0.666667	0.666667
565	0	0	0.666667	0	0	0.666667	0.666667	0.666667	0	1	1	0.666667	0.666667	1	0.333333	0	0	1	0.666667	0	0.333333	0.666667	0.333333	1	0	0	0	1	0.666667	0.666667	0.666667	0	0.666667	0	0.666667	1	0.333333	0.666667	0	0.333333	0.333333	0.333333	0	0	0.333333	0	0.666667	0.666667	1
566	0.666667	0	0.666667	0.333333	1	1	0.333333	1	0.333333	0.666667	0	1	1	0.333333	1	0.666667	0	0	0	0.333333	1	0.333333	1	1	0	0.666667	0	1	1	0.666667	0.333333	0.333333	0.333333	0.666667	0	0.333333	0.666667	0	0.333333	0.666667	0.333333	0.333333	0	1	0.333333	0	1	0.666667	0.666667
567	0	0.333333	0.666667	0.333333	0.666667	0.333333	0.333333	0.333333	1	0.666667	1	0.666667	1	0.333333	1	0.666667	1	0.666667	0	0	0	0	0.333333	0.333333	0	0.333333	0.333333	1	0	0.333333	0.333333	0.666667	0.333333	0	1	0.666667	0.666667	0.666667	1	0	0.666667	1	0.333333	1	0	0.666667	0.333333	0.333333	0
568	0.666667	0	0	0.666667	0.666667	0.333333	0	0.333333	0	1	0.666667	0.333333	1	0.333333	1	1	0.333333	0.333333	1	0.666667	0.333333	1	0	0.333333	1	0.333333	1	0.666667	0	1	0.333333	0.666667	0.666667	0	0	0	1	0.333333	0.333333	0	0	0.666667	0.333333	0.666667	0.666667	0.333333	0.333333	0	0.666667
569	1	0.666667	0.666667	1	0.333333	0	0	0.333333	0.666667	0	0	0	0	0.666667	0.666667	0	0.333333	0.333333	1	0.333333	0.666667	0.333333	0.333333	0.333333	0.666667	0.333333	1	0.333333	0	0.666667	0	0	0	0.666667	0	0.333333	0	1	0.666667	1	0.333333	0.666667	0.333333	1	0.666667	1	0.666667	0.666667	0.333333
570	1	0	0.333333	0.666667	1	0.666667	0.333333	0.666667	1	0.666667	1	0.333333	1	0.333333	1	0	0.333333	1	0	0.333333	1	1	0.333333	1	0	0.333333	1	0	1	0	1	0.666667	0.666667	0	0.666667	1	0.666667	1	0.666667	1	0.666667	0	0	0	0.333333	0.666667	0	1	0.666667
571	1	0.333333	0.333333	0.666667	1	1	0.666667	0.333333	0.333333	0.333333	1	1	0.666667	1	0	1	0.333333	1	0	0	0	0.666667	1	0.666667	0.666667	1	1	0.666667	0	1	0.333333	0.666667	0.333333	0.666667	0.666667	0.333333	0.666667	1	0.333333	0.666667	0.666667	0.666667	1	0.333333	0	1	0	0	0.666667
572	0.666667	0	0.333333	0	0	1	0	0	0.333333	0.666667	0.666667	0	0.666667	0	0.666667	0.666667	0.666667	0	0.333333	0.666667	0.666667	0	0	0.666667	0.666667	1	0	0.666667	0	0.666667	0	1	1	0.666667	0.333333	1	1	0.666667	1	0.333333	0.666667	0.333333	0	0.333333	1	0.666667	0	0.666667	0
573	0.666667	0.333333	0.333333	0.333333	0	0	0.333333	0	0.333333	0.666667	1	0.333333	0.333333	0	0	0.333333	0	0	0.666667	0.666667	0	1	0.333333	1	1	1	1	1	1	1	1	1	1	1	1	1	1	0	1	1	0.666667	0.666667	0	0	0	0	0.333333	0	1
574	1	0.666667	0	0	0	0	1	0.333333	0	0	0.333333	0	1	0.666667	1	0	1	1	0	0	0.333333	1	0.333333	0	0	0.666667	0.333333	0.666667	0.333333	0.666667	1	0.666667	0.666667	0.666667	0.666667	1	0.666667	0.666667	0.333333	0.333333	1	0.333333	0.333333	0.666667	0.333333	1	0.333333	0.333333	1
575	0.333333	0.666667	0.666667	0	0	0	0.333333	0	0	0.666667	0	0.333333	0	1	0	0	1	0.333333	0.333333	0.666667	0	1	1	1	0.333333	1	0	0	0.333333	0	1	0.333333	1	1	0.333333	0.666667	0	0.666667	0	0	1	0.333333	0.333333	0.666667	1	1	0.666667	0.666667	0
576	0.333333	0.666667	0.666667	0.666667	1	0.666667	0	0.666667	0.333333	1	0.666667	0.666667	0	0	0.333333	1	0.333333	0.333333	0	0.666667	0.333333	1	0	0	0	0.333333	0.333333	0.666667	1	0	0	0	0.666667	0.666667	0.666667	1	1	0.666667	0	0.333333	0.333333	0.333333	1	0.333333	0	0	1	0.666667	1
577	0	1	1	0.666667	0.666667	0	0.333333	0.666667	0	0.666667	0.666667	1	1	0.666667	0	0	0.666667	0.666667	0	1	0.333333	0.666667	0.666667	0.666667	0	0	0	1	0	0	1	1	1	1	0.666667	0	1	0.666667	1	0.666667	0.333333	0.666667	0.666667	0	0.666667	0.666667	1	1	0
578	0.666667	1	0	0	0.333333	0.666667	0	0	0	1	0.666667	0.666667	0.666667	0.333333	0	0	1	0	1	1	0	0	0.333333	1	0.666667	0.666667	0.333333	0.333333	0.666667	0.666667	0	1	1	0.333333	1	0	0	0	0	0	1	0.666667	1	0.333333	0.666667	1	0.666667	0.666667	0
579	0	0.666667	0.666667	1	1	0.666667	0	0.333333	0.666667	0.666667	1	0.666667	0	0	0.333333	0.666667	0	0.333333	0.666667	0.333333	0	0	1	0.666667	0	1	0.333333	0	1	1	0.333333	0.666667	0	0	0	0	0	1	1	0.666667	0	0.333333	0.333333	1	1	0.666667	0.666667	1	0.666667
580	1	0	0	0.333333	0	1	1	0.666667	0	0	0	0	0.333333	0.666667	0.333333	0.333333	0	0	0.666667	0	1	1	0	0	0.666667	0	0	0	0	0	1	0	0.666667	0.666667	0.333333	0.666667	0.333333	0	1	0.666667	0.666667	0.666667	0.333333	1	0	0.333333	0.333333	1	0.666667
581	0.666667	0.666667	0	0.333333	0.666667	1	0.333333	0	0	0.666667	0	1	0	0	1	0.666667	0.333333	1	0.333333	0.666667	0	0.333333	0.333333	1	0.666667	1	0.333333	0.666667	0	0.666667	0.333333	0.333333	0	0.666667	0.666667	0	0.333333	0.666667	0.333333	0.666667	0.333333	0.333333	0.666667	0.666667	0	0.666667	1	1	0.666667
582	0.666667	0.666667	0	1	0.333333	0	0.666667	0	0	0	0	0.333333	0	0	0.666667	0.666667	0.666667	0	0.666667	0	0.666667	1	0.333333	0	1	1	0	1	0.333333	0	0.666667	0	0.666667	0.333333	0.666667	0	1	0	0.666667	1	0.666667	0.333333	0.333333	0	0.333333	0.666667	1	0	1
583	1	0	0.333333	0.666667	0.666667	0.666667	0.666667	1	0	1	0.333333	1	0	0	0.333333	0.666667	1	1	0.333333	1	1	0.333333	0.666667	0	1	0.333333	0.333333	0.333333	0.666667	0.333333	0.333333	0.666667	0.333333	0	1	0	1	0	0	0	0	1	0.333333	0.666667	0	0	0.333333	0.333333	1
584	0	0	1	0.666667	0	0.333333	0.333333	0.666667	0	0	0	0.333333	0.666667	0.666667	1	0.666667	0.333333	0.666667	0.333333	0.666667	0	0	0	0	0	0	0.333333	0.666667	0	0	0.333333	0.666667	0	0.666667	0	1	0.666667	0.333333	1	0	0.333333	1	0.666667	0	1	0.333333	0.666667	1	0.666667
585	0.333333	0.333333	0.666667	0	0.333333	0.333333	1	0	0	0.333333	1	1	0.666667	0.666667	0.333333	0.333333	0	0	0.666667	0.666667	0	0.666667	0.666667	0	0.666667	0	0.333333	0	0	0	0	0	0.333333	0	0.666667	0	0.666667	0.666667	0	1	1	1	1	1	0.666667	1	0.666667	1	0.666667
586	0.666667	0.333333	0.333333	0.333333	1	1	0.666667	0.666667	1	0.333333	0.666667	0	1	1	0	0	0	0.666667	0	0.666667	0	0	0	0	1	0	0	0	0	1	0	0	0.666667	0	0	0	0	0	0	0	0	0	0.666667	0	1	1	1	0	0
587	0.666667	1	0.333333	1	0.666667	1	1	0	0.666667	0	0	0.666667	0	0.333333	0.333333	0	0	0	0	0	0.666667	0	0	0.666667	0.666667	0.666667	1	1	0	1	0	0	0.333333	0.666667	0	1	0	0	0.333333	0	0.666667	0.333333	0.333333	0	0.666667	1	0	0.666667	0.333333
588	0.333333	1	0.333333	0	0.666667	0.666667	0.333333	1	0	0	0	0	0	0	0	0.666667	1	0.333333	0.333333	1	0.666667	0	0.666667	0.666667	0.333333	1	0.333333	0	1	1	0	0	0	0	0	0.333333	0.666667	0	0.666667	0.666667	0	0.666667	0.666667	0.333333	0	0.666667	0	0.333333	1
589	0.333333	1	0.666667	0.666667	0.333333	0.333333	0	0.333333	1	0.666667	0	1	0	0	1	0.333333	1	0	0	0.333333	0	0.666667	1	0.666667	0.333333	0.333333	1	0	0	0	0.666667	0	0.666667	0	1	0.666667	0	0.333333	0.333333	1	1	0.333333	0.333333	1	1	0	0	0.666667	0
590	1	0	0	0	0	0	0.333333	0.666667	0.333333	0	0.666667	0.666667	0.333333	0	0	0	1	0	0.333333	0.666667	0.666667	0.666667	0.333333	0.333333	0.333333	0.333333	0.333333	0	0	1	0	0.666667	0	1	0	0.666667	0.666667	0.666667	0.333333	0.666667	0	0.333333	0.333333	0.666667	0.333333	1	0	0.333333	0
591	0	0.333333	0.666667	0.666667	0.666667	0.666667	0.666667	0	1	0	0.333333	0.333333	0	0.333333	0.333333	1	0	1	0	0	0.666667	0	0	0	0	1	1	0	0	1	0	0.333333	0.333333	0	0.333333	0	0.333333	0	0	0	0	0	0.666667	0	0.666667	0	1	0	0
592	0	0.666667	0.666667	0.666667	1	0.666667	0.666667	1	0.333333	0.666667	0.666667	1	0	0.333333	0.333333	0.666667	0	0	0	0	1	0	0.333333	0.666667	0	0.666667	0.666667	0.666667	1	0.666667	0.666667	0.666667	0.333333	0.666667	1	0.666667	0.666667	0	0.333333	0	0	0.666667	0	0	0.666667	0	1	0	0.666667
593	0	0.333333	0.666667	0.333333	0.333333	0.666667	0	0.333333	0.666667	0.666667	0	1	0	0	0.666667	0	0.333333	1	0.666667	0	0.333333	0.666667	0.666667	1	1	0	0.666667	0.666667	0	0.333333	1	0	0	0	0	0	0	0	0.666667	0.666667	1	0	1	1	0	0	0	0	0
594	0.666667	0	0.666667	0.333333	0.333333	0.666667	0	0.666667	0.666667	0	0.333333	0.666667	1	0.666667	0	0	1	0.666667	0	0.333333	1	0.666667	0	0.666667	0	0.333333	1	0.333333	1	0	0	0	0	0	0.333333	0.333333	0.333333	0.666667	0.666667	0	0	0.333333	1	0	0.666667	0	0.333333	0	0.333333
595	0	0.333333	0.333333	0	0.666667	1	0	0	0	0	0	0	1	0.333333	0	0.666667	0.333333	1	0	0	0.666667	0.333333	0.333333	1	1	0	0	0	0.333333	1	0.666667	0.666667	0	0.666667	0	0	0	0	0	0	0.666667	0	0.666667	0.666667	0.666667	0	0.333333	0	0
596	0	0	0.666667	0.666667	1	0	0.666667	0.333333	0.666667	0.666667	0.666667	0	0.333333	0	0	0	0.666667	0.333333	0	0	0	0.333333	0.666667	0.666667	0	0	0	0	0	0	0.666667	0.666667	0.666667	0	0.666667	0	0	0.666667	1	1	0.666667	0.666667	1	0.666667	0	0	0	1	0.666667
597	1	1	1	0.666667	0.666667	0.666667	0	0.666667	0.333333	0	1	0	0.666667	0.333333	1	0.666667	0	0.666667	1	1	0.666667	0.666667	0.666667	0	1	1	1	1	0	0	0	0	0	0	0	0.666667	1	0	0.666667	0	0	1	1	0.666667	0.666667	0.666667	0	0	1
598	0	0.666667	1	0.666667	0.666667	0.333333	0.666667	0.666667	0.666667	1	0	0	0	0	0.666667	0.666667	1	0	0.666667	0.333333	1	0.666667	0	0.666667	0.666667	0.666667	0.333333	0.666667	0.666667	0.666667	0.666667	0.333333	1	1	0.666667	0.666667	0.666667	0	0.666667	0.333333	0.666667	0.666667	0.666667	0.666667	0.333333	0.666667	0.333333	0.666667	0.666667
599	1	0.666667	0.666667	0	0.666667	0.666667	0.666667	0.666667	0.666667	1	0.666667	0	1	1	0	1	0.666667	0	1	0	1	1	0.333333	0.333333	0.666667	1	1	0.666667	0	0	1	0.666667	0.666667	0	0	0	0	1	0	0	0.333333	0.333333	1	0	1	0	1	1	0
[truncated: 11 more columns]

## Sheet: 方差归一化
DataPoint	1	2	3	4	5	6	7	8	9	10	11	12	13	14	15	16	17	18	19	20	21	22	23	24	25	26	27	28	29	30	31	32	33	34	35	36	37	38	39	40	41	42	43	44	45	46	47	48	49
1	0.0202627	0.939212	1	0.0202627	0.939212	1	0.0202627	0.939212	1	0.939212	0.939212	1	0.939212	1	0.939212	0.0202627	0.0202627	1	1	0.939212	1	1	1	1	0	0	0.939212	1	1	0	0.939212	0.939212	0	0.0202627	0.0202627	0.939212	0.939212	1	0.939212	1	0	0.939212	1	0.939212	0.939212	1	0	0.939212	0
2	1	0	1	0	0.939212	0.0202627	0	1	0	0	0.0202627	0	0.0202627	0	0	0	0	0.0202627	0	1	0	0	0	0.939212	0.939212	0.0202627	0	0	0	0	0.0202627	0	0	0	1	0	0.939212	0.0202627	0	1	0.939212	0	1	0.939212	0	1	0	1	0
3	0.939212	1	0	1	1	0	0.0202627	0.939212	0.939212	0	1	0	1	0	0	0.0202627	0	0	0.939212	0.939212	0.0202627	0.939212	0.0202627	0.939212	1	0	1	0.939212	0.939212	0	0.0202627	0	0.0202627	0.0202627	0	0	0.939212	1	0	1	0	0	1	0.939212	0.939212	0.939212	0.939212	0	1
4	1	0	1	0	0.0202627	0	0.0202627	0.0202627	0	0	1	0	1	0.939212	1	0.939212	0.0202627	0	0	0	0.939212	0.939212	0	1	0	0.939212	0.0202627	0.939212	0.939212	1	1	1	1	0.0202627	0	0.0202627	0	0.0202627	0	0	1	1	1	1	0.939212	0	0	0.0202627	0
5	0.939212	0.939212	0.939212	1	1	1	0	0	0	0.0202627	0	1	0.939212	0.939212	0.0202627	0.0202627	0.939212	0.939212	0	1	0.939212	0.939212	1	0	1	1	1	0	0	0.0202627	0.0202627	0.939212	1	1	1	1	0.0202627	0	0.0202627	0	0	0	0.939212	0.939212	0.939212	0.939212	0.0202627	1	0
6	0	1	0	0.939212	0.939212	0.939212	1	0.0202627	1	0	0.939212	0.939212	1	0.939212	0.939212	1	1	0.0202627	1	0	1	0	1	1	0.939212	0.0202627	1	0.0202627	0.939212	1	0.939212	0	0.0202627	0	0.0202627	0	1	0.939212	0.939212	1	0.939212	1	1	1	0	1	0.0202627	1	0.939212
7	0.939212	0.0202627	1	1	1	0	0.939212	0.0202627	0.0202627	0	1	1	1	0.939212	0.0202627	0	1	0	0	0.939212	0	0.939212	0.0202627	1	0.0202627	0	0.0202627	0.0202627	0.0202627	0.939212	0	0	1	0	1	1	1	1	1	0.0202627	1	0.0202627	0.939212	0	0	1	0	1	1
8	0	0	0	1	0.0202627	0.939212	0.939212	0.939212	0	1	1	0	0	0.0202627	0	1	1	1	1	0.939212	1	1	0.939212	1	1	0.939212	1	0.939212	0	1	0.0202627	0.939212	0	0.0202627	1	0	0.939212	0.0202627	0	0.0202627	0	0.0202627	0.939212	0	1	0	1	0.939212	1
9	0	0.939212	0	1	1	0.0202627	0.0202627	1	0.0202627	0.939212	0.939212	0	0.939212	0	0	0.0202627	0.0202627	0.939212	0.0202627	1	0.0202627	1	1	0	0.939212	0	1	0	0.0202627	0.0202627	0.939212	0	0.0202627	0	0.939212	0	1	0.939212	0	0.939212	0	1	1	1	1	0.0202627	1	0.0202627	0.0202627
10	0.0202627	0.0202627	0	0.939212	0.0202627	0.939212	0.0202627	0.0202627	0	0	0	0.939212	0.0202627	1	0	0.939212	0.939212	0.939212	0.939212	1	0	0.939212	0	0.939212	0.0202627	0.939212	1	0.939212	1	1	0.939212	1	0.0202627	1	0	0.0202627	0.0202627	0.939212	0.0202627	0	0	0.939212	0	0	1	0	1	1	0.939212
11	0.939212	1	0	0	0.0202627	0.0202627	0	0.0202627	0.0202627	0.939212	0	1	0.0202627	1	1	1	1	0	0	0.939212	0.0202627	0.0202627	0.939212	0	0.0202627	1	0	0.939212	1	0.0202627	0	0.939212	0.939212	0	0.939212	0	0	1	0.939212	0.0202627	1	0	0	0.0202627	1	0	0.939212	1	0.939212
12	0.0202627	0.0202627	1	0.939212	0	0.0202627	0.0202627	0.939212	1	1	1	1	0	0.939212	0.939212	0.0202627	0.0202627	0.939212	0.0202627	0.0202627	1	0.939212	0.0202627	0.0202627	0.0202627	1	1	0.0202627	0.939212	0.0202627	0	0.939212	0.939212	0.0202627	1	0	1	0.939212	1	0	0.939212	1	1	1	0.939212	0	0.939212	0.0202627	0
13	0	0.939212	0.939212	0	0.939212	1	0.0202627	0.0202627	0.0202627	0.939212	0.939212	0.0202627	0	0.939212	0	0	0.939212	0	0	0.0202627	0	0	1	1	1	0.0202627	0	0.0202627	0.939212	0	0.939212	1	1	1	1	1	0.0202627	0.0202627	0.0202627	0	0.939212	0	1	0.0202627	1	0	1	0.939212	0.939212
14	0.0202627	0.939212	0	0	0.939212	0.939212	0	0	0	0.939212	1	1	0	0.939212	0.0202627	1	1	0.939212	1	1	0.0202627	0.939212	0.0202627	1	1	1	1	0.0202627	0.0202627	0	0.0202627	0.0202627	0	0	0.0202627	0	0.0202627	0.0202627	0.0202627	0	0	1	1	0.0202627	1	0.0202627	0.0202627	0	0
15	0.0202627	1	1	1	0.0202627	0.0202627	0.0202627	0	0	0.0202627	0.939212	0	0.0202627	0.0202627	0.0202627	0	0.939212	0	0.0202627	0.939212	0	0.0202627	0.0202627	0	0	0.939212	0	0.0202627	0.939212	0	0.939212	0	0.939212	0	0.0202627	0.0202627	1	1	0	0	0	1	0.0202627	0.0202627	0	0	1	1	1
16	0.0202627	1	1	0	1	0	0.0202627	0.0202627	0	0	0.939212	0	0	1	0	0.939212	1	0.0202627	0	0.939212	1	0.0202627	1	1	0.939212	0.0202627	0.0202627	1	0	0.0202627	0.0202627	0.939212	0.0202627	0	0.939212	0	0	0.0202627	1	0	0	0.0202627	1	1	1	0.0202627	0.0202627	0.939212	0.0202627
17	0	0.939212	0	0	0.939212	1	0	0.939212	0.939212	0	0.939212	0	0	0	1	0	0.939212	0	0	0.939212	0	1	1	1	0	1	0	1	1	0.939212	0	0.939212	1	1	0.939212	1	0	1	0	0	0.939212	0	0.0202627	0.939212	0.0202627	0.0202627	0.0202627	0.0202627	0
18	0.939212	0	0	1	0.0202627	1	1	0	1	0.0202627	0.939212	1	1	0.939212	1	0.0202627	0.939212	0.0202627	0.0202627	0	0	0.939212	0	0	0.939212	0.939212	1	0.939212	0.0202627	0	0	0	0	0	0.939212	0.0202627	0.0202627	0.0202627	0.939212	0	0.939212	1	0.939212	1	1	0.939212	1	0	1
19	1	0.939212	1	0.939212	1	0	0.939212	0	0	0.939212	0.0202627	0.0202627	1	0	1	0	0	0.0202627	0.939212	1	0	1	1	1	0	1	0.0202627	1	0.939212	0.0202627	0.939212	0	1	0.939212	0.939212	0	1	0	0.939212	0.939212	0.939212	0.939212	1	1	0.939212	1	0	0	0
20	0.939212	0	0.939212	0	1	0	0	1	0	0	0	1	1	1	0	0	1	0	1	0	0	1	0.939212	0.939212	1	1	1	1	1	1	1	1	1	0.939212	0.939212	1	1	1	1	1	0.939212	0.0202627	0.939212	0	1	1	1	1	0
21	0.939212	1	1	1	1	0	1	0.939212	1	1	0	1	0	0.939212	1	1	1	1	1	1	0.939212	0.939212	0.939212	0.939212	0	0	1	0.0202627	0.0202627	1	0	1	0	1	0.0202627	1	0	0.939212	0.939212	0.0202627	0.0202627	1	0	0.939212	0	0.0202627	0.0202627	1	0
22	0	0.939212	0.939212	0.0202627	0.0202627	0	0	0.939212	0	0.0202627	0.0202627	1	0	0.0202627	0.939212	0.939212	0	0.939212	0.0202627	0.0202627	1	0.939212	0.0202627	0.0202627	0.0202627	0	0	0.0202627	0	1	0.0202627	0.0202627	1	0.939212	0.939212	0.939212	1	1	0	0	1	0	0.0202627	0.0202627	1	0	0.0202627	1	0.939212
23	0.0202627	0.0202627	0	0.939212	0.0202627	0.939212	1	0.0202627	0.939212	0.0202627	0.0202627	1	0	1	0	1	0.0202627	1	0.939212	0	0.939212	0	0.939212	0.939212	1	0	0.0202627	0.939212	0.939212	1	0.939212	0	1	0.939212	0	1	0.939212	0.0202627	0	0	0.939212	1	0.939212	0	0.0202627	1	0	1	0
24	1	0.0202627	1	0.939212	0.939212	0.0202627	0.939212	0.0202627	0.939212	0.0202627	0.0202627	1	0.0202627	0.0202627	1	0	0.939212	0	0.939212	1	0.939212	0.0202627	0.939212	0.0202627	0.0202627	0.0202627	0	0	1	0	0	1	0.0202627	0.0202627	0.0202627	0	0.0202627	1	0	1	0	0.0202627	0.0202627	0.0202627	0.0202627	0.939212	1	1	0.939212
25	0	1	0	0.939212	0	0.939212	0	1	1	0	0	1	0	0	0	0.0202627	0	1	0.0202627	0	0.0202627	0.0202627	0.939212	0	0	0.0202627	1	0	1	0	0	0.939212	0.939212	1	0	1	0.939212	1	0.0202627	0	0.939212	0	0	0.939212	0.0202627	1	1	0	0.0202627
26	0	0	0	0.0202627	0.939212	0.939212	0.0202627	0.0202627	1	1	1	0	0	0.939212	0.0202627	1	1	0	0.939212	0	0.0202627	1	0	1	0.939212	0.939212	0.939212	0.0202627	0	0.0202627	0.0202627	0.0202627	0.0202627	0.939212	0	0	0.0202627	0.0202627	0.939212	1	0.939212	0.939212	0	0	1	0	1	0.939212	0.939212
27	0.0202627	0	1	0	1	0	1	0	0	1	1	0.939212	0.939212	0.0202627	0	0.0202627	0.0202627	1	1	1	0	1	1	1	0	0.0202627	1	0	0.939212	0.939212	1	0	0.939212	0	1	1	0	0.939212	1	0	1	0.939212	0.939212	0	1	1	1	0.939212	0.939212
28	0.939212	1	0.939212	0.939212	1	0	1	1	1	0.939212	0.939212	0.0202627	1	1	0	0.0202627	0.939212	1	0	0	0.0202627	0	1	0	1	1	0.939212	0.939212	0.939212	1	0	0	0	0	0.0202627	0	0	0	0	0.0202627	1	1	0.939212	0.939212	0.939212	0	0	0	1
29	0.0202627	0	1	0	0	0	0.0202627	1	0.939212	0.939212	1	0.0202627	1	1	0	0	1	1	0.939212	0.0202627	0.939212	1	0.0202627	1	0	0.939212	0.0202627	0.0202627	1	0.0202627	0.939212	1	0	0	0.939212	0	0	0.0202627	1	1	0	0	0	0.939212	0	1	0	1	1
30	1	0.0202627	1	0	0.0202627	1	0	1	0	0.0202627	0	1	0.939212	0.939212	0.0202627	1	1	0	0.0202627	1	0	0	0.939212	0.939212	0.0202627	0.939212	0	0.939212	0	0.0202627	1	0.0202627	1	0.939212	0.939212	0.0202627	0.939212	0	1	0.939212	0.0202627	0.0202627	1	0.0202627	1	1	0	0	1
31	0.0202627	1	0	1	0	0	0	0	0.0202627	1	0.0202627	0.0202627	1	0.0202627	0.0202627	0.0202627	0.939212	0	0	0.0202627	0.939212	0.939212	0.939212	0	1	1	0.939212	0	1	0.0202627	1	0	0.0202627	0.939212	0	0.939212	0.939212	1	1	0.939212	0.939212	0	0	0.939212	0	0	0.939212	1	1
32	1	1	1	0	0.939212	0.939212	0	0.939212	0	0.0202627	1	1	1	1	0	0.939212	0.939212	0.939212	1	0.0202627	0.0202627	1	0	1	0	0	1	0	0.939212	0	0.0202627	1	0	1	1	1	0	0.939212	1	1	0.0202627	1	1	1	0	0.939212	0.939212	1	0.0202627
33	0	0.0202627	0	0.0202627	1	1	1	1	0.0202627	0.0202627	0.939212	0.939212	0	0.939212	0	0.939212	0.939212	0	0	1	0.0202627	0.939212	1	0.0202627	0.939212	0.939212	0	0.939212	0.0202627	1	1	1	0	0	0.939212	1	1	1	1	1	0.0202627	0.0202627	0.939212	0.0202627	0.939212	0.0202627	0.0202627	0	0
34	0	0.0202627	1	0	0.0202627	1	0	1	1	0	0.0202627	1	1	1	1	1	1	0	0.939212	0	1	1	1	1	0.939212	1	0.939212	0.939212	0.939212	0	0	0.939212	1	0.939212	0.939212	0.939212	1	0	0	0.939212	0	0.0202627	0	0.939212	0.939212	0	0.939212	0.939212	0.939212
35	0	0	0	0	0	0	1	0.939212	0.0202627	0.0202627	1	0	0.0202627	1	0	0	0.939212	1	1	1	1	0.0202627	1	0	0	0.0202627	0.0202627	0.939212	1	0	0.0202627	0.939212	1	0.0202627	1	0	1	0	0	0.939212	0	0.939212	0	0.0202627	0	0	1	0	0
36	0.939212	0.939212	1	0.0202627	0	0.0202627	0.0202627	1	0	0.0202627	1	0.939212	0.0202627	1	0	1	1	0	1	0.0202627	1	1	0.0202627	0.0202627	0	1	0.0202627	0.0202627	0	0.0202627	0.0202627	0.0202627	0	0	0.0202627	0.939212	0.939212	1	0.939212	0.939212	1	0.939212	0.0202627	0.0202627	0	0.939212	0.0202627	0	0
37	0.0202627	0.939212	0	0	0.939212	0	0	0.939212	0.939212	0	0.0202627	0.0202627	0.939212	0	0	0.0202627	0	0	0.0202627	0	0	0.0202627	0	0	0.0202627	0	0	0.0202627	0.939212	0	0	0.939212	0	0.0202627	0.939212	0	0.939212	0	0.0202627	0.0202627	0.0202627	0.939212	1	0	0	0.939212	0.939212	0.0202627	0.0202627
38	0.0202627	1	0	0	0.939212	0.0202627	0.0202627	0.0202627	1	0.0202627	0	0	0	0.939212	0.939212	1	0	0.939212	0.939212	1	0	1	1	0	1	0.939212	0.0202627	0.939212	0	0	1	0	0	0.0202627	1	0	0.939212	0.939212	0.0202627	1	0	1	1	1	0.0202627	0.0202627	0.939212	0	0.939212
39	1	1	1	1	0.939212	0.939212	0.0202627	0.0202627	0.939212	1	1	0.939212	0.939212	0.0202627	0	0.939212	0	0	0.939212	1	0	0	0	0.0202627	0.939212	0	0	0	0	0.0202627	1	0.939212	0.939212	0.939212	0	0	0	0	0	1	0.939212	0.939212	0.939212	0	0.939212	0	0	0	0.939212
40	0.0202627	1	0	0.939212	0	0	0.0202627	1	0.939212	0.0202627	0.939212	0	0.939212	0	0	0.939212	0	0	0.0202627	1	0.939212	0	0	0.939212	0.939212	1	0.0202627	1	0.939212	0.939212	0.0202627	1	1	1	1	0.939212	0	0.0202627	1	1	0.939212	0.939212	1	0	0.939212	0.0202627	0.0202627	0.939212	0
41	0.939212	0	1	0	1	0	1	1	0.939212	0.0202627	1	1	1	1	0.0202627	0.939212	0	0.0202627	0.939212	0	0.939212	1	1	0.939212	0.939212	0	0	0.939212	1	0.939212	0.939212	1	1	0	0.0202627	0	0.0202627	1	0.939212	0.939212	1	0	0.939212	0	0.0202627	1	1	0	0.939212
42	0.939212	0	0.939212	0.939212	0	1	0.939212	1	1	0.0202627	0.0202627	0.939212	1	0.939212	0	0.939212	0	0.0202627	0.939212	0	0.0202627	1	0	0.939212	0.0202627	0.0202627	0.939212	0.0202627	1	1	0.939212	0.0202627	1	0	0	0.0202627	1	0	0.0202627	0.939212	0	0.0202627	0.0202627	0.939212	0	0	0	0	0.939212
43	0.939212	0	0	0.0202627	1	0.939212	1	1	0.939212	0	0	0	1	0.939212	1	0.939212	1	0	0.0202627	0.939212	0.939212	0.939212	0	0	1	0	0	0.0202627	0.939212	0.0202627	1	1	0.939212	0	0	0.0202627	0.0202627	0.939212	0	0.939212	1	1	0	0.0202627	0.939212	0.939212	0	1	0.939212
44	0.939212	0.939212	0.0202627	1	1	0	1	0.939212	0.939212	0.939212	1	0.939212	1	0.0202627	0.939212	0	0	0.939212	0.939212	1	1	0	1	1	0	0.0202627	1	0.939212	0.0202627	0.939212	1	1	1	0.0202627	1	0	0	0	0.939212	0.939212	0.0202627	0	0	0	0	0.0202627	0.0202627	0	0.939212
45	0.939212	1	0.939212	0.0202627	0	0	0.939212	0	0	0.939212	1	0.939212	0	0	0	1	0	0	0.0202627	0.0202627	1	1	1	0.939212	0	0.939212	1	0	1	0.939212	0	0.0202627	0.939212	1	0	0.939212	1	0.939212	0.939212	0.939212	1	0.939212	1	0	1	0	0	0.0202627	0.0202627
46	0	0.0202627	0.939212	1	0	0	0.939212	0.0202627	0	0	0	0	1	0	0	1	1	0.939212	1	1	0.939212	1	0	0.939212	0.939212	1	0	1	0	0.939212	0	0	1	1	1	0.939212	0.0202627	1	0	0	1	0.0202627	0.0202627	0.0202627	0.939212	0.939212	1	1	1
47	1	1	1	1	0.0202627	0.0202627	1	0	0	0.0202627	0.0202627	0.939212	0.939212	1	0.939212	0.0202627	0.0202627	0.939212	0.939212	1	0.0202627	1	1	0.939212	1	0.0202627	0.0202627	1	0.939212	0.0202627	0.939212	0.0202627	0	0	1	0	1	0.939212	0.939212	0	0.0202627	1	1	0.0202627	1	0.939212	1	0	0
48	0.0202627	0.0202627	1	0	1	0	1	0	0	0.939212	0.939212	0	0.0202627	0.0202627	1	0	0	0.939212	0.0202627	0.0202627	0	0.939212	1	0	1	0.939212	0.939212	0	0	0	1	1	0.0202627	0	0	0	0	0.0202627	1	0	1	0	0.0202627	0.0202627	1	1	1	1	0.939212
49	0.939212	0	0	0	0	0	1	0	0	1	0	1	0	1	0.0202627	0	0.0202627	0.0202627	0.0202627	0.0202627	0.939212	0.939212	0.939212	0.939212	0	0.0202627	0.939212	0	0	0	0.0202627	1	1	0.0202627	0.939212	0.939212	1	1	0.939212	0.939212	0	0.939212	0.939212	0.939212	1	0	0.0202627	0.0202627	1
50	0	1	0.939212	0.0202627	0.0202627	1	1	0	0	0	1	0.939212	1	0.0202627	0.0202627	1	0	1	0.0202627	1	0	0.939212	0	0	0	1	0.939212	0.939212	0.0202627	1	0.0202627	0.0202627	0.939212	0	0	0	1	0	0.0202627	0	0.0202627	0.0202627	0.939212	0.0202627	0.939212	0.939212	1	0	1
51	0	1	0	0	1	1	0	0.0202627	1	1	0.0202627	0.939212	1	0	0.0202627	1	0.939212	0	1	0	0.939212	0.939212	0.939212	0.939212	0	0.0202627	0	1	0	0	0.0202627	1	0	1	0	0.939212	1	1	0.939212	0.939212	0	0.0202627	0.939212	1	0.939212	0.939212	0.0202627	0.939212	1
52	0.939212	0.0202627	1	0	0.0202627	0	0.939212	0	0	0.939212	0.0202627	0.939212	0	0	0	0.0202627	0.0202627	1	0.0202627	1	0.0202627	0.939212	0	0.939212	1	0	0.0202627	1	0	0.939212	0.0202627	0.0202627	1	0	0.0202627	1	0.0202627	0	0	0.939212	0.0202627	0	0	0.0202627	0.939212	0.939212	0.0202627	1	0
53	0.939212	0	0.939212	0.0202627	0.0202627	0.939212	1	1	0.0202627	0.939212	0.0202627	0	1	0.939212	0	0.0202627	0.0202627	0.939212	0	0.0202627	0.0202627	0.939212	0.0202627	1	0.0202627	1	0.0202627	0	0.0202627	0.939212	0.939212	0	0	0.0202627	0.0202627	1	0	0	0.0202627	0.0202627	0.939212	0	1	0	1	1	1	0	0.939212
54	1	0	0.939212	0.0202627	0.0202627	0.0202627	0	0.0202627	1	0	1	1	0.0202627	0.0202627	1	1	0	0.0202627	0.939212	1	1	1	0	0	0	1	0.939212	0.939212	0.0202627	0.939212	0	0	0.939212	0	0	0	0	0	0	1	0	1	1	0.0202627	0.0202627	1	0.939212	0.0202627	0.0202627
55	0.939212	1	1	1	0	0.939212	0	1	0.0202627	0.939212	0.0202627	0.939212	0.0202627	1	0.939212	0.939212	0	0.939212	1	0.939212	1	1	0	0.0202627	1	1	0	0.939212	0	0.0202627	0.0202627	0.0202627	0	0.939212	0	0.939212	0	0.0202627	0.939212	1	0	1	0.0202627	0.0202627	0.939212	0.939212	0	0	1
56	0	0	0	1	0	1	1	1	0	0.939212	0.0202627	0.939212	1	0	0.939212	0.0202627	0.0202627	0.939212	1	0	0.939212	0.939212	0	0.939212	1	0.0202627	1	0	0	0.939212	0.939212	0	0	1	0	0.0202627	1	0	0.939212	0	0	1	0.939212	0.0202627	0	0.939212	1	0	0.939212
57	0	0	1	0	0.0202627	0.939212	0	0.939212	0.0202627	0.0202627	0.0202627	1	0	0.0202627	0	0.939212	0	1	0	1	0	0	0.0202627	0	0	1	0.939212	0.939212	0.939212	0.0202627	0.939212	1	0.939212	1	1	0.939212	0	0	0.939212	0.939212	0.0202627	0.0202627	0.939212	0	0.0202627	0.0202627	1	0	1
58	1	0	0.939212	0.0202627	0.0202627	0	0.939212	0	0	0.939212	0	0.0202627	1	0	0.939212	0	0	0.0202627	0.0202627	0.0202627	0	0.939212	1	0.0202627	0.939212	0.0202627	1	1	0	0	1	0	0.0202627	1	0	0	0.0202627	0.0202627	1	0	0.0202627	0.939212	0.0202627	0.0202627	0.0202627	0	0.0202627	0	0.0202627
59	0.0202627	1	0.939212	0	0.0202627	0	0.939212	1	0	0.939212	0.939212	0	0.939212	1	0.939212	0.0202627	0.939212	0	0.939212	1	1	0	0.939212	0	0	1	0.939212	0.0202627	1	0	0.939212	0.939212	0.939212	1	0	1	0	1	0	0	0	0.0202627	0	1	0	0	0.0202627	1	1
60	0.939212	0	0.939212	0.939212	1	0.939212	1	0.939212	1	0.939212	0.939212	0	0	1	0	0	0	0	0	1	0.0202627	1	0.0202627	0.939212	1	0	1	0.939212	0	1	1	1	1	0	1	0.939212	1	0.0202627	1	0	1	1	1	1	0	0.0202627	0.939212	0	0.0202627
61	1	0	0.939212	0	0.0202627	0	0.0202627	0.0202627	0.939212	0.939212	0.0202627	1	0.0202627	0	1	1	1	0	0.939212	1	0	0	0.939212	0.939212	0	0.0202627	0.939212	1	1	0	1	0	0.939212	0	0.0202627	1	0.0202627	0.939212	1	0.939212	1	1	1	0	0.939212	0.0202627	0.939212	0.939212	0.0202627
62	0.0202627	0.939212	1	0	0	0	0.0202627	0.0202627	0	0	0	0	1	0	0.0202627	0	1	0.0202627	0.939212	0	0.939212	0.939212	1	0	1	0	0.939212	1	0	0	0	0.0202627	1	0.0202627	0.0202627	0.939212	0	0.0202627	0.939212	1	1	0	0.939212	1	0	0	1	0.0202627	0
63	0.0202627	0.0202627	0	0.0202627	0.939212	0.939212	0.939212	0.0202627	1	0.0202627	1	0.939212	0.0202627	1	0.939212	0.0202627	0.0202627	1	1	0	0.939212	0.0202627	0.0202627	1	0.939212	0.0202627	0	0.939212	0	0.939212	0.0202627	0.0202627	0	1	0	1	0.0202627	1	0	0	0.939212	0.939212	0.0202627	0	0.0202627	0.0202627	0	1	1
64	0.0202627	0.0202627	1	0.0202627	0.0202627	0	0.0202627	0.0202627	0	0.0202627	0.0202627	0	0.0202627	1	1	0.0202627	0.939212	0	0.0202627	0.0202627	0	0.0202627	1	0	0.0202627	0.939212	0	0.0202627	0.0202627	0.939212	0.0202627	0.0202627	0	0.0202627	0.0202627	0.0202627	0	0.0202627	0	0	0	0.939212	1	1	0	1	0	0.939212	0.0202627
65	1	0.0202627	0.0202627	1	0	0.939212	0	0.0202627	0.0202627	0.0202627	0	0.0202627	1	1	0	0.0202627	0.939212	0.939212	0	0.0202627	0.939212	0	1	0	0.0202627	0.939212	0	0.0202627	1	1	0.0202627	0.0202627	0.0202627	0	1	1	0.0202627	0.939212	1	0.0202627	0.0202627	0	0.0202627	0.0202627	0.0202627	0	0.0202627	0	0.939212
66	0.0202627	0	0	0.0202627	1	0.0202627	1	1	1	1	0	0	0.0202627	0.939212	0.0202627	0.939212	0.939212	1	1	0	0	0.939212	1	1	0.0202627	1	1	1	0	0.939212	0.0202627	0.0202627	0.0202627	0	0	0	0.939212	0.939212	0.0202627	1	1	0.939212	0.939212	1	0	1	0.0202627	0	1
67	1	0	1	1	0	0	0.939212	1	0.0202627	1	0	0.0202627	0	0.0202627	0.0202627	0.939212	0	0.0202627	0.939212	0	0	1	1	1	0.0202627	1	0	0.0202627	0.0202627	0.0202627	1	0	0.939212	0.939212	0	0	0.0202627	1	1	0.0202627	0.0202627	1	0.0202627	0.0202627	0.0202627	0.0202627	1	0.0202627	0.0202627
68	0.939212	0.939212	0.939212	0.939212	0.0202627	0.939212	1	0.939212	0.939212	0.939212	1	0.939212	0.939212	0.939212	0.939212	0.939212	0.0202627	0.0202627	0.939212	0	0.939212	0.0202627	1	0.0202627	1	0	1	1	1	0	0	0.939212	1	1	1	1	0	0.939212	1	0.0202627	0.939212	0.939212	0	0.0202627	0.939212	0.939212	0	1	0
69	1	1	0.939212	1	1	1	0.939212	0	0	0	0	1	1	1	1	0	0.0202627	0	0.0202627	0	0.0202627	0	0.0202627	0	0	1	0.939212	0	0	0.0202627	0.0202627	0.0202627	0	0	0	0.939212	0.0202627	0.0202627	0.939212	0	0.0202627	0	0	1	0.0202627	1	0.0202627	0	0
70	0.0202627	0.0202627	1	0	1	0	1	0.939212	1	1	1	1	1	1	0.0202627	0.0202627	0.939212	0	0	0.939212	0.0202627	0	1	0	0	1	0.939212	0.939212	0.939212	0	0	1	0	0.939212	0.0202627	1	0.0202627	1	0	0	0.939212	1	0	1	1	0.0202627	0.939212	0	0.939212
71	0.939212	0.939212	0	0.0202627	0.0202627	0.0202627	0	1	0.0202627	1	0.0202627	1	0	0	0	0	1	0	0	0.939212	0	0	1	0.939212	0	0.0202627	0.939212	0.0202627	0.0202627	0.939212	0.0202627	1	0	0.0202627	0.939212	0	0.939212	0	0.0202627	1	1	0.0202627	0.939212	1	0	0.0202627	1	0	0.0202627
72	0	1	0.939212	0	0.939212	1	0	0.939212	1	0.0202627	0.0202627	0.939212	0	1	0.0202627	0	1	0.939212	0	0.0202627	0.939212	0	0	0.939212	0	0.0202627	0	0.0202627	1	0	0	0	0.0202627	0	1	0	0	1	0	0.0202627	0.0202627	1	0.939212	0.939212	0.939212	0.939212	0.939212	1	0
73	0.0202627	0.939212	0.939212	0	0.0202627	1	0	0.939212	1	1	0	0.0202627	0.0202627	0.939212	0	0	0	0	0.0202627	0.939212	0	0	0.0202627	0.0202627	0.0202627	1	1	0	0	1	0	1	0.939212	0.939212	0	1	0	1	1	1	0.939212	0.0202627	0.939212	0.939212	0.939212	0	0.0202627	0	0
74	1	0	0	0	1	0	0.0202627	0.939212	1	0.939212	0.0202627	0	1	0	0	0	0	0.939212	1	0.939212	1	0	0.939212	0	0.939212	1	0	0.0202627	0.939212	1	0.0202627	1	1	0	0	0.939212	0.0202627	1	0	1	0.939212	1	1	1	1	1	0.939212	0	0
75	0.0202627	0.0202627	0.0202627	0.939212	0	0.0202627	0.0202627	0.939212	1	0.939212	1	0.0202627	0.0202627	0.0202627	1	0.0202627	0.0202627	0	0	0	0	0.939212	1	1	0.0202627	0.939212	1	0	1	1	0	1	0	0.0202627	0.939212	0	0.939212	0.939212	0.0202627	0.0202627	0.939212	0.0202627	0.0202627	0.939212	0	0.0202627	0.939212	0.0202627	0.939212
76	0	0.0202627	0.939212	0.0202627	1	1	0	0	0	0.939212	0.939212	0.939212	1	1	1	0	1	0.0202627	0.939212	1	0	1	0.939212	0	0.0202627	1	1	0.939212	0	0.939212	0.939212	0	0	0.939212	0.939212	0.939212	1	0	0.0202627	0	1	0	0	0.939212	0.939212	0	0.939212	0.939212	0.0202627
77	0.0202627	1	1	0	1	0	0.939212	0.0202627	0.0202627	1	0.0202627	0.0202627	0	0.939212	0	0.939212	1	1	1	1	0.0202627	0.0202627	0.939212	1	0	0.0202627	0.939212	1	1	0.0202627	0	1	0.0202627	0.0202627	0.939212	1	0.939212	0.939212	1	0	0.939212	1	0	0	0.0202627	0.939212	0.939212	1	0
78	0	0	0.0202627	0	0	0.0202627	0.0202627	1	0	0	0	0.0202627	0	0.939212	0.939212	0	0.939212	1	0.939212	1	1	1	0.0202627	1	0	0	0	0.939212	1	0.0202627	0.939212	0.0202627	1	0.939212	0.939212	0.0202627	0	1	0.0202627	0.939212	1	0.939212	0	1	1	0	1	0	1
79	0.939212	1	0.0202627	0	1	0.0202627	0.939212	1	0.939212	0	0	0.0202627	0.0202627	0.939212	1	1	1	1	1	0.939212	0.0202627	0.939212	0.939212	0.939212	0	0.0202627	0	0.0202627	0	0	0	0.0202627	0	0	0.939212	0	0	0	1	0	0.0202627	0.0202627	0.939212	0	0.939212	0.0202627	1	0	0.0202627
80	1	0.0202627	0.0202627	0.939212	1	0.0202627	0.0202627	0	0	0.0202627	0.0202627	0.0202627	0.939212	0	0	0	0	0.0202627	0	1	0.939212	0	1	1	0.939212	0.0202627	0.0202627	0.0202627	1	0.0202627	0.939212	0.0202627	0.939212	0	0.939212	1	1	1	0	0.0202627	0.939212	1	1	1	0.0202627	0.0202627	0.0202627	0.939212	0.0202627
81	0.939212	0	0.939212	1	0	0	0	0	0	0	0.939212	1	0.0202627	0.939212	1	0	1	0.0202627	1	0.939212	0.0202627	0.0202627	1	0	0.0202627	0	0	0	0	0.0202627	0	0.939212	1	0	0.939212	0.939212	0	0.939212	0.939212	0.939212	0.939212	0.0202627	0.0202627	0	1	1	1	0.0202627	0.0202627
82	0	0.939212	1	0.0202627	0.939212	0	0.0202627	1	0	0	0	0.939212	0.939212	0	0.939212	0.939212	0.939212	0	0.0202627	0.939212	0	0	1	1	0.0202627	0.0202627	1	0	0.939212	0	0.0202627	0.939212	0	0.0202627	1	0	0.0202627	0	0.939212	0.0202627	1	1	0.939212	0.0202627	0.0202627	0	0.0202627	0.939212	0
83	0	1	0.939212	0.939212	0.939212	1	0.0202627	0.939212	0.0202627	0.939212	0.0202627	0.0202627	1	0.939212	1	1	0.939212	0.0202627	0.0202627	0	0	0.0202627	1	0	0.0202627	0.939212	0.939212	0.0202627	1	0	0	1	0.939212	0	1	1	0.939212	0.939212	0	0.939212	0	0.939212	0	0.0202627	1	0	0.0202627	0.939212	0
84	0.0202627	0.0202627	1	0	0.939212	0	0.0202627	0.939212	0	0	0	0	0	0	0.0202627	0.0202627	0.939212	0.0202627	1	1	0.0202627	0	1	1	0.939212	0.939212	0	0.0202627	0.939212	1	0	1	0.0202627	0.0202627	0.0202627	1	0	0.939212	0.0202627	1	1	0	0.0202627	0.939212	1	0	1	1	1
85	0.939212	1	0	0.0202627	0	0.0202627	0.0202627	0.939212	0	0.939212	0.939212	0	0	0.0202627	0	0.0202627	1	0.0202627	0	0.0202627	0.0202627	0	0.0202627	0.0202627	0.0202627	0.939212	0	0.0202627	0	0.939212	1	0.939212	0	0.0202627	0.939212	0	1	1	0.0202627	1	1	0	0.0202627	0.939212	0.939212	0	0	0.939212	0.939212
86	0.0202627	0.939212	0.939212	0.0202627	0	0	1	1	1	0	0.939212	0	0	0.0202627	0.0202627	0	1	0.0202627	0.0202627	0	0.0202627	0.0202627	0	1	0.939212	0	0	0.0202627	0.939212	1	0	0.0202627	1	1	1	1	0	0.939212	0	0.0202627	0	1	1	1	0	0.939212	0.0202627	0.0202627	0.939212
87	0	0.0202627	0	0	1	0.0202627	0.0202627	0.0202627	0.939212	0.0202627	0.939212	0	0.0202627	1	0.0202627	0	0	1	0.0202627	0.939212	0.0202627	0	1	0	0.0202627	1	0.0202627	1	0.939212	0.0202627	0	0	0.0202627	0.939212	1	0.0202627	1	0.0202627	0	0.939212	1	0.0202627	0.0202627	0.939212	0	0.0202627	0.939212	1	0.939212
88	0.0202627	0	0.0202627	0	0	0	1	1	0	0	0	0	0.0202627	0	0	0.0202627	1	1	1	0.0202627	0	0.0202627	1	0	1	0.939212	0.0202627	0	0	0.0202627	0.939212	0	1	0.939212	0	1	0.0202627	0	0	1	0	0.0202627	1	0.0202627	0	1	0.0202627	0.0202627	0.939212
89	0	1	0.0202627	0.939212	1	0	1	0.0202627	1	1	1	0.0202627	0.0202627	0.939212	0.0202627	0	0	0	0.0202627	0	0.0202627	0.939212	0	0	0	1	0.0202627	0.0202627	1	0.0202627	0	1	0.0202627	0.939212	0	0.0202627	0	1	0.939212	0	1	0.0202627	1	0	0	0	1	0.0202627	0.939212
90	1	0	0.0202627	0	0.0202627	1	0.0202627	0.0202627	0	0	0	0.0202627	1	0	0.0202627	0	0.0202627	0	0.0202627	1	0	0	0.0202627	0.0202627	0.939212	0	0	0	1	0	0.0202627	0	0.0202627	1	1	0	0.939212	0	0	0.0202627	1	0	0	1	0.0202627	0.0202627	1	0	0.0202627
91	0.0202627	0	0.0202627	1	0	0.0202627	0.0202627	0	0	1	0.0202627	1	1	0.0202627	0	0.0202627	0.0202627	0.0202627	1	0	0.0202627	0	0.0202627	0	1	0.0202627	0	0	0.0202627	0.0202627	0.939212	0	0	1	0.939212	0	0.0202627	0.939212	1	1	1	0	0.939212	0.0202627	0.0202627	0.939212	1	0	0
92	0.939212	0	0.0202627	0.0202627	0.0202627	0.0202627	1	0.0202627	0.0202627	0	0.0202627	0	0	0.0202627	0	1	0	0	0.0202627	0.0202627	0.0202627	1	1	0	0	0.0202627	0	0.0202627	0	0.0202627	0.939212	0	0.0202627	1	1	0	0.0202627	0.0202627	0.0202627	1	1	0	0	0.939212	0	0	0.939212	0	0
93	0	0	0	0.0202627	0.939212	0	1	0	0.0202627	0.939212	0	0.939212	0.0202627	1	1	1	1	0.939212	0.939212	0	0	0	0.0202627	0	1	0.939212	0	0.939212	0	0.0202627	1	1	0	0	0	0.0202627	0	0.0202627	0	0.939212	0	0.939212	0.939212	0.939212	1	0.939212	0.0202627	0.0202627	0
94	1	0.939212	0	0	0.0202627	0.939212	1	0.0202627	0.0202627	0	0.0202627	0	0.0202627	0.0202627	0	0.0202627	0.939212	0	0	0.0202627	0.0202627	0.0202627	0.0202627	0	0.0202627	0.939212	0	0.939212	0.0202627	0	0	1	0.0202627	1	0.0202627	0	0.0202627	0.939212	1	1	0.0202627	0.0202627	0.939212	0.0202627	0	0.939212	0	0.0202627	0.0202627
95	0	0	0.0202627	0.0202627	0	1	1	0.0202627	0	0	0	0	1	0.0202627	0.939212	0.939212	0.939212	0.939212	0.939212	0.0202627	0.0202627	0.939212	0	0	1	1	1	0.0202627	0.0202627	0.0202627	0.0202627	0.0202627	0.939212	1	0	0.0202627	1	1	1	1	1	0	0.939212	1	0	0.0202627	0	1	1
96	0	1	1	1	0.0202627	0.0202627	0.939212	1	0	0.939212	0	0.0202627	0.0202627	0	0	1	0	1	0.0202627	0.0202627	0.939212	0.0202627	0	0.0202627	1	0.0202627	0	0	1	0	0.939212	0.0202627	0	0.939212	0.939212	0.939212	0.939212	0	0	0.0202627	1	0	1	0.0202627	0.0202627	0	1	0	1
97	0	0.939212	0.0202627	1	1	0	0.939212	0	0.939212	0	0	0.0202627	0.0202627	1	0	1	0.0202627	0.0202627	1	0.0202627	0	0.939212	0	0.0202627	0	0	1	0	1	1	0.0202627	0.0202627	0	0.0202627	0	0	1	0.0202627	0.0202627	1	0.0202627	0.0202627	1	0.0202627	0	1	0.939212	1	0.939212
98	0.0202627	0.939212	0.0202627	1	0.0202627	1	0	0.939212	0	0.939212	0.0202627	0	0.939212	0.939212	0	0	0.0202627	1	0.0202627	0	0.0202627	0	1	0.0202627	0.0202627	0.939212	0	0	0.0202627	0.0202627	0.939212	0	0.0202627	0.939212	0.0202627	0	0.939212	0.939212	0	0	0.939212	0	0	0.0202627	1	0.939212	0.939212	0	1
99	0.0202627	0	0	1	0.0202627	0	1	1	0	1	0.0202627	0.0202627	0.939212	0.0202627	1	0.939212	0	0	0	0	0	1	0.0202627	0.0202627	0.939212	0.0202627	1	0.0202627	0	0.0202627	1	0.0202627	0.0202627	0.939212	0	0	0	1	0	1	0	0.939212	0.939212	0	0.939212	0.0202627	0.939212	0.0202627	0.939212
100	1	0.0202627	0	0	0.0202627	0.939212	1	0.0202627	0.939212	0.939212	0	0	0.939212	0.939212	0	0	1	0	0.939212	1	1	0	0	1	1	1	0.939212	1	0.939212	0	0	1	0	1	0.939212	0	0	0.0202627	0.0202627	0.939212	0.0202627	0	1	0	0.939212	0.0202627	0.0202627	0	0
101	0	0	0	0	0	0	0.0202627	1	0.939212	1	0.939212	0.939212	0.939212	0.939212	0	0	0	0	0	1	0	0	0	0	0	0.0202627	0	0.0202627	0	1	1	0.0202627	0	1	0.0202627	0.0202627	1	0.0202627	0.939212	0.0202627	1	0.0202627	1	0.0202627	1	1	0.0202627	0.0202627	0
102	0	0.0202627	0	0.939212	0	0	0	0.0202627	0.0202627	0.939212	0	0.0202627	1	0	1	1	0	0	0	0	1	0	0.939212	0	1	0.939212	0.0202627	1	0.0202627	0.0202627	0.0202627	1	0.0202627	1	0.0202627	0.939212	0.939212	0.939212	0.939212	0	0.0202627	0	0	0	0.0202627	0.939212	1	0	0.939212
103	0.939212	0	0.939212	1	1	0	1	0.0202627	0.939212	0	1	1	1	0.0202627	0.0202627	0.939212	0.939212	0.939212	0.939212	0.939212	0.0202627	0	0.939212	0	0	0.939212	0	0	0.939212	1	1	1	0	0.939212	1	0.939212	1	1	0.0202627	0.939212	0.0202627	0.0202627	1	0	0	0.0202627	0.0202627	0.0202627	0
104	1	1	0	0.939212	0	0	0	1	0	0	0.0202627	0.0202627	0	0.0202627	0	1	0.0202627	0.0202627	0.939212	1	0.0202627	1	0	0	1	0.0202627	0.939212	0	0.939212	0.939212	0.939212	0.939212	0	0.939212	0.0202627	0.939212	0.939212	1	0.0202627	1	1	1	1	1	0	1	1	0	1
105	0	0.0202627	0.939212	0.939212	0.939212	0.0202627	0	0.939212	0.0202627	0.0202627	0.0202627	0	1	0.939212	0	0.939212	0	0	0	0.0202627	0	1	1	0	0	0.939212	0.0202627	0.939212	0	0.0202627	0.939212	0.939212	0.0202627	1	1	0	0	0.0202627	0	0.939212	1	0	0	0.939212	0	0.0202627	0	0.0202627	0.939212
106	1	1	0	1	0.0202627	0	0.0202627	0	0.939212	1	0.0202627	0	0	0.0202627	0	0.0202627	0	0.0202627	1	0.0202627	0.0202627	1	1	0	0	0.0202627	0.0202627	0	0.0202627	0	0.939212	1	0	1	1	1	0.939212	0	0.0202627	1	0	0.0202627	0.939212	0.0202627	0	1	0.939212	1	1
107	0.0202627	0.939212	0.0202627	0.0202627	0	0.0202627	0.0202627	0.939212	1	1	0.0202627	0	0	0	0.939212	0.939212	0.939212	0	0.939212	0.0202627	0	0	1	0	0	1	0	0.0202627	0	0.0202627	1	0.0202627	0	1	0.0202627	0	0	0	0.0202627	0.939212	0.0202627	0.0202627	0.939212	0	0	1	0	0.0202627	0.939212
108	0.0202627	0	0	1	1	0	1	0	0.0202627	0.939212	0	0	0	1	0	0.939212	0.0202627	0.939212	0.939212	0	0	1	0.0202627	0.939212	0.939212	0.0202627	0	0.0202627	1	0	0	1	0	0	0.0202627	1	0.939212	0.0202627	0.0202627	1	0.0202627	1	0.0202627	0.0202627	0	0.0202627	0	1	0.939212
109	0	1	0.0202627	0.0202627	0.939212	0	0.0202627	0.939212	0	0.939212	0	0	0.0202627	0	0	0.0202627	0.0202627	0	0.0202627	0.0202627	0.0202627	1	1	0	0.0202627	0	0.0202627	0	0.939212	0.939212	0.0202627	0.939212	0	0.939212	0.939212	1	0	0	0.0202627	0	0	1	0.939212	0	1	0	0	0	1
110	1	0.0202627	0	1	0.0202627	0.0202627	0	0	0	0	0	0	1	0.0202627	1	0	0.0202627	0	1	0.0202627	0.0202627	0.939212	0.0202627	0	0	1	0.939212	0.939212	0.939212	0	0.939212	0.0202627	0.0202627	0.0202627	0.0202627	0	0	0	0.0202627	0.939212	0	0.0202627	0.939212	0	0	0.0202627	0	0.0202627	0
111	1	0.0202627	1	0.939212	1	0.0202627	1	1	0	0.0202627	0.939212	1	0.0202627	0.0202627	1	1	0	0.0202627	0.939212	0.939212	0	1	0.0202627	1	0.939212	0	0.0202627	0	0.0202627	0.0202627	1	0	0.0202627	1	0	0.0202627	0.0202627	0.939212	1	0	0.0202627	0	0.0202627	0	0	0	0.0202627	0	0
112	1	0.0202627	0	1	0.939212	1	0	0	0	1	1	0	0.939212	0	1	0	0	0	0	0	0.939212	0.0202627	0.0202627	0.0202627	0.0202627	0.939212	1	0	0	0.0202627	0.939212	1	0	0	0	0	1	0	0	0	1	0	0.939212	0	0.0202627	0	0.0202627	0	0
113	0.0202627	0.0202627	0	0.0202627	0.939212	0.939212	0.939212	1	0	1	0.0202627	0	1	0.939212	0.939212	0.939212	0.0202627	0	1	0.939212	0	0.939212	0	0	0	0	0.0202627	1	0.0202627	1	0.0202627	1	0	0.939212	0	1	0.939212	1	1	0.0202627	0.0202627	0.939212	0.939212	0	0.939212	1	0.939212	1	0
114	0.0202627	1	1	0.0202627	0.0202627	0.939212	0.0202627	0.0202627	0	0.0202627	0	0	0.939212	1	0	0.0202627	1	0	0	0.0202627	0	0.0202627	0	0.0202627	0.939212	0.0202627	0	1	0.939212	0.939212	1	0.0202627	0	1	0.939212	1	0.939212	0	1	1	0.0202627	0	1	0	0.0202627	0	0.939212	0	0
115	1	0.0202627	0	0	0	0.939212	0.0202627	0.0202627	0	0.939212	0	0	1	1	0	0.0202627	1	0.939212	0.0202627	0	0	0	0.0202627	0	0	0	0.0202627	1	0	0.0202627	1	0.0202627	1	0	0.0202627	1	0.0202627	0	0	0.939212	0.939212	0	0.939212	0.0202627	1	0.939212	1	0.0202627	1
116	0	0.0202627	0.939212	1	0	1	0	0.939212	0	1	1	0	0	0.939212	1	0	0.939212	1	0.939212	1	0	0	1	1	0	0	0.939212	0.0202627	0	0.0202627	1	0	0	0.939212	0.939212	0	0.939212	0.0202627	0	1	1	0	0.939212	0.939212	0	0.0202627	1	0	0
117	0.0202627	0.0202627	1	0.939212	0.0202627	0.0202627	0	0.0202627	0	1	0.0202627	0.939212	0.0202627	0	0.0202627	0.939212	0.0202627	0	0.939212	0.939212	0	0	0.939212	0	0	0.0202627	0	1	0.939212	0	0	0.939212	0	1	0.0202627	0	0.0202627	0	0.0202627	0.939212	0	0.0202627	1	1	0	1	1	0	0.939212
118	0	1	0	0.939212	0.0202627	0.0202627	1	0	0.0202627	0.939212	0.0202627	0	1	0.0202627	1	0.939212	0	0	0	0.0202627	0	0.0202627	0.939212	0	1	0.939212	0	1	0.0202627	0.0202627	0.939212	0	0	0	1	1	1	0.0202627	0.0202627	1	1	0	0.939212	1	0	0.939212	1	0	1
119	1	0	1	0.0202627	0.0202627	0.0202627	1	1	1	1	1	1	1	1	0.0202627	0.0202627	0.939212	0.0202627	0.939212	0	0.0202627	1	0.0202627	0	0.0202627	0	0	1	1	0	0.939212	0	0	0.939212	0.0202627	0.939212	0.939212	0.939212	0.0202627	1	0.0202627	1	1	0.0202627	0	0.0202627	0	0	1
120	1	0.0202627	1	1	0	0	0.939212	1	0.0202627	0	0	0.939212	0.939212	0.939212	0.0202627	0.0202627	0.0202627	0	1	0.0202627	0	0	0.0202627	0.0202627	1	0.0202627	0.0202627	0	0.939212	0.939212	0.0202627	0	0	1	0.939212	0.939212	0	0.939212	0	0.0202627	0.0202627	1	0.939212	0	0.0202627	0.939212	1	0	1
121	0.939212	0.0202627	0	0	0.0202627	0.0202627	1	0	0	1	0.939212	0	0	0.0202627	0	0.0202627	0.939212	0	0.0202627	0.939212	1	0.0202627	0.0202627	0.0202627	1	1	1	1	0.0202627	1	0.939212	0.0202627	0	0	0	1	0.939212	0	0.0202627	0	0.0202627	0	1	0.939212	1	0	0.0202627	0.0202627	1
122	0.0202627	0	0	0.939212	0	0.0202627	0	0.939212	0	0	1	0	1	0	0	0	1	0	0.939212	0	0.0202627	0	0.0202627	0.939212	0.939212	0.939212	0	0	1	0	1	0.0202627	0.0202627	0.0202627	1	0.939212	0.939212	0.0202627	0.0202627	0.939212	1	0	0.939212	0.0202627	1	1	1	0	0.939212
123	1	1	0	0.939212	0.939212	0	1	0.0202627	0.939212	0	1	0	1	0.0202627	0	1	0.0202627	0	0.0202627	0.939212	1	0.0202627	0.0202627	0	0.0202627	0.0202627	0.0202627	1	0	0.0202627	1	0.0202627	0.0202627	0.0202627	0.939212	0	0.939212	0	0.0202627	0.939212	0.939212	0.939212	0.939212	0.939212	0	1	0.0202627	0.0202627	0
124	0	0.939212	0.939212	0.0202627	0	0.0202627	0	0	0	1	1	1	0	0	0.0202627	0.939212	0	0	0	0.0202627	0	0.939212	0.939212	0	0	1	0	0.939212	0.0202627	0.939212	1	0.0202627	0	1	1	0	0.939212	0.939212	0.939212	0.939212	0	1	0.939212	1	0.0202627	1	1	1	0.0202627
125	0.939212	1	0.939212	0.939212	0.939212	0	1	1	0	0.0202627	0	1	0	1	0	0.939212	1	0	0.0202627	0	0	0.939212	0.939212	0	0	0	1	0.0202627	0.0202627	0.0202627	0	0	0.0202627	0.939212	0.0202627	0.0202627	1	0.0202627	0	0	0.939212	0.939212	0.0202627	0	0	1	1	0	1
126	0	0.0202627	0	0	0.0202627	0	0.939212	0	0.0202627	0.939212	0.0202627	0	0.939212	1	0.0202627	1	0.0202627	0	1	0.0202627	0	0.939212	0.939212	0	0.0202627	0.0202627	0	1	1	0	0.939212	1	0	1	1	0	1	0	0	0.0202627	0.0202627	0.0202627	0.939212	0.0202627	0	0.939212	1	0	1
127	0.939212	0.939212	0	0.0202627	0	0.0202627	0	0	0	0	1	0	0.0202627	0.0202627	0.0202627	1	1	0	0.939212	1	0	0	0.939212	0	0	0	0.0202627	0.939212	0.939212	1	1	1	1	1	1	0.939212	0.939212	0	1	1	0.0202627	0.0202627	1	0.0202627	0	1	0.939212	0	0
128	0	0	0	0	0.939212	0	0.0202627	1	0	0.939212	0	0.0202627	0.0202627	0.0202627	0	1	0	1	1	0.0202627	1	0	0.939212	0.0202627	0.939212	0	0	0	0.0202627	0.0202627	0.0202627	0.939212	0	1	0.0202627	1	0	0.0202627	0.939212	0.939212	0	0.939212	1	0	0.939212	0	0	0	1
129	0.939212	0.939212	1	0	0.939212	0	0.0202627	1	0.0202627	0.0202627	0.939212	0.0202627	0.939212	0	0	1	0.0202627	0.939212	0.0202627	0	0	0	0.0202627	0.0202627	0.939212	1	1	0.939212	0	0.0202627	0.939212	1	1	1	0	0.0202627	0.939212	0	0	1	0	0	1	0.0202627	0	0.0202627	0	0.939212	0.939212
130	1	0	0	0.0202627	0	0.939212	0.0202627	0.0202627	1	0.939212	1	0	0	0.0202627	0.0202627	0.939212	1	1	1	1	1	1	0.0202627	1	0	0	0	0	1	0	0.939212	1	0	0.0202627	0.939212	0	1	0.939212	0	0.939212	0.939212	0	0	1	0.939212	0.939212	0	0.0202627	0
131	0.0202627	0.939212	0	0.0202627	0	0	1	0.0202627	0.0202627	0.0202627	0.939212	1	0.0202627	0.0202627	0.939212	0.939212	0	0	1	0.0202627	0.0202627	0.939212	0.0202627	0	0	0.0202627	1	0.939212	0	0	1	0.0202627	1	0.0202627	0	0.0202627	0	0.0202627	0	0	0.0202627	0	0	1	0.0202627	0.939212	0.0202627	0.0202627	0.939212
132	0.0202627	0.0202627	0	0.0202627	0.0202627	0	0.939212	0.939212	0.0202627	1	1	0.0202627	0.939212	1	0.939212	0.939212	0.0202627	0.0202627	0.939212	0	0.0202627	0.939212	1	0	0.939212	0.939212	0	0	0	0.0202627	0.939212	0.0202627	0	0.939212	0	0.0202627	1	0	0.0202627	1	1	0.0202627	0.0202627	0.0202627	0.939212	0.939212	0.939212	0	0
133	0	1	0.939212	1	0.939212	0	0	1	0.0202627	1	0.0202627	1	0.939212	0.0202627	0.939212	1	0.0202627	0	1	0.939212	0	0	1	0	0.939212	0.0202627	0.939212	0.939212	0.939212	0	0.939212	0	0.939212	0.0202627	0	0.0202627	1	0.0202627	0	0	1	0	0.0202627	0	0.939212	0	0	0.939212	1
134	0	0	0	0.939212	0.939212	0	0.939212	0.939212	0.0202627	1	0	0	0.939212	1	0.0202627	1	0.0202627	0.0202627	0.0202627	0	0.0202627	0.0202627	0.939212	0.0202627	0.0202627	0.939212	0	1	1	0	0	0.939212	0	0	0.939212	0	1	0	0	0.0202627	1	0	1	1	0	0.939212	1	0	1
135	0.939212	0.939212	0	1	0.0202627	0.0202627	0.0202627	1	0	0.0202627	0	0.939212	0.0202627	0	0	0	0.0202627	0.0202627	0	0.939212	0.939212	0.0202627	0.939212	0.0202627	1	0.0202627	0	1	0	0.0202627	1	0	0	0.0202627	1	1	1	1	0	1	0.939212	0.939212	0.939212	0.939212	0.939212	0.0202627	0	1	0
136	0.0202627	0.939212	0	0.0202627	0	0	1	0	0.0202627	0.939212	0.0202627	0	0	0	0.0202627	1	0	1	0.939212	0.0202627	0.939212	1	0.0202627	0.0202627	1	0	0.0202627	0.939212	0.0202627	0	0.939212	0	0	1	1	0	0.939212	0.0202627	0.0202627	1	0	0.939212	0.0202627	0	0.939212	0.0202627	0.0202627	0	0.0202627
137	0.0202627	0.939212	0	0.939212	0	1	0	0	0	0.939212	0.939212	1	1	1	0	0.939212	0	0.0202627	0.0202627	0.0202627	0.0202627	1	0.0202627	0	0.0202627	0.0202627	1	0	0	0.0202627	0	0	0	1	1	1	0	0	0.0202627	1	0	0	1	0	0	1	0.0202627	1	1
138	0	0.0202627	1	1	0	1	0.0202627	0.0202627	1	1	0	0.939212	0.0202627	0.0202627	0	1	0.0202627	1	0	0	0.0202627	1	0	0.0202627	1	0.0202627	0	0.939212	0	0	0	0	0.939212	0	1	1	0.939212	1	0	0	1	0	0	0.939212	1	0.0202627	0	0	0.939212
139	0.0202627	0	0.0202627	0	0.939212	0	0.0202627	0.0202627	0.0202627	0.939212	0.939212	0.939212	0	1	0.0202627	0.0202627	0.939212	0	0.939212	1	0	1	0.0202627	0.0202627	0	0.0202627	0	0.0202627	0	0.0202627	0	0	0.0202627	0	0	1	0.0202627	0	0	0.939212	0	0.0202627	1	1	0	0.939212	1	0	0.939212
140	0.939212	0	0.939212	1	0	0	0	0.939212	0	0.0202627	1	0	1	0.0202627	0.0202627	0.939212	1	0	0	1	0.0202627	1	0	0	0.939212	0	0.0202627	1	0.0202627	0.0202627	0.0202627	0	0.0202627	0	0	0.0202627	0	0.939212	0.0202627	0.939212	0	0	1	0.0202627	0.939212	0	0	0.0202627	0
141	0.939212	0	0	1	1	1	0.939212	0.0202627	0.0202627	1	0.0202627	0	0.0202627	0.939212	1	0.939212	0	0.0202627	0.0202627	0	0	0	1	0.0202627	0.939212	0	0	0	0.0202627	0	0.0202627	0	0	0	0.0202627	1	0.939212	0	0	1	0.0202627	0.0202627	0.939212	0	0	1	0	0.939212	1
142	0.939212	0	0	0	0	0.0202627	1	0	0	1	1	0	0	1	0	0	0.0202627	0	0	0.0202627	0	1	0.0202627	0	0.939212	1	0	0.939212	0.0202627	1	1	0	0.0202627	0.939212	0.939212	0	0.939212	0	0	0.0202627	0.0202627	0	0.0202627	0.939212	1	0.0202627	0.0202627	0.0202627	0.0202627
143	0.939212	0.0202627	0	0	1	0.939212	0.0202627	0.0202627	0	0.0202627	0	0.0202627	0	0	0.0202627	0	0	0	0.0202627	0	0	1	0	0	0	0.0202627	0.0202627	0	0.0202627	0	0	0	0	0	1	0	1	0.0202627	0.0202627	1	1	0	0	0.939212	1	0	0.939212	1	0
144	0	0	1	0	0.939212	0.0202627	0	0.0202627	0	0	0	0.0202627	0	0	0	0.0202627	0.0202627	0.0202627	0.0202627	0.0202627	0	0	0.939212	0	0	1	0.939212	0	0	0	0	0	0	0	0.0202627	1	0.0202627	0	0	0	0.939212	0.0202627	0.0202627	0.0202627	0	0.0202627	0.0202627	0	0
145	0	0	0	0	0.0202627	0.939212	0.0202627	0	1	0.0202627	0	0	0.0202627	0	0.0202627	0.0202627	0	0.0202627	0	0.0202627	0	0.0202627	0	0	0	0.0202627	0.939212	0	0	0.939212	0	0.0202627	1	0	0	1	0	0.0202627	1	0	0.0202627	0	0.0202627	0	0.0202627	0	0	0.939212	0
146	0.939212	0.0202627	0	0.0202627	0	0.939212	0.0202627	0	0.939212	0.0202627	0	0.0202627	0	0	0.0202627	0	0	1	1	0	0.939212	1	0.0202627	1	0.0202627	0.0202627	1	0	0.939212	0.939212	1	0.0202627	1	0	0	0.0202627	0	0.0202627	0.0202627	1	0.0202627	1	0	0.0202627	0	1	0	0.939212	0.939212
147	0.0202627	0	0	1	0	0.939212	0	0.0202627	1	1	0	0.939212	0.939212	0.0202627	0.0202627	1	0	0.939212	0.939212	0.939212	0	0.939212	0	0.939212	0	1	1	0.0202627	0	0.939212	0.0202627	0.939212	0	0.939212	0.939212	1	0.0202627	0.939212	0.939212	1	1	1	0.0202627	0	0	1	0	1	0.0202627
148	0.0202627	0.0202627	1	0	0	0.0202627	0	0.0202627	0.939212	0.939212	0.939212	0.939212	1	0.0202627	1	0.0202627	0.0202627	1	0	0.0202627	0.939212	0.0202627	0	1	0.0202627	1	0.0202627	0.0202627	1	0	0.939212	0	1	1	0	1	0.0202627	1	1	0	0.939212	1	0.939212	0	0	0.0202627	0	0.939212	1
149	0.939212	0.0202627	1	0	0.0202627	1	0.0202627	0	0.939212	1	0.0202627	1	0.0202627	1	1	0.0202627	0.0202627	1	0.0202627	0.0202627	1	0	0	0.939212	0	0.939212	1	0.0202627	1	0.0202627	0.0202627	0	0.0202627	0	1	0.0202627	0.0202627	0	0	0.0202627	1	0.0202627	0	0.0202627	1	0.0202627	0.0202627	0.939212	0.0202627
150	0	0	1	0.0202627	0	1	1	0	0	0.939212	0	0.939212	1	0	0.0202627	0	0	0	0.0202627	0.0202627	0.939212	1	0	0.939212	0	0.0202627	1	0	0.0202627	0	0.939212	0	0.939212	0.939212	0	0	0.0202627	0	1	1	0	0.939212	0	0	0.0202627	0.0202627	1	0.0202627	0.0202627
151	0.0202627	0	0.0202627	0	0	0.0202627	1	0	1	0.939212	0	0.939212	0.0202627	0.0202627	0.939212	0.0202627	0	0.0202627	0.0202627	0.0202627	0.0202627	0.0202627	1	1	0.0202627	0	0	0.0202627	0.939212	1	0.0202627	0	0.0202627	0	0	0	0.0202627	0	0.0202627	0	0.0202627	0.939212	1	0	0.939212	0.0202627	0.0202627	0.939212	0.0202627
152	1	0	0.939212	0	0.0202627	1	0.0202627	0.0202627	0.939212	0.0202627	0	1	0	0.0202627	0.0202627	0	0	0	0.0202627	0	0.939212	0.939212	0	0.939212	0.0202627	0	0	0.0202627	0	1	0.939212	0	1	1	1	0.0202627	0	0.0202627	0.939212	0	0	0.0202627	0	0.0202627	1	0	0.939212	0.939212	0.939212
153	0	0	0	1	0	0	1	0	0	0.0202627	0	0	1	0	1	0	1	1	0.0202627	1	0	0.0202627	0.0202627	0.939212	0.0202627	0	0.939212	0.939212	0	0.939212	0.939212	0	1	0.939212	0.0202627	0.939212	1	0.939212	0.939212	0.0202627	0.0202627	0.0202627	0.939212	0	0.0202627	0	1	0.0202627	0
154	0.0202627	0	1	1	0	0.939212	1	0.939212	1	0.0202627	0.0202627	0.0202627	0.0202627	0.0202627	0.939212	0.939212	0	0	0.0202627	0.0202627	1	0.0202627	0.939212	0.939212	0	0	0.0202627	0	0.0202627	1	0.0202627	0.0202627	0.939212	1	0	0	0.0202627	0.0202627	1	0.0202627	0	1	0.939212	0	0.939212	0.939212	0	1	0.0202627
155	1	0	0.939212	0.939212	0.939212	0.939212	0.939212	0.0202627	1	0	0	0	0.939212	0	1	1	0	0.0202627	0	0.0202627	0	0.0202627	0.0202627	0	0.939212	0.0202627	0.939212	0.0202627	0	0	1	1	0.939212	0.939212	0.0202627	1	0.0202627	0.0202627	1	0.0202627	0.0202627	1	0.0202627	0.0202627	0.939212	0	0.939212	0.939212	0
156	0.0202627	0	0	0.0202627	0	0.939212	0.0202627	0.939212	0	1	0	1	0.0202627	0	0.0202627	0	0.0202627	0.939212	0.0202627	0.0202627	1	0.0202627	0	0.0202627	0	0.0202627	1	0.0202627	0.939212	0.939212	0.939212	0	0	0.0202627	1	0.939212	0.0202627	0.939212	0	0	0	0	0.0202627	0.0202627	1	0.0202627	1	1	0.0202627
157	0.0202627	0.0202627	1	0.0202627	1	1	0.0202627	0.0202627	0.939212	1	0.939212	0.939212	0	0	0	0.0202627	0.0202627	1	0.0202627	0.0202627	0.0202627	0.0202627	1	1	0.0202627	1	1	0.0202627	1	1	0.0202627	1	1	0.0202627	1	1	0.0202627	1	0	0	0.0202627	0	0	0.0202627	0	0	1	0	0
158	0.0202627	0.939212	0.0202627	0	0	0.0202627	0	0	0.0202627	0	0.939212	0.0202627	0	0.939212	0.0202627	0	0	0.0202627	0	0.0202627	0.939212	0.0202627	0.0202627	0	0	0	0.939212	0	0	0.0202627	0	0	1	0.0202627	0	0.939212	0.0202627	0.939212	0.939212	0.939212	0	0.0202627	0	0.0202627	1	0.0202627	0	0.939212	1
159	0	0	0.0202627	0	0.939212	0.0202627	0	0	0.0202627	0	0.0202627	0.939212	1	0	0	1	0.0202627	1	0.0202627	0	0	1	0	0.939212	0.0202627	0	0	0.0202627	0	0.0202627	0	0	0.0202627	0.0202627	0	1	1	0.0202627	1	0.0202627	0	0.0202627	0	0	0	0	0	0.0202627	0
160	0.0202627	0	0.0202627	0.0202627	0	0.0202627	0.0202627	0.0202627	0	1	0.0202627	0.939212	1	0	1	0.0202627	0.0202627	0.0202627	0	0	1	1	0.939212	1	0	0	0	1	1	0	0	0.0202627	0	0	0	0	0	0	0.0202627	1	0	0.0202627	0.0202627	0	1	0	0.0202627	0	0
161	0.0202627	0	0.0202627	1	0.939212	0.939212	0.0202627	0	0.939212	1	0	0.0202627	0.939212	1	0.0202627	1	0.0202627	0.939212	0.939212	0.0202627	0.939212	0.939212	1	1	0	1	1	0	1	0	1	0.939212	0	0	1	0.939212	0.0202627	1	0.0202627	0.0202627	0	0.0202627	0.0202627	0.939212	0.0202627	0.0202627	0	0.939212	0
162	0.939212	0	1	0.0202627	0.0202627	0	0.0202627	0.939212	1	0.0202627	0	0.939212	0.0202627	0.0202627	0	0	0.939212	1	0.0202627	0	0	0.939212	0.939212	0.939212	0.939212	0.0202627	0.0202627	1	0.0202627	1	0.0202627	0	0.939212	0	0.939212	0.939212	0.939212	0	0	0.0202627	0	1	0.0202627	1	0.939212	0.939212	0.0202627	0.0202627	0.939212
163	0.939212	0.939212	0	0	1	0.939212	0	0	0.0202627	1	0	0.939212	0	0.0202627	0.939212	0.0202627	0.0202627	0	1	0	0	0.0202627	0	0	0	0.0202627	0	0	0.0202627	0.939212	0	0.0202627	0	0	0	1	0	0	0.0202627	0	0	1	0.0202627	0	0	0	0	1	1
164	0.939212	0	0	1	0	0.0202627	1	0	0.0202627	1	0	0.939212	1	0	0.939212	1	0	1	0.939212	0.939212	1	1	0.939212	0.939212	0.939212	0	1	0.939212	0	0	0.0202627	0	0	1	0.0202627	1	1	0	0.939212	0	0.939212	0.0202627	0	0	0.0202627	0	0	0.939212	1
165	0	0.0202627	0.939212	0.0202627	0.0202627	0.939212	1	0	1	0.0202627	0.0202627	1	1	0	0	0	1	0.0202627	0.0202627	0	0	0.0202627	0.0202627	1	0	0.0202627	1	0	0.939212	0.939212	1	0	0.0202627	0	0.0202627	0.939212	0	0	0.0202627	0	0	1	0.0202627	0	0	0.0202627	0.0202627	0.939212	1
166	0.0202627	0	1	1	1	1	0	0.939212	0.0202627	0.939212	1	0.0202627	0	0	0.0202627	0	0.0202627	0.939212	0	0	1	0.0202627	1	1	1	0	1	0.939212	0	1	0.939212	0	1	0.0202627	1	1	0	0.0202627	0.939212	1	0	0.939212	0	0.0202627	0.0202627	1	1	1	0.0202627
167	0.0202627	1	1	0.0202627	1	1	0.0202627	1	0.0202627	0.0202627	1	1	0.0202627	0.0202627	1	0.0202627	1	1	0	1	0.0202627	0.0202627	1	0	0.0202627	0.939212	1	0.0202627	1	0.0202627	1	1	0	0.0202627	0.939212	1	0.0202627	1	0.939212	1	0.0202627	0	0.0202627	1	0.939212	0.0202627	0	0	0.0202627
168	1	1	0	0	0.0202627	0.0202627	0	1	0.939212	0	0	1	0	0	0.0202627	0	0.0202627	0.0202627	0.0202627	1	0.0202627	1	1	0.0202627	0.0202627	1	0.0202627	0.0202627	0.0202627	0.939212	1	0	0.0202627	0	1	0	1	0	0.939212	0.0202627	0.0202627	0.0202627	0.0202627	0	0.939212	0.939212	0	0.0202627	0.0202627
169	0	0.939212	0.939212	0	0.0202627	0.939212	0	0	0	0.0202627	0.0202627	0.939212	0	0	1	0.0202627	0	0	0.0202627	0	0.939212	0.0202627	0.939212	0.939212	0.0202627	0	0.0202627	0	0.0202627	1	0.0202627	0	0	0.0202627	1	0.939212	0.939212	1	0.939212	1	0	0	0.0202627	0.0202627	1	0	0.0202627	1	0
170	0	0	0	1	0.939212	0	0.939212	0.0202627	1	0	0	0.939212	0.939212	0	1	0.0202627	0.939212	1	0.0202627	0.0202627	0.939212	1	0	1	0.0202627	0.0202627	0.939212	0.0202627	0.939212	0.939212	0.939212	0	0.0202627	0	0	1	0	0	1	0.939212	1	0	0.0202627	0	0.0202627	0.0202627	0.0202627	0	1
171	0.939212	0.939212	0	1	0	0.0202627	0.939212	0	1	1	0	0	0.0202627	0.0202627	0.939212	1	0.939212	0.939212	0.0202627	0	0	0.939212	0.0202627	0.0202627	0.939212	0	1	1	0.939212	0.939212	0.0202627	0	0	1	0.0202627	1	0	0	1	0	0.939212	0.0202627	0.0202627	0.0202627	0	0	0.0202627	1	0
172	1	0	1	0.939212	0.0202627	0.0202627	1	0	0.939212	0	0.939212	0.0202627	0	0.0202627	0	0.939212	0	1	0.939212	0.939212	0	0.0202627	0.0202627	0.0202627	1	1	0	0.939212	0	1	0.0202627	0.939212	0.939212	0.939212	0	0.939212	0.0202627	0	1	0.939212	0	1	0.0202627	0	1	1	0	0.0202627	0.939212
173	0	0	1	0.939212	0.0202627	1	0	0.939212	1	0.939212	1	0.0202627	0.0202627	0.0202627	0.939212	0.0202627	0.0202627	0.939212	0.939212	0.939212	0.939212	0.939212	0	1	0	0.0202627	0	0	0.0202627	0	0	0.0202627	0	0	0.0202627	1	0	0	0.0202627	0	0	1	0.939212	0	0.939212	0	0	0	0
174	1	0	0	0.0202627	0.0202627	0	0	0	0	0.0202627	1	0.0202627	0.0202627	0	0	0	0	0	0.0202627	0	0.939212	0	0	1	0.0202627	1	1	0.0202627	0.0202627	0.939212	0.939212	0.0202627	0.939212	1	0.939212	0.939212	0	0	0.0202627	0	0.939212	1	0	0.939212	1	0.939212	1	0.0202627	0.0202627
175	1	0	0	0.939212	0.0202627	0.939212	1	0.0202627	0.0202627	0.939212	0	0	1	0	0.939212	1	0	0.0202627	0.0202627	0	0	0.0202627	0	0	0.0202627	0	0	1	0	0	1	0	0	0.939212	0	0	0.0202627	0	0.0202627	0	0.0202627	0	0	0.939212	0.939212	0.939212	0	1	0.0202627
176	1	0.0202627	0.0202627	0.939212	0	0.939212	1	0	1	1	0	0.0202627	0	0.0202627	0.939212	0	0.0202627	0	0	0.0202627	0.939212	0.939212	0.939212	0.939212	0.939212	0	1	0	0.0202627	1	0.0202627	0.0202627	0.939212	1	0	0	1	0.0202627	0	0	0	0.939212	0.0202627	0	0.0202627	1	0.0202627	1	0
177	0	1	0	0.0202627	0	0.0202627	0.939212	0	1	0.0202627	0	1	1	0	0.939212	0.0202627	0	0.0202627	1	0.0202627	1	0.939212	0	0.939212	0.0202627	0.0202627	0	1	0	0.0202627	0.939212	0.939212	0.939212	0.939212	0	0	0.939212	0	0.939212	0	0.0202627	0.0202627	1	0	1	0.939212	0.939212	0	0.0202627
178	0.0202627	0	1	0	0	1	0.0202627	1	0	0	1	0	0	0.939212	1	0.939212	0.939212	0.939212	1	1	0.0202627	0	0.0202627	0.939212	0.939212	0	0	0	1	0.939212	1	0.0202627	0.939212	1	0	0	0.0202627	0	0	0.939212	0.0202627	0	0.939212	0.0202627	0.0202627	0	0	0	0
179	0	0.939212	1	0.0202627	0.0202627	0	0	0.0202627	0.0202627	0	1	0.0202627	0.0202627	0	0.0202627	0.0202627	0	1	0	0.939212	1	0.0202627	0.0202627	0.939212	1	0	0.0202627	0	0	1	1	0.939212	0.0202627	0.0202627	0	0.0202627	0.0202627	0.0202627	0	0.0202627	0	1	0	1	0.0202627	0	0.939212	0.939212	0.0202627
180	0.939212	0.0202627	0	1	0.0202627	0.939212	0	0.939212	0.0202627	0.939212	0.939212	0.0202627	0	0	0	0	0	0.939212	0	0.0202627	0	0.0202627	1	0.0202627	0.0202627	1	1	1	1	0	0	0.0202627	1	1	0.0202627	0.0202627	1	1	0.0202627	0.0202627	0.939212	0	0	0.0202627	0	0.0202627	0	0	0.0202627
181	1	0.939212	0	0.0202627	1	1	1	1	1	1	0	0	0.0202627	0.0202627	0.939212	0.0202627	1	0	0	0.0202627	0.0202627	0	0.0202627	0	0.0202627	0	0.0202627	0	0	0.0202627	0	1	0.939212	0.939212	0	0.0202627	0	0	1	1	0.939212	0	0	0.0202627	1	0	0	0.939212	0.939212
182	1	0.939212	0.939212	0	1	0	0	0.0202627	1	0.0202627	0	0.0202627	1	0.0202627	0.0202627	0.0202627	1	0	1	0.939212	0	0.0202627	0.0202627	0	0	0.939212	0	0	0	1	1	0.939212	1	1	1	1	0.0202627	0.0202627	0.939212	0.939212	0	0	0	1	1	0	0.939212	0	1
183	0.0202627	0	0	1	1	0.0202627	0	0.939212	0	1	0.0202627	1	0.0202627	0	0	0	0.0202627	0.0202627	0	0	0.0202627	0.0202627	0	0	0.939212	0.0202627	1	0	0.0202627	0	0	0.0202627	0	0.939212	0.939212	0.0202627	0	0	0	0	0	1	1	1	0	0.0202627	0.0202627	1	0.0202627
184	0.939212	0	0.939212	0.0202627	0.0202627	0.0202627	0.0202627	0	0.0202627	1	1	0	0.0202627	0.939212	0.939212	0.939212	1	1	0.0202627	0.0202627	1	0.0202627	0.0202627	0	0	0.939212	0.939212	0.939212	0.0202627	0.939212	0	0	0	0.939212	0.0202627	0	0.939212	0	0.0202627	0.0202627	0.0202627	0.0202627	1	1	1	1	1	1	0
185	1	0	0.0202627	0.939212	1	0.0202627	0.0202627	0	0	1	0	0.0202627	1	0	0.0202627	0	0	0.0202627	0.939212	0	0.939212	1	0	0.0202627	0	0.0202627	0.0202627	0.0202627	0.0202627	0.0202627	0.0202627	1	0.0202627	0.0202627	1	0.0202627	0.939212	0	0.0202627	0.939212	0	0.0202627	0	0	0.0202627	0.939212	0.939212	0	0.939212
186	0	0	0.0202627	0.939212	0	0.939212	0.0202627	0.939212	1	0	0.0202627	0.939212	0	0	0	0.0202627	0.939212	0.0202627	0.0202627	0.0202627	1	0.0202627	0.0202627	0.0202627	0.0202627	1	1	0.0202627	1	0.0202627	0.0202627	1	0.939212	0.0202627	0.0202627	0	0.0202627	0	1	0.0202627	0.939212	0	0	0.939212	0	0	0	0	0.0202627
187	0.0202627	1	0	0.939212	0.0202627	0	0.0202627	0	0	0.0202627	0	0	0.0202627	0.939212	0	0.939212	1	0	0	1	0	0.939212	1	1	0.939212	0.0202627	0	0.939212	0.939212	0.0202627	0.0202627	0.0202627	0.0202627	0.0202627	0	0.0202627	0	0	0.0202627	0	0.0202627	0.0202627	0	0	0	0.0202627	0.0202627	0.0202627	0
188	0.939212	0.0202627	1	1	0	0	0.939212	0	0	0.939212	0	0	0	0.0202627	0	0.939212	0	0	0	0.0202627	0.0202627	1	0	0	0.0202627	0	0.0202627	0	0	0.0202627	1	0.939212	0	0	0.939212	0	0.0202627	0	0.0202627	0.0202627	0.0202627	1	0.0202627	1	0.0202627	0.0202627	1	0	0.939212
189	0	0	0	1	0	0.0202627	0.939212	0	0.0202627	1	0	0.939212	0.939212	0	0.0202627	0	1	0	0.939212	0.0202627	0.939212	0.0202627	0	0.0202627	0	0.0202627	0	0.939212	0	0	0.0202627	0	1	0.939212	0.0202627	0	1	0	0.0202627	0.0202627	0	0.0202627	0	0	0.0202627	0.939212	0	0.939212	0.939212
190	0.939212	0.0202627	0.0202627	0	0.0202627	0	0.939212	0	0	0	0.939212	0	0.939212	0	0	0.939212	0	0.0202627	0.0202627	0.0202627	0	0.939212	0	0	0.939212	0	0.939212	1	0	0.0202627	0	0	0	0.939212	1	0.0202627	0	0.939212	0.939212	0.939212	0	1	1	0.0202627	0.0202627	0.939212	0.0202627	0	0.0202627
191	1	0	0.0202627	0	0	0.0202627	0.939212	1	0	0	0.0202627	0.0202627	1	0	0.939212	0.939212	0.0202627	0.0202627	0	0.0202627	0	0.939212	0	0.0202627	0	0	1	1	0	0.0202627	1	0	0.0202627	0	0.0202627	0	0.939212	0	0	0.939212	0	0	0.939212	0.0202627	1	1	1	0	0.939212
192	0	0	0.939212	0.0202627	0.0202627	0	0	0	0.939212	1	1	0.939212	0	1	0.0202627	0.0202627	0.0202627	0	0.0202627	0	0.0202627	0	0.0202627	0	0.0202627	0.939212	0.0202627	0.939212	0.0202627	0	1	0	0	0.0202627	0	0	0.0202627	0.0202627	0	0.0202627	0.0202627	0	0.939212	0.0202627	0.0202627	1	0	0	1
193	0.939212	0	0.0202627	0.939212	0	0.939212	0.0202627	0	0	1	0	0.939212	0.939212	0.0202627	0.0202627	0.939212	0	0	0.939212	0	0.939212	1	1	0.939212	0.939212	0.0202627	1	1	1	0.0202627	0.939212	0.939212	0.939212	0.939212	0.939212	0.939212	0	0.0202627	1	1	1	0.939212	0.939212	0.0202627	0.939212	0.939212	0.0202627	0.0202627	0.939212
194	1	1	0	1	0	0	0.0202627	0	0.0202627	0	0.0202627	0	0.939212	0	0	0.939212	0	0	1	0	0	0.0202627	1	0.939212	1	0.939212	0	0	0.939212	0.0202627	1	0	0.939212	1	0	0.0202627	0.939212	1	0.0202627	1	0	1	0	0	0	0.939212	0.0202627	1	1
195	1	0	0	0.939212	0	0.0202627	0.939212	0.939212	0.939212	0.939212	0.0202627	0.0202627	0.0202627	0.939212	0.939212	0.939212	1	0.939212	0	0.0202627	0.939212	0.939212	0	0.0202627	0.0202627	0	0.0202627	1	0.0202627	0.939212	1	0	0	0.0202627	0	0.0202627	0.939212	0	0.0202627	1	0	1	1	0.0202627	0.0202627	1	1	0.939212	1
196	0	0.0202627	0.939212	0	0	0	0.939212	0.0202627	0.939212	0.939212	0.0202627	0	0.939212	0	0	0.0202627	0.939212	1	1	0.0202627	0.939212	0	0	0	0.939212	1	0	0.0202627	0	0.0202627	1	0	0.0202627	1	0.939212	0.939212	0.939212	0.0202627	0.939212	1	0.939212	0	1	0.939212	0	0.939212	0	0.0202627	0.0202627
197	0	0	0.0202627	1	0	0.0202627	1	0.0202627	0	0.939212	1	1	1	0	0.939212	1	0.939212	0.939212	0.939212	0.0202627	0.939212	1	1	0.0202627	1	0	0.0202627	0.939212	0	0.939212	0	0.0202627	0.939212	1	0.939212	0	1	0	0	1	0	0.0202627	0.939212	0	0	0.939212	0	0.0202627	0
198	1	0	0	0.0202627	1	0	0.939212	0.0202627	0.939212	0.939212	0	0	1	0	0	0.0202627	0.0202627	0	0.0202627	0.0202627	0.939212	1	1	0.939212	0.939212	0.0202627	1	0.939212	1	1	0.0202627	0.0202627	0.939212	1	0	0.0202627	1	0.0202627	0.939212	0	1	0.0202627	1	0	0	0	0.0202627	0.939212	0.939212
199	0	0.0202627	0.939212	0.939212	0	0.939212	1	0.939212	1	0.939212	0.0202627	0.0202627	0.939212	1	0.939212	0.0202627	0.0202627	0.0202627	0.0202627	1	1	0.939212	0.0202627	0	1	1	0.0202627	0.0202627	0.0202627	0.939212	1	0.939212	0	0.939212	0.0202627	0.939212	0.939212	0	0	0.939212	0	0	1	0.939212	0.939212	0.939212	0	0.939212	1
200	0.939212	0.0202627	0.939212	1	0	0.0202627	0	0.0202627	0.939212	1	0	0	0.0202627	0	1	1	0	0.939212	0.939212	0	0	1	0	0.0202627	1	1	0.939212	0.0202627	0.0202627	1	1	0	0.939212	0	0.0202627	0	0.939212	0.0202627	0	0.939212	0.0202627	0.0202627	1	0	0	0	0.0202627	0	1
201	0.939212	0	0.0202627	0	0.0202627	0.939212	1	0.0202627	0.0202627	0.939212	0.0202627	0.939212	0.939212	0	0	0.0202627	0.0202627	0	1	0	0.939212	0	0.0202627	0	1	0	0.939212	0	0.0202627	0.0202627	0	0	0.0202627	0	0	0.0202627	0	0.0202627	0	0.939212	0	0.0202627	1	0.0202627	0.939212	0	0.0202627	0	0.939212
202	1	0	0.0202627	0.939212	0.0202627	0.939212	0	0.0202627	0.0202627	1	0	0.0202627	0.939212	0.939212	0.939212	0	0	0	0.0202627	0.0202627	0.0202627	1	0	0	0.0202627	1	0	0	0.0202627	0.939212	0.0202627	0	0	0	0.0202627	0.939212	0	0.0202627	0	0	0.0202627	0	0.939212	1	0.939212	0	0.939212	0	0.939212
203	0.939212	0.0202627	1	1	1	0	0.939212	0.0202627	0	0.0202627	0	0	0	0.0202627	0	0.0202627	1	0	0.939212	0.0202627	0.0202627	1	0	0.0202627	0	0.0202627	1	0	0	0	0.0202627	0.0202627	0.0202627	0.0202627	0.939212	0.939212	0	0.0202627	0.0202627	0	0.939212	0.0202627	0	0.0202627	0	0.0202627	0.0202627	0.0202627	1
204	0	0	0	0.0202627	0.0202627	0	0	0.939212	0.0202627	0.0202627	1	0	0	0	0.0202627	1	0	0	0.0202627	0	0	1	0	0	0.0202627	0.939212	0.0202627	0.0202627	0.0202627	0	0.0202627	0	0.0202627	0	0.0202627	0	0.0202627	1	0	0	0.0202627	0.939212	0.939212	0.0202627	0	1	0.0202627	0	0
205	0.939212	0.939212	1	0.939212	1	0	0.939212	0.0202627	0	0.939212	0	0	0.939212	0.0202627	0	0.939212	1	0	0.939212	0	1	0.939212	0.0202627	0	0.939212	0	0.0202627	0.0202627	0.939212	0	0.939212	0	0	0.939212	0.0202627	0	0	0.0202627	0	0.939212	0	1	0.939212	0.0202627	1	0.939212	0.939212	0	0.0202627
206	1	0	0.939212	1	0.0202627	0.939212	0	0.939212	1	0	0.939212	1	0	0.0202627	0.939212	0.939212	0	0.939212	0.0202627	0	0.0202627	0.939212	0.939212	0.0202627	0	0	0.939212	0.0202627	0.0202627	0.0202627	0	0	0.0202627	0	0	1	0	0.0202627	0	0	0	0.0202627	0	0	0.0202627	0	0.0202627	1	0
207	0	1	0.0202627	0.0202627	0	0	0.0202627	0.0202627	1	1	0.939212	0.939212	0.0202627	1	0.0202627	0.0202627	0.939212	0.0202627	0	0	0.939212	0.0202627	0	0.939212	0.0202627	1	0	0	0.0202627	0	0.0202627	0.0202627	0.939212	0	0	1	0.0202627	0.939212	1	0	0	0.939212	0.0202627	0.0202627	0	0.0202627	0.939212	1	0.0202627
208	1	0	0.0202627	0	0.0202627	0	1	0.939212	0.939212	0.0202627	0.0202627	0.0202627	1	0	0.939212	0.0202627	0	0.0202627	0	1	1	0.0202627	0.0202627	0	0	0.0202627	0.939212	0	0.0202627	0.939212	0	0.0202627	0.0202627	0	0.0202627	0.939212	0	0	0.0202627	0.0202627	0.939212	0.939212	0.0202627	0.0202627	0	0	0.0202627	1	0.0202627
209	0	0	0.939212	0.939212	0	0.0202627	0	0	1	0	0	1	0.0202627	0.0202627	0.0202627	0	0	0.0202627	0	0.0202627	0	0.0202627	0	0.0202627	0.939212	0.939212	0.939212	0.0202627	0.0202627	0.0202627	0.0202627	0.939212	0.0202627	0	0.0202627	0.939212	0.0202627	0	0.939212	0	0.939212	0.939212	0	0	1	0	0.0202627	1	0
210	0.0202627	0	0.0202627	0	0.0202627	1	0	0	0.0202627	0.0202627	0	0.939212	0.939212	0.939212	0.939212	0.0202627	0.939212	0	0	0	0.0202627	0.0202627	0.939212	1	0.0202627	0.0202627	0	0	0.0202627	0.0202627	0.0202627	0	0.939212	1	0	0.939212	0	0	0.0202627	0.0202627	0	0	0.0202627	0.0202627	1	0	0	1	0.0202627
211	0	0.0202627	1	1	0.0202627	0.939212	0	0.0202627	0	0.0202627	0	1	0	0	0.0202627	1	0.0202627	0	1	1	0.939212	0.0202627	0.939212	0.939212	0.0202627	0.939212	0	0.0202627	0	0	0.0202627	0.939212	0.939212	0.0202627	0	1	0	0.0202627	0.939212	0	0.939212	0.0202627	0.0202627	0.939212	0.939212	0.0202627	0.0202627	1	0
212	0	0	0	0	0	0.939212	1	0	1	0	0.0202627	0	0.0202627	0	0.939212	0	0	0.0202627	0.0202627	0	1	0	0	0.0202627	0	0.0202627	0.939212	0	0.0202627	0	1	0	0.939212	0	0.0202627	0	0.0202627	0	0.0202627	0	0.0202627	0.939212	0	0.0202627	0.939212	0	0.0202627	0.939212	0
213	0.0202627	1	0.0202627	0.0202627	0.939212	1	0	0	1	1	0	0.0202627	0.939212	0.0202627	1	0.939212	0.939212	0.939212	0.0202627	0	0.0202627	0.0202627	1	1	0.0202627	0.0202627	1	0	0.939212	0	1	0.939212	0.0202627	0.939212	0.0202627	0.939212	0	0.0202627	0.0202627	0.0202627	0	0.0202627	0.0202627	0.939212	0.939212	0.0202627	0	1	0
214	0	0	0.939212	0	0	0.939212	0.0202627	1	0.939212	0.0202627	0.939212	0.0202627	0.0202627	0.939212	0.939212	0.0202627	1	1	1	0	1	0	0.939212	0	0.0202627	0	0.0202627	0.939212	0.0202627	1	0	0.0202627	0	0	0.0202627	1	0.939212	0.939212	1	0	0	1	0	0.939212	0.0202627	1	0	0.939212	0
215	1	0	0.939212	0	0	1	0	1	0.939212	0.0202627	0.0202627	0.939212	0	1	0.0202627	0.0202627	0	0	0	0.0202627	0.0202627	0.939212	0	0.939212	0.0202627	1	0.939212	1	1	1	1	1	1	0.0202627	0.0202627	0.939212	0	0.939212	0.0202627	0.0202627	0.939212	0	1	0.939212	0	0.939212	0.0202627	0.939212	0.939212
216	0.0202627	0	1	0.939212	0.939212	0.939212	0.0202627	0.0202627	1	0	0.939212	0	0.0202627	0.0202627	0.939212	0	0	0.0202627	1	1	1	0.0202627	0.939212	0.939212	0	0.939212	0.939212	0.0202627	1	1	0	0.0202627	0.939212	0	0	0	0	0.0202627	1	0	1	0	0	0	0	0	0	1	0
217	0.939212	0	0	0.0202627	0	0.939212	0.0202627	0.0202627	0	0.0202627	0	0.0202627	0	0.939212	0.0202627	0.0202627	0	1	0	1	0.0202627	1	0.939212	0	0.0202627	1	1	0	0.0202627	1	0	0.939212	0.0202627	0	0.0202627	0.0202627	0.0202627	0.939212	0.939212	0.0202627	1	0.0202627	0	0.0202627	0	0.0202627	0.0202627	1	0
218	0.939212	0.939212	1	0.939212	0	0.0202627	0	0.0202627	0.0202627	0.0202627	1	1	0.0202627	0.939212	0.0202627	0	0	0.939212	0.0202627	0.939212	0	1	0	0	0.0202627	0.939212	0	0.0202627	0	1	0	1	0.0202627	0.0202627	0.0202627	0	0	0	0.939212	0.0202627	0.939212	0.0202627	0.939212	1	0.939212	0.0202627	0.0202627	1	0.939212
219	0	0.939212	0.0202627	0.939212	0.0202627	1	0	1	0.939212	0.0202627	0.0202627	0	0.0202627	0	0.939212	0	0	0.0202627	0.0202627	0.939212	1	0.939212	0	0	1	0.0202627	0.939212	0	0	0.0202627	0	0.0202627	0.939212	1	0	1	0	0	0.939212	0.0202627	0	0.939212	0	0.0202627	0.939212	1	0.939212	0.0202627	1
220	1	0.939212	0.0202627	0.939212	0.939212	0	1	0	1	0.0202627	0.939212	0	0.0202627	0.0202627	0	0.0202627	0	0.0202627	0	0.0202627	1	0	0	0	0	0.0202627	0.939212	0	0	0.939212	0	0	0.939212	0.0202627	0.939212	0.0202627	0	0	0	0.0202627	0.939212	0	0.0202627	0.0202627	1	0	0	0.939212	0
221	0.0202627	1	0.939212	0.0202627	0.0202627	1	0	0.0202627	1	0	0.939212	0.0202627	0.0202627	0.939212	0.939212	0.0202627	0.0202627	0	0	0.0202627	0	0	0.0202627	0.939212	0	0.939212	0.939212	0	0.939212	1	0.0202627	0.0202627	0.0202627	0.0202627	1	0.0202627	0	1	1	0	0.0202627	0.939212	0.0202627	0.939212	0	1	1	1	0.939212
222	0	0	0.939212	0	0.0202627	0	0.0202627	0.939212	1	0.0202627	1	1	0	0.0202627	0	0.0202627	1	0.939212	1	0	1	0	0.0202627	0.939212	0	0.0202627	0.939212	0	0.939212	0	0.0202627	0	1	0	0.939212	0	0.0202627	0.0202627	1	1	0.939212	0.939212	0.0202627	0.0202627	1	0	0.939212	1	0
223	0.939212	0.939212	0.0202627	0	0.0202627	0.0202627	0.0202627	0.939212	0	0.0202627	0	1	0	0	0.0202627	0	0.0202627	1	0	0	0.939212	0.0202627	0.939212	1	0	0.939212	0.0202627	0.0202627	0	0.0202627	0	0.0202627	0	0.0202627	0.939212	0.939212	0.0202627	0.939212	1	0	0	0.939212	0.939212	0.0202627	0.0202627	0	0	0	0.0202627
224	0.939212	0.939212	0.939212	0.0202627	0.0202627	0	0	0.0202627	0.0202627	0	1	1	1	0.939212	1	0.0202627	0.939212	0.939212	1	0.0202627	0	0.0202627	0.0202627	1	0.939212	0.939212	1	0	0	0.939212	0.0202627	1	0.939212	0.0202627	1	1	0	0.0202627	0.939212	1	0.0202627	0	0.0202627	0	0.0202627	0	0	0.0202627	0.0202627
225	0.0202627	0	0.939212	0	1	0.939212	1	1	1	0.0202627	0.939212	0.0202627	0.0202627	0.939212	0.939212	1	0	0.0202627	0.0202627	0.939212	1	0.0202627	1	1	0	0.939212	0.939212	0.0202627	0.0202627	0.0202627	0	0.0202627	0.939212	0.0202627	1	0	0	0.0202627	1	0.939212	0.0202627	0.0202627	0	0.0202627	0.0202627	0.0202627	0.0202627	0.0202627	1
226	0.0202627	0	0	0	0	0	0.939212	1	1	1	0	0.939212	0	0	1	0	0.0202627	0.0202627	0.0202627	0	0.939212	0	0	0	1	0.939212	0.939212	0.0202627	0	0.939212	1	0	0	0.939212	1	1	0.0202627	0.0202627	1	0.0202627	1	0	0	0	0.939212	0.0202627	0	0.939212	0.0202627
227	0.0202627	0	1	0	1	1	1	1	0.0202627	0.0202627	0.0202627	0.0202627	0	0.0202627	0.939212	0.939212	0.0202627	0.0202627	0	0.0202627	0.939212	0	0.939212	0.0202627	0.0202627	0.0202627	1	0	0.0202627	1	0.939212	0	0.939212	0	1	1	0	0.0202627	0.939212	0.939212	0.0202627	0.939212	0	0.0202627	0	0.0202627	0	0.939212	0
228	0	0	0.0202627	0	0.0202627	1	0	0.0202627	0	0.939212	0.939212	0.939212	0	0	0.939212	0.939212	0.939212	0	0.0202627	1	1	0.0202627	0.0202627	0	0.0202627	0.939212	0	0	0.0202627	0.0202627	0.939212	0.939212	0	0.0202627	0.939212	0	0.0202627	1	1	0	1	0.0202627	0.0202627	0	0.939212	1	0.0202627	1	0.939212
229	0.0202627	0.0202627	0.0202627	0	0.0202627	0	0	1	0.0202627	0.939212	0	0.939212	1	0	0.0202627	0	0.939212	0	1	0.939212	0	0.0202627	0.0202627	0.0202627	0.939212	1	1	1	0.0202627	0.0202627	0.939212	0.939212	0	0.0202627	1	1	0	0.939212	1	0.939212	0	0	0	1	0.0202627	1	1	1	1
230	0.0202627	0.939212	0.0202627	0.0202627	0.939212	0.0202627	0.0202627	0.0202627	0	0.0202627	0.0202627	0.0202627	0	0.0202627	0	0.0202627	0.0202627	1	0	0.0202627	1	0	0	0	0.0202627	0	0.939212	0	0	0.939212	0	0	0.939212	0	1	0.939212	0.0202627	0.0202627	1	0.939212	0.939212	0.939212	0.0202627	0.939212	0.939212	0.0202627	1	0.0202627	0
231	0	0.0202627	0.939212	0	0.0202627	0	0.0202627	0	0.939212	0.939212	0.939212	0.939212	0	0.939212	0.939212	0.0202627	0.0202627	1	0	0.0202627	0.0202627	1	0.0202627	0.0202627	0	0	0.0202627	0.939212	1	1	1	0.0202627	0.0202627	0.0202627	0.939212	0.939212	0.0202627	0.939212	0.939212	0.0202627	0	0	0	0.939212	1	0.939212	0	0.939212	0
232	0.0202627	0.939212	0.939212	0	0.939212	1	0	0.939212	0	1	0.939212	0	0.939212	1	0	0	0.939212	0.939212	0	0.939212	0.0202627	0	1	0.939212	1	0	0.0202627	0	0.0202627	0.939212	0	0	0.939212	0	0.0202627	0.939212	0.0202627	0.939212	0	0	0	0.939212	1	0	1	0	0.0202627	0.0202627	0.0202627
233	0	0.0202627	0.0202627	0.0202627	0.939212	0.0202627	0.0202627	0.0202627	0	1	0.0202627	0	1	0.0202627	0.939212	0.939212	0.939212	0	0	0.0202627	0.939212	0.0202627	0	0.939212	0.0202627	0.0202627	0	1	0.0202627	0.939212	0	0.0202627	0	0	0	0	1	0.0202627	1	0	0	1	0	1	0	0	0	0.939212	0
234	0	0	0.0202627	0.939212	0	0.939212	0.0202627	0	0.939212	0.0202627	0.939212	0	0.0202627	0.939212	0	0.0202627	0	1	0.0202627	0.0202627	1	0	0	0.939212	1	1	1	0	0	0	0.939212	0	0	0	0.939212	0	1	0	0	0.0202627	0.939212	0.939212	0.0202627	0.0202627	0.0202627	0	1	1	1
235	0.0202627	0.0202627	0.0202627	0.0202627	0.939212	0	0	0.0202627	1	0	0	0	0	0.939212	0	0.939212	0.939212	1	0	1	1	1	1	0.939212	0.939212	0.939212	0.939212	0.939212	0.939212	0.939212	0.939212	0.939212	0.939212	0.939212	0.939212	0.939212	0.939212	0.939212	0.939212	0.939212	0	0.0202627	0.939212	1	0	0.939212	1	0	0.0202627
236	0.0202627	1	0.0202627	0.939212	0.0202627	0.0202627	0.939212	0.939212	0	0	0.0202627	0.0202627	0.939212	1	0	0	0.0202627	0.939212	0.0202627	0.0202627	0	0.939212	0	0.0202627	0	1	1	0	0	1	1	1	1	0.0202627	1	1	0	1	0.939212	1	1	0.0202627	0.0202627	0.0202627	0.0202627	1	1	0.939212	0
237	0.0202627	0	0	0.0202627	0	0.939212	1	0	1	0.939212	1	0	0.939212	0	0	0.939212	0.939212	0	0	1	0.0202627	0.0202627	1	0.0202627	0.0202627	1	0.0202627	0.0202627	0.0202627	1	0.0202627	0.0202627	1	0.939212	0.0202627	0	0.939212	0	0.939212	0	0.0202627	0	1	0	0	1	0	0.939212	0
238	1	0	0	0.0202627	0	0	0.0202627	0	0	0.0202627	0	0.0202627	1	0	0	0	1	1	0.0202627	0.0202627	0.0202627	0.0202627	0.0202627	1	1	0.0202627	0	0.939212	1	0	0.0202627	1	0.0202627	0.0202627	0.0202627	0.0202627	1	0	0	0.939212	0.0202627	0.0202627	0.0202627	0	0.0202627	0.0202627	0	1	1
239	0	0	1	0.939212	0.0202627	0.0202627	1	0	0.0202627	0	0	0.0202627	0.0202627	1	0.939212	0.0202627	0.0202627	0	0	0	0	0	0	0.939212	0	0.939212	0.939212	0.939212	0.0202627	0.939212	0	0.0202627	0.939212	1	0.0202627	0.0202627	0	1	1	0.939212	0.0202627	1	0.0202627	1	0	0.939212	0	1	1
240	1	0.0202627	0	0.939212	0.0202627	0.939212	0.0202627	0.0202627	0.939212	0.0202627	0.0202627	0.0202627	0	1	0	1	0	1	0.939212	0.0202627	0.0202627	1	1	0	1	0	0	0.939212	0.0202627	0.939212	0.939212	0.0202627	0.939212	0.939212	0	1	0.0202627	0.939212	0.939212	0.0202627	0	0	0.939212	1	0	1	0	0	0.0202627
241	0.939212	0.0202627	0.0202627	0.939212	0	0.939212	0.939212	0.0202627	0	0.939212	0.0202627	0.0202627	0.939212	0.0202627	0.939212	0	0.0202627	0.939212	0.939212	0.0202627	1	1	1	0.0202627	1	0.939212	0.939212	0.0202627	0.0202627	0.939212	0.0202627	0	0	1	0.0202627	0.939212	1	1	0.0202627	0.939212	0.939212	0.939212	0.939212	0.0202627	0.939212	0.939212	1	0	0.939212
242	0	0	0	0.939212	0	0	0.0202627	0.939212	0.939212	0	0.0202627	0.939212	0.0202627	0.939212	0.0202627	0.939212	0	0.939212	0.0202627	0.0202627	0.939212	1	0.0202627	0.939212	0.939212	1	0.0202627	1	1	0	0.939212	0.0202627	0	0.939212	0.0202627	0.0202627	0	1	1	0.0202627	0	0.0202627	0.939212	0.0202627	1	0	0	0	0
243	0.939212	0.939212	0.939212	0.0202627	0.0202627	0.939212	1	0.0202627	0.0202627	1	0	0.0202627	0.939212	1	0.939212	0.0202627	0.0202627	0.939212	0.939212	0.0202627	0.939212	1	0	0.0202627	0.0202627	0.939212	0.939212	0.939212	1	0	1	0	0.939212	0.939212	0.0202627	0	0.939212	0	1	1	0.0202627	0.939212	1	0	1	1	1	0.939212	0.0202627
244	0.939212	0	0	0.0202627	0	0.0202627	0	0	0	1	0	0.939212	1	0	0	1	0	1	0.0202627	0	0.0202627	0	0.0202627	1	0.0202627	0	0.0202627	1	1	0.939212	0.0202627	1	0.939212	0.939212	0	0	0.939212	0.0202627	0.939212	0.939212	0.939212	0.0202627	0.939212	0	0	1	0	0	0.939212
245	0.939212	0	1	0	0	0	1	0	0	0.939212	0	1	1	0.0202627	0.939212	0.0202627	0	0.0202627	1	0	0.0202627	0.0202627	0.0202627	0	0.939212	0	0	0	0.0202627	0.939212	0.939212	0.0202627	1	0.939212	0.0202627	1	0.0202627	0.0202627	0	0.939212	0	0.939212	0.0202627	0.0202627	0.939212	1	0	0.939212	0.0202627
246	1	0	0.939212	0.939212	0.0202627	0.939212	0.939212	0.0202627	0	0.0202627	0	0.939212	1	0.0202627	0	1	0	0	0.939212	0	0.0202627	0.939212	0.0202627	1	0.939212	0.0202627	1	1	0	0.939212	0.939212	0.939212	0	1	0	0	0	0.0202627	0.939212	0	0	0.0202627	0.939212	0	0.939212	0.939212	0.0202627	0	0
247	0	0.0202627	0	0.939212	0.0202627	0.939212	1	0.0202627	0	0	0	0	1	0.939212	0.939212	0.939212	0	1	1	1	0	0.939212	0.0202627	0.939212	0.0202627	0.0202627	0.0202627	0	0.0202627	0.939212	0.939212	0.0202627	1	1	0.0202627	0.939212	0	0.939212	0.0202627	1	0	0	0	0	1	1	1	0	0.939212
248	0	1	0.0202627	1	1	0	1	0.0202627	0.939212	1	0	0.0202627	0.0202627	1	0	0	0	0	1	0.939212	1	0.939212	1	0.939212	0.0202627	0.939212	0.939212	0.939212	0.0202627	0	0.939212	0.939212	0	0.0202627	0.0202627	1	1	0.0202627	0.0202627	0.939212	1	0.0202627	0.0202627	0.939212	0	0.939212	0.0202627	0.939212	1
249	0.0202627	0.939212	0	0	0.939212	1	0	0.0202627	0	0	0	0	1	0	0	0.939212	0.0202627	1	1	0.0202627	0.939212	0.0202627	0.0202627	0.0202627	0.939212	0.0202627	0.939212	0	0.0202627	0.0202627	0	0.0202627	0.0202627	1	0	0.939212	0	0.0202627	0.939212	0.939212	0.0202627	1	1	0	1	1	0	0	0
250	0	0	0.0202627	0.939212	0.939212	0.0202627	0.0202627	0.0202627	1	1	0.0202627	0.0202627	0.939212	0	0	0.939212	0	0	0	0.0202627	1	1	1	0.939212	0	0	0.939212	1	0.0202627	0.939212	0.0202627	0.0202627	1	0.939212	0.0202627	0	0.939212	1	0	0.939212	0.0202627	0.0202627	1	0	0	0.939212	0	0	0
251	0.0202627	0.0202627	0	0.0202627	0.939212	0.0202627	1	0	1	1	0	0	0.939212	1	0	1	0	0	0.939212	0.0202627	0	0.0202627	0.0202627	1	0.939212	0.0202627	0.0202627	0.939212	0	0	0.0202627	0.939212	0.939212	0	0.0202627	1	1	0.939212	0.939212	0.939212	0.939212	0	0.939212	1	0	0.939212	0.0202627	0.939212	0.0202627
252	0	0	0	0.939212	1	0	0	0.0202627	0	0.0202627	0.939212	0	0	0.0202627	0	0	0.0202627	0	0	0.0202627	0.939212	0.939212	0.0202627	0.939212	0.939212	0.0202627	0.939212	0	1	0	0	0.0202627	0.939212	0	0.0202627	0	0	0.0202627	0	0.0202627	0	0	0.939212	0.939212	0	0.939212	0	0.939212	0.939212
253	0.0202627	0.939212	0	0.0202627	0.0202627	0	0.0202627	0	0	0.0202627	0.939212	0.939212	1	0	0.0202627	0.939212	0	0.0202627	0.0202627	0	0	1	0	0	0.939212	0	0	0.939212	0.0202627	0.939212	1	0	0.939212	0.939212	0.0202627	0	0.939212	1	0.0202627	0.939212	1	0	0.0202627	0.0202627	0.939212	1	1	0.0202627	0
254	1	1	0	0.0202627	0.0202627	0.939212	0.0202627	0.939212	0.0202627	0	0	0	0.0202627	0	0	0.939212	0	0	0.939212	0	0.939212	0.939212	0	0.0202627	0	0.0202627	0	0.0202627	1	0	0.939212	0	0	0.0202627	0.0202627	0	0.939212	0	0	0.0202627	0.939212	0	0.0202627	0	0	0.0202627	0.939212	0	0.939212
255	0.0202627	0.0202627	0	0.0202627	1	0	0.0202627	0	0.0202627	0.939212	0.939212	0.0202627	0.0202627	0.0202627	0	0.939212	0	0	1	0.0202627	0	0.939212	0	0.939212	0.939212	0	0.0202627	0.0202627	1	0.0202627	0.939212	0	0.939212	0.939212	0	0.939212	0.939212	0.939212	0.0202627	0.0202627	0	0	1	0	0.939212	1	0.0202627	0.939212	0.939212
256	0.939212	0	0	0.939212	0.0202627	0.939212	0	0.0202627	0.939212	0.939212	0	0.939212	0.939212	0.939212	0.0202627	0	0.0202627	0.939212	0	1	1	0.939212	0.0202627	0.939212	0.939212	0.0202627	0.0202627	1	0.939212	0.939212	1	0.939212	0.939212	0	0.0202627	0.939212	0.939212	1	0	0.939212	0.0202627	0.939212	0	0.0202627	0.939212	0.0202627	0.0202627	1	1
257	0	0.0202627	0.939212	0	0.0202627	1	0	0	1	0.939212	0.0202627	0.0202627	1	1	0	0.0202627	0.939212	1	0.939212	0.0202627	0.939212	0.939212	0.0202627	1	0.939212	0.0202627	0	0	0.0202627	0	0.939212	0.0202627	0.0202627	0.0202627	1	0.0202627	0.939212	0	0.939212	0.0202627	0.0202627	0	0	0	0.939212	1	0.0202627	0.0202627	0
258	1	0.0202627	0.0202627	1	1	1	0	0.0202627	0.939212	0.0202627	1	0.0202627	0.0202627	1	0	0.939212	0.0202627	0	1	0.939212	0.939212	0.0202627	0.0202627	1	0	0.0202627	0	0	0.0202627	1	0.0202627	0	0	0.939212	0	0.0202627	0.939212	0	0	1	0.0202627	1	0.939212	0.0202627	1	0	0	1	0.0202627
259	1	0	0.939212	1	0	0.0202627	0.939212	0.939212	0	0.939212	0.0202627	0.0202627	0.0202627	0.0202627	0	1	0	0.939212	0.0202627	0.0202627	1	1	0.0202627	0.0202627	0	0.0202627	1	0.0202627	0.0202627	0.939212	0.0202627	0	0.939212	0	0.0202627	0.0202627	0.939212	0	0.939212	1	0.0202627	0.939212	0	0.0202627	0.939212	0.939212	0.0202627	1	1
260	0	0.0202627	0	0.0202627	0.0202627	0	0.939212	0	0.0202627	1	0	1	1	0	0.0202627	0.0202627	0.0202627	0	1	0	0.0202627	0.939212	0.0202627	1	0.0202627	0.0202627	0.939212	0.939212	0	0.939212	0	0.0202627	1	1	0.0202627	1	0.939212	0.0202627	0.939212	0.939212	0.0202627	0	0.939212	0.0202627	0.0202627	0.939212	0	0	0.0202627
261	0.939212	0	0.0202627	1	0.0202627	0.939212	1	0.0202627	0.0202627	0	0.0202627	0.0202627	0.939212	0	1	1	1	0.939212	0.0202627	0.0202627	1	0.0202627	1	0.0202627	1	0	0.939212	0.0202627	0.0202627	0.0202627	0.939212	0.0202627	0	1	0	1	1	0.0202627	0.939212	0.939212	1	0.0202627	0	0.0202627	1	1	1	0.0202627	0.0202627
262	1	1	1	1	0	0	0.0202627	0	0.0202627	0	0.0202627	0.0202627	0.0202627	0	0.0202627	0.0202627	0.939212	0	0.0202627	0.0202627	0.0202627	0.0202627	0.0202627	0.939212	0.0202627	0.0202627	0.939212	1	0.0202627	0.939212	0.0202627	0.0202627	0.939212	0.0202627	0.0202627	0	1	0.0202627	0.939212	0	1	0	0.939212	0.939212	0.939212	0.939212	0.0202627	0	1
263	0.0202627	0.939212	0	0.939212	1	0.0202627	0.939212	0.0202627	0	0	0	0.939212	0.0202627	0	0.0202627	1	0.939212	0.0202627	0.0202627	0	0.0202627	1	0	0.0202627	0	0.0202627	0.939212	0.939212	0.0202627	0.939212	0	0.0202627	0.939212	1	0.0202627	0	0	0.939212	0	0	0.939212	0	1	0.0202627	0.0202627	0.939212	0	0.0202627	0
264	0.0202627	1	0	0.939212	0.0202627	0	0.0202627	0.0202627	0.939212	0	0.939212	0.0202627	0	0.0202627	0.0202627	0	0.0202627	0.939212	0.0202627	0.0202627	1	0	0.0202627	0.0202627	0.0202627	0.0202627	1	0.939212	0.0202627	0	1	1	1	0.939212	0.0202627	0.939212	0.939212	0	0	0.0202627	0.0202627	0.0202627	1	0	0	0	0.0202627	0.939212	1
265	0	0.0202627	0	1	0.0202627	0.0202627	1	0.939212	1	0.0202627	0	0.939212	0	0.0202627	0.0202627	0	0.0202627	0.939212	0.0202627	1	1	1	1	1	0	0.939212	0	0.0202627	0.939212	0.939212	0.939212	0.0202627	0.939212	1	0	1	0.0202627	0.0202627	0.939212	1	0.0202627	0.0202627	1	1	0.939212	1	0.939212	1	0.0202627
266	0.939212	0.0202627	0.939212	0.0202627	0.939212	0	0	0.0202627	1	0	0	0	0	0.0202627	0.0202627	1	0	0.0202627	0	0.0202627	1	1	0.0202627	0.0202627	0.0202627	0.939212	0.939212	0	0.0202627	0.939212	0.939212	0	0.939212	1	0	1	1	1	0	0	0.0202627	0	0	0	0	0.0202627	0.939212	0.939212	0.939212
267	0.939212	0.0202627	0.0202627	0.939212	0.939212	0.0202627	0.939212	0.0202627	0.0202627	0.0202627	0.939212	0	1	0	0.0202627	0	0.0202627	0	1	0	0.0202627	0	0.0202627	0	0	0	0.0202627	0.939212	0.0202627	1	0.939212	0.0202627	0.0202627	0	0.0202627	0	0.0202627	0	0.0202627	0.0202627	0.0202627	1	0	0	0	0	0.0202627	0	0.0202627
268	0	0.0202627	0.0202627	0	0.0202627	0.939212	0.0202627	1	0	0	0	0.0202627	0	0.0202627	0.939212	0.0202627	0.0202627	0.939212	0.0202627	0.0202627	0	1	0.0202627	0	0.939212	1	0	0.939212	0.0202627	0	0.0202627	0.0202627	0.939212	1	1	0	0.939212	0.0202627	0	0.0202627	0	0	1	0	0	1	0	0	0.939212
269	0.939212	0.0202627	1	0.939212	0.0202627	0.939212	0.0202627	0	0.0202627	0.0202627	0.0202627	0.939212	0.0202627	0	0.0202627	0.0202627	0	0.0202627	0.0202627	0.939212	0.0202627	0.0202627	0.939212	0	1	0	1	0.0202627	0.0202627	0.939212	0.0202627	0.939212	0	1	0	0	0.939212	0.0202627	0	0.0202627	0	0	0.0202627	0.0202627	0.939212	1	1	0.0202627	0.939212
270	0	0.0202627	0	0	0.939212	0	0.0202627	0.0202627	0.0202627	0	0	0.0202627	0	1	1	0.939212	1	0	0.0202627	1	0.939212	0.939212	0.939212	0.939212	1	0	0.939212	0.939212	0	0.939212	0	0.939212	0.0202627	0	0	0.0202627	0	0	0.939212	0	0	0.0202627	0	0.0202627	0	1	0.939212	0	0.0202627
271	0	0.0202627	0.0202627	0	0.0202627	0.0202627	0	0.939212	0.0202627	0.0202627	0.0202627	0	0	0.0202627	0.939212	0.0202627	1	0	0.0202627	0.0202627	0	0.0202627	0.0202627	0.0202627	0.939212	0.939212	0.0202627	0	0.0202627	0	0.0202627	0	0	0.0202627	0	0	0.0202627	0	0	0.0202627	0.0202627	0.0202627	1	0	0.0202627	1	1	0.939212	0.939212
272	0	0.0202627	0.939212	0.0202627	0.0202627	0	0	0.0202627	0.0202627	0	0.939212	0.0202627	0	0	0	0.0202627	0	0	0.0202627	0.0202627	0.939212	1	0	0.0202627	0	0	0	0.0202627	0.0202627	0	0.0202627	1	0.0202627	0	0.939212	0.939212	0	0	0.0202627	1	0	0	0.0202627	0.0202627	0	0.0202627	0	0	0
273	1	0	0.0202627	0.0202627	0.0202627	0.0202627	0.0202627	0.0202627	0.939212	0	0	1	0.0202627	0.0202627	0.939212	0	0	0.0202627	0	0.939212	0.0202627	0	0.939212	0	0.0202627	0	0	0.0202627	0.0202627	0	0.0202627	0.0202627	0	0.0202627	0.939212	0	0.0202627	0.939212	0	0.0202627	0.0202627	0	0.0202627	0	0	0.0202627	0.0202627	0.939212	1
274	0.0202627	1	0.0202627	0.939212	0	0	0	1	0.0202627	0	0.0202627	0.939212	0	0	0	0	0.0202627	0.939212	0.939212	0.0202627	0	1	0	1	0.939212	0.0202627	1	0	0	0	1	0	0.0202627	0	0.0202627	0	0.939212	0.0202627	1	0.0202627	0	0	1	1	0.939212	0	0.0202627	0	0
275	0.0202627	0.0202627	0	1	0	0.0202627	0	0.0202627	0.939212	0.0202627	0.0202627	0.0202627	0	0.0202627	0.0202627	0.0202627	0.0202627	0.0202627	0.0202627	0	0.0202627	0	0.0202627	0.939212	0.939212	0.0202627	1	0.939212	0	0.939212	1	1	0	0.0202627	0.939212	0.939212	0	0.939212	0.939212	0.939212	0.939212	0.939212	0.939212	0.0202627	1	0.939212	0.0202627	1	1
276	0	1	1	0	1	0.939212	1	0	1	0.939212	1	0.0202627	0.0202627	0.939212	0	0.0202627	0	0	0.0202627	0	0	0.0202627	0	0	0.0202627	0	0.0202627	0	0.0202627	0.939212	0.939212	0.0202627	0	0.939212	0.939212	0	0.0202627	1	0.939212	1	0	1	0.0202627	0.0202627	0.939212	0.939212	0	0.0202627	0
277	0.939212	0.939212	0	0.939212	0	0.939212	1	0	0.0202627	1	0.0202627	0.0202627	0.939212	0	0	1	0.0202627	0.939212	1	0.0202627	0	0.0202627	0	0.0202627	0.0202627	0	0	0.939212	0	0.939212	1	0.0202627	1	0.939212	1	0	0	0.0202627	0.0202627	0.0202627	0.0202627	0.0202627	0.0202627	0	0.939212	0.939212	0	0.939212	0.939212
278	0.939212	1	1	0.939212	0.0202627	0.939212	0.939212	0	0.0202627	0.0202627	0.0202627	0.0202627	0	0.939212	0.939212	0.939212	0	0.0202627	1	0.939212	0.939212	0.939212	0	0.0202627	0	0	0	1	0.0202627	0.939212	0.939212	0.939212	0.939212	0.939212	0	0.939212	0.939212	0.939212	0.939212	0.939212	0	0.939212	0.939212	0.939212	0	0.939212	1	0	0.939212
279	0.939212	0.939212	0.0202627	1	1	0	0.939212	0.0202627	0	0.939212	0.0202627	0	0.939212	0	0	1	0	0	0.939212	0.939212	0.0202627	1	0	0.0202627	1	0	0.0202627	0.939212	0.0202627	0	0.0202627	0.939212	0.939212	0.0202627	0.0202627	0	0.0202627	0	0.0202627	0.0202627	0.0202627	0.939212	0	0	0.0202627	0	0	0.0202627	0
280	0.939212	0.939212	0	0	1	0.0202627	0	0.939212	0.0202627	0	0.0202627	0	1	0.939212	0.939212	0	0.939212	0.0202627	0	1	0	1	1	1	1	0	0.0202627	0	0.939212	0.0202627	0.0202627	0.0202627	0	0	0.0202627	0.939212	0.0202627	0.0202627	0.939212	0.0202627	0.0202627	0	1	0.939212	0	1	1	1	1
281	0.939212	0	0.0202627	0	0.0202627	1	0.0202627	0.0202627	0.939212	0.0202627	0.0202627	0.0202627	0	0.0202627	0.939212	0.0202627	0.0202627	1	0.939212	0.0202627	0.939212	0.939212	0	0.0202627	0	0.0202627	0	1	0	1	0.939212	1	0	0.939212	1	0	0.939212	0	0	1	0	1	0.939212	0.0202627	0	0	0.0202627	0	0.939212
282	1	1	0	0.939212	0	0.0202627	0.939212	0	0	0.0202627	0.0202627	0.939212	0.939212	0.0202627	0	0.939212	0	0.0202627	0	0.0202627	0.0202627	1	0.0202627	0	0	0	0	0.939212	0	1	1	1	0	0.0202627	0.0202627	1	0.939212	0.0202627	0	0	0.939212	0.939212	0.939212	0	0.0202627	0	0	0.0202627	0.939212
283	1	0	0	0.0202627	0	1	1	0	0.0202627	0.0202627	0	0.0202627	1	0	0	0.939212	0.0202627	0	0.939212	0	0	0	0.0202627	0.939212	0.939212	0.0202627	0.0202627	0.0202627	0.939212	0.939212	0.0202627	0.939212	0.0202627	0.0202627	1	0.939212	0	0.0202627	0.0202627	1	0.939212	0.939212	0.939212	0	0.0202627	0.0202627	0.0202627	0	1
284	0.939212	0	0	1	0	0.0202627	1	0	0.0202627	0.0202627	0.0202627	0.939212	0.0202627	0	0.0202627	1	1	0	0.0202627	0.939212	0.0202627	0.0202627	0	1	0.0202627	0.0202627	0	0.939212	0.939212	0	0.939212	0.939212	0.939212	0.939212	0	0.0202627	0	0.0202627	0	0	0.0202627	0.0202627	1	0.939212	0.939212	0.939212	0	0.0202627	0
285	0.939212	0.0202627	1	1	0	0	0.0202627	0.939212	0.0202627	0.0202627	0.0202627	0.939212	0.0202627	0.0202627	0	1	0	0.0202627	0.939212	0	0.0202627	1	0	0.939212	1	0	0	1	0.939212	0.0202627	0.0202627	0.0202627	0.939212	0.939212	0	0.0202627	0	0.0202627	0.0202627	0.939212	0	0.0202627	0	0.939212	0.0202627	1	0	0	0.939212
286	0.939212	0.939212	0.939212	0.939212	0.939212	0.939212	1	0	0.939212	0.0202627	0.0202627	0	1	0	0	0.939212	0	0.0202627	0.0202627	1	0	0	0	0.0202627	1	0	0	0.939212	0	0.0202627	0.0202627	0.0202627	0	0.939212	0	0	1	0.0202627	0.0202627	0	0.0202627	0	1	0	0.0202627	0	0	0.0202627	0.0202627
287	1	0	0	0.0202627	0.939212	0.0202627	0.0202627	0	0	0	0.939212	0.0202627	1	0	0	0	0.0202627	0	1	0	0.0202627	0.939212	0	0.939212	0.0202627	0.0202627	0	1	0	0	0.939212	0.0202627	0	1	1	0.0202627	0.939212	0	0.939212	1	0.939212	0.0202627	0.0202627	0.0202627	0.939212	0.0202627	0.0202627	0.939212	0.0202627
288	0	1	0.939212	1	1	0	0.0202627	0.0202627	0.939212	0.0202627	1	0	0.0202627	0.0202627	0.939212	0.0202627	0.939212	0	0.939212	0	0	0	0.0202627	0.939212	1	0	0	0.939212	0	0.939212	0.0202627	0.939212	0.0202627	0.939212	0.939212	0.939212	0.0202627	0	1	0.0202627	0.0202627	0.0202627	0.0202627	0	0	1	1	0	0.0202627
289	0.0202627	0.939212	0	0.939212	1	0	0.0202627	0.0202627	0	0.0202627	0	0	1	0	0.0202627	0.939212	0	0	0.0202627	0	0	0.0202627	0.0202627	0	0.0202627	1	0	0.0202627	0	0	0.0202627	0.0202627	0	0.0202627	0	1	0.0202627	0.0202627	0.939212	0.939212	0.939212	0.939212	0.0202627	0.0202627	1	0.0202627	1	0.939212	0.0202627
290	0.0202627	0	0	0.939212	0.0202627	0.0202627	0.0202627	0	1	0	0	0.939212	1	0	1	1	1	0.0202627	0	0.0202627	0	1	1	1	0.0202627	0.939212	0	0.0202627	0.0202627	0.0202627	0.0202627	0.0202627	0.0202627	0	0	0.0202627	0	0.0202627	0.0202627	0.0202627	0	0.0202627	0	0.0202627	0.0202627	0	1	1	0.0202627
291	0	0.0202627	0.939212	0.0202627	0.0202627	0	0.0202627	0.0202627	0.939212	0	0.0202627	0	0.0202627	0.939212	0.0202627	1	0.939212	0.0202627	1	0	0.0202627	0.0202627	0.0202627	0	0.939212	0.939212	1	0.939212	1	0	0.0202627	0.0202627	0.0202627	1	0.939212	0.0202627	0.939212	1	0.0202627	0.0202627	1	1	0.0202627	0.0202627	0.939212	1	0.0202627	0	0.0202627
292	0	0.0202627	1	0.939212	1	0.0202627	0	1	0	0	0.0202627	1	0.939212	0.0202627	0.939212	0.0202627	0.0202627	1	0.939212	0.0202627	0.0202627	0	0.0202627	0.0202627	0.0202627	0.0202627	0.939212	0	0.939212	0.939212	0	0.939212	0.0202627	0	0.939212	0	0.0202627	0	0.939212	0.0202627	1	0.939212	0.0202627	0.0202627	0.0202627	0	0.939212	0.0202627	0
293	0.0202627	1	0	0	0.939212	0.939212	0.0202627	0.0202627	0.0202627	0	0.0202627	0.0202627	0	0.0202627	0.0202627	0	0.0202627	0.0202627	0	1	0.0202627	0	0.0202627	0.0202627	0	1	0.0202627	0	0.0202627	0.0202627	0.939212	0	0.0202627	0.0202627	0.0202627	0	1	0	0.0202627	1	0	0	0.0202627	0.0202627	0.0202627	0.0202627	0	0.939212	1
294	0	0	0	1	0	0	0.0202627	1	0.0202627	0	0.0202627	0	0.939212	0.939212	0	0	0.939212	0	0	0.0202627	0.939212	0	0	0.939212	0.0202627	0.0202627	0.0202627	1	0	0	1	0	0.0202627	1	0	0.0202627	0.0202627	0.939212	0.939212	0.0202627	0.939212	0	0.0202627	0	0.0202627	0	0.0202627	1	0.939212
295	1	0.0202627	0	1	1	1	0.939212	0.939212	0.939212	0.939212	0	0.0202627	0.0202627	0	0	1	0.0202627	1	1	1	0	1	0	0	1	1	0.0202627	1	1	0	0.0202627	0.939212	0	0.939212	1	0.939212	1	0	0	0.0202627	0.0202627	0.0202627	1	0.0202627	0.939212	0.0202627	0.0202627	1	0
296	1	0.0202627	0.0202627	0.0202627	0	0	1	0	0.0202627	0.0202627	0	0	0	0.939212	1	1	0.0202627	0.0202627	0	0.939212	0	0	0.939212	0.939212	0	0.939212	0.939212	1	0	0.0202627	0.939212	0.0202627	0.0202627	0	1	0.939212	0	0	0.939212	0	0	0	0	0.0202627	0.939212	1	0	0	0.0202627
297	1	0	0.939212	0.0202627	0	0	0	0.0202627	0	0	0.0202627	0.939212	1	0	0.0202627	0	1	0.0202627	0	1	0	0.0202627	0	0.0202627	0.939212	0.0202627	0.0202627	0.939212	0.0202627	0.0202627	0	0	0.0202627	0	0	0.0202627	0	0	0.0202627	0	0.0202627	0	0.0202627	0	1	0.0202627	0	0.0202627	0.939212
298	0	0.0202627	0	0	0.0202627	0	0	1	0.939212	1	0.0202627	0.0202627	1	0	0.0202627	0.0202627	0.0202627	0.0202627	1	0.0202627	0.0202627	1	1	0.939212	1	1	0.0202627	0.0202627	0.939212	0.0202627	1	0	0.939212	1	0.0202627	0	0.0202627	0.0202627	0	0.0202627	0	0	0.0202627	0	0.939212	1	1	0	0
299	0	0.939212	0.939212	1	1	0	0.0202627	0.939212	1	0.0202627	0.0202627	0	1	0	0	0.0202627	0.0202627	1	1	0	0.0202627	0.939212	0	0	0.0202627	0	0.0202627	0.939212	0	0.939212	0	0.939212	0.0202627	0.939212	0.0202627	1	0	0.939212	1	1	0.939212	0.939212	0.939212	0.939212	0.939212	0.0202627	0.939212	0.939212	0
300	0.939212	0.939212	0.939212	0.939212	1	0.0202627	0.939212	0.939212	0.939212	0.939212	1	0.939212	0.939212	0.939212	0.939212	0.939212	0	1	0.0202627	1	0	0	0.939212	0	1	0.0202627	1	0.0202627	0.939212	0.0202627	0	0.0202627	1	0.0202627	0	0.0202627	1	1	0	0	1	0.0202627	0.0202627	1	0	1	0.939212	0.939212	0.0202627
301	0.939212	1	0	0	0.939212	0.939212	0	0.939212	0.0202627	0.939212	1	0.0202627	0.939212	0.939212	0.0202627	1	1	1	0	0.0202627	0	1	0.0202627	1	0.0202627	1	0	0	0.0202627	0.0202627	0.0202627	0.0202627	0	0.0202627	0	0.939212	0.0202627	0.939212	0.0202627	0	0	0.0202627	1	0.0202627	0	0.0202627	0	0.0202627	0.0202627
302	0.939212	0.939212	0.0202627	1	0	0	0.0202627	0.939212	0.939212	0	0.939212	1	0.939212	1	0.0202627	0	0	0.0202627	0.939212	0.0202627	0.0202627	0.939212	0	0.0202627	0.939212	0.939212	1	0.939212	1	0	0.939212	0	0.0202627	0	0	1	0	0	0.0202627	0	0.0202627	0.0202627	1	1	0.0202627	0.939212	0	0.0202627	1
303	1	0	0	0.939212	0	0.0202627	0	0	0.0202627	0.939212	1	1	0.939212	0.939212	0.939212	0.939212	0.939212	1	1	1	0.0202627	0	0	1	1	0.0202627	0.0202627	0.939212	0.0202627	0.0202627	0.939212	1	1	0.939212	0.939212	0	0.939212	0.939212	0.0202627	1	0.939212	1	0	0	0.0202627	0.939212	0	0.0202627	0.939212
304	0.939212	0	0.0202627	0.939212	0	0.0202627	0.939212	0.0202627	0.939212	0	0	0.0202627	0.0202627	0.939212	0	0.939212	1	0	0.0202627	1	0	0.939212	0	0	0	0.939212	0.0202627	0.939212	0.939212	0	1	1	0	0.939212	0.939212	0.939212	0	0.939212	0	0.0202627	0.939212	0.939212	0.939212	0.939212	1	1	1	0.0202627	0.0202627
305	0	1	0.939212	0	0.939212	1	0	0	0.0202627	0.0202627	1	0	0	0.0202627	0.0202627	1	0.0202627	1	0	0	0.0202627	0.939212	1	1	0.939212	0	0.0202627	0	0	0	0	1	0	0	1	0	0	0.939212	0.0202627	0.0202627	1	0	0	0.0202627	0.0202627	0.939212	0.939212	0.0202627	0.0202627
306	0.939212	0.939212	1	0.939212	0.939212	0	0.939212	1	1	0.939212	0.939212	0.0202627	0.939212	0	1	0.939212	0.939212	0	0.0202627	1	1	0	0.939212	1	0.0202627	0.0202627	0.0202627	0.0202627	0	0.0202627	0.0202627	0.0202627	1	0.0202627	0.0202627	0.0202627	0	1	0.939212	0	0.939212	0	0	0.939212	0	0.0202627	0.0202627	1	0.0202627
307	0	0.939212	0	0.939212	0.0202627	0.939212	0	1	0	1	0.0202627	1	0.0202627	0.0202627	0.939212	0	0.939212	0	0	0	0	0.0202627	0	1	0	0	0.0202627	0	0.939212	0.939212	0.939212	0.939212	0	0.0202627	0	1	0.0202627	0.0202627	0	0.0202627	0	0	0.0202627	0.0202627	0.0202627	0	0.939212	0.0202627	0.939212
308	0.0202627	1	0	0	1	0	0.939212	0.0202627	0	0.0202627	0.939212	0.939212	0.939212	1	0.939212	0	0.939212	1	0	0.939212	0	0.0202627	0.0202627	1	0.0202627	0.0202627	0.0202627	1	0.0202627	0	1	0.939212	0.0202627	0	0.939212	0	0	0.939212	0	0	0.0202627	0.939212	0.0202627	1	0.939212	0.939212	0.939212	0	0.0202627
309	0.939212	0.0202627	0.0202627	0.939212	0.0202627	0.0202627	0.0202627	0	1	0.0202627	0.0202627	0.0202627	0.939212	1	0.0202627	0	0.0202627	0	0.0202627	0.0202627	0.0202627	0.939212	1	0	0	0.0202627	1	0.939212	0.0202627	0.0202627	0	0	0.939212	0	1	0	0.0202627	1	0	0	0	0.0202627	0.0202627	0.939212	0	0.0202627	0.939212	0.0202627	0.939212
310	0.0202627	1	0	0	0.939212	0.0202627	0.0202627	1	0	0.0202627	0.0202627	1	0.0202627	0.0202627	0.0202627	0.0202627	0.0202627	0.0202627	0	0.0202627	1	0	0.939212	0.0202627	0.939212	0.0202627	0.0202627	0.0202627	0.939212	0	0.0202627	0.939212	0	0.939212	0.939212	0.939212	0.0202627	0.0202627	1	0	1	0	0.0202627	1	0	0.0202627	0.0202627	0.939212	0
311	0	1	1	0	1	1	0	1	0.939212	0.939212	0.0202627	0.0202627	0.0202627	0	0.0202627	0.0202627	0.0202627	1	0.939212	0	0.0202627	0.0202627	0	0.0202627	0	0.0202627	0	1	0.0202627	0.0202627	0.0202627	1	0	0.0202627	0	0.0202627	0.0202627	0	1	0	0.0202627	0.0202627	0	0.0202627	0.0202627	0.939212	0	0.0202627	0
312	0.939212	1	0	0.0202627	0	0	0.0202627	0.0202627	0.0202627	0	1	0.939212	0	0.0202627	0.0202627	0.939212	0	1	0	0	0.0202627	0.939212	0.939212	0.0202627	1	0	0	0.0202627	0.939212	0.939212	0.939212	0	0.0202627	0.939212	0.0202627	0.939212	0.0202627	1	0	0.939212	0.939212	0.0202627	0.939212	0	0.0202627	0.939212	1	0.0202627	0
313	0	1	0	0.0202627	0.939212	0.939212	1	0.0202627	0.0202627	0.0202627	1	0	0.939212	0.939212	0	0.0202627	0	0.0202627	0.0202627	0	0.939212	0.0202627	0	0.939212	1	0	0.0202627	1	1	0.0202627	1	0.939212	0.939212	0.939212	1	0.939212	0	0.0202627	1	0.939212	0.939212	0.0202627	0	1	0	1	0.0202627	0	1
314	0.939212	1	0	0.0202627	0	1	0.0202627	0.0202627	0.939212	1	0	1	0.0202627	0	0.0202627	0.0202627	0	0.0202627	0.0202627	0.939212	0	0.939212	0	0	0.939212	0	0.0202627	1	0	0.0202627	1	0	0.939212	0	0.0202627	0.0202627	0	0.0202627	0.0202627	0	1	0	0.0202627	0	0.0202627	0.0202627	0.0202627	0	0.0202627
315	0	0.0202627	1	0.939212	0.0202627	0.0202627	0.0202627	0.0202627	1	1	0.0202627	0	0.939212	1	0	0.939212	1	0	0.0202627	0.0202627	0	0.0202627	0.939212	0	1	0	0	1	0.0202627	1	1	0.939212	0.0202627	0.939212	1	0	0.0202627	0.939212	0.0202627	0.939212	1	0.0202627	1	0.0202627	0	0	0	0.0202627	0.0202627
316	0	0.939212	0	1	0.939212	0.0202627	0.0202627	1	0	0.939212	0	0.0202627	0.0202627	0.0202627	0.0202627	0	0	0	0.0202627	1	0	0	1	0	0.0202627	0.939212	0	1	1	1	0	0.0202627	0.0202627	0.0202627	0	0.0202627	0	0.0202627	0.0202627	0.939212	0.0202627	0.0202627	0	0.939212	0	0.939212	0.0202627	0	1
317	0.939212	0.939212	1	0.939212	0.939212	0.0202627	0.939212	0.939212	0	1	1	1	0.939212	0	0.939212	0.939212	0.939212	0.0202627	0.0202627	0.0202627	0.0202627	0.939212	0.0202627	0	0	1	0	0	0.0202627	0.939212	0.0202627	0.0202627	1	0.939212	0.0202627	0	0.0202627	0.939212	0.0202627	0	0.939212	0.0202627	0	1	0.939212	0.939212	0.0202627	0.0202627	0.939212
318	0.0202627	0.939212	0	0.0202627	0	1	1	1	0	0.939212	0.0202627	0	0.0202627	1	0	0.0202627	0	0	1	1	0.0202627	0.939212	1	0.0202627	0.0202627	0.0202627	1	0	1	0	0	0.939212	0.0202627	0.0202627	0	0.0202627	0	0.939212	0	0	0.939212	1	0.939212	0.0202627	0.0202627	0	0.0202627	0	1
319	0	0.0202627	0	0.0202627	0	0	1	1	0.0202627	0.939212	0.0202627	0.0202627	0.0202627	1	0	0	0.0202627	1	0	1	0	0	0	1	0	0.939212	0.0202627	0.939212	0.939212	0.0202627	0.0202627	0	1	0	1	0	0.0202627	1	1	0	0.939212	1	0.939212	1	0	0	0.0202627	1	1
320	0	0.939212	0.0202627	0.939212	1	0.0202627	0.0202627	0	0.0202627	0	0	0.0202627	0	1	0	0.0202627	1	0	0	0.939212	0.0202627	0.939212	0	0	0	0	0	0.0202627	0.0202627	1	0.939212	0.0202627	1	1	1	1	0.939212	0.939212	0	0.0202627	0.0202627	0.0202627	1	0.939212	0.0202627	1	0.0202627	0.0202627	0
321	0.939212	0.939212	0.0202627	0	0.0202627	1	0.0202627	1	0.939212	0	0.0202627	1	0.0202627	0.0202627	0.0202627	0.939212	0.939212	0	0	0	0.0202627	0	0.0202627	1	0.0202627	0.0202627	1	0.939212	0.939212	0.0202627	1	0.0202627	0.0202627	1	0	1	0	0.939212	0	1	0	0	0	0.939212	0.939212	0.0202627	0.939212	0.939212	0.939212
322	0	0	0.0202627	0.0202627	0	0	0	0.0202627	0.939212	0	1	1	0	0.0202627	0.0202627	0	0.939212	0	0	0.939212	1	0	0.939212	0.939212	0	0.939212	0.939212	0	0.939212	0	0	0.939212	0.939212	0	0.939212	1	0	0.939212	0.939212	0	0.939212	1	0	0.939212	0.939212	0	0.939212	0.939212	0
323	0	0.939212	0	0.0202627	0.939212	0.939212	0.939212	0.939212	0.0202627	0	0.0202627	1	0.0202627	0	0.939212	0	0.939212	1	0.0202627	0.939212	0	0	0.0202627	1	0.939212	0.0202627	1	0.939212	0.939212	0	0.939212	0.939212	0.939212	0.939212	0.0202627	0.939212	0.0202627	0.939212	1	0	1	0.0202627	1	0.939212	1	0	0.0202627	0.0202627	0.0202627
324	1	0.0202627	1	0	0	0.939212	0	0.939212	0.939212	0.939212	0.0202627	0.939212	0.939212	1	1	0.939212	0.0202627	0.939212	0.939212	0.939212	0.939212	0.939212	0	0.0202627	0	0	0	0.0202627	1	0.939212	0.0202627	0.939212	0.939212	0.939212	1	0.939212	0	0	0.939212	1	0.0202627	0.939212	0	0.939212	0.0202627	0.939212	0.939212	1	0
325	0	0.0202627	1	0.939212	0.939212	0.939212	0.0202627	0.0202627	1	0	1	0.939212	1	0.939212	0.0202627	0	0.0202627	0.939212	0	0.939212	1	0.0202627	0.0202627	1	1	0.0202627	0.0202627	1	0.939212	1	0.0202627	0.939212	0.939212	0.0202627	0.0202627	0.939212	0	0.939212	0.939212	0.0202627	0.0202627	1	0.0202627	0.939212	0.939212	0.939212	1	1	0
326	1	0	0	0.939212	0.939212	0.0202627	0	0.939212	0.939212	0	0.0202627	1	0	0.939212	1	0	0.0202627	1	0.939212	0.939212	1	0	0.0202627	0	0	0.0202627	0.939212	0	0	0.939212	0	0	0	0.939212	0	0.939212	0	1	0	0.0202627	1	1	0.939212	0.939212	0.939212	0.939212	0.939212	0.939212	0.939212
327	0.939212	0.939212	0.939212	0.0202627	0.0202627	0.939212	1	0	0.0202627	1	0.939212	1	0	0	0.939212	1	0.0202627	1	1	0.939212	1	0	0.0202627	0.0202627	0.939212	0	0	0.0202627	0.0202627	1	0.939212	0.0202627	0.939212	0.939212	0.939212	1	0.0202627	0.0202627	1	1	1	1	0	0	1	0	0	1	0.0202627
328	0	1	1	0.0202627	0.0202627	0	0	0.939212	1	0	0.939212	0.939212	0.939212	0.939212	0.939212	0	0	0	0	1	0	0.0202627	0.0202627	1	0.0202627	1	1	0.0202627	0.0202627	0.939212	0.939212	0.939212	0	0	1	1	0	0.939212	0.0202627	1	1	0	0.0202627	0.939212	0.939212	1	1	0.0202627	1
329	0.939212	0.0202627	0.0202627	1	0.0202627	1	1	1	0	0.939212	0.939212	0.0202627	0	0.939212	0.0202627	0.0202627	0	0	0.0202627	0.939212	0.939212	0	0	0.0202627	0.939212	0.939212	1	0	0.0202627	1	0.939212	0.0202627	1	0.939212	0.939212	0.939212	0.0202627	0.0202627	0.939212	0.939212	0.939212	0.939212	0	1	0	0	1	1	1
330	0	0.939212	1	0	1	0.939212	0.939212	0.939212	1	0.939212	1	0	0	0.939212	0.939212	0.939212	0.0202627	0.0202627	0.0202627	0.0202627	0.939212	0	0.939212	0.0202627	0.939212	0.0202627	0.939212	0.0202627	0.939212	1	0.0202627	1	0	1	0.0202627	1	1	0.939212	0.0202627	0.939212	0.939212	0.939212	0.0202627	0.0202627	1	0	0	0.939212	0.939212
331	0.939212	0.939212	1	1	0.0202627	1	0.939212	0.939212	0.939212	0	0.0202627	1	0.939212	1	0	1	1	0	0	0	1	0.0202627	0.939212	0.939212	0.0202627	0.939212	0.939212	1	0.0202627	1	0.939212	1	0	0.0202627	0.0202627	0.939212	0.939212	0.939212	0.0202627	0.939212	0	0.939212	0.0202627	0.0202627	0.0202627	0.939212	0.939212	1	1
332	0.939212	0	0	0	0.939212	0.0202627	0.939212	0.939212	1	1	1	1	0.939212	1	1	0	0	0.0202627	0.0202627	1	0.939212	0.939212	1	0	1	0.939212	1	1	0.939212	1	0.939212	0.939212	0.0202627	0.939212	0	0.0202627	0.939212	0.0202627	1	0	0	0.0202627	0.939212	0.939212	0.0202627	0.939212	1	0	0
333	0	0	1	0.0202627	0.939212	0	0	0.0202627	0.939212	1	0.0202627	0	0.0202627	0.939212	0	0.0202627	1	0.939212	0.939212	0.939212	1	0	0.0202627	0.0202627	0	1	0	0	1	0.939212	0	0.939212	1	1	1	0	0.0202627	0.939212	0.939212	0	0.939212	0.0202627	0.939212	0	0.939212	0.939212	0.939212	0.0202627	0.939212
334	1	0.939212	1	0.0202627	0.939212	0.939212	0.0202627	1	0.0202627	1	1	0	0.0202627	1	1	0	0.939212	1	1	0.0202627	0.0202627	0.939212	1	0.939212	0	0	1	0	0.939212	1	0.939212	0	0.939212	0.939212	0.0202627	0.0202627	0.939212	0	0.939212	1	0.939212	1	1	1	1	1	0.0202627	1	0.939212
335	0	0.0202627	1	0	1	0.939212	0	0.939212	0.0202627	0.939212	0	0.0202627	1	0.939212	1	0	0.939212	1	0.0202627	0.0202627	0.939212	0	0.939212	1	0	1	1	0.939212	0	0.939212	0.939212	1	0.0202627	0.939212	1	1	0	0.939212	0.939212	0.939212	0.939212	0.0202627	0.0202627	0.939212	1	0	0	0.939212	0.939212
336	1	1	0	0.0202627	0.0202627	0.939212	0.939212	0.939212	1	1	0.939212	1	1	0	1	1	1	1	0.0202627	0.0202627	1	0.0202627	1	1	0	0	0	0	0	1	0.939212	1	1	0	0	0	0	1	0.939212	0.939212	0.0202627	1	0	0.939212	0.0202627	0.939212	0.0202627	0.0202627	1
337	0.939212	0.939212	0	0	0.0202627	1	0.939212	0.939212	1	0	0	0.0202627	0.939212	0.939212	1	0	0	0.0202627	1	0.0202627	0.939212	0	0	0.0202627	0	0.939212	1	0.939212	0.939212	1	0	0	0.939212	0	0.939212	1	0.939212	0.0202627	1	0.939212	0.0202627	0.939212	1	0	0	0.939212	0.0202627	0.939212	0.939212
338	1	1	1	0	0.0202627	0.939212	0.939212	0.0202627	0.939212	0.0202627	0	1	0.939212	0.939212	1	0	0.939212	0.939212	0.939212	1	0.939212	0	0	0.939212	0	1	0	0	0	1	0.939212	0.939212	0.0202627	0.939212	0.939212	0.0202627	1	1	1	0	0.0202627	0.0202627	0.939212	1	0	0	0.939212	0.939212	0.939212
339	0	0.0202627	0.0202627	0.939212	0.939212	0.0202627	0.0202627	1	0.939212	1	0	0	0.939212	0	0.939212	0.939212	0.939212	1	1	1	0.0202627	0.0202627	1	1	1	0.939212	0.0202627	1	0.0202627	0.0202627	0.939212	0.939212	1	0.939212	1	1	0	0.0202627	0	0.0202627	1	0	1	0.939212	0.0202627	0.0202627	1	0	0.0202627
340	0.939212	0.939212	0.939212	1	0.939212	0.0202627	0.939212	0.939212	0.0202627	0.0202627	0.0202627	0.0202627	0.939212	0.0202627	0.0202627	0.939212	0.939212	1	0	1	0	0	0.939212	0.939212	0.939212	1	0.939212	1	0.0202627	1	0	0.939212	0.0202627	0.939212	0.939212	0.0202627	0.0202627	0.0202627	0.0202627	0.939212	0.939212	0.0202627	0.939212	0.0202627	0.0202627	1	0.939212	0.0202627	0
341	0.939212	0.939212	0	0.0202627	0	0.939212	0	1	0	0	1	0	0	0.0202627	1	0.0202627	0.0202627	0.0202627	0	0	0	0.0202627	1	1	0	1	0.939212	0	0.939212	0.0202627	1	0	0.0202627	1	0.939212	0.0202627	0.939212	1	1	0.939212	0.939212	0.0202627	0.0202627	1	1	0	0	0	0
342	0.0202627	1	0	0	0.939212	0.0202627	1	0.939212	0.0202627	0.939212	1	0	0	0.939212	0.0202627	0.939212	0.939212	0.0202627	0	1	1	0.939212	0.939212	1	0.0202627	0.0202627	0.0202627	1	1	1	0.939212	0.939212	0.0202627	0.0202627	0.939212	0.0202627	0.0202627	0.939212	0.0202627	0.0202627	0	0.0202627	0.939212	0.939212	1	0	0.0202627	0	0
343	0.0202627	0	0.0202627	1	0.0202627	0.0202627	0.939212	1	0	1	1	0	1	1	0	0	0	0.939212	0.939212	0.939212	0.0202627	0	0	0.0202627	0.0202627	0	0.0202627	1	0.939212	0.0202627	0	1	0	0.0202627	0.0202627	0.0202627	1	1	1	0.0202627	0.939212	0.0202627	0.939212	1	1	0.0202627	0.939212	0	0
344	1	1	1	1	1	1	0	0.0202627	0.0202627	0.939212	1	1	0.939212	0.939212	0.939212	0.939212	0.939212	0.0202627	0.0202627	1	0.0202627	0.0202627	1	0.0202627	0.0202627	1	0.0202627	0.0202627	1	0	0.0202627	0.0202627	0.939212	0	0	0.0202627	1	0.0202627	0.939212	1	0.939212	1	0.939212	0.0202627	0.939212	1	0.939212	1	0
345	0.939212	0	0	0.939212	0.939212	0	0	0.939212	1	0	1	1	0.939212	0.939212	0.0202627	0.939212	1	0	0	1	1	0.0202627	1	0	0.0202627	0.939212	0	0.939212	0	0.0202627	1	0.0202627	1	0.0202627	1	0	0	0	0.939212	0.939212	0.939212	0.0202627	0	0.939212	1	0.0202627	1	1	0.939212
346	0	0.0202627	1	0.939212	0	0.0202627	0.939212	1	1	0.939212	0.939212	0	1	1	1	0	0.939212	0.0202627	0.939212	0	0.0202627	0.939212	1	1	1	0	1	0.0202627	1	1	1	0.939212	0.0202627	0	0.0202627	0.0202627	0.939212	0.0202627	0.0202627	1	1	0.0202627	1	1	0.0202627	0.0202627	0.0202627	0.0202627	0.939212
347	0.939212	0.0202627	0	0	0.0202627	0.0202627	1	0.0202627	0.0202627	0.939212	0.0202627	0	0.0202627	1	0	0	0.939212	0.939212	0	0.0202627	0.0202627	0.939212	1	0	0.0202627	1	0.0202627	0.939212	0	0.939212	0.939212	0.939212	1	0	0.939212	0.0202627	0.939212	0.0202627	0.0202627	0.939212	0.939212	0.0202627	0	0.939212	0.0202627	0.0202627	0.939212	0	1
348	1	0.939212	0.0202627	0.0202627	1	1	1	0.0202627	0.0202627	0	0.0202627	0.0202627	0	0.0202627	0.0202627	0.939212	0.939212	0.0202627	0.939212	1	0	0.0202627	1	0.939212	1	0.939212	0.0202627	0.0202627	0.0202627	0.0202627	0.939212	1	0.939212	0.0202627	0.0202627	0.0202627	0	0.0202627	0.0202627	0.939212	0.939212	0.0202627	0	0.0202627	0.0202627	0.939212	0.0202627	0.0202627	0.939212
349	1	0.0202627	0.0202627	0.939212	1	0.0202627	0.0202627	0.0202627	0.939212	1	0.0202627	0	0.0202627	0	0.0202627	0.939212	0.939212	0.0202627	1	0	0	0	0.0202627	0.939212	0	0.0202627	0.939212	1	1	1	0.0202627	0	0.0202627	0	0	1	1	0	0	0	0.0202627	0.0202627	1	1	0.0202627	0.939212	0.0202627	0.939212	0.0202627
350	0.939212	0.939212	0	0	0.939212	0.939212	0.939212	0.0202627	0.0202627	0.0202627	0.0202627	1	1	0.0202627	0.0202627	0.0202627	1	0	0	0	0.939212	1	0.0202627	0.939212	0	0	0.0202627	1	0.939212	0.0202627	0	0.939212	0.0202627	0.0202627	0.0202627	1	1	0.939212	0.0202627	1	0.939212	0.0202627	0.939212	0.0202627	0.0202627	1	0.939212	0.0202627	1
351	0.0202627	0.0202627	0.939212	1	0.939212	0.0202627	0.0202627	1	1	0	0.939212	0.0202627	0	0	0.939212	0.939212	0.0202627	0.0202627	1	1	0.0202627	1	0.939212	1	0.0202627	1	1	0.939212	0.939212	1	0.0202627	0.939212	0.0202627	0.939212	0.0202627	0.0202627	1	1	1	0.939212	0.939212	0	0.939212	0.939212	0	0	1	0	0
352	0	0.939212	0.0202627	1	0.0202627	1	1	0.0202627	1	0	1	1	0.939212	0	0.0202627	1	0	0	0.0202627	0.0202627	0	0	0	0.0202627	0.939212	0.939212	0.0202627	0	0.939212	0.0202627	0.0202627	0	0.0202627	0.0202627	1	0	0.0202627	1	1	0.939212	0.0202627	1	0.0202627	0.0202627	0.0202627	0.939212	0.939212	1	0
353	0.939212	0.939212	0.939212	0.0202627	0	0.0202627	1	0.0202627	0.939212	0	1	1	0	0.939212	0.0202627	0	0	0	0	0.939212	0	0	0	0.0202627	1	0.939212	0.0202627	0.939212	0.939212	0.0202627	0	1	0.939212	0	0.0202627	1	0.0202627	0.939212	0	1	0	0.0202627	0.939212	0.939212	0.0202627	0.939212	1	0	0.939212
354	1	1	0.0202627	0.0202627	1	0	0	1	0	0.0202627	0.939212	0	0.939212	1	0	1	1	0	0	0.0202627	0.0202627	0.939212	0.939212	0.0202627	1	0.939212	0.0202627	0.939212	0.939212	1	0.939212	1	1	0	0	0.0202627	1	0.939212	0.0202627	0.0202627	0.939212	0	0	0	0.0202627	1	1	0.0202627	1
355	0.939212	0	0.0202627	1	0.939212	0.0202627	0.939212	0.939212	0	0	0.939212	0.0202627	0.0202627	0	0.0202627	0.939212	1	0	1	0.939212	0.0202627	1	0.0202627	0	1	1	0.0202627	1	1	0.0202627	0.939212	0	0.939212	0.939212	0.939212	0.0202627	1	1	0.0202627	0.0202627	0.939212	0	0.0202627	0.0202627	0.0202627	0.939212	1	0	0.939212
356	0	1	1	0	0.939212	0.0202627	0	0.939212	1	0.939212	0.0202627	1	0.939212	0.939212	0.939212	1	0.939212	0.0202627	0.939212	0.939212	0	0	0.939212	0	1	0.939212	1	0.0202627	0.939212	0	0.0202627	0.939212	0	0	1	1	0	0	0.939212	0.939212	1	1	0.0202627	1	1	0.0202627	0.939212	0.0202627	0.0202627
357	1	0.0202627	0.939212	0	0	0.939212	1	1	0.0202627	0	1	0.939212	0	0	0.0202627	1	0.939212	0.0202627	0.0202627	1	0.0202627	0	0.0202627	1	0.0202627	0.0202627	0.0202627	0.939212	0.0202627	0.0202627	0.939212	1	0	0.0202627	0	0.0202627	0	0.939212	0	0	0	0.939212	0.0202627	0.939212	0	0	0.0202627	1	1
358	0	1	0	0.0202627	0.0202627	0.0202627	1	0.939212	0.0202627	0.0202627	0.0202627	0.939212	0.0202627	1	0.939212	0.939212	1	0.939212	0	0	0.0202627	0.939212	0.939212	0.939212	0.939212	0.0202627	0.0202627	0	0.0202627	0	0	1	1	0	0.939212	0.0202627	0.939212	0	1	0.939212	1	1	0.939212	0.0202627	0.0202627	0.0202627	0.939212	0	0.939212
359	1	0	0.0202627	0	0.939212	1	0.0202627	0	0.0202627	0.939212	0.0202627	0.0202627	0.0202627	1	1	1	0	0	0.0202627	0	0.0202627	0.939212	1	0.0202627	0.0202627	0.0202627	0.939212	1	1	0.0202627	1	0.0202627	0.0202627	0.939212	0	1	0.939212	0.939212	0.0202627	1	1	1	0.939212	1	0	1	0.0202627	0.0202627	0.939212
360	0.939212	0.0202627	0.939212	0	0.939212	0.0202627	0.0202627	1	0	0	0	0.0202627	0.0202627	0.939212	0.939212	0.939212	0.939212	0.0202627	0.0202627	1	1	0.0202627	1	0.0202627	1	0.939212	0.0202627	0	0.0202627	0.0202627	0.939212	0.939212	0.0202627	1	0.0202627	0.0202627	0	0.0202627	0.0202627	0.0202627	0.939212	0.0202627	0	0.0202627	0	0.0202627	1	0.939212	0
361	0	0.939212	0	0	1	0	0	0.939212	1	0.0202627	0.0202627	0.0202627	0.939212	1	0	0	0.939212	0.0202627	0	0.939212	0	0.0202627	0.0202627	0.0202627	0.939212	0.0202627	0.0202627	0.0202627	1	1	0.0202627	1	1	1	0.939212	1	0	1	1	1	1	0	1	1	1	0	0.939212	0.939212	0
362	0	1	0.0202627	0.0202627	0	1	0	1	0	0.0202627	0.939212	0.0202627	0.0202627	0.939212	0	0.0202627	0.0202627	0	0.0202627	0.939212	0.0202627	0.0202627	0	0.0202627	0	0	0.0202627	0	1	0.0202627	0.939212	1	0.0202627	0	0.939212	0	0.939212	0.0202627	0.0202627	0	1	0	1	0.939212	0.0202627	0.0202627	1	0	0.0202627
363	1	0.0202627	0	0	0.0202627	0.0202627	0	0	0.0202627	0.939212	0.939212	0.0202627	0	0.0202627	0.0202627	0.939212	0.0202627	0.939212	0.939212	0.0202627	0.939212	1	0.939212	0.939212	0.939212	0.939212	0	0.939212	0.939212	0	0.0202627	0.939212	0.939212	0	0.0202627	0.939212	0.939212	0.0202627	0.939212	1	0.0202627	0.939212	0.939212	0.0202627	0.939212	0.939212	0.0202627	0.939212	0
364	0	0	0.0202627	1	0.0202627	0.0202627	0.939212	0	1	0	0.939212	0	0.0202627	0.939212	0	0	0.939212	0.939212	0.0202627	1	0	0.939212	0.939212	0.939212	0	0.0202627	0.0202627	0.939212	1	1	0	1	0.0202627	0.939212	0.939212	0.939212	0	0.939212	1	0.0202627	1	1	0	0	1	1	0	1	0
365	1	1	0	0	0	0.0202627	0.939212	0.0202627	0.0202627	1	0.939212	1	0	0.939212	0.0202627	0.939212	0.939212	0	0.0202627	0	0.0202627	1	1	1	0.0202627	0.0202627	0.939212	0	0	0.0202627	1	1	1	0	1	1	1	0.0202627	1	0.0202627	0.0202627	0.939212	0.0202627	0.939212	0.0202627	0.939212	0.939212	0	0.0202627
366	0.939212	1	0.939212	0	1	0.0202627	0.939212	0.939212	1	0.939212	0.0202627	0	0	0.0202627	0.0202627	0	0	1	0.0202627	0	0.0202627	0	0.939212	0	0.939212	0.0202627	1	0	0	0	0	0	0.0202627	0	1	0.939212	0.0202627	0.939212	0.0202627	1	0	0	0.939212	1	0	0	0.0202627	0.0202627	1
367	0.0202627	0.0202627	0	0.0202627	0	0.0202627	1	0.0202627	0.939212	0.939212	0.939212	0.939212	0.939212	0.0202627	0.939212	1	0	0.0202627	1	0.939212	0.0202627	0.0202627	1	0.0202627	1	1	1	0	0.939212	0	0.0202627	0.0202627	0.0202627	1	1	1	0	0	0.0202627	1	1	1	1	0.0202627	1	0	0.939212	0.0202627	0.0202627
368	0.0202627	0.939212	0	0	1	1	1	0.939212	0.0202627	0.0202627	0.939212	0	1	1	1	0	0.939212	0	1	0.939212	0.0202627	0	0.939212	0	1	0.0202627	0.939212	0.0202627	1	0.0202627	0.0202627	1	0	0.0202627	0	0.0202627	0.0202627	0	1	0.939212	0	0.0202627	0	0.0202627	0.0202627	0.939212	1	1	0
369	0	0.939212	0.0202627	0.0202627	0	0.0202627	1	0	1	0.939212	1	0.939212	0.939212	0.0202627	0	0.0202627	1	0	0	0.939212	0.939212	0.939212	0.939212	0	1	0.0202627	0.0202627	0.939212	0.0202627	0.0202627	0.0202627	0.939212	0.939212	0.939212	0	0.0202627	0	1	0	0.0202627	0.939212	0	0	0	0	0.0202627	0.0202627	0.0202627	0.939212
370	1	0	1	0	0	0.939212	0.0202627	1	0.939212	1	1	0.0202627	1	0	0.0202627	1	0	0.0202627	0.939212	1	0	1	1	1	0.0202627	1	0.0202627	0.0202627	0.939212	0.0202627	0	0.0202627	0.0202627	1	1	1	0	0.0202627	0.0202627	0.939212	0.939212	0.0202627	1	0	0	0.0202627	0.0202627	0.0202627	0.0202627
371	0	0.939212	1	0.0202627	0.939212	0.0202627	0.939212	0.939212	0.0202627	0.0202627	0.0202627	0.0202627	0.939212	0.0202627	0.0202627	0.939212	1	0	0.939212	0.939212	0.0202627	0.0202627	1	1	0.939212	1	1	0.939212	0.0202627	0.0202627	0	0	0	0	1	0.939212	0.0202627	0.0202627	0.0202627	0.939212	0.939212	0.0202627	1	0.0202627	0.0202627	0.939212	1	0	0.0202627
372	0.0202627	0.939212	0	0	1	0.939212	0.0202627	0.939212	0	0.0202627	0.0202627	0.0202627	0.939212	0.0202627	0.0202627	0.0202627	1	0	0.0202627	0	1	0.0202627	0	0.0202627	0.939212	0.939212	0.0202627	0.0202627	0.939212	0	0	0.939212	0.939212	0.0202627	0.939212	0	0.0202627	1	0.0202627	1	0.939212	0.0202627	0.939212	0	0.0202627	1	1	0.0202627	0.0202627
373	1	0.0202627	0	0.0202627	0.0202627	0.0202627	1	0.939212	0.0202627	1	1	0.0202627	0.0202627	0	0.0202627	0.939212	0	0.0202627	0.0202627	0.939212	0.0202627	0.939212	0	1	0	0.0202627	0	0.0202627	0.939212	0	0.939212	1	1	0.939212	0	0	0.939212	0	0.0202627	0	0.0202627	0.0202627	0.939212	0.0202627	1	1	0.0202627	1	1
374	0.939212	0.939212	0.939212	0.939212	0.939212	0.0202627	0.939212	1	0	1	0.939212	0.939212	0.939212	0.939212	0.939212	1	0.939212	0.939212	1	0	1	0.939212	0.0202627	1	0.939212	0	0	0.939212	0	0.939212	0.0202627	0.939212	0.0202627	1	1	1	0.0202627	0.939212	0.939212	1	0.939212	0.939212	0.939212	0	0	0.0202627	0.939212	0.939212	0.939212
375	0	1	0.939212	0.0202627	0.939212	0.0202627	1	0.0202627	1	0.0202627	0	0	0	1	0	0.939212	1	1	0.939212	1	1	1	0.939212	0.0202627	0.0202627	0.0202627	0.0202627	0.0202627	0.0202627	0.939212	0.0202627	0.0202627	0.0202627	1	1	0	0.0202627	0.0202627	0	1	0.0202627	1	0	0.0202627	0	0.0202627	0.0202627	0	1
376	0.939212	0	0	0	0	1	1	0.0202627	1	0	0.0202627	0.0202627	0	0.0202627	0	0.0202627	0.939212	1	0.0202627	0	0.0202627	1	0.939212	1	0	0.0202627	0	0.0202627	0.0202627	0.939212	0.0202627	1	0	0	0.0202627	0.939212	0	0	0	0.939212	0.0202627	0.939212	0.0202627	0	1	1	0	0.0202627	0
377	1	0.939212	0	1	0	0.0202627	1	0.0202627	0.0202627	0.939212	0.0202627	1	1	0.939212	0.939212	0.939212	0.0202627	1	0.0202627	0.939212	0	0	0.0202627	0.939212	0.0202627	0.939212	0.939212	0.0202627	0.0202627	0.939212	1	0.0202627	0.0202627	0	0.0202627	0	0	0.0202627	0.939212	0	0.0202627	1	0.0202627	0	0	1	0	0.939212	0.939212
378	0.939212	0.0202627	0.939212	0	0	0.0202627	1	0	0.0202627	0	0.0202627	0.939212	0.0202627	0.0202627	0.939212	1	0.0202627	0.939212	0.0202627	0.0202627	0.939212	0.939212	0.0202627	0	0.0202627	0	1	1	1	0.939212	0	0.0202627	0.939212	0	0	1	0.0202627	0	0	0	0.0202627	0	0.0202627	0.0202627	0	0.939212	1	0.939212	1
379	0.939212	0	1	1	0	0	0	0	0.0202627	0.0202627	1	0.0202627	0.0202627	0	0.0202627	0.0202627	0.0202627	1	0	0.0202627	0	0.0202627	0	0.0202627	0	0.0202627	0	0.939212	0	1	1	0	0.0202627	0	0.939212	1	0.939212	0.0202627	0.939212	0.0202627	0.939212	0	0	0	1	1	0	0.0202627	0.939212
380	0.0202627	1	0.939212	1	0.0202627	0.939212	0	0.0202627	0	0.0202627	0.0202627	0	0	0	1	0	0	1	0	0.0202627	0.939212	0.0202627	0	0.0202627	1	0	0	0.0202627	0.0202627	0.939212	0	0.0202627	0.939212	0.0202627	0	0.0202627	1	0.0202627	1	1	0	1	0.0202627	0	0	0.939212	0	0.939212	1
381	0.0202627	0.0202627	0.939212	0	0	1	0.0202627	0.0202627	1	0.0202627	0.0202627	0	0.0202627	0	1	1	0	0.0202627	1	0.0202627	0.939212	0	0	0	0.0202627	0	0.939212	0.939212	0.0202627	0	0	0.939212	0	1	0.0202627	0.939212	0.939212	0.0202627	1	1	1	0	0	1	0.939212	0	0.0202627	1	0
382	0.939212	0	0	0	1	0	0.0202627	0.939212	1	0	0.0202627	0.0202627	0.0202627	0.939212	0	0	0.0202627	1	1	1	0	0.939212	0	1	1	0	0.0202627	0.939212	0.0202627	1	0.0202627	0	0.0202627	0.939212	0.0202627	0.0202627	0	1	0.939212	0	1	0	0	0.0202627	0.939212	1	0.0202627	0.939212	0
383	0	0.0202627	0.0202627	0.0202627	0	0	1	0.0202627	1	0	0	0	0.0202627	0	1	1	0.939212	0	0	0.939212	1	0.939212	0.0202627	0.939212	0	0.0202627	0	0.0202627	0.0202627	1	0	0.0202627	0.939212	1	0	0.939212	0.939212	0.939212	0	0.0202627	0.0202627	1	1	0	0.939212	1	0.0202627	1	0
384	0.0202627	0.0202627	1	0	0.939212	0	0.0202627	0.0202627	1	1	1	0	0.0202627	0	0.0202627	0.0202627	1	1	0.0202627	0.939212	0	0.939212	0	0.939212	0.939212	0	0.939212	0.939212	0.0202627	0.939212	1	0	0.0202627	0.0202627	0	0.0202627	0.939212	0.939212	0	0.939212	0.0202627	1	1	0	0.0202627	0.0202627	0	0	0.939212
385	0.0202627	0.0202627	0	0	0.939212	0.0202627	0.939212	0	0	0.0202627	0.0202627	0	0.0202627	0	1	0.0202627	0.939212	1	0	0.0202627	0.939212	0.0202627	0	0.0202627	0.939212	0	0.0202627	0.939212	0.0202627	0.0202627	1	1	0	0.0202627	0	1	0.0202627	0	0	1	0	1	1	0	0	0.939212	0	0.939212	1
386	1	1	0.0202627	0	0	0.0202627	0.0202627	0.0202627	0.0202627	0.939212	0.0202627	0.0202627	0	0	1	1	0.0202627	1	1	0.0202627	0.939212	0.0202627	0	0.939212	1	0.0202627	1	1	0	0	0.0202627	0.0202627	1	1	0	0.0202627	1	0.939212	0	0.939212	0.0202627	1	0	0.0202627	1	0.0202627	0.0202627	1	1
387	0	0.0202627	0.0202627	0.0202627	0	1	1	1	1	0.0202627	0	0.0202627	1	0.0202627	0	1	0.0202627	0.939212	0.0202627	0.939212	1	0.0202627	0.0202627	0.939212	1	1	1	0.0202627	0.939212	0.939212	1	0.0202627	0.939212	0.0202627	0	1	0	0.0202627	1	0.0202627	0.0202627	1	1	0.939212	1	1	1	0.939212	1
388	0.0202627	0	1	0	1	0.939212	0	0.939212	0.0202627	0.939212	0.0202627	1	1	0.939212	0.939212	0	0.0202627	1	0.0202627	0	0.0202627	0.0202627	1	1	0.0202627	0	0.939212	1	0.0202627	1	0.0202627	0.939212	0	0.0202627	0	0.0202627	0.939212	0	0.0202627	0	0	1	0	0.0202627	0.939212	0	0.0202627	0.0202627	0.939212
389	0.0202627	0.0202627	0	1	0	0	0	0.0202627	1	0.0202627	0	1	0	0	1	0	0.0202627	1	1	0	1	0.939212	0	0	1	1	0.939212	0.0202627	0.0202627	1	0.0202627	1	0	0.0202627	0.939212	0.939212	0.939212	0.0202627	0	0.939212	0.0202627	1	0	0.0202627	0.939212	0	0	1	0.939212
390	0.939212	1	0.0202627	0	0.0202627	0.0202627	0.0202627	0.0202627	0.939212	1	0.0202627	0.939212	1	0.0202627	0	1	0.0202627	0.939212	0.0202627	0.939212	0.939212	0.939212	0	0	1	0.0202627	1	1	0	1	1	0	0.0202627	1	0	0	1	0	0.939212	0.939212	0	0	1	0.0202627	0.939212	0	0.0202627	1	0
391	0	0.0202627	1	0.0202627	0.0202627	1	0.0202627	0	1	1	1	0.939212	0	0.0202627	0.0202627	0.939212	0	0	1	0.0202627	1	1	0	0.0202627	0.939212	1	0.939212	0.0202627	0	0	0.0202627	0.0202627	0	0.0202627	0.0202627	0.939212	0	0.939212	0	0.0202627	1	1	0.0202627	0.0202627	0.939212	0.0202627	1	1	0
392	0	0.0202627	1	1	0	0.939212	0.939212	0	1	1	1	0	0.0202627	0.0202627	1	1	1	0.939212	0	0.939212	1	0.0202627	0	1	1	0.939212	1	0.0202627	0.0202627	0.939212	0.0202627	0	1	0	0	1	0.939212	0.0202627	1	1	0	1	0.0202627	0.0202627	0.939212	1	0.0202627	0.939212	0.939212
393	0.0202627	0.0202627	1	0.0202627	0.0202627	0.939212	1	0	0.0202627	0.0202627	0.0202627	1	1	0.0202627	1	0.0202627	0.0202627	0.0202627	0.939212	0.0202627	0	0.0202627	0.939212	0	0.939212	0.0202627	0.939212	0.0202627	0	0.939212	1	0.0202627	0	0	0.0202627	0.939212	0	0	0.0202627	1	0.0202627	0.939212	0	0.0202627	0	0	0	1	1
394	1	1	1	0.0202627	0.939212	0.0202627	1	1	1	0.0202627	0.0202627	0	0.0202627	1	1	0.0202627	0.939212	0.0202627	1	0	0	0.939212	0.0202627	1	0.0202627	1	1	0.0202627	0.0202627	1	1	1	1	0.0202627	0.0202627	1	0.0202627	1	1	0	0.0202627	0	1	0.0202627	0.0202627	0	0.0202627	0.939212	1
395	0.0202627	1	0	0	0	1	0.0202627	0	1	0.0202627	1	1	0.0202627	0.939212	1	1	0.0202627	0.939212	0	0.0202627	0.0202627	0	0.0202627	0.0202627	0	0.0202627	0.939212	0.0202627	0.0202627	0	1	0	0.0202627	0	0.0202627	1	1	0.939212	0.0202627	0.0202627	1	0.0202627	0.0202627	0.0202627	1	1	0	0.0202627	0.0202627
396	0	0.0202627	0.939212	0.0202627	0.0202627	0	0	1	0	0	0	1	1	0	0.0202627	1	0	0.939212	0.939212	0.939212	0.0202627	0.0202627	0.0202627	0.939212	0.0202627	0.0202627	0.939212	1	1	1	0	1	0.939212	0	0.0202627	0	0.0202627	0.0202627	0.939212	0.0202627	0.939212	1	0.0202627	1	1	0.0202627	1	0.0202627	1
397	1	0	1	0.0202627	0.0202627	0.939212	0.0202627	0	0.939212	1	0.0202627	0.939212	0.0202627	0.0202627	1	0.0202627	1	0	0	0	0	0.939212	1	0	0	0.0202627	0	0	0	0.0202627	0	0.0202627	1	0.0202627	0	0	0	0.0202627	1	1	0	0	0	0.939212	0	0.939212	0	0	0
398	1	0.0202627	1	1	1	1	1	0	0	0.939212	0.0202627	0	0.0202627	0.939212	0.939212	1	0	0	0.0202627	0.0202627	0.939212	0.939212	0.939212	1	0.0202627	0.0202627	0	0.0202627	0.0202627	0	1	0.0202627	0	0.939212	0	0	1	0.0202627	0	0.939212	1	0	0	0.0202627	0.0202627	0	0.0202627	0	0
399	0	0.0202627	0	0	0.0202627	0.939212	0.0202627	0.0202627	0.939212	0	0.0202627	0	0.0202627	0.939212	1	0.0202627	1	1	0	1	0	0.939212	0.0202627	0	0.939212	0	1	0.0202627	1	1	0.0202627	1	1	0.0202627	0	1	0.0202627	0.0202627	1	0.0202627	0	0	0.939212	0.0202627	1	0.0202627	0	0.939212	0
400	0	0.0202627	0.0202627	0	0.0202627	1	1	1	1	1	1	0	0	0	0	0	0.0202627	0	0.0202627	0	0.0202627	0	0	0	0	0.939212	0	0	0.0202627	0	0	0.0202627	0	0	0.0202627	0	0.939212	0.0202627	0	0	0.0202627	0	0.939212	0.0202627	0	0	0	0	0.939212
401	0.0202627	0.0202627	0.939212	1	0	0	1	1	0	0	1	0	0	0.939212	0.0202627	0	1	0.0202627	0	0.0202627	0	0.0202627	0.0202627	0	0.0202627	0.939212	0.0202627	0.0202627	0	0.0202627	0	1	0.0202627	0.0202627	0	0.0202627	0	0.0202627	1	0.0202627	0	0	0	0	0	1	0	0	1
402	0.0202627	0.0202627	1	0.0202627	1	1	0.0202627	0.0202627	0.0202627	0	0.939212	0.0202627	1	0	0	0.0202627	0.0202627	0.939212	1	1	1	0.0202627	0.0202627	1	1	0.0202627	1	0.0202627	0.0202627	1	0.939212	1	0.939212	0	0	0.0202627	0.939212	0	0.939212	0.939212	0.939212	0.939212	0.939212	0	0.939212	1	0.0202627	0.939212	1
403	0.939212	0	0.939212	0.939212	0	0	0.939212	0	0	0.939212	0.0202627	0.939212	0	0.0202627	0.0202627	1	0.939212	0.939212	0.0202627	0.0202627	0	0.0202627	0.0202627	0.0202627	0.0202627	0.0202627	1	1	1	0	0.939212	0	1	1	0.0202627	0	0.0202627	0.0202627	0.939212	0.0202627	0.0202627	0.939212	0.0202627	0.0202627	0	0.0202627	0.0202627	1	0.0202627
404	0.0202627	0.0202627	0.939212	0.939212	0.0202627	0	0.0202627	0	0.0202627	0.0202627	1	0.939212	0.0202627	0.0202627	0.939212	0.0202627	0.0202627	1	1	0.0202627	0.0202627	0.0202627	0.0202627	0	1	0.0202627	0	0.939212	0	0	0.0202627	0.939212	0.0202627	0.0202627	0.0202627	0.0202627	0.0202627	0	0.0202627	1	1	0	0.939212	0	0	0.939212	0	0	0.939212
405	1	0.0202627	0	0.939212	0	0.0202627	0.939212	0	0	0.939212	0.0202627	0.0202627	0.0202627	0.939212	0	0	1	1	1	1	0	1	0.939212	0.939212	0	0.0202627	0	0.939212	0.939212	0	0.939212	0.0202627	0	0.939212	0.0202627	0	0.939212	0	0	0.939212	1	0.0202627	0	0.0202627	1	0.0202627	0.939212	0	1
406	0.939212	1	0.939212	0.939212	0.939212	0.939212	0.939212	0	0.0202627	0.939212	0.939212	0	0.939212	0.0202627	0.0202627	0.939212	0	0	0.939212	0.0202627	0	0.939212	0.0202627	0	0.0202627	0.939212	0	0.939212	0	0	0.0202627	0.939212	0.939212	0.939212	0.0202627	0	0.939212	0	0	0.939212	0.939212	0.0202627	0.939212	0.939212	0	1	0.0202627	0	0
407	0.939212	0.939212	0.939212	0	0	0.0202627	0.939212	1	0	0	0.0202627	0	0.939212	0.0202627	1	0.939212	0.0202627	0.0202627	1	0.939212	0	0.939212	1	0	1	0	0	0	0.939212	0	0.939212	0.0202627	0	0.939212	0.0202627	0	1	0	0.0202627	1	0	1	1	0	0.939212	0.939212	0	0.0202627	0.939212
408	0.939212	0	1	0	0.0202627	0	0.0202627	0.0202627	0.939212	1	1	0.939212	1	0.0202627	1	0	0.0202627	0	0.939212	0.0202627	0	0.0202627	0	1	1	0	0.0202627	0.939212	0.939212	0	0.939212	0	0.0202627	0	0.0202627	0.939212	0	0.0202627	0	0.939212	1	0	1	0	0.0202627	0.0202627	0.0202627	0.0202627	1
409	0.939212	1	0	1	0.0202627	0.939212	0	0.0202627	0.0202627	1	1	0	0.0202627	0.0202627	1	0.939212	0.0202627	0	0.939212	0.939212	0.0202627	0	0.0202627	0.0202627	0.939212	0.0202627	0.0202627	1	0	1	1	0.0202627	1	0.0202627	0.939212	0.0202627	0.0202627	0	0.0202627	0	0.0202627	0	1	0.939212	0.0202627	0.0202627	0.0202627	0.0202627	0.0202627
410	0.939212	0.939212	0.939212	0.939212	0.0202627	0	0	0.0202627	0.939212	0.0202627	0.939212	1	0	0.0202627	0	0.939212	0	0.0202627	0.0202627	0.0202627	0.939212	0.939212	0.0202627	0.0202627	0.0202627	0	0.0202627	0	0.0202627	0.0202627	1	0.0202627	0.939212	0.939212	0.0202627	1	1	0.0202627	1	0.939212	0.0202627	0.0202627	0.0202627	0.0202627	0	1	0.939212	1	1
411	0.939212	0	0	1	0	0.0202627	1	1	0	0.0202627	0.0202627	0.939212	0.0202627	0.0202627	1	0.939212	1	0.0202627	0.939212	0.0202627	0.939212	1	0.0202627	1	1	1	1	1	0.0202627	0.0202627	0.939212	0.939212	0.939212	0.939212	0.0202627	1	0	0.0202627	0.939212	0.939212	0	0.939212	1	0.939212	0.0202627	0.0202627	0.0202627	0.0202627	1
412	0.0202627	0.0202627	0.939212	0.939212	0.0202627	0.0202627	0	0.0202627	0.939212	0	0.0202627	0.0202627	0	0.939212	0	0.0202627	0	0	0.939212	0.0202627	0.939212	0.939212	0	0.0202627	0.939212	0	0.0202627	1	0	0	0.0202627	0.0202627	1	1	0	0.0202627	0	0	0.0202627	0.939212	0	0	0	0.0202627	0	0.0202627	1	0	1
413	1	0.0202627	0	0.0202627	0.0202627	1	0.0202627	0	0.0202627	1	0.0202627	0	0.939212	0.0202627	0	0.939212	0.939212	0	1	0	0.0202627	0.0202627	0.939212	0.939212	0.939212	0.939212	0.939212	1	0.0202627	1	1	1	0	0.939212	0	0	0	1	0.0202627	1	1	0	0	0.939212	0.0202627	0	0.0202627	0	0.939212
414	0.0202627	0	0	0.0202627	0.939212	0.939212	0.939212	0.0202627	0	0.0202627	1	0.0202627	1	0	0.0202627	0.939212	0.939212	0.0202627	0.939212	0.939212	0	0.939212	0.939212	0.939212	0.939212	0.0202627	0.939212	0	0.0202627	0	0.939212	0.939212	0.939212	0.939212	1	0	0.939212	0.939212	0.939212	0	1	0.0202627	0.939212	0.0202627	1	0	1	0	0
415	0.939212	0.939212	0.0202627	1	1	0	0.939212	0	0	0	1	0	0.939212	0.0202627	0.939212	0.939212	0.0202627	0	0.0202627	0	0.0202627	0	0.0202627	0.0202627	1	0.939212	0	0.0202627	0.0202627	0	1	0	0.0202627	1	0	0.939212	0.939212	0.939212	0.0202627	0	0.0202627	0.939212	0	0.0202627	0.939212	1	0.0202627	0	0.939212
416	1	1	0	0.0202627	0.0202627	1	0.939212	0.0202627	0.0202627	0.0202627	0	0	0.0202627	0.939212	0.0202627	1	1	0.939212	0.939212	0.0202627	0.0202627	1	0.939212	0.0202627	0.0202627	0.0202627	0.0202627	0.0202627	0.0202627	0.939212	0.939212	0	0	1	1	0.939212	1	0	0.939212	0	0.0202627	0.939212	0.0202627	0.939212	0	1	0.0202627	0.939212	1
417	1	0.0202627	0	1	0	0.0202627	0	0.0202627	0.0202627	0	1	0	0.0202627	0.939212	0.0202627	0	0.939212	0.0202627	0.0202627	0.0202627	0.0202627	1	0	0	0.939212	0	0.939212	0	0	0	0.939212	1	0	0.0202627	0.939212	0.939212	0.939212	0.0202627	1	1	0	0.0202627	0.939212	0.939212	0	0.939212	0.939212	0.0202627	0.939212
418	0	0.0202627	0.0202627	1	0.939212	0.0202627	0.0202627	0.0202627	0	0.0202627	0.939212	0	1	1	0	0	0.0202627	0	0.939212	1	0	0.939212	0	0.0202627	0.939212	0	0.0202627	1	0	0	0.0202627	0	0.0202627	0	0.0202627	1	0	0	0.0202627	1	1	0	0.939212	0	0.939212	0.0202627	0	0.0202627	0
419	0.939212	0.0202627	1	1	0	0	0.939212	0	0	0.939212	0	0.0202627	0	0.939212	0.0202627	0	0.0202627	0.939212	0.939212	0	0.0202627	1	0.939212	0.939212	1	0	0.939212	1	0	0	0.0202627	0.0202627	0	0.0202627	0.939212	0	1	0	0.0202627	1	1	0	1	1	0.939212	0.0202627	0.0202627	0	1
420	0	0.0202627	0.939212	1	0	0.0202627	0.939212	0	0.0202627	0	0	1	1	0.0202627	1	1	1	0	0.0202627	1	0	0.939212	0.0202627	0.0202627	0.0202627	0	0	0.939212	0	0.939212	1	0	0.0202627	0.939212	0	0.0202627	0	0.0202627	0.939212	0.939212	0	0.0202627	1	0.939212	0	0.939212	0	0	0.939212
421	0.939212	0.0202627	0.939212	0.0202627	0.0202627	1	1	1	0.0202627	0	0.0202627	0.0202627	0.939212	0	0	0	0.0202627	1	0.939212	0.0202627	0	1	0	0.0202627	0	0.0202627	0.0202627	0.939212	0	0	0.0202627	0.0202627	1	0	0.0202627	0.939212	0.939212	0.939212	0.939212	1	1	1	0.0202627	0.0202627	0.939212	0.939212	0.0202627	0	1
422	0.939212	0.0202627	0.0202627	1	0	0	1	0.0202627	1	0.0202627	0.0202627	1	0.939212	0.0202627	0.0202627	1	1	0	0	0.939212	0.939212	1	1	1	1	0	0.0202627	0.939212	0.0202627	0	0.939212	0.939212	0.939212	0.939212	0.0202627	0.0202627	0	0.0202627	0.0202627	1	0.0202627	0	0	0	0.0202627	0.939212	0.939212	0.939212	0.939212
423	0.0202627	0.0202627	0.939212	0.0202627	0	0.0202627	1	0.0202627	0.939212	0.939212	0	0	0	0.0202627	0	0.939212	0	0	0.0202627	0	0.0202627	0	0.0202627	0.0202627	0	0.0202627	0	0.939212	0.0202627	1	0.939212	0.0202627	0	1	0.0202627	0.0202627	0	0.0202627	0	0.939212	0.0202627	1	0	0.0202627	0	1	1	1	0.939212
424	0	0.0202627	1	0.939212	0.0202627	0.939212	0.0202627	0.0202627	1	0	0	0.0202627	0.939212	0.939212	0.939212	0.0202627	0	0	0.0202627	0.0202627	0.939212	1	0	0	0	0.0202627	0	1	0	1	0	0	0.0202627	0.939212	0	0.0202627	0.939212	0.939212	1	0	0.0202627	0.0202627	1	0	0	0.939212	0	0	0.939212
425	0.939212	0	0	0.939212	0	0.0202627	1	0	0.0202627	0.939212	0	0.939212	0.939212	0	0.0202627	1	0	0.0202627	1	0.939212	0.939212	0.939212	0	0.0202627	0.939212	0.939212	0.939212	0.939212	0.0202627	1	1	0	0.939212	0.939212	0	0	0.939212	0.0202627	0.0202627	1	0.939212	1	0	0	0.939212	0.0202627	0	0	0.0202627
426	0	0.0202627	1	0.0202627	0.0202627	0	1	0	0	0.0202627	0.0202627	0	0.0202627	0	0.0202627	0.939212	0.0202627	0.0202627	1	0	0	0.0202627	0	0	0.939212	0.0202627	0.939212	1	1	0.939212	1	0.0202627	1	1	0.0202627	0.0202627	0.0202627	0.0202627	0	0.939212	0.939212	0.0202627	0	0.0202627	0.0202627	1	0	0.0202627	1
427	0.939212	0.939212	0.0202627	0.939212	0	0	0	1	0.0202627	1	0	0.0202627	0.0202627	0.939212	0	0.939212	0.0202627	1	1	0.0202627	0.939212	0.0202627	0.0202627	0.939212	0	1	0.0202627	0.939212	0.939212	0.939212	0	0.0202627	0.939212	1	0	1	1	0	0.0202627	0.939212	0.939212	0.939212	0.939212	0.0202627	1	1	1	0.939212	0
428	1	0.939212	0	0.939212	0	0.0202627	0	1	1	0.0202627	0.939212	0	0	0.939212	0.939212	1	1	0.0202627	1	0	0.0202627	0.0202627	0.0202627	0	0.0202627	0.0202627	0.939212	0.0202627	0.0202627	1	0	0.0202627	1	0	1	0	0.0202627	0	0.0202627	1	1	0.0202627	0.0202627	1	0.939212	0	0.0202627	0	0.939212
429	1	1	0.939212	0.939212	0	1	0.939212	0.0202627	0.0202627	0	1	0	0.939212	0.939212	1	0	0.0202627	0.0202627	0.0202627	1	0.0202627	0.0202627	0	0.0202627	0.0202627	0	0.0202627	1	1	1	0	0	0	0	1	0.0202627	0.939212	0.0202627	1	0	0.0202627	1	0.939212	0.0202627	0.0202627	1	1	0.0202627	1
430	0.939212	0.0202627	1	0.939212	0.0202627	0.0202627	1	1	0	0.0202627	0.0202627	1	0.939212	0.0202627	0.0202627	0.939212	0.0202627	1	0.0202627	0.0202627	0	0.939212	0.0202627	0.939212	1	0.0202627	0.939212	1	0	0	0.939212	0.939212	0	0.939212	0.0202627	0	1	0	0.939212	0	0.0202627	0	0	1	0	0.939212	0.0202627	0	0
431	0	1	0.0202627	0.939212	0.0202627	1	0	1	0.0202627	0	0.0202627	1	0	0.0202627	0.939212	0.939212	0.0202627	0.0202627	1	0.939212	1	0	0.0202627	0.939212	0.0202627	0.0202627	0.0202627	0.0202627	0	0.0202627	0.939212	0.0202627	0.0202627	0	0.0202627	1	0.0202627	0.0202627	0.0202627	1	0	0	1	0.0202627	1	0	0.0202627	0.939212	0.939212
432	1	1	0.939212	0	0.0202627	0	0.939212	0.939212	0.939212	0	1	0.0202627	0.939212	0.939212	0.939212	1	1	0.939212	1	0.0202627	0	0	1	0.939212	0.0202627	0.0202627	1	1	1	0	0.939212	0	0.0202627	1	0	0.0202627	0.939212	0	0	0	1	0.0202627	0.0202627	0.0202627	1	0.0202627	0	0.0202627	0.0202627
433	0.0202627	0.0202627	0	0.0202627	0	0	0.0202627	1	0.0202627	0.0202627	0	0	0	0	1	1	0	0.939212	0.939212	0.939212	0.0202627	1	0.0202627	0.939212	0.0202627	1	0.0202627	0.0202627	0	0	0	0	0.0202627	1	0	1	0	0	0.939212	0.0202627	0	1	0.0202627	0	0	0.0202627	1	1	0.939212
434	1	1	0	1	0.939212	0.0202627	0.0202627	1	0	0.939212	0	0	0.939212	0.0202627	1	0.939212	0.0202627	0.0202627	0.939212	0.0202627	0	0.0202627	0.0202627	0.0202627	0.939212	0.0202627	0	0.939212	0	0.939212	1	1	0.939212	0	0	1	1	0.0202627	1	0.939212	0.0202627	0	0.939212	0.939212	0	0.939212	0.0202627	0.0202627	0.939212
435	0.0202627	0.939212	0.939212	0.939212	1	0	0.0202627	0	0	0.939212	0	0.0202627	1	1	0.939212	0.0202627	0.0202627	0	0.0202627	0.0202627	1	0	0.0202627	0	1	0.0202627	0.939212	1	1	0.939212	0.0202627	0.0202627	0.0202627	0.939212	0	0	0	0.0202627	0.0202627	0.939212	0.0202627	0.939212	1	0.0202627	0.0202627	1	1	0	0
436	0.0202627	0.0202627	0.939212	1	0.0202627	0.939212	0.939212	0.0202627	0.939212	0.939212	0.939212	0	0.0202627	0.0202627	0.0202627	0	0.0202627	0.0202627	0.939212	0.939212	0	0.939212	0	1	1	1	0.0202627	1	0	0.0202627	1	0.939212	0.0202627	0	0.939212	0.939212	0.939212	0	0	0	0.939212	0.0202627	0	0	0	0	0	0	1
437	0.0202627	0.0202627	0.0202627	0.939212	0	1	0.0202627	0.0202627	0	0	0.0202627	0	0.939212	0	0	0.939212	0	0.0202627	1	0.0202627	0.939212	0.939212	0.0202627	0.0202627	0.0202627	0.939212	0.939212	1	0.0202627	0.0202627	0.0202627	0.0202627	0.0202627	0.0202627	0	0.0202627	0.0202627	0	0.0202627	0.0202627	0	0.0202627	0.939212	0	0.0202627	0.0202627	0.0202627	1	0.939212
438	0	0	0	0.0202627	0.0202627	0.0202627	1	1	0	0.0202627	1	1	0.0202627	0.0202627	0.0202627	0.939212	0	0	0.939212	1	0	0	0.0202627	0.939212	0.0202627	0.0202627	0.0202627	0.939212	0.939212	0.939212	0.939212	0.939212	0	0.939212	0.939212	0	0.0202627	1	0	0.0202627	0.939212	0	0.0202627	1	0	0.0202627	0.0202627	0	0.0202627
439	0.939212	0.0202627	0	0	0.939212	0.0202627	0	0.939212	0	0	0.939212	0	0	0.939212	0.939212	1	0.939212	0.0202627	1	0	0	0	0.939212	0.0202627	0.939212	0	1	0.0202627	0.939212	0	0	0.0202627	0.939212	0	0.939212	0	0	0.939212	0	0	1	1	1	1	0	0	0.939212	0.0202627	0
440	0.939212	1	0	0.939212	1	0	0	0.939212	0.939212	0	0.939212	0.0202627	1	0	0	0	0.939212	0.0202627	0.939212	0	0.0202627	0.0202627	1	0.939212	0	0.939212	0.0202627	0	0.939212	0.939212	0	0.0202627	1	1	0.0202627	0.0202627	0	0.939212	0	0	0.0202627	0.0202627	0	0.939212	0.939212	0	0.939212	0	0
441	0.939212	0.0202627	0.939212	0.0202627	0.0202627	0	1	0.0202627	0.939212	0.0202627	0.0202627	0.0202627	1	0.0202627	0	0	1	0.0202627	0	0.0202627	0.939212	1	1	0.0202627	0.0202627	0.0202627	0.0202627	1	0.0202627	0	0.0202627	0.0202627	0	0	0.0202627	0	0.0202627	0.0202627	0.0202627	0.0202627	0.939212	0	0.939212	0.939212	0.939212	1	1	0	0
442	0.939212	0	0.0202627	0.939212	1	0.0202627	0	0.0202627	1	0.939212	0.0202627	0.939212	0.939212	0.0202627	0.0202627	1	0.0202627	0.0202627	0	0.0202627	1	0.0202627	0.0202627	1	0.0202627	0.939212	0	0	0.0202627	0	0.0202627	0.0202627	0	0.0202627	0.0202627	0	0	0.0202627	0.939212	0.0202627	1	0	0.0202627	0.0202627	1	0	1	1	0.0202627
443	0.0202627	0	1	0.939212	0	0.939212	1	0	0	0	0.939212	0.0202627	0.939212	0.0202627	0.0202627	0.939212	0.0202627	1	0	0	0.939212	0.939212	0.0202627	0.0202627	0.939212	0	0	0	0.0202627	0.0202627	0	0	1	0.939212	0.939212	0	1	0.0202627	1	0.939212	0.939212	0	0.0202627	0.939212	0	0.0202627	0.0202627	0	0.0202627
444	0.0202627	0.939212	0.939212	0	0.939212	0	0.0202627	0.939212	0.939212	0.0202627	0.939212	0.939212	0.0202627	0.939212	0	0.0202627	0	0.0202627	0.0202627	0.939212	0.939212	0	0	0.0202627	1	0.939212	0.0202627	0.0202627	0	0.0202627	1	0.0202627	0	1	0	0	0.0202627	0	0.0202627	0	0	0	0.0202627	0.939212	0.0202627	0.939212	0.939212	0	0.939212
445	0	0.0202627	1	1	0	0.0202627	1	1	0	0.0202627	0.939212	0.939212	0	0.939212	0.0202627	1	0	1	0	0	0	0	0	0.0202627	0.939212	0.939212	0.0202627	0.939212	1	0.0202627	1	0.0202627	0.0202627	1	1	0.0202627	0	0.0202627	0.0202627	0.0202627	0	0.0202627	0.0202627	0	0.0202627	1	1	1	0.0202627
446	0.0202627	0.939212	0.0202627	0	0	0.0202627	0	1	0	0	0.0202627	0.0202627	1	1	0.0202627	0.0202627	0.0202627	0.0202627	0.0202627	0	1	0.939212	0.939212	0.0202627	0.939212	1	0.0202627	0.0202627	1	0	0.0202627	0.939212	1	1	0.939212	0.0202627	1	0.939212	0.0202627	0.0202627	0	1	0.0202627	0.939212	1	0.0202627	1	0.0202627	1
447	1	0	0.0202627	0.939212	0.0202627	0.0202627	0	0	0.0202627	0	0	0.0202627	0.939212	0	0.0202627	0	0	0.0202627	0.939212	0	0.0202627	0	0	0.0202627	0.939212	0	0.0202627	0.939212	0.939212	0.0202627	0.939212	0	0.0202627	0.939212	0	0.0202627	0	0	1	0.0202627	0.939212	0.0202627	0.939212	0.0202627	0.939212	0	0.939212	0.939212	0
448	0	0	0.939212	1	0.939212	0	0.0202627	0.939212	0.939212	0	0.939212	0.0202627	1	0.0202627	1	0	0.939212	0.0202627	0.939212	0.939212	0.939212	0	0.0202627	0.0202627	0.0202627	0.939212	0.939212	0	0.939212	0.939212	0.939212	1	0.0202627	0.0202627	0.939212	0.0202627	0.939212	0	0.0202627	0	0	0.0202627	0	0	0.0202627	0.939212	0	0.0202627	0.939212
449	0.939212	0	0.0202627	0	0.0202627	1	0	0.0202627	0	1	0.0202627	1	0	0	0.0202627	0	0.0202627	0.0202627	0.0202627	0.939212	0.939212	0.0202627	0	0.939212	0.939212	0.0202627	0.0202627	0.0202627	0	1	0.939212	1	0.0202627	0	0.939212	0.0202627	0.0202627	0.0202627	0	0.0202627	0	0.939212	0	0.0202627	1	1	0.939212	0	0.939212
450	1	0.0202627	0.0202627	0.0202627	0.939212	0.0202627	1	0.0202627	1	0	1	0.939212	1	0	0.0202627	1	0.939212	1	0.939212	1	1	1	0.0202627	0.939212	0.939212	0.0202627	0.939212	0.939212	0.939212	0	0.0202627	0.939212	0	0	0	0	0.0202627	0.0202627	0.939212	0.939212	0	0.939212	0.939212	0.0202627	0.939212	0.939212	0	0.939212	0
451	0.939212	0.939212	0.939212	0.0202627	0.939212	0	0	1	0.0202627	1	0.0202627	1	0	0.0202627	0	0.0202627	1	0.0202627	0.0202627	0.0202627	1	0.0202627	0.939212	0.0202627	0.0202627	0.0202627	0	0.0202627	0.939212	0	0.0202627	1	0	0.0202627	0.0202627	1	0	1	0.939212	1	0.0202627	0.939212	0.0202627	0.939212	0.939212	0.939212	0.939212	0	0.0202627
452	1	0.0202627	0	0	0.0202627	0	0.0202627	0.939212	0.0202627	0	0.0202627	1	0	0	0.939212	0.939212	0	0.939212	0.0202627	0	0.0202627	0	0	0.939212	0	0	0.0202627	1	0.0202627	1	0.0202627	1	1	0.0202627	0.939212	0	0.0202627	0.939212	0.939212	0.939212	1	0.939212	0.0202627	1	0	0.0202627	0	0.0202627	0
453	0	0	0.939212	0.0202627	1	0.939212	0	1	1	1	0.0202627	0	0.0202627	0	0.0202627	0.0202627	0.0202627	1	1	1	0.0202627	1	0.0202627	0.939212	0.939212	0.939212	1	1	1	0.939212	0.939212	0	0.0202627	0	0.0202627	0	0.939212	0.939212	0.939212	0.939212	0.0202627	1	0.939212	0.0202627	0	1	0.0202627	0.939212	1
454	0.939212	0.0202627	0.939212	0.0202627	0.0202627	0.0202627	0	0	0.0202627	0	0.0202627	0.0202627	0.939212	0	0.0202627	0.939212	0.0202627	0.0202627	1	0	1	0.0202627	0	1	0.0202627	0.939212	0	0.0202627	0	0.0202627	0.0202627	0.939212	1	1	0.939212	1	0	0.939212	0	0.0202627	0.939212	0.939212	0	0	0.939212	0.939212	0.939212	1	1
455	0.0202627	0.939212	1	0	1	0	0	0.939212	0	1	1	0.939212	0.0202627	0.0202627	0.939212	0	0.0202627	0.0202627	0.939212	0.0202627	0.939212	0.939212	0.939212	1	0	0	0	0.939212	0.0202627	1	1	0	0.0202627	0	0	0.0202627	1	0	0	0.939212	0	0.0202627	1	0	0.0202627	0.0202627	0.0202627	0.939212	0.939212
456	0.0202627	0.0202627	0	0.939212	0.939212	1	0.939212	0.939212	0.939212	0.0202627	1	0.939212	0.0202627	0.939212	1	0	0.939212	0	0.0202627	0	0.0202627	0	0	0	0.939212	0.0202627	0.0202627	0.0202627	0.0202627	0.939212	0.0202627	0.939212	1	0	0.939212	1	0.939212	1	0.0202627	0.0202627	0.0202627	0	0	0	1	0.0202627	0.939212	0.939212	0.0202627
457	0.0202627	0.0202627	0.939212	0.0202627	0.0202627	0	0.939212	0.939212	0.939212	0.0202627	0.0202627	0	0.939212	0.939212	1	1	0.0202627	1	0.0202627	0.0202627	1	0.0202627	0	0.939212	0.939212	0.0202627	0.939212	0	0	0.0202627	0	0	0.0202627	1	0.939212	1	1	0.939212	0.0202627	0.0202627	0.939212	0.0202627	0.0202627	0.939212	0.0202627	0.939212	0.0202627	0.0202627	1
458	1	0.939212	0.939212	1	0.0202627	0.0202627	0.0202627	0.0202627	0	1	0.939212	0	1	1	0	0	0.0202627	0.0202627	0.0202627	0	0.0202627	1	0	0.0202627	0.0202627	0.0202627	1	0	0	1	0	1	0.939212	0.0202627	0.0202627	0.939212	0	0	0.939212	0.939212	0.939212	0	1	0.0202627	0.0202627	0.0202627	0	0.0202627	1
459	0	0	1	0.939212	0.0202627	1	1	0.0202627	0.0202627	0.0202627	0.939212	0	0.939212	0	0.939212	0.0202627	0	0.0202627	0.0202627	0.0202627	0.939212	0	0	0.0202627	0.0202627	0	0.939212	0.939212	0	1	1	0.0202627	0.939212	0	0.939212	1	0	0.939212	0.0202627	1	0.939212	0.939212	0.0202627	1	0.0202627	0.939212	0	0	0
460	0	0	0	0.0202627	0	0	0.0202627	1	1	1	0.0202627	0	1	0.0202627	0.939212	0.0202627	0.939212	0	0	0	1	0	0.0202627	0	0	1	0.0202627	0	0.0202627	0.0202627	0.0202627	0	0	0	0.0202627	0.939212	0	0	0	1	0.939212	1	0.939212	0.939212	0.0202627	1	0.0202627	0.939212	0.0202627
461	0.939212	0	0	0	0.0202627	0	0.939212	0	0	1	0.939212	1	1	0.0202627	0.939212	0	0.0202627	1	0.0202627	0.939212	0.939212	0.0202627	0	0.939212	0.0202627	0	0.939212	0	1	0.0202627	0	0	1	0	0.939212	0	0.0202627	1	0.0202627	0.0202627	1	0.0202627	1	0.0202627	1	1	0	0	1
462	0.0202627	0	0	0	0.939212	0.0202627	0.939212	1	1	1	0.0202627	0.939212	0	0.939212	1	0.0202627	0	0	0.0202627	0	0	0.0202627	0	0.0202627	1	0	0	0.0202627	0.0202627	0	0.0202627	1	0.0202627	1	1	0.0202627	0.939212	1	1	1	0.939212	0.0202627	0	0.0202627	0.0202627	0.0202627	0.0202627	0	1
463	0.939212	0.939212	0.0202627	1	0.0202627	1	0	0.0202627	0.939212	0	0.939212	0.0202627	0.0202627	1	0.0202627	0	1	0.0202627	0.0202627	1	0.0202627	0	0	0.939212	0	0.0202627	0.0202627	0	0.0202627	0	0.0202627	1	0.0202627	0.0202627	0	0	0.939212	0	0	0.0202627	0.939212	1	1	0	0	0.939212	0.939212	0.0202627	1
464	1	0	0.939212	0	0	0.939212	0	1	1	0.0202627	0	1	0	0.0202627	0.0202627	1	1	0.0202627	0	0	1	1	1	0.939212	0.0202627	1	1	0.0202627	0.939212	0.939212	0.0202627	0.0202627	0.0202627	0.0202627	1	1	1	1	0.0202627	1	0	0	0.939212	0.0202627	0.0202627	1	0.0202627	0.0202627	0.0202627
465	0	0	0.939212	0.0202627	0.0202627	0.939212	0	1	1	1	0.939212	1	1	0.0202627	0.0202627	0.0202627	0.939212	0.939212	0.0202627	1	1	1	0	0.939212	0.0202627	0	0.0202627	0	0	1	0	0.939212	0.939212	0.939212	0	0.939212	0.0202627	1	0.0202627	0	0	0.0202627	0	0	0.939212	0.0202627	0	0	0.0202627
466	0	0.939212	0.0202627	0.0202627	0.939212	0	1	0	0	0.939212	0	0.939212	0	0	0.0202627	0.939212	0	0.939212	0	0.0202627	0	0.939212	0.0202627	1	0	0.0202627	0	0.0202627	0.0202627	1	0	0.939212	0.0202627	0.939212	0.0202627	0.939212	0.0202627	0.0202627	1	0.0202627	0	0.939212	0.0202627	0.0202627	0.939212	0.0202627	1	0	0.0202627
467	0	1	0	0.0202627	1	1	1	0	0.0202627	0.0202627	0.0202627	0	0.0202627	0	0	0.0202627	1	0.0202627	0.0202627	0	0	1	0	0.939212	0	1	1	1	1	0	1	1	0.939212	0.0202627	1	1	1	0	0.939212	0.939212	1	1	0	0.0202627	0.0202627	0.0202627	0	0.939212	0.939212
468	0	0	0	0.0202627	0.0202627	0.0202627	0	0	0.0202627	0	0.0202627	0.939212	0.0202627	0	0	0.0202627	0	1	0.0202627	0.0202627	0	0	0.0202627	1	0.0202627	0.939212	0.0202627	0.0202627	0.939212	0.0202627	0.0202627	0.0202627	0.939212	0	0	1	0.939212	0	0.939212	0	0.0202627	1	1	0.939212	0.0202627	0.939212	0.0202627	0	1
469	0	0	0.939212	0	1	1	1	0.939212	0.0202627	0.0202627	0.939212	0.939212	0	0.0202627	0	0.0202627	0.0202627	0.0202627	0.0202627	0.0202627	1	0	0.0202627	1	0.939212	0	1	0	0	0.939212	0	0.0202627	0	0	0	0.939212	0	0.0202627	0	0	0	0	1	0.0202627	0.0202627	0.0202627	1	0	1
470	0	0	1	1	1	0	0.0202627	0.939212	0.939212	0.0202627	1	0	1	0.0202627	0.0202627	1	0.939212	0.939212	0.0202627	0.0202627	0.0202627	1	0	0	0.939212	1	1	0.939212	0.0202627	0.939212	1	0.0202627	0.939212	0.939212	0	0.939212	1	0.0202627	1	1	1	0	1	1	0	1	0.0202627	0.939212	1
471	0	1	0.939212	1	0.939212	0.939212	1	0.939212	0.939212	0.939212	1	0.939212	0.0202627	0.939212	0	0.939212	0.939212	0.939212	1	1	0.939212	0	0.939212	0.939212	1	0.0202627	1	0.939212	0.0202627	1	0	0	0	0	0.0202627	1	0.0202627	0.0202627	1	0	1	0.0202627	0	0.0202627	0.0202627	0.939212	1	0.0202627	0.0202627
472	0.0202627	0.0202627	0	1	1	1	1	1	0.939212	0.0202627	0.0202627	0.0202627	0.939212	0.0202627	0.0202627	0.0202627	0.939212	0.939212	0.939212	0	0.0202627	0.939212	0	0.939212	0.0202627	0.0202627	0.939212	0.939212	0.939212	0	0.0202627	0.939212	0.939212	0.939212	0.0202627	0.0202627	1	0.0202627	0.939212	0.0202627	0.0202627	1	0.0202627	0.0202627	0	0	1	1	1
473	0.0202627	0.0202627	0.939212	0.939212	1	0.939212	0.939212	0	1	0.939212	0.0202627	0.0202627	1	1	0.939212	0.0202627	0.0202627	1	0	0	1	0.939212	0.0202627	1	1	1	0.939212	0.939212	0.0202627	0	0	0.0202627	1	0.0202627	1	1	0.0202627	0.939212	1	1	1	0	1	0.939212	0.939212	1	1	1	0.939212
474	0.939212	0	0.0202627	0	0.939212	0	0.939212	0.0202627	0	0.939212	0.939212	0	1	0.939212	0.939212	0	1	1	1	0	0.0202627	0.0202627	0.939212	0.0202627	0.939212	0.0202627	0.939212	0.939212	0.0202627	0.0202627	1	1	0.0202627	1	0.0202627	0	0	0.0202627	1	1	0.0202627	0.939212	0.939212	0.0202627	1	0.939212	0.0202627	0.939212	0.0202627
475	0.939212	0.0202627	0.939212	0.0202627	0.0202627	0.939212	0.0202627	0.0202627	0.939212	0.0202627	0.0202627	0.939212	0.0202627	0.0202627	0.939212	0.0202627	0.0202627	0.0202627	1	0.0202627	0.0202627	1	0.0202627	0.939212	0.0202627	0.0202627	1	0	0.0202627	0.0202627	0	0	0	0.939212	0.939212	0.0202627	0	1	0.939212	0.0202627	0	0.939212	0	1	0	0.0202627	0	1	0.0202627
476	0.0202627	0	0.0202627	0.0202627	0.0202627	0.939212	0.0202627	0.939212	0.0202627	0.0202627	1	0.939212	0.0202627	0.939212	0	0.0202627	0.0202627	1	0	0.939212	0	0.0202627	0	1	0.939212	0.939212	0.0202627	0.0202627	0.939212	0	0.939212	0.0202627	0.939212	1	1	0.939212	0.0202627	1	0.0202627	0.0202627	0.0202627	0.939212	1	1	1	1	1	0.0202627	0.0202627
477	1	0	0.939212	0	0.0202627	1	0.0202627	0.939212	0.939212	0.0202627	1	0.0202627	0.0202627	0.0202627	0	0	0.939212	0.939212	0.0202627	1	0.0202627	0.939212	0	0	1	0.0202627	0.939212	0.939212	0.939212	0.939212	0.939212	0.939212	0	0.0202627	0.939212	1	1	1	1	0	0.0202627	0	0	0	0	1	0	0.0202627	1
478	0.939212	1	1	0.939212	0.939212	0	1	0.939212	1	0.939212	1	0	0.939212	0	0.0202627	0.939212	0.939212	1	1	0.0202627	0.939212	0.939212	0	1	0.939212	0.939212	0.0202627	1	0.0202627	1	0.939212	0.0202627	0.939212	0.939212	0	0.0202627	1	1	0	1	0.0202627	1	0.939212	0.939212	1	1	1	1	1
479	0	1	0.0202627	0	0	0	0	1	1	0.939212	1	0.0202627	0.0202627	1	1	0.939212	0.0202627	1	0.0202627	1	1	0	1	0.939212	0.939212	1	1	0.0202627	1	0	1	1	1	0.939212	1	1	0.0202627	1	1	0.939212	1	0.939212	0.0202627	1	0.939212	0	0.0202627	0.939212	0.0202627
480	0.939212	0	0	0	1	1	0	0.0202627	0.0202627	0	0.0202627	0.0202627	1	0	0.0202627	1	0	0.0202627	0.939212	0.0202627	0	0.0202627	0.939212	0.0202627	0	1	1	1	0	1	0.939212	0.0202627	0.0202627	1	0.939212	1	1	0	1	0.0202627	0.939212	0	0.0202627	1	1	1	1	1	0.939212
481	0.0202627	0.939212	0.939212	0.0202627	0.939212	1	0.0202627	0.0202627	0.939212	0.939212	0	0.939212	1	0	0.939212	0	0	1	0.939212	0.0202627	0.939212	1	0	0.939212	1	1	1	1	0.939212	0	0	0.0202627	1	1	0	0.0202627	1	0.0202627	0	0.0202627	0.0202627	0.0202627	1	1	0	0.0202627	0	0	0.0202627
482	0.0202627	1	0	0.0202627	0.0202627	0.939212	0.939212	0.939212	0.939212	0.939212	0	0	1	1	0	0.939212	0	1	1	1	0.939212	0.939212	0	0	0.939212	0.939212	0.0202627	0.0202627	0.939212	0	0.0202627	1	1	0	0.0202627	0.939212	0.939212	1	0	1	1	0.939212	0.0202627	0.939212	1	1	1	0.939212	0.939212
483	0.939212	1	0	0.939212	0.939212	1	0	0.0202627	0.939212	0.0202627	1	0.939212	0.0202627	1	0.0202627	1	1	0.939212	1	0.939212	0.939212	0.939212	0.939212	1	0	0.0202627	0.939212	0.0202627	0.0202627	0.939212	0.0202627	0.939212	0	0.939212	0.939212	0.0202627	0.939212	1	0	0.939212	0.939212	0.939212	0.939212	0	0.0202627	1	1	0.939212	1
484	0.939212	0.939212	0	0.939212	0.0202627	0.939212	0.939212	0.939212	0.939212	1	1	0	0	0.0202627	0.939212	0.939212	0	1	0.939212	1	0	0.0202627	1	0	1	0.939212	1	0.939212	1	0	0.0202627	1	0.939212	1	1	1	0	0	0.0202627	0.939212	0	0.0202627	0.0202627	0.939212	0	0	1	0	0.939212
485	0.939212	1	0.939212	0.939212	1	0	1	0.0202627	0.939212	0.0202627	0.939212	0	1	0.0202627	1	1	0.0202627	0.0202627	0.939212	0.939212	0	0	1	0	0.939212	0.939212	0.939212	0.939212	1	0.0202627	0	1	0.939212	0.939212	0.939212	0.939212	0.0202627	1	1	1	1	0.939212	1	0	1	0.939212	1	0.939212	0.939212
486	0.939212	1	0	0.939212	0.939212	0.939212	1	0	1	0	0.0202627	0	0.939212	1	0.939212	1	1	0.939212	0.0202627	0.0202627	0.939212	1	0	1	0.939212	0.0202627	0.939212	1	0	0.939212	0	0.0202627	0.939212	0.939212	0.939212	0.0202627	0.939212	0	1	0.939212	0.0202627	0.939212	0.939212	0	1	1	0	1	0
487	0.939212	0	1	0	1	1	1	0.939212	0	0.939212	0	0.939212	0.939212	0.0202627	0.939212	0.0202627	1	0	0	0.0202627	0.939212	0.0202627	0.0202627	1	1	1	1	0	1	1	0.0202627	0.0202627	0.939212	0.0202627	0.0202627	0	0.0202627	1	0.0202627	1	0	0.0202627	1	1	0.939212	1	1	0.939212	0.0202627
488	1	0	0	1	0.939212	1	0	1	0.939212	0.0202627	0.0202627	1	1	0.939212	0.0202627	1	1	1	0.939212	1	0.0202627	1	0.0202627	0.939212	0.939212	0.939212	1	0.939212	0.0202627	0.939212	0.939212	0.939212	0.939212	0	0.0202627	0.939212	0	0.939212	0.0202627	0	0.0202627	0.939212	0	1	1	1	1	0.939212	1
489	0.939212	0.939212	0.939212	1	0	0.0202627	0.0202627	1	1	0	0.939212	1	1	1	1	0.0202627	0.0202627	0	0.0202627	1	1	0	0.0202627	1	1	0	1	0.939212	1	1	0.0202627	0.0202627	0.0202627	0.0202627	1	0	0	0.939212	0.0202627	0.939212	0.939212	1	1	1	0.939212	0.0202627	1	0.0202627	1
490	0	0.0202627	1	0.0202627	0.0202627	0.939212	0	0	0.0202627	0	0	0	0.0202627	0.939212	0.939212	0	0.939212	1	1	0.939212	1	0.939212	0.0202627	0.0202627	0.0202627	0.939212	0.0202627	0.939212	0.939212	0.0202627	0.0202627	1	1	0.0202627	0.939212	0.939212	0.939212	1	0.0202627	0.939212	0.939212	0.939212	0.0202627	1	1	1	0.0202627	0.0202627	1
491	0.0202627	0.0202627	1	0	0.939212	1	1	1	0.0202627	1	0	0.0202627	0.0202627	0.939212	0	0.0202627	0	0.0202627	0.0202627	1	0	0.0202627	0.939212	0.0202627	1	0	0.0202627	0.939212	0.939212	0.939212	1	1	1	0	0.939212	1	0.0202627	0.939212	0.939212	0.939212	0.0202627	0.0202627	0.0202627	0.939212	0	0.0202627	1	1	0.0202627
492	1	0.0202627	0.0202627	0.939212	0	0.939212	0	0.939212	1	0	0.939212	0.0202627	0.0202627	0	0	0.0202627	1	0.0202627	0.939212	0.939212	0.0202627	0.0202627	0.939212	1	0.0202627	0	0.0202627	0	0.0202627	0.0202627	0.0202627	0.939212	0.0202627	0.939212	0.939212	0.0202627	0	0	0.939212	0.0202627	1	0.939212	1	0.0202627	0	0.0202627	0.939212	0.939212	0.0202627
493	0.0202627	0	0	0.939212	0.0202627	1	0.939212	0.939212	0.0202627	0.939212	1	0.0202627	1	0	0.0202627	0.0202627	0.0202627	1	0.939212	0.939212	0.939212	1	1	1	0.939212	0.0202627	0.0202627	0.0202627	0.0202627	0.939212	0.939212	0	1	1	0.0202627	0.939212	1	0	0.0202627	0.0202627	1	1	1	0	1	0.0202627	0.939212	0.939212	1
494	0.0202627	1	1	0	0	0.939212	0.0202627	0.939212	1	0	1	0	0	1	0	0	1	1	1	1	0.0202627	0.0202627	0.939212	1	0.939212	0	0.0202627	0	0.0202627	1	1	0.939212	1	0	1	1	1	0	1	1	1	0	0.0202627	0.0202627	1	1	0.939212	1	1
495	1	0.939212	1	1	1	0	1	1	0	0.0202627	0.0202627	1	0.939212	0.939212	0.939212	0	0.0202627	0	0.0202627	0.939212	0	0.939212	0.0202627	0	0.0202627	0	0.0202627	0.0202627	0.939212	0	0.939212	0.0202627	0.0202627	0.0202627	0.0202627	0.0202627	0.0202627	0.939212	1	0.0202627	1	0.939212	1	0.939212	0	0	0.0202627	0.0202627	1
496	0.0202627	0.939212	0.939212	0.0202627	0.0202627	0.0202627	0.939212	0.0202627	0.939212	0.0202627	0.939212	0.939212	1	0	0.939212	0.939212	0.939212	0.939212	0.939212	0.939212	1	1	0.0202627	0.939212	1	0.939212	0	0.939212	1	1	0	0	0.939212	0.0202627	0	0	1	0.0202627	1	0	0.939212	0.939212	0.939212	0.0202627	0.0202627	0.939212	1	0	1
497	0.939212	0.0202627	0.939212	0	1	0.939212	1	0	0.939212	1	1	0.939212	0.939212	0.939212	1	0	0.939212	0	0.939212	0.0202627	0.939212	1	0	0.939212	1	1	0.0202627	0.0202627	1	0.0202627	0	0.939212	0	1	1	0.0202627	1	1	0.939212	1	0.939212	1	1	0.939212	1	1	0	0.939212	0.0202627
498	1	1	1	1	0.0202627	1	0	1	0	0.0202627	0	1	0	0.0202627	1	0.0202627	1	0.939212	0.0202627	0.939212	1	1	0	0	0.0202627	0.0202627	0	0.0202627	0	0	1	0.0202627	0	0.0202627	1	0.0202627	0.939212	0.0202627	0.939212	1	0.0202627	0	0.939212	0.939212	0	1	0.939212	0	0.939212
499	0.0202627	1	1	1	0.0202627	0.939212	0.0202627	0.939212	0	1	1	1	0.939212	0.0202627	0.0202627	1	0	0.0202627	1	1	1	0.939212	0.0202627	0	0	0.939212	1	1	1	0	1	0.0202627	0.939212	0.0202627	0.0202627	0.0202627	1	1	0.939212	1	0.0202627	0.0202627	1	0.0202627	0.939212	1	0.0202627	1	0
500	0.0202627	1	0	1	0.939212	0	1	0.0202627	0.939212	1	0.0202627	0	0.0202627	0.0202627	1	1	0.0202627	0.939212	1	1	0.0202627	0.939212	0	1	1	0.0202627	0.939212	1	1	0	0.939212	0.0202627	1	0	0	0	1	1	1	0	1	0	1	0	0.0202627	0	0.0202627	0.939212	1
501	0	0	0.0202627	0.939212	0.0202627	0.0202627	0.939212	1	0.0202627	0.0202627	0	0.0202627	0.939212	0.939212	1	0.939212	0.0202627	0.939212	0	0.939212	0	0.939212	0.0202627	0.939212	0	0	0.939212	0.0202627	1	0.939212	1	0.939212	0	0.0202627	1	0	0.939212	1	0.0202627	1	1	0.0202627	1	0.0202627	0.939212	0	0.939212	0.939212	1
502	0	0.939212	0.939212	0.939212	0.0202627	0	0	0.939212	0	1	0	1	0.0202627	0.939212	1	1	1	1	1	0	1	1	1	1	0	0.0202627	1	0	0.939212	1	1	1	1	1	1	0	0.0202627	0	0.0202627	0.0202627	0.0202627	1	0.939212	0.0202627	0.0202627	1	0	1	0
503	0.939212	0.939212	0.0202627	0.0202627	1	0.0202627	0.939212	0	0.0202627	0	0.0202627	0.0202627	1	0.0202627	0.0202627	0.0202627	0.939212	0.939212	0.939212	0.939212	0	0.939212	0.0202627	0.939212	1	0.939212	1	1	1	0.0202627	0.0202627	1	0	0.0202627	0.939212	0	0.939212	1	1	0.0202627	0.939212	0.0202627	1	0.0202627	0.939212	0.939212	0.939212	1	0.939212
504	0.0202627	0.939212	0	0.0202627	1	0	0.0202627	1	0.939212	0.0202627	0.939212	0.939212	0.0202627	0.939212	0.939212	0.939212	0.0202627	0.939212	0	0.939212	0	0.0202627	0	0.939212	1	1	1	0	1	0.0202627	0.939212	0	0.939212	0.939212	0	0.0202627	0.0202627	1	0	0	1	1	0.939212	1	0.939212	0.0202627	0	0.0202627	0.0202627
505	0.0202627	0.939212	1	0	0	1	1	1	1	1	1	0	0.0202627	0.939212	0	1	0.939212	0.0202627	0.0202627	0.939212	1	1	1	1	1	0	0.0202627	0.0202627	0.0202627	1	0.939212	0	0.0202627	0.0202627	0.939212	1	0.939212	1	0.939212	1	0.0202627	0.0202627	0.939212	1	0.939212	0.0202627	0.0202627	1	1
506	0	0.939212	0.939212	1	0	0.0202627	0.0202627	0.939212	1	0.939212	0	0.939212	1	0	0.0202627	0.0202627	0.939212	1	0	0.939212	0.939212	0.0202627	0.0202627	0.939212	0.0202627	0.0202627	0.0202627	1	0.939212	0.0202627	1	1	1	0.0202627	0.0202627	0.0202627	0.939212	0	1	0	0.0202627	0.0202627	0.0202627	0	0.0202627	1	0	1	0.0202627
507	0.939212	0.0202627	0.939212	0	0	1	1	0.939212	1	1	0	0.0202627	0.0202627	0.0202627	0.0202627	0.939212	0.939212	1	0.0202627	0.939212	0.939212	1	0.0202627	0.939212	0	0.0202627	0.0202627	1	0.0202627	0	0.0202627	0.0202627	0.0202627	0.0202627	0.0202627	0.0202627	1	1	0.0202627	1	0.0202627	0.0202627	0.0202627	0.939212	0.0202627	0.0202627	0.0202627	0.0202627	0.0202627
508	0.0202627	1	0.939212	0.0202627	1	1	1	0.939212	0.939212	1	1	1	0	0.939212	0.0202627	0.939212	0	0	1	0	0	0.939212	0	0.939212	1	0	0.939212	0.0202627	1	0	0.939212	0.939212	1	0.0202627	1	0.0202627	1	0.939212	0	0.939212	1	0.0202627	1	0.939212	0	0.939212	0.939212	1	1
509	0.939212	0.0202627	0.939212	0.0202627	0.0202627	0	0.939212	0.939212	0.0202627	0.939212	0	0.0202627	0	0.0202627	0.0202627	1	0.939212	0.0202627	1	0.939212	0	0.939212	0.939212	0.939212	0	0	0.0202627	0	0.0202627	0.939212	0.939212	0	0	0.0202627	0	0	0.0202627	0	1	0.0202627	0.0202627	0	0.939212	0	0.0202627	0	0.939212	0	0.939212
510	0.939212	0.939212	0	0.939212	0.939212	0	1	1	0	0.939212	0.939212	0	0.939212	0.0202627	0.939212	1	0	0	1	1	0.939212	0.939212	0.0202627	0.0202627	1	0.939212	0.0202627	0.939212	0.0202627	0.0202627	0.939212	0	1	0	1	0.939212	0.939212	0.939212	0.939212	0	0.939212	0	0	1	0.939212	1	0.0202627	1	1
511	0.939212	0	0.0202627	0.939212	0	0	0.0202627	0.0202627	0.939212	0.939212	0.939212	0.0202627	1	1	0.939212	0.0202627	0.0202627	1	0.939212	0.0202627	0	0.939212	0.939212	0.939212	0.939212	0.939212	0.939212	0.0202627	0.0202627	0.939212	0.0202627	1	0.939212	0.0202627	0.0202627	0	0	0.0202627	0.939212	0.939212	0.0202627	0.0202627	0	0.0202627	0.0202627	1	0.0202627	0.939212	0
512	0.0202627	0.0202627	0.939212	0.0202627	0.0202627	0.0202627	0.939212	0	0.0202627	0	0.0202627	0.0202627	0.939212	0.939212	0.939212	0.939212	0.939212	0.0202627	1	0	0	1	0	0.0202627	1	1	0.939212	1	0	0	1	0	0	0	0.939212	0	0.939212	0.939212	0.939212	0.939212	0.939212	0.0202627	0.0202627	1	0.939212	1	0.0202627	0.939212	0.0202627
513	0.939212	0.0202627	1	0.0202627	0	0	0.0202627	0.939212	0	0.939212	0.939212	0.939212	0.0202627	0.939212	0	0.939212	0	0	0	0.0202627	1	0	0.0202627	0.0202627	1	0	0.0202627	0.939212	0.0202627	1	1	0.0202627	0.0202627	0.0202627	0.0202627	1	0.939212	1	0.0202627	0.939212	0	0	0	1	0.0202627	0.0202627	0.939212	0	0.939212
514	0.0202627	1	0.0202627	1	1	0.939212	1	1	0.939212	0.939212	0.939212	0.939212	0.0202627	0.0202627	0.939212	1	0	1	0	1	0	0	1	0.939212	1	1	0.939212	0	0.939212	0	0.939212	1	0.0202627	1	1	0.939212	1	1	0.0202627	0.0202627	0.939212	1	1	0.0202627	0.939212	0.939212	0.0202627	1	0.939212
515	0.0202627	0.939212	0.939212	1	0.939212	0.939212	0.939212	1	1	0.939212	0.0202627	1	1	0.939212	0.0202627	1	1	0.939212	0.939212	0.939212	0.939212	1	0.0202627	0.939212	0	1	0.0202627	0.939212	0	0.0202627	0.939212	0.939212	0.939212	1	0.0202627	1	1	1	0	1	0.0202627	0.0202627	0.939212	0	0.0202627	1	1	0.939212	1
516	1	0.0202627	0.0202627	1	1	1	0.0202627	0.0202627	1	1	0.0202627	0.0202627	1	0.0202627	0.0202627	0.0202627	0.939212	0.939212	0.0202627	1	0.0202627	1	0	0	1	0.939212	1	0.0202627	1	0.0202627	0.939212	0	0.0202627	0.0202627	0	0.0202627	0.0202627	1	1	1	1	0.939212	0	0.0202627	1	0	0.0202627	0.939212	0.939212
517	0.939212	0	1	1	1	0.939212	0.939212	0.939212	1	0	0	0	0.939212	1	0	1	0.0202627	0.939212	0.939212	0.939212	1	1	0.0202627	0.0202627	1	0.0202627	0.939212	1	0	1	1	0.0202627	1	1	0	1	0.0202627	0.0202627	0.0202627	1	0.0202627	0.0202627	0	0.0202627	0.939212	0.0202627	0.0202627	0.0202627	0.939212
518	1	1	0	1	1	0	0.0202627	0.939212	0	0.939212	1	0	0.939212	0.939212	0.939212	0.0202627	0	0.0202627	0	0.0202627	0.0202627	0.939212	0	0.939212	0.0202627	0.0202627	0	1	0.0202627	1	0	0.939212	0.939212	0	0.939212	0.0202627	0.939212	0.0202627	0.0202627	1	1	0.0202627	0.939212	0.939212	0.0202627	0.0202627	0.0202627	0.0202627	0
519	0	0.939212	0.0202627	0.939212	0.0202627	0.939212	0	0.939212	0.939212	0.939212	0.0202627	0.0202627	0	0	0	0.0202627	0.0202627	1	0.0202627	0.0202627	0.939212	0.939212	0.0202627	1	0	1	0	0.0202627	0.0202627	0.0202627	1	1	1	0.0202627	1	1	0.939212	0.0202627	0.0202627	0.0202627	0.0202627	1	0.0202627	0.0202627	0.939212	1	1	1	0
520	0	0	1	1	1	0.0202627	0.0202627	0.939212	0.939212	0	0.939212	0.939212	0.939212	0	1	0.0202627	0.0202627	0.0202627	0.0202627	0.0202627	1	0	0	0.939212	0	1	1	0.0202627	1	0.0202627	1	0.0202627	1	0.0202627	1	0.939212	0.0202627	0	0.0202627	0	1	0.0202627	1	0.0202627	0.0202627	0	0.939212	0.939212	0.0202627
521	1	0.0202627	0.0202627	0.0202627	0.939212	0.0202627	0	0	0.0202627	0.939212	1	0	0.0202627	1	1	0	0.0202627	0	0.0202627	1	1	0.939212	0.939212	0.939212	0.939212	1	0	0	0	0.0202627	0.939212	0	0.0202627	0	0	1	0.0202627	1	1	0.939212	0.0202627	0.0202627	0.0202627	1	0.939212	0	0.939212	0.0202627	0.939212
522	0.0202627	1	0.0202627	0.939212	0.0202627	0.0202627	1	0.0202627	0.0202627	0.0202627	0.939212	0.939212	0.939212	0.939212	1	0	1	0.939212	0.939212	0.0202627	0.0202627	0.939212	0.0202627	1	0	1	1	0.939212	0.0202627	1	0.0202627	0.939212	0	0.0202627	0.0202627	0.939212	0.0202627	1	1	0.939212	0.939212	0.939212	0.939212	0.939212	0.939212	0.939212	0.0202627	0.939212	0.939212
523	0.939212	0	1	1	1	0	0	0.939212	0.0202627	0.939212	0.0202627	0.0202627	1	0.0202627	0.0202627	0	0.0202627	0.939212	0.0202627	0.0202627	0.939212	0.0202627	1	1	0.939212	0.0202627	0.939212	0.939212	1	1	0.939212	0.0202627	0.0202627	1	0.0202627	0.939212	0	0	0.0202627	0	0.0202627	0.0202627	0.0202627	1	0.939212	0.939212	0.0202627	0.939212	0
524	0	0.0202627	1	0.0202627	0.0202627	1	0.0202627	1	0	0.939212	1	0.939212	0	1	1	0.939212	0.0202627	1	0.939212	0	0.0202627	0	0	0.0202627	0	0.0202627	1	0.0202627	1	1	0.939212	0	0.0202627	0	1	0.939212	0.0202627	0.939212	0	1	0.0202627	0.939212	0.0202627	0.939212	0.939212	0	0.0202627	0.0202627	0.0202627
525	0.0202627	0.939212	0.939212	0	0.939212	0.0202627	1	0.0202627	0.0202627	0.939212	0.939212	0.939212	0.0202627	1	0.939212	0.939212	0	0.0202627	0.939212	1	1	0	0.0202627	1	0.939212	0.0202627	1	0.939212	0.939212	0.939212	0	0	0	0.0202627	0.0202627	0.0202627	0.939212	1	1	0.939212	0.0202627	0.939212	0	1	0	1	0.0202627	0.939212	0
526	0	0.0202627	0.0202627	0.0202627	1	0	0.0202627	0.939212	0.939212	0.939212	0.0202627	0.939212	1	0.0202627	0.939212	0	0.0202627	0.0202627	0.0202627	0.0202627	0.0202627	0.0202627	1	0.0202627	1	0.0202627	1	0	0	0.0202627	0.939212	0	1	0	0.939212	0.0202627	0.939212	0	0.0202627	0	0.939212	0.0202627	0.939212	0.0202627	0.0202627	0.0202627	1	1	0.939212
527	1	0.0202627	0.939212	0.0202627	0.0202627	0.0202627	0.0202627	0.0202627	0	0.0202627	1	0.939212	0.939212	0.0202627	1	0.939212	0.0202627	1	0	0.0202627	0.0202627	0.939212	0.0202627	0	0	0	1	0.939212	0	0.0202627	1	1	0	0	0	0.0202627	0.939212	1	1	0.939212	0.939212	0.0202627	0.939212	1	0	0	0.939212	0.939212	0
528	0	1	0.939212	0.939212	0.939212	1	0.939212	0.939212	1	0	0	0.939212	0.939212	0.939212	0.939212	0.939212	1	0.939212	0	0	0.939212	0.939212	1	1	0.939212	0.939212	0.939212	0.939212	1	0.939212	0.939212	0	0.0202627	0	0	1	0.0202627	0.0202627	1	1	1	0	0.0202627	0.939212	0.939212	0	1	0.939212	0
529	0	0.939212	1	0.939212	0.0202627	0.939212	0.0202627	1	0.939212	0.939212	0.0202627	0.939212	0	1	0.939212	0	1	1	0.939212	0.0202627	1	0	0	0.939212	0.0202627	0.0202627	0.939212	0	0	1	0	1	0.0202627	0.939212	0.0202627	0.0202627	0	1	1	0	0.939212	0.939212	0.0202627	0.939212	0.939212	0.939212	0.939212	0.0202627	1
530	0.939212	0.939212	0.939212	0	1	1	0	0.0202627	0.939212	0	0	0.939212	0	0.0202627	1	0.939212	1	1	0	0	1	1	0.939212	1	0	0.939212	1	1	0.0202627	0.939212	1	0.0202627	0.939212	0.939212	0.939212	0.0202627	0.939212	0.939212	0.0202627	0.939212	1	0	0	0.939212	0.939212	0.939212	1	1	0.939212
531	0	0	0.0202627	0.939212	1	0	0.0202627	0	1	0.939212	1	0.939212	0.939212	0.939212	1	0.939212	0.939212	0.0202627	0.939212	0.939212	0.0202627	1	1	0	1	1	0.939212	0.939212	1	1	0.0202627	1	0.939212	0	0.939212	1	0	1	0	0	0.939212	1	1	0.939212	0.0202627	0.0202627	0.0202627	0.939212	1
532	0.939212	0.0202627	0.939212	0.939212	0.939212	0.939212	0.0202627	1	0.939212	0.0202627	0	1	0.0202627	1	1	0.939212	0.939212	0.939212	0.0202627	1	0	0	0	0	0.0202627	0.939212	0	0	0	0.939212	0.0202627	0.0202627	0.0202627	0.0202627	1	0	1	0.939212	1	0.939212	1	1	0.939212	0.939212	1	0	0.0202627	0.939212	1
533	0	0.939212	0.0202627	0.939212	1	0.939212	0.939212	0.939212	0.0202627	1	0.939212	1	0.939212	0.939212	0.0202627	0.939212	0	0.939212	0	0	0.0202627	0.0202627	1	0.939212	1	0.939212	0.0202627	0.0202627	1	1	1	1	1	0.939212	0.939212	1	0	0.0202627	0.939212	1	0.0202627	0.939212	0.939212	0.939212	0.0202627	0.939212	0.939212	1	0.939212
534	0	0.939212	0.939212	0	1	1	0.939212	0	0.0202627	0.939212	1	0.939212	0.939212	0.939212	0.939212	0.939212	0.939212	0.939212	1	0.0202627	0.0202627	0.939212	0	1	0	0	0.939212	0.0202627	1	0.939212	0.939212	0.939212	0.0202627	1	1	1	0	0.939212	1	0.939212	0.939212	1	0.939212	0.0202627	1	0	0.0202627	0.0202627	0.939212
535	0	0.0202627	0.939212	0	0	0.939212	0.939212	0.939212	0	0	0	1	0.0202627	1	0	0	0.939212	0	1	1	1	0	0.939212	1	0.939212	0.0202627	0.939212	0.939212	0.939212	0.0202627	0.939212	0.0202627	0.939212	1	0.0202627	1	0	0.939212	0	1	0.0202627	1	0.0202627	0.0202627	0.939212	0	0.939212	1	0.939212
536	0.939212	0.939212	0.939212	0.939212	0.0202627	1	0.939212	0.939212	0.939212	0.939212	1	1	0	0	0.0202627	1	0.0202627	1	0	0	0.0202627	0.939212	1	1	0	0.939212	1	1	0.939212	0.0202627	0.939212	0.939212	1	0	0.939212	0.939212	0.939212	0.939212	0.0202627	0	0	1	0	0.0202627	0.0202627	0.939212	1	0	0.939212
537	0	0	0.939212	0	0.0202627	0	0	0	1	1	1	0.939212	0.939212	0	0.0202627	1	1	1	0	0.939212	0.0202627	0.939212	0.939212	0.0202627	1	0.0202627	0.939212	0	0	0	0	0.0202627	0.0202627	0.939212	1	1	0.939212	0.0202627	0.939212	0.939212	1	0.939212	0	0	0.939212	0.939212	0.939212	0.0202627	0.939212
538	0.939212	0.939212	0.939212	0.0202627	1	1	0.939212	0.0202627	0.0202627	0.0202627	1	0	1	0	0	0.939212	0.0202627	0.939212	0.939212	0.0202627	0.0202627	0.0202627	0.0202627	0.939212	0	0.939212	0.0202627	0.0202627	0.0202627	0.939212	1	0.0202627	1	0.0202627	0.0202627	1	0.939212	0.939212	0.0202627	1	0	0.0202627	0.939212	0	0.939212	0.939212	1	1	0.0202627
539	0	0.939212	0.0202627	1	0	0.0202627	0.939212	0.939212	0.939212	1	1	1	0.939212	0.0202627	1	1	1	0	0	1	1	0.0202627	1	1	0.939212	0.0202627	0.939212	0.939212	0.939212	0.939212	1	0	1	0	0	0	0.939212	0	1	0.0202627	0.939212	0.939212	0	1	0.939212	0.0202627	1	0.939212	0
540	0	0.0202627	1	1	1	0	0	0.0202627	1	0	1	0.939212	1	0.0202627	1	0	0	0.939212	0	0.939212	1	0.0202627	1	1	1	0.0202627	0.939212	1	0.0202627	0.0202627	0.939212	1	0	0.939212	0.0202627	0.939212	0	0	0.0202627	0.939212	0.0202627	0.0202627	0	1	1	0	0.0202627	0.939212	0.939212
541	1	1	0.0202627	0.0202627	1	1	0.939212	0	0.939212	1	1	1	0	0.939212	0.0202627	0.0202627	0.939212	0.939212	0.939212	0.939212	0.0202627	0	0	1	0	1	1	0.0202627	1	0.939212	0.939212	1	0	0	0.939212	0	0.939212	0.939212	0.0202627	1	0.0202627	0.0202627	1	0.0202627	0.939212	0.0202627	1	1	0.939212
542	1	0	0	0.939212	0.939212	0.0202627	1	1	1	0.939212	0	0.939212	0.939212	0.939212	1	0	0	0	0.939212	0.939212	0.0202627	1	0.0202627	0.939212	0.939212	0.0202627	1	0.939212	0.939212	1	0	0.0202627	0.939212	0.939212	0.939212	1	0.0202627	0.0202627	0.939212	1	0.939212	0.0202627	0.939212	0.0202627	0.939212	0.939212	0.939212	1	0
543	0.939212	1	0	0.0202627	0.0202627	1	0.939212	0.939212	0.0202627	0.0202627	1	1	0.0202627	1	0.939212	0	0.0202627	0.0202627	1	0.939212	1	0.0202627	0.0202627	0.939212	0.939212	0.939212	0.939212	0.939212	0.0202627	0.0202627	0.0202627	0.939212	0.939212	0.939212	0	1	0.0202627	0.939212	0.939212	0.939212	0.0202627	1	0	0.0202627	1	0.939212	0.939212	0.939212	0.939212
544	0.939212	0	1	0.0202627	0.939212	0.939212	0	1	1	1	0.939212	0.0202627	1	1	0	0.0202627	0.939212	1	0	0	1	0	0.939212	1	0.939212	0.939212	0.939212	0.939212	0.0202627	1	0.939212	0.939212	0.939212	0.0202627	0.0202627	1	0.939212	1	0	0.939212	1	0.939212	0.0202627	1	1	0.939212	0.0202627	0.0202627	0.939212
545	0	0	0.0202627	0.939212	0.0202627	1	0.939212	0	1	0	0.939212	0.939212	1	0.0202627	0.0202627	0.939212	0.0202627	0.939212	0	0.939212	0.939212	0.939212	0.0202627	1	0.939212	0	0.0202627	0	0.939212	0	0	1	0.939212	0.939212	0	0.0202627	0.939212	0.0202627	1	1	0.939212	0.0202627	1	0.0202627	1	0.939212	1	0	1
546	1	0.0202627	0.0202627	1	0	0	0	0.939212	0.939212	0.939212	0	1	0	0	0.939212	0.939212	0.939212	0.939212	1	0.939212	0.0202627	0.939212	0.0202627	0.0202627	0.939212	0.0202627	1	0	0.939212	0.939212	0.939212	0.0202627	1	1	1	1	0	0.0202627	1	0.939212	0.0202627	0.0202627	0.939212	0.939212	0.0202627	1	0.0202627	1	1
547	1	0.939212	0.0202627	0.939212	1	1	0	0.0202627	0.0202627	0.0202627	0.939212	0	0	0.939212	0.939212	1	0.939212	0.939212	0.939212	0	0.939212	0.939212	1	0.0202627	0	1	0	0.939212	0.939212	0.0202627	0.0202627	1	0	1	1	0	0.0202627	0.939212	1	0	1	1	0.939212	1	0	1	1	1	0.0202627
548	1	1	1	1	0.0202627	0.939212	0.939212	1	1	0	0.0202627	0.939212	0	0.939212	0.939212	0.939212	0.939212	1	1	1	0.0202627	0.939212	0.939212	0	1	0.0202627	0.939212	1	1	1	1	1	0.0202627	0.939212	1	1	0.0202627	0.939212	0	1	0.939212	0	1	0.939212	1	0.939212	0	0.0202627	0.0202627
549	1	0.939212	0	0.0202627	1	1	0.939212	1	0.939212	1	1	0	0.939212	1	0.0202627	0.939212	0.0202627	0.0202627	0	1	0.939212	0.0202627	0.0202627	1	1	0.939212	0.939212	1	0.0202627	0.939212	0.939212	0.939212	0.0202627	1	0.0202627	0.939212	0.0202627	0.939212	0	0.939212	0.939212	0.0202627	0.0202627	0.0202627	1	0.939212	0	1	0.939212
550	0.939212	0.0202627	0.0202627	1	0.0202627	0.0202627	0.0202627	1	0.0202627	0.0202627	0.0202627	0.939212	0.939212	0.0202627	0.939212	0.0202627	0.939212	0.0202627	0.939212	0	0.939212	0	1	0.939212	0.0202627	0.939212	0.0202627	0.939212	0	1	0.0202627	0.0202627	1	1	1	0.0202627	1	0.0202627	0.0202627	0.0202627	0.0202627	0	0	0.0202627	1	0	0	0.0202627	0.0202627
551	0.0202627	0.939212	1	0.939212	1	0.0202627	0.939212	1	0	0	0	1	0.939212	0.939212	0.0202627	0.939212	0	0.939212	0.0202627	0.939212	1	0.939212	1	1	0.0202627	1	1	0.939212	0	0	1	0	1	1	0.939212	1	0.939212	1	1	0.0202627	0.0202627	0.939212	0.0202627	0.939212	0.0202627	0	0	1	1
552	0.0202627	0.939212	0.939212	0.939212	0.0202627	0	0.0202627	1	0.0202627	0.939212	1	0.0202627	0.939212	0	1	0	0.939212	1	0.939212	1	1	0.939212	0.939212	1	0.939212	0.939212	0.939212	0.0202627	1	0.0202627	0.0202627	0.0202627	0.0202627	0	0	0	0.0202627	0.939212	0	0.0202627	1	0.0202627	0	0.0202627	1	1	0.939212	0.939212	0
553	0	1	0.0202627	0.0202627	0.939212	0	0.0202627	1	0	0.0202627	1	0	0.939212	0	0.0202627	0.0202627	0.939212	0.0202627	0.939212	0	0	0.0202627	1	0	0.0202627	1	0	1	0.0202627	0.0202627	0.939212	0.939212	0.0202627	1	1	0	0.0202627	0	0	1	1	0	0.0202627	1	0.0202627	0.939212	0.939212	0.0202627	0
554	0	0	0.939212	0.939212	0	1	0.0202627	0.0202627	0.939212	0.0202627	0	0.0202627	0.0202627	1	0.939212	0.0202627	0.939212	1	0	0	0	0	0	1	0.939212	0	0.939212	0	1	0.0202627	0.939212	1	0.939212	0.939212	1	0.0202627	0	1	0	0.0202627	0.939212	1	0.0202627	0.939212	0	0	0.939212	1	0.939212
555	0.0202627	1	0	0.0202627	0.939212	0	0.0202627	0.939212	0	0.0202627	0	0.0202627	0	0.0202627	0	0.939212	0.939212	1	0.939212	0.939212	0.939212	0.0202627	1	0	0.0202627	1	0	0.0202627	0.0202627	0	0.0202627	0.0202627	0	0.0202627	0.0202627	0	0.0202627	1	0.0202627	0.0202627	0	1	0.0202627	0.0202627	1	0	0.0202627	0.939212	0
556	0	0	0.0202627	0.939212	0	1	0	0	1	0.0202627	1	0.0202627	0.0202627	1	0.0202627	0.939212	0	0.0202627	0	0.939212	1	0	0.939212	1	1	0.0202627	0	0.0202627	0.939212	0.0202627	0.0202627	0	0.0202627	0.0202627	0.0202627	0	0.0202627	0.939212	0	0.0202627	0.939212	1	0	0.939212	0	0.939212	0.0202627	0	0.0202627
[truncated: 43 more rows]
[truncated: 11 more columns]
