# Supplementary material for: SaPt-CNN-LSTM-AR-EA: a hybrid ensemble learning framework for time series-based multivariate DNA sequence prediction
Source: PeerJ. 2023 Oct 4;11:e16192. doi: 10.7717/peerj.16192 (PMC10559882; doi:10.7717/peerj.16192)
Supplement: Supplemental Information 1 [file peerj-11-16192-s001.zip › Source data/Supporting Information/Architecture and parameters.xlsx]

## Sheet: Sheet1
ARFIMA	p	d	q		binary_dim = 8;	LSTM
ARFIMA1	2	0.137242	1		largest_number = 2^binary_dim - 1;	input_size	50
ARFIMA2	3	0.152319	3		binary = cell(largest_number, 1);	hidden_size	9
ARFIMA3	0	0.103217	2		for i = 1:largest_number + 1	output_size	10
ARFIMA4	2	0.185938	1		alpha = 0.1;	num_layers	3
ARFIMA5	1	0.187463	3		input_dim = 2;	bias	ture
ARFIMA6	0	0.101779	1		hidden_dim = 32;	batch_first	FALSE
ARFIMA7	0	0.186444	1		output_dim = 1;	dropout	0
ARFIMA8	0	0.143275	3			bidirectional	FALSE
ARFIMA9	3	0.174638	1
ARFIMA10	2	0.131683	3
ARFIMA11	1	0.10419	3
ARFIMA12	2	0.108895	2
ARFIMA13	0	0.10396	2
ARFIMA14	1	0.155748	3
ARFIMA15	2	0.113858	1
ARFIMA16	1	0.146806	3
ARFIMA17	0	0.121165	1
ARFIMA18	0	0.15631	2
ARFIMA19	2	0.136411	2
ARFIMA20	2	0.172277	2
ARFIMA21	1	0.167329	3
ARFIMA22	3	0.148079	3
ARFIMA23	1	0.190846	1
ARFIMA24	2	0.107327	3
ARFIMA25	1	0.113248	1
ARFIMA26	3	0.132143	3
ARFIMA27	0	0.177813	2
ARFIMA28	1	0.134341	3
ARFIMA29	0	0.159218	3
ARFIMA30	1	0.151746	3
ARFIMA31	1	0.155939	2
ARFIMA32	0	0.156593	1
ARFIMA33	2	0.168306	3
ARFIMA34	3	0.167236	2
ARFIMA35	2	0.192527	2
ARFIMA36	1	0.171254	3
ARFIMA37	0	0.141862	2
ARFIMA38	0	0.142844	1
ARFIMA39	0	0.171919	2
ARFIMA40	0	0.181297	2
ARFIMA41	2	0.165743	3
ARFIMA42	0	0.176136	3
ARFIMA43	3	0.177283	2
ARFIMA44	3	0.199419	2
ARFIMA45	1	0.104194	2
ARFIMA46	1	0.101288	2
ARFIMA47	2	0.122954	3
ARFIMA48	1	0.197995	1
ARFIMA49	2	0.130782	3
ARFIMA50	2	0.100007	3
ARFIMA51	2	0.127975	1
ARFIMA52	0	0.101963	2
ARFIMA53	3	0.111993	1
ARFIMA54	0	0.163274	3
ARFIMA55	1	0.173693	3
ARFIMA56	0	0.136911	1
ARFIMA57	1	0.150498	1
ARFIMA58	1	0.125376	3
ARFIMA59	0	0.112295	3
ARFIMA60	1	0.124829	3
ARFIMA61	0	0.18392	2
ARFIMA62	2	0.145758	2
ARFIMA63	3	0.15851	3
ARFIMA64	2	0.149439	3
ARFIMA65	1	0.175515	3
ARFIMA66	2	0.128742	1
ARFIMA67	3	0.106382	3
ARFIMA68	0	0.153435	1
ARFIMA69	3	0.116646	2
ARFIMA70	0	0.137962	1
ARFIMA71	3	0.122051	1
ARFIMA72	0	0.168472	3
ARFIMA73	2	0.135285	2
ARFIMA74	3	0.186815	3
ARFIMA75	2	0.127495	3
ARFIMA76	0	0.181889	1
