# Supplementary material for: SaPt-CNN-LSTM-AR-EA: a hybrid ensemble learning framework for time series-based multivariate DNA sequence prediction
Source: PeerJ. 2023 Oct 4;11:e16192. doi: 10.7717/peerj.16192 (PMC10559882; doi:10.7717/peerj.16192)
Supplement: Supplemental Information 1 [file peerj-11-16192-s001.zip › Source data/Supporting Information/A(2).xlsx]

## Sheet: page_1
DataPoint	1	2	3	4	5	6	7	8	9	10	11	12	13	14	15	16	17	18	19	20	21	22	23	24	25	26	27	28	29	30	31	32	33	34	35	36	37	38	39	40	41	42	43	44	45	46	47	48	49
1	1	1	-1.67	0.27	2.6	-1.67	0.21	2.95	-1.67	2.99	1.44	-5.4	2.39	-3.36	2.82	0.01	0.76	-0.3	-0.68	19.22	-1.89	-1.29	-1.12	-1.06	-0.18	-0.97	0.33	-5.16	-1.45	-0.43	0.74	0.9	-0.15	11.66	1.5	0.45	0.9	-4.08	2.2	-3.17	-0.08	0.72	-4.58	2.08	1.32	-6.66	-0.04	0.69	-0.3
2	-1.08	-0.74	-1.04	-0.97	0.57	1.77	-1.61	-0.58	-1.18	-1.05	5.27	-2.21	3.32	-2.77	-1.46	-1.19	-1.09	24.77	-2.08	0	-1.35	-1.09	-1.04	0.07	0.55	11.9	-1.26	-1.09	-1.04	-1.02	30.63	-2.04	-1.34	-1.14	-0.02	-1.07	0.34	2.82	-1.59	-0.55	1.61	-0.31	-2.46	1.66	-0.21	-2.93	-0.67	-1.24	-0.9
3	0.49	-4.26	-0.39	-1.44	-1.1	-0.82	1.39	0.73	0.94	-0.24	-4.55	-0.66	-1.29	-0.89	-0.97	5.23	-2.18	-1.35	0.02	0.55	6.76	0.78	1.2	0.93	-2.14	-0.48	-1.27	2.11	1.28	-0.09	6.46	-1.68	3.27	1.48	-5.33	-1.67	0.01	-4.93	-0.55	-1.36	-0.86	-0.96	-1.08	1.39	1.12	1.05	1.02	-0.03	-26.89
4	-1	-1	-1	-1	2.05	-2.49	2.77	1.44	-5.86	-1.7	-0.02	-1.26	-0.83	1.79	-2.5	2.69	0.14	-1.57	-1.14	-1.06	0.06	0.55	-0.24	-36.77	-0.62	0.46	2.59	0.77	0.93	-5.92	-1.61	-1.22	-1.1	0.01	-18.81	1.55	-3.41	2.52	-3.08	-1.5	-0.05	-0.86	-0.95	-0.98	18.11	-0.06	-0.68	6.39	-1.99
5	1.73	1.21	1.09	-13.12	-1.83	-1.29	-0.04	-0.9	-0.96	7.92	-2.11	-0.11	1.43	1.11	0.76	0.97	1.05	1.01	-0.24	-4.08	1.56	1.17	-6.74	-0.09	-1.69	-1.15	-1.06	-0.72	-0.98	3.37	1.44	0.3	-1.31	-1.09	-1.04	-1.02	0.03	-27.61	1.54	-3.45	-1.5	-1.19	0.02	0.53	0.77	0.89	10.57	-0.93	-1.07
6	-0.2	-372.82	-0.6	0.47	0.77	0.89	-29.37	0.08	-0.63	-2.15	0.66	0.88	-7.67	2.07	1.33	-7.07	-1.74	0.01	-0.56	-4.67	-0.79	-1.19	-0.93	-0.98	5.29	0.19	-0.65	0.32	5.04	-1.47	3.14	-0.13	2.95	-1.88	2.99	-2.68	-0.09	1.52	1.13	-5.31	2.25	-3.33	-1.53	-1.21	-0.04	-1.09	0.34	-0.43	10.1
7	0	23.14	-0.49	-0.83	-0.93	-1.53	0.85	1.16	1.03	-4.28	-0.22	-0.78	-0.91	11.9	0.12	-1.97	-0.64	-1.2	-1.05	0.19	-0.46	0.3	16.67	-0.63	0.45	-5.47	1.9	1.28	1.12	0.29	-0.92	-0.97	-1.1	-0.99	-1.01	-1	-1	-1	-1	0.02	-0.49	0.26	132.16	-0.63	-0.88	-1.38	-0.95	-1.04	-1.01
8	-20.71	-1.74	-1.25	-0.2	0.87	1.16	1.03	1.01	-0.1	-9.3	-1.39	-0.57	-0.92	4.12	-2.2	-0.18	-0.81	-0.93	-0.97	21.43	-2.03	-1.33	7.61	-2.29	-1.39	7.07	-2.33	3.5	0	-2.8	0.42	1.83	-0.52	3.3	-0.29	-2.07	0.49	1.77	-1.69	2.79	-2.63	2.95	0.06	-0.73	-1.54	-0.89	-1.08	1.85	-2.57
9	-1.26	0.37	-0.44	-4.09	-1.22	0.22	0.66	-0.22	0.41	20.92	1.28	-0.23	0.47	-0.31	-0.67	53.47	1.8	0.18	1.27	-0.38	0.44	-0.34	-0.68	-8.79	0.81	-0.39	-2.88	-0.74	2.36	1.3	0.47	-0.78	3.55	-2.17	0.1	-0.55	-3.54	1.37	-0.25	0.47	-0.32	-10.48	-1.31	-1.1	-1.05	0.04	-0.49	0.26	0.63
10	0.58	0.81	-22.92	0.12	1.95	0.7	1.18	1.04	-4.88	-1.57	-1.21	0.02	9.48	-0.48	-1.57	0.51	0.81	0.92	0.96	-40.14	-0.04	0.66	-0.29	0.4	9.81	0.71	-2.6	2.25	-2.92	-1.46	5.72	-2.39	0.01	-0.58	-3.43	1.35	1.11	0.7	1.05	-2.56	-1.35	0.08	-0.51	-0.77	-5.96	-0.89	-1.11	-1.02	4.41
11	0.86	-138.06	-0.08	-0.69	6.04	1.56	-4.3	2.48	1.42	0.05	-0.86	-1.19	0.62	-0.39	-0.73	-0.87	-0.94	-3.49	-1.03	0.32	3.08	1.23	0.71	-0.69	3.64	-0.24	-2.13	0.48	-3.22	0.3	-2.95	0.34	0.75	-0.22	0.42	-0.31	-0.66	-28.02	1.18	0.82	-0.63	-1.61	-1.1	4.06	-0.15	-2.29	0.45	-3.18	2.05
12	0.45	0.74	-0.15	72.26	-0.42	2.45	1.29	0.52	-1.35	-1.1	-1.04	-1.02	-0.76	0.94	0.98	1.07	1.01	0.99	1	1	-0.18	7.56	0.46	0.83	0.93	-0.11	-0.57	0.23	46.06	0.62	-2.59	0.28	0.72	2.21	-0.73	-1.33	-0.9	2.2	-2.42	-0.25	0.69	-4.33	-1.48	-1.18	9.29	-0.03	0.63	2.27	-1.41
13	-37.33	0	0.66	-0.28	0.4	-22.61	0.3	0.76	0.9	1.74	1.04	0.95	-1.6	0.28	-0.48	-0.76	0.16	-0.43	-0.72	177.53	-1.87	-1.29	-0.14	-0.9	-0.97	0.14	-10.27	1.65	0.42	-0.7	0.34	-6.94	-1.5	-1.18	-1.08	-1.04	0.01	0.51	0.76	-247.11	0.12	-0.62	-2.13	0.65	-0.41	-3.12	-0.74	2.4	1.3
14	2.58	0.36	-0.64	-0.86	0.15	0.59	-0.22	-0.61	-0.81	0.1	-436.64	-1.55	-0.45	0.71	1.48	-0.61	-0.85	8.27	-2.05	-1.32	0.02	7.12	0.55	-0.51	-0.79	-0.9	-0.95	0.04	0.52	-181.98	1.77	1.26	-7.73	-1.75	4.54	-2.55	3.28	1.53	1.21	-11.5	-1.84	0	-0.81	0.31	-0.42	0.33	0.67	-68.68	-1.81
15	0.93	-0.18	-0.62	-0.82	0.11	0.56	0.78	-437.86	-1.88	3.9	0.04	-0.72	4.78	1.51	1.19	-9.18	0.03	-0.63	6.67	0.29	-0.6	5.17	1.51	-4.32	-1.59	0.02	-0.54	15.2	0.27	-0.59	0.32	-0.38	0.33	-0.35	81.74	1.66	-0.11	-0.62	-3.7	-1.16	-1.05	-0.82	0.81	0.93	-7.82	-1.68	-0.15	-0.85	-0.94
16	1	-0.29	-0.69	-3.48	-0.85	-1.13	1.76	1.21	-5.77	-1.65	0.03	-0.55	-0.79	-4.85	-0.9	0.38	-5	0.32	-2.71	0.34	-3.08	0.33	-0.5	-0.78	16.91	0.16	0.73	-0.27	-5.86	1.48	1.15	0.58	1.06	-2.58	0.21	-0.53	-0.79	19.16	-0.14	-1.95	-1.18	4.55	-0.11	-0.67	-0.85	0.12	0.57	17.46	0.79
17	-1.66	0.2	-0.5	-0.77	0.15	-31.97	-0.44	0.53	0.8	-0.16	0.44	-0.29	-0.65	-0.83	-44.77	-0.91	0.36	-0.42	-0.73	0.16	-0.43	-37.02	-1.28	-1.09	-0.72	-1.04	-0.97	-1.01	-1	5.25	-0.14	0.58	-6.95	-1.57	4.17	-2.49	-0.06	-1.42	-0.78	-0.95	0.22	-0.44	16.71	0.31	1.63	1.13	1.05	1.02	-20.86
18	0.63	-0.62	-0.85	-1.71	0.78	-0.37	-0.73	-3.12	-0.87	0.4	2.67	-1.56	-1.17	6.49	-2.24	0.03	3.43	0.6	0.88	-5.7	-1.59	0.06	-0.53	-0.78	0.13	0.57	-116.88	1.79	0.22	-1.41	-1.11	-1.05	-1.02	-1.01	0.02	50.38	1.48	1.16	0.51	-0.83	0.34	-5.78	1.83	-3.27	-1.49	5.41	-2.41	-0.02	-1.41
19	-0.3	4.73	-1.85	3.2	-2.65	-0.08	0.74	-0.31	-0.69	0.19	19.17	1.38	-0.2	-3.48	-0.65	-1.27	-1.06	4.67	0.2	-1.83	-0.65	-1.19	-1.05	-1.02	-0.91	-1.01	0.37	-0.42	10.07	0.34	1.58	-0.46	-1.94	1.66	1.19	-0.09	-6.22	-0.58	0.5	0.79	0.9	0.95	-57.23	-1.93	4.03	-2.64	-0.01	-0.76	-0.91
20	1.92	-0.13	0.53	-0.29	-10.12	-0.66	-0.89	-1.32	-0.95	-0.99	-0.99	-1.04	-1	-1	-1	-1	-1	-1	-1	-1	-1	-1	1.39	1.12	-6.16	-1.65	-1.24	-1.1	-1.05	-1.02	-1.01	-1.01	-1	598.98	2	-4.01	-1.6	-1.23	-1.1	-1.05	42.64	0	1.95	-0.4	-2.02	-1.16	-1.06	-1.03	-0.77
21	0.77	-62.24	-1.85	-1.29	-1.12	-0.13	-1.06	2.82	-2.38	-1.37	-0.2	-1.15	-0.89	0.58	-3.86	-1.43	-1.16	-1.07	-1.03	-1.02	77.44	1.97	1.33	1.14	0	-0.52	-16.2	0.74	0.91	-0.18	-6.86	-0.62	-1.34	-0.88	0.5	-0.39	-4.23	0.62	0.87	1.45	1.05	-0.27	-3.58	0.54	-0.45	6.07	1.51	-0.1	-4.13
22	-0.77	0.33	0.7	3.78	1.13	-3.35	-1.45	0.06	-0.52	15.48	1.66	-0.09	-3.92	1.67	0.48	0.89	-0.26	0.43	6.76	1.25	-0.23	4.92	0.47	0.84	0.93	-12.88	-1.78	4.19	-2.57	-0.02	0.76	0.9	-0.14	13.02	1.5	1.17	-7.9	-1.74	-0.06	-0.83	-1.26	-0.94	2.3	1.3	-0.09	-5.26	1.6	-0.19	4.17
23	1.45	1.17	-10.66	0.02	2.18	0.65	-2.04	0.29	2.35	0.72	0.92	-0.21	-5.62	-0.63	-1.32	-0.88	0.5	-0.39	8.39	-0.31	0.54	-0.33	0.38	0.7	-58.29	-0.16	2.13	0.62	0.9	-5.15	2.14	-0.07	-3.29	1.73	-0.18	-3.04	1.67	0.49	-1.6	-1.16	0.13	-6.89	1.69	-0.15	4.12	-0.39	-1.8	-0.78	-1.14
24	-0.59	0.22	-0.4	116.71	1.69	0.31	1.23	0.86	1.06	0.97	0.99	-0.21	0.45	0.74	-0.15	-40.65	0.57	-0.47	0.37	-10.69	1.77	0.32	1.25	0.86	0.97	0.99	-10.64	-1.76	-0.1	-1.27	-1.07	-0.83	0.76	0.91	0.96	-17.57	2.04	-0.02	-3.73	-0.59	-1.32	1.91	1.24	1.1	1.04	0.49	-1.06	-1.02	6.75
25	-5.97	-0.12	-1.65	0.41	-0.45	0.35	-0.36	-14.77	-1.3	-0.69	-0.94	-1.1	-0.98	-0.99	-1	12.44	-2.08	-0.07	0.77	-4.08	2.14	1.33	0.22	-0.84	-0.94	8.18	-0.12	-2.09	-0.69	-1.2	-1.05	0.19	0.63	-18.2	-0.22	-1.72	1.96	-2.73	0.11	-3.12	0.4	-0.48	-0.77	0.16	16.33	-0.56	-0.85	-1.46	1.34
26	-2.92	-1.2	-1.07	8.29	0.09	0.72	1.73	1.09	-0.24	-0.67	-0.84	-3.76	-1.07	0.3	3.19	-0.55	-0.84	-1.58	0.74	-0.38	5.81	-0.32	-1.85	-0.76	2.12	1.26	1.1	0.51	-1.14	2.8	1.38	1.15	1.07	0.33	-0.94	-0.98	7.32	1.67	0.14	-1.32	2.48	1.35	-0.07	-0.58	-5.41	-0.8	-1.18	1.77	1.21
27	1.36	-2.56	-0.33	-1.36	-0.83	-1.09	-0.96	-1.02	-1.01	-0.99	-1	3.8	1.48	0.26	-1.31	2.55	1.36	-0.07	-0.58	-0.8	-5.37	-0.9	-0.97	-0.99	-1.09	1.14	-0.32	-2.89	0.54	0.84	-7.63	-0.19	0.63	-0.32	-5.26	-1.28	-0.68	0.68	-3.7	-0.36	-1.43	2.03	1.27	-0.09	-5.72	-1.35	-1.12	8.12	1.73
28	0.34	-20.93	1.71	1.23	-7.43	-0.05	-1.73	-1.16	-1.06	10.43	1.78	0.07	-0.8	-0.92	-1.32	1.25	0.8	-1.68	-0.61	-0.91	4.69	-2.17	-0.17	-1.34	-0.81	-0.95	4.82	1.55	1.2	-9.41	-0.03	-0.7	-0.87	-0.94	27.2	-2.01	-1.33	-1.14	-1.06	30.87	0	-0.66	6.2	1.56	1.2	-0.04	-0.55	-0.78	-8.82
29	1.42	-5.72	-0.04	-1.68	-1.15	-1.06	10.59	-0.06	2.26	1.23	-4.55	0.1	-0.59	-0.82	-2.63	-1.08	-0.91	-0.98	4.22	0.24	1.52	-2.07	0.2	-0.51	-3.51	0.66	1.4	1.07	-0.21	0.46	6.07	-1.36	-0.68	-0.93	0.25	-0.44	-0.73	36.83	-0.15	-0.71	-1.89	-1.1	-1.03	0.11	-0.48	-9.99	-0.75	-1.24	-1.05
30	-1.05	0.01	-0.5	-32.76	1.26	-0.25	-3.23	-0.68	-1.25	1.88	-2.62	-0.24	1.64	1.16	0.69	-0.76	-0.91	-1.34	1.27	-0.3	-2.84	-1.22	0.19	0.65	3.94	0.83	-0.41	0.4	-0.35	20.13	-0.33	0.55	-0.33	10.69	1.55	0.38	1.19	-0.39	-2.36	1.61	0.55	0.9	-0.26	0.43	-0.32	-0.67	-15.69	-1.16	-0.83
31	0.12	-0.48	-9.12	-0.75	-1.24	-1.05	-1.02	-1.01	20.63	-0.04	0.64	0.85	-0.14	0.45	0.73	0.87	18.92	-0.93	-0.98	6.96	0.15	0.74	0.89	-0.13	-12.57	-1.39	3.57	-0.11	-2.45	0.45	-0.46	-3.13	1.47	0.62	-0.65	0.36	0.71	-18.17	-1.74	4	1.58	-0.01	-0.56	0.26	-0.39	-0.7	0.16	-194.34	-1.57
32	-45.52	-1.74	-1.25	-0.23	0.87	0.95	-0.14	0.46	-0.29	46.78	-0.35	-0.78	-0.91	-0.96	-1.66	0.92	0.97	0.99	-15.42	0.06	0.67	-0.27	-6.46	-0.66	-1.3	-1.06	-0.89	-1.02	0.41	-0.42	9.15	-0.3	-1.81	-0.76	-0.93	-0.97	-1.15	0.85	-3.15	-1.4	0.08	-0.52	-0.77	-0.89	-5.55	0.92	0.97	-7.02	0.12
33	-0.9	8.07	-2.07	3.49	-0.03	-0.62	-0.83	-0.92	0.06	0.54	41.51	1.23	-0.25	0.46	-0.32	0.36	0.69	-0.16	-0.58	-107.84	0.79	1.21	-1.74	0.25	2.64	1.22	-0.19	0.48	5.44	-0.68	-0.89	-0.95	-1.36	-1.02	0.3	-5.23	-1.45	-1.16	-1.07	-1.03	0.01	0.51	35.83	0.76	1.24	0.92	0.98	-5.34	-1.59
34	-1.45	5.48	-0.03	-2.39	1.88	-0.18	-2.9	-0.66	-0.9	-1.25	1.38	-0.29	-0.7	-0.86	-0.93	-0.97	-0.98	-2.78	0.98	-0.34	-3	-1.22	-1.08	-1.03	17.56	-2.07	3.76	1.57	1.22	0	-0.52	0.26	-54.31	1.64	1.21	1.09	-15.45	-0.03	-0.69	0.28	-0.4	20.71	-1.75	0.11	0.62	-0.25	0.4	0.7	0.85
35	-1.88	-1.27	-1.11	-1.05	-1.03	-1.01	-0.3	1.01	0.99	1	-0.23	-4.35	1.55	-0.2	-3.11	-1.25	0.18	-5.3	-1.42	-1.15	-1.07	0.03	-0.5	-18.42	-1.24	3.3	1.46	0.25	-1.29	-0.8	1.76	0.59	-1.76	0.3	-0.48	-3.63	-0.76	-1.2	-1.04	0.21	-0.46	0.31	-0.36	59.41	-1.7	-1.23	-0.32	-1.1	-1.03
36	0.45	0.74	-43.42	0.14	-2.19	2.04	1.28	-0.07	-6.05	1.6	-0.18	4.2	0.5	-0.55	-2.14	-0.81	-0.94	-1.14	-0.98	0.41	-0.41	-0.73	0.17	0.59	-88.53	-0.21	0.6	0.83	-13.67	1.99	1.31	1.13	-14.92	-1.87	4.28	0	0.72	-4.87	2.07	1.32	-6.71	2.3	0.03	0.78	-4.21	0.21	2.13	-1.81	-1.23
37	4.63	0.41	-0.58	-0.82	0.16	-0.44	-0.73	0.14	0.57	-0.21	544.97	1.61	0.39	-0.72	-0.89	9.2	-2.06	-1.33	7.19	-2.3	-1.39	7.02	-2.33	-1.4	7	-2.33	-1.4	7	0	-0.7	-0.87	0.13	-0.45	40.25	0.29	-0.58	0.33	-0.38	21.34	1.63	1.21	0.33	-1.18	-0.86	-0.97	0.23	0.65	4.5	1.15
38	1.67	-0.01	-4.91	-1.36	0.16	3.89	1.29	1.1	-0.08	0.49	-26.4	-1.69	-1.23	0.04	0.55	-24.96	-0.25	0.59	0.83	-13.35	-0.15	-1.75	-1.16	-0.73	-1.06	2.42	0.4	1.32	-0.43	-0.77	-2.11	-0.9	-0.97	6.29	-0.13	-2.14	0.44	0.79	1.87	-0.74	-1.31	-0.91	-0.97	-0.99	0.09	0.56	12	-0.76	0.41
39	-1.72	-1.17	-1.07	-1.03	22.71	1.89	0.03	0.81	1.31	-1.54	-1.16	6.09	1.66	0.11	-1.3	0.35	-0.45	-0.75	0.16	-30.49	-0.43	-0.81	-0.92	14.15	0.11	-0.65	-0.85	-0.93	-0.97	58.2	-0.03	2.07	1.21	1.08	-0.07	-0.56	-0.78	-0.89	-0.95	-9.96	1.03	1.01	1	-0.06	0.48	-0.27	-0.64	-0.82	0.09
40	0.29	-0.4	-10.08	0.67	-0.43	-0.76	13.74	-0.16	2.31	0.6	1.25	-0.47	0.42	-0.36	-0.69	0.17	-0.42	-0.71	316.24	-0.15	2.15	-0.37	-0.76	0.21	0.63	-34.02	0.2	-0.59	5.94	1.54	0.31	-0.76	-0.91	-0.96	-0.98	39.63	-0.03	2.08	-0.4	-0.77	8.59	1.66	-4.21	-0.06	0.7	1.67	1.09	0.88	-0.67
41	0.55	-0.47	-2.67	-0.77	-1.18	-0.93	-1.04	-1.01	4.9	0.2	-0.65	-0.85	-0.93	-0.97	0.03	52.85	-0.51	2.54	0.49	-0.59	0.35	-8.31	-1.53	3.96	1.55	-0.03	-0.57	0.26	-25.88	1.66	1.22	-7.44	-1.73	-0.05	1.29	-2.47	2.52	-0.09	3.26	1.32	-4.22	-0.15	0.67	-0.31	8.37	-0.34	-0.77	-1.77	0.71
42	0.05	-0.73	0.3	0.68	-0.19	-19.97	1.44	-3.34	-1.48	0.05	0.57	5.17	-1.3	3.1	-0.15	0.55	-0.3	13.8	0.38	-0.55	5.39	-0.26	-1.96	0.47	1.82	1.13	0.8	1.05	-0.41	-0.76	10.96	0.19	-0.62	-2.03	-1.12	3.78	-0.15	-2.32	1.81	0.46	-0.66	4.08	1.46	0.34	-0.77	-0.91	-0.96	-0.98	0.03
43	0.2	-0.42	-0.71	115.31	-0.15	2.16	-2.04	-1.29	6.04	-0.05	-0.65	-0.85	-2.3	1.18	-2.96	2.42	-2.99	-0.08	1.56	0.72	0.93	0.97	-0.1	-0.57	-10.9	-0.79	-0.93	6.64	0.18	1.64	-0.42	-0.77	9.11	-0.17	-0.71	6.79	1.59	0.26	-0.77	0.33	-6.5	-1.49	-0.41	1.41	0.74	0.94	-0.23	-4.65	1.54
44	0.88	0.95	1.28	-0.84	-0.94	-1.18	-0.98	2.57	1.34	1.13	-10.7	2.16	-3.64	0.01	2.74	-0.42	-0.79	0.21	0.63	-31.17	-1.75	-0.21	-1.25	-1.07	-0.84	1.34	-0.31	4.21	0.46	1.41	-1.96	-1.25	-1.1	0.04	-0.5	-12.91	-1.23	-1.08	0.11	0.58	7.41	-1.27	-1.09	-1.04	-1.02	30.3	1.91	-4.11	0
45	0.52	-11.46	1.84	0.26	-1.45	-1.12	0.14	-0.48	-0.75	0.14	-57.61	1.59	-0.14	-0.63	-0.83	-3.53	-0.92	-0.97	6.68	1.65	-0.04	-0.58	-0.8	32.3	-0.12	0.62	-6.04	-0.3	-1.55	1.99	-0.21	3.57	0.51	-2.09	-0.55	0.59	-4.35	2.03	1.3	1.13	-13.52	2.14	-3.71	-0.01	-1.57	-0.73	-0.93	4.94	1.56
46	-1.12	3.55	0.25	-1.79	-0.65	-0.91	0.23	4.94	-1.53	-1.17	-1.07	-1.03	-0.55	-1.02	-1.01	-0.99	-1	3.59	-2.28	-1.36	6.39	-2.33	-0.02	0.77	0.91	-9.82	-0.14	-1.72	-0.73	0.54	-0.38	-0.72	-4.3	-1.13	-1.04	7.47	0.12	-0.66	-1.88	-1.11	-0.86	0.67	0.88	0.94	1.51	1.02	-3.23	-1.43	-1.16
47	-0.59	-0.94	-0.98	-0.99	0.06	0.54	-0.24	-58.29	-1.37	3.4	1.48	0.21	0.87	-3.74	2.21	0.2	0.81	1.34	1.05	-3.92	0.16	-0.56	-0.81	17.4	-1.96	0.05	0.6	-0.26	18.92	0.39	1.57	0.8	-2.06	-1.25	-0.51	-1.1	-0.93	1.8	1.21	-0.11	6.75	-0.42	-0.8	0.22	-0.43	24.43	-1.75	-0.29	-0.85
48	0.11	0.8	-0.29	-4.26	-0.68	-1.27	-0.9	-1.06	-1.01	0.2	0.64	-0.22	28.35	1.57	-0.13	-3.68	-1.29	0.18	3.93	1.29	-3.85	0.12	-2.76	-0.58	-1.29	1.97	1.25	-0.09	-0.59	-0.8	-5.69	-1.09	0.29	-4.99	-1.43	-1.16	-1.07	17.79	-0.02	-2.09	-0.66	-1.21	1.99	1.25	-0.09	-0.59	-0.8	-0.9	92.15
49	0.64	-0.23	-0.62	-0.81	-0.91	-0.95	-14.67	-0.98	-0.99	-1.02	-1	-1	-1	-1	0.51	-3.94	2.01	1.3	1.12	1.06	0.28	0.97	0.99	1	-0.07	17.63	0.48	-0.52	-0.79	-0.9	28.67	-0.07	-0.69	0.27	6.28	1.3	-3.6	-1.49	5.03	1.65	-0.01	0.55	0.79	0.9	-74.14	-0.06	2.04	1.21	-0.15
50	-0.78	-1.22	1.75	0.55	0.89	-0.25	-0.66	-4.62	-1.15	-1.05	-0.84	1.25	-2.77	0.18	0.68	-0.24	-8.64	-0.64	0.47	-0.38	-5.16	0.62	-0.44	-0.76	-0.89	-2.85	1.12	1.04	0.89	-0.78	0.36	0.72	3.31	-0.78	-0.92	-0.97	-1.25	-0.98	2.76	-2.36	2.95	1.47	0.1	1.19	0.87	0.97	-4.6	-0.23	-1.54
51	-1.94	-0.78	-1.15	-1.03	-0.94	-0.99	-1.01	1.52	-0.28	-0.71	0.22	10.61	-1.45	-0.58	1.55	-0.31	3.85	-0.34	-1.91	-0.76	0.5	0.8	0.91	0.95	-0.04	55.01	-1.53	-0.48	-1.18	-1.05	5.49	-0.12	-2.21	-0.68	-1.21	0.49	-3.78	-1.41	4.43	1.59	-0.03	5.15	0.54	-2.26	2.24	1.33	0.3	1.13	-2.55
52	0.76	1.57	-0.67	-1.44	1.66	-2.73	0.13	-0.55	-0.8	0.14	19.85	0.58	-0.48	-0.78	-0.9	28.81	1.86	-0.03	0.56	-0.27	0.38	20.74	-0.68	0.44	-5.4	-0.38	2.08	-0.32	-2.2	0.51	1.7	1.12	-0.2	-4.21	1.58	-0.2	0.5	-10.39	-1.6	0.09	3.99	-1.66	-1.2	6.69	0.08	0.72	1.7	-0.66	-1.45
53	0.83	-0.2	0.44	10.85	1.26	0.73	-1.55	-1.15	0.12	5.77	0.6	-2.37	-0.5	1.86	-0.31	3.53	1.37	0.48	-0.75	3.66	1.44	0.34	1.16	-0.38	0.43	-0.34	0.35	-35.76	1.7	0.32	0.86	-0.28	-0.68	17.33	1.73	-0.06	-3.99	-1.32	3.95	1.53	0.17	-0.81	-1.28	-0.93	-1.05	-1.01	-1	-0.98	0.84
54	-0.7	-1.58	0.63	1.53	1.09	1.03	-9.23	2.13	-0.03	-3.56	-0.59	-0.88	0.22	0.64	-0.21	-0.61	-22.41	1.21	0.79	-1.61	-1.16	-1.07	-0.64	-0.97	-0.99	-1.03	1.26	1.08	0.79	1.03	-0.39	-0.74	0.19	-0.42	-0.72	-0.86	-0.93	-0.97	-0.98	-16.58	-0.99	-1.01	-1	0.23	0.65	-0.21	25.67	0.41	0.81
55	0.91	-4.95	-1.55	-1.2	-0.23	0.88	-0.33	-3.32	0.56	1.54	0.84	1.1	0.96	-0.5	4.09	1.43	-0.11	0.51	-13.94	1.82	-3.54	-1.53	-0.09	1.25	-0.35	-0.73	-2.55	0.76	-0.39	5.6	1.48	1.17	-8.65	0.04	-0.63	0.29	-0.39	24.68	0.32	-2.25	-0.57	-1.26	0.46	0.79	2.03	1.08	-0.27	-0.68	-3.47
56	-1.1	-1.04	-1.02	-0.74	-1.01	-0.99	-1	-1	-1	0.83	1.2	0.94	-2.22	-0.46	0.62	1.77	1.11	0.85	-1.49	-0.68	0.61	0.85	-0.17	0.44	-32.67	0.28	-0.57	-2.34	-1.15	0.23	0.66	-0.22	-0.62	-14.49	-0.81	2.76	-0.24	-2.28	0.48	-0.45	-0.75	-3.17	1.22	0.8	-1.64	0.29	-3.79	-0.48	0.56
57	-0.75	-0.91	-1.34	-0.96	2.59	0.39	-0.63	0.34	4.48	1.26	1.09	-0.09	-7.99	1.55	-3.27	0.11	-0.57	-2.9	-0.81	-1.16	-0.94	-0.98	5.25	-2.18	-1.35	-0.14	1.19	1.06	1.02	0.86	1.01	-2.74	2.37	-2.95	-1.47	5.76	-0.01	-0.64	0.28	0.66	7.26	1.16	0.83	-0.64	3.7	1.43	-0.09	-4.56	-0.6
58	-1.43	-0.84	0.51	2.04	1.14	-3.96	0.14	-0.57	-0.81	0.14	-0.44	58.02	-0.28	-1.74	0.46	-0.44	-0.75	17.83	1.76	1.26	-8.23	0.02	-2.29	0.41	1.93	0.77	-0.49	-0.79	-2.2	-1.08	-0.9	-1.03	2.27	-0.23	-2.45	-1.21	4.14	1.54	-0.04	-4.86	1.65	0.47	1.2	1.05	1.02	-11.67	2.1	-3.64	2.72
59	0.55	-0.31	13.15	-0.34	2.48	-2.09	0.15	-3.56	-0.53	0.55	0.81	-0.16	0.44	-39.45	1.74	0.28	1.24	-0.39	0.43	-8.71	-1.56	-0.34	0.75	-0.33	-0.7	-3.8	1.24	0.78	-0.63	-1.63	0.59	0.85	0.93	-18.02	-0.09	-1.83	-0.71	-1.17	-0.92	-0.98	-0.99	11.12	-2.09	-0.08	-1.34	-1.09	5.49	-0.11	-0.67
60	0.78	-0.12	0.44	0.72	-857.15	1.86	-3.86	2.62	-3.17	2.9	1.49	0	-0.55	-6.09	-0.78	-0.93	-0.97	-0.99	-0.99	-1.2	0.96	-0.34	0.42	5.1	-1.4	-0.65	-1.13	2.24	-0.22	-2.5	-1.22	-1.08	-1.04	-0.69	-1.02	2.82	-2.36	0.09	-0.56	-3.37	-0.8	-0.94	-0.97	-0.99	-1.17	1.08	0.93	-0.6	3.72
61	-1.17	-0.87	0.58	-0.38	7.35	-1.82	3.36	1.5	0.12	0.86	1.2	-0.63	0.39	-6.59	-0.38	-0.81	-0.92	-1.51	0.84	-3.11	-0.36	-0.82	0.25	0.66	-0.2	31.05	0.41	-2.36	-1.28	-0.54	-1.11	-0.93	0.56	-0.39	7.5	-0.31	0.54	2.57	-1.46	2.96	-2.53	-1.4	-1.16	-0.14	0.92	1.1	0.97	0.99	1.02
62	1.02	0.57	-1.03	-0.97	-0.99	-1	9.73	1.74	-4.31	-1.61	-1.23	-1.1	-0.03	-1.05	2.86	-2.37	-0.2	0.71	1.55	-0.63	0.4	0.73	-16	-0.18	-1.74	-0.74	0.53	-4.32	-0.38	-0.82	-0.92	12.37	-0.1	0.62	0.83	2.27	-0.82	3.04	0.37	-1.85	-1.2	-0.62	0.76	-3.5	-0.35	-0.82	-1.43	0.68	-3.28
63	1.16	1.07	-14.95	2.1	0.03	0.8	0.92	1.35	-0.8	0.36	-0.41	11.97	0.34	-0.57	5.37	0.33	0.8	-0.25	-0.65	-5.56	0.78	1.24	1.05	-0.22	6.19	0.46	-2.2	0.31	-0.49	0.33	7.71	1.29	-3.51	-0.21	-1.48	-0.78	0.54	-0.38	-4.17	-1.24	0.21	0.66	3.64	-1.28	3.03	1.43	-5.17	-0.06	-0.73
64	4.11	1.46	-0.09	0.52	0.77	-33.48	1.92	1.3	-7.67	2.27	1.39	-7.08	2.33	0	-0.58	0.27	10.52	-0.6	2.72	1.33	-4.82	2.36	-0.03	-3.29	1.75	0.44	-0.68	4.03	1.46	0.34	1.17	1.05	-5.75	2.2	1.36	1.15	-13.79	2.15	-3.72	-1.58	-1.22	0	-10.93	-1.43	-0.52	-1.15	-0.91	0.55	1.86
65	-0.86	0.1	0.56	-0.23	-94.36	0.61	-0.46	5.41	1.49	1.18	-8.76	2.2	-0.01	-0.59	-3.57	1.34	0.7	0.94	-0.25	6.57	0.44	-0.55	-2.2	-0.81	2.38	0.45	-0.62	4.42	-0.25	-0.72	0.24	0.64	0.83	-68.74	-0.1	-0.7	0.27	6.02	-1.47	0.21	0.67	-11.87	1.92	1.29	1.12	-14.8	2.13	-3.74	0
66	1.49	-1.59	-1.17	6.11	-0.08	0.61	-0.29	-0.67	-0.84	-0.92	-6.95	-1.04	3.07	0.32	1.41	0.81	0.95	-5	-1.56	-0.22	-0.86	0.3	-6.26	-1.47	0.12	-0.51	-0.77	-0.89	-4.86	0.92	1.08	1.02	1.01	-9.64	-1.74	-1.26	0.01	0.54	8.73	-0.73	-0.91	6.95	1.64	-4.38	-0.05	-1.61	0.39	-3.61	-0.45
67	-0.25	-2.02	-0.73	-0.92	-1.18	-1.02	0.26	-5.68	0.36	-0.52	-2.68	1.46	-2.97	2.53	1.41	0.14	-0.84	3.54	0.32	-0.63	-0.85	-1.86	-1.06	-1.02	0.12	-0.47	-9.58	1.31	1.1	1.04	-0.05	-14.85	0.51	0.83	-0.21	-0.63	26.32	-0.2	-0.73	0.26	0.65	-0.2	0.41	0.71	0.85	0.93	-0.04	0.48	0.74
68	8.44	1.7	1.25	1.11	0.13	1.05	-2.83	2.38	1.37	1.15	-12.46	2.15	1.36	1.15	1.07	1.03	0.01	0.98	1.02	-0.6	0.39	3.65	-0.6	0.43	-0.37	-5.9	-0.71	-0.91	-0.96	-1.26	-1.02	0.3	-5.26	-1.45	-1.16	-1.07	-0.44	0.92	-3.15	0.21	2.28	1.21	-0.18	5.64	0.48	0.84	-0.23	-5.84	-0.64
69	-0.71	-0.86	51.83	-1.95	-1.31	-1.13	15.64	0	-0.65	-0.85	-0.93	-2.13	-1.03	-1.01	-1	-0.97	1.13	-2.88	2.4	-2.98	2.84	-2.99	2.96	-3	-1.5	-0.01	1.2	-0.35	-0.73	11.14	1.69	1.24	-8.43	-1.77	-1.28	0	9.02	1.42	0.53	-0.71	3.76	-2.12	-1.32	-0.24	0.84	-0.33	0.41	-12.88	-1.6
70	0.89	0.96	-0.15	-7.1	-0.6	-1.35	-0.87	2.09	-2.43	-1.36	-1.15	-1.07	-1.03	-1.02	0	0.5	96.98	-0.75	-0.92	0.18	6.77	-1.52	-0.54	-1.16	-1.04	-0.9	1.36	1.11	1.04	-0.06	-0.55	-13.07	-0.78	0.41	2.71	-0.58	0.43	-0.37	-6.12	-1.27	0.22	-4.94	-0.47	-1.42	-1.09	0.18	4.71	-0.53	0.46
71	2.09	1.29	-0.07	6.67	1.42	1.15	-8.18	-0.07	0.67	-0.3	0.4	-0.33	-19.68	-1.32	-1.11	-1.05	-0.67	-1.02	-1.01	0.15	-0.47	-0.74	-8.52	1.16	-0.29	4.78	0.45	1.43	1.09	0.83	1.04	-0.41	-2.42	1.59	0.56	-0.65	0.35	-0.39	15.2	-0.31	-0.76	0.24	6.62	-1.48	-0.57	1.57	-0.31	-2.49	1.66
72	-1	-1	2.39	-0.23	0.52	-8.09	-0.31	0.59	-5.25	0.25	0.73	1.98	-0.71	-1.36	0.57	-3.47	-0.4	1.95	-0.32	3.45	0.48	-0.57	-0.82	0.16	-0.44	38.8	-1.74	3.65	-0.06	-2.59	-1.25	-1.09	9.2	-2.15	-0.06	-1.36	-1.1	-0.8	-1.04	2.48	1.33	-0.09	6.03	1.41	1.14	1.06	1.03	-34.61	-0.01
73	3.72	0.5	0.85	-0.23	8.29	-0.37	-1.72	0.49	-3.39	-1.38	-0.43	1.36	1.1	0.76	-0.77	-0.92	-0.96	-0.98	36.35	0.04	-0.66	-0.86	13.6	1.76	1.26	-0.02	-0.54	-8.41	-1.21	-0.78	-1.07	-0.96	1.88	1.23	-0.11	-5.57	-0.59	-1.35	-1.07	-1.03	10.09	0.09	1.76	1.16	1.06	-0.07	11.72	-1.61	-1.2
74	-11.13	-0.48	-0.83	-0.93	-1.47	-0.97	2.73	0.37	-1.8	2.3	0.33	-1.65	-0.67	-1.16	-1.04	-1.02	-1.01	0.04	-24.94	1.55	-3.45	-0.16	0.68	-0.31	0.4	-17.43	-0.33	2.23	0.57	-1.92	0.3	-0.48	-0.77	-3.5	-1.1	0.28	3.29	-0.54	-1.58	-0.84	2.17	-2.39	-1.36	-1.14	-1.07	-1.03	48.78	-0.01	-0.66
75	0.17	0.62	0.82	5.3	-0.87	2.95	1.38	0.37	-1.32	2.58	-2.51	0.09	0.63	0.83	-0.12	0.45	0.73	-169.78	-1.85	-1.28	-1.12	0.01	-16.22	-1.46	0.16	3.62	-1.64	-0.5	-1.19	-1.05	-0.89	-1.02	-0.98	1.81	0.55	-0.62	0.35	0.71	4.16	1.13	0.86	1.04	1.01	0.97	-0.74	3.37	0.36	1.41	0.82
76	-1.22	2.39	0.38	1.33	-0.43	-0.77	-2.13	-1.09	-1.03	0.12	0.58	0.8	-62.04	-1.86	-1.29	-0.11	-1.12	0.35	2.66	-1.6	-0.55	-1.18	2.21	-0.22	3.37	-0.37	-0.77	7.74	-0.18	0.58	0.82	-0.15	-0.59	0.22	0.61	0.81	-515.28	-0.1	2.09	-2.03	-0.38	-1.28	-1.07	0.17	0.62	-0.22	0.4	0.7	29.62
77	1.18	-0.02	-0.54	-10.55	-0.77	-1.22	0.55	1.76	1.12	-0.21	0.46	0.75	-33.57	0.14	-0.61	0.31	-10.41	-1.54	-1.19	-1.08	0.02	0.53	16.65	-1.26	-0.74	1.59	0.65	-1.75	-1.19	0.12	-6.7	-0.49	0.53	0.8	2.26	-1.24	2.95	1.41	-5.17	-0.06	0.69	-5.03	-0.3	-0.79	5.45	0.25	0.78	-5.44	-0.26
78	-2.16	-1.36	7.31	-2.31	-1.4	7.04	1.75	0	-4.66	-1.35	-1.13	8.4	-2.18	0.02	0.59	-0.26	0.39	-39.64	1.72	-3.63	-1.53	-1.21	0.01	-0.52	-10.83	-1.22	-1.08	0.11	-8.96	0.43	1.65	0.8	-0.5	4.36	1.45	0.39	-1.37	-0.76	0.59	1.76	-1.58	2.82	-0.13	-2.59	-1.24	-0.66	-1.09	-0.94	-1.03
79	0.37	-20.36	0.32	-2.41	-0.55	0.57	1.95	-1.54	2.86	-0.14	-0.66	8.68	1.63	0.25	-1.37	-1.1	-1.04	-1.02	-1.01	51.36	0.02	1.95	1.19	1.07	-0.07	11.41	-1.61	3.37	-2.55	-1.42	-1.17	12.59	-2.16	-1.37	0	-0.54	-0.78	-0.89	-7.42	-0.95	2.91	1.39	0.36	-0.79	0.33	3.61	-0.57	-1.52	1.73
80	-1.09	0.24	0.67	3.8	-1.27	0.27	0.69	-12.15	-1.69	4.07	1.58	1.22	0.07	-0.91	-0.97	-0.99	-0.99	34.28	-2.03	-0.03	1.36	-0.36	-2.39	-1.19	4.01	0.2	0.77	0.91	-0.12	0.46	14.74	0.74	1.26	-0.54	0.41	-7.14	-1.52	-1.18	-0.37	1.18	0.86	-1.72	-1.19	-1.08	0.05	0.55	0.78	11.92	0.89
81	3.82	-0.52	0.46	-6.09	-0.36	-0.8	-0.92	-0.96	-0.98	-0.99	0.01	-116.69	0.49	1.51	-1.83	-0.5	-1.23	0.43	-0.43	8.26	0.35	0.8	-0.24	-5.84	1.5	-3.18	-1.46	-1.18	-1.08	21.62	-2.09	0	-3.83	-0.57	0.52	0.8	-0.17	0.44	0.72	0.86	0.93	16.36	1.03	-3.04	-0.32	-0.81	-0.92	0.12	0.58
82	-0.48	0.26	-304.36	0.37	1.63	-0.47	3.45	-0.3	-2.03	-1.17	-1.07	0.08	0.56	-0.24	0.39	0.7	0.85	-0.08	691.94	0.46	-0.51	-0.79	-2.46	-1.09	0.28	0.69	-0.21	-13.7	0.58	-0.46	5.56	0.37	-0.58	5.06	-0.25	-1.99	1.82	-2.82	0.11	2.67	-0.46	-0.8	7.91	0.2	0.75	-5.6	2.06	0.2	-0.73
83	-8.58	-0.01	1.8	1.17	1.07	-10.4	0.06	2.13	0.67	1.21	0.91	0.98	-0.2	7.17	-1.73	-1.23	7.01	0.06	0.72	-5.33	-1.54	4.38	-0.05	-2.47	1.85	0.43	0.87	1.24	-0.67	-1.48	-1.08	-0.88	1.46	-0.29	-2.65	-1.21	4	1.53	-0.05	0.53	-0.27	0.38	-0.32	106.86	-0.34	-1.67	1.88	0.47	-0.65
84	0.69	0.86	-0.11	-25.13	0.54	-0.48	5.55	0.36	-0.58	-0.83	-0.92	-0.96	-0.98	-0.99	225.94	1.98	0.01	1.33	-0.36	-0.74	0.2	-15.21	-0.42	-0.81	6.17	1.59	-0.06	4.83	0.53	-2.23	-0.53	-1.27	0.45	0.78	0.9	-0.09	-21.44	0.53	1.49	-0.51	-0.81	-1.81	1.29	0.76	-1.66	-0.62	-1.18	-1.04	-1.02
85	0.99	-8.81	-0.12	1.91	-2.11	2.76	1.43	0.17	-0.83	0.32	0.7	-0.2	-0.61	61.43	-1.82	3.75	-0.04	0.6	-7.97	1.92	1.29	-7.08	2.28	1.39	1.16	0.03	-0.93	3.23	-2.28	0.09	-3.45	1.81	-0.16	3.87	0.52	-0.55	-2.13	-1.14	0.22	-0.46	-0.75	-5.48	1.18	0.83	0.97	-0.24	-0.66	0.21	0.61
86	0.02	32.47	1.47	0.52	-1.5	-1.14	-0.7	-0.96	-0.99	-1.06	0.8	-0.36	-0.72	14.66	1.72	-4.05	-0.06	0.71	0.88	-11.29	2.03	1.32	-7.31	-0.02	1.78	-0.39	-0.76	9.07	0.21	-2.01	-0.62	1.93	-0.29	-0.72	-0.87	-0.94	-2.37	0.93	-0.35	5.16	-1.86	-0.33	-0.85	-0.94	-1.26	0.81	1.22	1.04	0.93
87	-0.91	7.18	-2.1	-1.34	-0.13	0.86	0.95	0.98	1.18	0.99	1.01	-0.58	3.71	-0.27	0.53	-6.97	-1.55	-0.32	0.76	1.38	0.91	-2.29	-0.45	-1.3	2.1	-0.22	0.51	-0.31	15.54	0.37	-2.26	-1.26	4.85	0.13	-1.77	0.37	-0.46	0.34	-14.88	0.33	-2.45	0.33	0.75	2.08	-0.73	3.1	0.39	-1.88	2.27
88	0.11	-17.61	1.6	-3.45	-1.5	-1.19	-0.15	-0.93	-1.09	-1.02	-1.01	-1	19.72	-2.05	-1.34	7.59	-0.01	-0.64	-0.84	0.13	-20.71	1.61	-0.15	-3.47	-0.64	2.26	0.5	-1.84	-1.2	5.28	0.12	-0.67	-1.8	1.48	-0.26	-2.85	0.52	-3.03	-1.36	-0.45	-1.13	2.43	-0.21	0.52	-8.17	-0.31	0.59	0.83	2.1
89	-0.97	-1.32	0.89	1.12	-1.66	-0.59	-1.18	0.44	-0.42	-0.74	-0.87	0.08	0.55	44.92	0.77	-2.76	-1.35	-1.14	10.27	-2.16	3.62	0.01	-0.73	-0.89	-0.95	-1.58	0.9	0.97	-0.15	0.46	-23.89	-0.29	0.58	2.22	-0.63	3.12	-2.15	-0.26	1.55	-0.34	-2.36	0.53	-0.44	-3.12	-1.2	-1.07	-0.75	0.82	1.22
90	-11.14	-0.95	2.94	-2.32	2.99	-0.05	0.58	0.81	-20.28	-1.79	-1.27	8.22	-0.01	-2.25	1.92	-2.87	2.7	-2.97	2.92	-0.01	-2.99	-1.28	4.19	1.55	0.16	-0.81	-0.93	-0.97	-1.29	-0.98	2.8	-2.35	2.96	-0.05	-0.62	-2.83	0.7	-0.4	-0.74	14.48	-0.16	-1.94	-1.18	-0.71	0.73	0.9	-0.16	-8.49	1.51
91	11.41	-1.68	3.41	-0.08	-2.57	1.81	1.23	-6.31	-1.68	-0.08	0.81	-0.32	-0.7	0.2	-24.12	1.63	1.21	1.09	-0.03	-15.22	1.54	-3.38	2.52	-3.08	-0.05	0.73	-4.54	-1.5	4.48	1.6	0.08	-0.82	-0.93	-1.27	1.25	-0.3	4.43	0.45	-2.1	-1.24	-1.1	-0.56	0.87	1.15	1.03	0.95	-1.47	-0.68	-0.93
92	1.77	-0.74	3.14	1.39	1.15	1.07	-0.02	0.5	0.75	-144	1.88	-3.85	-1.57	5.3	-2.45	-0.01	-1.42	-1.11	5.4	1.61	1.23	-0.02	-0.54	-9.4	-1.21	3.33	-2.39	3.07	-2.83	3.02	0.02	-0.74	4.51	-0.22	-0.71	-2.1	1.36	1.11	1.05	-0.05	-0.54	-13.78	-1.22	0.25	-0.46	-0.75	0.15	-0.43	-0.72
93	-0.78	-0.9	-0.95	91.37	0.04	-0.66	-2.01	-0.85	2.44	0.44	-0.62	0.34	4.44	-0.6	-0.86	-0.94	-0.97	33.31	1.9	-0.01	-0.58	-0.8	28.87	-1.94	-0.12	1.39	-0.35	0.45	-0.34	16.67	-0.33	-0.77	-1.72	-1.08	-1.03	8.19	-2.14	3.51	-2.73	0.01	-0.59	0.27	0.65	0.83	-90.82	1.93	0.09	0.82	-4.04
94	-17.07	1.27	-0.25	-0.68	12.56	0.22	-2.07	0.35	0.75	-8.78	1.99	-3.49	2.68	1.45	-6.25	2.37	0.01	-0.77	-0.91	9.85	1.72	1.25	1.11	-17.42	2.11	0.01	-0.79	0.31	4.07	-1.51	-1.16	-0.57	0.81	-0.34	0.41	-12.65	1.78	0.3	-1.47	-1.13	0.14	0.61	5.6	0.81	-2.67	0.24	-0.52	7.69	1.57
95	-6.1	-1.28	3.56	1.49	-5.02	-0.05	-0.73	0.29	-8.36	-1.51	-1.18	-1.08	-0.41	0.92	1.09	1.02	1.01	1	1	0.97	1	1	-0.61	-0.85	-1.65	-1.06	-1.02	0.12	0.59	0.8	0.9	0.95	7.9	-1.03	-0.97	1.66	-0.28	-0.7	-0.86	-0.94	-0.97	-2.59	0.97	-3	-0.34	1.81	-2.27	-0.33	-0.84
96	-1.33	-0.66	-0.93	-0.97	0.12	0.58	9.5	-1.25	-0.76	0.64	-0.37	6.98	1.51	-4.02	-1.56	-0.11	-1.21	-0.86	0.57	0.83	1.79	0.92	-2.61	2.35	-0.11	0.55	-9.21	-1.6	-0.29	-1.21	0.39	2.38	-1.61	0.22	0.68	0.85	0.93	-0.05	-0.53	169.33	-0.24	-1.77	-0.74	0.52	0.81	-10.76	-0.17	-1.71	-0.74
97	-0.4	0.44	3.77	-0.63	-0.87	-1.44	0.75	-0.37	0.4	-0.34	-0.68	60.04	1.81	-0.06	-3.88	-0.59	0.51	0.8	-0.17	0.44	-40.49	0.28	-0.57	5.81	-1.95	-1.29	-0.25	-1.12	-0.91	-0.98	0.23	0.65	-17.82	1.88	-3.63	-1.55	-0.07	0.83	0.94	-0.14	0.46	0.74	-0.14	0.43	-224.44	-0.29	2.28	-2.1	2.86
98	1.31	0.61	1.11	-0.41	0.42	-0.35	-8.89	0.64	-0.44	0.38	5.55	-1.42	0.23	0.67	-0.22	-0.62	48.42	-0.19	0.6	-5.9	1.97	-3.32	-0.1	0.71	0.88	1.62	-0.81	-0.93	7.47	1.67	0.16	-0.79	3.81	0.32	1.46	-2.05	0.21	0.68	-0.23	-0.63	0.2	-0.41	-0.7	335.29	-0.15	2.16	1.23	-0.14	-4.71
99	4.96	-1.85	-1.26	-0.34	0.84	-3.44	-0.33	-0.81	-1.43	-0.92	0.43	0.76	2.42	0.89	-0.4	4.83	-0.31	-0.75	-0.89	-0.95	-0.97	-1.9	0.96	0.99	1.04	0.99	-0.39	0.42	-9.68	1.81	-0.11	0.53	0.78	4.04	-0.84	-0.94	-0.98	-1.17	-0.99	-1.01	-1	0.46	0.78	-0.19	0.43	14.81	0.72	1.27	0.91
100	-0.63	0.19	-259.99	-1.59	3.6	0.14	-1.68	0.36	2.22	1.18	-0.2	-0.64	0.22	0.62	-0.2	-0.6	-62.05	-0.8	0.4	-5.18	-1.47	-0.4	-0.89	-1.17	-1.03	-1.01	8.98	-2.12	3.55	-0.02	-0.62	-2.73	-0.83	-1.14	1.8	-0.25	-0.7	9.97	1.66	0.22	1.23	-2.4	-0.38	-1.33	0.43	2.13	1.16	-4.04	-1.52
101	-0.2	-0.63	-0.82	-0.91	-0.96	-0.98	517.12	-0.01	2.02	-2	2.8	1.43	1.17	1.08	-0.01	-0.51	-0.76	-0.88	-0.94	-23.09	-0.97	-0.99	-1	-1	-1	62.88	-2.02	3.92	-2.68	0	-0.76	0.3	-7.28	-0.41	0.56	0.81	-0.16	0.44	16.92	0.73	-0.43	0.39	-0.35	0.35	-0.34	-0.67	0.17	0.58	-797.19
102	-4.76	1.44	-3.12	0.13	-0.56	-0.8	-0.91	40.75	1.89	0.07	-0.79	3.95	-0.21	-2.15	-0.71	-0.92	-1.19	-1.03	-1.01	-1	-0.97	-1	0.36	-0.42	-4.8	1.41	0.64	-0.65	0.36	0.71	0.86	-0.09	0.46	-0.27	0.36	221.98	1.32	1.11	1.05	-0.05	16.71	-1.57	-1.19	-1.08	15.05	0.03	-1.91	-0.67	0.55
103	1.32	-0.15	0.49	-13.67	-1.63	-0.3	-1.22	0.39	2.37	-0.55	-1.62	-1.11	-1.04	0.09	0.57	9.31	1.2	1.07	1.03	1.01	0.79	-1.06	0.33	-0.43	-0.74	0.16	-0.43	-0.72	0.15	-284.31	-1.57	-1.19	-0.43	0.84	-3.37	2.22	-3.07	-1.48	0.02	5.66	0.56	0.86	-0.22	-5.99	-1.32	3.66	1.5	1.19	-10.24
104	-0.6	-0.81	-5.04	0.87	-0.37	-0.73	-0.87	-2.95	-0.94	-0.98	6.7	1.65	-4.44	2.51	-3.26	-0.01	0.74	0.89	1.54	-1.23	0.3	-0.45	-4.51	-1.22	-0.75	0.67	1.53	-0.59	0.41	0.74	0.88	0.94	-0.04	0.48	82.53	0.74	0.91	-6.72	0.14	-0.59	-0.82	-0.92	-0.96	-0.98	-2.47	-0.99	-1	-1.01	-1
105	-1.01	5.56	0.18	0.76	0.9	1.6	-1.2	0.3	2.91	1.23	1.08	-8.53	-0.09	1.87	-0.38	0.46	-0.34	-0.69	-0.85	80.89	-1.94	-0.09	-0.82	-1.31	-1.05	0.24	3.99	0.66	-0.48	4.91	0.38	0.81	1.47	-0.69	-0.89	-1.41	-1.04	3.53	-2.3	0.08	-3.44	-0.56	-0.87	0.22	-0.44	19.49	-1.77	3.57	0.1
106	-1	-1	-1	-1	0.34	-4.9	1.87	-3.22	0.07	-2.92	0.4	-3.02	-1.34	4.55	-2.38	3.26	-2.82	3.06	0	0.6	0.82	-0.13	-0.57	-20.73	-1.21	3.25	1.45	-5.06	2.4	-3.33	0.01	-2.86	-0.6	-1.28	-1.06	-1.02	10.45	-0.07	2.28	-0.39	-1.97	1.71	0.52	1.2	-2.19	-0.43	1.73	-2.35	-1.34
107	2.78	0.27	1.4	1.1	-5.1	2.24	1.36	0.12	-1.19	-1.06	0.14	-7.84	-1.46	-1.16	0.06	0.56	0.79	-0.12	0.44	77.08	-1.28	-1.09	-0.72	-1.04	-1.01	-0.97	-1.01	2.51	-2.4	2.89	-0.05	0.58	-8.74	-0.28	0.6	-5.29	-1.51	-1.19	8.93	0.04	1.77	1.17	0.7	-0.74	-0.9	-1.38	-0.96	2.59	0.39
108	2.26	-3.18	-1.5	-0.07	-0.86	-1.2	-0.95	-1.03	1.88	0.53	-0.62	-0.85	-0.93	-1.74	-0.97	0.36	2.81	0.73	0.92	-0.2	-0.63	-5.87	0.77	1.25	1.05	0.92	-1.45	2.67	-0.16	-2.55	-1.23	-0.67	-1.09	-1.02	5.69	-0.12	2.52	0.59	0.88	-0.23	0.44	-0.31	0.36	0.68	-176.91	1.85	-3.82	-0.05	1.63
109	-1.07	-0.91	0.66	0.87	1.52	-0.77	3.16	0.37	-0.62	0.34	-0.39	-0.71	43.83	-1.88	-1.29	7.69	1.76	-4.56	2.55	1.44	1.18	0	-0.52	-13.13	1.27	-3.19	2.43	-3.04	0.04	0.62	2.85	0.83	-0.43	0.4	0.72	-24.64	-0.17	-0.73	5.96	-2.03	-1.31	-0.2	1.2	-0.34	-2.65	-0.72	-0.92	-0.97	-1.21
110	-0.32	0.4	-16.82	-0.33	0.57	0.82	-13.15	-1.74	-1.26	-1.11	-1.05	-1.03	-0.15	0.98	-0.33	-3.04	1.57	-3	-0.22	0.68	0.87	1.68	0.94	-2.65	-1.35	-0.39	1.31	1.09	1.04	-0.06	0.49	14.32	1.24	1.08	1.04	-15.55	-1.84	-1.29	8.47	0.01	-0.69	5.36	0.29	-0.61	-0.84	12.06	-2	3.6	-2.68
111	-3.22	0.51	-0.45	6.25	-1.88	0.11	-0.53	-0.78	-3.9	1.18	0.84	-1.64	0.29	0.71	-0.22	-0.63	-10.16	1.22	0.78	0.96	-0.25	-4.29	0.55	-0.45	5.95	-0.29	2.62	-2.03	2.93	1.45	-0.03	-5.61	1.63	-0.18	-3.21	1.66	1.2	0.5	-1.25	-0.81	1.72	-2.51	2.66	-2.88	-1.47	-1.19	11.87	-2.18	-1.37
112	0	0.6	-8.94	-0.27	2.08	-2.14	-0.34	-0.84	-0.94	-1.31	-1.02	-0.97	0.63	-0.38	-3.6	-0.72	-0.91	-0.96	-0.98	-0.99	0.02	57.14	1.48	1.16	1.07	0.51	-1.1	-0.91	-0.98	4.41	0.23	-1.85	-0.64	-0.91	-0.96	-0.98	-1.19	-0.99	-1	-1	-1.01	-1	0.36	-0.42	10.27	-1.8	3.45	-2.62	-1.43
113	1.74	1.18	-5.36	2.27	0.09	0.79	0.92	-9.92	-0.13	-1.73	0.42	-3.48	-0.45	2	1.23	1.09	0.58	-1.15	-0.87	1.7	-0.28	0.48	-0.32	-0.68	-0.84	-0.92	192.42	-0.04	0.65	-0.29	0.4	-0.32	-22.07	0.65	-0.45	-2.7	1.52	-2.97	-1.43	0.05	0.57	5.33	1.19	-0.25	0.46	-11.77	1.81	-3.49	-0.1
114	0.31	-0.49	-0.77	0.16	0.59	18.95	0.8	0.93	-6.71	2.12	-3.42	-1.53	0.01	-5.62	-0.54	2.29	-0.3	-2.23	-1.19	4.16	-2.33	3.2	-2.81	3.05	0.01	1.5	-2.24	-0.38	1.69	1.17	-5.35	0.09	-2.53	-0.6	2.05	-2.32	2.78	-0.07	-2.82	-1.26	0.17	-5.44	-0.48	-1.42	1.92	-2.66	0.12	-0.56	-0.8
115	-36.07	0.85	-2.87	-1.37	-1.14	0.04	10.27	1.42	-3.65	0.1	-0.58	-0.81	-2.8	-1.08	-0.91	1.6	-0.28	3.86	0.48	-2.08	-1.24	-1.09	10.69	-2.14	-1.36	-1.15	14.65	0	-2.14	1.95	-0.18	0.52	-0.3	-9.33	1.41	-0.22	0.48	-10.94	-1.61	0.09	0.61	-0.25	0.4	21.08	-0.68	2.73	-2.22	0.12	-0.54
116	-0.77	6.12	0.24	-1.96	-0.62	-1.21	-0.9	0.52	-0.39	-4.08	-1.23	-0.72	-0.95	0.26	-6.27	-0.44	0.55	-5.11	1.97	-3.25	-0.1	-0.76	-1.5	-1.07	-0.9	-0.98	0.25	4.04	-1.55	3.09	-0.12	-2.55	-1.24	0.17	0.63	-0.23	0.4	23.77	-1.32	-0.69	-0.94	-1.11	0.67	0.88	-0.17	11.32	-0.4	-1.66	-1.13
117	7.34	1.28	-0.22	4.89	0.47	0.84	-5.73	2.1	-3.34	-0.07	0.72	1.59	0.89	-2.36	2.38	0.24	1.36	-2.21	0.2	0.68	-0.24	-0.63	0.2	-0.41	-0.7	325.28	-1.86	-0.15	1.38	-0.35	-0.74	0.21	-0.42	-15.22	0.69	-2.76	2.22	-2.95	2.79	0.06	-0.74	4.43	-0.22	-0.71	-2.1	-0.87	-0.96	-1.1	0.74
118	-1.42	-0.06	-1.17	0.35	2.59	1.2	-0.2	-3.94	1.59	0.52	1.18	-2.24	-0.42	0.64	-0.34	7.8	-0.33	-0.76	-0.9	15.65	-2.01	3.69	0.03	-0.72	-1.6	1.49	-0.26	-2.81	0.52	0.82	1.64	-0.74	-0.91	-0.96	-1.32	-1.02	-1.01	0.13	0.59	-0.23	-0.62	-26.4	0.8	-2.83	-0.4	0.62	-4.57	-0.34	-1.48
119	-0.26	-11.23	-0.64	0.46	0.77	0.89	-0.08	-0.55	-0.78	-0.89	-0.94	-0.97	-0.99	-0.99	0	0.5	7895.91	0.75	1.25	-0.55	3.58	-0.28	0.52	-6.98	1.9	-3.37	-1.51	-0.1	-0.86	-1.2	0.63	-0.39	-0.73	0.18	16.65	0.6	0.87	0.94	1.38	-0.86	0.36	-0.41	-0.72	0.16	-39.63	1.6	-3.53	-1.51	-0.14
120	-0.63	0.35	-0.39	-0.71	-7.52	-1.14	0.28	-4.94	0.35	-2.73	-1.31	0.12	0.61	0.81	4.61	1.09	1.03	-7.29	-0.13	0.66	-5.25	-1.52	4.35	1.59	-0.02	0.55	0.78	-35.58	0.12	0.7	1.92	-1.41	-1.12	-0.68	1.27	1.08	-0.13	0.48	-0.29	35.87	1.61	-0.12	4.44	-0.41	2.8	0.49	-1.96	-0.58	-1.22
121	0.66	1.51	-1.63	-1.18	6.09	1.66	-0.03	-4.6	-1.35	-0.57	1.45	-0.31	-0.72	10.52	-1.95	3.53	0.07	-0.71	4.69	0.3	-1.95	0.34	0.74	0.88	-0.1	-0.56	-0.78	-0.89	0.06	-0.47	1060.85	0.26	-2.26	-1.25	-1.1	-0.58	1.16	-0.33	4.52	-1.87	3.18	-2.66	-0.07	1.51	-2.29	-0.36	1.69	1.17	-0.13
122	0.64	-62.68	-1.79	0.06	-0.54	11.97	-1.85	0.09	-0.54	-0.79	-4.01	-0.9	-1.1	-0.97	-0.99	-1	-1.02	-1	0.37	-0.42	10.12	-1.8	3.45	0.11	0.76	0.9	-0.13	-0.58	-11.11	-0.8	-1.2	0.55	0.83	0.92	-0.09	23.23	1.51	0.47	0.9	1.17	-1.51	-0.65	0.62	1.7	-0.6	-0.85	-0.93	-1.58	0.87
123	-1.38	-1.15	-0.3	0.9	0.96	-0.14	-7.64	0.53	1.52	-0.52	-1.78	-0.82	-1.12	0.51	-3.8	-0.4	0.59	-4.82	2	0.25	-1.5	0.34	0.73	-10.05	1.97	1.3	1.13	-0.01	-14.63	1.55	-0.17	0.5	0.77	0.89	4.36	-0.91	0.35	-0.42	11.11	0.34	0.79	0.91	0.96	0.98	-0.03	-58.71	0.51	0.84	-6.57
124	-1.02	0.32	0.71	3.06	-1.27	3	-2.45	-1.39	-1.16	-0.16	-0.94	-0.98	-1.07	-1.01	3.53	0.28	-0.64	-0.85	-0.93	24.39	-2.01	0.02	0.58	-0.26	-0.64	-11.63	-0.82	0.4	2.77	0.74	-2.35	0.26	-3.25	-0.51	-0.86	-1.34	0.7	0.89	0.95	0.98	-0.04	-36.13	1.5	-3.44	0.1	-0.57	-0.81	-0.91	0.07
125	0.13	-2.04	2.07	1.29	1.12	-0.03	-12.32	-1.43	-0.54	1.49	-2.52	-0.32	-1.36	-0.82	-1.09	0.48	-3.95	-0.41	2.01	-2.24	-1.32	0.06	0.57	-0.25	-0.63	-0.82	-18.9	0.9	0.97	0.99	-14.98	-1.82	4.19	0.02	1.61	1.14	-0.15	0.48	-16.63	-1.65	0.09	0.61	3.89	-1.31	-1.1	-0.72	-0.97	-1.04	-0.99
126	-1.1	7.97	-2.17	-1.36	7.1	-2.31	0	-0.58	10.52	0.27	1.63	-1.96	0.21	-3.6	0.37	-0.5	0.34	-12.39	-0.37	0.56	-5.37	0.26	0.73	-0.24	11.18	1.52	-3.81	-0.13	-0.76	-1.54	0.66	-3.27	-0.39	-1.4	-1.09	-0.83	-1.04	-0.97	-0.99	4.65	1.55	1.2	0.22	1.09	-2.7	0.2	-3.11	-0.53	-1.32
127	0.46	0.74	-0.15	39.13	-1.6	3.52	-2.54	-1.42	-1.17	-1.08	-0.08	-1.04	2.88	1.39	1.15	-0.03	-0.54	-10.47	0.74	-2.82	-0.41	-0.84	0.25	-0.43	-0.73	-0.87	95.09	0.08	0.69	-6.02	-1.56	-1.2	-1.09	-1.04	-1.02	72.97	1.97	0	-4.05	-1.33	0.16	0.63	-0.23	0.4	-50.76	-0.31	2.27	-0.34	-0.75
128	-0.7	-0.9	-0.96	-0.98	0.04	-0.49	96.11	-0.26	-1.75	0.45	-0.44	7.23	1.54	1.19	-8.48	-0.05	-1.76	-0.71	-0.92	0.22	-0.44	-7.42	0.68	1.35	0.89	-0.48	-0.79	-0.9	23.65	1.84	1.29	0.09	-0.88	-1.15	0.61	-0.39	-3.52	1.49	0.6	0.91	-0.26	0.43	-15.39	-0.32	0.57	-0.33	-0.69	-0.85	-5.45
129	0.19	0.66	-11.13	-0.23	0.61	-0.32	9.54	-0.34	0.53	0.8	2.53	0.91	1.08	-0.56	-0.83	-1.75	0.77	1.28	0.92	-2.21	-1.28	-1.11	11.07	1.8	0.04	-1.31	-1.09	5.71	-0.11	2.51	0.59	-2.04	-1.24	-1.1	-0.55	1.15	0.88	-0.6	-0.84	-1.7	-0.93	-0.98	-1.06	0.75	-3.31	2.19	-3.05	0.05	0.63
130	-0.85	-1.19	-1.03	4.19	-2.26	0.07	3.19	1.29	-0.17	5.32	-1.75	-0.39	-0.87	4.3	1.5	0.27	-1.33	-1.09	-1.04	-1.02	-1.01	-1	0.01	-0.5	-107.03	-1.25	-1.08	-1.04	-0.75	-1.02	0.36	-4.75	-0.43	2.09	0.57	-0.59	-1.88	1.55	-0.25	0.48	0.76	-0.15	-0.58	-23.53	1.22	1.07	-0.11	8.71	-1.65
131	0.81	6.44	-0.88	2.94	-2.29	-1.35	-0.22	0.84	0.94	0.97	1.23	-1.12	0.32	0.71	2.91	1.12	-0.26	-0.68	-3.42	0.76	0.92	1.27	0.96	-2.55	-1.34	5.15	-0.06	2.53	-0.4	-0.77	-1.91	0.74	-0.38	0.4	-12	1.78	-3.48	2.61	-3.1	-1.5	5.82	-2.41	-1.41	0	0.87	1.17	0.95	0.99	1.03
132	0.32	0.67	-47.01	1.86	1.28	-7.69	0.02	0.65	2.27	-0.68	-0.89	0.18	7.58	-1.51	3.24	1.47	0.2	0.88	1.18	-0.63	3.47	0.39	-1.93	-0.6	0.58	0.83	-0.16	-0.6	-0.8	88.03	0.11	1.87	-1.97	0.19	-0.51	9.16	-0.26	-1.86	1.86	-0.21	-0.68	0.23	0.63	0.82	10.22	1.09	1.03	-0.13	-0.59
133	-0.27	-3.41	1.58	-3.04	2.57	-0.06	-0.62	-3.01	0.7	-0.4	0.39	-0.35	23.09	0.35	1.62	-1.91	0.21	-3.65	-0.51	2.1	-0.31	-0.73	-2.26	-0.88	0.41	2.57	0.75	0.93	0.97	-0.09	0.47	-0.28	0.37	71.6	-1.32	3.3	-0.14	0.56	-7.78	-1.58	-0.3	-1.21	2.39	-2.5	0.1	-0.56	-0.8	0.14	-27.76
134	-3.07	-1.35	-1.13	0.05	0.55	-0.24	0.39	0.69	49.64	-0.84	-1.16	-1.03	0.22	-6.28	0.38	-0.51	0.34	0.69	0.85	-64.46	1.94	1.31	0.09	1.13	1.04	0.9	-0.77	-1.31	-1.05	-0.91	-0.99	0.26	-0.44	-0.74	0.15	-0.43	-45.81	-0.72	-0.91	6.67	-0.14	-2.1	-0.69	-0.91	-1.2	0.71	-3.32	-0.38	-1.41
135	0.49	0.76	-0.15	-26.97	0.56	0.85	0.94	-0.1	-14.81	1.5	-3.35	0.11	2.51	-1.8	-1.23	-1.1	13.05	1.83	-4.28	0.01	0.62	2.59	0.83	1.14	-0.54	0.4	-7.32	-0.37	-1.53	1.95	-0.21	-2.68	-1.23	4.08	-0.12	-0.67	-0.85	-0.93	-2.35	-0.97	2.87	1.38	1.15	1.07	1.03	0.36	-1.03	-0.97	-1.01
136	4.01	0.22	-0.65	4.83	-2.03	-1.31	-0.24	-1.13	2.59	0.36	1.35	-2.12	-1.28	-1.11	11.68	-0.03	-2.14	-0.66	2.04	0.54	1.24	-2.09	0.22	0.69	-0.23	-9.49	1.45	0.58	1.15	-2.26	0.22	-0.52	-0.78	-3.34	-1.1	-0.9	0.63	1.6	1.1	-0.22	-4.08	0.53	1.57	-1.75	0.23	2.74	1.23	-4.04	2.35
137	114.79	0.4	-0.53	0.34	-0.37	-10.35	-0.7	-0.9	-0.96	0.09	0.56	-47.82	-1.74	-1.25	-0.23	0.86	-0.33	5.73	1.47	1.17	1.07	-0.02	0.5	-53.49	1.77	1.25	-0.04	-7.64	-1.4	3.72	-2.44	-1.4	-1.16	-0.1	-0.94	-0.98	-1.07	-1.01	3.53	-0.18	-2.29	-1.21	-0.69	-1.08	-1.02	-0.95	0.75	-0.36	-0.72
138	-2.5	1.82	-0.19	-0.66	-2.92	-0.85	0.42	0.75	-0.19	-0.61	-12.3	0.78	1.23	1.04	-4.38	-0.22	0.65	-0.32	-4.9	-1.27	3.63	-0.13	-2.4	1.81	-0.19	0.51	-9.61	0.26	-0.56	-0.81	-0.91	-0.96	0.04	-0.49	-71.62	-1.25	3.27	-2.42	-0.15	-0.8	-1.39	-0.92	-0.98	0.18	-7.88	0.39	-2.61	-1.3	0.12
139	2.34	-3.41	2.81	-3.09	0	-0.6	8.85	1.61	1.22	0.27	0.93	0.97	-0.14	-7.94	0.53	0.84	1.52	-0.73	0.38	-5.87	-0.4	-1.48	0.46	0.79	-9.12	2	-3.51	2.69	-3.11	2.92	-3.03	-1.5	5.96	-2.4	-1.41	0	0.87	-3.51	-1.44	0.08	-0.52	14.94	-0.25	-0.74	-1.82	0.7	-3.16	-0.39	0.61
140	0.08	-0.74	0.31	-7.43	-0.41	-0.81	-0.92	0.11	-0.46	42.76	-0.27	-1.75	-0.75	0.52	0.8	2.06	-1.26	-0.78	-0.95	-1.08	0.68	-0.38	-3.43	-1.23	0.21	-0.47	12.64	-0.28	0.56	0.81	0.91	-31.48	1.99	-3.82	-1.58	5.36	-2.45	0	3.37	0.59	-0.53	-0.8	-2.18	0.79	1.25	-0.58	-0.84	8.74	-2.03
141	0.55	-0.68	-0.88	-1.54	-1.05	-1.02	7.87	0.12	0.73	-0.27	0.41	-19.86	1.75	0.3	-1.45	2.44	-0.18	3.25	1.33	-4.29	-1.57	-1.21	-0.14	0.9	1.13	-0.61	-0.85	-0.93	19.03	-2.02	3.74	-2.68	-1.45	-1.18	12.66	0	2.17	-0.41	-0.77	-1.95	0.74	0.91	1.31	-0.77	-0.92	-1.29	-0.96	0.4	-4.63
142	9.91	-0.74	-0.91	-0.96	-0.98	31.52	-0.04	-2.02	-1.2	-0.67	-0.95	-1.08	-1.01	-0.98	-1	-1	5.67	-2.18	-1.35	6.83	-2.31	-0.02	0.77	-4.19	0.21	-2.74	-0.55	0.56	2.02	-0.6	-0.86	-1.54	1.3	0.76	0.95	-0.24	0.44	-0.31	-0.66	72.97	1.8	-3.87	2.6	0.04	-1.47	0.37	0.75	0.88	0.94
143	2.98	0.47	-1.96	-1.22	-0.58	1.33	0.77	0.95	-4.56	2.19	-3.23	2.76	-3.05	-1.5	5.9	-2.4	-1.41	-1.17	13.68	-2.16	-1.37	0	-1.15	-1.05	-1.02	13.23	1.81	-4.24	2.58	-3.23	-1.53	-1.21	-1.09	-1.04	-0.01	-1.02	-0.98	0.6	0.84	-0.17	-0.61	-9.07	-1.18	0.26	-4.9	-0.46	0.56	-4.99	-0.35
144	-1.55	-1.18	-0.48	-1.08	0.37	2.6	-1.59	2.95	-2.58	-1.42	-1.17	12.33	-2.16	-1.37	-1.15	14.8	1.87	1.3	1.13	1.06	-34.32	-1.94	0	-0.57	-0.8	-4.12	1.16	-0.29	-0.7	-0.86	-0.93	-0.97	-0.98	-0.99	493.89	-0.01	0.66	-6.01	-1.56	-1.2	0.04	8.85	1.41	1.14	-7.92	2.19	1.37	-7.1	-1.75
145	-0.66	-0.85	-0.93	-0.97	61.95	0.03	1.94	-2	-0.41	0.66	-4.18	-1.47	4.49	-2.43	3.26	1.52	-5.7	2.42	-3.4	2.83	-3.09	2.96	-3.02	-1.5	-1.2	11.96	0	-0.69	-0.87	0.13	-0.45	42.45	-0.28	-1.75	-1.15	-0.76	-1.06	2.4	-0.22	-2.44	1.73	-2.92	2.63	-2.98	2.9	-3	-1.5	0	-0.54
146	0.61	3.18	-1.34	3.01	-2.48	0.07	3	-1.75	0.18	3	-1.68	3	-2.6	-1.42	6.11	-2.36	-1.4	-0.02	-0.88	-1.17	0.62	-3.5	0.26	-0.53	0.32	0.68	-0.18	-32.75	0.58	0.86	-6.67	0.16	-0.58	-2.48	-1.15	3.67	-2.34	3.12	1.5	-0.01	0.54	-0.26	-17.22	1.4	-3.3	-0.21	-1.47	0.41	0.77
147	1.29	-8.57	-1.79	-0.01	-1.28	0.36	-0.44	9.01	-0.29	-0.75	-1.83	0.71	0.9	1.37	1.04	-0.27	-3.54	0.55	0.84	0.93	-0.09	0.47	-0.28	0.37	-0.32	-196.45	-1.34	0.22	-4.67	0.37	1.81	0.77	-0.5	0.38	0.72	-21.83	0.16	1.9	1.18	-4.55	-1.57	-1.21	0.02	-10.04	-1.44	-0.52	-1.15	-0.91	0.55
148	6.87	1.74	0	-4.66	-1.35	3.92	-2.41	3.17	0.05	0.75	0.9	0.95	-23	0.06	-0.64	0.29	0.67	-0.19	-27.17	1.43	0.58	1.14	-2.27	-0.42	0.64	-0.34	0.39	0.71	-0.16	-40.89	0.57	-0.47	-2.61	-1.18	-0.77	-1.06	0.42	-0.42	-0.73	-4.24	0.81	-2.95	2.25	-0.11	-0.63	9.91	-1.92	0.08	-3.93
149	0.84	1.77	-0.78	-1.27	1.67	-0.26	0.49	-9.19	0.27	-2.49	0.35	-0.49	0.34	-0.37	-0.69	0.16	0.58	-0.21	0.4	0.7	-0.15	-2260.08	-1.42	0.19	-0.49	0.31	-20.58	0.35	-0.54	0.34	0.69	-27.21	1.88	-3.71	-0.06	0.71	0.88	-11.1	-1.74	4.2	-0.03	0.61	-7.75	1.93	-0.09	0.54	0.79	3.88	0.9
150	-0.58	-0.81	-3.51	0.84	-2.98	-0.37	-0.83	-1.38	-1.05	0.25	-0.45	0.32	-24.6	-0.36	2.29	-2.14	-1.31	-1.13	12.4	1.83	0.03	-1.31	-0.81	0.57	-0.38	7.58	-0.32	-1.81	1.83	-2.78	0.11	-0.56	0.29	0.66	-0.19	-0.6	146.99	-1.81	-0.2	-0.84	-1.27	0.64	-0.39	-0.73	16.29	1.74	-0.06	0.54	0.79
151	2.89	-1.54	2.99	-2.55	-1.41	6.12	-0.02	-2.36	-0.64	2.07	-0.29	0.49	3.4	1.19	0.77	1.07	-2.3	2.46	1.38	1.15	1.07	1.03	0	-0.51	0.25	-244.6	-1.62	3.63	0.13	-1.68	0.36	-3.6	1.96	-3.09	-1.47	-1.19	11.18	-2.18	3.66	-2.74	3.14	0	-1.52	-0.75	0.56	1.88	1.13	0.82	1.05
152	-1.56	-0.39	0.73	-0.34	6.7	-0.33	0.53	0.79	2.61	0.9	-2.7	-0.39	-1.36	2.09	1.28	-5.64	-1.66	-1.24	9.49	-2.22	0	0.58	-0.27	0.39	18.1	-1.34	-1.11	7.19	-2.19	-0.08	1.42	-0.36	-2.36	-1.19	-1.07	0.09	-10.27	1.62	0.44	-0.7	-0.88	9.34	-2.05	3.53	-0.03	-2.7	0.43	0.79	0.91
153	-0.36	-0.71	-0.86	-3.65	-0.93	-0.98	-1.06	-0.99	-1	6.08	-2.16	-1.35	-0.12	-1.15	-0.89	-1.04	-0.98	-0.99	0.21	-0.45	-6.91	1.35	1.11	0.68	1.05	-2.58	0.21	0.69	-0.24	0.41	0.71	-0.15	-75.65	1.43	0.57	1.14	-2.28	2.49	1.38	0.22	0.89	0.96	1.15	-0.8	3.22	-2.22	-0.23	0.71	-4.22
154	0.14	-4.81	-0.5	-0.85	-1.39	0.71	-3.26	2.17	-3.05	0.06	0.63	0.83	0.92	0.96	2.77	1.02	-0.32	-0.71	13.11	1.71	-0.06	0.54	4.47	1.19	-0.24	-0.67	13.53	-1.91	3.59	-0.04	0.6	0.82	2.79	-1.18	-0.83	-0.97	4.36	1.52	-0.06	0.53	-14.48	-0.28	2.15	-0.34	0.48	0.77	-0.16	-18.4	0.56
155	-1.33	-0.65	0.68	0.88	0.95	0.97	0.99	1.52	-0.97	-1.03	-1.01	-1	0.1	-0.48	-11.61	-1.24	-0.74	1.56	-2.56	2.61	-2.89	2.9	1.48	-5.99	0.01	2.39	0.63	1.24	-1.97	-1.25	-0.48	-0.93	3.68	1.46	0.29	-0.79	0.33	0.7	-0.19	0.42	0.71	-0.15	0.43	0.71	183.15	-0.86	0.38	0.73	-0.19
156	0.54	-6.06	-1.53	4.2	-2.47	0.03	3.22	0.6	-0.52	-2.18	-0.8	-1.15	0.52	-3.74	2.03	-3.11	2.72	0.06	1.45	1.11	-0.15	0.48	-17.36	1.79	-3.57	2.61	-0.03	0.58	3.23	1.16	1.06	-0.11	-0.58	26.86	-0.22	2.29	0.59	1.25	-0.47	-0.79	-0.9	-0.95	44.41	1.92	-0.01	0.56	-0.27	-0.65	0.19
157	0.3	0.67	-0.19	0.41	-0.3	-0.65	0.18	0.59	562.45	-1.21	3.2	1.44	-0.06	-0.58	-0.8	37.6	1.84	-0.04	0.55	0.79	0.9	0.95	-0.03	-0.52	0.24	-0.38	-0.69	0.16	-0.42	-0.71	0.14	-0.43	-0.71	0.14	-0.43	-0.71	0.14	-0.43	-2.45431e+06	-1.29	3.29	-2.43	-1.39	6.26	-2.34	-1.4	-0.02	-1.17	-1.05
158	7100.72	0.5	1.5	-1.83	-1.23	5.9	-2.28	-1.38	6.85	-2.33	0	3.49	-1.75	0.18	3.06	-1.68	-1.2	6.51	-2.25	3.44	0.02	1.54	1.13	-5.15	-1.6	-1.22	0.02	-0.52	-0.77	67.29	-1.9	-1.3	-0.13	0.87	-3.42	0.21	2.23	0.7	0.91	0.96	-0.1	14.59	-1.6	3.42	-0.09	0.58	-7.95	0.24	-2.5
159	-3.94	-1.59	5.33	-2.46	0	3.37	-1.76	-1.23	6.53	-2.26	3.44	0.02	-1.57	-0.73	-0.93	-1.14	0.7	-0.38	0.39	-12.95	-1.59	-0.34	-1.2	0.39	2.36	-1.61	-1.18	6.38	-2.24	3.43	-2.77	-1.47	6.21	1.72	-4.76	0	-0.72	0.29	-0.41	0.32	-34.72	1.69	-3.59	-1.53	-1.2	-1.09	-1.04	42.82	-2.04
160	24.31	-1.32	3.26	1.46	-5.12	2.41	1.41	1.17	-13.45	0	0.68	1.86	-1.44	-0.66	-1.13	0.44	0.77	0.9	-22.74	-1.84	-0.09	-0.82	3.98	-2.17	-0.21	-0.82	-0.93	-1.34	-1.03	-0.97	-0.99	4.17	-2.24	-1.36	-1.15	-1.07	-1.03	-1.02	107.13	0	-2.02	1.99	1.27	-6.01	-0.07	-1.68	2.09	-2.7	-1.42
161	5.67	-2.24	3.36	-0.02	2.85	1.28	0.6	-1.41	0.31	-4.05	-0.46	2.08	0.56	-1.87	0.3	-0.48	0.33	8.26	1.3	0.68	1.1	1.03	-5.52	-1.61	-0.17	-1.22	-1.06	-0.86	-1.03	-0.98	-1.01	2.11	-0.24	-0.7	-2.48	1.32	0.73	-0.63	0.37	0.71	-18.11	1.91	1.29	0.17	1.13	1.04	-6.17	0.11	-0.6
162	0.11	-0.53	-3.89	0.68	0.89	-7.23	2.08	0.14	-1.44	0.35	-3.88	0.33	1.93	1.16	-4.31	-1.55	0.05	-5.17	0.44	-2.76	-1.32	0.12	0.61	0.81	0.91	4.67	1.04	-0.31	0.44	-0.33	0.36	-43.58	0.32	-0.55	0.33	0.69	0.85	-0.09	-0.55	200.77	-1.78	-0.23	0.75	-0.33	6.75	1.49	0.41	0.89	1.17
163	0.28	0.83	-0.28	-0.67	-4.41	1.25	-0.27	-0.69	12.27	-0.19	-1.93	0.45	-0.45	7.11	0.35	1.53	1.11	-4.71	-0.18	-1.57	-1.13	4.92	-2.26	-1.37	-1.15	13.49	-2.15	-1.36	7.44	0	-0.7	5.29	-2.04	-1.31	-1.13	-0.22	-1.06	-1.02	6.52	-2.16	-1.35	-0.11	0.86	-3.48	-1.44	-1.17	-1.07	-0.32	-0.97
164	0.03	-0.53	-0.77	-6.57	-0.89	2.82	-0.22	-2.31	1.76	-0.2	-2.89	0.5	-3.02	-0.45	0.59	-4.65	-0.35	-1.48	2	1.26	-5.77	-1.66	4.68	1.64	1.24	0	-10.1	1.58	-0.17	-0.65	11.91	-1.91	-1.29	-0.21	0.86	-0.33	-0.7	-3.43	0.77	-0.39	0.4	5.48	-1.41	-1.13	6.92	-2.21	-1.37	0.01	-7.14
165	-0.18	31.3	0.42	1.56	1.11	0.81	-1.41	-0.72	-1.12	0.45	0.78	-0.19	-0.61	-10.19	-1.18	-1.06	-0.81	0.8	0.93	-7.86	-1.68	4.34	1.61	-0.01	-5.1	1.66	-0.17	-3.19	0.5	0.82	-7.61	-0.2	1.97	-2.14	2.78	0.17	-0.7	-0.88	10.53	-2.04	-1.33	-0.12	0.87	-3.45	-1.44	4.78	1.62	0.08	-1.27
166	0.26	-11.22	-0.41	-0.81	-0.92	-0.96	-1.53	0.92	1.09	0.97	-2.2	0.24	-3.36	-1.35	4.32	-2.39	3.23	0.04	-0.73	-0.89	-1.56	0.81	-0.37	-0.72	-0.87	-3.13	-0.94	2.83	-0.22	-2.33	1.76	-0.2	-2.89	0.5	-0.45	-0.76	-3.02	1.23	0.8	-1.64	-0.63	0.61	-0.36	7.6	1.52	-0.11	-0.61	-0.82	0.12
167	0.2	-0.43	-0.72	0.15	-0.43	-0.71	0.14	-0.43	0.29	0.64	-0.18	-0.59	0.21	0.6	-0.2	0.4	-0.3	-0.65	-528033	-0.82	0.39	0.74	-0.19	-13.18	1.46	0.57	-1.55	0.31	-0.47	0.33	-0.36	-0.69	-16.58	1.17	0.83	-1.62	0.29	-0.48	8.95	-1.85	0.1	-3.99	1.78	-0.16	3.93	0.52	-2.14	-1.25	5.05
168	-1.21	-1.07	-0.78	-0.98	3.52	1.45	-4.84	-0.07	1.72	-0.37	-0.75	-2.16	-0.89	-0.97	6.26	-2.14	3.39	1.53	1.21	-0.01	0.52	-0.26	-0.63	0.19	0.6	-0.2	0.4	0.7	0.85	860.37	-1.08	-0.92	1.64	-2.58	-0.28	-1.38	-0.82	-1.09	0.48	2.04	1.15	1.05	1.02	-18.42	0.04	0.67	-0.28	10.51	1.53
169	-2.43	0.44	0.79	-0.2	11.78	0.43	-0.54	-0.8	-0.91	28.18	1.86	0.08	-0.79	-0.92	-1.34	0.8	-3.17	-1.4	4.81	-2.39	0.03	3.29	0.6	0.88	1.3	-1.39	2.79	-2.52	2.95	-0.04	0.59	-8.77	-1.61	4.09	-0.05	2.68	1.27	-4.36	2.35	-3.23	-0.04	-0.75	4.64	1.51	-0.08	-4.48	1.64	-0.18	-3.14
170	-0.44	-0.75	-0.88	-3.72	1.1	-0.31	0.44	4.82	-0.65	-1.4	-1.08	0.21	0.65	-0.22	-16.55	0.59	1.43	-1.78	0.24	0.69	2.69	-1.31	-0.73	-1.1	0.44	0.77	2.21	0.9	1.09	1.02	1.01	-0.1	11.92	-1.62	-1.2	-0.44	-1.08	-1.03	-0.93	1.32	-2.74	-0.3	1.72	-2.29	2.69	1.42	1.17	-11.78	-0.02
171	1.83	1.22	-0.1	-5.67	-0.59	2.35	0.5	-0.6	-1.86	-1.12	-0.84	-0.97	4.02	1.5	0.26	-1.32	2.54	1.36	0.34	-1.28	-1.08	0.14	6.01	1.34	0.6	-0.7	-1.48	-1.08	4.07	1.52	0.22	-1.31	-1.09	-0.8	0.77	-0.36	-3.39	-1.23	-0.72	-1.08	0.42	2.32	1.18	1.06	-8.68	-1.74	4.38	-0.02	-2.55
172	-0.33	-1.19	-0.88	1.82	0.56	0.89	-0.25	-4.72	0.56	-0.45	0.37	5.89	-1.42	3.16	-2.49	0.06	-0.57	-3.29	1.37	1.12	-0.11	8.1	1.45	1.16	-0.06	-0.56	-8.09	0.74	-0.41	-2.85	0.58	1.53	1.1	1.04	-0.09	0.48	11.1	-1.3	-0.71	1.59	-0.3	-2.53	0.52	-3.09	-0.44	-0.84	-1.36	1.42	0.69
173	-0.75	-0.91	-1.35	1.28	0.78	-0.62	-1.68	0.59	-3.29	2.11	-3.05	0.06	0.63	0.83	2.75	0.92	0.97	1.07	1.01	1	1	1	-0.03	-35.81	-0.52	2.48	-2.18	-1.32	6.09	-2.32	-1.39	6.88	-2.33	-1.4	6.98	0	-2.33	-1.24	4.45	-2.33	-1.38	-0.1	1.19	-0.35	0.44	-0.34	-0.68	-0.84	-0.92
174	-2.36	-0.94	-0.98	6.64	1.65	-4.44	-1.61	-1.23	-1.1	20.4	0	0.66	0.85	-14.72	-1.77	-1.27	-1.12	-1.05	33.89	-2.06	0	-0.57	-0.8	-3.89	0.85	-0.37	-0.73	0.19	0.61	13.56	1.19	0.81	1.06	-2.25	2.47	1.38	-0.04	-0.57	18.53	-1.83	0.08	-4.07	-0.54	0.53	-4.89	1.97	-3.23	0.06	0.63
175	-0.26	-4.61	-1.28	0.2	3.71	0.65	-2.31	0.28	0.72	2.28	-0.73	-0.9	-1.32	-0.96	0.4	-4.62	-0.41	2.07	1.24	-5.02	-1.61	4.75	-2.48	-1.42	6.62	-2.35	-1.4	0	-1.17	-1.05	-0.87	-1.02	-1.01	0.16	-0.46	-0.74	48.01	-1.89	3.79	-2.63	3.16	-2.9	-1.49	0	0.55	0.78	-0.13	-42.64	0.56
176	-0.88	0.31	0.7	3.59	-0.77	0.39	-5.48	-0.4	-1.47	-1.1	-0.82	1.4	-2.67	2.53	0.16	-0.72	4.36	-2.09	-1.32	6.62	0.04	0.71	0.88	0.94	0.97	-0.03	-54.12	-0.52	2.49	-0.3	0.5	0.78	3.17	-1.2	-0.81	-0.96	-1.07	0.68	-3.44	-1.41	-1.16	0.04	9.67	-1.56	3.32	-0.1	0.57	-0.29	-7.96
177	-1.92	-0.15	-1.3	2.35	-2.54	2.84	0.1	-0.72	-1.55	0.64	-3.29	-0.4	-0.83	-1.39	0.69	1.43	-1.65	2.72	-0.13	0.55	-0.3	14.6	-0.35	0.54	2.47	1.16	-3.74	-0.23	-1.49	2.1	0.42	0.86	0.94	0.97	-0.06	-0.54	0.24	-0.38	0.31	-0.35	1022.44	1.67	-0.11	-3.68	-0.62	2.26	1.28	-0.11	6.07
178	0.59	-138.47	-0.21	-1.78	-1.16	-0.74	0.73	-0.36	-3.52	-1.23	-0.71	-1.08	-1.02	0.17	-7.48	1.7	1.22	1.09	-14.47	-1.85	0.01	-4.32	1.7	0.44	0.88	-0.27	-0.67	-0.84	-4.33	1.12	-3.03	0.18	2.38	-1.77	-0.47	-0.88	4.46	-2.17	-1.34	0.03	6.62	-1.6	0.18	3.25	1.27	-3.97	-1.53	-1.2	-1.09
179	-1.85	0.02	-4.29	0.44	0.8	-7.36	-1.63	4.28	1.6	-5.08	-0.01	0.71	0.88	-11.71	2.03	1.32	-7.33	-0.02	-1.75	0.39	-3.5	0.32	0.75	1.98	-1.34	-0.72	1.66	-2.51	-1.36	-0.29	-0.9	3.68	0.3	0.8	-5.17	2.1	1.33	1.14	-13.71	2.14	-3.72	0	-1.57	-0.73	0.56	-4.18	0.27	0.73	2.02
180	0.12	2.79	-1.75	-0.46	0.67	1.6	-0.61	0.4	3.3	0.74	0.92	1.21	-1.35	-1.11	-1.04	-1.02	-1.01	0.01	-0.5	168.01	-1.75	3.73	-0.05	0.6	0.82	-0.14	-0.58	-0.79	-0.9	-18.61	-1.05	3.06	-0.19	-0.69	0.24	0.64	-0.2	-0.6	0.2	0.6	136.18	-0.8	-0.93	6.81	-2.11	3.42	-2.73	-1.46	6.21
181	-0.05	3.21	-0.42	2.96	-0.31	-0.74	-0.88	-0.95	-0.97	-0.99	-2.05	-1.01	3.03	1.4	0.33	1.16	-0.38	-2.47	-1.19	3.95	1.52	-4.88	2.44	-3.31	2.84	-3.07	2.96	-3.02	-1.5	5.98	-2.4	0	1.41	1.11	-0.15	6.97	-1.7	-1.22	-0.4	-0.93	3.53	-0.19	-0.7	7.96	-0.2	-1.97	-1.18	0.17	0.63
182	-1.28	4.84	1.6	-0.03	-4.8	-0.57	-0.87	5.91	-0.16	0.58	-6.74	1.94	-0.09	0.54	0.79	0.9	-0.07	-53.92	-0.54	2.51	-0.29	3.16	1.34	-4.42	-1.58	0.03	-0.54	-0.78	-0.89	-5.15	-1.05	3.1	-2.34	-1.37	-1.15	-1.07	0.01	0.51	25.48	1.24	-0.25	-0.68	-0.85	-3.28	-1.07	-0.93	0.62	-0.38	-3.66
183	1.03	-32.86	-1.92	-0.02	-0.81	0.31	-6.6	0.34	-0.52	-2.62	0.63	-0.42	0.38	-12.07	-1.58	-1.2	8.12	1.75	-4.49	-1.63	5.12	1.67	-4.96	-1.66	0	5.01	-0.45	-1.67	1.77	-2.75	-1.41	5.54	-2.37	0.01	0.59	3.38	-1.35	-1.11	-1.05	-1.02	-1.01	-0.7	-1	-1	-1.01	1.28	1.09	-0.13	0.48
184	0.91	-0.24	0.44	7.06	1.25	1.08	1.04	-15.98	2.08	-0.01	-0.58	-3.73	1.34	0.71	0.94	0.98	-9.8	-1.74	0.03	0.58	-0.26	0.39	0.7	-119.01	-1.83	0.05	0.59	0.81	3.87	0.91	-0.38	-0.73	-0.88	0.09	28.24	-1.48	0.18	-0.49	11.27	1.61	1.21	1.09	-0.02	-0.52	-0.77	-0.88	-0.94	-0.97	-16.78
185	-5.13	-0.41	2.1	0.57	-1.88	0.3	0.72	-9.41	-1.66	-0.22	-1.23	2.4	-0.2	-2.51	1.73	-2.93	-1.44	5.46	0.04	-0.7	0.3	-8.53	-0.4	2.21	-2.18	2.83	1.44	1.18	1.08	1.04	1.02	0	0.5	0.75	-0.13	0.44	843.61	-0.72	2.72	0.43	-0.61	4.54	-2.03	-1.3	6.67	0.04	0.71	-0.29	0.41
186	-1.95	-1.29	6.84	0.04	-0.69	0.3	5.23	0.68	-2.45	-0.47	1.85	0.61	-0.59	-0.84	-0.93	22.47	0.08	1.85	1.18	1.07	-0.07	0.49	0.75	0.88	0.94	-0.03	-0.52	0.24	-0.38	0.31	0.66	-0.17	25967.6	0.41	0.8	-6.41	2.06	-3.38	-0.07	0.72	1.6	-0.64	-0.87	0.18	-0.44	-0.73	-0.87	-0.93	293.8
187	5.43	-0.01	-2.43	0.42	1.88	-1.72	2.81	-2.63	-1.42	6.03	-2.36	-1.4	6.87	0	-0.7	0.29	-8.73	-0.4	-0.81	-1.52	-0.92	0.42	-4.59	-1.45	4.25	0.11	-1.72	0.37	0.75	2.19	1.09	1.03	1.01	1.01	-34.16	2.03	-3.86	-1.59	5.38	-2.45	3.37	1.54	-5.68	-1.7	-1.26	9.71	1.81	1.29	-8.92
188	0.2	3.67	-0.52	-0.83	-1.61	-1.06	0.26	-0.45	-0.74	0.15	-0.43	-0.72	-0.86	534.22	-1.93	0.02	-0.56	-0.8	-0.9	59.82	1.91	-0.02	-4	-1.33	3.98	-2.4	3.18	-2.83	-1.47	6.11	0	2.39	-0.41	-0.78	0.21	-0.43	28.45	-1.75	3.61	1.53	1.21	-0.01	0.52	-0.26	0.38	0.69	-0.16	-290.29	0.58
189	-0.3	-0.69	-0.86	-3.38	-0.93	2.82	0.37	-0.63	4.55	-0.25	-2.04	0.47	0.8	-0.2	11.95	-1.67	-0.39	-1.22	0.4	2.3	0.76	1.18	-1.89	2.59	-2.71	2.9	-2.93	0.02	-0.59	-0.82	21.01	-1.96	-0.12	1.39	0.77	-1.81	-0.58	-1.21	2.12	1.28	-5.54	2.31	-3.36	-1.53	5.62	0.01	-0.71	0.29	0.67
190	0.09	2.54	1.24	-4.26	2.35	-3.21	0.03	-0.6	-0.82	-0.91	0.06	-0.47	0.27	-0.37	-0.68	0.16	-0.42	4162.55	1.71	1.24	-7.71	0.03	-0.63	-0.84	0.13	-0.45	0.29	-93.75	-0.36	2.34	-2.12	-1.31	-1.12	0.03	-13.11	0.47	-2.59	0.3	0.73	0.88	-0.11	-18.92	-1.42	0.18	0.65	3.53	0.84	-2.62	2.31
191	-1.16	-0.81	1.54	-2.59	-1.37	5.48	0.06	-1.75	-0.69	-0.92	5.02	1.56	-0.06	-4.55	0.47	0.81	1.65	1.07	-3.59	2.31	-3.11	0.04	-0.59	8.57	-1.91	-1.29	-0.24	-0.91	-1.12	1.58	-0.27	-2.67	1.66	-2.96	2.6	-2.99	0.03	-0.59	-0.81	0.13	-0.45	-0.73	0.14	162.19	-0.57	-0.86	-0.94	-1.43	0.86
192	-2.92	-1.48	0	6.01	1.38	-3.81	-1.52	-1.2	0.02	-10.54	-1.44	3.69	-0.1	-2.46	0.45	0.79	0.91	-17.95	2.01	-3.72	2.68	-3.15	2.91	-3.04	2.98	0	1.5	0.75	1.12	-2.06	-0.47	-1.27	-1.07	5.13	-2.23	-1.36	6.73	1.73	-4.66	2.54	1.43	-6.59	0	2.36	1.24	-0.16	-4.44	-1.31	-0.62
193	0.28	-0.49	8.41	0.32	-0.58	0.33	5.26	-1.45	-1.14	-0.6	-1.06	0.38	0.74	2.58	1.1	0.88	-0.65	-0.86	0.17	-0.45	0.29	-53.67	-1.62	3.69	1.53	0.12	-0.82	-0.93	-0.97	0.07	18.45	1.43	1.15	1.06	1.03	1.01	-0.01	66.21	-0.49	-0.83	-0.93	14.61	1.79	0.1	1.28	1.08	0.83	0.98	1.03
194	-0.1	-0.64	-2.81	-0.84	-1.14	-1.03	4.54	-2.23	3.24	-2.78	3.05	-2.94	0	-0.6	-0.82	0.13	-0.45	-0.73	-27.2	-0.86	-0.95	6.82	-0.13	2.45	-1.97	2.9	-0.09	-0.64	0.26	8.8	-0.59	-1.45	0.53	-3.49	-0.42	1.96	0.59	-1.86	0.3	-0.48	-3.55	-0.77	-1.2	-1.04	-1.02	0.09	10.05	-0.52	-0.83
195	-0.02	-2.89	-1.28	0.16	-0.49	13.85	0.3	0.77	0.9	0.96	1.63	1.02	1.01	0.98	1	1	-8.1	2.12	-0.04	3.7	0.56	0.87	-0.22	8.35	1.49	-3.87	2.47	-0.04	0.58	3.33	-1.36	-0.69	-0.93	4.36	-2.2	3.21	0.07	-0.72	4.59	-0.22	-2.08	-0.71	-0.92	0.21	0.64	-0.21	-0.61	84.8	-1.82
196	-0.53	4.2	0.38	-0.59	-0.83	-0.92	0.08	25.56	0.55	0.85	1.44	-1.36	0.28	-0.46	-0.75	24.11	0.16	-2.08	-1.22	0.14	4.77	-0.51	-0.83	-0.92	0.1	-19.22	-0.47	2.39	-2.17	2.87	-0.07	-2.78	1.78	-0.19	3.86	1.37	1.13	0.51	1.06	-2.66	2.4	-0.1	-2.93	1.75	-0.19	0.51	-0.31	17.71	1.58
197	-3.2	-1.3	4.14	-0.1	-2.38	1.83	-0.19	0.51	-9.58	0.26	-2.47	-1.28	-1.11	-0.56	0.86	-3.26	2.24	1.35	1.14	0.21	1.07	-2.77	-1.38	0.08	-0.52	-5.82	1.33	0.7	-0.65	0.36	-0.39	14.64	0.34	-2.22	2.14	-0.15	-2.84	-0.66	-0.9	-1.25	-0.96	2.46	0.41	-0.63	-0.85	0.16	-0.45	35.54	-1.75
198	-0.11	-4.11	-1.31	3.89	-0.11	-2.4	0.45	1.82	0.79	0.94	-0.2	-0.63	-5.52	-0.82	-0.94	6.55	1.64	-4.42	2.51	1.42	0.03	-1.19	-1.06	6.08	1.64	0.15	-0.8	3.78	-2.17	-1.33	0.04	0.56	6.47	-1.29	-0.73	1.61	-0.3	0.47	3.82	-0.65	-1.41	0.55	-0.41	-3.48	-1.22	-1.08	8.12	0.09	0.72
199	-12.27	2.14	0.03	0.79	-0.3	0.41	-15.07	1.77	-3.53	2.6	0.06	0.78	1.43	-1.5	2.77	0.27	0.81	0.92	0.96	-0.06	-0.54	75.66	0.24	-2.21	-0.59	-0.89	0.23	0.65	0.83	5.14	-1.12	3.04	-0.18	0.55	2.99	0.8	0.94	-0.19	-0.62	0.22	-0.4	-0.7	-35.42	1.16	1.05	1.02	-0.06	0.49	-46.95
200	11.17	0.33	1.59	-1.94	-0.46	1.67	-2.39	2.66	0.16	-1.58	-0.71	-0.93	4.85	-2.17	-0.16	-0.81	-1.34	0.65	0.87	-0.17	-0.61	-8.22	-0.81	2.72	-0.24	-0.71	8.48	0.23	0.76	-0.26	-0.66	-5.68	0.78	-0.39	5.38	-1.88	0.12	3.26	-1.69	0.19	3.03	1.25	-0.18	-4	-1.29	-1.1	8.32	-2.17	-0.06
201	0.28	-0.47	9.52	-1.84	3.45	0.1	-1.64	0.37	0.75	2.22	0.89	1.1	1.02	-0.21	-0.65	17.43	1.72	-3.97	-0.07	-1.57	0.39	-0.45	7.95	-1.85	-0.29	-1.27	0.4	-0.43	8.59	1.56	-4	-1.56	5.09	-2.45	-1.42	6.69	-2.35	3.48	-2.81	0	-0.6	9.32	-0.23	0.57	2.45	-0.64	3.07	-2.16	0.12
202	-3.32	-0.44	1.98	0.58	1.22	0.89	-0.52	4.07	1.44	-0.1	-4.4	1.63	0.49	0.89	0.96	-0.12	-0.58	-0.8	78.55	1.87	1.29	-0.02	-7.98	-1.41	3.72	-0.1	-2.45	-1.23	4.29	0.17	1.55	-2.1	-1.28	-1.11	11.89	0.04	-0.67	5.52	-2.02	-1.31	6.82	-2.29	0.01	-3.53	1.75	-0.17	0.51	-0.3	0.37
203	10.21	0.45	-0.54	-0.8	-0.91	-2.29	0.89	1.11	-1.67	2.63	-2.64	-1.42	-1.17	12.07	-2.17	3.69	0	-2.74	0.42	1.83	1.14	-0.2	-4.24	1.58	-3.11	2.56	-0.05	-3.02	-1.28	-1.1	8.9	1.75	1.27	1.12	0.07	0.95	-0.33	5.29	1.45	-4.11	0.08	2.45	-1.83	2.91	-2.67	2.98	1.49	1.19	0
204	-1.18	-1.07	-1.03	19.73	1.87	-4.17	-1.61	0	5.24	1.37	-0.16	-3.87	-1.29	-1.1	8.39	-0.06	-2.17	-1.21	4.48	-2.32	-1.38	-0.11	-1.16	-1.05	6.08	0.15	1.64	1.14	1.06	-10.46	2.12	-3.61	2.73	-3.13	2.93	-3.03	2.98	0	-3.01	-1.29	4.2	0.16	0.76	1.55	-1.45	-0.67	0.63	-3.94	-1.44
205	0.14	0.58	-156.1	1.79	-3.77	-0.07	0.71	1.64	-1.49	0.26	-0.48	-0.76	0.15	23.57	-1.45	0.19	-4.49	-0.49	0.55	-0.35	-4.94	1.45	0.61	-1.59	0.31	-0.47	8.81	1.57	0.33	-0.75	0.33	-0.4	-0.72	0.16	34.98	-1.44	-1.14	7.33	-2.21	0.03	-0.57	-3.62	1.35	0.7	-0.64	3.84	1.44	-0.09	5.26
206	-0.48	-12.03	0.72	-2.79	0.25	2.23	-0.49	0.45	-6.68	-0.36	0.58	-5.15	-0.34	2.01	0.6	0.89	-0.23	0.44	7.45	-1.35	3.17	0.24	0.79	1.45	-1.46	-1.14	0.11	6.24	1.35	1.12	-8.03	-1.73	4.45	-2.55	-1.43	-0.01	-1.18	2.6	-2.46	-1.38	-1.15	12.23	-2.16	-1.36	7.39	-2.31	3.52	0	-2.79
207	-4.61	-0.08	0.69	0.87	-11.59	-1.74	4.19	1.6	-0.01	-0.56	15.65	1.67	0.26	-0.76	0.33	0.7	3.86	0.86	-2.69	-1.35	0.09	5.02	-1.61	0.18	3.17	-0.5	-1.66	-1.12	4.28	-2.29	3.21	1.51	0.06	-0.84	-0.94	-1.22	0.79	1.26	-1.65	-0.59	-0.9	0.25	4.58	1.29	-3.72	2.4	0.12	-1.5	0.36
208	-0.52	-1.73	1.67	-2.79	2.62	-2.95	-0.06	1.54	1.13	0.73	0.96	0.99	-0.12	-8.55	0.53	1.52	-1.78	2.72	-2.66	-0.12	-0.78	0.29	0.68	-19.27	-1.74	3.98	0.06	-0.71	4.8	0.3	-0.61	4.97	1.5	-4.35	2.45	0.06	-0.75	-0.9	10.02	1.72	0.14	0.84	1.25	1.04	-4.02	-1.51	4.77	-0.04	0.61
209	-5.21	-1.2	0.24	0.67	-0.22	20.3	-1.65	-1.21	-0.39	-1.09	-1.03	-0.93	0.76	0.91	0.96	-17.31	-1.83	4.15	-2.6	3.22	-2.89	3.05	-2.97	3.01	0	0.75	0.9	1.5	1.04	1.01	1.01	0.95	1	-2.79	2.36	0.21	1.37	-2.23	0.2	-0.52	0.31	0.67	-0.18	-0.6	-39.15	-0.8	2.78	-0.24	-2.27
210	0.58	-1.15	2.81	-2.42	2.96	-0.05	-2.85	-1.27	4.2	1.55	-4.88	0.03	0.64	0.84	0.92	2.45	0.96	-0.36	-0.73	-0.87	28.35	1.85	0.09	-1.35	0.35	0.74	-10.45	-1.68	4.13	1.59	1.22	-10.34	0.01	-2.22	-0.64	0.54	-0.37	-0.71	21.61	1.76	-3.98	-1.58	5.21	1.67	0	-4.92	-1.36	-0.56	0.71
211	-2.9	1.79	-0.18	-0.66	0.24	10.7	-0.59	2.71	-2.18	2.94	-2.77	-0.07	-1.45	-1.11	5.26	-0.11	0.59	-7.04	-0.3	-0.78	5.67	0.25	1.57	1.13	0.77	1.05	-0.4	4.36	-1.93	-1.28	6.66	0.05	0.72	1.71	-1.45	-0.66	-1.14	2.19	0.44	-0.64	0.34	4.32	1.25	0.7	0.94	1.09	1.01	-0.25	-3.98
212	-1.09	-1.03	-1.01	-1	-1	0.02	-54.29	-0.5	-1.49	-0.83	2.09	-2.41	2.78	-2.85	0.03	-0.59	-0.81	21.02	1.8	-4.04	-0.04	-1.59	-1.14	5.06	-2.26	3.3	0.04	-0.73	4.62	-2.08	-0.22	-1.32	0.39	-0.44	8.48	-1.83	3.41	-2.63	3.09	-2.9	3.02	0.01	-0.75	4.51	0.3	-0.62	4.93	0.33	-0.6
213	8.31	-0.07	0.62	0.83	2.33	-1.2	-0.82	-0.96	-1.06	-1.01	-0.99	1.51	0.66	1.14	-0.44	4	1.42	1.15	0.42	-1.17	2.76	1.38	-0.07	-0.58	0.25	0.63	-0.19	-71.51	0.59	-0.47	-2.61	1.51	0.6	1.16	0.91	1.04	-0.48	4.01	1.43	1.16	-9.18	2.19	1.37	0.04	0.88	1.15	-1.59	-0.62	-1.17
214	-0.5	-0.79	0.17	-0.44	-0.72	0.15	107.13	-0.57	2.58	0.48	1.32	0.86	0.96	1.08	1.01	0.99	-0.66	-0.87	-0.94	-1.52	-0.97	-1.02	0.58	-0.39	7.14	-1.83	3.35	0.12	1.5	-0.4	-2.17	1.65	-2.88	-1.43	5.43	-0.03	2.48	1.25	-4.42	-0.15	-0.76	-1.57	-0.9	0.43	2.41	-0.57	-1.57	0.55	-0.42
215	-10	-0.59	0.49	-0.37	-0.71	-5.21	-0.86	-1.13	1.74	0.56	0.9	1.2	-0.68	-1.46	0.58	0.84	-8.45	-1.67	-1.24	8.7	1.78	0.02	-0.81	0.31	3.85	-0.57	2.91	-2.14	-1.32	-1.13	-1.06	-1.03	-1.01	0	0.5	104.15	-0.75	0.42	2.76	1.19	0.75	-0.69	-1.49	1.6	-0.25	0.48	3.94	0.76	0.92
216	1.25	-3.69	-0.21	1.76	1.18	1.07	0.66	0.97	-0.31	-3.35	0.55	-0.44	6.08	1.51	0.37	-0.75	-0.91	8.9	-0.12	-0.69	-0.86	0.12	15.66	1.4	-0.18	0.49	0.76	4.69	-0.83	-0.94	-1.18	1.3	0.76	-0.61	-0.85	-0.93	-0.97	42.78	-0.04	-2.01	-0.67	-1.2	-1.05	-1.02	-1.01	-1	-1	-0.91	-1
217	1.03	-0.58	-0.84	9.07	-2.03	0.05	3.52	1.3	-4.03	2.38	-3.18	2.83	-3.04	0.01	2.96	1.28	-4.21	-0.16	-1.55	-0.76	0.54	-0.38	8.09	-0.32	2.55	-0.34	-0.75	-2.06	1.33	-0.28	-2.92	0.53	1.62	-1.72	2.76	1.41	1.16	0.23	0.94	1.07	-0.61	0.39	-6.8	1.83	-3.33	2.64	1.44	-0.01	-6.21
218	4	1.38	-4.17	2.41	-0.04	3.38	-1.78	3.05	1.46	1.18	-0.02	-0.53	0.25	33.88	0.63	-2.59	-1.32	0.11	4.89	0.6	-0.5	-2.33	-0.79	-0.94	5.88	0.19	-0.64	5.11	-2.02	-0.24	-1.31	-0.83	0.55	0.82	0.92	-21.71	-1.84	-1.29	0.01	8.27	0.54	1.41	0.85	-2.08	2.42	0.26	0.82	-0.27	7.32
219	-2.94	0.53	1.61	0.83	1.11	-0.51	-1.92	-0.81	2.27	0.47	0.86	-4.9	2.14	-3.26	0.04	-0.59	-0.82	19.66	1.79	0.13	-1.36	2.45	-0.18	-0.68	-2.55	0.72	1.33	-0.57	-0.83	8.68	-2.03	3.5	0.06	-1.6	-0.72	-1.15	-0.93	-0.98	0.21	4.98	-1.54	0.2	-0.49	10.54	0.31	-2.14	2.14	0.34	-0.68
220	-1.62	3.7	0.12	1.53	1.13	-0.16	-5.05	-0.62	-1.32	0.5	1.87	-0.56	3.25	1.38	-4.61	2.39	-3.27	2.83	-3.06	2.95	0	-3.02	-1.29	-1.11	-1.05	18.58	0.03	-0.67	-0.86	0.14	-0.45	-0.73	0.14	104.52	0.57	1.42	-1.81	-1.22	-1.09	12.28	0.04	-0.67	5.53	1.54	-0.08	-4.33	-1.32	0.17	-0.49
221	1.54	-0.73	3.2	0.38	0.83	-0.25	-5.16	1.51	-0.21	-3.15	0.51	1.65	1.11	0.82	0.97	1.04	1.01	-4.02	-1.5	4.75	-2.44	-1.41	6.63	0.01	-0.7	0.29	0.67	-0.19	0.41	-78.27	0.29	0.76	0.9	0.95	-0.05	0.48	-95.15	-0.27	-0.76	-1.72	1.39	0.7	1.12	0.93	-0.53	-1.91	-1.13	-1.05	8.82
222	-0.44	-0.72	0.14	-0.43	642.34	-1.72	3.71	0.1	-1.66	0.37	-0.46	-0.75	-3.61	1.21	-3.03	2.42	-0.08	3.34	-1.81	-0.41	-1.24	-0.87	1.89	0.54	-0.62	4.21	0.35	-0.6	0.34	-0.38	18.59	-1.74	-0.31	-1.24	0.39	-0.43	8.67	1.56	-0.1	-0.61	13.37	1.67	0.24	0.86	-0.29	-4	0.56	-2.89	-0.45
223	1.05	1.02	0.95	-1.29	2.76	1.39	1.15	0.31	-0.89	3.27	-2.26	-0.21	-1.35	-1.09	5.31	-2.23	3.32	-0.03	-2.77	-1.27	0.16	4.24	0.63	-2.32	-0.5	0.6	1.85	1.12	-3.92	2.31	-3.16	2.8	-3.04	2.95	0.01	0.75	1.49	0.9	-2.36	-0.44	-0.85	0.25	0.66	4.89	1.15	-3.33	-1.45	-1.17	10.26
224	6.68	1.23	1.08	0.75	0.97	-3.51	-1.45	4.84	1.63	-4.9	-0.02	-0.72	-0.88	11.67	-2.03	0.04	3.61	1.31	-4.03	0.11	-2.72	1.91	1.26	-0.07	7.08	1.42	-3.81	-0.15	-0.76	0.28	4.97	-0.57	2.84	0.45	-0.6	-0.84	-1.91	1.24	0.79	-1.66	0.29	-3.77	1.9	-3.11	2.67	-3.02	-1.49	5.87	1.7
225	1.01	-16.67	0.05	-0.64	-2.17	1.42	-2.91	-1.42	-1.16	0.03	10.84	0.54	0.85	1.42	1.05	-3.66	-0.26	1.81	1.19	0.65	-1.35	0.31	-0.46	-0.75	-4.16	0.82	0.94	1.2	1.02	1.01	-8.12	2.13	0.1	1.35	-0.38	-2.33	-1.18	4.01	-0.13	2.73	0.57	0.88	-5.4	2.13	1.34	1.14	1.06	1.03	0
226	0.94	-5.23	-1.57	-1.21	-1.09	-1.04	0.01	-38.17	-1.48	-1.16	-0.5	0.83	-0.34	-0.71	-3.35	-0.86	2.67	1.35	1.13	-10.46	0.03	-0.63	-0.84	-0.93	-2.24	1.09	1.03	0.91	-1.28	0.31	-4.33	-0.45	-0.84	0.23	-8.42	-1.49	0.13	0.62	-0.24	0.4	-0.31	-47.81	-1.34	-1.11	0.09	7.4	-1.56	0.18	3.26
227	4.77	-1.95	-0.28	-1.29	-0.84	-0.96	-0.98	-0.99	0.05	0.53	0.77	0.89	-354.73	1.95	0.06	0.81	1.31	1.05	-3.99	2.27	0.16	-0.73	0.32	4.22	1.26	1.09	-0.09	-8.07	1.55	-0.18	4.29	-0.38	0.5	-0.34	-6.42	-1.28	-0.69	1.52	0.68	0.92	1.14	0.97	-0.42	4.43	-1.93	3.18	-2.68	0.03	-0.58
228	-1.87	-1.29	7.71	-2.27	3.53	0	-2.78	1.83	-2.97	0.1	0.65	0.84	-0.12	-0.57	0.22	0.61	0.81	-0.1	796.86	-0.45	-0.82	0.22	0.64	-25.57	1.86	0.2	-0.75	-0.91	9.36	1.71	0.14	0.84	-0.3	6.42	0.42	-0.56	5.13	-0.26	-0.73	-1.97	-0.88	0.42	0.76	-11.93	0.16	-2.34	0.37	-0.48	7.22
229	1.67	1.25	1.11	-19.38	2.11	-3.8	-1.58	0	0.84	1.23	-0.62	0.39	-6.59	-0.38	2.13	-2.19	0.15	-0.53	-3.46	1.39	-0.25	4.38	1.4	1.15	0.47	-1.18	-1.06	-1.02	0.06	0.55	13.58	1.21	-0.25	4.85	-0.36	-0.77	-1.82	0.72	-3.15	2.19	-0.11	-0.63	-0.83	-3.03	0.85	-0.37	-0.73	-0.87	-0.94
230	1.84	0.3	1.26	1.07	0.85	1.03	1.01	1	-12.83	2.08	1.34	1.14	-14.85	2.14	-3.74	2.73	1.46	0	-6.31	1.63	-0.17	-3.24	-1.27	-1.1	8.6	-2.16	0.02	-0.57	-0.8	0.13	-0.44	-0.72	0.14	-0.43	-263.57	1.29	0.71	0.94	-0.25	6.43	1.47	1.16	0.44	1.07	1.02	0.94	-0.76	0.36	-5.96
231	-4.52	2.43	0.06	-0.75	4.27	-2.11	3.19	-2.74	0.02	0.61	0.82	0.91	-0.06	0.47	0.74	52.51	1.13	-0.29	-3.14	1.59	1.18	-0.09	0.5	0.76	-49.25	-1.83	3.93	0.04	-1.63	-1.15	-1.06	0.07	0.55	0.78	10.9	1.11	0.89	1.04	1.01	0.98	-1.37	-1.11	-1.05	0.06	-14.57	1.58	-0.16	0.51	-0.3
232	5.43	0.63	0.88	-0.2	0.44	-20.99	-0.3	0.58	-0.33	-5.52	1.45	-0.22	0.48	-10.67	-0.31	-0.78	0.25	0.65	-0.2	0.41	35.9	-1.31	-0.7	1.57	-2.54	-0.3	1.68	-2.31	2.67	0.17	-0.71	-0.88	0.14	-0.45	34.45	0.29	1.68	0.77	-0.52	-0.8	-0.91	0.08	-27.54	-0.47	-1.51	-0.83	2.08	1.26	1.1
233	-12.56	2.17	1.37	1.16	0	1.07	1.02	1.01	-14.05	-0.07	0.66	-5.57	-0.3	0.61	1.99	1.12	1.04	-0.1	-0.58	28.8	0.23	1.73	-1.94	0.2	2.74	1.24	-4.07	-0.18	0.67	1.77	-0.64	3.22	-2.14	-1.32	-1.13	-1.06	-0.26	0.95	-0.33	-3.11	-1.23	-0.71	-1.08	-0.95	-1.02	-1.01	-1	0.09	-0.48
234	-6.17	-1.5	4.1	0.11	-0.69	0.31	4.84	-1.48	0.22	3.13	0.67	-0.5	4.78	0.38	-0.59	4.97	-1.99	-0.25	0.72	0.89	-0.15	-9.7	-1.37	0.19	-4.78	-1.4	-1.14	-0.49	-0.95	-0.98	0.13	-0.47	-0.74	-0.87	0.07	-0.47	-153.88	-0.73	-0.91	6.72	0.18	0.75	1.64	1.08	1.03	-8.41	-0.11	-0.72	-0.88
235	1.64	1.21	1.09	1.04	0.38	-0.96	-0.99	7.22	-0.11	-2.13	-1.2	-1.08	-1.03	0.03	-0.5	0.26	0.63	-267.26	-0.19	-1.81	-1.16	-1.06	-1.03	20.63	1.88	1.3	1.13	1.06	1.03	1.01	1.01	1	1	1	1	1	1	1	1	1	0	137511	0.5	-2.5	-0.5	0.59	-4.5	-0.35	1.99
236	0.05	-0.99	0.33	3.02	0.71	0.91	1.22	1.03	-0.26	-0.68	14.93	1.71	0.21	-1.37	-0.77	-0.95	4.69	0.23	1.54	1.12	-4.88	0.12	-0.59	7.12	-1.93	-0.24	-0.84	-1.29	-1.04	-0.94	-0.99	-1	-1	0.05	-0.49	-0.75	-21.14	-0.87	2.85	-2.29	-1.35	0.04	0.56	0.79	0.9	-0.06	-0.53	312.98	-0.23
237	3.04	-2.93	-1.49	6.03	-2.39	0	-3.43	-0.58	-1.31	1.93	-2.62	-0.23	0.69	-0.32	-0.69	0.19	0.6	-0.21	-0.61	-77.06	0.8	0.93	-0.17	0.45	0.74	-0.15	0.43	0.72	0.86	-0.07	0.46	0.73	-0.13	9313.24	0.43	-2.43	0.31	-0.49	0.33	-0.37	28.81	-1.72	-0.32	-1.23	-1.06	-0.86	-1.03	0.4	-0.42
238	-1.22	-0.94	-0.98	5.6	-2.17	-1.35	6.82	-2.31	-1.39	6.98	-2.33	3.5	0	-2.8	-1.27	-1.1	-0.61	-0.96	0.3	0.7	0.86	0.93	0.97	-0.02	-0.51	0.24	-709.82	0.38	-2.38	-0.54	1.92	-0.3	0.48	0.77	0.89	0.95	-0.04	-89.59	-1.47	0.17	3.5	1.28	1.1	-8.49	2.17	1.36	-7.15	-0.01	-0.7
239	-3.79	-1.57	-0.05	1.24	0.84	0.96	-0.23	-4.62	1.54	-3.13	-1.46	5.29	1.66	-0.01	4.94	0.55	0.86	-5.89	-1.59	-1.21	-1.09	-1.04	-1.02	0	-0.5	0.25	0.63	0.81	222.46	0.91	-0.36	5.09	0.42	-2.1	0.32	0.73	-8.92	-0.22	-0.76	5.69	0.26	-0.62	0.32	-0.39	-9	0.66	-0.43	-2.78	-1.19
240	-1.18	0.07	-8.3	0.44	1.63	0.81	1.12	1.03	0.95	1.01	1	1	-12.65	-0.08	-1.8	-0.71	-1.17	-0.92	2	0.51	0.88	-0.25	-0.66	-4.77	-0.84	-1.15	-1.03	0.21	4.46	0.65	0.89	1.29	0.95	0.99	-0.17	-6	0.54	1.54	1.1	0.84	-1.44	-1.13	0.12	-7.42	-0.48	-1.44	-0.84	-0.96	5.21
241	3.21	0.38	0.83	1.4	-0.68	0.38	0.73	3.29	-1.24	0.28	3.01	1.23	0.69	1.08	0.95	-0.55	3.9	0.39	0.82	1.43	-0.69	-0.89	-0.95	0.08	-0.47	54.84	1.71	0.27	0.86	1.24	0.94	-2.33	-1.3	-0.44	0.78	1.31	-1.6	-1.17	0.11	6.03	1.35	1.12	1.05	0.59	1.03	1.01	-6.59	-0.15	0.65
242	-1.27	-1.12	-1.06	0	-0.51	-0.75	249.74	0.13	0.71	-0.27	9.84	0.41	1.52	0.81	1.11	0.95	-0.5	0.4	4.06	1.23	0.73	-1.51	0.3	2.58	1.21	-4.01	0.12	-0.58	-0.81	-2.73	0.82	1.19	-1.68	0.26	2.65	1.22	-4.03	-0.19	-0.77	0.27	-8.13	1.75	0.36	1.24	-0.4	-2.29	-1.18	-1.06	-1.03
243	0.82	0.92	0.96	1.61	1.02	0.98	-1.64	0.28	0.7	-0.22	-10.27	1.46	0.58	-1.55	2.5	0.31	0.82	1.36	1.05	0.93	1.02	-2.32	-0.43	1.77	1.19	0.63	0.95	0.98	-8.55	-0.12	-1.71	-0.73	0.54	0.81	1.98	-1.26	0.29	-0.46	-4.48	-1.22	0.23	3.54	-1.6	-0.53	-1.18	-1.05	-1.02	11.61	0.08
244	1.74	-0.02	-0.57	13.64	-1.86	3.56	-2.63	-1.44	-1.18	-0.05	-1.08	0.34	-4.64	-0.43	-0.83	-1.43	-0.93	-1.05	0.54	-3.78	2.04	-3.12	2.72	-0.03	0.58	-9.21	1.9	-0.09	-0.61	11.34	0.25	-0.6	5.4	1.52	-0.09	-0.6	0.25	14.17	0.63	0.88	0.95	1.35	0.98	-0.37	-0.73	-2.74	-0.88	-0.96	0.17
245	0.72	-0.3	-4.74	-0.68	-0.9	-0.96	-1.27	-0.98	-0.99	0.16	-0.46	-8.51	-1.24	0.24	3.4	0.67	-2.31	2.29	-0.13	-2.85	1.73	1.22	1.09	-13.32	0.03	-0.64	-0.84	-0.93	32.31	0.07	0.69	1.88	-0.67	3.17	0.4	-0.61	0.34	0.7	-21.6	0.17	-0.6	0.31	6.05	1.29	0.68	-1.52	-0.68	0.6	1.75
246	-1.9	-0.19	0.75	0.9	1.43	0.96	0.99	1.04	-1.32	2.76	-2.49	0.08	-3.28	0.41	-2.95	-0.48	-1.34	-1.08	0.18	-0.47	16.35	0.3	1.64	-0.45	3.48	0.44	-0.58	-0.83	-1.99	0.79	0.93	0.97	-0.08	-16.04	-0.55	-0.85	-0.94	14.13	0.1	-0.65	-0.85	13.07	0.14	-0.64	0.31	0.68	5.5	-1.22	-1.07
247	-0.11	37.58	-1.57	0.15	3.5	0.64	-2.27	0.28	-3.29	-1.35	-1.13	-1.06	-0.5	1.08	1.03	1.01	-0.07	-14.29	-1.42	-1.14	-0.55	0.83	1.21	0.94	1.04	1.01	1	-10.53	2.1	0.08	0.8	1.34	-0.64	-0.87	0.17	8.26	-0.55	0.47	2.72	-0.61	-1.5	-1.09	-1.03	-1.02	-0.86	-0.99	-1	-1.01	0.79
248	-1.16	-0.78	0.69	-0.36	-0.72	-3.6	-0.87	0.4	2.69	-1.56	-0.57	1.62	1.16	-0.12	-5.58	-1.34	-1.12	-1.05	-0.6	1.1	-2.87	2.39	-2.97	2.84	0.05	1.47	1.12	1.05	0.76	-1.16	0.32	0.71	-0.21	17.6	1.54	-0.13	-0.63	0.24	0.63	12.84	-1.21	0.27	0.69	3.15	-0.75	0.39	2.99	0.74	-2.37
249	1.18	0.55	-0.81	-0.93	0.15	-10.57	-0.46	2.31	-2.18	-1.32	-1.13	-1.06	-0.31	-1.03	-1.01	0.15	6.72	-0.53	-0.84	0.2	7.02	0.63	0.88	0.95	1.33	0.98	1.02	-0.57	3.72	1.42	-4.51	2.41	1.4	-0.01	-6.58	0.47	-0.49	5.94	0.35	0.8	1.51	-0.69	-0.89	-1.41	-0.95	-0.98	-1.04	-1	-1
250	-1.78	-1.24	6.98	0.06	0.72	1.72	1.09	1.03	-0.11	-0.58	0.23	0.62	28.85	-0.8	-0.93	0.17	-0.45	-0.74	-0.87	119.61	-0.07	-0.69	-0.87	14.18	-0.11	-0.69	0.27	-10.53	0.36	1.72	0.78	0.94	-0.21	7.61	0.45	-2.24	0.31	-3.28	-0.49	0.57	2.03	1.13	-0.22	-3.87	-1.28	0.19	-0.48	-0.76	-0.88
251	0.59	0.8	-39.56	1.93	0.11	1.3	-0.37	-2.37	-0.75	-0.92	-1.19	-1.02	0.26	-5.64	-0.44	-1.45	-0.83	-0.95	0.21	5.17	-1.53	3.16	1.46	-0.04	5.68	0.53	0.85	1.39	-0.71	-0.9	7.89	0.17	0.74	-0.27	8.89	-0.36	-0.78	6.86	1.61	1.22	1.1	-0.01	0.51	-54.09	-0.26	0.58	2.22	0.82	1.14
252	-1.32	-1.14	-1.06	0	-31.02	-0.51	-0.84	6.4	-2.08	3.38	0.07	-0.72	-0.89	10.89	-2.04	-1.33	7.29	-2.29	-1.39	7.03	0	0.7	1.75	0.88	0.96	1.09	0.98	-0.4	-2.49	-0.75	-0.93	5.81	0.2	-0.64	5.1	-2.02	-1.31	6.76	-2.29	3.47	-2.79	-1.47	0	0.54	-0.26	0.38	-0.32	0.35	0.67
253	5.96	0.03	-0.7	5.14	1.53	-4.38	2.46	-3.24	-1.52	5.72	0	0.71	-5.11	-0.29	1.96	0.61	-0.58	4.32	1.46	-4.4	-1.59	-0.1	-1.22	-1.06	0.15	-0.47	-0.75	0.14	45.91	0.58	-2.55	-0.48	0.6	0.84	1.88	-1.24	0.29	-4.5	0.35	1.86	-1.79	-0.49	1.65	1.17	0.65	-1.32	-1.09	0.13	-7.65
254	-0.63	-0.83	-4.73	1.13	1.04	0.88	1.02	0.99	1.01	-2.12	-1.27	-1.11	11.3	-2.14	-1.36	0.01	-0.53	-0.78	0.13	-0.44	0.28	0.64	-0.18	1113.39	-1.59	3.59	-2.53	3.12	-0.02	-2.87	0.43	-0.47	-0.77	16.29	1.75	-4.05	0.03	-0.61	-0.82	18.3	0.13	-0.63	5.61	-2	-1.3	6.84	0.04	-0.69	0.3
255	1.07	1.04	-55.31	2.04	0	-3.93	1.72	-3.1	2.61	0.1	0.78	1.43	1.06	1.02	-8.72	0.09	-0.61	-0.83	-2.34	0.82	-3.04	0.23	-0.53	0.32	0.67	-0.18	49.37	1.57	-0.14	0.51	4.46	-0.68	0.42	0.75	-0.18	0.43	0.72	0.86	19.96	1.07	-3.08	-1.42	-0.31	-1.16	0.38	-4.26	0.32	1.92	1.16
256	0.39	-0.36	-0.69	0.17	42.94	0.59	-0.47	5.36	0.37	0.81	-0.24	0.43	0.72	0.86	8.59	-1.09	3.05	0.31	-0.64	-1.78	-1.11	3.89	0.23	1.5	1.12	0.78	0.97	-0.27	5.89	1.46	-4.02	2.45	1.41	-0.01	6.61	0.53	0.85	-6.03	-0.22	0.63	1.93	0.85	-0.45	4.62	0.4	1.45	1.1	-0.18	-0.63
257	-4.6	2.17	0.17	-0.73	4.17	-0.22	-2.11	-1.19	-0.71	1.42	0.72	0.93	-0.24	-0.66	-4.59	1.26	0.77	-1.62	2.54	0.29	1.37	1.09	0.82	-0.74	3.44	0.36	-1.89	-1.21	5.12	-2.29	0.04	3.31	1.3	1.11	-0.07	0.49	9.98	-0.71	0.42	2.81	1.2	-3.8	-1.5	-1.19	0.02	-10.46	0.47	0.82	-6.82
258	-0.08	0.49	0.75	-0.14	-0.57	-0.79	-60.98	1.11	0.89	1.04	-0.44	0.41	0.73	-0.17	-21.41	0.57	1.45	-1.79	-0.52	1.69	1.18	0.64	0.95	-0.28	-3.71	1.55	-3.07	-1.45	5.31	-0.03	0.62	-7.28	-1.58	0.08	-0.53	13.08	0.28	-0.59	-0.83	-2.15	0.81	-0.37	5.5	0.4	-0.57	-2.11	-1.14	-0.82	0.68
259	-2.38	-0.47	0.61	-4.43	-0.35	1.98	0.6	0.9	-0.23	0.44	7.42	1.25	1.09	1.04	-15.94	-0.05	-1.85	0.4	2.03	1.16	-0.2	-0.64	0.22	0.62	-62.94	1.83	-0.07	0.54	0.79	4.14	0.9	-2.78	0.22	-0.53	7.7	1.57	0.31	-0.76	0.33	-6.56	0.33	1.81	-0.48	3.35	0.44	0.84	1.38	-0.69	-0.89
260	-1	12.86	-2.08	3.66	1.56	-5.44	0	-0.63	7.34	-0.23	-1.95	-0.73	-0.92	-1.17	1.39	1.12	1.05	-13.16	-0.06	-1.82	2.03	0.4	1.28	-0.42	0.43	0.74	3.89	1.11	-0.28	0.45	-0.32	21.73	-0.34	-0.78	0.23	-0.42	23.04	0.31	1.65	1.13	0.78	-1.4	0.3	2.65	1.21	0.71	-0.7	-0.89	8.7
261	5.23	-0.9	2.96	-0.22	0.53	3.01	-1.42	0.25	0.68	-11.62	1.93	1.29	0.19	-0.86	-1.18	-1.03	-1.01	9.26	0.1	0.72	-0.28	0.41	-0.32	0.35	-0.33	-78.41	0.66	1.34	1.07	1.03	0.89	1.01	-2.67	-0.37	-1.36	-0.83	-0.96	0.21	4.98	1.3	-3.72	0.12	-2.79	1.9	-0.16	-0.66	-0.84	0.11	0.57
262	-6.87	-1.51	-1.18	-1.08	-0.39	-0.97	3.2	-2.3	3.04	-2.81	3.01	1.5	1.2	-11.87	2.18	1.37	0	-0.88	3.47	1.44	1.17	1.07	1.04	0.32	1.02	1.01	0.98	-1.29	0.3	2.77	0.71	0.91	1.22	0.96	0.99	-5.97	-0.17	0.65	1.88	-0.64	-1.48	-0.87	0.47	0.78	0.9	0.95	2.21	-1.06	-0.94
263	0.69	1.3	-0.53	0.41	-7.15	0.31	1.84	0.75	-2.11	-1.26	-1.1	0.05	11.03	-1.54	3.33	-0.1	2.88	0.57	0.88	-5.46	2.12	-0.07	-3.32	1.72	-3.04	2.62	0.1	0.78	1.43	0.91	-0.44	4.48	0.4	-2.05	0.32	-3.38	-1.36	0.12	-0.5	-0.76	0.14	-0.44	-44.3	0.71	0.9	1.29	-0.75	3.24	-2.19
264	0.12	-0.67	-1.83	0.64	1.48	-1.67	2.73	1.4	0.25	-0.82	0.33	3.58	-1.53	3.05	1.44	-5.31	2.39	0.03	1.4	1.11	-0.15	-5.4	1.56	1.18	1.07	1.03	-0.02	30.12	0.5	-2.45	-0.51	-0.87	-0.95	11.46	0.11	1.76	1.16	-0.16	-0.62	17.15	1.71	1.24	-0.03	-8.16	-1.4	-1.14	7.96	0.07	-1.85
265	-3.5	2.77	-3.11	0	0.75	0.9	-0.14	13.63	-1.63	0.15	-4.26	0.39	-0.5	6.39	1.53	-4.15	2.48	0.06	1.41	-0.38	-0.75	-0.89	-0.95	-0.97	-2.28	0.97	-0.34	5.08	0.42	0.82	0.93	1.45	0.97	-2.71	-0.38	-1.36	0.43	0.77	2.1	-1.29	0.28	0.7	-0.21	-0.62	47.15	-1.83	3.74	-2.61	0.02
266	1.33	0.19	1.14	0.9	1.04	-0.46	-0.78	10.31	-0.16	-1.99	-1.18	-1.07	-1.03	20.07	1.88	-0.01	-4.17	1.7	-3.12	2.6	-0.05	-0.61	0.26	0.65	0.83	9.48	1.08	-0.3	4.95	0.44	0.83	-0.23	0.43	-19.92	-0.31	-1.64	-1.13	-1.05	-0.78	-0.98	3.39	-2.29	-1.36	-1.15	-1.07	25.89	0.01	0.68	0.86
267	0.13	1.96	1.18	0.7	0.95	1.07	0.98	1.01	1	1	0.99	-0.84	-1.19	-0.94	2.22	-2.43	2.82	-2.85	-0.06	-1.47	2.24	-2.62	2.81	-2.9	-1.48	-1.19	11.95	0	1.84	-0.39	3.43	0.46	0.84	-5.39	2.11	-3.31	2.73	-3.07	2.93	1.49	1.2	0	-12.1	-1.44	-1.15	-1.07	16.17	-2.09	3.74
268	-1.38	6.12	1.7	-4.72	2.52	0.01	1.43	-0.37	-2.3	-1.18	-1.07	8.81	-2.15	3.55	0.03	1.55	1.13	0.74	1.05	1.02	-5.87	-0.16	0.65	-5.11	0.23	-2.65	-0.55	0.56	2	-1.54	2.87	1.42	0.24	-1.27	-1.08	-0.81	0.77	1.31	-1.63	2.7	-2.61	-1.42	-0.14	-1.17	-1.05	-0.88	-1.02	-1.01	0.16
269	0.75	1.52	-0.65	3.29	0.39	1.4	0.83	-1.98	2.44	1.36	1.15	0.27	1.07	-2.75	2.39	1.37	-6.09	2.34	1.4	0.03	1.16	1.05	0.88	-0.77	-1.31	-0.91	-1.06	0.52	0.81	1.9	0.91	1.07	-0.56	-1.77	-0.83	-0.95	0.19	5.65	-1.53	3.18	-2.53	-1.41	6.19	1.71	0.02	-1.27	-1.08	0.15	5.79
270	-2.43	2.87	-2.85	-1.47	0.01	-0.54	18.08	1.68	1.23	-8.08	-1.76	4.51	-2.55	-0.01	-0.77	4.32	-2.12	-0.21	1.5	-0.35	3.82	1.39	1.14	1.06	-18.63	-0.03	0.67	0.86	-0.14	0.45	-0.29	0.36	77.94	-1.33	-1.11	7.29	-2.19	-1.36	0.01	-0.53	-0.77	49.68	-1.91	3.81	-2.64	-0.03	1.47	-0.37	3.8
271	-6.08	2.18	1.35	-6.88	2.31	1.39	-6.99	0	2.33	1.23	1.09	-9.54	-1.76	4.37	0.02	1.62	-0.39	-2.16	1.66	1.19	-6.28	2.25	1.37	1.16	0.07	0.94	1.07	-1.63	2.64	-2.62	2.91	-2.9	-1.48	5.99	-2.39	-1.41	6.86	-2.34	-1.4	6.98	1.75	1.27	0	-9.34	1.58	-0.17	-0.65	11.86	1.67
272	-4.32	2.06	0.24	1.31	1.08	-5.37	-1.61	4.61	1.63	-5.02	0.01	2.48	-1.87	-1.25	-1.1	12.91	-2.13	-1.36	7.41	1.76	0	-1.28	-0.82	1.8	-2.49	-1.37	-1.15	11.59	1.82	-4.34	2.59	0	0.59	-9.76	0.23	0.73	-0.25	-0.65	27.89	-0.19	-1.86	-1.17	4.56	1.57	-4.76	2.47	-3.3	-1.53	-1.21
273	-0.78	-1.16	1.87	1.23	1.09	1.04	1.02	1.01	0.52	-0.98	-0.99	-1.02	0.78	0.92	1.28	-0.77	-0.92	7.7	-2.09	0.05	3.47	-1.72	0.18	-0.51	10.08	-1.85	-1.27	7.2	1.73	-4.58	2.54	1.43	-6.57	2.36	0	-0.78	4.21	0.3	-0.62	4.88	1.5	-4.36	2.45	-3.24	-1.52	5.72	1.7	0.01	-1.26
274	1.56	-0.62	0.4	3.31	-0.6	-0.86	-0.94	-1.49	0.87	-3.09	2.26	0.22	-0.71	-0.89	-0.95	-0.98	44.76	0.03	0.68	1.93	-1.43	-0.67	-1.13	-0.93	1.91	0.53	-0.62	-1.76	-1.11	-1.04	-0.85	-1.02	2.64	-2.39	2.92	-2.84	0.03	2.98	-0.44	0.47	-6.58	-1.53	-0.35	-0.88	3.97	-0.19	2.77	-1.95	-1.27
275	1.31	1.12	-11.65	-0.03	-1.82	2.05	-2.75	2.75	0.1	1.44	1.11	1.04	-11.26	2.11	1.35	1.15	1.07	1.03	1.02	-118.12	2.02	-3.97	2.67	0	0.76	1.46	-0.64	3.32	-0.26	0.53	-7.17	-1.56	-0.32	1.38	0.76	0.94	-0.23	0.44	0.73	0.87	0.94	0.97	0.98	6.87	-0.99	2.99	0.34	-0.64	-0.85
276	-1.89	-0.83	-0.95	-1.12	-0.98	2.48	-2.39	-0.23	-1.37	2.22	-2.59	0.1	0.64	2.81	-0.71	3.02	-2.19	-1.33	6.26	-2.32	-1.39	6.9	-2.33	-1.4	6.99	-2.33	3.5	-2.8	3.11	0	0.75	1.51	-1.5	0.26	0.69	-0.22	16.52	-0.38	2.49	-2.11	-0.32	-1.3	0.41	0.76	2.21	1.09	-0.27	5.25	-1.81
277	0.49	0.75	-0.13	0.44	-0.28	0.36	-915.12	-0.32	2.32	-0.34	0.49	0.77	3.23	-0.81	-0.93	-1.21	0.76	1.3	-1.65	0.26	-3.86	1.88	-3.11	2.67	1.44	-6.13	-1.71	0	-0.56	0.26	-23.85	0.37	-0.54	5.78	-1.94	-0.26	-0.84	4.27	1.5	1.19	1.08	1.04	1.02	-77.76	0	0.67	-0.28	0.4	0.71
278	0.16	-18.35	-1.53	3.69	0.14	1.52	1.12	-0.16	6.57	1.44	1.16	1.07	-17.03	0.03	0.66	0.85	-0.13	19.06	-0.43	2.51	1.3	1.11	-0.05	11.08	-1.6	-1.19	-1.08	-0.45	0.91	1.1	1.02	1.01	1	1	-0.02	0.49	0.75	0.87	0.94	0.97	-0.02	0.49	0.75	0.87	-0.06	0.47	-125558	-0.27	0.58
279	0.6	0.83	2	-0.8	-0.93	-1.23	0.77	1.29	-1.65	0.26	2.69	-1.66	0.21	-0.5	-0.77	-3.98	-0.89	-0.96	0.16	0.61	6.62	-0.76	-1.25	1.72	-0.25	-2.66	1.67	0.51	1.2	-2.21	2.53	0.22	0.81	1.39	1.06	-3.88	2.28	-3.15	2.8	1.46	1.19	0.04	-0.92	-0.97	7.62	-2.12	-1.34	7.06	-2.31
280	0.63	0.82	-0.11	-0.56	-49.5	0.77	-2.79	0.25	2.26	-1.75	2.88	-2.64	-0.11	1.53	1.13	-0.14	0.48	6.77	-1.34	-0.69	-1.11	-0.94	-0.98	-0.99	-1	-1.03	1.09	-2.92	0.19	2.38	1.22	1.08	-9.13	-1.75	4.38	0.02	1.62	1.15	0.73	1.06	1.02	-5.86	-0.16	1.87	-0.36	-2.15	-1.17	-1.06	-1.03
281	0.36	-0.44	8.93	-1.83	3.42	-0.06	0.59	0.81	2.84	0.91	0.97	0.99	-14.22	2.06	0.07	1.34	1.09	-0.15	7.12	0.47	1.45	1.1	-0.19	6.31	-1.73	3.28	-2.6	-0.08	-1.43	-0.78	1.87	-2.45	-0.28	0.68	-4.36	-0.33	0.61	-0.33	-0.69	-4.91	-0.85	-1.14	1.75	0.56	-1.72	-1.18	5.46	-2.27	0.04
282	-0.2	-0.66	-3.05	0.73	-0.4	5.61	0.39	-0.57	-0.82	12.23	1.73	0.16	0.84	1.26	-1.54	0.27	-0.48	9.43	-1.84	3.45	1.52	-0.02	0.54	-16.31	-1.67	-1.23	-1.1	0.02	-0.51	-17.03	-1.24	-1.08	-0.76	1.25	1.08	-0.13	7.93	0.48	-2.28	-1.27	0.12	0.6	0.81	-0.12	48.62	-1.57	-1.19	7.47	0.06
283	-1.08	-0.85	-0.98	3.8	-2.25	-0.18	-0.81	-1.36	1.5	1.15	-6.16	2.23	-0.03	-3.4	-1.3	0.16	4.07	-1.61	0.19	-0.5	-0.77	-0.89	53.69	0.07	0.69	1.9	1.1	1.04	0.87	0.99	1.02	1	1	1	-0.21	6.76	-0.38	2.64	1.31	-0.12	5.7	1.41	1.15	-0.06	9.35	1.45	1.15	-7.98	-0.07
284	0.35	-0.61	-0.84	-1.95	-0.92	2.66	-0.23	-2.34	1.75	1.22	1.09	0.48	1.04	-2.76	2.38	-0.09	-0.63	-2.95	1.34	0.71	1.11	1.03	-5.36	-0.18	0.65	0.86	-11.95	0.13	0.69	-0.26	0.41	0.71	0.86	0.93	-0.04	286.62	-1.52	3.51	-2.51	-1.41	6.3	1.72	0	4.76	1.36	1.13	-0.07	9.5	-1.62
285	0.42	2.32	-0.56	-0.84	-1.6	-1.06	3.54	0.27	1.46	1.11	1.04	0.8	1.02	1.01	-6.38	-0.15	-1.64	2.05	0.42	-0.66	4.22	-0.24	-2.07	0.47	-3.24	-0.45	-0.84	-1.37	1.42	0.69	0.93	0.97	1.12	1.01	-0.29	5.38	-1.82	3.24	1.49	0.13	-0.83	3.63	-2.19	0.09	3.11	-0.46	-1.73	-1.13	0.2
286	0.28	0.69	0.85	0.93	0.96	0.98	-265.22	-0.01	0.66	2	1.11	-3.72	-0.24	-1.49	-1.11	0.17	-0.47	16.47	1.64	-0.09	-3.88	-1.31	-1.11	8.48	-0.06	-2.17	-1.21	0.16	-0.48	14.77	1.64	1.22	-8.11	0.03	-0.63	-0.84	-2.31	0.83	0.94	-7.27	2.11	-3.45	-0.05	-1.54	2.19	-2.65	-1.41	5.78	1.69
287	-2.21	-0.91	-0.97	6.41	0.17	1.64	1.14	-4.83	-1.58	-1.22	0.02	9.58	-0.48	-1.57	-1.11	-1.04	9.67	-2.12	-0.07	-1.35	2.34	0.37	-0.65	0.34	4.36	1.26	-3.66	-0.21	-1.5	-1.12	0.16	5	-1.57	-0.52	-0.9	0.26	4.31	-0.56	0.45	-5.93	1.89	0.29	0.85	0.94	1.27	0.97	0.99	1.02	1
288	-0.3	-2.01	1.78	-2.83	-1.42	-0.21	1.26	1.07	0.82	1.03	-0.39	-2.51	1.59	1.18	0.56	1.07	0.94	-0.57	0.39	-0.37	-0.7	-0.85	82.22	0.08	-2.06	-0.64	-0.9	0.23	-0.44	0.31	17.94	0.66	1.33	0.89	0.97	0.99	1.07	-1.18	-0.85	0.61	0.85	0.93	0.97	-42.13	-1.92	-0.04	-0.81	-1.31	1.54
289	6.05	0.15	-0.66	0.31	-8.85	-0.4	2.21	1.26	-4.91	2.32	-3.29	-1.52	-0.04	-1.21	2.55	0.36	-0.65	-0.86	10.62	-2.02	-1.32	7.27	1.75	-4.6	2.55	0	-3.29	1.77	-3.04	-1.46	5.44	1.67	-4.83	2.51	-3.31	0	0.74	0.9	1.54	1.04	1.01	1.01	0.95	1	-0.31	0.43	-0.33	22.22	0.36
290	1.37	-1.2	-1.06	0.13	6.59	1.35	1.12	-7.98	-0.08	-1.73	-1.16	0.16	-6.27	-0.48	-1.44	-1.09	-1.04	0.08	-11.83	1.61	-3.38	-0.16	-0.77	-0.91	0.13	11.19	-0.54	2.66	1.32	1.12	1.06	1.03	1.01	-83.75	-1.97	4.04	-2.65	3.21	1.52	1.21	-11.62	2.19	-3.68	2.75	1.47	-6.29	0	-0.7	0.29
291	-1.15	5.7	0.13	1.64	1.14	-4.89	2.27	1.37	0.11	-0.86	3.5	-2.22	3.09	0.09	1.49	-0.39	3.73	0.45	-0.58	-2.03	1.52	1.16	1.06	-13.35	0.04	0.67	-6.51	1.99	-3.37	-0.08	1.61	1.15	1.06	-0.07	12.47	0.49	1.47	-1.87	0.23	0.69	-0.23	-0.63	0.2	0.6	40.76	-1.21	0.27	-4.78	1.83
292	-1.94	4.04	0	2.66	-1.85	0.18	-3.78	-0.51	-1.36	-1.08	4.76	-0.13	2.62	0.58	1.28	0.88	0.97	-0.21	7.21	0.45	0.83	-5.93	2.08	1.33	1.14	1.06	0.17	-0.96	0.33	0.71	-0.2	0.42	19.69	-1.32	0.24	-0.47	11.13	-1.82	0.1	3.48	-0.47	2.93	0.47	0.85	0.94	-11.81	0.09	2.05	-1.92
293	1.01	-0.4	-2.47	-1.19	0.2	0.65	3.92	1.15	1.05	-7.62	2.16	1.35	-7.07	2.31	1.39	-7.01	2.33	1.4	-7	0	0.7	-5.25	2.04	1.31	-6.78	-0.04	0.69	-5.22	2.04	1.31	0.22	-0.85	3.46	1.43	1.16	-9.85	-0.04	-1.79	2.06	-0.19	-2.74	-1.24	4.09	1.54	1.2	1.09	-20.08	0.01	-2.11
294	-0.73	-0.89	-0.95	-1.54	-0.98	-0.99	6.66	-0.12	0.6	-6.75	1.94	-3.37	0.05	0.63	-0.27	-0.65	0.19	-0.41	-0.71	301.5	0.15	-0.62	-0.84	0.14	13.81	1.39	1.13	-0.08	-7.67	-1.38	-0.57	-1.13	2.32	-0.22	-2.48	1.73	1.21	0.49	0.93	1.09	0.98	-0.44	4.31	-1.95	3.17	-2.69	3.04	-0.02	2.98
295	-1.82	0.33	-3.53	-0.47	-0.85	-0.94	12.27	1.77	1.27	1.12	-0.01	17.37	1.46	-3.61	-1.51	-0.16	0.81	-0.32	-0.7	-0.86	-3.66	-0.93	-1.07	-1.01	-0.98	-1	0.26	-0.44	-0.74	-5.92	1.18	0.83	-0.63	0.37	-7.01	1.82	-3.34	-0.12	-0.77	4.78	1.52	1.19	-0.03	0.51	9.8	0.76	0.92	-0.18	-6.57
296	-0.88	0.13	0.58	0.79	-111.89	-1.87	-0.11	-1.29	2.38	1.33	-5.44	-1.65	-1.24	0.01	-9.74	-1.43	0.16	0.64	-13.18	0.21	-0.58	-0.82	0.15	0.59	-0.22	0.4	0.7	-461.57	-0.15	2.15	0.62	1.23	1.05	-4.92	-0.19	1.84	-0.36	-0.75	0.21	-0.42	-0.72	-0.86	-0.93	348.58	0.04	-2.03	-0.65	-0.91	5.19
297	-0.02	-4.77	0.46	1.66	-1.77	-1.22	-1.09	12.56	-2.12	-1.35	7.39	0.01	-1.77	-0.7	1.95	-2.39	-0.28	0.68	-4.34	-0.33	-1.48	2.02	-2.66	2.74	0.11	1.44	1.11	0.78	1.04	1.01	-5.89	-1.62	4.52	-2.5	-1.42	6.56	-2.35	-1.4	6.94	-2.34	3.5	-2.8	3.11	-2.95	0	0.75	-4.48	2.1	0.21
298	-2.45	2.7	-2.86	-1.46	5.92	-2.39	-1.41	-0.01	1.17	-2.62	0.19	0.68	-0.24	-8.76	1.46	1.15	1.06	1.03	-0.02	0.5	0.75	-0.13	-0.56	766.43	-1.78	-1.26	0.03	0.55	7.77	0.78	-0.42	-2.67	0.58	-3.05	0.28	-2.99	1.97	1.28	-6.34	2.29	-3.43	-1.54	5.59	-2.43	0	-3.4	-1.31	-0.59	-0.93
299	-1.82	0.01	0.57	-13.09	-1.66	-0.26	1.39	0.76	-1.79	0.28	0.71	-9.75	-0.22	-1.66	-1.14	4.73	1.58	-0.04	-0.58	-4.72	1.31	0.72	-0.64	-0.86	9.24	-2.04	3.53	0.05	-0.72	0.3	-0.4	0.33	17.25	0.67	1.32	-0.53	-1.79	0.56	-3.28	-1.38	4.6	1.6	1.22	1.1	1.05	0.1	1.02	1.01	-0.14
300	0.64	0.83	0.92	0.96	-186.62	0.03	1.98	1.2	1.08	1.03	-20.62	2.07	1.34	1.15	1.07	1.03	0	-61.1	0.5	-0.5	-2.52	-1.17	0.22	-0.46	-5.35	0.67	-0.42	0.38	5.6	0.71	-2.52	2.27	-0.12	0.54	-9.22	1.88	-0.09	-0.62	-3.46	-1.16	-0.82	0.66	0.87	-0.16	-8.88	-0.6	2.46	1.3	0.48
301	0.79	-18.56	-0.15	-0.72	0.27	0.66	-0.2	0.41	36.45	0.71	-2.68	0.26	2.24	1.2	0.71	-0.71	-0.89	-0.95	-1.44	1.13	-2.93	-0.31	0.65	-0.33	0.39	-0.33	-17.24	-1.31	3.41	1.47	1.18	1.08	-20.98	2.09	-3.81	0	2.71	0.61	1.27	-1.95	-1.25	5.69	-0.07	0.61	-7.07	1.94	-3.39	2.67	1.44
302	0.58	0.79	9.76	-0.88	-1.12	-1.02	4.35	0.22	0.78	-0.27	0.42	-18.67	1.76	-3.56	0.06	-2.8	-1.28	4.32	0.15	1.56	1.13	0.76	-0.74	3.47	0.36	0.82	-5.21	2.1	-3.29	-0.08	0.72	-0.31	7.81	-1.77	-1.24	-0.34	-1.1	-1.03	6.13	-2.18	3.39	1.53	-0.01	-0.55	0.26	16.84	-0.61	2.68	-0.28
303	-0.62	-1.29	-1.06	0.19	-0.46	15.9	-1.79	-1.26	7.38	0.04	-1.8	-1.18	4.89	1.59	1.22	1.1	1.05	-38.84	-1.95	-1.32	0	-8.21	-1.41	-0.53	-0.91	0.27	0.67	4.08	0.85	0.95	1.14	-1.32	-1.1	6.32	1.66	-0.03	0.55	0.79	4.78	-0.85	2.95	-2.27	-0.23	-0.82	4.46	0.28	-0.63	4.92	0.33
304	0.83	-0.41	4.95	0.4	-0.58	4.99	0.34	1.5	0.8	-0.53	-0.81	10.45	1.7	0.17	-0.78	0.32	-6.55	-0.41	2.16	-0.32	-2.19	0.51	-0.44	-0.75	-0.88	0.08	35.92	0.55	0.85	-0.21	-6.46	-1.32	-0.63	0.69	0.88	0.95	-0.08	0.48	-0.27	105.96	0.37	0.79	0.91	0.96	-30.19	-1.89	-1.3	0.01	0.54
305	-0.92	-1.23	1.32	-0.29	0.46	-9.9	-0.33	-0.79	5.89	1.58	-0.07	-4.37	-1.33	3.9	1.53	-0.04	0.54	-0.27	-15.27	-1.34	3.45	0.21	-1.73	-1.17	5.14	-0.1	2.56	-1.93	-1.26	-1.11	-1.05	-0.39	-1.02	-1.01	-0.98	-1	-1	0.16	6.08	1.34	-0.19	-3.69	-1.28	3.88	1.52	0.18	0.87	1.2	1.03
306	0.94	0.97	-23.6	2.03	1.33	-0.01	0.53	-23.02	-1.69	3.87	1.56	0.08	1.21	-0.36	-2.51	1.61	1.18	-0.09	7.51	-0.43	-0.8	-1.66	0.72	-3.18	0.24	0.71	0.87	0.94	-38.89	2	1.33	1.14	0	0.51	0.76	0.88	-234.24	-0.06	2.05	-0.39	0.47	-0.34	-0.69	0.18	-0.42	120.81	1.7	-0.1	0.53
307	-1.15	0.15	-0.48	0.29	16.4	0.66	-0.46	-2.58	-0.77	-1.18	0.52	-0.41	0.37	0.7	7.43	-0.82	0.39	-0.4	-0.72	-0.86	-0.93	125.65	-1.97	-0.04	-1.32	-1.09	5.58	-2.22	0.04	0.6	0.82	0.91	-0.06	58.69	-1.54	-0.47	0.7	0.89	-9.2	2.05	-3.53	-1.54	5.46	1.69	1.25	-9.77	0	2.23	0.65
308	0.36	-0.42	-5.08	-1.24	-0.73	-1.08	0.42	2.29	-1.6	2.91	0.23	0.8	0.92	-10.99	2.05	-0.04	0.56	-11	-0.28	0.59	-0.33	9.61	1.54	-0.12	0.52	0.77	0.89	-0.07	0.47	-201.06	-0.27	2.26	0.58	-1.95	0.3	-0.49	-0.77	0.16	-0.43	-0.72	159.48	0.14	1.85	-0.43	3.39	1.38	1.14	-0.05	10.29
309	0.47	1.04	1.01	0.97	1.01	1	1	-13.12	-0.08	0.66	0.86	0.93	1.93	-1.1	0.32	-4.78	1.86	-3.2	2.65	1.44	1.18	0.07	-1.09	-0.92	-0.98	4.45	-0.16	2.68	0.57	0.88	-5.36	-1.57	0.06	-0.53	-4.94	-0.78	2.6	-0.25	-2.29	-1.2	-1.07	9.1	1.75	0.08	-0.8	3.85	0.32	1.46	0.8
310	2.61	-0.18	-2.52	-1.23	0.18	4.18	1.3	-0.18	-3.82	1.61	1.19	-0.08	0.5	0.76	0.88	0.94	0.97	0.99	-913.05	1.99	0	-3.99	0.45	1.71	0.8	1.13	1.03	1.01	0.94	-0.84	3.2	0.35	-0.62	0.34	0.7	0.85	4.66	1.07	-0.3	-3.15	-0.7	-1.23	1.87	-0.24	-2.61	1.69	1.2	0.5	-0.81
311	-7.31	-0.02	-0.7	-1.75	-0.88	-0.96	-1.09	-0.98	2.49	1.33	0.4	0.91	0.97	-8.61	2.1	1.34	1.14	-0.01	14.62	-0.48	2.59	1.31	-4.78	2.35	-3.28	2.81	-3.06	-0.01	0.75	0.9	0.95	-0.07	-22.65	1.5	-3.4	2.51	1.41	-6.27	-0.02	-1.71	2.1	1.29	-5.81	2.31	1.39	0.05	-0.87	3.5	-2.22
312	0.31	-2.99	-0.51	2.01	-2.29	-1.33	5.85	1.68	1.25	-9.49	-0.01	1.82	-0.39	3.45	1.38	0.46	-0.75	-1.38	-0.91	-0.97	5.61	0.19	0.76	1.6	-0.67	-1.44	-1.08	4.21	0.22	0.78	0.91	-0.12	14.9	0.46	1.5	0.82	1.1	-0.5	-1.97	0.57	0.84	1.61	0.93	-0.4	4.68	0.41	-2.07	0.32	-3.37
313	-1.02	-0.72	-1.01	2.9	0.34	0.82	-4.98	0.19	0.7	0.87	-0.12	-16.87	0.54	0.84	-0.21	9.7	-1.69	3.38	1.5	-5.3	0.02	2.42	-1.88	0.18	-3.74	-0.51	2.12	-0.3	-0.73	0.22	-0.42	31.43	1.66	1.22	-7.88	2.24	-0.01	3.6	-0.43	2.9	1.34	0.48	-1.36	-0.76	-1.1	-0.94	0.52	-3.99	-0.39
314	2.2	-2.52	-0.22	1.6	-2.31	-0.35	0.66	0.87	1.67	-1.24	-0.79	-1.08	0.45	-4.1	1.96	1.29	-6.6	2.29	1.39	0.04	-0.87	0.32	-0.42	-0.73	0.16	-0.43	106.19	-0.29	-1.72	1.9	-0.21	-2.75	0.49	-0.45	6.43	1.52	-4.11	2.47	1.41	-6.47	-0.01	-1.73	2.1	-2.71	2.76	1.45	1.18	-12.01	2.17
315	-0.78	5.93	-0.19	2.55	0.57	0.88	0.95	0.98	-0.05	-0.53	0.24	-130.21	0.38	-2.39	-0.54	0.58	-4.48	-0.36	1.99	1.22	-5.03	2.3	0.09	-0.75	-1.45	-0.9	-0.97	-1.07	0.73	-0.37	-0.72	15.43	0.19	1.73	-1.98	-0.43	1.66	0.66	1.17	0.91	-1.95	0.26	-0.5	0.32	-15.53	-1.58	-1.2	7.98	1.75
316	-1.66	0.08	-0.53	-4.46	1.35	0.69	0.94	-0.25	-4.33	0.55	-0.45	5.94	1.5	1.18	1.08	-17.68	-1.88	-1.3	8.45	0	-2.26	-1.23	-0.64	-1.09	2.41	0.4	-0.64	-1.76	-1.11	-1.04	-0.85	1.22	1.07	1.03	-13.66	2.09	-3.69	2.71	1.46	0.01	1.19	1.06	-6.04	0.11	-0.6	0.3	6.87	-1.44	-0.6
317	0.5	0.82	-7.23	2.05	1.32	0.16	1.14	1.04	-0.15	-6.13	-1.34	-1.12	8.01	-0.06	0.62	0.83	0.92	2.34	1.04	1.01	1.01	0.96	1	-2.77	-1.37	-0.36	-1.14	-1.04	5.86	0.16	1.63	1.14	-0.16	6.36	0.48	-2.23	2.21	0.31	1.32	-2.2	0.21	2.57	-1.72	-0.49	1.61	1.16	0.66	0.95	1.06
318	0.97	1.29	-0.89	3.09	-2.27	-0.22	-0.81	-0.93	-1.35	0.81	1.22	-1.66	2.67	-0.14	-2.63	1.76	-2.94	-1.44	-0.19	-0.88	0.3	3.69	-1.54	0.21	0.67	0.85	-0.11	-25.95	-0.56	-1.42	-1.09	0.2	4.51	1.3	-3.77	2.4	-3.14	0.03	-0.59	-0.82	0.13	-26.01	1.6	0.43	0.88	-4.18	2.18	-3.18	-0.08
319	-0.08	12.61	-1.61	3.39	-2.55	-1.42	-0.09	-0.88	0.31	3.58	0.7	0.91	0.96	-0.09	-13.23	-1.41	3.58	-0.11	-2.46	-0.66	-1.23	-1.05	-1.02	-0.9	-1.01	0.37	2.69	0.73	0.92	1.2	1.03	-3.7	-0.26	-1.48	-0.79	-1.11	2.02	-0.24	-0.69	-2.54	0.73	-3.04	2.2	-3.01	-0.11	-0.77	4.65	-0.21	-0.71
320	-1.85	0.89	1.12	0.96	-2.2	0.24	0.7	-9.15	1.96	-3.49	-1.53	5.42	-2.43	-0.01	-1.41	2.31	-0.19	-2.59	-1.23	0.18	4.14	0.64	-0.49	-0.79	-0.9	-0.95	-0.98	113.63	1.96	-0.01	4.06	0.57	-0.52	-0.8	-0.91	-0.96	54.72	1.93	-0.01	4.11	1.34	1.12	-0.07	9.68	0.5	-0.52	0.36	0.7	-25.09
321	1.43	1.09	0.84	-1.41	2.67	-0.16	0.54	-0.3	14.5	-0.35	2.47	-0.33	0.49	0.77	0.89	3.17	1.05	-0.31	-0.7	-0.86	29.63	-1.96	3.79	-0.02	0.61	0.82	-0.13	24.28	1.53	0.45	-0.72	0.34	0.71	-0.19	-17.34	-0.6	-1.38	0.52	-0.42	-3.56	-0.74	-0.92	-0.97	0.09	0.56	13.42	0.78	0.93	0.97
322	-1.76	-1.23	6.68	1.7	-4.59	-1.63	-1.24	10.17	0	-0.69	-1.82	-1.1	-0.87	1.51	1.14	-5.91	0.09	-0.6	-0.82	0.14	-21.35	-0.45	0.53	0.8	-0.16	0.44	0.72	-0.15	0.43	-0.29	-0.64	0.18	0.59	-0.21	0.4	-22302.5	-0.3	0.57	0.81	-0.15	0.44	-45.7	-0.29	0.57	0.82	-0.15	0.44	0.73	-0.14
323	-0.14	0.43	-0.29	2655359	0.36	0.79	0.91	0.96	1.64	-1.09	2.96	-0.19	0.54	-7.76	0.26	-0.56	0.32	-11.33	0.34	1.74	-0.48	-0.8	8.62	-0.16	2.41	0.59	-0.56	4.52	1.47	-0.1	0.52	0.77	0.89	0.95	5.09	0.97	1.03	0.99	-2.19	-0.46	-1.28	0.44	-0.43	8.07	-1.83	-0.3	1.48	1.13	1.05
324	-0.9	0.37	-0.41	-5.07	-1.24	0.22	-0.47	0.31	0.67	0.84	12.08	0.92	0.97	-6.86	-1.66	4.42	0.04	1.61	1.14	1.06	1.03	1.01	-0.02	46.75	-1.52	-1.17	-1.07	15.34	-0.03	2.17	0.64	1.22	1.05	1.02	-10.67	2.1	-0.03	-0.59	0.26	-18.34	0.37	1.68	-0.48	0.43	3.42	0.75	0.92	-6.1	-0.19
325	-0.19	7.39	-0.39	2.63	1.3	1.12	0.51	0.96	-0.31	-3.37	-0.7	2.35	-2.29	2.86	0.13	-1.58	2.27	0.36	-0.66	0.34	-7.67	0.33	0.77	-0.23	-0.64	0.2	0.61	-0.2	167.63	-1.61	0.13	3.59	1.29	0.63	0.93	1.1	-0.66	0.38	0.72	3.46	1.12	-0.27	0.45	5.08	1.23	1.08	-7.76	-1.71	-0.1
326	-1.44	-0.86	-0.96	0.2	0.63	5.39	-1.26	0.27	0.69	-0.21	18.49	-0.39	-1.65	0.48	-3.43	-0.43	1.98	-0.32	3.43	1.36	-4.37	-0.12	1.74	-2.18	-1.31	5.78	0.07	-0.68	-0.87	0.14	-0.45	-0.73	-0.87	0.07	-0.47	0.27	-0.37	-1116.43	-0.68	2.68	-0.26	-0.72	8.44	1.64	1.23	1.1	1.05	1.02	1.01
327	0.61	0.85	0.93	1.65	1.03	0.97	-1.62	-0.62	1.73	-0.3	3.67	-1.91	-0.34	-0.85	0.27	-6.91	0.36	-0.52	-0.79	14.94	-1.96	-0.14	1.41	1.11	0.76	-0.76	-0.91	8.17	1.68	-0.05	4.63	0.54	1.36	1.08	1.03	-10.22	0.07	0.67	-0.27	-0.66	-0.83	-0.92	-6.68	-1.04	-0.96	-1.01	-1	-0.99	0.73
328	-1.26	-0.72	-0.95	0.25	0.67	-16.91	-1.72	0.07	-4.41	-0.54	0.53	0.8	0.91	0.96	0.98	-0.02	-0.51	-0.76	-0.88	-112.17	-0.94	2.94	1.39	-0.08	0.52	-0.28	-0.65	0.19	0.6	69.7	1.2	1.07	-0.11	-0.59	-7.23	-1.19	-0.8	0.65	1.58	-0.59	-0.85	-1.6	1.29	0.76	0.95	-4.43	-1.53	0.06	-0.53
329	4.15	0.31	0.8	-0.26	0.42	-0.32	-0.66	-0.83	-18.86	0.91	0.97	1.09	-1.3	0.3	2.79	1.22	-3.95	-1.52	4.9	0.05	0.73	-0.29	-0.67	21.7	0.2	0.74	-5.97	-0.26	1.97	-0.35	3.41	0.47	-0.57	4.76	1.48	1.18	0.35	0.94	1.08	1.01	1.01	1	-0.05	-19.62	-0.54	-0.85	-1.44	-1.05	-1.02
330	-0.18	0.43	-38.73	-0.3	-1.68	1.91	1.25	1.1	-12.3	2.13	-3.68	-0.01	-0.74	0.3	0.68	0.85	4.73	1.07	1.02	1.01	0.92	-0.89	0.35	3.14	0.72	1.22	0.91	1.05	0.98	-2.02	0.25	-0.5	-3.48	-0.77	0.44	-0.39	-0.72	24.64	0.17	1.77	1.16	1.06	0.73	0.98	-0.3	-3.38	-1.24	0.2	0.65
331	0.92	0.96	-54.78	-1.93	0.01	-0.56	12.18	1.65	1.22	-0.04	8.79	-0.46	2.64	-2.12	-0.31	-1.31	-1.08	-0.84	-0.98	-0.99	-1.03	0.81	1.24	1.04	0.93	1.02	1	-5.71	0.13	-0.59	6.88	-1.94	-0.24	1.48	1.13	0.73	0.96	0.99	1.05	0.99	-0.38	0.42	4.62	1.23	1.08	0.73	0.97	-3.49	-1.45
332	24.89	-0.54	-0.84	-0.93	0.1	14.82	0.56	0.86	-6.35	-1.61	-1.22	-1.1	18.16	-2.1	-1.35	-0.01	-0.88	3.46	1.44	-0.08	5.43	1.39	-3.91	-0.15	-1.54	2.12	-2.66	-1.41	5.74	-2.37	3.4	1.54	0.01	1.21	-0.35	4.25	0.44	1.42	-0.46	-1.97	-1.15	4.08	0.2	0.77	1.52	0.91	-2.41	-0.43	-0.85
333	-3.08	-1.24	-0.7	0.7	1.47	-0.6	-0.85	8.34	0.18	-1.96	0.36	-3.39	1.97	0.33	-0.7	4.12	-0.23	2.76	1.3	1.11	-9.53	-0.06	1.87	1.19	-4.84	-0.15	-1.59	-1.13	-0.75	1.37	-0.31	0.46	-9.47	-1.58	-1.2	-0.33	1.17	0.86	0.97	-0.23	0.45	6.6	0.74	-0.44	0.39	0.72	0.86	5.07	0.93
334	-0.18	14.98	-1.64	0.14	3.45	1.28	0.63	-0.71	0.35	-0.4	-0.71	-6.57	1.19	-0.28	-0.69	-3.09	0.75	-2.99	-1.38	0.09	0.59	4.83	-1.29	3.08	-0.15	-0.67	-2.45	-0.85	0.42	-4.78	1.91	-0.12	0.53	0.78	3.82	1.1	0.9	-0.63	0.38	-6.87	1.83	-3.34	-1.5	-1.2	-1.09	-1.04	0	-0.5	132.06
335	-0.79	8.61	-0.17	-2.01	-0.7	2.08	-0.28	0.49	3.41	0.77	-0.44	4.87	-0.3	2.71	-2.02	-0.34	0.69	-4.16	0.24	0.72	2.09	-0.71	0.39	-5.82	-0.39	-1.49	-1.11	4.73	-0.12	0.58	0.82	-16.9	0.13	1.97	-1.92	-1.25	-0.43	0.81	0.93	0.97	0.99	1.26	1.01	0.99	-1.64	-0.61	-0.91	0.24	0.66
336	-13.27	-1.74	-0.16	1.35	1.1	0.78	0.97	0.99	-8.42	-1.71	4.35	-2.54	-1.43	-0.02	-1.18	-1.05	-1.02	-1.01	0.03	0.53	-0.24	0.38	-0.31	-0.66	-306.18	-1.17	-1.06	-1.02	-1.01	-0.83	1.06	-2.93	-1.4	-0.33	-0.89	-0.96	-0.98	-1.15	1.12	1.04	0.9	-0.78	-1.29	0.59	1.63	0.85	1.1	1.02	-0.2
337	6.22	1.69	-0.02	-0.57	14.22	-0.23	2.37	1.26	-4.67	-0.14	-0.75	5.13	0.28	0.78	-5.43	-0.26	-0.78	5.44	-0.19	0.57	2.59	-0.65	-0.88	7.53	-2.07	0.06	-3.74	1.77	1.23	-6.6	-0.07	-0.72	0.28	-0.41	0.32	-36.71	1.69	0.34	-0.73	3.91	0.33	1.46	-2.04	-0.44	-0.86	0.26	4.65	0.66	0.89
338	-0.97	-0.99	-0.99	-1.11	1.07	0.94	0.99	1.02	1	1	-1.84	-0.54	1.74	1.19	-5.42	-0.12	0.67	0.86	0.94	-25.65	2.01	-0.02	-0.58	0.26	-0.39	-19.23	-0.7	-0.9	-0.96	-1.29	1.16	1.05	0.86	1.02	1.01	0.98	-0.75	-0.91	-0.96	-1.33	1.13	1.04	0.88	-1.29	-0.78	-0.95	0.24	0.66	0.84
339	-0.05	1.84	1.18	0.68	0.95	1.07	1.01	-0.24	6.01	-1.77	-0.37	-0.86	0.27	-0.43	0.32	0.67	0.84	-161.21	-1.9	-1.3	0.01	0.54	-0.26	-0.63	-0.82	233.23	0.09	-0.64	0.3	0.67	5.88	1.15	-3.29	2.37	-3.06	-1.49	-0.07	1.22	-2.57	2.48	-0.09	-2.9	-0.63	2.18	0.52	0.87	-0.24	-4.93	1.52
340	1.3	1.11	1.05	-20.34	2.07	0.02	1.35	1.09	0.8	0.97	0.99	1	1.04	1	1	1	1	-3.61	-0.28	-1.46	-0.8	-0.95	0.22	0.64	0.83	-44.04	1.94	-3.82	0.02	-0.61	-2.72	0.68	1.38	0.89	0.97	1.07	1.01	1	1	0.99	1	1	1	1	1	-0.21	6.79	0.45	-2.22
341	0.94	0.98	-0.17	8.43	-1.69	0.15	-0.52	-4.15	-0.77	-0.93	-1.2	-0.97	-0.99	6.04	-0.13	0.59	0.82	0.92	-34.78	-1.88	-1.3	8.15	-0.01	-0.64	-2.27	-0.84	2.48	-0.24	0.51	3.2	-0.65	-1.42	1.71	-0.24	3.81	0.49	1.37	-1.96	-1.25	5.74	1.66	0.09	0.84	-0.31	-0.69	-3.82	-1.13	-1.05	-1.02
342	0.4	-0.34	-13.72	-1.31	0.22	3.42	-0.52	2.94	0.45	1.35	-2.03	-0.45	-0.86	0.26	4.67	0.66	0.89	1.29	-1.36	-0.73	-0.94	4.48	1.53	-4.63	0.04	0.64	0.84	-0.13	-0.58	-0.79	143.38	1.88	0.11	0.82	1.29	0.93	0.98	1.05	0.99	1	-5.96	2.17	0.13	0.81	-4.25	-0.29	1.9	-2.21	-1.32
343	0.08	-3.75	1.78	-0.16	0.51	0.78	3.92	-1.18	-0.83	-1.06	-1.02	-0.97	-1.01	-1	-1	-1	-1	0.12	0.58	0.8	8.35	-1.13	-1.04	7.02	1.68	-4.45	2.52	-0.01	3.31	0.59	-2.17	-0.53	-1.26	2.07	1.27	1.11	-0.04	-0.54	-0.78	0.12	85.17	0.56	1.43	-1.82	-1.22	0.09	5.88	-0.5	-0.83
344	-15.73	-1.43	-1.15	-1.06	-1.03	-1.01	-0.55	1.02	1.01	0.98	-1.29	-1.09	6.32	1.66	1.24	1.1	1.05	0.13	0.98	-0.33	0.43	0.73	-0.16	0.43	0.72	-0.15	0.43	0.71	-0.14	-1803.42	1.43	1.14	0.57	-0.83	-0.94	7.92	-0.12	0.6	2.4	-1.43	2.94	-2.52	2.99	0.07	1.48	-2.22	2.62	-2.8	-0.1
345	7.05	-0.54	-0.84	0.2	0.63	-0.21	-0.61	0.2	-163.29	-0.4	-1.59	-1.12	4.54	1.56	0.18	1.21	-2.46	-0.37	-0.84	-1.34	-1.05	0.25	-0.45	-5.71	1.37	0.67	-0.65	0.36	-0.39	14.69	-0.31	0.55	-0.33	0.38	-0.33	-22.72	-1.32	-1.11	0.09	0.58	0.8	7.45	-1.13	0.3	-4.81	0.35	-0.52	-0.79	15.59
346	-1.03	26.27	-0.02	2.1	-0.4	3.29	0.46	-2	-1.23	5.12	1.61	-0.03	-4.73	-1.35	-1.12	-0.57	0.84	1.2	0.94	-0.46	4.31	0.4	-2.03	-1.23	-1.09	-0.58	-1.04	0.36	-0.43	-0.73	-0.87	54.13	0.08	-2.04	2.04	1.28	0.38	1.11	1.03	-0.15	-0.61	0.23	-0.4	-0.7	0.15	0.58	0.79	0.89	187.64
347	0.99	1	-1.84	-1.22	5.63	1.65	-0.03	0.55	0.79	4.88	0.9	-2.8	2.31	-0.1	-2.96	-1.27	0.17	0.63	-0.23	23.09	1.57	0.4	-1.45	-0.73	1.78	-0.29	0.48	3.64	-0.65	0.42	0.75	0.88	-31.91	-0.09	0.64	2.03	0.85	1.12	1.03	0.95	0.99	1.01	-1.52	0.28	2.66	1.22	0.71	-0.7	-1.46
348	-0.65	3.25	0.4	0.83	-0.25	-0.65	-0.83	0.1	0.55	-163.76	1.78	1.26	-7.74	2.26	1.38	0.03	0.88	1.16	0.96	-2.26	-0.45	1.77	-0.32	3.59	-1.93	3.09	0.14	0.78	0.91	0.96	1.47	-1.1	2.94	0.32	0.82	0.93	-11.3	2.05	1.33	0.1	0.89	1.14	-1.59	2.67	1.39	0.27	1.15	1.04	0.89
349	-0.44	0.33	0.68	10.18	-1.19	0.28	0.69	0.86	3.12	-1.14	0.3	-4.75	1.85	-3.2	2.65	0.08	0.78	1.44	-0.65	-1.5	-1.09	-1.03	9.23	0.1	-0.66	5.38	0.3	-1.99	-1.22	-1.09	0.06	-11.79	1.6	-3.38	-1.49	-0.16	-0.87	-1.19	-1.03	-1.01	9.1	1.73	-0.03	-0.58	0.26	13.43	0.64	1.34	0.88
350	0.91	0.96	-0.09	-0.56	0.23	0.62	0.81	47.91	1.09	1.03	1.01	-0.06	-0.55	0.24	0.62	0.81	-0.1	-464.03	-1.45	-1.15	0.08	-8.56	0.44	1.64	-0.5	-0.81	8.64	-0.16	2.4	0.59	-2	0.3	2.33	1.2	1.07	-0.08	-0.57	29.76	0.24	-0.59	5.62	0.32	1.53	0.79	0.95	-0.21	7.36	0.45	-0.54
351	0.29	0.81	1.41	-1.45	2.78	0.27	0.81	-0.27	-0.67	-4.8	0.78	1.24	-1.71	-1.2	0.1	0.59	5.89	1.18	-0.25	-0.68	0.21	-0.41	46.58	-1.73	0.1	-0.53	-0.78	27.29	1.81	-3.99	0.03	2.59	0.63	1.25	0.89	0.97	-0.2	-0.64	-0.83	44.22	1.86	-0.03	0.56	0.79	-0.13	-0.57	-28.47	-0.79	-0.93
352	-5.31	0.89	1.12	-0.58	0.39	-0.38	-0.7	0.17	-0.42	-49.4	-0.71	-0.9	6.67	-0.14	2.47	-0.38	-1.97	-1.16	4.21	1.54	-4.81	-1.64	-1.24	9.95	0.01	0.69	1.81	-1.45	0.26	2.86	1.23	-3.97	2.36	1.38	-0.02	-6.47	1.61	-0.17	-0.65	11.63	0.23	-0.61	0.32	0.68	0.85	5.42	1.07	-3.14	-0.3
353	3.9	1.55	1.21	0.1	-1.12	2.75	-0.19	0.54	3.1	-0.66	-1.41	-1.08	-0.88	0.7	1.45	-1.62	-1.18	-1.07	-1.03	0.02	-0.5	-0.75	-0.88	398.84	-0.06	2.07	0.64	1.21	1.05	0.9	-1.4	-0.72	1.71	-0.29	3.7	-0.35	0.51	2.86	-0.63	-1.45	-0.87	2.19	0.48	0.87	1.28	0.95	-2.4	-0.43	0.63
354	-0.86	-0.98	0.26	0.67	-0.21	-15.83	-1.37	-0.61	-1.12	2.29	0.42	-0.64	0.34	-7.85	-0.39	-1.52	-1.11	-0.81	-0.97	3.85	1.48	0.27	0.88	1.18	-0.64	3.46	0.39	1.41	1.09	-4.89	2.25	-3.28	-1.52	-0.05	-0.86	3.65	-0.21	2.83	0.55	0.87	1.3	-0.7	-0.89	-0.95	17.41	-0.07	-0.68	0.27	-0.4
355	0.88	-0.09	36.19	-0.45	2.49	0.51	1.3	1.07	-0.18	-0.63	0.22	18.3	1.36	-3.47	2.45	0.12	-1.51	-0.73	-1.13	2.08	0.46	-0.63	0.35	-7.74	-0.39	-0.81	0.24	-0.43	-0.72	0.15	50.18	-0.57	0.47	0.77	0.89	2.6	-0.89	-0.96	0.15	0.6	7.14	-0.76	2.87	1.37	1.14	0.4	-1.15	-0.88	0.6
356	-0.9	-1.28	-1.03	-0.96	0.65	1.54	-1.62	0.25	-3.93	1.87	0.36	-0.7	4.06	1.46	1.17	-9.4	2.19	0.03	1.37	1.1	-0.15	-0.61	0.23	-0.4	-30.57	1.32	-3.27	0.14	2.44	-0.46	3.13	0.46	-0.58	-0.83	-1.96	-1.07	-0.92	-0.99	0.24	0.66	-16.63	-1.72	0.07	-0.54	-0.78	0.14	29.2	0.57	0.86
357	-0.76	0.36	3.36	-0.58	-0.85	0.19	-10.48	-1.5	0.14	-4.68	-0.51	2.19	-0.3	-0.73	8.87	-0.18	2.42	0.58	0.88	-0.23	0.44	-18.29	1.77	-0.1	0.53	0.78	0.89	4.14	0.95	0.98	1.05	-1.3	-0.77	1.69	-2.51	2.65	-2.88	0.04	-0.59	-0.81	-0.91	0.07	44.71	0.54	-0.49	-0.78	13.33	-0.15	-0.7
358	-1.6	-0.62	-1.17	2.16	1.28	1.11	-0.04	12.31	0.5	0.84	0.93	1.46	0.97	-0.37	4.78	1.44	-4.2	2.44	-0.03	-0.6	9.94	0.26	0.77	0.9	0.95	1.63	1.02	-3.16	2.33	-3.03	-1.48	-0.09	-0.87	-1.19	0.62	1.57	0.86	-0.47	-2.24	1.57	-2.9	-1.42	5.38	0.05	0.72	0.89	1.66	-0.82	0.37
359	-0.88	-8.54	1.07	-3.04	0.19	-2.99	0.37	-3	2.02	0.32	1.29	1.08	1.03	-0.07	-0.56	-0.78	-11.46	-1.11	3.15	-2.36	3.03	0.08	-1.57	0.37	0.75	0.89	2.25	-1.14	-1.05	0.13	-0.47	0.29	0.65	22.16	-0.81	-1.19	1.72	1.2	0.56	-0.79	-0.92	-0.97	17.67	-2.04	-0.06	-1.33	0.37	0.74	2.36
360	3.68	0.75	1.21	-0.53	0.41	3.67	1.22	-0.22	-3.67	-1.27	-1.1	8.37	1.73	0.08	0.83	0.94	0.97	1.26	1.01	-0.31	-0.7	0.2	-0.42	0.3	-0.35	181.77	0.33	-2.32	2.11	1.3	0.33	0.91	1.12	-0.63	0.39	0.73	-16.77	1.92	1.3	1.13	0.16	1.06	-2.81	2.38	-2.96	2.83	-0.02	3.09	-0.42
361	-1.54	0.94	-0.34	-0.72	-3.04	-0.87	-0.96	0.17	-8.66	0.4	0.79	0.91	1.69	-1.17	-0.85	-0.97	0.24	4.39	-1.55	0.21	-0.49	10.44	1.6	1.21	0.31	1.09	1.03	1.01	-0.07	-0.55	0.24	-0.39	-0.69	-0.85	846.45	-1.92	-0.08	-1.31	-1.08	-1.03	-1.02	-0.82	-1.01	-1	-1	-0.99	0.88	0.96	-0.15
362	-1.05	-0.9	0.73	0.9	-8.19	-0.16	-1.68	-0.74	-1.15	2.01	0.48	1.26	1.06	0.87	-0.73	3.42	1.42	-4.69	2.4	0.06	1.4	1.1	-5.37	2.24	-3.33	-1.53	5.59	-2.42	-0.01	0.77	1.42	-1.52	0.27	-4.04	0.35	-0.51	0.34	6.56	1.28	-3.54	-0.21	-1.49	-0.78	1.94	0.54	0.88	-0.25	-4.8	1.52
363	-0.38	0.31	-252.55	-1.65	3.67	1.53	-5.21	-1.67	4.9	0.01	0.72	1.66	-1.47	2.82	1.41	0.26	1.16	0.89	0.97	1.05	0.99	-2.39	2.41	1.37	1.15	1.07	-0.01	0.51	0.76	-0.13	222.78	0.44	0.81	-0.22	9.54	0.43	0.82	1.5	0.92	-2.47	0.23	2.37	1.21	0.7	1.08	1.02	0.95	1.01	-0.4
364	-0.97	-0.99	10.15	-0.09	0.62	0.83	2.3	-0.82	-1.2	-0.94	0.46	-0.4	8.67	0.36	-0.57	-0.82	0.16	0.59	12.69	-0.77	-1.23	0.56	0.83	0.92	-0.09	22.94	1.51	0.47	-1.47	-1.13	-0.71	-1.05	0.39	2.5	1.19	1.07	-0.09	0.49	-27.31	0.26	-0.57	-0.82	-2.33	-1.08	-0.91	-0.98	-1.03	-0.99	-1
365	-1.03	-1.02	-0.19	-0.99	-1	7.07	0.14	1.67	1.15	-0.16	6.3	-1.72	-0.4	0.7	1.52	0.88	0.97	-0.19	7.85	-1.71	3.33	-0.08	-0.64	-0.84	0.12	0.57	19.28	-0.77	-0.92	6.86	-0.14	-0.69	-0.86	-2.11	-0.94	-0.98	-0.99	0.07	-0.48	0.27	0.64	44.45	0.82	1.18	0.94	1.04	1.01	-0.2	6.8
366	0.1	-1.21	2.6	-0.19	-2.47	0.48	1.75	1.13	-4.23	2.3	0.13	-1.49	-1.13	5.42	1.62	-4.63	-1.63	-0.04	0.83	-3.73	2.19	-3.12	0.05	-0.59	0.28	8.48	-0.6	-1.43	-1.08	-1.03	-1.01	-1.01	41.19	-2.03	-0.02	1.35	0.79	1.1	0.95	-0.52	-1.95	-1.14	0.21	-5.61	-0.46	-0.83	5.81	1.58	-0.06
367	1.15	1.05	-7.66	2.16	-3.49	2.74	-0.01	0.59	3.15	1.16	1.06	1.02	1.01	0.81	1.01	-2.89	-0.34	1.79	-0.33	3.55	0.47	0.85	-0.24	0.43	-0.31	-0.66	-0.83	-19.11	0.91	-0.36	5.11	1.45	1.16	-0.05	-0.55	-0.78	-8.72	-1.1	3.16	-0.18	-0.68	-0.86	-0.93	0.06	-0.48	-44.84	0.73	1.27	1.05
368	5.23	0.47	-0.55	-0.81	-2.17	-1.08	-1.03	7.68	0.12	0.73	1.7	-0.67	-1.44	-1.08	-1.03	-0.88	0.83	-0.35	-3.23	1.54	0.57	-1.61	0.31	-0.47	-3.79	0.65	1.42	0.88	-0.48	0.4	0.72	-0.17	-21.69	1.44	-3.35	2.49	1.4	-6.26	-0.02	1.74	-0.38	3.51	-1.97	3.08	1.47	0.13	-1.24	-1.07	-0.83
369	-3475.98	0.03	1.97	1.19	-4.66	2.31	-0.05	-3.26	-0.61	2.19	-2.29	2.82	1.44	0.14	-1.23	2.58	-0.19	-2.48	-1.22	0.18	0.64	0.83	0.92	-0.05	-73.58	0.52	0.84	1.48	0.93	0.98	0.99	1.05	1	1	-0.13	9.6	-1.65	-0.42	-1.21	2.29	0.41	-0.64	-0.86	-0.93	-0.97	46.9	1.92	1.31	0.04
370	0	-6.68	-0.54	-1.39	-1.08	0.19	4.61	-0.53	2.84	-2.13	-1.31	0.05	-0.52	-6.81	1.31	-0.25	-3.14	1.62	0.52	-1.6	-0.66	-1.16	-1.04	-1.02	0.08	-0.48	0.27	0.64	35.43	0.82	-2.8	2.28	1.35	-0.04	-0.56	-0.79	-6.16	1.14	1.05	0.86	0.98	1.02	-0.64	-1.56	-1.09	4.11	1.52	1.2	1.09
371	-0.98	0.24	-6.42	0.37	1.76	0.78	1.14	1.03	0.94	0.99	1	1	1.01	1	1	1	-1.3	-0.77	0.61	0.85	1.7	1.06	-0.27	-0.68	14.11	-1.91	-1.29	7.38	0.03	0.71	-5.32	-1.54	-1.19	-1.09	-0.29	1.07	0.93	0.99	0.99	1.02	1	1	-0.63	0.38	0.72	3.59	-1.23	-0.79	1.64
372	0.97	1.62	-0.93	-0.98	-1.07	1.29	0.78	1.09	-0.45	4.07	1.42	1.16	0.41	1.07	1.02	1.01	-0.07	-13.54	1.52	-3.35	-0.18	0.68	-4.66	2.06	0.23	0.83	1.31	1.05	0.93	-0.67	-0.88	0.17	0.6	8.57	0.81	-0.41	5.09	-0.31	0.53	-0.33	11.87	0.37	1.56	-0.47	3.51	-0.3	-0.74	0.23	0.64
373	-0.36	0.44	-9.28	1.82	1.26	1.11	-0.02	15.19	0.51	-0.51	-0.79	0.17	0.6	-48.85	1.82	0.21	-0.76	3.95	1.46	0.32	1.17	0.89	-0.56	-1.81	-0.83	2.28	-2.37	2.84	0.12	-0.72	0.31	-7.62	-1.51	3.96	-0.08	-0.65	0.26	-0.4	28.67	-1.73	3.6	1.53	0.1	1.2	-0.36	-0.74	0.2	-0.42	-0.72
374	0.78	0.92	0.97	0.98	0.99	1.25	1	-2.94	-0.34	-1.39	2.09	1.28	1.11	1.05	1.02	-48.3	2.03	1.34	-7.83	0	-1.77	2.09	0.39	-0.66	4.23	-0.24	-0.72	0.24	-0.41	0.31	26.84	0.66	1.33	-0.53	-0.82	-0.92	0.09	19.64	1.42	-3.54	2.47	1.4	1.16	-0.01	-0.52	38.69	0.25	0.75	0.9
375	-0.02	-1.07	2.82	0.34	1.38	0.82	-0.54	0.38	-0.37	0.34	-32.33	-1.63	-1.21	-0.34	-1.09	0.36	-4.49	-1.43	4.22	-2.43	-1.4	-1.17	13.09	0.01	0.69	0.87	0.94	0.97	0.99	1.85	0.99	1	1	-0.07	-0.55	-14.86	1.25	1.08	-7.12	-0.11	0.66	-0.3	-5.24	1.47	-3.15	2.52	1.41	-6.19	-0.02
376	1.08	-0.07	-0.56	-0.78	-0.89	-9.9	-1.05	0.31	-0.44	-4.97	1.4	1.13	-6.88	2.21	-3.45	2.76	0.02	-1.48	0.37	-3.78	1.95	-0.13	3.76	-1.81	-0.4	1.56	-2.42	2.62	1.41	0.17	1.16	-0.36	-2.55	-1.2	3.95	0.2	-0.66	-0.86	-0.94	0.07	24.59	0.54	1.44	-1.83	-0.5	-0.88	-1.23	1.46	-2.74
377	-1	10.44	-0.08	-2.09	-0.68	2.05	-0.28	0.49	0.77	3.42	0.89	-0.39	-0.74	12.6	1.71	1.25	0.19	-0.88	0.33	3.37	-0.57	-0.84	7.45	0.19	1.65	0.75	0.93	1.14	1.02	0.97	-1.52	0.29	0.71	-10.57	1.95	-3.53	-1.54	5.4	0.02	-0.71	5.06	-0.22	0.56	-6.75	-1.55	-0.31	-1.2	0.39	0.75
378	5.32	0.86	1.13	-0.56	-0.83	9.04	-0.15	-2.03	1.89	-2.82	2.69	0.1	1.44	1.11	0.78	-1.35	0.31	2.68	0.71	0.91	1.21	1.03	0.96	-1.54	2.64	-2.59	-0.15	-0.79	-0.92	10.46	-0.11	2.31	0.61	-0.55	-0.82	-2.01	0.79	-3.08	-1.39	-1.15	10.03	-2.17	3.62	1.56	-5.5	0	-2.45	1.89	-2.91
379	0.29	-0.7	-1.58	-1.08	-0.88	-0.98	-0.99	-1	19.14	1.86	-0.02	0.56	0.79	-29.41	1.93	1.3	1.13	-0.01	-15.42	1.55	-3.39	2.53	-3.08	2.87	-3.02	2.97	-3	0	-0.6	-3	-1.15	-0.82	1.54	-2.59	0.16	-3.18	1.88	0.38	1.26	0.86	1.07	-0.48	-0.79	-0.9	-2.06	-1.04	-0.95	1.62	0.62
380	1.15	-0.55	3.66	-2.05	0.12	3.1	-0.47	2.98	-2.08	3	1.46	-5.61	-1.68	-1.25	-0.03	-1.11	-1.03	-0.91	-1.01	2.53	0.39	1.34	-2.11	2.6	-0.11	-2.77	-1.25	4.16	1.54	0.17	-0.81	3.7	0.32	1.45	-2.05	2.64	-0.11	0.56	-0.29	-0.66	-8.68	-0.83	0.4	-5.08	-1.46	0.11	-0.51	0.29	-23.33
381	0.72	0.88	1.61	-0.81	-0.93	-1.23	0.77	0.92	-0.16	0.45	0.73	-61.99	1.88	-3.8	-0.05	-0.74	-1.57	1.48	-0.27	0.47	4.11	-0.66	-0.88	-0.95	15.85	-2.04	0.03	0.59	3.7	-1.33	-1.11	0.11	-0.49	-8.21	0.7	1.32	1.06	0.9	-0.7	-0.89	-0.95	-1.44	-1.02	-0.98	1.62	-0.28	3.85	-0.35	-1.89
382	1.01	-0.03	-0.52	-0.76	-31.24	-0.88	2.87	0.37	-1.82	-0.63	1.85	1.21	1.08	0.58	-0.88	-0.96	7.59	-0.12	-0.68	-0.86	-2.11	0.84	-0.37	-3.05	-1.22	-0.73	1.49	0.69	1.14	-0.45	0.42	-8.27	1.82	0.3	1.26	1.07	-5.45	-0.16	1.84	-0.36	-2.16	-0.75	-0.93	5.62	0.2	-1.89	0.35	2.16	-0.52
383	-1.51	2.1	1.28	1.11	-11.85	-1.82	-0.04	0.81	-0.31	-3.88	-1.25	-1.09	8.16	-2.17	-0.07	-0.8	4.18	-0.21	-0.71	0.24	-11.9	1.7	0.37	1.22	-0.4	4.04	-1.94	3.14	1.48	-0.03	-5.5	1.63	0.47	-1.55	-0.69	0.59	0.84	0.93	-0.08	25.25	1.51	-0.15	-0.64	-3.62	0.73	-2.96	0.25	-0.52	-3.01
384	1.16	1.04	-0.17	-5.53	0.53	-0.46	5.89	1.51	-0.1	-0.61	-0.82	-4.16	1.15	-3.03	2.39	1.38	-0.03	-0.56	0.25	19.27	-0.61	0.46	-0.37	0.36	0.69	-0.17	0.42	0.71	76.12	0.86	-2.85	-0.38	1.83	1.2	-5.2	2.29	0.09	0.79	-0.3	0.42	7.03	-0.66	-0.88	-1.37	1.32	1.1	-6.4	-1.66	0.03
385	3.86	1.48	-4.71	-1.62	0.02	4.93	0.56	-0.51	-0.8	12.27	1.72	-4.13	2.56	-3.21	-0.01	0.74	1.54	-1.5	-0.64	1.67	0.63	1.18	-2.11	2.54	0.23	-0.69	4.38	0.32	1.48	1.11	-0.17	-0.63	-4.85	1.27	-3.08	-0.27	0.66	-4.6	-1.49	-0.33	-1.18	-0.88	-0.97	-1.05	-1.01	0.26	-0.44	0.32	-25.21
386	-1.21	-1.09	0.05	-12.96	-1.46	3.67	1.52	1.2	1.09	0.16	1.04	1.01	-6.68	-1.66	-0.14	-0.85	0.3	-0.42	-0.72	0.16	34.53	0.58	-2.55	0.28	-3.15	0.35	-0.5	-0.78	-2.96	-1.1	3.32	1.44	-0.07	-0.58	-4.97	1.3	-0.26	4.55	-0.36	0.51	2.77	-0.63	-1.46	1.71	-0.24	0.49	0.77	-0.15	-0.58
387	-2.99	1.8	1.23	1.1	-13.28	-0.03	-0.69	-0.87	-0.94	0.06	-31.66	1.56	-0.16	0.51	-11.34	-0.3	0.59	2.14	0.82	1.13	-1.84	0.25	0.7	2.59	-1.31	-1.1	-1.04	0.05	14.08	1.43	-3.6	0.11	2.46	0.66	-2.13	-0.52	-1.26	2.08	-0.22	0.51	0.78	-0.15	-0.58	75.96	-1.8	-1.27	-1.11	15.62	-2.12
388	0.88	-41.84	-0.08	-1.88	-0.7	2.01	-0.28	0.49	3.45	0.77	1.19	-0.53	-0.82	9.16	1.68	-0.05	4.58	-0.43	0.49	-6.23	1.9	1.28	-0.04	-0.56	0.25	-35.73	0.37	-2.42	0.33	-0.49	0.33	7.42	-0.62	2.78	-2.18	2.96	0.12	-0.71	4.52	-2.08	-1.32	-0.22	-1.13	2.59	0.36	-0.64	4.46	1.48	0.34
389	1.5	1.18	-9.28	-0.04	-1.78	-1.17	-1.07	10.35	-0.06	0.63	-6.53	-0.29	-1.56	-1.12	-0.78	-1.05	2.42	-0.22	-0.69	-2.43	-0.86	2.56	-0.24	-0.7	-2.33	-1.11	3.53	0.25	0.79	-0.27	0.42	-0.32	-18.09	1.37	0.64	0.93	0.97	1.12	-1.22	0.31	2.84	-0.54	-1.61	1.72	0.54	-0.64	-0.86	-1.67	1.25
390	0.6	-34.49	0.21	-2.27	2.06	1.29	1.12	1.05	0.36	-1.05	0.33	2.9	-1.58	0.22	-4.09	-0.49	0.55	2.12	0.81	1.14	1.03	1.01	-0.09	-0.57	-10.26	0.75	-0.41	-0.74	-2.83	-0.88	-0.96	-1.11	1.32	-0.3	-2.78	-1.22	-0.71	-1.08	0.41	0.76	-0.19	-0.61	-10.83	0.78	1.23	-0.56	3.58	-0.27	-2.06
391	-1.21	2.53	-0.19	0.53	0.79	-0.15	0.44	-64.92	-0.29	-0.76	-0.9	14.13	-0.1	2.25	1.24	0.62	-0.74	-0.9	-1.38	0.78	-0.37	-0.72	-3.18	1.25	0.78	-1.64	2.54	0.29	-1.67	-1.17	5.29	1.62	-4.67	2.49	1.42	0.02	-0.87	0.32	-0.42	12.95	-0.3	-0.76	0.24	0.64	6.67	0.83	-0.4	-0.75	-2.72
392	-0.25	4.16	-0.36	-0.77	-1.85	0.72	0.9	-0.17	-7.62	-1.35	-1.12	-0.61	1.22	1.07	-0.13	-0.6	-0.81	50.92	-0.11	0.63	-5.99	0.23	-2.58	-0.56	-0.88	5.28	-2.13	0.07	0.61	3.3	0.82	-2.58	-0.42	-1.33	-1.08	-0.85	1.38	0.73	-0.61	-0.85	-1.72	-0.93	0.4	0.75	2.62	-1.26	0.28	2.98	1.23
393	4.5	1.5	-0.08	0.52	0.77	5.1	-1.16	-0.85	1.64	1.17	1.07	-0.05	-0.55	0.24	-0.38	0.31	0.66	0.83	140.69	0.91	-2.91	2.31	0.22	-0.71	0.32	4.27	0.69	1.26	-1.84	0.24	-3.66	0.36	-2.87	-1.33	4.56	0.12	-0.68	-0.87	11.61	-0.12	0.61	2.3	-0.66	3.09	-2.16	-1.33	-1.13	-0.26	-0.95
394	-0.2	-0.68	-0.85	0.11	22.2	0.57	-0.49	-0.78	-0.9	0.08	0.55	-96.61	1.78	-0.08	-0.6	0.25	12.13	0.64	-0.47	-2.54	-1.18	0.22	3.82	-0.53	0.46	-0.36	-0.7	0.17	0.59	-0.21	-0.61	-0.8	-0.9	0.05	0.52	-0.24	0.38	-0.31	-0.65	-25394.4	1.17	-3.17	-0.28	0.65	0.86	-11.03	2.02	0.13	-1.42
395	1.18	-0.35	-2.59	-1.2	-1.07	-0.73	0.83	-3.27	-0.35	0.62	-0.33	-0.69	0.19	21.47	-1.44	-1.14	0.08	7.27	-0.5	2.71	1.32	-4.74	2.36	1.39	-6.64	2.34	0.01	1.4	1.1	-5.44	-0.15	-1.61	2.07	-2.69	2.76	-0.05	-0.62	9.17	0.26	0.77	-0.25	0.42	0.72	0.86	-0.08	-0.54	-109.21	1.23	1.08
396	-0.06	2.57	0.6	1.26	1.06	-4.83	-1.57	-0.19	-1.21	-1.06	-1.02	-0.86	-0.99	-1.01	1.6	-0.28	-2.63	0.52	0.82	0.92	1.66	1.03	1.01	0.96	1	1	1	-1.32	-1.1	-1.04	-0.76	-1.02	2.75	-0.21	3.09	-1.92	3.01	1.46	0.15	1.18	0.87	-1.78	0.27	-0.49	-0.77	0.15	-0.43	0.29	-0.36
397	-0.1	-3.7	-0.61	0.51	0.79	2.26	0.91	-2.65	0.23	-3.13	0.36	1.92	0.76	0.93	-0.2	0.45	-0.31	-18.77	-1.33	-1.11	-1.05	0.04	-16.97	-0.49	-0.84	6.29	-2.08	-1.33	-1.14	14.01	-2.14	3.73	0	0.61	-8.19	-1.6	-1.21	8.53	-0.03	-0.65	-2.22	-1.12	-1.04	0.11	-0.48	0.28	-0.37	-0.69	-0.84
398	-0.96	0.02	-0.49	-0.75	-0.87	-0.94	-0.97	-696.19	-1.02	0.33	3.02	-1.57	3	0.22	0.79	-4.8	-0.27	-0.79	5.37	1.55	0.26	0.87	0.95	-8.97	0.11	0.68	-6.78	1.99	1.3	-6.98	-0.03	0.69	-5.24	0.22	-0.56	-0.8	-2.63	0.82	-3.02	0.23	-2.99	-0.53	-0.86	5.4	1.57	-4.47	2.48	-3.26	-1.53
399	-2.47	2.79	-2.87	-1.47	5.96	0.01	1.71	1.16	0.71	-0.74	3.49	-2.16	3.08	0.1	-1.59	0.36	-0.46	-0.75	-3.68	-0.88	-1.11	0.56	1.74	-1.62	0.24	-0.49	-3.95	0.66	-0.42	-0.75	0.18	-0.43	-0.72	0.15	-158.44	-0.43	0.52	0.8	-0.16	0.44	-45.41	-1.69	0.1	3.77	-0.48	0.47	-6.23	0.29	-0.54
400	-0.72	2.85	1.36	-4.86	2.37	-0.03	-0.6	-0.82	-0.91	-0.96	-0.98	-3.3	-1.01	-1	-1	-1	31.16	-2.03	3.85	-2.68	3.17	-2.91	-1.49	-1.2	-1.09	0	-0.51	-0.76	170.41	-1.88	-1.29	7.83	-2.27	-1.39	7.09	-2.33	0	3.5	-1.75	-1.22	6.56	-2.26	0.02	3.45	-1.74	-1.22	-1.09	-1.04	0.02
401	0.45	0.73	13.48	-1.16	-0.85	-0.97	-1.05	-1.01	-0.99	-1	-1	-1	-1	0.18	5.67	-1.54	-0.53	0.67	-3.91	2.1	-3.14	2.74	1.45	-6.12	2.38	0.01	1.41	1.11	-5.42	2.24	-3.34	-0.04	0.73	0.89	-10.83	2.04	-3.58	2.7	-0.01	0.59	-9.42	-1.62	-1.22	-1.09	-1.04	-0.27	-1.02	-1.01	-0.98
402	0.51	0.77	-0.15	0.44	-0.29	-0.65	0.18	0.59	0.8	-3174.13	0.1	1.9	-0.42	-1.97	-1.15	4.15	1.53	0.2	-1.3	-1.09	-1.04	0.06	0.55	-0.24	-0.62	0.19	-0.41	0.3	0.65	-0.18	4015.14	-1.59	3.59	-0.08	-0.65	8.14	0.26	-0.61	0.32	0.69	0.85	0.93	0.96	-0.02	0.49	-696.91	0.26	1.75	-1.91
403	0.28	-0.52	0.32	0.68	-0.18	-0.6	0.21	-0.4	-0.7	0.15	1090.43	0.58	-0.47	5.42	1.49	-0.1	4.94	1.39	0.52	0.91	-4.01	2.21	1.35	1.14	1.07	1.03	0	-0.51	-0.75	-53.4	0.87	-0.37	-2.88	-1.21	0.21	-5.3	1.77	1.24	0.38	1.1	1.03	0.92	1.01	1	-6.01	2.17	1.35	-0.02	0.53
404	2.3	1.38	0.08	0.88	1.16	-1.59	2.68	-2.6	2.92	1.47	-0.01	6	0.54	0.86	1.39	0.94	0.98	-0.17	-0.62	0.22	0.62	0.81	0.91	-428.71	-0.05	0.65	-5.94	0.23	-0.56	-0.81	15.71	0.15	1.76	1.16	1.06	1.03	1.01	-42.73	2.03	-0.01	-0.58	-3.89	0.71	-0.41	-0.74	0.18	-0.43	-0.72	0.15
405	-2.46	0.03	-3.35	0.43	-0.48	6.5	0.35	-0.58	-0.83	0.16	12.38	1.38	1.13	0.59	-0.83	-0.94	-1.22	-1.02	-1.01	-1	-0.97	-1	2.79	1.37	-0.08	5.79	-1.69	0.16	0.65	-0.24	0.4	17.89	-1.33	0.23	3.25	-1.62	0.2	-0.5	-0.77	0.15	-32.46	0.42	-2.47	2.13	-0.14	0.53	3.53	-0.67	-1.38
406	0.17	-61.99	1.6	1.2	1.08	1.04	1.02	-0.01	63.81	0.5	0.83	-0.21	0.43	9.43	1.26	0.73	-0.66	-0.87	0.16	9	-1.5	0.19	3.27	-1.64	3.03	0.2	-0.68	0.32	-0.4	-0.71	41.99	0.16	0.72	0.88	1.81	-1.19	0.3	-0.45	-0.74	0.16	0.59	25.49	0.79	0.93	-0.17	-6.73	0.54	-2.75	-1.33
407	0.5	0.9	0.96	-0.12	-0.58	33.12	0.23	-2.17	-0.6	-0.89	5.13	-2.14	0.07	3.29	-0.46	2.95	0.47	0.85	-0.24	7.93	-0.37	0.52	-6.06	-0.34	-1.52	-0.8	-0.95	-0.98	0.1	-0.47	0.28	36.42	-1.38	0.21	3.33	-1.63	-0.51	-1.19	2.23	-0.22	-2.52	-0.69	-0.91	-1.22	0.72	0.9	-0.16	10.75	0.45
408	0.1	-0.83	-1.24	-0.94	2.28	-2.41	2.83	1.45	0.12	-1.23	-1.07	6.01	-2.2	0.04	-0.57	-3.6	1.35	-3.04	0.15	2.48	-1.78	2.92	-2.65	-0.11	-0.78	-1.43	1.49	0.65	0.92	-0.25	0.44	-0.31	29.4	-1.69	3.57	0.12	-0.7	4.71	-2.06	0.09	-3.68	-0.55	-1.34	-0.86	2.03	1.25	1.1	1.05	-0.02
409	0.06	-7.15	-0.51	-1.42	0.49	1.89	-0.55	3.25	1.38	-0.1	-0.6	-4.6	1.29	1.09	-0.11	8.36	0.48	-2.3	0.31	0.73	2.2	-1.32	2.93	1.41	0.27	1.16	1.05	-0.15	-5.88	-0.61	-0.88	0.21	-0.44	0.31	21.01	0.66	0.89	-6.54	2.1	-3.4	2.73	-3.09	-0.02	1.52	0.74	0.94	0.97	0.99	0.99
410	0.43	0.73	0.87	0.93	6.03	-1.05	-1.02	6.99	0.14	1.67	0.74	-1.97	-0.54	1.79	-2.38	0.15	-0.54	8.72	1.59	1.21	0.3	0.93	1.09	1.02	1.01	-9.3	2.11	-3.56	2.72	1.46	0	0.54	6.3	1.2	0.78	-0.66	-0.87	0.16	-0.45	30.02	0.29	0.77	0.9	0.95	-29.58	-0.06	1.99	-2.04	-1.28
411	0.34	-0.41	-0.72	-6.03	-0.86	2.77	-0.23	-0.7	-2.3	1.34	1.11	0.72	1.04	1.01	-0.16	8	-1.69	0.15	3.33	0.64	1.28	-1.9	0.24	-0.5	-0.77	-0.89	-0.95	-0.97	0.02	0.51	195.85	1.24	1.08	1.03	0.76	-0.9	-1.12	1.65	0.6	0.91	-0.25	0.44	-16.18	1.78	0.29	0.85	0.94	0.97	-0.06
412	2.06	1.28	0.4	0.92	1.11	1.02	-4.09	2.25	0.16	-0.73	4.21	1.48	-4.53	0.05	-0.6	7.48	-1.93	-1.29	0.04	7.04	0.55	0.86	-0.21	8.87	0.44	-0.54	5.24	-0.27	-1.96	-1.17	4.37	1.55	-0.04	-0.58	-4.8	1.31	-3.09	-1.43	5.17	0.06	-0.69	-0.87	-0.94	25.29	-2.01	3.8	-0.01	-2.68	-0.62
413	-2.97	0.07	-3.01	1.84	1.25	-0.07	0.51	-20.05	1.8	-0.09	0.54	-11.32	0.25	1.85	-1.87	0.2	0.67	-0.23	-10.19	-0.63	2.51	1.31	0.47	0.92	0.97	0.99	0.99	-38.15	0.03	-0.65	-0.85	-0.93	-2.08	0.91	-0.35	-0.72	-0.87	-3.03	0.88	-0.36	-0.72	-3	-1.11	0.27	3.39	-1.58	3.04	-2.57	0.06
414	3.01	-2.83	-1.47	6.05	0.01	0.71	0.88	1.71	-1.21	2.91	-0.17	0.54	-0.31	-7.9	1.43	0.61	0.92	1.14	0.97	0.99	-0.18	0.46	0.74	0.87	0.94	7.77	0.97	-0.35	5.01	-1.86	0.13	0.64	0.83	0.92	-53.64	-0.06	0.65	0.85	0.93	-0.07	-29.43	0.52	1.49	0.84	-0.5	-2.11	-0.79	-1.15	-1.03
415	0.17	0.62	5.69	-0.76	-0.92	-1.26	0.76	-0.37	-0.72	-0.87	-3.24	-0.94	0.37	2.83	0.73	0.92	1.21	-1.36	2.78	-2.51	2.95	-2.87	2.99	1.49	0	5.99	-0.46	2.73	1.32	-4.7	-0.12	-1.6	2.1	-0.19	-2.68	0.49	0.81	0.92	1.71	-1.15	2.94	0.31	-0.65	4.57	0.33	-1.97	0.33	-3.42	0.33
416	-0.73	-0.88	-2.71	1.13	1.04	-0.13	8.62	0.47	0.83	0.93	-13.57	-1.78	4.18	0.03	1.6	-0.39	-0.76	9.41	1.67	0.2	0.85	-0.3	6.42	0.42	0.82	0.92	0.96	0.98	0.99	1.48	1	-0.33	-0.71	-3.04	-1.12	3.4	-2.35	-0.16	0.73	-0.32	7.31	0.4	1.5	0.81	-0.52	-2.04	0.58	1.57	-1.69
417	-3.35	0.3	-2.92	-0.51	-1.32	2	-2.61	2.74	1.44	-5.92	-0.02	-1.7	2.11	0.39	1.29	-2.17	0.21	2.57	1.22	1.08	1.04	-0.04	-18.53	-1.44	0.17	-0.5	0.3	-0.37	-0.69	-0.85	0.08	-283.91	-0.46	2.46	0.51	0.87	0.95	1.29	-0.83	-0.94	-1.19	1.29	0.77	0.95	-0.24	0.44	0.73	6.63	0.87
418	-0.86	310.41	1.92	-0.02	4.08	0.56	0.87	0.94	-12.89	2.05	0.09	-0.77	-1.4	-1.06	-0.91	-0.98	4	-2.24	0.07	-3.51	-0.56	0.54	-0.36	9.11	0.37	-0.57	5.28	-0.26	-1.97	-1.17	4.37	-2.31	3.22	-2.8	3.05	-0.01	-2.95	-1.28	4.21	-0.1	-0.66	-2.37	0.7	-0.4	0.39	5.81	-1.41	3.15	-2.49
419	0.06	2.25	-0.43	-0.78	-1.89	-1.08	0.26	-0.45	-0.74	0.15	-0.43	101.1	-1.72	0.1	3.69	-1.67	3.08	0.19	0.78	-0.28	7.7	-0.35	2.59	1.3	-4.67	-0.13	0.68	-4.95	-0.31	-0.79	5.45	1.56	-4.42	2.48	0.04	-0.76	-1.46	-0.9	2.34	-0.24	-0.7	-2.39	-0.87	-0.96	6.24	0.18	0.75	-5.41	-0.27
420	-0.73	2.39	0.47	-1.83	-0.61	1.83	0.59	-0.6	4.21	-2.04	-1.31	-0.26	-0.91	0.31	-0.43	-0.73	-0.87	-5.81	1.09	-0.31	-3.04	0.55	1.59	1.1	1.04	-9.4	-1.75	0.03	-0.55	0.27	-22.26	-0.38	2.31	0.55	-0.58	4.45	-2.02	3.2	0.11	0.77	-0.29	7.7	-0.35	2.59	-0.33	0.49	-0.33	-0.68	0.18
421	4.01	0.42	1.42	0.83	0.95	-0.21	-0.64	-0.83	0.11	-54.7	1.57	1.19	0.44	-0.84	-0.94	-0.97	17.1	-0.06	2.19	0.63	-2.01	-0.55	-1.24	2.09	-2.57	2.77	1.44	0.11	-0.84	-0.94	8.38	1.7	-0.04	-4.32	1.67	0.46	0.88	0.95	0.98	-20.95	-1.86	-1.3	0.01	0.54	8.32	1.21	0.77	-1.57	-0.65
422	0.92	1.14	1.02	-0.25	-3.93	-1.27	-0.67	0.69	-0.36	0.39	0.71	-0.16	47.9	0.42	0.81	-0.23	-0.64	-6.34	-1.16	0.26	0.68	-13.22	-1.7	-1.24	-1.1	-0.21	1.08	0.93	1.02	-2.18	0.24	0.7	0.86	0.93	2.47	1.03	-3.12	2.33	1.37	-0.04	0.53	-19.09	-1.68	-1.23	8.06	0.04	0.71	0.88	0.94
423	0.09	0.58	7.09	0.79	-2.68	2.28	-0.11	0.55	3.42	1.18	-0.24	-0.67	-0.84	31.18	-1.95	0.03	-0.56	-0.79	27.12	-1.93	3.75	-2.65	3.15	1.52	-5.82	2.41	-3.41	0	2.83	-0.42	3.04	0.47	-1.97	-0.58	0.59	0.84	-10.45	2.01	-3.56	0.03	2.69	-0.43	-1.82	1.73	-2.8	-0.22	-0.8	-0.92	10.88
424	-1.23	1.76	-0.25	3.74	0.49	1.37	0.85	0.96	-0.21	-5.12	-1.31	3.71	0.19	0.77	0.91	1.51	-1.21	-1.07	6.61	1.67	0.13	-1.31	-0.8	-0.95	-0.98	10.41	-2.09	-0.09	-1.34	-0.8	-1.09	-1.02	5.12	0.19	-0.65	5.02	0.32	0.8	-5.47	-0.25	1.94	1.21	-0.14	-4.98	-1.33	0.18	-0.49	-0.76	0.15
425	1.16	-0.06	-0.56	0.24	-0.39	98.83	-0.31	-1.7	1.89	0.46	-0.65	0.35	0.7	-0.19	27.41	-0.4	-1.62	1.85	-0.22	3.7	1.36	1.13	-0.06	9.98	0.5	0.84	0.93	0.97	1.45	-0.92	-0.97	-1.08	0.78	0.92	-0.16	-0.6	0.22	28.59	1.37	-0.2	4.67	-1.8	-0.38	-0.86	0.27	4.32	-1.53	-1.16	6.78
426	-1.84	3.43	-0.06	0.59	0.81	-19.06	-0.14	-1.79	-1.16	4.69	1.58	-4.74	2.47	-3.3	2.85	0.01	1.48	1.12	-0.15	-5.28	-1.33	3.75	-2.41	-1.39	0.02	6.39	0.55	-2.33	-1.28	4.96	-2.33	0.03	-0.57	-0.8	0.13	0.57	0.79	0.9	-409.31	0.05	0.68	1.95	-1.42	2.88	1.41	-0.06	-5.3	1.62	-0.18
427	0.53	0.9	1.17	0.96	-0.43	-0.77	-0.89	-2.35	0.88	-0.36	-3.02	1.55	1.17	0.57	-0.81	0.34	3.4	-0.57	-0.85	0.19	7.43	0.62	0.88	1.34	-0.73	-1.36	0.58	1.65	1.11	1.04	-0.09	10.79	0.48	-2.34	-0.52	-1.28	-1.07	-0.87	1.39	0.73	0.94	0.98	0.99	1.11	-0.91	-0.97	-0.99	15.64	-0.06
428	-0.26	18.79	-0.37	0.53	-0.34	10.73	-1.75	-0.33	-0.86	0.28	4.2	-0.56	-0.85	0.2	0.62	-27.95	-1.74	0.07	-0.54	-4.33	1.34	1.11	1.05	-14.39	2.09	1.35	0.04	1.15	1.04	-0.15	-6.17	1.55	-0.19	-3.21	-0.66	-1.26	1.89	-2.62	2.71	-0.06	-0.62	0.26	0.65	-0.19	57.66	-0.4	2.43	-2.13	0.14
429	-1.14	-1.04	6.53	1.66	-0.04	-4.49	1.67	0.46	0.88	-4.33	-0.27	-1.51	0.43	0.78	-9.3	-0.2	2	1.21	1.08	-0.06	0.49	0.75	-76.3	1.89	1.29	-7.78	2.27	-0.01	-0.58	-0.81	-3.54	-1.09	-1.03	-1.01	-0.91	0.89	1.12	0.96	-0.46	-2.22	1.59	-0.23	4.04	0.49	0.85	-0.23	-0.65	0.21	-0.41
430	0.92	1.13	-0.65	3.47	0.38	0.82	-0.25	-0.65	-5.26	1.24	1.08	-0.12	8.48	0.48	0.83	1.46	0.93	-0.42	0.41	0.73	-23.66	0.16	1.91	0.71	-2.05	0.28	2.37	-1.7	-0.5	-0.89	0.26	0.67	-0.21	0.41	27.09	-1.31	-0.69	-1.1	0.43	-0.42	8.64	-1.82	-1.26	-0.3	-1.11	0.36	2.61	-1.6	-1.18
431	-0.75	-1.23	0.54	1.8	0.82	-0.47	-2.25	-0.78	0.47	-4.65	1.95	-0.12	-3.21	1.7	0.47	0.88	1.21	1.03	-0.25	5.82	-1.78	-0.36	1.52	0.71	1.14	1.04	1.01	1.01	-23.33	2.05	0.04	1.34	1.09	-5.55	2.22	-0.04	0.57	0.8	0.9	-0.07	-51.73	-1.45	-0.54	0.69	-0.35	-3.81	1.5	0.59	0.91
432	-0.25	-0.69	10.54	-0.19	2.39	-2.02	0.16	0.66	0.84	-0.12	-23.11	0.55	1.47	1.09	1.04	-9.75	-1.75	4.33	-2.56	0.01	-3.28	-1.3	-0.59	1.43	0.72	0.94	-0.24	-0.65	-0.84	-4.62	0.88	-0.36	5.21	-0.32	-1.87	1.81	0.48	-0.65	-0.86	-0.94	-1.65	0.89	0.96	0.98	-0.07	0.48	-49.06	1.76	1.25
433	0.52	0.84	-6.59	2.07	-3.4	-1.53	5.5	-0.01	0.63	0.83	-17.05	-1.78	-1.27	-1.12	-0.13	-0.95	-1.05	0.61	0.85	0.93	1.63	-0.88	0.35	3.07	0.72	-0.47	0.38	0.71	-23.8	-1.77	-1.26	-1.11	16.41	-0.01	-2.12	-0.66	-1.21	-1.05	0.19	4.88	-1.56	-0.53	0.67	-3.92	-1.45	4.54	-0.06	-0.65	7.63
434	-1.73	-1.26	-0.12	-1.11	2.68	0.35	0.83	-0.26	-4.89	0.56	-0.45	-0.76	0.17	14.55	-0.57	2.66	0.47	0.85	1.32	0.94	-2.42	2.39	1.36	1.15	0.23	1.07	-2.76	0.2	-0.53	0.31	-14.05	-1.57	3.81	-0.07	-0.65	-2.51	-1.13	0.25	-0.46	12.42	0.32	-2.17	0.34	0.74	-0.22	0.42	13.01	1.27	0.72
435	1.36	0.01	0.88	0.96	-8.08	-0.14	1.92	-2.12	-1.3	0.07	-0.51	18.43	-0.25	-0.74	6.53	0.25	0.77	-5.55	2.07	1.32	-0.03	-6.82	1.6	-3.25	-0.18	0.68	1.68	-1.5	-1.15	6.27	0.11	0.73	0.89	1.67	-0.82	-0.94	-0.97	16.03	1.82	0.07	1.29	0.82	-1.81	0.28	0.71	-0.22	-0.63	-9.74	-1.18
436	6.81	1.47	0.44	-1.43	0.32	2.53	1.2	0.72	1.07	1.02	1.01	-0.08	14.16	1.48	1.16	-7.83	2.21	1.37	0.05	0.88	-0.32	0.42	-0.33	-12.8	-1.31	-1.1	0.09	-0.49	-8.9	1.31	-0.25	4.59	0.47	-2.13	0.31	0.73	0.88	-0.1	-0.56	-0.78	0.11	158.26	-1.45	-1.15	-1.06	-1.03	-1.01	-1.01	-0.55
437	1.1	1.04	1.02	0.65	-0.96	-1.05	0.6	0.85	-8.91	-1.68	4.24	-2.53	0.01	-0.58	-0.81	0.13	-0.45	74.99	-0.28	0.57	2.3	1.14	0.82	0.97	0.99	1.05	1	-3.44	0.18	0.69	0.86	0.93	0.97	0.98	-163	2	1.33	-7.94	2.29	1.39	-7.1	2.33	0	-0.78	4.2	1.48	1.18	-0.03	10.05
438	-3.24	-1.52	-1.21	11.45	1.84	1.29	0	-0.53	-8.76	1.29	-0.25	-0.68	0.22	0.62	0.81	12.4	-0.89	-0.96	0.16	-9.17	-0.46	-0.83	6.06	0.23	1.59	1.13	1.05	0.77	0.98	0.99	1	1	-0.03	0.49	0.75	-0.13	317.37	-0.43	-1.57	1.85	0.49	-0.65	4.14	-0.25	-2.07	1.8	1.23	-6.15	2.27
439	0.88	1.01	-2.74	-1.37	0.08	5.1	-1.61	0.18	-0.5	-0.77	0.15	-0.44	-0.72	0.14	0.57	-737.08	1.79	0.21	-0.76	-1.41	-1.06	-1.02	0.1	8.94	0.58	-0.49	-2.42	0.6	1.52	-0.55	-0.83	8.52	0.18	-0.63	0.31	-0.39	-0.71	0.16	-0.42	-0.71	-67.56	-1.14	-1.05	-1.02	-0.86	-0.99	0.31	3.26	-1.57
440	0.29	-9427.66	-0.36	0.55	-5.64	-0.34	-0.8	0.25	0.65	-0.2	0.41	34.04	-0.69	-1.31	-1.06	-1.02	0.09	9.74	0.57	-0.49	5.21	1.49	-0.1	4.97	-0.42	0.5	2.76	-1.47	0.24	0.68	-0.22	17.37	-0.38	-0.79	0.23	0.64	-26.52	0.19	-0.59	-0.83	14.23	1.76	-4.11	0.03	0.63	-0.27	0.4	-0.32	-0.66
441	0.85	3.03	0.93	1.07	1.01	-4.42	-0.22	0.65	1.84	0.85	0.96	0.98	-0.09	0.48	-40.7	-1.7	-0.27	0.75	-3.89	2.14	0.22	-1.52	-1.13	0.14	0.61	0.81	0.91	-0.06	0.47	-290.58	1.74	1.25	-7.72	-1.75	4.54	-2.55	3.28	1.53	1.21	1.09	0	-0.96	0.33	0.71	0.86	-30.32	-1.85	-0.1	-0.82
442	5.11	-0.89	2.96	0.36	-1.83	0.33	-3.53	1.94	-0.14	3.75	0.53	1.35	1.08	0.86	0.98	-0.27	0.44	0.73	-33.05	1.9	-0.05	0.55	0.79	-0.13	0.44	35.25	-0.71	-0.9	6.77	-2.1	3.42	1.53	-5.51	2.43	1.41	-6.77	-1.74	4.69	0	1.65	-0.38	-2.15	1.66	1.19	-0.09	-6.28	-0.58	-0.87	0.21
443	1.01	-4.18	-0.24	1.84	-0.35	0.47	-7.91	-0.34	-0.79	-0.91	0.11	13.15	0.57	1.4	1.08	0.86	1.03	-0.41	-2.4	-1.18	0.2	0.65	3.94	1.15	0.83	-0.65	-0.87	-0.94	19.39	1.84	-4.12	-1.6	-0.02	1.24	1.07	-0.15	-5.88	0.52	-0.47	5.87	1.51	-0.1	4.89	0.52	-0.53	4.99	1.49	-4.29	2.45
444	1.11	0.56	0.96	-0.31	0.43	-0.33	23.23	0.36	0.79	1.61	0.91	0.97	1.07	0.99	-0.4	4.51	-1.92	3.19	1.49	0.12	0.87	-0.31	-0.69	15.8	-0.18	2.31	0.59	0.89	-5.22	2.14	-0.07	0.56	-10.23	-0.28	-1.62	-1.13	4.69	-2.27	3.26	-2.79	-1.47	-1.19	12.32	0	1.85	0.69	0.92	-0.22	0.44
445	-0.68	1.44	-0.31	-0.72	-2.6	1.29	-0.27	-0.69	-2.97	1.29	0.75	0.95	-0.24	0.44	6.55	-0.67	-1.36	-0.89	-1.07	-1.02	-1.01	-1	-1	45.38	0.02	0.68	1.94	0.86	-2.44	0.24	-0.51	0.32	0.67	-0.18	-0.6	0.21	-214.9	1.61	1.2	1.09	-15.56	2.11	1.35	-7.5	2.3	0	-0.58	-0.81	0.13
446	0.27	2.85	0.7	-2.28	-1.28	5.11	-2.33	-0.07	-1.39	-1.1	5.39	1.61	-0.04	-0.58	0.26	0.64	0.82	0.91	0.96	-596.39	-0.02	2.02	1.2	0.66	1.08	-2.42	0.22	0.69	-0.24	-8.93	1.46	0.58	-1.56	-1.15	5.67	0.13	-0.67	5.09	0.31	0.79	-5.47	-0.25	0.62	1.94	-1.49	0.25	-0.48	0.32	-0.37
447	-0.51	-2.43	1.5	0.61	1.15	1.04	-5.33	-1.6	4.59	-2.49	-1.42	6.58	0.01	-0.7	5.21	-2.04	-1.31	6.77	0.04	-0.69	5.22	-2.04	-1.31	6.78	0.04	-0.69	5.22	0.3	0.79	1.53	0.91	-0.43	4.57	0.41	-0.58	4.95	-1.99	-1.3	-0.26	0.84	1.21	0.94	1.04	0.98	1.01	-0.51	0.4	0.73	-0.17
448	-3.98	-1.53	0.04	-5.29	1.68	-0.17	4.08	0.51	0.85	-0.23	0.43	8.41	-0.68	0.43	-0.38	-5.49	0.63	1.42	0.87	0.96	0.99	-0.09	14.04	1.48	1.17	0.48	0.94	-0.3	0.43	0.73	0.87	-67.12	0.08	0.69	1.95	0.87	1.1	-0.54	3.74	-2.04	-1.3	6.5	-2.3	-1.39	6.94	0.01	-0.7	5.24	0.29
449	0.14	-0.43	2559.98	-1.71	3.71	-0.06	-2.57	1.82	-2.93	-0.18	0.69	-0.32	-4.53	-1.26	3.66	-2.39	3.12	1.5	1.2	0.06	0.92	1.09	-1.62	0.27	0.7	2.64	1.12	1.04	-7.8	-0.11	1.88	-2.11	0.17	-3.5	0.38	1.86	1.15	1.06	-9.35	2.13	-3.57	0.01	-0.6	8.25	-0.23	-0.73	6.88	-0.2	0.57
450	-1.04	0.01	0.51	0.76	32.67	0.88	-0.37	0.41	-0.34	-10.84	-0.68	2.58	-2.24	-0.27	1.58	-0.34	3.74	-1.93	3.1	-2.69	-1.44	-1.18	0.01	12.32	1.44	0.52	1.15	1.04	1.02	-0.08	13.81	0.48	-0.52	-0.8	-0.9	-0.95	59.24	1.93	0.04	0.81	-0.31	0.42	0.72	6.62	0.86	0.96	-0.17	0.46	-0.3
451	1.07	1.03	1.02	0.04	1.01	-0.33	-0.72	-2.98	0.76	-0.39	0.4	-0.34	-11.54	1.38	-3.24	2.47	-0.06	0.57	0.8	0.91	-0.07	0.47	54.21	0.74	0.91	0.96	-14.66	2.05	0.07	-0.77	4.06	-0.22	-2.14	1.8	1.23	-0.08	-6.18	-0.58	2.36	-2.23	0.13	2.86	0.65	1.26	1.06	1.02	1.01	-0.04	23.42
452	-0.74	0.23	-11.88	-1.53	3.8	-2.49	3.15	0.04	1.51	-2.22	2.63	-0.1	-2.8	-1.26	0.17	0.63	-0.23	0.4	23.37	-1.32	3.26	-2.45	-1.39	0.03	-0.53	-0.77	44.54	-0.13	0.62	-0.3	0.39	-0.33	-0.67	0.17	108.25	-0.58	2.6	0.47	0.86	0.94	-11.49	2.06	0.1	-0.77	-1.4	1.54	-2.75	2.58	-2.94
453	-0.06	-0.59	0.26	12.48	-0.6	2.7	-0.28	-2.18	-1.19	-1.07	0.08	-10.59	1.62	-3.37	2.56	1.42	1.17	-0.01	-0.52	-0.77	0.13	-0.44	0.28	291.54	1.36	1.12	-7.37	-1.71	-1.25	9.05	1.79	0	4.5	-1.69	3.15	-2.6	0.05	0.61	0.82	0.92	3.03	-0.92	3	0.35	-1.82	-0.63	0.58	1.86	-1.56
454	0.04	1.26	0.83	1.07	1.02	1.01	-11.32	-1.78	4.27	-2.57	3.24	1.53	0.01	-0.85	3.63	0.32	1.45	1.1	-0.17	-4.92	-0.62	0.49	-4.99	-0.37	0.59	2.04	-0.62	3.16	-2.14	3.03	1.47	0.12	-1.24	-1.07	5.98	-2.2	-0.11	0.75	-0.31	7.05	0.41	0.81	-0.24	-0.65	0.21	0.61	0.81	-211.51	-1.89
455	0.51	1.45	-1.86	-0.49	-1.23	-0.88	-0.97	0.21	-0.45	-7.02	-1.24	3.44	0.23	0.79	1.47	-0.67	3.28	1.4	0.39	1.15	0.9	0.98	0.99	-10.37	-0.1	-0.72	-0.88	0.13	12.96	-0.54	-0.84	-1.49	1.34	-2.84	-1.4	5.27	-0.04	-2.38	-1.23	0.16	-0.48	14.45	-0.27	-1.81	1.87	1.24	1.1	0.46	0.96
456	0.94	0.98	-9.31	0.1	0.68	-6.75	1.99	1.3	1.13	0.21	-0.92	3.21	0.33	1.42	-2.08	-0.43	0.65	-0.34	7.64	-1.79	3.36	-2.62	-1.43	-1.18	0.01	12.52	1.44	1.15	1.06	0.52	1.03	0.97	-1.71	-0.59	0.62	-4.12	2.05	-3.16	0.06	0.63	0.83	-19.9	-1.8	-1.27	-0.13	0.88	1.15	1.03	0.96
457	1.45	1.18	0.04	1.08	1.03	-6.48	0.11	0.68	0.86	2.17	1.06	-3.3	0.18	0.69	-8.15	-1.62	0.07	-0.53	0.28	0.65	-0.19	0.41	-199.24	0.29	0.76	1.71	0.9	-0.42	-0.76	11.75	-1.96	-1.31	7.31	-0.02	2.33	-1.92	-1.26	6.17	0.07	0.72	1.68	0.89	0.97	1.09	0.99	1.01	1	1	-0.19
458	-0.7	15.24	1.72	-4.03	0.04	0.63	0.84	0.92	-39.36	-0.06	2.01	-0.39	-2.04	-1.16	-0.76	-0.96	3.96	1.49	1.18	-9.73	2.19	-0.01	-3.61	1.74	1.22	1.09	-0.03	-13.62	-1.43	-0.53	-1.15	-0.91	1.86	0.55	0.89	1.22	-0.68	-0.88	0.17	0.61	0.81	-0.11	-68.77	0.55	0.85	0.94	-14.65	2.04	-0.03
459	-1.19	-1.04	-0.92	1.42	0.71	-0.61	-0.85	0.17	0.6	0.81	9.63	-0.88	0.37	-0.41	0.34	11.02	-1.38	3.24	1.46	1.18	0.22	-0.9	-0.96	7.69	1.68	-4.37	0.03	0.63	-0.27	-7.75	-1.31	0.2	3.55	-0.52	0.46	-6.15	-0.36	0.58	2.09	-0.62	3.15	1.38	0.41	-0.77	0.34	3.63	-0.58	-0.85	-0.93
460	-2.91	-1.41	-1.16	10.78	-2.17	-1.37	7.31	0	-0.64	-0.84	0.13	-20.84	-0.45	0.53	2.37	0.8	1.16	-0.53	-0.81	-0.92	-1.85	-0.96	2.79	-2.34	-1.36	-0.21	0.83	-3.52	2.21	1.34	1.14	-13	-1.84	-1.3	8.64	0	-0.69	-0.87	-0.94	-1.79	1.1	-2.96	2.38	1.37	0.19	-0.84	0.33	3.53	0.7
461	0.46	-0.35	-0.69	-0.85	77.27	-1.94	0.03	-0.56	-0.79	-4.04	1.16	-3.03	-1.42	0.07	5.1	-0.48	2.79	-0.3	0.51	3.06	1.18	0.78	-1.52	0.3	2.59	-1.65	0.21	-0.5	-3.99	0.66	-2.92	-1.36	-0.42	-1.14	0.38	-0.43	9.16	-0.3	0.55	0.8	-0.15	0.44	-0.29	0.36	-0.32	-0.66	-187.66	-1.17	-0.83
462	4.13	-1.68	-1.21	-1.09	0.03	13.86	0.53	-2.43	-1.29	-1.11	0.05	10.29	-0.5	0.48	-5.74	0.28	-2.63	-1.29	4.59	-2.35	-1.39	6.61	-2.34	3.47	0	-2.8	-1.27	4.26	1.56	-4.88	2.46	-0.01	0.58	-0.27	-0.65	0.19	43.41	-1.42	-1.14	-1.06	15.26	0.04	-1.92	2.06	1.28	1.12	1.05	-24.89	-0.02
463	11.05	1.51	0.43	-0.73	0.34	-0.4	-6.68	1.38	0.65	-0.66	0.36	3.83	1.24	-0.21	0.47	-12.51	-0.31	0.58	0.82	-0.15	0.44	-43.26	-1.69	0.09	-0.53	11.91	1.63	-3.98	2.53	-3.19	2.87	-0.01	0.6	0.82	-21.38	-1.8	0.04	-0.55	-0.79	29.06	0.13	-2.07	-1.22	-0.63	-0.94	0.28	0.68	3.83	-0.77
464	-1.37	-0.02	0.88	-0.32	-0.7	0.2	-0.42	-22.03	-1.28	0.23	-4.77	-0.47	-1.41	1.94	1.25	-0.09	-0.58	0.24	-30.76	-1.58	-0.39	-0.88	-0.95	9.4	0.12	-0.65	-0.85	0.14	12.69	1.39	0.59	0.92	0.97	0.99	-0.06	-0.54	-0.77	-0.89	0.06	-0.47	-357.45	-1.26	0.25	3.27	1.25	-0.19	0.48	0.75	0.88
465	-12.52	-1.77	0.03	4.2	1.33	0.58	-0.71	-1.45	-1.07	-1.03	9.04	-2.12	-1.35	0.01	0.54	0.78	7.19	1.1	0.89	-0.63	-0.86	-0.94	-1.62	0.88	1.13	-1.67	2.64	-2.63	-1.42	-0.14	-1.17	0.36	0.73	0.88	-0.1	0.46	30.06	-0.72	0.42	-5.32	-1.48	4.18	-2.45	-1.41	0.01	6.49	-1.62	-1.2	6.96
466	-0.19	0.63	1.97	1.12	0.84	-0.67	-1.51	-0.88	-0.96	0.19	-0.45	0.3	-0.36	-0.68	179.51	0.16	-0.61	0.31	-0.39	21.74	-1.74	0.11	3.57	-0.48	-1.68	1.75	-2.76	2.65	1.43	-0.02	-6.01	0.47	1.62	0.81	1.12	0.95	1.03	1.01	-0.2	0.46	-16.84	0.28	1.78	1.15	0.75	1.06	-0.41	-2.4	1.59
467	-0.23	-4.55	-0.65	2.38	-0.28	-0.72	-0.87	-2.27	1.16	1.05	1.02	-14.45	2.08	-3.7	-1.57	5.43	0	0.63	0.83	-17.14	-1.78	-0.13	-1.27	0.37	-0.44	-4.07	-1.22	-1.08	-1.03	-0.74	-1.02	-1.01	6.58	0.15	-0.65	-0.85	-0.93	-1.88	0.9	0.97	-7.19	-1.67	-0.15	1.32	1.09	1.04	-12.32	0.06	0.67
468	-0.48	-0.77	-0.89	35.64	1.87	1.3	-8.13	-1.77	4.54	-2.56	3.28	0	1.53	-2.23	-1.31	5.66	-2.32	-0.05	0.76	0.91	-9.86	-1.72	4.25	-0.03	0.61	2.63	0.83	0.95	1.14	0.98	0.99	1	1.02	-0.87	-0.95	-1.15	1.28	-0.3	0.46	-0.33	18.7	-0.34	-0.77	6.58	0.23	1.6	0.77	-1.99	-0.53
469	-1.41	-1.14	0.06	-0.5	-9.36	-1.23	-1.08	7.48	0.1	0.73	1.7	1.09	-0.24	5.54	-1.79	3.25	1.49	1.19	1.09	1.04	0	-44.11	1.52	-0.17	4.45	-0.39	-1.79	-0.78	-0.94	0.21	-0.45	18.56	-1.77	-1.25	-1.11	0.02	-0.51	45.96	-1.77	-1.26	-1.11	-1.05	-0.25	0.96	0.99	0.99	-0.07	-15.48	-0.55
470	-1.54	-1.12	-0.77	-0.97	-0.99	-1.05	1.24	0.81	0.96	1.07	-0.68	-1.46	-0.88	0.46	0.78	-0.18	15.52	1.53	0.43	0.89	0.96	-0.12	-9.35	-1.38	0.18	-4.78	-1.4	4.05	0.14	1.55	-2.12	0.2	2.66	1.23	-0.18	0.48	-13.66	0.27	-0.56	-0.81	-0.91	-2.41	-0.96	-0.99	-1.04	-0.99	0.39	2.54	-1.58
471	-0.45	-3.06	1.48	-3.01	2.53	1.41	-6.14	2.35	1.4	1.17	-13.78	2.15	0	1.37	-0.37	0.45	0.75	0.88	-46.53	-1.88	4	-0.02	0.61	0.83	-18.52	0.12	-0.61	6.16	0.3	-0.6	-2.02	-1.13	-1.05	-1.02	17.77	-0.04	0.64	0.84	-0.14	-14.75	-0.58	0.48	-5.28	1.93	1.28	0.28	-1.21	0.34	0.72
472	1.16	1.05	-5.88	-0.15	-0.75	-0.89	-0.95	-0.98	54.14	0.03	0.68	0.86	1.94	0.94	0.98	0.99	1.06	1	1	-0.13	9.57	0.47	-0.53	0.35	5.25	1.26	0.7	0.94	0.98	-0.12	11.53	0.47	0.83	0.93	1.48	1.03	-0.29	0.44	5.25	0.74	0.92	-0.19	0.45	0.73	-51.68	-1.82	-0.15	-0.83	-0.94
473	14.36	1.85	0.03	0.82	-3.92	2.17	1.34	-0.04	-6.5	1.6	0.48	0.89	-0.27	-0.67	17.6	0.2	0.74	-0.26	-5.92	-1.3	-0.66	1.5	0.69	-0.6	-0.84	-0.93	21.38	1.84	0.08	-1.34	-1.09	5.66	-0.11	0.6	-0.3	-0.67	0.19	30.91	-1.43	-1.14	-1.06	-0.58	-1.03	2.79	1.38	-5.1	-1.64	-1.24	9.72
474	8.63	-0.75	2.85	-2.24	0.11	-0.55	0.29	9.4	-1.42	0.21	0.67	-0.22	-12.16	1.44	1.14	-0.09	-7.16	-1.37	-1.13	-0.57	1.21	1.06	0.84	1.03	0.98	1.01	1	1	1	1	-0.26	-0.67	0.21	-0.41	0.3	-100.17	-1.64	3.67	-0.07	-0.64	0.26	8.1	1.32	0.65	-0.68	3.74	0.36	1.44	0.81
475	0.97	5.53	0.98	1.02	1	0.99	1	1	1	1	1	1	1	1	1	1	1	1	-0.08	0.48	0.75	-0.14	0.43	126.99	0.72	0.91	-0.18	-6.7	1.51	1.16	-6.98	-1.7	-1.25	0.01	0.53	9.14	-1.28	-0.73	1.6	0.65	-1.75	0.3	-0.48	-3.65	-0.76	2.5	-2.3	-0.26	0.7
476	1.65	-2.96	2.6	1.42	1.17	0.12	1.08	0.93	1.02	1.01	-0.19	7.28	0.46	1.46	-0.48	3.57	1.4	-0.11	-4.47	0.49	-0.47	6.08	-1.89	-0.29	1.5	1.13	0.72	0.96	1.05	-0.64	0.38	3.52	0.72	-2.41	-1.3	5.05	0.1	-0.68	0.31	0.68	0.85	5.01	-1.11	-1.04	-1.02	-1.01	-1	0.01	0.51
477	-17.84	-0.86	0.38	-0.41	10.76	-0.3	0.55	2.48	1.15	0.8	-0.67	0.37	0.72	0.87	-37.44	-1.87	0.03	0.58	4.01	-0.71	0.41	2.93	-0.59	-0.85	-1.52	0.75	1.31	1.06	1.02	1.01	1	1	-0.01	83.22	0.5	-2.48	-1.3	-1.11	-1.05	-0.5	1.07	-2.89	-1.39	-1.15	-1.07	-0.33	-1.03	2.85	-0.2
478	1.96	-4.05	-1.6	5.3	1.68	0	-4.93	1.67	-3.18	2.59	-3.04	-0.05	0.73	-0.3	7.61	0.41	0.81	-5.89	-1.58	0.06	4.39	1.33	-0.17	-3.9	1.61	1.19	0.51	-0.82	0.34	-0.41	12.69	0.33	1.6	1.12	-0.18	6.22	-0.39	-0.79	-1.73	-0.91	0.41	-0.41	9.7	1.57	-3.95	-1.56	-1.21	-1.09	-1.05
479	-0.97	-1.24	0.9	-3.09	-1.4	-1.15	-1.07	-0.35	-0.97	3.17	-2.3	0.09	0.63	-0.25	-0.64	41.8	0.2	-0.61	0.31	-0.39	-0.7	-10	-0.85	2.8	1.36	-4.97	-1.62	0.02	-0.55	-5.01	-0.79	-0.93	-0.97	14.03	-2.06	-1.34	0.01	-0.53	-0.77	52.48	-1.91	3.81	0.04	-0.72	4.76	-0.22	2.67	0.55	1.29
480	19.66	-0.22	-0.73	-0.88	-1.84	-1.05	-0.95	1.6	1.17	-5.85	2.25	1.37	-0.01	-6.85	1.61	-0.17	-3.26	1.66	0.5	1.2	-2.23	2.53	0.22	1.39	-2.2	-0.4	-0.85	-0.94	-1.3	-0.97	2.67	0.38	0.83	-0.26	7.65	-1.75	-1.24	-0.36	-1.1	0.37	2.6	-0.55	3.07	-0.28	-0.73	-0.88	-0.94	-0.97	79.37
481	38.33	0.02	0.68	1.93	0.86	-2.44	0.24	0.7	2.35	1.11	-0.26	0.45	-12.32	-0.32	0.58	-0.33	-0.69	-5.39	1.22	0.8	1.07	-2.22	-0.44	0.63	-4.33	-1.47	-1.17	-1.08	18.8	-0.02	-0.66	6.35	-0.22	-0.72	-1.99	1.37	-0.27	0.47	-10.11	1.83	1.26	1.11	-0.02	-0.53	-14.68	1.27	-3.19	-1.44	5.11
482	3.14	-0.06	-2.73	1.8	1.23	0.44	0.93	0.97	0.99	0.99	-0.03	-0.52	-36.42	-1.23	-0.76	0.65	-0.37	-3.74	-1.24	-1.08	8.11	1.72	-0.03	-0.57	0.26	0.64	13.62	1.17	0.82	-0.64	3.71	-0.25	-0.72	-2.09	1.35	0.72	0.94	-4.41	-0.25	-1.52	-1.12	4.9	0.17	1.58	-2.08	-1.28	-1.11	11.95	1.82
483	1.29	-4.77	-0.12	0.68	0.87	-11.69	-0.14	1.98	0.64	1.21	-0.47	3.83	0.42	-0.58	0.34	-0.38	-0.7	45.83	-1.87	3.77	1.56	1.22	1.1	-21.41	0	1.91	0.68	1.19	1.05	0.91	1.02	0.99	-0.55	0.39	0.73	3.83	0.87	-2.71	-0.4	0.62	0.85	0.93	0.97	-0.04	52.57	-0.48	-0.82	6.55	-2.07
484	0.99	0.99	-0.1	0.48	12.19	0.74	0.92	0.96	0.98	-30.05	-1.9	-0.04	-0.81	3.97	0.31	0.8	-0.26	-5.25	1.5	-3.16	-0.21	1.7	-0.35	-2.25	-0.74	2.23	-2.34	2.83	-2.83	-0.07	1.53	-0.37	3.74	-1.95	-1.28	-1.12	-0.32	-0.95	3.26	0.32	-0.63	4.67	1.49	0.33	-0.77	-0.91	-1.36	-0.96	0.39
485	3.08	-2.1	3.01	1.47	-5.62	-0.03	-1.68	0.39	2.12	0.76	1.17	-0.51	-1.9	0.56	-0.42	-0.74	0.18	0.6	16.19	1.19	-0.26	-0.68	-3.25	-0.85	0.41	0.75	0.88	0.94	-57.64	0.04	-2.08	-0.65	2	1.24	1.09	1.04	0.55	-0.94	-0.98	-0.99	-1	32.37	-2.03	-0.03	-1.34	2.38	-2.55	2.85	1.46
486	30.38	-2.04	-0.02	0.79	0.92	0.96	-20.21	-0.07	-1.85	-0.7	1.99	-2.38	0.14	-3.32	1.85	-3.05	-1.46	5.48	0.03	0.72	1.67	-1.46	-0.66	-1.14	2.18	0.44	1.29	-2.13	-0.43	0.64	-0.34	7.71	0.39	0.81	0.92	1.52	0.96	-0.38	-2.71	1.57	0.56	1.17	1.05	-0.17	-5.33	-1.32	-0.62	-1.11	-0.93
487	1	-0.05	-20.51	-0.54	-1.44	-1.09	-1.03	9.9	-0.07	0.62	-0.29	0.39	0.71	11.11	0.85	1.14	-0.57	-1.73	-1.11	4.08	0.21	1.52	1.12	-0.16	-0.62	-0.82	-0.91	-4.95	-0.96	-0.99	0.15	0.6	6.87	0.81	0.94	-6.58	2.12	-0.05	0.56	-0.28	-10.49	1.42	-0.21	-0.66	12.2	-1.91	-1.29	7.32	0.03
488	-0.86	-2.98	-1.06	-0.93	1.61	-2.6	-0.28	-1.38	2.16	0.41	0.85	-0.26	-0.66	19.25	0.2	-0.61	-0.83	-0.92	28.61	-2	0.02	-0.56	0.27	11.56	1.33	1.11	-7.62	2.19	0.07	1.36	1.1	1.04	1.02	-0.03	25.79	0.49	-0.51	0.36	5.41	-1.44	3.14	0.22	-0.67	-1.71	-1.1	-1.04	-1.02	18.14	-2.06
489	0.74	0.87	0.94	-1628.25	-0.03	2.03	1.21	-0.15	-0.62	-4.68	0.75	-2.92	-1.37	-1.14	-1.06	0.02	0.52	-63.42	1.78	-0.08	-0.61	-3.71	1.32	-0.26	-0.69	-3.04	-0.85	2.62	-2.32	-1.35	0.04	0.56	0.79	0.9	-0.06	-94.98	-1.46	0.18	3.49	0.65	0.89	-5.84	-1.6	-1.22	9.1	0.03	-0.68	0.29	-0.4
490	-0.15	1.68	-0.36	0.46	0.76	3.61	-0.81	-0.94	7.15	-2.11	-1.34	-1.14	14.16	0.01	0.69	-0.29	0.4	-20.57	-1.63	3.82	-2.53	3.16	0.03	0.75	0.9	1.51	0.95	1.04	1.01	0.99	1	-0.26	-0.67	0.21	15.68	1.37	1.12	-7.59	0.07	2.19	1.21	1.08	0.66	-0.85	-0.95	-0.98	0.07	0.55	-0.24
491	2.95	1.45	-0.03	-5.56	0.47	-2.75	-1.33	-1.12	0.05	-0.5	-10.85	1.29	1.1	0.72	-0.8	3.33	-2.21	3.06	1.48	-0.02	-5.65	1.63	0.47	1.2	-0.41	-2.26	1.62	0.55	0.9	0.96	-10.08	-1.74	-1.26	-0.12	0.89	-3.37	0.21	2.24	1.2	1.08	0.7	0.97	0.99	1.03	-0.79	3.25	-0.23	-0.71	0.24
492	-0.19	0.5	0.77	4.26	-0.83	0.38	-0.41	0.34	-21.87	-0.35	0.56	2.27	1.14	-3.78	-1.5	4.89	-0.04	0.61	2.54	1.14	0.83	0.97	1.05	-1.49	0.28	-4.02	1.88	-3.13	2.67	1.44	1.18	0.08	1.08	0.93	0.99	1.03	-1.45	-1.13	0.12	6.08	-0.51	2.75	-2.13	0.13	-3.54	1.83	0.39	0.86	1.25
493	0.85	-5.61	-1.58	0.06	4.44	-0.47	2.83	1.33	0.47	1.13	-2.43	0.21	-0.52	-3.24	1.41	1.13	1.05	-0.05	15.37	1.47	1.16	-7.79	-1.73	-1.26	9.03	0.01	0.69	0.87	0.94	1.8	1.03	-0.31	-3.17	-1.23	0.2	3.85	-1.6	-0.52	1.58	1.15	-0.13	-0.6	-0.81	-5.59	-0.91	0.37	2.83	1.21	-3.85
494	10.85	-0.24	-0.73	-1.87	-1.09	0.25	3.64	0.67	-2.34	-0.49	-1.29	-0.86	-0.97	-1.07	-0.99	-1	-1.01	-1	-1	-1	0.06	0.54	17.73	-1.25	3.19	-0.15	2.93	-1.9	2.99	-0.09	-0.64	8.69	-1.93	-0.22	-1.29	-1.08	-1.03	-0.83	-1.01	-1	-1	-0.99	1.14	1.05	-0.13	-0.6	23.36	-1.84	-1.27
495	-0.69	7.45	-1.98	-1.3	-1.13	-0.21	-1.06	-1.02	-0.95	1.3	1.09	-0.13	7.83	1.45	1.16	-0.06	9.09	-1.62	3.33	0.16	-0.69	0.31	4.65	-1.48	3.12	-2.52	3.03	1.49	0.06	-0.85	0.32	3.61	1.24	1.09	1.04	1.02	1.01	0.7	-1.02	0.33	-0.43	10.86	-1.8	3.47	-0.06	-0.64	8.28	1.61	-0.08
496	0.49	3.68	1.2	0.77	0.96	0.98	1.07	0.99	1.01	1	1	1	-4.87	-0.21	0.65	0.85	0.93	0.97	0.98	0.99	-216.88	-1.98	0	4.01	-1.71	3.11	-0.1	0.57	-8.17	-1.59	-0.29	-0.87	0.29	3.97	-1.53	-1.17	-0.56	0.81	-0.34	-3.39	0.57	0.85	0.93	1.53	1.03	0.97	-1.61	-0.62	-1.17
497	6031.1	0.04	1.96	-0.41	-1.99	1.69	-2.84	-0.22	0.68	-4.51	-1.49	4.45	1.6	1.23	-10.03	-0.01	0.69	-0.29	0.4	9.11	0.71	-2.6	-0.44	0.61	-4.51	-1.48	0.09	0.6	-0.24	0.39	-52.56	0.3	-0.56	-2.34	-1.15	0.23	-0.46	-0.75	31.13	-1.9	3.75	-2.64	-1.44	6.34	-2.37	-1.41	0	0.87	1.17
498	-0.08	-0.63	-0.83	-0.92	0.06	-0.48	-52.88	-0.74	-1.26	1.76	-2.65	-0.25	-1.39	2.17	-0.2	0.52	-0.31	15.47	0.37	1.58	-1.91	-1.24	-0.47	-0.93	3.65	1.46	-4.77	2.42	-3.29	-1.53	-0.02	0.85	-3.63	2.2	-0.09	0.55	3.52	0.79	1.18	-1.8	0.25	-3.69	0.36	0.76	-0.22	-7.62	1.48	-0.2	0.49
499	0.98	-0.16	-0.61	-0.81	0.11	54.86	0.56	1.43	-0.51	-1.82	-1.13	-1.05	9.03	0.09	0.72	-0.28	-5.52	1.48	-0.21	-0.67	-0.85	26.78	0.11	-2.04	-1.21	0.15	-6.03	-1.43	-1.15	-0.49	-1.07	0.37	2.64	0.73	0.92	0.97	-0.09	-0.56	43.34	-1.8	0.08	0.61	-0.25	0.39	19.43	-1.33	0.23	-0.47	-4.62
500	0.82	-0.45	-2.4	-0.77	2.33	-0.26	-2.33	0.5	1.72	-1.7	0.23	-3.85	1.86	1.26	-0.06	-0.57	0.25	21.22	-1.41	-1.13	0.09	7.25	-0.51	-1.56	-1.11	0.2	4.39	-1.57	-1.18	-0.53	0.82	1.24	-0.6	-1.62	-1.1	-1.04	-0.85	-0.99	-1	-1.02	-1	-1	-1	-1	1.94	-2.52	2.73	0.13	-1.56
501	-0.67	-0.89	6.99	0.18	1.64	1.14	0.75	-1.38	0.31	0.71	-10.9	1.95	0.18	0.83	-4.17	2.16	0.2	1.34	-0.39	0.44	-0.34	0.36	16.25	0.68	-0.45	-0.76	0.18	13.06	-0.57	2.67	-2.17	2.94	-0.07	3.03	-0.41	-1.84	0.51	-3.3	0.29	-0.52	-0.79	0.15	-0.44	0.29	56.95	-0.64	0.45	0.76	-13.44
502	0	0.77	0.91	0.96	1.42	-1.11	-1.04	0.13	-0.47	-8.56	-0.75	-1.24	0.54	1.78	-1.63	-1.18	-1.08	-1.03	-1.02	-0.57	-1.01	-1	-1	-1	-0.99	1.07	-0.33	-2.94	0.55	-3.01	-1.36	-1.14	-1.06	-1.03	-1.01	-0.44	1.02	-2.97	2.34	1.37	1.15	-0.02	12.97	0.51	0.84	-0.22	-6.25	-0.64	-1.32
503	1.06	1.02	0.94	0.99	-0.28	0.44	5.57	-0.66	2.85	-2.19	2.97	1.47	-0.02	0.54	0.78	0.89	5.91	1.05	1.02	1.01	-0.06	0.49	17.12	0.75	-2.69	2.26	-2.94	-1.46	-1.18	0.01	0.53	-0.25	-35.07	1.39	0.62	-0.67	0.36	-6.9	-1.5	0.11	4.02	0.61	-0.5	0.37	4.9	1.25	1.09	-7.89	2.17
504	0.81	5	-0.86	2.95	-0.22	-2.28	1.76	-0.2	3.84	0.5	1.37	1.08	0.85	1.03	1.01	1	0.98	1	-0.37	0.42	-0.34	19.63	-1.72	0.12	-4.2	-1.37	-1.13	-0.53	-1.06	0.37	2.65	-0.56	0.44	0.75	-0.17	21.63	1.54	-0.14	-3.68	-1.29	-0.63	-0.93	4.02	-2.22	3.17	0.08	-1.58	2.24	1.31
505	0.44	2.63	-1.53	-0.59	-0.91	-1.16	-1.02	-1.01	-1	-1	-1	-0.96	1.03	0.98	-0.6	-1.67	1.61	0.58	0.9	1.18	-1.46	-1.14	-1.06	-1.03	-1.01	-0.67	1.03	1.01	1	-0.07	16.68	-0.45	2.55	1.3	0.5	-1.35	2.6	-2.52	2.91	-2.88	0.02	0.61	2.98	-1.36	3	0.26	0.8	-0.27	-0.67
506	-1.2	0.17	0.63	-15.66	-0.23	2.11	1.23	0.61	-1.36	2.63	-0.17	0.54	-8.21	-0.3	2.09	1.23	0.59	-1.35	-0.75	0.6	0.84	1.74	1.06	0.93	1.02	1.01	1	-0.08	14.02	0.48	-0.52	-0.8	-0.9	0.08	0.55	0.78	28.45	-0.88	-1.12	-0.96	2.18	1.28	1.11	-11.17	2.14	-0.01	-3.65	-0.58	0.52
507	0.9	1.17	0.96	-0.43	-0.76	-2.37	-1.09	3.43	-2.33	-1.37	-0.17	1.21	1.06	1.03	1.01	0.84	0.99	-3.14	0.2	2.32	1.21	-4.24	0.12	2.33	-0.45	3.17	1.36	-0.11	0.5	-14.55	1.82	1.26	1.11	1.05	1.03	1.01	0	-0.5	0.25	-0.38	0.31	0.66	0.83	1341.23	0.91	0.97	0.99	0.99	1
508	2.73	-0.4	3.06	0.48	-0.58	-0.83	-0.92	24.64	1.86	-4.08	-1.6	-1.23	-0.02	0.91	1.11	0.97	-0.45	-0.78	-2.24	-0.9	-0.97	0.17	-0.46	0.3	-38.24	-0.36	0.55	2.32	-0.63	-1.48	0.56	0.83	-8.54	0.15	-0.59	0.31	-0.39	24.2	-0.31	0.56	-5.85	0.26	-0.55	6.5	-0.26	0.55	0.8	-15.41	-1.76
509	1.57	0.07	1.22	0.85	0.97	-4.63	0.16	0.69	2.2	0.86	-0.42	4.74	-1.92	3.21	1.49	-0.03	5.71	0.54	-0.52	5.06	-0.27	0.54	0.8	0.9	-0.07	-0.54	113.81	-1.78	3.74	0.08	0.75	-0.29	-0.67	20.73	-1.88	-1.29	7.52	-2.27	-0.02	0.78	0.91	-9.75	0.12	-0.61	6.45	-1.96	0.09	-0.54	0.29
510	1.03	1.01	-0.15	0.47	0.74	-0.14	-52.02	-1.42	-0.58	0.69	0.88	-0.16	0.45	12.16	0.73	-2.65	-0.43	-0.85	-1.34	-1.05	3.81	1.49	0.25	0.88	-0.3	6.17	0.42	1.47	0.82	0.95	1.1	-0.71	-1.4	-0.89	-1.07	1.9	1.23	1.09	1.04	-0.02	0.5	-0.26	-0.63	-73.18	1.19	-3.18	0.16	-0.55	-0.8
511	1.07	-0.22	5.94	0.46	-0.55	-0.81	12.36	1.73	0.16	0.84	0.94	1.25	-0.8	-0.93	7.61	0.16	0.74	-0.27	8.86	0.41	-2.23	0.32	0.74	0.88	0.94	0.97	0.99	2.18	1.01	0.99	1	-0.45	4.2	0.41	0.82	-5.49	-1.57	4.43	0.07	0.74	1.6	1.08	-3.82	2.3	1.37	-0.03	0.53	6.76	-0.72
512	0.86	0.94	1.31	0.97	0.99	1	1.02	-0.87	3.14	-2.26	3.03	1.48	0.1	0.87	0.95	0.98	0.99	1.19	-0.94	-1.06	-1.01	-0.98	-1	2.37	-0.23	-0.7	8.96	-1.96	-0.2	-0.83	-1.3	-0.93	-0.98	-0.99	0.08	-0.48	0.27	0.64	0.82	0.91	0.96	39.56	1.02	-0.33	4.98	-1.85	0.13	3.22	0.64
513	0.35	1.4	-0.43	0.43	-7.85	-1.55	4.03	0.1	-0.69	0.31	0.68	0.85	4.82	0.93	-0.37	0.42	-0.34	-0.68	-0.84	114.89	-0.08	-1.93	1.97	1.26	-0.08	-5.99	1.59	0.49	1.19	-0.41	-0.76	0.19	0.61	0.81	0.91	-0.05	212	-1.53	0.16	3.52	-0.5	-0.82	-0.92	-1.65	0.86	0.95	1.15	-0.77	0.36
514	1.13	-0.42	0.42	-0.35	-0.69	42.27	-1.87	-1.29	7.68	1.76	1.27	1.12	0.02	0.95	1.06	-1.64	-0.61	-1.18	-0.91	-1.05	-0.98	-0.99	-1.01	1.4	-2.72	-1.39	5.35	-0.04	0.61	-0.29	0.39	-26.67	0.31	-0.56	-0.81	14.05	-1.98	-1.31	0.02	0.55	7.4	-1.29	-1.09	0.11	7.01	1.36	0.58	-0.7	3.74
515	0.99	1.01	1	-5.07	2.2	1.35	1.15	-13.6	-1.85	4.3	0	-0.72	-0.89	11.36	0.14	-0.64	-0.85	12.88	1.75	1.26	1.11	-17.01	0.01	2.11	-0.41	-1.96	0.53	1.7	-0.55	3.33	0.42	0.83	0.93	-11.95	0.1	-0.62	-0.83	-0.92	-2.27	-0.96	0.36	0.73	2.85	-0.77	3.01	-0.24	-0.71	8.22	-1.98
516	-0.2	0.45	0.73	-0.15	-0.58	-0.79	0.11	0.55	-0.22	-0.61	0.19	0.6	-0.2	0.4	0.7	0.85	33564.6	1.08	0.92	-0.62	0.38	-0.38	-6.97	-1.27	-0.71	1.53	-2.56	0.16	-0.54	0.3	8.39	-0.61	2.76	1.34	-4.81	2.36	1.39	-0.01	-0.55	-0.78	-0.89	100.9	-0.06	2.08	-0.39	-2.01	1.7	0.52	0.89
517	1.06	-0.12	-7.21	-1.36	-1.13	7.94	1.73	1.26	-8.98	-0.01	-0.7	-0.87	0.13	-16.2	-0.45	-1.51	0.48	1.88	1.14	1.05	-9.02	-1.74	0.03	0.57	-0.26	0.39	22.18	-1.33	-0.68	-1.11	-1.03	0.17	-0.46	-0.74	-7.32	-0.87	0.38	0.74	0.88	-0.09	0.46	0.73	-216.9	1.87	0.14	1.29	1.08	1.03	0.83
518	-2.49	-1.41	-0.11	-1.16	-1.05	-0.88	1.32	0.76	-0.61	0.37	-7.31	-0.38	0.57	0.82	0.92	2.16	-1.11	2.97	-2.38	2.99	1.48	0.08	-0.84	0.32	3.6	1.24	-3.76	-0.2	0.66	-0.32	-4.77	0.59	0.86	-0.19	0.44	10.14	0.73	1.26	1.05	-0.21	-0.64	0.22	17.07	1.36	0.62	0.93	0.97	0.99	-20.05
519	-0.15	0.72	1.54	0.89	1.08	0.97	-0.49	0.4	0.73	0.87	4.11	1.06	-3.15	-1.42	-1.16	10.29	1.8	-0.01	0.56	0.79	4.45	1.09	0.9	-0.63	-1.61	-0.86	-1.1	1.89	1.23	1.09	-0.05	-0.54	-0.78	0.12	-0.44	-0.72	678.84	0.14	0.71	0.88	0.94	-0.06	0.48	0.74	33.82	-1.14	-1.05	-1.02	-0.86
520	-0.3	-0.81	-1.44	-1.06	-1.02	0.11	0.58	8.54	1.19	-0.26	0.46	0.75	0.88	-0.08	-60.83	0.53	0.84	0.93	0.97	0.98	-0.02	-63.02	-1.48	0.17	-0.5	-4.55	-1.21	0.23	-0.46	0.31	-0.36	0.33	-0.34	0.33	-0.34	728.46	0.33	-2.33	2.11	-2.87	-0.15	0.71	-0.31	0.4	0.71	-41.06	0.15	0.71	1.88
521	-0.2	0.46	0.74	0.87	6.47	0.94	-2.89	-1.38	4.99	0.08	-1.74	-0.69	1.92	-0.29	-0.72	-2.4	1.31	-2.95	2.47	-0.07	-0.62	9.6	1.63	1.22	1.1	-17.12	-0.02	-0.68	-0.87	13.25	0.13	-0.64	5.51	-2	-1.3	-0.23	0.85	-0.33	-0.7	15.18	0.2	0.74	0.89	-0.12	16.91	-0.43	0.51	2.53	0.79
522	1.1	-0.29	0.44	5	0.74	0.92	-0.19	0.45	0.73	0.87	8.77	1.06	1.02	1.01	-15.2	-0.06	-1.83	2.02	1.27	0.41	0.92	1.11	0.97	-0.44	-2.29	-0.77	-0.93	5.78	0.2	-0.64	0.32	5.1	-0.59	2.84	1.35	0.44	1.13	-0.39	-0.75	10.98	1.69	1.24	1.11	1.05	1.02	1.01	0.2	1.01	1
523	1.37	-0.04	-6.07	-1.37	-1.13	-0.56	-0.95	0.3	3.46	0.69	1.25	1.05	-0.2	0.46	0.74	-37.86	1.9	0.14	1.29	1.08	0.83	1.03	-0.4	-0.75	11.35	0.19	1.7	1.15	-4.72	-1.58	4.73	0.04	0.73	-0.29	0.41	8.28	-0.66	-0.89	6.95	-2.09	3.42	1.53	1.21	-0.01	11.17	1.44	0.52	1.15	-0.41
524	-5.61	2.18	-0.05	0.56	0.8	-0.13	0.44	-0.28	-79.75	0.64	-2.65	2.21	-0.12	-2.93	-1.26	4.1	0.17	-0.67	4.84	-0.23	2.67	-1.99	-1.28	6.24	-2.29	3.43	-0.01	0.6	-0.28	-0.65	36.53	-0.18	2.24	-2.05	-0.36	1.62	0.68	1.16	-0.46	-2.09	0.56	1.62	0.84	1.11	1.02	-0.2	6.69	1.46	1.16
525	2.08	0.42	0.86	-0.26	0.43	7.2	-0.67	0.43	0.75	2.81	1.1	1.04	0.88	-0.8	3.28	1.41	-0.09	5.49	0.52	-2.25	-1.27	-0.53	1.34	-0.32	4.15	0.45	-0.57	4.89	1.49	1.18	-0.04	-0.55	-0.78	65.73	1.85	1.29	0.12	-1.16	-1.05	6.24	0.14	1.65	-0.41	-2.06	-0.77	-1.16	0.51	1.9	-0.56
526	-0.31	3.17	1.34	1.13	-0.06	-9.36	1.55	0.5	0.9	0.96	1.18	0.98	-2.65	0.22	2.37	-0.48	3.14	1.36	1.14	1.06	1.03	1.01	-0.01	0.5	-0.25	0.37	-0.31	-884.6	-1.34	3.34	0.22	-0.67	-1.73	-0.86	0.45	2.36	0.77	-0.47	4.67	-1.95	0.12	3.21	0.63	1.28	1.06	1.02	-0.09	-0.56	34.49
527	-1.69	0.3	2.45	0.72	0.92	0.97	0.98	0.99	-53.84	2.01	-0.01	3.95	1.33	0.57	-0.72	3.68	0.35	-0.61	-1.91	1.51	1.15	0.62	1.06	-2.54	-1.34	-1.13	-0.38	1.14	-0.33	4.56	-0.33	-0.76	-1.88	-1.09	-1.03	8.07	0.11	-1.89	-1.19	4.88	1.59	0.14	1.22	-2.47	-0.37	-0.84	0.26	0.66	-0.2
528	-0.02	-1.36	2.36	1.33	1.13	-11.34	2.15	1.36	-7.34	0	-0.7	0.29	0.67	0.84	0.92	0.96	-220.13	1.99	-0.01	-0.58	0.27	0.64	-51.75	-1.78	3.87	1.57	1.22	1.1	-21.16	2.1	1.35	0	7.64	-1.61	-1.19	-0.47	0.83	0.94	-0.15	-0.6	-0.81	-8	1.12	0.88	0.98	-0.24	-4.32	1.55	-0.21
529	-13.59	0.17	-2.32	2.02	0.37	1.28	0.85	-0.54	4.05	1.44	0.38	1.16	-0.39	-2.42	1.61	-0.22	-2.92	-1.24	4	0.18	-0.67	-1.77	-1.1	0.23	3.85	1.27	0.66	-0.7	-0.88	-1.48	-0.95	-1.04	0.56	1.77	0.83	0.95	-5.65	-0.19	-0.76	-1.6	0.67	0.88	1.44	0.95	0.98	0.99	1	1.04	-0.93
530	0.92	0.98	0.99	-0.11	-9.43	-1.38	-0.58	1.49	0.7	-0.6	-0.84	0.17	-0.44	33	-0.28	2.34	-2.08	-1.3	-0.34	-0.91	-1.12	-1.02	4.1	-2.25	-0.16	0.73	-4.21	-1.48	0.08	4.53	-1.64	0.18	3.14	1.26	1.09	0.66	1.04	1.01	0.97	1.01	-2.52	-0.4	-0.84	0.26	0.66	0.84	-44.93	-1.86	3.98
531	-1.14	-1.04	6.17	0.15	-1.86	-0.66	1.92	-2.38	-0.29	1.64	-2.33	2.66	1.41	1.17	-11.84	2.17	1.37	0.01	1.15	1.05	0.88	-0.77	-0.91	-1.31	-0.96	-0.99	6.19	1.63	-4.48	-1.62	0.01	-0.55	15.25	-0.24	0.57	-6.04	-0.32	-1.54	-0.79	-0.94	0.21	-7.37	-1.47	3.9	0.13	0.76	0.9	1.54	-1.21
532	1.07	0.76	1.03	1.01	1	1	0.98	-0.93	3.07	0.34	-1.82	-0.63	0.58	-0.36	-0.71	20.17	1.75	1.26	0.18	-0.87	-1.16	-1.03	-1.01	-1	19.56	0.05	-0.66	-0.86	-0.93	0.07	28.56	1.44	1.15	1.06	-0.04	-15.73	-0.53	2.44	-2.19	2.89	-2.78	-1.45	6.02	1.71	-4.77	0	1.66	0.72	-1.92
533	-1.03	0.28	3.49	0.69	-2.35	2.29	1.34	1.14	0.27	-0.91	3.24	-2.27	3.04	1.48	0.09	1.19	-0.36	0.44	-0.34	-0.68	45.19	1.8	-0.06	4.25	-1.73	3.14	0.17	0.78	-0.28	-0.67	-0.84	-0.92	-0.96	195.12	1.97	-4	-0.01	1.61	0.72	-1.9	0.28	2.42	1.2	1.08	0.71	1.03	1.01	-6.27	2.16
534	-1	0.23	0.66	-0.21	-16.93	-1.37	3.48	-0.12	2.84	0.57	-2.07	2.3	1.34	1.14	1.06	1.03	1.01	1.01	-197.05	0	0.67	2.01	-0.67	-1.43	-0.88	-0.97	0.19	5.49	-0.54	2.79	1.34	1.13	0.46	-0.87	-0.95	-0.98	-1.16	0.88	-3.11	2.27	1.35	-6.26	2.33	0.03	-0.77	-1.42	1.52	1.15	0.63
535	-0.01	1.85	0.68	-0.55	-0.82	0.17	0.6	0.81	-0.11	-0.56	-0.78	-90.03	0.89	-0.37	-2.89	-1.21	0.2	-0.47	-5.3	-1.22	-1.08	-0.75	0.81	-3.3	2.22	0.22	1.34	1.09	1.04	0.82	1.02	0.99	1.01	-2.15	0.24	-0.51	-3.39	0.65	-0.42	-2.96	0.59	-0.43	0.37	0.71	6.03	-0.81	0.39	-5.31	1.87
536	1.36	1.15	1.07	1.03	0.18	-0.98	3.06	1.4	1.16	1.07	-20.87	-1.89	-0.02	-0.81	3.94	-0.21	0.55	-0.31	-7.1	-1.29	3.54	0.21	-1.75	-1.18	-0.67	0.75	-3.49	-1.43	4.69	0.09	1.61	1.14	-4.97	-0.16	0.66	0.86	0.94	0.97	1.81	-1.05	-1.02	-0.95	-1.01	2.55	1.34	0.39	-1.3	-0.79	0.59
537	-1.16	-1.02	0.28	-0.44	12.53	-1.8	-1.26	-1.11	-0.29	-0.96	-0.98	7.51	1.68	-0.04	4.67	-0.44	-0.8	-0.91	-1.7	0.86	1.16	0.95	0.99	1.03	-0.73	0.37	3.36	-0.58	-0.85	-0.94	-0.97	34.27	1.9	0.04	-1.34	-1.09	5.64	0.15	1.62	1.14	-4.88	2.27	-0.05	-0.61	0.26	0.64	0.83	10.3	0.91
538	0.84	0.95	0.98	1.12	-0.86	-0.95	7.45	0.15	0.74	0.89	-0.13	-12.66	-0.58	-1.39	-1.08	0.2	4.53	0.64	0.89	1.3	1.04	1.01	1.01	0.95	-0.9	0.34	3.12	1.22	1.08	0.72	-1.21	0.32	-0.45	0.33	0.68	-0.18	67.63	1.57	0.42	-0.72	-1.47	1.57	0.61	-0.63	0.36	0.71	-18.75	-1.75	0.06
539	-0.05	0.69	1.79	-0.65	-1.46	1.67	0.57	0.9	0.96	-10.3	-1.74	-1.26	8.65	0.01	-0.69	-0.87	-0.94	-1.81	-1.03	-0.97	-0.99	0.24	-0.45	-0.74	35.9	0.15	1.81	1.16	1.06	1.03	-20.78	-0.04	-1.88	-0.69	-0.92	-0.97	0.1	-0.47	-13.86	0.71	1.3	1.06	-0.21	-4.4	1.56	0.53	-0.67	3.93	-0.24
540	-1.92	1.76	-0.22	-0.68	-0.85	-2.82	-1.07	3.23	-0.18	-2.34	-0.69	2.15	-2.33	0.13	-0.54	-3.36	-1.18	0.24	-0.46	0.31	-22.56	0.34	-0.54	-0.8	-0.91	0.08	30.52	-1.49	0.18	0.65	3.41	-1.3	-0.74	0.64	1.63	0.86	-0.46	-0.78	11.24	0.18	1.71	1.15	-4.73	-0.17	-0.76	-1.58	1.45	0.67	0.93
541	-2.97	-1.48	0.01	0.55	-0.26	-0.64	77.02	-0.19	0.6	-5.87	-1.54	-1.19	-0.31	0.87	1.16	1.03	0.95	0.99	1	1	1.01	-1.11	-1.03	-0.9	-1.01	-0.99	-1	0.22	-0.45	15.73	1.63	-3.88	-0.1	-0.75	0.28	-0.41	0.32	0.67	17.82	-0.82	0.39	0.74	-0.19	0.42	19.01	0.72	-0.43	-0.76	13.09
542	-0.69	-1.74	-1.1	0.24	0.66	3.83	-0.76	-0.92	-0.96	15.63	-0.07	0.63	0.84	0.92	-31.81	-0.07	-0.7	-0.87	0.13	0.58	13.66	-0.77	0.4	2.83	1.2	0.74	-0.69	3.63	1.43	-4.61	-0.09	1.73	0.69	0.92	0.97	-11.14	0.09	0.68	2.07	-1.4	2.9	0.26	1.42	0.8	1.1	1.02	1.01	-10.99	-0.09
543	8.44	-2.2	-0.04	1.4	1.11	-0.15	7.03	1.45	0.48	0.9	-0.28	-0.68	0.2	-0.41	58.3	-0.3	2.33	1.26	-0.13	5.88	-1.71	0.15	0.64	3.25	1.14	1.05	1.02	1.01	0.84	1	1	1	1	1	-0.12	-8.11	0.53	1.53	1.1	1.04	0.84	-0.84	-1.19	1.64	-0.26	3.86	1.38	1.14	1.06
544	2.49	-0.55	-1.6	0.54	1.71	1.12	-0.21	-4.15	-1.29	-1.1	8.24	0.08	-0.67	-0.86	-1.86	1.21	0.81	-1.66	-0.62	-0.91	-1.18	-0.96	0.42	-4.44	1.93	1.28	1.12	1.05	0.31	-0.95	3.1	1.41	1.16	0.33	0.94	-0.31	5.49	-1.83	-0.34	0.71	-4.03	2.11	0.23	-0.72	-0.89	9.83	0.15	0.73	1.72
545	-0.05	-0.74	4.91	0.29	1.52	-0.44	3.6	-0.31	-2	-0.74	0.5	0.8	-11.12	0.15	0.7	1.99	0.87	1.1	-0.54	0.4	0.73	0.87	3.73	-0.9	2.98	-0.22	3.01	-1.93	0.15	-0.52	-0.78	-3.73	1.18	1.06	-0.12	8.54	0.48	1.46	-0.48	-0.8	9.01	0.19	-0.63	0.31	-0.39	19.99	-1.74	-0.31	-1.24
546	-1.27	0.67	0.88	-0.17	-8.19	-1.35	-1.12	0.08	0.57	0.79	-0.12	-59.66	-0.56	-0.85	0.21	0.63	0.82	0.91	-120.55	1.96	0.05	1.32	0.81	0.95	1.09	0.98	-0.42	-2.4	0.57	0.84	0.93	1.58	-0.87	-0.95	-0.98	-0.99	-1.15	1.07	-0.33	4.82	0.44	0.83	1.44	1.05	0.93	-0.66	0.37	-0.39	-0.71
547	-0.18	478.82	0.41	1.59	-1.86	-1.24	-0.48	1.27	1.08	1.03	0.8	-0.88	-0.96	0.15	0.6	-27.01	1.84	1.27	1.12	-0.01	0.51	0.76	-108.63	0.13	-2.14	-0.62	-1.23	0.47	0.79	2.01	1.08	-0.27	-3.47	-0.68	-0.9	-1.25	1.36	0.72	-1.69	-0.62	-1.18	-1.05	5.15	-2.22	-0.13	-1.36	-1.09	-1.04	0.07
548	-1.34	-1.14	-1.07	-1.03	0	58.96	1.49	-3.53	-1.5	-0.17	1.27	0.82	-0.58	0.38	0.72	0.87	0.93	-87.12	-1.94	-1.31	0.01	8.05	1.41	-0.16	-3.73	0.5	1.63	-1.74	-1.21	-1.09	-1.04	-1.02	0.01	51.9	-1.51	-1.17	0.07	7.42	-0.5	-1.57	1.79	-0.23	-2.73	1.68	-2.96	2.61	-0.05	3.22	1.31
549	-1.8	2.56	-0.14	3.21	-0.39	-0.77	7.77	-2.02	3.45	-2.7	-1.45	-0.04	0.86	-3.56	0.21	2.21	0.7	0.91	-5.48	-0.21	1.9	0.64	0.91	-0.23	-0.65	19.84	1.73	-3.96	0.04	2.57	1.25	1.09	0.63	-0.85	0.34	3.27	0.71	1.23	-0.52	0.41	0.73	3.68	1.12	1.04	-0.12	9.25	-0.42	-1.65	1.81
550	0.56	1.07	1.02	-0.16	0.47	0.74	0.87	-0.07	0.47	0.73	0.87	120.55	1.07	0.93	1.02	0.99	1.01	1	1	-0.5	0.4	-0.36	-8.04	1.39	0.64	1.13	0.93	1.03	-0.48	-2.06	0.57	0.84	-0.19	-0.62	-0.81	0.11	-0.45	0.28	0.64	0.82	0.91	-4679.99	-1.95	3.96	-0.01	-2.65	-1.26	4.3	1.56
551	0.3	2.18	-1.73	2.87	-2.63	0.05	2.97	-1.77	-0.45	-0.88	-0.95	-1.23	1.22	1.07	0.82	1.03	-0.39	0.42	4.5	0.73	-2.5	2.28	-2.89	-1.46	0.02	-0.54	-0.78	40.87	-0.12	-0.7	-1.91	-0.87	-1.1	-1.02	4.6	-2.23	3.24	-2.78	-1.46	0.01	0.55	6.14	0.78	1.2	0.93	-2.13	-1.27	-0.48	-0.92
552	1.54	0.33	0.88	0.95	1.19	-1.24	2.84	-0.17	0.54	3.06	-1.41	0.25	3.01	-0.52	-1.63	-0.83	0.49	-4.4	1.97	-3.18	-1.49	5.5	1.68	-4.84	2.51	1.43	1.18	0	-0.93	0.33	0.71	0.86	0.93	-65.97	-1.93	-1.31	8.07	0.01	-0.69	5.34	-0.22	0.56	-6.69	1.93	-0.1	-0.62	11.09	1.65	-0.08
553	-3.14	-0.64	0.51	0.8	2.22	-0.78	3.06	-0.24	-2.23	1.77	-0.2	-2.88	0.5	-0.45	6.38	1.52	0.36	1.18	0.88	-0.56	-0.83	9.7	-0.15	-2.02	1.89	-0.19	-2.82	-0.67	0.5	0.79	2.23	1.08	0.9	-0.64	-0.86	-1.58	1.27	-2.88	-1.4	-0.29	-0.89	-1.16	1.55	-0.27	0.48	3.95	1.21	0.76	-1.53
554	-0.83	-0.91	0.05	0.52	-0.24	-687.46	0.62	0.87	1.38	0.95	-2.51	2.37	1.36	-0.04	6.47	0.52	1.41	-1.89	-0.49	-0.88	-0.95	-0.98	-0.99	-1.24	1.05	-0.33	0.43	-0.33	-10.8	0.64	1.39	-1.76	2.69	1.4	-5.56	0.04	-2.47	-0.62	-1.25	1.97	0.48	-1.71	0.32	2.38	-0.52	-0.82	0.19	-11.26	1.67
555	2.52	-0.22	-2.4	1.74	0.48	-0.66	4.05	0.35	-0.61	4.86	-2.01	3.24	-2.7	3.05	-2.92	0.01	0.6	-9.09	1.91	1.29	1.12	0.23	-0.92	-1.09	1.63	-0.27	-2.64	1.66	1.2	-6.42	2.25	1.37	-6.93	2.32	1.4	-6.99	2.33	0	0.58	0.81	-24.5	-0.13	0.63	0.84	-0.14	-13.4	1.48	0.55	-0.68
556	-0.4	-0.84	4.87	0.26	-0.63	-1.91	-0.85	-0.95	-1.11	0.74	-0.37	0.4	0.72	-0.17	0.43	43.37	-0.7	2.73	-2.23	0.12	-3.46	-0.54	0.54	-4.79	-1.48	0.1	-5.04	1.72	0.42	1.22	1.06	-5.39	2.21	1.36	1.15	-13.68	2.15	0.01	-0.79	4.1	0.31	-1.9	-0.62	0.58	-0.36	0.38	8.06	-1.38	3.2
557	-1.84	-1.28	7.92	0.02	1.76	0.7	-0.55	4.29	0.37	-0.59	4.9	-2	3.24	0.1	1.5	1.12	1.05	-0.07	-11.03	0.51	-2.64	0.3	-0.5	0.33	7.41	0.68	-0.46	-0.77	12.75	1.72	1.25	-8.38	0.02	2.24	-0.41	3.22	0.46	1.36	0.85	-0.52	-2	1.58	1.17	0.58	-0.8	-1.27	1.62	0.6	-0.63
558	0.97	0.99	-4.66	2.21	-3.25	-1.51	-0.06	-1.2	-1.06	0.15	5.94	1.34	1.12	1.05	-16.66	0.03	0.67	0.86	2.09	0.93	1.06	-0.57	-1.74	-0.83	2.26	0.47	0.86	-0.25	-0.66	19.81	-1.88	3.65	-0.04	-2.64	-0.63	2.12	-2.31	0.14	0.65	2.8	1.13	1.05	-0.11	9.55	-0.43	0.51	2.6	-1.48	-0.62
559	0.9	-0.55	0.39	0.72	3.95	1.12	1.04	0.87	1.02	-2.59	-0.38	-1.35	-1.08	5.05	1.59	0.17	-1.31	0.35	2.51	-1.62	2.94	0.22	0.79	1.43	0.92	1.06	1.01	-0.21	6.61	-1.74	3.29	0.14	-0.7	-0.88	-1.65	1.23	-0.3	0.45	-10.31	-1.59	3.96	1.56	-0.02	-5.12	-0.56	-0.86	5.94	-2.1	0.07
560	0.25	1.08	0.94	-1.73	2.56	-0.14	-2.66	-1.24	0.17	4.16	0.63	-2.33	2.27	1.34	1.14	0.28	1.06	-2.76	-1.37	5.13	0.08	0.73	-0.28	0.41	-0.32	-0.67	-0.84	-0.92	-18.66	-1.04	3.05	0.32	-1.79	-0.64	-1.19	-1.05	-0.91	-1.02	2.44	1.32	-5.24	-1.64	0.02	4.77	0.57	0.87	1.35	0.94	0.98
561	-1.44	2.72	-2.54	2.94	1.47	1.19	0.07	0.93	-0.32	0.42	-0.33	-12.02	0.64	-2.73	-1.34	4.84	1.61	1.23	0.1	1.1	-2.71	-0.35	-0.83	4.9	-2.12	3.26	1.51	0.08	-1.23	0.35	0.73	2.56	0.88	0.96	1.11	0.98	0.99	1.01	-1.33	0.3	0.71	-0.21	16.77	1.54	1.19	0.42	0.94	1.08	-0.63
562	1.01	-0.31	-3.22	1.57	1.17	1.07	-13.75	2.11	1.35	-7.44	-1.76	4.61	0	2.55	-1.87	-0.42	1.6	0.67	1.16	-0.46	-2.1	1.62	0.56	-0.65	-0.86	-0.94	0.08	0.55	20.94	1.22	-3.27	-1.45	-1.17	0.03	10.37	-0.49	-1.56	-1.11	0.19	0.64	4.43	0.83	0.94	-6.48	-0.17	0.64	1.9	0.85	-0.44
563	-0.85	-0.95	0.15	7.94	-0.54	0.47	-5.75	-0.36	2.08	1.23	0.58	0.94	1.09	-1.54	-0.64	-0.92	0.24	-6.88	0.37	1.75	-1.81	0.22	2.77	-1.68	-0.5	1.61	-0.32	0.47	-8.65	-0.33	0.58	2.13	-1.49	-0.63	0.64	-3.94	2.08	-3.14	0.06	2.73	1.26	-4.23	-0.16	-1.55	-1.13	-0.76	-0.96	3.8	0.27
564	1.69	0.74	1.15	-2	-0.48	-1.25	2.14	0.43	-1.72	2.36	0.32	1.34	0.83	-0.54	-0.82	0.17	0.61	-0.21	0.4	58.08	-0.69	-0.9	0.19	-9.35	-1.49	3.82	0.14	1.54	1.13	-0.16	6.55	-0.4	0.51	0.79	-0.16	0.44	0.72	0.86	-260.04	1.93	-3.91	-0.02	0.72	1.61	-0.65	0.4	0.73	3.26	1.11
565	0.07	0.55	15.52	0.78	0.93	1.21	1.02	1.01	0.97	-1.24	-1.07	0.13	0.6	-0.23	-22.44	0.6	0.87	-6.73	0.15	2.08	-0.45	3.26	-2.03	-0.3	1.56	1.14	1.06	-11.62	0.05	0.67	0.86	2.11	0.93	1.06	0.98	-0.47	-2.15	1.59	0.57	-0.65	-0.86	-0.94	0.08	0.55	-0.23	0.39	110.96	1.3	-0.23
566	0.35	3.47	0.71	-2.39	-0.47	-0.86	-1.3	-0.94	-1.04	1.83	0.54	-1.73	-1.19	-0.62	-1.07	0.39	2.49	1.19	1.07	-0.09	-8.62	-0.57	-1.39	-1.08	4.57	0.19	1.55	-2.07	-1.28	0.08	-6.59	-1.42	-1.15	8.2	0.07	-0.67	5.33	0.3	-0.61	5.04	-2	-1.3	0.04	-7.25	-0.52	0.52	-5.15	0.27	0.74
567	1.47	-0.27	4.1	-1.87	3.14	-2.66	-1.44	-1.18	-0.08	0.92	-0.33	0.42	-0.33	-11.95	-0.68	0.45	-0.38	0.36	10.36	1.29	1.1	1.04	-0.04	-0.54	0.24	-0.38	-0.69	-81.97	1.16	-0.28	-0.69	12.82	-1.92	0.07	-3.95	0.42	0.79	0.91	-0.1	20.21	0.46	-0.52	-2.39	-0.8	2.39	0.45	-1.81	-1.2	0.13
568	7.22	0.66	0.89	1.31	1.04	-3.65	0.17	-0.56	0.31	-13.04	0.35	-2.48	-0.54	-1.28	-0.87	-0.97	-1.07	-1.01	-0.99	0.66	-3.53	-0.38	1.92	-0.33	-2.25	-0.73	-1.19	0.5	1.91	-1.62	-0.56	1.65	1.17	0.64	0.95	0.98	-8.48	-0.13	-0.73	0.27	0.66	5.53	-1.23	3.08	1.43	-5.12	-1.64	0.02	4.85
569	-1.17	0.01	0.53	-0.25	-36.98	0.62	0.87	-0.2	9.47	0.44	0.82	0.92	0.96	1.49	1.02	0.98	-0.61	-0.85	-1.63	-0.93	2.6	-2.36	-1.36	-1.15	12.34	-2.15	-0.02	-1.36	0.37	2.36	0.74	0.92	0.97	1.19	0.99	-0.37	0.42	-10.18	0.3	-0.55	-2.48	1.46	-2.95	-0.25	0.67	-0.32	0.4	0.71	-42.08
570	-0.62	10.87	-0.22	2.4	-0.36	0.48	-7.24	1.87	-0.11	0.54	-0.29	-10.67	-0.66	-1.32	-0.89	2.11	-0.26	-2.43	1.71	-0.21	-2.92	-1.24	-0.67	-1.09	2.35	-0.22	-2.46	1.73	-2.92	2.63	-2.98	0.03	0.61	2.9	0.82	-0.43	0.4	-0.35	0.35	-0.34	0.34	78.6	1.33	1.11	-0.1	8.7	0.49	-2.31	0.3
571	0	-44.29	-1.48	3.54	-0.1	-0.65	0.26	-13.12	-1.54	-1.19	-0.4	-0.94	0.31	-0.43	12.54	-1.79	-0.29	-1.25	2.31	1.32	1.13	0.39	-0.89	0.34	0.71	-0.2	-0.61	0.21	55.73	-1.41	-0.6	1.54	-2.52	2.6	1.41	-5.93	2.36	-0.01	-3.41	1.75	1.22	1.09	-0.03	-13.53	0.5	-2.61	2.15	1.32	0.3
572	2.16	0.13	-0.75	0.32	0.69	-18.25	1.9	1.29	-0.03	7.84	1.42	0.52	1.15	0.91	1.04	1.01	1	0.98	-0.85	3.18	1.41	0.35	0.9	1.15	1.03	-0.24	5.97	0.45	1.45	0.83	1.1	-1.98	-1.25	0.1	-6.56	-0.5	-0.84	0.22	-0.43	-8.81	1.34	-3.19	0.14	-0.56	-2.93	0.67	1.4	0.88	1.07
573	274.81	-1.72	-1.24	-1.1	0.02	0.53	-0.25	0.38	-0.31	334.84	-0.34	-1.66	-1.13	0.18	0.63	-0.22	0.4	0.7	25.87	1.14	0.85	-1.61	-0.63	-1.17	-1.04	-1.02	-1.01	-1	-1	-1	-1	-1	-1	-1	-1	-1	-1	24972.2	-2	-1.33	0	0.53	8	1.21	1.07	1.03	-0.05	0.49	-48.77
574	-0.31	0.43	5.26	1.24	1.08	1.04	-16.27	-0.05	0.67	0.86	-0.14	0.45	-43.4	0.28	-0.57	5.81	-1.96	-1.29	6.87	1.72	-0.01	-4.61	-0.57	0.52	0.8	2.26	-1.24	2.95	-2.44	2.99	-0.04	0.59	0.81	0.91	0.96	-0.03	0.49	0.74	-652.76	-1.87	-0.13	-1.29	-1.08	5.58	-2.22	-0.11	-1.36	-1.09	-0.8
575	-0.46	3.51	1.39	0.44	0.9	0.96	-0.13	0.47	0.74	11.2	0.87	-0.38	0.41	-10.73	1.79	1.25	-7.22	-0.05	-0.71	5.33	0.29	-1.97	-1.21	-1.08	-0.61	-1.04	2.7	1.36	-0.08	0.51	-16.13	-0.28	-1.66	-1.14	-0.77	1.4	0.72	1.12	0.94	0.98	-4.89	-0.21	-0.77	5.28	-0.2	-0.71	0.25	0.65	7.29
576	-1.19	1.67	1.18	1.08	-0.05	0.5	13.55	0.75	-2.69	-0.42	0.61	0.84	1.85	1.06	-0.28	-3.41	-0.69	-0.9	0.2	5.92	-1.52	-0.55	1.57	1.15	1.06	-0.06	-0.55	38.55	-0.23	2.28	1.25	1.1	0.58	0.96	0.99	-0.13	-0.59	0.23	27.54	-0.6	-0.87	-0.94	-1.41	-0.97	0.37	0.73	-12.33	0.17	-0.59
577	1.09	-2.73	-1.37	0.08	0.58	5.16	-0.73	2.9	0.41	1.37	1.09	-0.17	-0.63	0.22	18.22	1.36	0.62	0.93	1.12	-1.49	-0.66	1.7	1.18	1.07	0.62	0.97	0.99	-7.67	2.13	1.35	-7.07	-1.74	-1.27	-1.12	0	18.57	-1.54	0.17	-0.5	0.3	-19.96	1.7	1.23	0.35	1.1	1.03	-0.15	-0.61	22.18
578	0.34	-0.36	31.89	1.64	-0.11	4.42	0.52	0.85	0.94	-12.88	0.09	0.68	0.86	-15.16	0.11	0.69	-6.5	2	-3.37	-1.52	5.47	1.68	0	-4.86	0.46	0.81	-7.24	-1.63	4.29	1.6	0.06	-1.26	-1.07	-0.83	-1.03	2.5	1.34	1.13	1.06	1.03	-44.51	0.01	-0.66	-2.05	1.43	-0.26	0.47	0.76	4.23
579	10.99	0.88	0.96	-0.16	-0.61	0.22	24.84	-0.6	2.65	1.33	-0.11	0.5	5.77	1.21	-0.24	4.96	0.46	-0.55	5	-1.98	0.11	0.63	-10.79	0.22	1.9	-1.88	-0.45	0.66	-4.13	-1.46	-0.34	1.35	0.77	0.95	0.98	0.99	1	-44.73	-1.93	0.01	4.06	-0.45	-0.8	-1.71	-1.07	0.26	0.68	-0.21	0.41
580	-2.28	2.85	1.45	-0.03	0.53	-17.51	-1.67	0.08	3.91	1.31	1.11	1.05	-0.04	18.78	-1.56	-1.18	0.07	0.57	7.32	0.79	-2.68	-1.34	4.97	1.62	0.09	1.23	1.07	1.03	1.01	1.01	-52.33	2.02	0.02	0.8	-4.03	2.15	-3.16	0.05	-2.93	0.41	0.78	0.9	-17.58	-0.1	1.99	-0.38	-0.76	-2.07	0.74
581	19.92	1.85	0.07	-0.79	3.92	-0.21	-2.16	0.47	0.8	1.8	0.91	-2.56	2.35	1.36	-6.04	0.03	-2.42	-0.62	-1.25	1.97	0.48	-0.64	-0.86	-1.71	0.79	-0.37	-3.12	1.53	0.58	1.16	-2.22	-1.3	0.09	5.45	1.35	0.59	-0.7	3.72	-2.13	3.12	-2.75	-1.45	6.11	1.71	0.01	1.26	-0.36	-0.74	0.2
582	8	1.19	0.8	-1.58	-0.65	0.61	1.74	0.85	0.95	0.98	0.99	-0.04	0.49	0.75	28.41	1.12	1.04	0.87	1.02	0.99	1.01	-0.47	-2.13	0.57	-3.17	-1.38	4.64	-2.39	-0.07	0.75	1.46	0.9	1.07	-1.86	2.56	0.25	-1.64	2.31	0.34	-0.66	0.33	-7.66	-1.51	0.12	-0.51	12.7	-0.26	2.41	-2.05
583	-0.26	1.54	-0.34	3.79	1.39	1.14	1.06	-0.03	19.56	-1.55	-0.48	-1.18	2.29	1.31	-0.08	6.24	-0.43	-0.8	-1.68	-0.91	-0.97	-1.07	1.33	0.75	-1.7	-0.61	-0.91	-0.96	10.6	-2.08	-1.34	7.28	-2.3	0	-3.53	1.75	-3.07	2.62	1.43	1.17	1.08	-24.8	0	1.93	0.67	0.91	-0.22	-0.64	-5.16
584	1.01	1.01	-68.35	0.01	2.02	-0.4	-0.77	8.63	0.21	0.75	0.9	-0.12	16.28	1.51	-0.15	0.51	-11.97	1.83	-3.51	2.63	0.05	0.77	0.91	0.96	0.98	0.99	-0.02	95.04	0.49	0.83	-0.22	9.46	0.43	1.5	0.82	-2.06	0.27	-3.44	-0.5	2.06	-0.31	-2.27	0.51	1.7	-1.7	-0.54	1.66	-0.31	0.47
585	-0.02	-0.53	44.55	0.25	-0.59	-0.82	-2.21	1.22	1.07	-0.12	-6.71	-1.36	0.18	0.64	-13.45	-1.69	0.07	0.6	4.02	1.17	0.81	1.06	1.02	0.96	1.01	1	-0.55	0.39	0.73	0.87	0.94	0.97	-0.02	0.49	183.74	0.75	1.25	1.05	0.92	-1.44	-1.13	-1.05	-1.02	-1.01	0.01	-0.5	0.25	-0.37	0.31
586	1.44	-3.06	-1.44	-1.17	-0.23	-0.94	0.32	0.7	-0.2	-14.28	1.45	0.58	-1.55	-1.15	5.69	1.64	1.23	0.13	1.1	0.92	1.03	1.01	1	1	-24.09	2.04	1.34	1.14	1.07	-30.73	2.07	1.35	0	1.15	1.04	1.02	1.01	1	1	1	1	1	0.89	1	-3	-1.4	-1.15	10.34	1.8
587	1.53	-0.14	-3.66	-0.63	0.5	-0.37	-0.71	23.67	0.18	1.77	1.16	0.73	1.06	-0.4	-0.75	0.19	0.61	0.81	0.91	0.95	11.08	0.98	0.99	1.02	1	1	-0.12	-0.59	28.43	-1.83	3.68	1.55	-0.02	5.46	0.54	-2.28	2.23	1.33	-0.06	0.52	6.58	-1.31	-1.1	0.11	6.98	-0.51	2.72	0.47	-1.92
588	-2.5	-0.02	-1.42	0.37	2.3	1.18	-4.03	-0.2	1.78	1.18	1.07	1.03	1.02	1.01	1	0.66	-0.99	-1.01	-1	-1	0.68	1.46	0.88	0.97	-5.57	-0.19	-1.6	0.42	-3.57	-1.39	4.42	1.58	1.22	1.1	1.05	0	40.39	0.5	1.48	1.1	0.84	1.04	1.01	-5.77	0.13	2.18	0.68	-0.53	-2.09
589	-0.62	-1.16	0.44	0.77	-10.16	-1.69	0.06	-0.54	-4.54	0.7	1.34	-1.72	2.68	1.4	-5.54	-0.05	-1.67	2.11	1.29	-0.08	0.51	6.58	-0.71	0.42	-5.49	-1.48	-0.39	1.39	1.11	1.05	0.75	1.02	0.98	1.01	-2.16	0.24	2.47	-0.49	-0.81	-1.71	-1.07	-0.92	-0.98	-1.02	-1	3.97	1.5	0.25	1.19
590	-0.25	3.33	1.35	1.13	1.06	1.03	-0.01	39.29	-1.53	0.17	3.46	1.28	-3.94	0.12	0.67	0.85	-18.09	1.98	-0.04	3.92	1.34	1.12	-8.65	-1.75	-1.27	-1.12	-1.05	0	0.51	-107.77	1.76	0.25	1.25	-2.35	2.52	0.2	0.8	0.92	-10.52	2.06	0.11	-0.76	-0.91	9.56	-2.06	-0.12	1.42	-0.35	0.45
591	1.63	-0.4	3.57	1.39	1.14	1.06	1.03	0.45	-1.04	2.94	-0.2	-0.69	0.24	-0.41	-0.71	-13.12	1.17	-3.12	2.39	1.38	0.17	1.15	1.05	1.02	1.01	-26.78	-1.9	4.12	1.61	-5.26	2.47	0	-0.59	0.27	-0.39	0.32	-0.35	0.33	0.67	0.83	0.92	0.96	144.57	0.98	1.02	0.99	-2.2	2.45	1.37
592	0.98	1.55	1.01	1	-0.14	0.47	0.74	-0.14	-55.81	1.44	1.15	-0.08	8.5	-0.44	-0.8	6.9	0.22	0.76	0.9	0.95	-27.03	2.01	-0.02	3.92	0.57	1.33	1.07	1.03	-0.09	0.48	0.75	0.88	-166.34	1.94	-0.02	0.56	0.8	4.04	-0.85	0.37	0.73	2.97	0.87	0.96	1.11	0.98	-2.52	2.39	0.22
593	1.16	-0.56	3.63	-2.06	-1.31	6.47	0.05	-0.69	5.19	1.53	0.3	-1.35	2.52	1.35	0.34	1.14	-0.37	-2.51	0.55	1.6	-0.54	3.38	1.39	-0.1	-0.6	15.36	0.24	0.76	1.69	-0.69	-1.41	1.67	1.19	1.08	1.04	1.02	1.01	1	0.57	1	-0.33	5.02	-1.86	-1.26	6.78	1.71	1.26	1.11	1.05
594	1.81	0.76	1.15	-1.96	-1.25	5.62	0.1	1.65	1.15	0.73	-0.74	3.49	-0.23	0.54	2.87	1.17	-3.65	0.15	2.35	-0.46	-1.8	0.53	1.71	0.82	1.12	-0.51	-1.91	-0.81	-1.14	1.89	1.23	1.09	1.04	1.02	-0.01	-0.51	-0.76	346.79	1.87	0.12	0.83	-0.3	-4.04	1.52	0.57	1.16	-0.42	0.42	-0.35
595	2.96	0	-0.6	0.27	9.04	-0.6	2.74	1.34	1.13	1.06	1.03	1.01	-83.72	-0.01	0.67	1.98	-1.43	-0.67	1.65	1.17	0.63	-1.31	-1.09	-0.77	-0.97	3.64	1.46	1.18	-0.03	-9.89	0.49	0.82	1.56	0.92	1.06	1.01	1.01	1	1	1	0.98	1	1	1	1	1	-0.83	0.35	0.72
596	0.05	0.62	2.89	1.15	-0.25	5.19	0.46	-2.16	2.22	1.32	1.13	0.31	-0.9	0.33	0.71	0.86	3.23	-1.13	0.31	0.7	0.86	-0.1	34.11	1.52	0.46	0.89	0.96	0.98	0.99	1	1.18	1	1	1	1	1	1	1	-0.7	-0.89	0.16	0.6	-0.22	0.4	47.33	1.29	1.1	-7.35	0.08
597	-0.74	-0.89	-0.95	0.06	0.54	0.77	29.73	0.89	-2.87	0.22	-3.04	1.93	0.36	-1.58	-0.69	0.59	1.81	0.84	-0.46	-0.78	0.18	0.61	0.81	11.38	-1.11	-1.04	-1.02	-1.01	30.82	1.91	1.31	1.13	1.06	1.03	1.01	0.03	-0.99	3.02	0.33	1.4	1.1	-5	-1.59	0.04	0.58	0.8	4.66	1.09	-3.2
598	3.71	0.19	-0.67	0.32	0.69	-21.27	1.89	1.29	1.12	-0.01	15.58	1.46	1.16	1.07	0.51	0.97	-0.32	5.29	0.43	-2.13	-0.56	0.59	1.88	0.83	0.95	0.98	-12.67	2.07	1.34	1.14	1.07	-29.76	0	-0.68	0.29	0.67	0.84	5.81	0.92	-2.86	2.31	1.36	1.15	1.07	-25.3	2.07	-3.84	2.7	1.46
599	-0.84	0.35	0.72	3.2	0.87	0.96	0.98	0.99	1	-0.02	0.49	61.67	-1.26	-1.09	7.22	-2.18	0.03	3.47	-1.73	3.06	-2.62	-1.43	-0.1	-0.88	3.59	-0.2	-0.7	0.24	7.9	1.32	-3.57	0.12	0.66	2.42	1.12	1.04	1.02	-16.84	2.07	1.34	-0.01	-0.54	-7.53	1.29	-3.14	2.44	-3.03	-1.49	5.77
[truncated: 11 more columns]
