# Supplementary material for: SaPt-CNN-LSTM-AR-EA: a hybrid ensemble learning framework for time series-based multivariate DNA sequence prediction
Source: PeerJ. 2023 Oct 4;11:e16192. doi: 10.7717/peerj.16192 (PMC10559882; doi:10.7717/peerj.16192)
Supplement: Supplemental Information 1 [file peerj-11-16192-s001.zip › Source data/Supporting Information/A(3).xlsx]

## Sheet: page_1
DataPoint	1	2	3	4	5	6	7	8	9	10	11	12	13	14	15	16	17	18	19	20	21	22	23	24	25	26	27	28	29	30	31	32	33	34	35	36	37	38	39	40	41	42	43	44	45	46	47	48	49
1	0	0.89	0	0	0.9	0	0	0.87	0	0.7	1.36	0.55	1.13	0.44	0.95	1.18	1.39	0.6	0	0.51	0	-0.32	-0.44	-0.42	-0.22	0	-0.15	0	0.26	0.54	0.2	0	0.13	0	-0.15	-0.14	0	-0.12	0	-0.11	-0.06	0	-0.05	0	0.14	0	0	0.09	0.05
2	0.85	0.97	1.49	1.65	1	0.97	1.08	1.65	1.8	1.96	1.94	2.1	2.09	2.25	2.39	2.51	2.62	2.65	2.74	3.58	3.68	3.76	3.83	2.84	1.87	1.89	1.92	1.95	1.97	1.98	1.99	1.99	1.99	1.99	2.98	2.97	1.99	1.99	1.98	2.97	1.99	1.99	2.98	1.99	1.99	2.98	2.98	3.96	3.97
3	2.98	3.97	3.96	4.95	5.93	5.93	5.91	4.95	3.98	3.97	4.96	4.96	5.94	5.93	5.93	5.91	5.9	5.89	4.93	3.96	3.95	2.98	2.97	1.99	2.98	2.98	3.97	2.99	2	2	1.99	1.99	1.98	1.97	1.97	1.96	0.98	1.98	1.97	2.96	2.95	2.94	3.94	2.97	1.98	1	0	0	1
4	5.96	5.96	6.94	6.94	6.93	6.92	6.91	6.89	6.88	6.87	7.85	7.84	8.83	7.88	8.86	7.9	7.88	7.88	7.86	7.85	6.9	5.93	5.92	6.91	6.9	5.94	5.92	4.95	3.97	4.97	5.96	6.95	7.93	7.92	7.92	7.91	7.9	7.88	7.87	7.86	8.85	9.83	10.8	11.77	10.82	10.82	10.81	10.8	10.79
5	12.78	11.82	10.86	11.83	12.79	13.74	13.75	13.76	13.76	13.75	13.75	14.71	13.76	12.8	12.8	12.79	11.83	10.87	10.87	11.84	10.87	9.9	10.86	10.87	11.83	12.79	13.73	13.75	13.76	13.76	13.76	12.8	13.75	14.7	15.63	16.56	16.57	16.59	16.59	16.6	16.62	16.63	15.68	14.73	13.76	12.8	12.8	13.75	13.76
6	7.92	8.89	8.9	7.91	6.92	5.93	6.9	6.91	7.87	7.89	6.9	5.9	6.87	5.88	4.89	5.85	6.8	6.81	7.76	7.79	8.73	8.76	9.7	10.64	9.65	9.67	10.6	10.62	9.63	10.56	9.57	9.61	9.63	9.67	9.69	9.72	10.66	9.67	8.68	9.61	8.63	9.55	10.47	11.38	11.43	12.33	12.36	13.26	12.28
7	11.7	11.72	12.66	13.59	14.52	14.55	13.57	13.59	13.61	13.64	14.57	15.5	16.41	15.43	15.45	15.5	16.41	16.46	16.5	15.52	15.55	14.57	14.59	15.52	15.54	15.57	15.59	15.6	15.62	14.64	14.67	14.69	15.63	15.66	16.59	17.52	18.44	19.36	20.27	20.28	21.18	21.2	20.24	20.28	20.32	21.23	21.27	22.18	23.08
8	26.83	26.88	26.92	27.82	27.82	26.88	25.94	25	25.04	25.93	26.82	26.87	26.92	26.92	26.96	27.86	28.75	29.63	30.51	29.57	30.44	31.31	30.37	31.23	32.08	31.14	31.99	31.04	31.12	31.97	31.99	31.04	31.12	31.14	31.99	32.07	31.12	31.14	31.21	31.23	31.3	31.31	30.37	30.43	31.3	31.36	32.23	31.28	32.14
9	33.94	33	33.07	33.93	34.77	34.78	34.79	35.64	35.65	34.71	33.78	33.86	32.92	33	33.07	33.08	33.09	32.16	32.17	33.02	33.03	33.88	34.72	34.8	33.87	33.95	34.79	34.87	34.88	34.88	33.95	34.03	34.03	34.1	33.17	33.23	34.09	33.16	33.23	32.29	32.35	33.22	34.08	34.94	35.79	35.8	36.64	36.65	36.65
10	37.63	37.62	37.68	36.77	36.76	35.86	35.85	35.83	35.89	35.94	35.99	35.09	35.07	35.94	35.99	35.09	34.18	33.27	32.36	33.23	33.28	32.36	32.41	31.49	31.49	30.56	31.44	30.51	31.38	32.25	31.31	32.17	32.18	33.04	33.11	33.11	33.11	32.19	32.19	32.25	32.31	31.38	31.44	31.49	32.36	32.42	33.29	34.16	33.23
11	29.49	30.35	30.42	30.48	30.49	30.5	30.55	30.56	30.56	29.63	29.68	30.56	30.56	31.44	32.31	33.17	34.03	34.1	34.16	33.23	33.23	33.23	32.31	32.36	32.36	33.23	33.29	32.36	33.23	33.23	33.29	32.36	31.43	31.49	30.55	30.61	30.66	31.54	30.6	30.61	31.49	31.54	31.59	31.59	32.47	32.52	31.59	32.47	31.53
12	33.17	33.17	34.03	33.11	33.17	33.17	33.17	32.25	33.11	33.97	34.82	35.66	35.74	34.81	33.89	33.89	33.9	32.97	32.97	32.98	33.82	32.9	32.9	32.91	32.9	33.75	34.58	34.58	33.67	33.67	33.75	32.83	31.91	31.91	32.75	32.83	33.67	32.75	33.58	33.67	32.74	33.57	34.4	35.22	34.29	34.39	33.46	33.47	33.57
13	33.81	32.9	31.99	32.06	31.14	31.99	31.99	31.98	31.98	31.07	30.15	30.15	30.21	29.29	29.36	29.42	28.49	28.55	28.6	28.6	28.65	28.69	29.57	30.45	31.32	31.31	31.36	31.35	30.44	30.48	29.57	30.45	31.32	32.18	33.04	33.89	33.89	33.88	33.87	33.93	33.03	33.08	33.94	33.93	34.78	34.84	35.7	34.8	33.89
14	37.64	36.75	36.8	36.85	35.96	35.05	35.1	35.15	35.19	34.29	35.16	36.03	36.08	35.17	35.16	36.03	36.9	35.99	36.85	37.71	37.7	36.79	36.78	37.64	38.48	39.32	40.16	40.15	40.14	40.22	40.2	40.19	40.26	40.32	40.3	40.36	40.33	40.3	40.26	40.31	40.36	41.22	42.08	42.04	42.89	42.85	42.81	42.86	42.9
15	41.74	42.61	43.47	44.33	44.26	44.19	44.11	44.15	44.18	44.09	43.28	43.31	43.22	43.13	43.03	43.05	42.25	42.27	42.17	41.36	41.38	41.28	41.17	41.18	41.19	40.39	40.4	40.28	39.48	39.49	38.68	38.68	37.87	37.87	37.77	37.65	38.57	39.49	39.49	39.48	39.48	40.4	40.28	40.16	40.16	40.15	41.07	41.99	42.9
16	40.96	41.87	42.77	42.78	43.68	43.69	43.56	43.43	43.43	43.43	42.65	42.65	42.65	43.56	43.56	42.78	43.69	43.56	43.56	42.78	43.69	43.56	44.48	45.39	44.6	44.48	44.34	45.25	45.26	45.12	44.98	44.21	44.06	44.06	43.29	43.29	43.28	43.14	44.06	44.06	44.05	43.9	44.82	45.74	46.66	46.51	46.35	45.59	45.43
17	43.41	42.66	42.65	42.63	41.88	42.81	42.8	42.04	41.27	41.26	40.49	40.47	40.45	40.44	41.38	41.36	40.58	40.56	40.55	39.76	39.74	40.69	41.63	42.57	42.56	43.49	43.48	44.42	45.35	44.56	44.55	43.76	44.69	45.62	44.83	45.75	45.74	46.67	46.66	46.65	45.86	45.85	45.73	44.93	44.81	44.68	44.55	44.42	44.4
18	44.21	44.19	44.17	45.11	44.97	45.91	46.85	46.84	47.77	47.63	46.85	47.79	48.72	47.95	48.88	48.74	47.96	47.82	47.67	47.66	47.64	46.87	46.85	46.84	46.06	45.27	46.21	45.43	45.29	45.27	45.26	45.24	45.22	45.2	44.41	44.27	44.12	43.98	43.2	43.17	42.39	43.34	42.55	43.5	44.45	43.66	44.6	44.58	45.53
19	50.69	49.91	50.84	50.05	50.98	50.97	50.18	50.17	50.16	49.37	49.24	49.11	50.04	50.03	50.96	50.95	50.94	50.81	50.02	50.95	50.94	51.87	52.8	53.72	53.72	54.64	54.51	55.43	54.64	54.51	53.73	53.72	54.64	53.85	53.06	53.06	53.98	53.97	53.18	52.38	51.57	50.76	51.68	52.6	51.79	52.7	52.7	52.7	52.7
20	52.8	52.79	51.98	51.97	52.89	52.89	52.88	53.8	53.8	53.79	53.79	54.71	55.63	56.55	56.55	56.55	57.47	57.46	58.38	58.38	58.38	59.29	58.48	57.65	58.57	59.48	60.39	61.3	62.2	63.1	64	64.89	65.78	64.96	64.13	65.02	65.9	66.78	67.66	68.53	67.7	67.63	66.79	66.83	67.7	68.57	69.43	70.3	70.34
21	69.7	70.56	71.41	72.26	73.11	73.17	74.01	73.16	74.01	74.85	74.91	75.75	75.81	74.96	75.8	76.63	77.46	78.29	79.12	79.95	79.09	78.23	77.37	76.5	76.58	76.66	77.48	77.44	77.41	78.23	78.31	79.13	79.21	80.03	79.99	80.81	80.89	80.03	79.17	79.13	79.09	79.91	79.99	79.13	79.21	79.17	79.12	79.95	80.02
22	77.5	76.65	75.8	75.75	75.7	75.76	75.81	74.97	75.02	74.97	74.91	75.76	75.81	75.76	74.91	74.07	74.12	73.27	73.22	73.16	74.01	73.17	73.11	73.05	72.99	73.04	73.09	73.03	73.07	73.93	73.86	73.79	74.65	73.82	72.98	72.14	72.99	73.84	73.9	73.95	74.8	74.85	74.78	74.72	75.57	75.62	75.55	76.4	75.57
23	75.4	75.32	75.37	74.54	74.47	73.64	74.5	74.42	73.6	73.52	73.44	74.3	74.34	75.2	75.24	76.1	76.02	76.87	76.05	76.1	75.28	75.32	74.5	73.68	74.53	74.58	74.5	73.68	72.85	73.7	72.87	72.91	73.77	72.93	72.98	73.83	72.99	72.93	72.98	73.03	72.19	73.04	72.2	72.25	72.19	73.04	73.09	73.95	73.99
24	76.33	76.25	77.1	76.28	75.45	75.38	74.55	74.48	73.65	73.58	73.51	74.36	74.28	74.21	75.05	75.1	74.28	74.33	73.51	74.36	73.53	73.46	72.63	72.56	72.49	72.41	72.46	72.5	73.36	73.4	73.44	74.3	74.22	74.13	74.05	74.09	74	74.85	74.9	75.75	75.79	75.7	75.6	75.5	75.4	74.6	75.46	76.32	75.52
25	74.56	75.42	75.46	74.66	74.7	73.9	73.94	74.8	75.66	75.7	75.74	76.6	76.64	76.67	76.71	76.61	76.64	77.51	77.41	77.44	77.33	77.22	76.43	76.46	76.48	76.37	77.25	77.27	78.15	78.18	78.2	77.41	76.62	77.5	77.52	78.4	77.6	78.47	78.37	78.4	77.6	77.63	77.65	76.85	76.75	77.63	78.5	78.53	78.42
26	79.41	79.43	79.46	79.35	78.55	77.76	77.65	77.54	78.42	79.3	80.17	80.2	80.23	79.43	79.33	80.2	81.08	81.1	80.31	80.34	80.23	81.1	81.13	82.01	81.21	80.41	79.61	79.51	79.54	79.43	79.33	79.22	79.11	78.31	78.34	78.36	78.25	78.13	77.34	78.23	77.43	76.64	76.66	76.68	77.57	77.59	78.47	77.67	76.87
27	78.55	78.58	79.46	79.48	80.36	80.39	81.26	81.29	81.31	82.19	83.07	82.27	81.47	81.37	81.39	81.29	81.18	82.06	82.94	83.81	83.84	84.71	85.58	86.45	86.48	86.38	87.24	87.28	86.48	85.68	86.55	86.59	85.79	85.82	86.69	87.55	87.59	86.78	87.65	87.68	88.55	87.74	86.93	86.97	87.83	88.69	89.55	88.74	87.92
28	85.75	86.6	85.78	84.94	85.8	85.84	86.7	87.55	88.4	87.57	86.73	86.67	87.51	88.36	88.41	88.35	87.51	88.36	88.41	88.47	88.4	88.45	89.3	89.35	90.2	91.04	90.21	89.37	88.53	89.38	89.43	89.49	89.54	89.6	89.53	89.58	89.63	89.67	89.72	89.65	90.51	91.36	90.53	89.69	88.85	88.9	88.94	88.99	89.85
29	88.96	89.01	89.86	89.91	89.95	89.99	89.93	90.79	89.95	89.11	89.97	89.91	90.76	91.62	91.67	91.71	92.57	93.42	92.58	92.52	91.68	92.53	92.47	93.32	93.37	92.53	92.47	92.41	93.26	93.2	92.36	93.21	93.26	93.31	92.47	92.52	92.57	92.51	93.36	94.21	94.26	94.31	94.36	93.52	93.56	94.42	94.46	95.32	96.17
30	98.89	98.84	99.68	99.74	99.68	100.52	100.58	101.42	101.48	101.42	101.48	102.32	101.48	100.64	100.58	101.42	102.26	102.32	102.26	103.11	103.16	103.22	102.38	101.54	101.48	100.64	100.69	99.85	99.9	99.85	100.69	100.64	101.48	100.64	99.79	99.74	98.89	98.95	99.79	98.95	98.89	98.84	99.68	99.62	100.46	101.3	101.36	101.42	102.26
31	106.64	107.47	107.53	108.37	108.43	108.5	108.56	108.62	108.56	109.4	109.34	109.27	110.11	110.05	109.98	109.91	109.08	109.14	109.2	109.13	108.3	107.47	106.64	106.69	107.53	108.37	107.54	107.6	108.44	108.37	109.21	109.27	109.21	108.37	108.43	107.6	106.76	107.6	108.44	107.6	106.76	106.82	106.88	106.04	106.1	106.15	105.31	106.15	106.99
32	104.61	105.46	106.29	106.36	105.5	104.65	104.71	103.85	103.91	103.87	104.71	105.55	106.39	107.22	107.29	106.43	105.57	104.71	105.54	105.5	105.46	106.29	106.36	107.2	107.26	107.33	108.17	108.23	107.37	107.44	107.4	108.23	108.3	109.13	109.97	110.8	110.87	110.01	110.84	111.67	111.63	112.46	113.29	114.11	114.19	113.33	112.47	113.29	113.25
33	113.43	113.39	113.46	113.41	114.24	115.07	115.9	116.72	116.68	116.63	115.78	114.92	115	114.14	114.22	113.36	112.5	112.57	112.65	113.48	113.43	112.57	113.4	113.36	112.5	111.64	111.71	110.85	110.81	111.64	112.47	113.29	113.37	113.44	112.58	113.41	114.23	115.05	115.87	116.69	116.65	116.61	115.75	115.71	114.85	114.81	114.77	114.85	114.93
34	116.08	116.03	116.87	116.93	116.88	117.71	117.78	118.61	119.44	119.51	119.45	120.29	121.11	121.94	122.77	123.59	124.41	124.49	123.64	123.72	124.54	125.36	126.18	127	126.15	126.97	126.12	125.26	124.41	124.5	124.58	123.73	124.54	123.69	122.83	121.97	122.78	122.87	122.95	122.09	122.17	122.14	122.22	121.36	120.49	120.57	119.71	118.84	117.98
35	117.95	118.03	118.1	118.18	118.25	118.32	119.15	118.29	118.25	118.21	119.04	119.11	119.07	119.9	119.97	120.04	119.18	120.01	120.84	121.67	122.49	122.45	123.28	123.35	123.43	123.38	123.34	122.48	123.31	123.38	123.34	122.48	123.31	123.26	124.09	124.16	124.99	125.06	125.14	124.28	124.36	123.5	123.57	123.53	123.6	123.66	124.5	124.56	124.63
36	120.43	119.57	120.41	120.37	120.43	120.39	120.35	121.18	121.25	121.2	122.04	121.18	121.14	121.98	122.04	122.88	123.71	123.78	124.61	124.56	125.4	126.23	126.18	126.13	126.2	127.03	126.98	126.93	127	126.94	126.89	126.83	126.9	126.96	126.9	126.06	125.22	126.06	125.21	124.37	125.2	124.35	124.3	124.25	124.31	123.47	123.41	123.48	123.54
37	119.38	118.53	118.58	118.64	117.79	117.84	117.89	117.04	116.19	116.24	116.19	116.13	115.28	115.33	115.38	115.32	115.37	115.41	115.36	115.4	115.44	115.38	115.42	115.46	115.4	115.43	115.46	115.4	114.56	114.59	114.62	113.78	113.81	113.75	112.9	112.93	112.09	112.12	112.05	111.99	111.92	111.08	111.96	111.99	112.01	111.17	110.33	110.26	110.2
38	108.27	109.17	109.18	109.2	108.36	108.29	108.21	108.14	109.03	108.96	108.97	108.98	109	108.17	107.33	108.23	108.24	107.41	106.57	107.47	107.48	108.38	109.27	109.29	110.18	109.34	109.27	108.43	108.45	108.46	109.36	109.38	109.39	109.32	110.21	110.23	109.39	108.55	108.48	109.38	109.39	110.29	111.18	112.07	112	111.93	111.09	111.11	110.27
39	108.54	109.43	110.32	111.22	110.37	109.53	109.46	109.4	108.55	109.44	110.33	109.49	108.64	108.58	108.6	107.75	107.77	107.79	106.94	107.84	107.86	107.87	107.89	107.83	106.98	107	107.01	107.03	107.04	106.97	107.87	107.03	106.18	105.33	105.34	105.35	105.37	105.38	105.39	106.29	105.44	104.59	103.73	103.74	102.89	102.9	102.91	102.91	102.06
40	103.74	104.65	104.65	103.8	103.8	103.81	103.74	104.66	103.8	103.74	102.88	102.89	102.03	102.03	102.03	101.18	101.18	101.18	101.11	102.04	101.18	101.18	101.18	100.32	99.46	100.38	100.32	101.24	100.38	99.52	99.46	100.38	101.3	102.22	103.14	102.27	102.28	102.22	103.14	104.05	103.19	102.33	103.24	103.25	102.38	102.33	102.27	101.4	101.41
41	100.37	100.38	101.29	101.3	102.21	102.22	103.14	104.05	103.19	103.13	104.04	104.95	105.86	106.77	106.71	105.85	105.86	105.81	104.95	104.95	104.09	105	105.91	105.05	104.18	104.2	104.21	103.34	104.25	103.38	102.51	103.42	104.33	104.34	104.29	104.3	104.25	105.16	104.29	103.42	104.33	104.34	103.47	103.48	103.43	104.34	105.24	105.26	104.39
42	106.09	106.1	105.23	104.36	104.37	105.28	104.41	105.32	106.23	106.18	106.13	105.26	106.16	105.29	105.31	104.43	104.45	104.4	103.53	103.54	103.49	104.4	104.41	103.54	103.49	103.44	102.57	102.52	103.43	104.34	103.47	103.42	104.33	104.34	104.35	104.3	105.21	105.22	105.17	104.3	104.31	104.26	104.21	103.34	103.35	103.36	103.36	103.37	102.5
43	104.49	104.5	104.51	104.46	105.37	104.5	105.42	106.33	105.45	105.46	105.47	105.48	106.4	105.52	106.43	105.56	106.47	106.48	106.43	105.56	104.68	103.81	103.82	103.83	104.74	104.75	104.76	104.72	103.84	103.79	104.71	105.62	104.74	104.75	104.76	104.72	104.67	103.79	103.8	102.92	103.84	104.75	104.76	104.72	103.84	102.96	102.97	103.88	103
44	99.46	98.57	98.54	99.45	100.36	100.38	101.29	100.4	99.51	98.62	99.53	98.63	99.54	99.51	98.62	98.63	98.65	97.75	96.86	97.77	98.68	98.69	99.6	100.51	100.53	100.5	101.41	100.51	100.48	99.58	100.49	101.39	102.3	102.27	103.17	103.19	103.21	103.24	102.34	101.44	101.42	101.44	101.46	101.47	101.49	101.46	101.43	101.44	100.55
45	98.88	99.79	98.89	98.86	98.88	98.89	97.99	98	98.02	97.11	98.03	97.13	97.14	97.16	97.17	98.09	98.1	98.11	98.08	98.05	98.97	99.89	100.81	99.91	99.92	99.02	99.94	99.95	100.87	99.96	99.98	99.95	99.05	99.96	99.98	99.07	99.99	99.09	98.18	97.27	98.19	97.28	98.19	98.21	99.13	99.14	99.16	99.14	99.11
46	101.95	101.92	101.01	101.93	101.95	101.96	101.05	101.03	101.04	101.05	101.05	101.06	101.99	102	102	102.93	103.85	102.95	103.87	104.79	103.89	104.81	104.82	103.92	103.01	103.93	103.95	104.87	104.88	103.97	103.99	104	104.92	105.84	106.75	105.85	105.82	106.74	106.75	106.77	107.69	107.66	107.63	107.6	106.7	105.8	106.71	107.63	108.54
47	109.5	110.42	111.33	112.24	112.21	112.18	113.09	113.11	113.13	113.1	113.07	112.17	111.27	112.18	111.28	111.26	111.23	110.33	109.43	110.34	110.31	111.22	112.13	111.23	112.13	112.11	112.08	112.99	112.09	112.06	111.16	111.13	111.15	111.17	112.08	112.1	113.01	112.11	111.21	111.23	111.2	112.11	113.01	112.99	113.89	112.99	113.89	113.92	113.94
48	113.01	112.99	113.89	113.92	114.82	114.84	115.74	115.77	115.79	114.89	113.99	114.01	113.99	113.97	114.87	114.89	114.92	114.01	113.99	113.96	113.99	113.08	113.99	114.01	114.92	114.01	113.11	113.13	113.16	113.18	114.08	114.99	114.96	114.98	115.01	115.03	115.05	115.02	115.93	115.95	116.85	116.87	116.85	116.82	117.72	118.63	119.53	120.44	119.54
49	120.46	120.48	120.5	120.52	120.54	120.56	121.46	121.48	121.5	122.41	122.43	123.33	123.35	124.26	124.23	124.24	124.21	124.18	124.14	124.11	123.22	122.33	121.44	120.54	120.56	120.53	119.63	119.65	119.67	119.68	119.64	120.56	121.47	121.43	120.54	119.65	120.56	121.47	120.58	119.68	119.7	118.8	117.9	117	117.91	117.93	117.9	117.87	118.78
50	119.81	120.72	119.82	119.8	119.77	120.67	121.58	121.6	121.62	121.64	122.55	121.65	122.55	122.53	122.5	123.4	123.42	124.33	124.3	125.2	125.22	124.33	124.35	124.37	124.39	125.29	124.4	123.5	123.47	124.38	124.35	124.32	123.42	123.44	123.46	123.48	124.39	124.41	124.38	124.39	124.36	124.33	123.44	123.4	122.51	121.62	122.52	122.54	123.45
51	124.27	125.18	125.2	125.21	126.12	127.03	127.05	127.01	127.92	128.83	128.79	127.9	128.81	128.83	128.79	129.7	128.81	128.83	129.73	129.75	128.86	127.98	127.09	126.19	126.21	126.18	126.19	127.1	127.12	127.13	127.1	128.01	128.02	128.93	128.95	128.06	128.97	129.87	128.98	128.09	128.11	128.08	127.19	128.09	127.2	126.31	126.28	125.38	126.29
52	127.3	127.27	128.18	128.19	128.16	128.18	127.28	127.3	127.32	126.42	126.39	125.5	125.51	125.52	125.54	125.5	125.47	126.38	126.35	127.26	127.23	126.34	126.35	125.46	126.37	126.38	126.35	127.26	127.28	126.38	126.35	126.31	127.23	127.24	127.2	128.12	128.08	128.09	128.1	127.21	127.18	127.19	127.2	127.16	126.27	125.38	125.34	126.26	126.27
53	127.18	127.19	126.3	126.26	126.22	125.33	126.25	127.17	127.13	126.24	126.2	126.21	127.13	126.24	126.25	126.21	126.17	125.29	125.3	125.26	125.21	124.33	124.29	125.21	125.16	126.08	126.04	126.05	126	125.12	124.24	124.25	124.25	124.21	124.17	125.09	125.09	125.1	125.05	125.01	124.13	124.13	125.05	125.06	125.98	126.9	127.82	127.83	126.95
54	124.2	124.21	123.33	123.28	123.24	123.2	123.2	123.16	124.08	124.08	125	125.92	125.88	125.83	126.75	127.67	127.67	127.62	126.75	127.67	128.58	129.5	129.5	129.51	129.52	130.44	129.56	128.68	128.64	127.76	127.77	127.77	126.89	126.9	126.91	126.91	126.92	126.92	126.93	127.85	127.85	128.77	129.7	129.65	129.6	130.52	129.64	129.59	129.54
55	127.78	128.7	129.61	130.53	130.54	129.66	129.67	130.58	130.54	129.66	129.61	128.74	128.69	129.61	128.73	127.85	127.86	126.97	127.89	127.01	127.92	128.83	128.85	128.8	129.72	130.63	130.64	129.76	129.77	129.73	129.69	129.64	129.65	128.77	128.78	127.9	127.91	127.86	126.98	127.9	127.91	128.82	128.78	128.74	127.86	126.97	126.98	126.99	127.91
56	125.19	125.2	125.21	126.13	126.13	127.05	127.97	128.89	128.9	128.02	127.97	127.09	128.01	128.02	127.13	127.09	127.05	126.16	127.08	127.09	126.21	125.32	125.33	124.44	125.36	125.32	126.24	126.25	126.26	125.37	124.48	124.49	124.49	125.42	125.42	125.38	126.3	126.31	125.42	125.43	125.44	126.36	125.47	125.43	125.44	124.55	125.47	125.48	124.59
57	121.69	121.69	122.62	122.62	122.58	121.69	121.69	120.8	120.76	120.72	120.67	121.6	121.6	121.56	121.56	120.67	120.67	121.6	121.6	122.53	122.53	122.53	122.49	122.48	122.48	123.41	122.53	121.65	120.76	120.71	119.83	120.76	119.87	120.8	121.74	120.85	120.85	120.85	119.96	119.07	119.03	118.98	118.09	118.09	118.05	118.01	118.94	118.94	119.87
58	121.78	121.78	120.89	120.85	120.8	120.8	119.91	119.91	119.91	119.02	119.02	118.97	119.91	119.91	119.02	119.02	119.01	118.97	118.92	118.87	118.87	117.98	118.92	118.87	117.99	117.94	118.88	119.82	119.81	119.81	120.75	120.74	120.69	121.63	121.63	121.62	121.57	121.52	122.46	122.46	122.4	121.52	121.47	121.42	121.37	121.36	121.3	121.3	121.24
59	124.92	125.86	124.98	124.98	124.92	124.91	124.04	124.98	124.97	124.09	123.22	123.21	122.33	123.27	122.39	122.34	121.46	121.45	120.57	121.51	122.45	122.44	121.56	121.56	121.55	122.49	121.61	121.56	122.5	122.49	121.61	120.72	119.84	120.78	120.77	121.71	121.71	122.64	122.64	122.63	122.63	122.58	122.57	123.51	123.51	123.5	123.45	124.39	125.33
60	121.81	121.8	120.91	120.02	120.97	120.08	121.02	120.13	121.07	120.18	119.28	119.28	119.27	120.22	120.21	120.21	120.2	120.19	120.19	121.13	121.09	122.03	121.98	121.09	122.04	122.03	122.97	122.08	122.07	123.02	123.96	124.9	125.84	125.83	126.77	125.88	126.82	126.78	127.71	127.71	128.65	129.58	130.52	131.45	131.45	131.41	130.52	130.52	130.47
61	129.35	129.35	128.46	128.46	128.41	128.4	128.35	128.3	127.42	126.53	126.48	127.42	127.37	127.37	128.31	129.25	130.19	130.18	129.3	130.23	130.23	130.23	129.34	128.46	128.45	128.4	127.52	128.46	129.39	129.39	130.33	130.32	129.44	129.43	129.38	130.32	130.27	129.39	130.33	129.44	130.38	131.31	132.25	132.25	131.36	131.31	130.43	129.54	129.49
62	129.2	128.31	129.25	129.25	129.24	129.24	129.19	129.13	129.13	129.12	129.11	129.1	130.05	130.04	129.98	129.97	130.92	130.86	129.98	129.97	129.09	128.21	129.16	129.15	130.09	130.08	129.2	130.14	130.14	130.13	130.12	130.07	131.01	130.95	130.9	130.02	130.01	129.96	129.08	130.02	130.96	130.95	130.07	131.02	131.01	131	131.94	131.89	131.88
63	133.28	133.22	133.2	133.14	132.27	131.4	130.53	130.47	131.41	131.35	132.29	131.42	131.36	132.31	131.44	131.37	131.31	132.25	133.2	133.19	132.32	132.25	132.19	133.13	132.27	132.2	132.19	131.32	131.31	130.44	130.38	130.31	130.3	131.25	131.24	132.18	132.12	133.06	133.05	133.04	132.17	131.3	131.24	131.22	131.16	131.09	131.08	132.03	132.97
64	131.05	130.98	131.93	131.86	131.79	131.78	131.71	131.64	131.62	131.55	131.47	131.46	131.38	132.33	133.28	133.21	132.35	132.33	132.26	132.18	132.16	132.09	133.04	133.02	132.94	132.09	132.07	131.99	131.91	131.06	130.98	130.9	130.88	130.79	130.71	130.63	130.61	130.52	130.5	130.48	130.46	129.61	130.57	131.52	131.5	132.45	132.43	131.58	131.5
65	137.1	137.02	136.93	137.88	137.86	137.02	137	136.91	136.82	136.73	136.71	136.62	137.58	138.53	138.51	138.41	137.58	136.73	136.71	136.62	135.78	135.76	136.71	136.69	136.6	135.76	135.74	135.65	136.6	137.56	137.46	137.37	137.28	137.26	138.21	139.16	139.07	138.23	139.18	139.09	138.99	138.97	138.87	138.78	138.68	138.66	138.56	138.53	137.7
66	136.97	136.95	136.93	136.83	137.78	137.68	138.63	139.59	140.54	141.49	141.47	141.45	141.35	140.52	140.42	139.59	138.76	139.71	140.66	140.64	140.62	139.78	140.73	141.68	141.59	142.54	143.48	144.43	144.41	143.58	143.48	143.39	143.29	143.27	143.25	143.23	142.4	141.57	141.47	142.42	143.37	142.54	141.7	142.65	142.63	143.58	143.48	143.46	144.41
67	146.11	146.09	147.04	147.98	147.97	147.95	147.12	148.06	147.97	148.91	148.89	148.79	148.77	148.67	148.57	147.75	147.73	147.63	146.8	146.78	146.76	147.71	148.66	149.6	149.5	150.45	150.43	150.32	150.22	150.12	151.06	151.04	150.22	149.4	149.38	149.36	149.25	150.2	151.15	151.04	150.94	151.88	151.78	151.67	151.56	151.45	152.4	152.29	152.17
68	153.23	152.42	151.6	150.78	150.67	149.85	150.8	149.98	149.16	148.34	149.28	148.46	147.64	146.81	145.99	145.16	145.06	144.96	144.13	144.11	143.29	143.19	144.13	144.03	144.98	144.96	145.9	146.85	147.79	147.77	147.76	146.93	147.87	148.82	149.76	150.7	150.68	149.86	150.8	150.7	149.87	149.04	149.03	148.93	148.1	147.27	147.26	148.2	148.18
69	154.44	155.37	154.55	155.48	156.42	157.35	156.52	156.51	156.5	156.49	156.48	157.41	158.35	159.28	160.21	160.2	160.1	160.09	160	159.99	159.89	159.88	159.78	159.76	159.75	160.69	159.86	159.85	159.84	159.74	159.64	159.53	159.52	159.51	159.49	158.67	158.57	158.46	157.64	157.63	157.52	157.51	157.49	158.43	158.33	159.27	159.16	159.14	159.13
70	161.78	161.67	162.61	162.59	163.53	163.51	164.45	163.64	164.58	165.52	166.45	167.39	168.33	169.26	169.15	169.05	168.23	168.22	168.21	167.39	167.28	167.27	168.21	168.19	168.18	169.11	168.3	167.48	166.67	166.65	166.64	167.57	167.56	166.74	166.64	167.57	167.47	168.41	168.39	168.38	167.56	168.5	168.48	169.42	170.35	170.25	169.43	169.42	168.6
71	167.89	167.07	167.05	166.95	166.85	166.74	166.73	167.67	167.56	168.5	168.39	169.33	169.31	169.3	169.29	169.27	170.21	170.19	170.18	169.36	169.35	169.33	170.27	169.45	169.44	169.33	168.52	168.41	168.3	167.49	167.38	168.32	168.3	168.19	167.38	167.36	166.55	166.53	166.42	167.36	168.3	168.19	167.38	168.32	168.3	168.19	169.13	169.12	169.01
72	172.64	173.58	172.76	172.75	171.93	172.87	172.86	172.04	172.98	172.87	172.76	171.95	171.93	172.87	172.76	172.75	173.69	172.87	172.86	172.75	171.93	171.92	171.9	171.08	171.07	170.96	170.94	170.83	171.77	171.76	171.74	171.72	171.61	171.59	172.53	172.52	172.5	173.44	173.42	173.31	173.2	174.14	173.33	172.52	171.7	170.89	170.07	171.01	171
73	173.71	172.9	172.08	172.07	171.96	172.9	172.88	172.07	173.01	173.95	173.93	173.82	173.71	172.9	172.88	172.86	172.85	172.83	172.72	171.9	171.89	171.87	171.76	171.65	171.53	172.48	173.42	173.4	173.39	174.33	174.31	175.26	174.44	173.63	173.61	174.55	174.53	175.48	176.42	177.36	176.55	176.44	175.62	174.81	173.99	173.97	173.86	173.85	173.83
74	174.97	174.95	174.93	174.91	175.86	175.84	175.73	174.91	175.86	175.04	174.93	174.91	175.86	175.84	175.82	175.8	175.78	174.96	175.91	175.09	176.03	176.02	175.19	175.18	174.35	175.3	175.28	175.18	174.35	175.3	175.19	176.14	177.08	177.06	177.05	176.22	176.12	177.06	177.05	177.99	177.17	178.11	179.05	179.99	180.93	181.87	181.05	181.04	181.02
75	185.58	185.48	185.38	184.56	184.54	184.44	184.33	183.51	184.45	183.63	184.57	184.47	184.36	184.26	185.19	185.09	184.98	184.97	184.95	184.94	184.92	184.11	185.04	185.98	185.88	185.06	186	185.98	186.92	187.86	187.84	188.78	188.77	188.66	187.84	187.83	187.01	186.19	186.09	185.98	185.17	185.06	184.95	184.14	184.12	184.01	183.2	183.09	182.27
76	184.92	184.81	184	183.89	184.83	185.77	185.75	185.74	185.72	184.91	184.09	183.27	184.21	185.15	186.09	186.07	187.01	186.91	186.09	187.03	187.01	187.95	187.13	187.12	187.01	187.95	188.88	188.07	188.05	187.23	186.42	186.4	186.39	185.57	184.74	183.92	184.86	184.85	184.74	184.73	185.67	185.65	185.64	184.82	183.99	183.98	183.15	182.33	182.23
77	182	182.94	183.88	183.86	184.8	184.79	183.96	183.86	183.76	184.7	184.6	184.5	184.48	183.66	183.64	182.82	183.76	184.7	185.64	186.58	186.48	186.37	185.55	186.49	186.48	186.37	185.55	186.49	187.43	187.32	187.31	188.25	188.14	188.04	187.22	188.16	187.34	186.52	187.45	187.44	186.62	187.55	187.54	187.53	187.43	186.61	185.78	186.72	186.71
78	185.28	185.27	185.16	185.14	185.13	185.02	184.91	185.85	185.84	185.82	185.8	185.69	185.68	184.86	184.04	184.02	183.21	184.15	183.33	184.27	185.22	186.16	186.05	186.99	186.98	186.96	186.94	186.12	187.07	186.96	186.14	186.04	186.98	186.16	185.34	185.23	185.22	186.16	186.05	185.23	186.18	185.36	185.34	186.28	187.22	187.2	188.14	188.13	189.07
79	187.4	188.34	188.23	188.22	189.16	189.05	188.23	189.17	188.35	188.34	188.32	188.22	188.11	187.29	188.23	189.17	190.11	191.05	191.99	191.16	191.06	190.24	189.42	188.6	188.58	188.48	188.47	188.37	188.35	188.34	188.32	188.22	188.2	188.18	187.36	187.35	187.33	187.31	188.25	188.24	188.13	188.03	187.21	187.19	186.37	186.27	187.21	187.19	187.09
80	189.27	189.16	189.06	188.24	189.18	189.08	188.97	188.95	188.94	188.83	188.72	188.62	187.8	187.78	187.76	187.74	187.72	187.61	187.6	188.54	187.72	187.7	188.65	189.59	188.78	188.67	188.56	188.45	189.4	189.29	188.47	188.36	187.54	187.52	186.71	187.65	188.6	189.54	189.52	189.41	188.6	189.54	190.48	191.43	191.32	191.21	191.1	190.28	190.17
81	192.98	192.96	192.15	193.09	193.07	193.06	193.04	193.02	193	192.99	192.17	193.11	193	192.19	193.13	193.11	194.06	193.95	194.89	194.07	193.96	193.85	194.8	194.78	194.67	194.65	194.63	194.61	194.6	194.48	194.46	193.65	194.6	194.58	193.76	192.95	192.93	192.12	191.3	190.48	189.66	189.56	189.45	189.43	190.37	191.32	192.26	192.15	192.04
82	191.18	190.37	191.31	191.2	190.39	190.37	190.26	191.2	191.18	191.16	191.14	190.33	189.51	189.49	188.67	187.85	187.03	187.01	186.9	186.08	186.06	186.04	186.99	187.94	187.83	187.72	188.67	188.65	187.83	187.81	187.7	186.88	186.86	186.75	187.7	187.68	187.57	187.55	186.73	186.62	187.57	188.52	187.7	187.59	187.48	187.46	187.35	186.53	186.51
83	186.76	187.71	186.9	186.08	185.26	186.22	186.1	185.29	185.17	184.36	184.25	184.13	185.08	184.27	185.22	186.17	185.36	185.24	185.13	185.11	185.08	184.97	185.92	185.9	185.78	184.97	184.15	184.04	184.99	184.97	184.95	185.9	185.08	185.06	186.01	186.96	186.15	185.33	185.31	184.49	184.47	183.65	183.63	183.52	184.47	184.45	184.34	183.52	183.49
84	184.81	184.69	185.64	185.62	184.81	184.78	184.66	183.85	183.83	183.8	183.78	183.75	183.73	183.7	183.59	183.47	182.66	182.54	183.49	184.45	184.33	184.3	185.26	186.21	185.4	184.59	184.57	184.45	183.64	184.59	184.57	185.52	185.4	185.28	185.16	186.12	186.09	185.28	185.16	186.12	187.07	187.05	186.93	186.12	187.07	187.05	188	188.96	189.91
85	187.95	188.91	188.88	188.76	188.74	188.62	188.49	187.69	187.66	186.86	186.05	186.02	186	185.88	185.85	185.73	186.68	186.56	186.54	186.41	186.29	186.26	186.13	186.01	185.88	185.08	185.05	184.92	184.9	184.09	185.05	184.25	184.22	184.09	183.29	183.26	184.22	185.18	185.05	186.01	186.96	186.94	186.81	186.01	185.2	185.18	185.15	184.35	183.54
86	185.61	184.8	183.99	183.87	183.84	183.82	184.77	185.73	186.68	186.66	185.85	185.83	185.8	185.68	185.55	185.53	186.49	186.36	186.24	186.21	186.08	185.96	185.93	186.89	186.08	186.06	186.03	185.9	185.1	186.06	186.03	185.9	186.86	187.82	188.77	189.73	189.7	188.9	188.87	188.75	188.72	189.68	190.63	191.59	191.56	190.76	190.63	190.51	189.7
87	188.72	188.59	188.57	188.54	189.5	189.37	189.24	189.11	188.31	188.18	187.38	187.35	187.22	188.18	188.05	188.02	187.99	188.95	188.82	188.02	187.89	187.86	188.82	188.79	188.66	189.62	189.48	190.44	189.64	189.51	189.48	189.45	189.32	188.52	189.48	189.35	190.3	190.17	190.14	189.35	190.3	190.17	190.03	189.24	189.21	189.07	188.28	189.24	188.44
88	193.47	193.44	193.3	193.28	193.25	193.22	194.18	195.14	195.11	195.09	195.06	195.03	194.89	194.87	194.84	194.7	195.66	196.61	197.57	197.43	197.4	197.26	198.21	198.19	199.14	198.36	198.21	198.19	198.16	198.02	197.23	197.21	198.16	197.37	197.35	198.31	198.16	198.14	198.11	199.07	199.04	198.9	199.85	199.71	199.68	200.64	200.49	200.35	199.56
89	197.37	198.32	198.18	197.39	198.35	198.32	199.28	199.14	200.09	201.05	202.01	201.86	201.71	200.93	200.78	200.75	200.73	200.7	200.55	200.52	200.37	199.59	199.56	199.54	199.51	200.47	200.32	200.17	201.12	200.97	200.94	201.9	201.75	200.97	200.94	200.79	200.76	201.72	200.94	200.92	201.88	201.72	202.68	202.66	202.63	202.6	203.56	203.41	202.63
90	202.65	202.62	202.46	202.44	202.28	203.24	203.09	202.93	202.9	202.88	202.85	202.69	203.65	203.62	203.47	203.44	203.28	203.25	203.09	204.05	204.02	204	203.84	203.67	202.9	202.87	202.85	202.82	203.78	203.75	203.59	203.56	203.4	204.36	205.32	205.3	204.52	204.5	204.47	204.31	205.27	205.24	205.21	206.17	206.01	205.85	206.81	206.78	206.62
91	207.5	207.47	207.3	208.27	208.24	208.07	207.9	207.88	207.85	208.81	208.64	209.61	210.57	210.4	210.37	210.2	210.03	209.86	210.83	210.8	210.63	210.6	210.43	210.4	211.36	211.19	211.16	211.13	210.96	210.79	210.02	210	209.97	210.93	210.17	210.14	209.97	209.21	210.17	211.13	212.1	212.07	211.31	211.13	210.96	210.2	211.16	211.13	211.11
92	212.1	212.07	211.9	211.72	211.55	211.37	212.33	212.16	211.98	211.95	211.77	211.75	211.72	211.54	211.51	212.48	212.45	212.42	212.24	212.06	211.88	212.84	213.81	213.78	213.75	213.57	213.54	213.36	213.33	213.15	212.39	212.37	212.18	213.15	214.11	214.09	213.9	213.72	213.53	214.49	215.46	215.43	215.4	214.65	214.63	214.6	213.85	213.82	213.79
93	211.22	211.19	211.17	210.98	210.23	210.2	211.17	211.14	210.95	210.2	210.17	209.42	209.23	210.2	211.17	212.13	213.1	212.35	211.59	211.57	211.54	211.51	211.33	211.3	212.26	211.51	211.48	210.73	210.7	210.52	211.48	212.45	212.42	212.39	212.37	212.18	212.15	211.97	211.94	211.19	211.16	210.41	209.65	208.9	209.86	209.11	208.93	208.74	208.71
94	209.6	208.84	208.81	208.78	208.6	207.85	208.81	208.63	208.44	208.42	208.23	208.2	208.02	207.83	207.8	207.61	206.86	206.84	206.81	206.62	206.43	206.24	206.05	206.03	205.84	205.09	205.06	204.31	204.12	204.09	204.06	205.03	204.84	205.81	205.62	205.59	205.4	204.65	205.62	206.58	206.39	206.2	205.45	205.26	205.23	204.49	204.46	204.27	204.07
95	204.96	204.93	204.74	204.54	204.52	205.48	206.45	206.26	206.23	206.2	206.17	206.15	207.11	206.92	206.17	205.43	204.68	203.94	203.19	203	202.8	202.06	202.03	202	202.97	203.94	204.9	204.71	204.52	204.32	204.13	203.93	203.18	204.15	204.13	203.93	204.9	205.86	206.83	207.8	208.76	208.74	207.99	208.96	208.93	208.74	208.71	209.68	210.64
96	213.89	214.86	215.82	216.79	216.59	216.39	215.65	216.62	216.59	215.85	215.82	215.62	215.42	215.4	215.37	216.34	216.31	217.28	217.08	216.88	216.14	215.94	215.91	215.71	216.67	216.47	216.45	216.42	217.39	217.36	216.62	216.42	216.4	215.66	214.92	214.18	213.44	213.41	213.39	213.19	214.15	214.13	215.09	214.89	214.69	214.67	215.63	215.61	216.57
97	215.23	214.49	214.28	215.25	216.22	216.19	215.45	215.43	214.69	214.67	214.64	214.44	214.23	215.2	215.17	216.14	215.94	215.73	216.7	216.49	216.47	215.73	215.71	215.5	215.48	215.45	216.42	216.39	217.36	218.33	218.12	217.91	217.89	217.68	217.66	217.63	218.6	218.39	218.18	219.15	218.94	218.73	219.7	219.48	219.46	220.43	219.7	220.66	219.93
98	217.06	216.32	216.11	217.08	216.87	217.84	217.81	217.08	217.06	216.32	216.11	216.09	215.36	214.62	214.6	214.57	214.37	215.33	215.12	215.1	214.89	214.86	215.83	215.62	215.41	214.68	214.65	214.63	214.42	214.21	213.48	213.45	213.24	212.51	212.3	212.27	211.54	210.81	210.79	210.76	210.03	210.01	209.98	209.77	210.74	210.01	209.28	209.25	210.22
99	209.31	209.29	209.27	210.23	210.02	210	210.97	211.93	211.91	212.87	212.67	212.46	211.72	211.51	212.48	211.75	211.72	211.7	211.67	211.65	211.63	212.59	212.38	212.17	211.44	211.23	212.2	211.99	211.96	211.75	212.72	212.51	212.3	211.57	211.54	211.52	211.5	212.46	212.44	213.4	213.38	212.65	211.92	211.89	211.16	210.95	210.22	210.01	209.28
100	213	212.79	212.77	212.74	212.53	211.8	212.77	212.55	211.82	211.09	211.07	211.05	210.32	209.59	209.56	209.54	210.51	210.48	209.75	210.72	211.68	211.66	211.64	212.6	213.57	214.53	213.8	214.77	214.03	214.01	213.99	214.95	214.93	215.89	215.16	215.14	215.11	214.9	214.69	213.96	213.75	213.73	214.69	214.67	213.94	213.73	213.52	213.5	213.47
101	215.36	215.33	215.31	215.28	215.26	215.23	215.03	215.99	215.26	216.22	215.49	214.76	214.02	213.29	213.26	213.24	213.22	213.19	213.17	214.13	214.11	214.08	214.06	214.03	214.01	213.8	213.78	213.57	213.55	214.51	215.48	215.27	215.25	216.21	216.01	215.8	216.76	216.56	215.82	215.61	216.58	216.37	217.34	217.13	218.09	219.06	218.85	218.64	218.61
102	220.82	220.61	220.59	219.86	219.83	219.81	219.79	219.58	219.36	218.63	218.61	218.4	219.36	219.34	220.3	221.27	221.25	221.22	221.2	221.18	222.14	222.12	221.39	221.37	222.33	221.6	221.39	222.36	222.14	221.93	221.71	222.68	222.46	223.43	223.21	222.48	221.76	221.03	220.3	220.28	220.07	220.04	220.02	220	219.78	219.06	220.02	220	219.27
103	220.77	220.75	220.02	220.99	221.95	221.93	222.89	222.68	221.95	221.93	222.89	223.86	224.82	224.61	224.39	223.67	222.94	222.21	221.48	220.75	220.54	220.52	219.79	219.77	219.74	219.01	218.99	218.97	218.24	219.2	220.17	221.13	221.11	220.38	221.34	220.61	221.58	222.54	222.33	221.6	221.39	221.18	222.14	222.12	222.1	221.89	221.67	221.46	221.44
104	223.84	224.8	224.78	224.05	224.03	224	223.98	224.95	224.92	224.9	224.69	224.47	224.45	224.24	224.21	225.18	224.96	224.75	224.02	224.98	224.77	225.73	225.71	225.69	226.65	226.44	225.71	225.69	224.96	224.24	223.51	222.78	222.76	222.03	221.81	221.09	220.36	221.32	221.11	222.07	223.04	224	224.97	225.94	225.91	226.88	227.84	227.82	228.79
105	229.68	229.47	228.74	228.01	227.28	227.07	227.04	226.31	226.1	225.89	225.68	225.65	226.62	225.89	225.87	225.14	225.11	225.09	225.07	224.85	224.83	225.8	226.76	226.74	226.72	225.99	225.77	225.04	225.02	224.81	224.08	223.35	223.14	224.1	225.07	225.04	225.02	224.81	224.79	224.06	225.02	225	224.97	224.24	224.22	224.01	223.99	223.77	223.04
106	229.68	230.65	230.63	231.59	231.38	231.36	231.14	231.12	230.39	231.36	231.14	231.12	231.1	230.89	230.86	230.65	230.63	230.41	231.38	231.16	230.95	231.91	232.88	232.86	232.83	232.62	232.4	232.38	232.16	232.14	231.42	232.38	232.36	233.32	234.29	235.25	234.53	234.5	234.29	235.25	235.23	235.02	234.29	234.07	234.05	235.02	234.29	235.25	236.22
107	233.38	232.65	232.43	232.21	232.19	231.97	231.75	231.03	231.99	232.96	232.74	232.72	232.7	232.68	231.95	231.23	230.5	230.48	229.76	229.54	229.52	229.5	230.46	230.44	230.42	231.38	231.36	231.14	231.12	230.9	231.87	231.65	231.63	232.59	232.37	232.35	232.33	232.31	232.09	231.36	231.14	230.92	230.2	230.18	230.16	231.12	231.1	230.88	230.16
108	227.11	227.09	227.07	228.03	228.99	228.97	229.94	229.92	229.69	228.97	228.95	228.93	228.91	229.88	229.86	229.13	228.91	228.19	227.47	227.45	227.43	228.39	228.17	227.45	226.73	226.51	226.49	226.27	227.23	227.21	227.19	228.15	228.13	228.11	227.89	228.85	228.13	227.91	227.69	228.65	228.43	229.39	229.17	228.95	228.93	228.7	228.68	229.64	228.93
109	231.02	231.99	231.76	231.53	230.82	230.8	230.57	229.86	229.84	229.12	229.1	229.08	228.86	228.84	228.82	228.6	228.37	228.35	228.13	227.9	227.67	228.63	229.59	229.58	229.35	229.33	229.1	229.09	228.37	227.66	227.43	226.71	226.7	225.98	225.26	226.22	226.21	226.19	225.96	225.94	225.93	226.89	226.17	226.15	227.11	227.09	227.08	227.06	228.02
110	230.18	229.96	229.94	230.9	230.67	230.44	230.43	230.41	230.39	230.37	230.36	230.34	231.3	231.07	232.03	232.01	231.79	231.77	232.73	232.5	232.27	231.56	231.33	231.31	231.3	232.25	231.54	230.83	230.11	230.1	229.38	229.15	228.93	228.7	228.47	228.45	228.44	228.42	228.19	227.48	227.46	227.23	226.52	226.51	226.49	226.26	226.25	226.02	226
111	226.21	225.99	226.94	226.23	227.19	226.96	227.91	228.87	228.86	228.63	227.91	228.87	228.64	228.41	229.37	230.33	230.31	230.08	229.37	228.66	228.64	229.6	229.37	230.33	229.62	229.6	229.37	229.35	229.12	228.89	229.85	229.83	229.6	230.56	230.54	230.31	230.08	229.37	230.33	230.31	230.08	230.06	229.83	229.82	229.8	229.79	229.55	229.54	229.53
112	227.84	227.61	227.6	228.55	227.84	228.8	228.78	228.77	228.76	229.71	230.67	230.65	229.94	229.93	230.88	230.87	230.86	230.84	230.83	230.81	230.1	229.87	229.64	229.41	229.18	228.47	229.42	229.41	229.39	229.16	228.45	229.41	229.39	229.38	229.37	229.35	230.31	230.29	230.28	230.27	231.22	231.2	230.5	230.48	230.25	230.24	230.01	229.99	229.98
113	229.01	228.78	228.77	228.54	227.83	227.12	226.41	227.36	227.35	228.3	228.07	228.06	229.01	228.3	227.59	226.88	226.66	226.64	227.59	226.88	226.87	226.16	226.15	226.13	226.12	226.1	225.88	226.83	226.6	227.55	227.32	228.28	228.26	227.55	227.54	228.49	227.78	228.73	229.69	229.46	229.23	228.52	227.81	227.8	227.09	228.04	227.33	228.28	228.27
114	228.48	229.43	230.39	230.16	229.93	229.22	228.99	228.76	228.75	228.52	228.5	228.49	227.78	228.73	228.72	228.49	229.44	229.43	229.42	229.19	229.17	228.94	228.93	228.7	227.99	227.76	227.75	228.7	227.99	227.28	228.23	228	227.99	228.94	228.23	229.19	228.48	228.46	229.42	230.37	230.14	230.12	231.08	231.06	230.83	230.82	230.11	230.1	230.08
115	228.58	228.35	228.34	228.32	228.31	227.6	227.37	227.14	227.13	226.42	226.41	226.39	227.34	228.29	228.28	228.05	229	228.29	228.07	228.05	228.04	228.03	227.8	227.79	227.77	227.76	227.53	228.48	228.47	228.24	229.19	228.97	229.92	229.9	229.67	230.62	230.4	230.38	230.37	229.66	228.95	228.94	228.23	228	228.95	228.24	229.19	228.97	229.92
116	229.17	228.94	228.23	229.18	229.17	230.12	230.1	229.39	229.38	230.33	231.28	231.26	231.25	230.54	231.49	231.48	230.76	231.71	231	231.95	231.94	231.92	232.88	233.83	233.81	233.8	233.08	232.86	232.85	232.62	233.57	233.56	233.54	232.83	232.12	232.1	231.39	231.17	231.15	232.1	233.05	233.04	232.33	231.61	231.6	231.38	232.33	232.31	232.3
117	232.99	232.77	233.72	233.01	232.79	232.56	232.55	232.33	232.31	233.26	233.04	232.33	232.1	232.09	231.86	231.15	230.93	230.91	230.2	229.49	229.48	229.46	228.75	228.74	228.72	228.5	228.49	229.43	228.72	228.71	228.69	227.98	227.97	228.91	228.69	228.68	228.46	228.44	228.22	227.51	227.5	227.27	228.22	229.17	229.16	230.1	231.05	231.04	230.33
118	229.38	230.33	230.32	229.6	229.38	229.16	230.11	230.09	229.87	229.16	228.94	228.92	229.87	229.65	230.59	229.88	229.87	229.86	229.84	229.62	229.61	229.38	228.67	228.66	229.61	228.9	228.88	229.83	229.61	229.38	228.67	228.66	228.65	228.64	229.58	230.53	231.47	231.25	231.03	231.97	232.92	232.91	232.2	233.14	233.13	232.42	233.37	233.36	234.3
119	236.02	236	236.95	236.73	236.5	236.27	237.22	238.17	239.12	240.07	241.02	241.97	242.92	243.88	243.65	243.42	242.71	242.48	241.77	241.76	241.53	242.48	242.25	242.24	242	241.99	241.98	242.93	243.88	243.87	243.16	243.15	243.13	242.43	242.2	241.49	240.78	240.07	239.84	240.79	240.56	241.51	242.47	242.24	242.22	241.99	241.98	241.97	242.92
120	245.32	245.09	246.04	246.99	246.98	246.97	246.26	247.21	246.98	246.97	246.95	246.25	245.54	244.83	244.6	244.37	244.14	244.12	245.08	244.84	244.83	244.82	244.58	244.35	245.3	245.07	244.83	244.82	244.12	243.41	243.18	243.17	243.16	244.11	243.4	242.7	242.68	241.98	241.97	241.73	241.5	242.45	241.75	241.73	241.5	240.8	241.75	241.73	242.68
121	242.43	242.2	242.19	242.17	241.94	241.71	242.66	242.65	242.64	243.59	242.88	242.87	242.86	242.62	242.61	242.38	241.68	241.66	241.43	240.73	241.68	241.44	241.21	240.98	241.93	242.88	243.83	244.77	244.54	245.49	244.79	244.55	244.54	244.53	244.52	245.47	244.76	244.75	244.52	244.51	244.27	244.26	245.21	244.51	245.46	245.44	245.21	244.98	245.93
122	246.37	246.36	246.34	245.64	245.63	245.4	245.39	244.69	244.68	244.66	245.61	245.6	246.55	246.54	246.53	246.52	247.47	247.46	246.75	246.74	246.51	246.5	246.26	245.56	244.86	244.15	244.14	244.13	245.08	245.07	246.02	245.78	245.55	245.32	246.26	245.56	244.86	244.62	244.39	243.69	244.63	244.62	243.92	243.69	244.63	245.58	246.53	246.52	245.82
123	248.87	249.82	249.81	249.11	248.4	248.39	249.34	249.11	248.4	248.39	249.34	249.33	250.28	250.04	250.03	250.98	250.75	250.74	250.5	249.8	250.75	250.51	250.28	250.27	250.03	249.8	249.56	250.51	250.5	250.26	251.21	250.97	250.74	250.5	249.8	249.79	249.09	249.08	248.84	248.14	247.44	246.74	246.04	245.34	245.33	246.27	246.04	245.8	245.79
124	250.96	250.26	249.56	249.33	249.31	249.08	249.07	249.06	249.05	250	250.94	251.89	251.88	251.87	251.63	250.93	250.92	250.91	250.9	250.67	250.66	249.96	249.25	249.24	249.23	250.18	250.17	249.47	249.23	248.53	249.48	249.24	249.23	250.18	251.13	251.12	250.41	249.71	249.01	248.31	248.29	249.24	248.54	249.49	249.25	250.2	251.15	252.1	251.86
125	249.23	250.18	249.48	248.78	248.07	248.06	249.01	249.96	249.95	249.71	249.7	250.65	250.64	251.59	251.58	250.87	251.82	251.81	251.58	251.56	251.55	250.85	250.15	250.13	250.12	250.11	251.06	250.83	250.59	250.36	250.35	250.34	250.11	249.4	249.17	248.94	249.88	249.65	249.64	249.63	248.93	248.22	247.99	247.98	247.97	248.92	249.86	249.85	250.8
126	251.98	251.75	251.74	251.72	251.49	251.48	250.78	250.77	250.53	249.83	249.6	249.59	248.89	249.83	249.6	250.54	250.31	250.3	251.25	251.01	251	250.3	249.6	249.59	249.36	249.12	249.11	250.06	251	250.99	250.29	251.24	251.23	252.17	253.12	253.11	254.06	254.05	254.03	253.8	253.57	253.33	252.63	252.4	252.39	251.68	252.63	252.62	253.57
127	250.76	250.05	250.04	249.81	249.8	249.57	249.56	249.55	249.54	249.53	250.47	250.46	250.23	250	249.77	250.71	251.65	251.65	250.94	251.89	251.88	251.87	251.17	251.16	251.15	251.14	250.9	250.2	249.5	250.44	251.39	252.33	253.28	254.23	255.17	254.47	253.76	253.75	254.7	255.65	255.42	255.18	256.13	255.9	255.89	256.83	256.13	256.12	256.11
128	256.58	256.57	256.56	256.55	255.84	255.83	255.6	256.55	256.54	255.83	255.82	255.59	255.36	255.12	255.11	256.06	256.05	257	257.94	257.71	258.66	258.64	257.94	257.71	257.01	257	256.98	256.97	256.74	256.51	256.27	255.57	255.56	256.51	256.27	257.22	257.21	256.97	256.27	255.57	255.56	254.86	255.81	255.8	255.09	255.08	255.07	255.06	256.01
129	253.62	252.92	253.87	253.85	253.15	253.14	252.91	253.85	253.62	253.39	252.69	252.46	251.76	251.75	251.74	252.68	252.45	251.75	251.52	251.51	251.5	251.49	251.26	251.02	250.32	251.27	252.21	251.51	251.5	251.27	250.56	251.51	252.45	253.39	253.38	253.15	252.45	252.44	252.43	253.37	253.36	253.35	254.3	254.07	254.06	253.83	253.82	253.11	252.41
130	251.72	251.71	251.69	251.47	251.46	250.75	250.52	250.29	251.24	250.53	251.48	251.47	251.46	251.23	251	250.29	251.24	252.18	253.12	254.07	255.01	255.96	255.72	256.67	256.66	256.65	256.64	256.63	257.57	257.56	256.86	257.8	257.79	257.56	256.86	256.85	257.79	257.09	257.08	256.37	255.67	255.66	255.65	256.59	255.89	255.18	255.17	254.94	254.93
131	258.71	258	257.99	257.76	257.75	257.74	258.69	258.45	258.22	257.99	257.29	258.23	258	257.77	257.07	256.37	256.36	256.35	257.29	257.06	256.83	256.12	255.89	255.88	255.87	255.64	256.59	255.88	255.87	255.86	256.81	256.58	257.52	257.29	257.28	257.05	257.04	256.8	256.8	256.79	256.55	256.54	256.54	257.48	257.25	256.54	256.31	256.08	255.38
132	255.85	255.61	255.6	255.37	255.14	255.13	254.43	253.73	253.5	254.44	255.38	255.14	254.44	255.39	254.69	253.99	253.75	253.52	252.82	252.81	252.58	251.88	252.82	252.81	252.12	251.42	251.41	251.4	251.39	251.16	250.46	250.23	250.22	249.52	249.51	249.28	250.22	250.21	249.98	250.92	251.86	251.63	251.39	251.16	250.46	249.76	249.06	249.06	249.05
133	246.26	247.19	246.5	247.43	246.74	246.73	246.72	247.66	247.43	248.36	248.13	249.07	248.37	248.14	247.44	248.38	248.14	248.14	249.07	248.38	248.37	248.36	249.3	249.29	248.6	248.36	247.67	246.97	246.27	246.27	245.57	245.56	244.86	244.63	244.62	244.39	245.33	245.1	245.09	245.08	246.02	246.01	245.78	245.77	245.08	245.07	245.06	244.37	245.3
134	243.88	243.88	243.87	243.17	242.48	242.47	241.77	241.07	240.84	241.78	241.77	241.77	241.07	242	241.77	242.71	242.48	242.25	242.02	242.01	241.78	241.55	240.85	240.62	240.39	239.7	239.69	240.62	241.55	241.55	241.54	240.85	240.84	240.84	240.14	240.13	241.07	241.06	241.05	240.82	241.76	241.75	242.68	243.62	243.61	242.91	243.85	243.84	244.77
135	243.11	242.41	242.41	243.34	243.11	242.89	242.66	243.59	243.59	243.36	243.35	242.65	242.42	242.42	242.41	242.4	242.18	241.95	241.94	241.24	240.55	240.32	239.62	239.39	240.33	240.1	240.09	241.02	241.02	240.79	241.72	241.71	241.71	241.48	242.41	243.34	244.28	245.21	245.2	246.14	245.44	244.74	244.04	243.34	242.64	242.42	242.41	243.34	243.34
136	242.87	242.17	242.16	241.94	241.93	241.92	242.86	242.85	242.62	241.92	241.7	241.69	241.68	241.68	241.45	242.38	242.38	243.31	242.61	242.38	241.68	242.62	242.39	242.16	243.09	243.09	242.86	242.16	241.93	241.93	241.23	241.22	241.22	242.15	243.08	243.07	242.38	242.15	241.92	242.85	242.85	242.15	241.92	241.92	241.22	240.99	240.76	240.76	240.53
137	236.35	235.65	235.65	234.95	234.95	235.87	235.87	235.86	235.86	235.16	234.46	235.39	236.32	237.25	237.24	236.54	236.54	236.31	236.09	235.86	235.64	236.57	236.34	236.34	236.11	235.88	236.81	236.81	236.8	236.57	236.57	236.57	236.56	237.49	238.41	239.34	239.34	239.33	239.1	240.03	240.03	240.02	240.95	240.94	240.94	241.87	241.64	242.57	243.5
138	245.59	245.36	246.29	247.22	247.21	248.14	247.91	247.68	248.61	249.54	249.54	248.84	248.61	248.38	248.38	249.31	249.07	250	250	249.99	249.76	250.69	250.69	250.46	251.39	251.15	251.15	250.46	250.45	250.45	250.44	250.44	249.75	249.74	250.67	251.6	250.91	251.84	251.83	251.83	252.76	252.75	252.75	252.05	252.99	252.75	252.75	252.74	252.05
139	248.8	248.8	248.57	248.56	247.87	247.87	247.64	247.4	247.17	246.48	245.79	245.1	245.1	246.02	245.79	245.56	244.87	244.86	244.17	245.1	245.1	246.02	245.79	245.56	245.56	245.32	245.32	245.09	245.09	244.86	244.85	244.85	244.62	244.62	244.62	245.54	245.31	245.31	245.3	244.61	244.61	244.38	245.3	246.23	246.23	245.54	246.46	246.46	245.77
140	242.77	242.77	242.08	243	243	243	243	242.31	242.3	242.07	243	242.99	243.92	243.69	243.46	242.77	243.69	243.69	243.68	244.61	244.38	245.3	245.3	245.29	244.6	244.6	244.37	245.29	245.06	244.83	244.6	244.6	244.37	244.37	244.37	244.13	244.13	243.45	243.21	242.53	242.53	242.52	243.44	243.21	242.53	242.52	242.52	242.29	242.29
141	241.83	241.83	241.83	242.75	243.67	244.59	243.9	243.67	243.44	244.36	244.12	244.12	243.89	243.21	244.12	243.44	243.44	243.21	242.97	242.97	242.97	242.97	243.89	243.66	242.97	242.97	242.97	242.97	242.74	242.74	242.51	242.51	242.51	242.51	242.28	243.2	242.51	242.51	242.51	243.43	243.2	242.97	242.28	242.28	242.28	243.2	243.2	242.51	243.43
142	244.12	244.12	244.12	244.12	244.12	243.89	244.8	244.8	244.8	245.72	246.64	246.64	246.64	247.56	247.56	247.56	247.32	247.32	247.32	247.09	247.09	248.01	247.78	247.78	247.09	248.01	248.01	247.32	247.09	248.01	248.93	248.93	248.7	248.01	247.32	247.32	246.64	246.64	246.64	246.41	246.18	246.18	245.95	245.26	246.18	245.95	245.72	245.48	245.25
143	243.88	243.65	243.65	243.65	244.57	243.88	243.65	243.42	243.42	243.19	243.19	242.96	242.96	242.97	242.74	242.74	242.74	242.74	242.51	242.51	242.52	243.43	243.43	243.43	243.44	243.2	242.97	242.98	242.75	242.75	242.75	242.76	242.76	242.76	243.67	243.67	244.58	244.35	244.12	245.03	245.94	245.94	245.95	245.26	246.17	246.18	245.49	246.4	246.41
144	244.13	244.13	245.04	245.05	244.36	244.13	244.14	243.91	243.91	243.91	243.91	243.69	243.69	243.69	243.69	243.47	243.24	243.01	242.78	242.55	242.55	242.55	241.87	241.88	241.88	242.79	242.11	242.11	242.11	242.12	242.12	242.13	242.13	242.13	241.9	242.81	242.58	242.59	242.59	242.59	241.91	241.68	241.46	241.23	241.23	241.01	240.78	240.78	240.79
145	238.56	238.56	238.57	238.57	238.35	237.67	237.44	237.45	238.35	238.12	238.13	238.13	237.91	237.91	237.69	237.46	237.47	237.24	237.25	237.02	237.03	236.8	236.81	236.82	236.82	236.6	235.92	235.93	235.93	235.26	235.26	235.04	235.93	235.94	235.94	236.84	236.85	236.62	237.52	237.52	237.3	237.3	237.08	237.09	236.86	236.87	236.87	236.2	236.2
146	237.12	236.89	236.9	236.68	236.68	236.01	235.78	235.79	235.11	234.89	234.9	234.68	234.68	234.69	234.47	234.47	234.48	235.37	236.26	236.27	235.59	236.49	236.26	237.15	236.93	236.71	237.6	237.61	236.93	236.26	237.15	236.92	237.82	237.82	237.83	237.61	237.61	237.39	237.16	238.06	237.83	238.72	238.73	238.51	238.51	239.4	239.41	238.74	238.06
147	235.63	235.64	235.65	236.54	236.55	235.87	235.88	235.66	236.55	237.44	237.44	236.77	236.1	235.87	235.65	236.54	236.55	235.87	235.2	234.53	234.53	233.86	233.87	233.19	233.2	234.09	234.98	234.75	234.76	234.09	233.87	233.19	233.2	232.53	231.85	232.74	232.52	231.84	231.17	232.06	232.95	233.83	233.61	233.62	233.63	234.52	234.52	235.41	235.19
148	235.67	235.45	236.34	236.35	236.35	236.13	236.14	235.92	235.24	234.57	233.9	233.22	234.11	233.89	234.78	234.56	234.33	235.22	235.23	235.01	234.33	234.11	234.12	235.01	234.79	235.67	235.45	235.23	236.11	236.12	235.45	235.46	236.35	237.23	237.24	238.13	237.91	238.8	239.69	239.69	239.02	239.91	239.24	239.24	239.25	239.03	239.04	238.36	239.25
149	239.25	239.03	239.92	239.93	239.7	240.59	240.37	240.38	239.7	240.59	240.37	241.26	241.03	241.92	242.82	242.59	242.36	243.26	243.03	242.8	243.69	243.7	243.71	243.04	243.04	242.37	243.26	243.04	243.93	243.7	243.47	243.48	243.25	243.26	244.15	243.92	243.7	243.7	243.71	243.49	244.38	244.15	244.16	243.93	244.82	244.59	244.36	243.69	243.46
150	243.3	243.31	244.19	243.97	243.97	244.86	245.75	245.76	245.77	245.1	245.11	244.44	245.33	245.34	245.11	245.12	245.13	245.14	244.91	244.68	244.01	244.9	244.91	244.24	244.25	244.02	244.91	244.92	244.69	244.7	244.03	244.04	243.37	242.7	242.71	242.72	242.49	242.5	243.39	244.28	244.29	243.62	243.62	243.63	243.41	243.18	244.07	243.84	243.61
151	243.82	243.83	243.6	243.61	243.62	243.39	244.28	244.29	245.17	244.51	244.52	243.85	243.62	243.39	242.73	242.5	242.51	242.28	242.05	241.82	241.6	241.37	242.25	243.13	242.9	242.92	242.93	242.7	242.03	242.92	242.69	242.7	242.47	242.48	242.49	242.5	242.28	242.29	242.06	242.07	241.84	241.18	242.06	242.07	241.41	241.18	240.95	240.29	240.06
152	240.73	240.74	240.08	240.09	239.87	240.74	240.52	240.29	239.62	239.4	239.41	240.29	240.3	240.07	239.84	239.86	239.87	239.88	239.65	239.67	239.01	238.34	238.36	237.7	237.47	237.48	237.5	237.27	237.28	238.16	237.5	237.51	238.38	239.26	240.14	239.91	239.92	239.69	239.03	239.05	239.06	238.83	238.84	238.62	239.49	239.51	238.84	238.18	237.52
153	238.24	238.25	238.26	239.14	239.15	239.17	240.04	240.05	240.07	239.84	239.85	239.87	240.74	240.75	241.63	241.64	242.52	243.4	243.17	244.05	244.06	243.84	243.61	242.95	242.72	242.73	242.07	241.41	241.42	240.75	240.09	240.1	240.98	240.32	240.09	239.43	240.3	239.64	238.97	238.75	238.53	238.3	237.64	237.65	237.43	237.44	238.31	238.09	238.1
154	238.1	238.12	238.99	239.87	239.88	239.21	240.09	239.43	240.3	240.08	239.85	239.63	239.4	239.18	238.52	237.85	237.87	237.88	237.65	237.43	238.3	238.08	237.42	236.75	236.77	236.78	236.56	236.57	236.35	237.22	236.99	236.77	236.11	236.98	236.99	237.01	236.78	236.56	237.43	237.2	237.22	238.09	237.43	237.44	236.78	236.12	236.13	237.01	236.78
155	235.92	235.94	235.28	234.62	233.96	233.3	232.63	232.41	233.28	233.3	233.31	233.32	232.66	232.67	233.54	234.41	234.43	234.21	234.22	234	234.01	233.79	233.57	233.58	232.92	232.7	232.04	231.82	231.83	231.84	232.71	233.58	232.92	232.26	232.04	232.91	232.68	232.46	233.33	233.11	232.88	233.75	233.53	233.3	232.64	232.66	232	231.34	231.36
156	230.5	230.52	230.53	230.31	230.33	229.67	229.45	228.79	228.8	229.67	229.68	230.55	230.33	230.34	230.12	230.14	229.91	229.26	229.04	228.81	229.68	229.46	229.47	229.25	229.27	229.04	229.91	229.68	229.03	228.37	227.72	227.73	227.75	227.53	228.39	227.73	227.51	226.85	226.87	226.89	226.9	226.92	226.7	226.48	227.34	227.12	227.98	228.84	228.62
157	231.59	231.36	232.22	232	232.86	233.73	233.5	233.28	232.62	233.49	232.83	232.18	232.19	232.21	232.22	232	231.77	232.64	232.41	232.19	231.96	231.73	232.59	233.46	233.23	234.09	234.96	234.73	235.59	236.46	236.23	237.1	237.96	237.73	238.6	239.47	239.24	240.1	240.12	240.14	239.91	239.92	239.94	239.71	239.73	239.74	240.61	240.63	240.65
158	239.26	238.61	238.38	238.4	238.42	238.19	238.2	238.22	237.99	238.01	237.36	237.13	237.15	236.49	236.27	236.28	236.3	236.08	236.09	235.87	235.21	234.99	234.76	234.78	234.8	234.81	234.16	234.18	234.2	233.97	233.99	234.01	234.87	234.64	234.66	234.01	233.78	233.13	232.48	231.83	231.85	231.63	231.64	231.42	232.28	232.05	232.07	231.42	232.28
159	231.8	231.82	231.59	231.61	230.96	230.74	230.76	230.78	230.55	230.57	230.35	229.7	230.55	230.57	230.59	231.44	231.22	232.07	231.85	231.87	231.89	232.74	232.76	232.11	231.89	231.91	231.93	231.7	231.72	231.5	231.52	231.54	231.31	231.09	231.11	231.96	232.81	232.58	233.44	233.21	233.23	233	233.02	233.04	233.07	233.09	233.11	232.88	232.9
160	231.65	231.67	231.45	231.22	231.24	231.02	230.79	230.57	230.59	231.44	231.21	230.57	231.42	231.44	232.29	232.06	231.83	231.61	231.63	231.65	232.5	233.35	232.7	233.55	233.58	233.6	233.62	234.47	235.32	235.34	235.36	235.13	235.16	235.18	235.2	235.22	235.24	235.26	235.03	235.88	235.91	235.68	235.45	235.47	236.32	236.35	236.12	236.14	236.16
161	234.51	234.53	234.3	235.15	234.51	233.86	233.64	233.66	233.01	233.86	233.88	233.66	233.01	233.86	233.64	234.49	234.26	233.62	232.97	232.75	232.1	231.46	232.31	233.15	233.18	234.02	234.87	234.89	235.74	235.76	236.61	235.97	235.99	236.01	236.86	236.21	235.99	236.84	236.61	236.39	236.41	236.18	235.96	235.31	235.09	234.86	234.88	234.24	234.26
162	232.61	232.63	233.48	233.25	233.03	233.05	232.83	232.18	233.03	232.8	232.83	232.18	231.96	231.74	231.76	231.78	231.14	231.98	231.76	231.78	231.8	231.16	230.52	229.88	229.23	229.01	228.79	229.63	229.41	230.25	230.03	230.05	229.41	229.43	228.79	228.15	227.51	227.53	227.55	227.33	227.35	228.19	227.97	228.81	228.17	227.53	227.31	227.08	226.44
163	225.38	224.74	224.77	224.79	225.63	224.99	225.01	225.03	224.81	225.65	225.67	225.03	225.05	224.83	224.19	223.97	223.75	223.78	224.61	224.64	224.66	224.44	224.46	224.48	224.51	224.29	224.31	224.33	224.12	223.48	223.5	223.28	223.3	223.33	223.35	224.18	224.21	224.23	224.01	224.03	224.06	224.89	224.67	224.7	224.72	224.74	224.76	225.6	226.44
164	228.82	228.84	228.86	229.7	229.72	229.5	230.34	230.36	230.14	230.98	231	230.36	231.2	231.22	230.58	231.42	231.44	232.28	231.64	231	231.84	232.68	232.04	231.39	230.75	230.77	231.61	230.97	230.99	231.01	230.79	230.82	230.84	231.68	231.46	232.3	233.14	233.16	232.52	232.54	231.9	231.68	231.7	231.72	231.5	231.52	231.54	230.9	231.74
165	229.68	229.46	228.82	228.6	228.38	227.74	228.58	228.6	229.44	229.22	229	229.84	230.68	230.7	230.72	230.75	231.59	231.37	231.15	231.17	231.19	230.97	230.76	231.6	231.62	231.4	232.24	232.26	231.62	230.97	231.81	231.84	231.62	231.64	231.42	230.78	230.8	230.82	230.6	230.63	230.65	231.49	231.27	231.29	231.31	231.09	230.88	230.23	231.07
166	230.86	230.89	231.72	232.56	233.4	234.23	234.26	233.62	233.4	232.76	233.59	233.37	233.4	233.42	233.2	233.22	233	232.36	232.38	232.41	233.24	233.02	233.86	234.7	235.54	235.56	236.4	235.76	235.78	236.62	235.98	236	236.84	236.62	237.46	238.31	238.33	238.11	237.46	238.31	238.33	237.68	237.71	237.49	237.26	238.11	238.95	239.79	239.57
167	239.74	240.58	241.43	241.2	242.05	242.89	242.67	243.51	243.29	243.06	243.9	244.75	244.52	244.3	245.14	244.91	245.76	246.61	246.63	247.48	247.25	247.02	247.86	247.89	247.66	247.02	247.86	247.63	248.48	248.25	249.1	249.95	249.97	249.74	249.1	249.95	249.72	250.57	249.93	250.77	250.54	250.57	250.33	251.18	250.54	250.31	250.33	250.36	250.13
168	250.88	251.73	251.76	251.78	251.55	251.32	251.34	252.19	251.55	251.57	251.6	252.44	252.47	252.49	252.26	252.28	252.05	251.82	251.59	252.44	252.2	253.05	253.9	253.67	253.43	254.28	254.05	253.82	253.58	252.94	253.79	253.82	253.58	253.61	254.45	254.48	255.33	255.35	254.71	254.48	254.24	254.01	253.78	253.8	253.16	252.53	252.55	252.32	252.08
169	252.89	252.25	251.62	251.64	251.41	250.77	250.8	250.82	250.85	250.62	250.38	249.75	249.77	249.8	250.64	250.41	250.43	250.46	250.23	250.25	249.62	249.39	248.75	248.12	247.88	247.91	247.68	247.71	247.47	248.31	248.08	248.11	248.13	247.9	248.74	248.11	247.47	248.31	247.68	248.52	248.55	248.57	248.34	248.11	248.95	248.97	248.74	249.58	249.61
170	249.2	249.22	249.25	250.09	249.46	249.48	248.85	248.62	249.46	249.48	249.51	248.87	248.24	248.27	249.11	248.87	248.24	249.08	248.85	248.62	247.98	248.82	248.85	249.69	249.46	249.22	248.59	248.36	247.72	247.09	246.46	246.48	246.25	246.28	246.31	247.14	247.17	247.2	248.04	247.4	248.24	248.27	248.04	248.06	247.83	247.6	247.37	247.4	248.23
171	251.29	250.66	250.69	251.53	251.55	251.32	250.69	250.71	251.55	252.39	252.42	252.45	252.21	251.98	251.35	252.19	251.55	250.92	250.69	250.71	250.74	250.1	249.87	249.64	249.01	249.03	249.87	250.71	250.08	249.44	249.21	249.24	249.26	250.1	249.87	250.71	250.74	250.76	251.6	251.63	250.99	250.76	250.53	250.3	250.33	250.35	250.12	250.96	250.99
172	250.84	250.86	251.7	251.07	250.84	250.61	251.44	251.47	250.84	250.86	250.23	250	250.02	249.79	249.82	249.19	249.21	250.05	249.42	248.78	248.81	248.58	248.35	248.12	248.96	249.79	249.82	249.19	249.21	250.05	249.82	249.19	248.55	247.92	247.94	247.31	247.08	247.11	247.94	247.31	247.34	248.17	247.94	247.97	248.81	249.65	249.67	249.44	248.81
173	246.68	246.7	247.54	246.91	246.68	247.51	247.54	246.91	247.74	247.11	247.94	247.72	247.49	247.26	246.62	246.4	246.17	245.53	244.9	244.27	243.64	243	243.03	243.86	243.89	243.66	243.69	243.72	243.49	243.52	243.54	243.32	243.34	243.37	243.14	243.98	244	244.03	243.8	243.83	243.86	244.69	244.06	244.08	243.45	243.48	243.5	243.53	243.56
174	243.41	243.44	243.47	243.24	243.02	243.04	243.07	243.1	243.12	242.9	243.73	243.5	243.28	243.31	243.33	243.36	243.39	243.41	243.19	243.22	242.59	242.61	242.64	243.47	243.24	244.07	244.9	244.68	244.45	243.82	243.19	242.97	242.34	243.16	242.53	241.9	241.93	241.95	241.73	241.76	241.13	241.95	241.98	241.35	242.18	241.55	242.37	242.15	241.93
175	242.98	243.01	243.03	242.4	242.18	241.55	242.37	242.15	241.93	241.3	241.32	241.35	242.18	242.2	241.57	242.4	242.43	242.2	241.98	242.01	242.04	241.81	241.84	241.87	241.64	241.67	241.7	242.52	242.55	242.58	243.4	243.43	243.46	242.83	242.85	242.88	242.66	242.68	242.46	242.49	242.27	242.29	242.32	241.69	241.06	240.43	240.46	241.28	241.06
176	241.58	241.36	241.14	240.51	240.53	239.9	240.73	240.75	241.58	242.4	242.43	242.21	242.23	242.01	241.38	241.41	241.19	241.22	241.24	241.02	240.39	239.76	239.13	238.5	237.87	237.9	238.72	238.75	238.53	239.35	239.13	238.92	238.29	239.11	239.13	239.16	239.98	239.76	239.79	239.82	239.84	239.21	239	239.02	238.8	239.63	239.41	240.23	240.26
177	239.98	240.8	240.83	240.61	240.64	240.42	239.79	239.82	240.64	240.42	240.45	241.27	242.09	242.12	241.49	241.27	241.29	241.08	241.9	241.68	242.5	241.87	241.9	241.27	241.05	240.83	240.86	241.68	241.7	241.49	240.86	240.23	239.6	238.97	239	239.02	238.4	238.42	237.79	237.82	237.6	237.39	238.21	238.23	239.05	238.42	237.79	237.82	237.6
178	238.43	238.45	239.27	239.3	239.33	240.15	239.93	240.75	240.77	240.8	241.62	241.65	241.68	241.05	241.87	241.24	240.61	239.98	240.8	241.62	241.4	241.43	241.21	240.58	239.95	239.98	240.01	240.03	240.85	240.22	241.04	240.83	240.2	241.02	241.04	241.07	240.85	240.88	240.91	240.28	240.06	240.09	239.46	239.24	239.02	239.05	239.08	239.1	239.13
179	238.51	237.88	238.7	238.48	238.27	238.3	238.32	238.11	237.89	237.92	238.74	238.52	238.3	238.33	238.11	237.9	237.93	238.74	238.77	238.14	238.96	238.74	238.52	237.9	238.71	238.74	238.52	238.55	238.58	239.4	240.21	239.58	239.37	239.15	239.18	238.96	238.75	238.53	238.56	238.34	238.37	239.18	239.21	240.02	239.81	239.84	239.21	238.59	238.37
180	238.24	238.02	238.05	238.86	238.65	238.02	238.05	237.43	237.21	236.59	235.96	235.75	235.78	235.81	235.83	235.86	235.89	235.27	235.3	235.08	235.11	234.9	235.71	235.49	235.28	236.09	236.9	237.71	238.52	238.55	238.57	238.36	239.17	239.98	239.76	239.55	240.36	241.17	240.95	240.74	240.11	240.14	240.17	239.95	239.98	239.76	239.79	239.82	239.61
181	241.32	240.69	240.72	240.51	241.32	242.13	242.94	243.75	244.57	245.38	245.41	245.44	245.22	245	244.37	244.15	244.97	245	245.03	244.81	244.59	244.62	244.4	244.43	244.21	244.24	244.02	244.05	244.08	243.86	243.89	244.7	244.08	243.46	243.49	243.27	243.3	243.33	244.14	244.95	244.33	244.36	244.39	244.17	244.98	245.01	245.04	244.42	243.8
182	241.96	241.34	240.71	240.74	241.55	241.58	241.61	241.4	242.21	241.99	242.02	241.8	242.61	242.39	242.18	241.96	242.77	242.8	243.61	242.99	243.02	242.8	242.58	242.61	242.64	242.02	242.05	242.08	242.11	242.92	243.73	243.11	243.92	244.73	245.54	246.35	246.13	245.91	245.29	244.67	244.7	244.73	244.76	245.57	246.38	246.41	245.79	245.82	246.63
183	243.94	243.97	244	244.81	245.63	245.41	245.44	244.81	244.84	245.66	245.44	246.25	246.03	246.06	246.09	246.12	245.9	245.68	245.71	245.74	245.52	245.3	245.33	245.37	244.74	244.53	245.33	245.37	245.15	245.18	245.21	244.99	245.02	244.4	243.78	243.56	243.59	243.62	243.65	243.69	243.72	244.52	245.33	246.14	246.17	245.95	245.73	246.54	246.32
184	245.05	245.08	244.46	244.24	244.02	243.8	243.59	243.62	243.4	244.2	245.01	245.04	244.82	244.2	243.59	242.97	243.77	244.58	244.36	244.14	244.95	244.73	244.51	244.54	244.57	243.95	243.33	242.72	242.5	241.88	241.91	241.95	241.98	241.36	241.14	241.17	240.56	240.59	240.37	240.16	239.94	239.72	240.52	241.32	242.13	242.93	243.73	244.54	244.57
185	246.51	246.55	246.33	245.71	246.51	246.29	246.07	246.1	246.14	246.94	246.98	246.75	247.56	247.59	247.37	247.4	247.44	247.22	246.6	246.63	246.01	246.82	246.85	246.63	246.66	246.44	246.22	246	245.78	245.56	245.34	246.14	245.92	245.7	246.5	246.28	245.66	245.7	245.48	244.86	244.89	244.67	244.71	244.74	244.52	243.91	243.29	243.33	242.71
186	239.77	239.81	239.59	238.98	239.01	238.4	238.18	237.57	238.36	238.4	238.18	237.57	237.6	237.64	237.67	237.45	236.84	236.63	236.41	236.19	236.99	236.77	236.55	236.34	236.12	236.91	237.7	237.49	238.28	238.06	237.84	238.64	238.03	237.81	237.59	237.62	237.41	237.44	238.23	238.01	237.41	237.44	237.48	236.87	236.9	236.94	236.97	237.01	236.79
187	234.78	235.57	235.6	234.99	234.78	234.81	234.6	234.63	234.67	234.45	234.49	234.52	234.31	233.7	233.74	233.13	233.92	233.95	233.99	234.78	234.81	234.2	234.99	235.78	235.17	234.96	234.99	234.38	233.78	233.56	233.35	233.13	232.92	232.7	232.74	232.52	232.56	232.59	232.38	232.41	232.2	231.98	232.02	232.06	232.09	231.88	231.66	231.45	231.49
188	230.49	230.28	231.06	231.84	231.87	231.91	231.31	231.34	231.38	230.78	230.81	230.85	230.89	230.67	230.71	230.11	230.14	230.18	230.22	230	229.79	230.57	230.61	230.64	230.43	230.47	230.25	230.29	230.33	230.12	230.89	230.29	230.33	230.36	229.76	229.8	229.59	229.62	229.41	229.2	228.99	229.76	229.55	230.33	230.12	229.9	230.68	230.72	230.12
189	226.77	226.8	226.84	227.61	227.65	227.44	226.84	226.88	226.67	227.44	227.48	226.88	226.28	226.32	226.11	226.14	226.92	226.95	226.35	226.14	225.54	225.33	225.37	225.16	225.2	224.99	225.03	224.43	224.46	224.5	224.29	224.33	225.1	224.5	224.29	224.33	225.1	225.14	224.93	224.72	224.76	224.55	224.59	224.62	224.42	223.82	223.86	223.26	222.66
190	224.42	224.21	224	224.04	223.83	223.87	223.27	223.31	223.34	223.38	222.79	222.82	222.23	222.26	222.3	221.71	221.74	221.54	221.33	221.12	221.16	220.57	220.6	220.64	220.05	220.08	219.49	220.25	220.29	220.08	220.12	220.16	220.2	219.6	220.36	220.16	220.2	219.6	219	218.41	218.44	219.21	219.97	219.77	219.56	218.97	218.76	218.8	218.59
191	218.75	218.78	218.58	218.62	218.65	218.45	217.86	218.62	218.65	218.69	218.49	218.29	219.05	219.08	218.49	217.89	217.69	217.49	217.53	217.32	217.36	216.77	216.8	216.6	216.64	216.68	217.44	218.2	218.23	218.03	218.79	218.83	218.62	218.66	218.46	218.5	217.9	217.94	217.98	217.38	217.42	217.46	216.87	216.66	217.42	218.18	218.94	218.98	218.38
192	216.77	216.81	216.21	216.01	215.81	215.85	215.89	215.92	215.33	216.09	216.84	216.25	216.29	217.04	216.84	216.64	216.44	216.48	216.28	216.32	216.12	216.15	215.95	215.99	215.79	215.2	215	214.41	214.21	214.25	215	215.04	215.08	214.88	214.91	214.95	214.75	214.55	214.59	214.39	214.19	214.23	213.64	213.44	213.24	213.99	214.03	214.07	214.82
193	212.53	212.57	212.37	211.78	211.82	211.24	211.04	211.08	211.12	211.86	211.9	211.31	210.73	210.53	210.33	209.74	209.78	209.82	209.23	209.27	208.68	209.43	210.18	209.59	209	208.8	209.55	210.3	211.04	210.85	210.26	209.67	209.08	208.49	207.9	207.32	207.35	207.16	207.9	208.65	209.4	208.81	208.22	208.02	207.44	206.85	206.65	206.46	205.87
194	205.95	206.69	206.73	207.47	207.51	207.55	207.36	207.39	207.2	207.24	207.04	207.08	206.49	206.53	206.57	205.99	206.02	206.06	206.81	206.84	206.88	206.69	207.43	206.84	207.59	207	207.04	207.08	206.49	206.29	207.04	207.08	206.49	207.23	207.27	207.08	206.49	207.23	207.04	207.78	207.82	208.56	208.6	208.64	208.68	208.09	207.9	208.64	209.39
195	210.01	210.05	210.09	209.5	209.54	209.34	208.75	208.17	207.58	206.99	206.8	206.6	206.41	205.82	205.24	204.65	205.39	204.8	204.84	204.65	204.06	203.47	203.51	203.32	203.13	203.17	202.98	203.72	203.52	202.94	203.68	203.72	203.75	203.56	203.6	203.41	202.82	202.86	202.67	203.41	203.45	204.19	204.93	204.73	204.54	205.28	206.02	205.44	206.18
196	204.15	203.96	203.37	203.41	203.45	203.48	202.9	202.71	202.12	201.54	201.35	201.38	200.8	200.84	200.88	200.69	200.1	200.84	201.57	201.38	200.8	200.84	200.88	200.91	200.33	201.07	201.1	200.91	200.95	200.76	201.5	201.54	201.35	202.08	201.5	200.91	200.33	200.14	199.55	200.29	199.71	199.74	200.48	199.89	199.93	199.35	199.38	199.2	199.01
197	198.63	198.67	198.48	199.22	199.25	199.07	199.8	199.61	199.65	199.07	199.8	200.54	201.27	201.31	200.72	201.46	200.88	200.29	199.71	199.52	198.93	199.67	200.4	200.22	200.95	200.99	200.8	200.22	200.25	199.67	199.71	199.52	198.93	199.67	199.08	199.12	199.86	199.89	199.93	200.67	200.71	200.52	199.93	199.97	200.01	199.42	199.46	199.27	199.31
198	199.71	199.74	199.78	199.59	200.33	200.37	199.78	199.59	199.01	198.42	198.46	198.5	199.23	199.27	199.31	199.12	198.93	198.97	198.79	198.6	198.02	198.75	199.48	198.9	198.31	198.13	198.86	198.28	199.01	199.74	199.56	199.37	198.78	199.52	199.56	199.37	200.1	199.91	199.33	199.37	200.1	199.91	200.65	200.69	200.72	200.76	200.57	199.99	199.41
199	201.12	200.93	200.35	199.76	199.8	199.22	199.95	199.37	200.1	199.52	199.33	199.14	198.56	199.29	198.71	198.52	198.33	198.15	197.96	198.69	199.42	198.84	198.65	198.69	199.42	200.16	199.97	199.78	199.59	199.01	199.74	199.16	199.2	198.61	198.43	197.84	197.26	197.3	197.34	196.76	196.79	196.83	197.56	196.98	196.4	195.82	195.85	195.27	196
200	196.85	196.66	196.08	196.81	196.85	196.66	196.7	196.51	195.93	196.66	196.7	196.74	196.55	196.59	197.32	198.05	198.09	197.5	196.92	196.96	197	197.73	197.77	197.58	198.31	199.05	198.46	198.28	198.09	198.82	199.56	199.59	199.01	199.05	198.86	198.9	198.31	198.13	198.16	197.58	197.39	197.21	197.94	197.98	198.02	198.05	197.87	197.9	198.64
201	198.02	198.05	197.87	197.9	197.72	197.14	197.87	197.68	197.49	196.91	196.73	196.14	195.56	195.6	195.64	195.45	195.27	195.31	196.03	196.07	195.49	195.53	195.34	195.38	196.11	196.15	195.57	195.6	195.42	195.23	195.27	195.31	195.13	195.16	195.2	195.02	195.06	194.87	194.91	194.33	194.37	194.18	194.91	194.73	194.15	194.18	194	194.04	193.46
202	193.17	193.21	193.03	192.45	192.26	191.69	191.72	191.54	191.36	192.08	192.12	191.94	191.36	190.78	190.21	190.24	190.28	190.32	190.14	189.96	189.78	190.5	190.54	190.57	190.39	191.11	191.15	191.19	191.01	190.43	190.25	190.29	190.33	190.37	190.19	189.61	189.65	189.47	189.51	189.54	189.36	189.4	188.83	189.54	188.97	189.01	188.43	188.47	187.89
203	187.61	187.43	188.15	188.87	189.58	189.62	189.04	188.87	188.9	188.72	188.76	188.8	188.84	188.66	188.7	188.52	189.24	189.27	188.7	188.52	188.34	189.06	189.1	188.92	188.95	188.78	189.49	189.53	189.57	189.61	189.43	189.25	189.07	188.89	188.32	187.74	187.78	187.6	187.43	187.46	186.89	186.71	186.75	186.57	186.61	186.44	186.26	186.08	186.79
204	186.28	186.32	186.35	186.18	186	186.04	186.08	185.51	185.33	185.16	185.86	185.9	185.94	185.98	185.8	186.51	186.55	186.59	186.41	186.45	186.49	187.2	187.24	187.28	187.1	186.53	186.35	186.18	186	186.04	185.86	185.9	185.73	185.77	185.59	185.63	185.45	186.16	186.2	186.24	186.06	185.49	184.93	184.75	184.79	185.49	185.32	185.36	185.4
205	184.89	184.32	185.03	184.46	185.16	185.2	184.63	184.46	184.5	183.93	183.97	184.01	183.44	183.27	183.31	182.74	183.44	183.48	182.91	182.95	183.65	183.08	182.91	182.95	182.38	182.42	182.25	182.08	181.51	181.55	180.98	181.02	181.06	180.49	180.32	180.36	180.4	180.23	180.26	179.7	179.74	180.44	179.87	179.7	180.4	179.83	179.26	179.3	179.13
206	182.75	182.79	182.22	182.92	182.75	182.18	182.22	181.65	182.35	182.39	181.82	182.52	182.56	182.39	181.82	181.25	181.29	180.72	180.55	180.59	180.42	179.85	179.28	179.11	179.15	179.19	178.62	178.45	178.28	178.11	178.15	178.19	178.02	178.06	178.1	178.79	178.83	178.66	178.7	178.74	178.78	178.61	178.65	178.69	178.52	178.56	178.39	179.08	179.12
207	176.74	177.43	177.27	177.1	177.14	177.18	177.01	176.84	177.53	178.23	177.66	177.1	176.93	177.62	177.46	177.29	176.72	176.56	176.6	176.63	176.07	175.9	175.94	175.38	175.21	175.9	175.94	175.98	175.81	175.85	175.69	175.52	174.96	175	175.04	175.73	175.56	175	175.69	175.73	175.76	175.2	175.04	174.87	174.91	174.74	174.18	174.87	174.7
208	175.95	175.99	175.83	175.86	175.7	175.74	176.43	175.86	175.3	175.14	174.97	174.8	175.49	175.53	174.97	174.8	174.84	174.68	174.72	175.4	176.09	175.92	175.76	175.8	175.83	175.67	175.11	175.15	174.98	174.42	174.46	174.3	174.13	174.17	174	173.44	173.48	173.52	173.36	173.19	172.64	172.08	171.91	171.75	171.79	171.83	171.66	172.34	172.18
209	173.21	173.25	172.7	172.14	172.18	172.01	172.05	172.09	172.78	172.82	172.86	173.54	173.37	173.21	173.04	173.08	173.12	172.95	172.99	172.83	172.87	172.7	172.74	172.58	172.02	171.47	170.92	170.75	170.59	170.42	170.26	169.71	169.54	169.58	169.42	168.87	168.7	168.75	168.19	168.23	167.68	167.13	167.17	167.21	167.89	167.93	167.76	168.44	168.48
210	167.25	167.29	167.13	167.17	167.01	167.68	167.72	167.76	167.6	167.44	167.48	166.93	166.38	165.83	165.28	165.12	164.57	164.61	164.65	164.69	164.53	164.37	163.82	164.49	164.33	164.17	164.21	164.25	164.09	163.93	163.77	163.81	163.27	163.93	163.97	163.42	163.46	163.5	163.35	163.19	163.23	163.27	163.11	162.95	163.62	163.66	163.7	164.36	164.2
211	163.96	163.81	164.47	165.14	164.98	164.43	164.47	164.31	164.35	164.19	164.23	164.9	164.94	164.98	164.82	165.49	165.33	165.37	166.03	166.7	166.15	165.99	165.44	164.9	164.74	164.19	164.23	164.07	164.11	164.16	164	163.45	162.91	162.75	162.79	163.45	163.49	163.33	162.79	162.83	162.28	162.13	161.97	161.42	160.88	160.72	160.56	161.22	161.27
212	161.81	161.86	161.9	161.94	161.98	161.43	162.09	162.13	162.8	162.84	162.68	162.72	162.56	162.6	162.06	162.1	162.14	161.98	161.83	161.87	162.53	162.57	162.61	162.45	162.49	162.33	161.79	161.83	161.67	161.72	162.37	162.42	161.87	161.91	161.76	161.8	161.64	161.68	161.52	161.56	161.41	160.87	160.91	160.75	160.21	160.25	160.09	159.55	159.59
213	158.75	159.41	159.25	159.1	158.56	159.21	159.25	159.29	159.95	160.6	160.64	160.49	159.95	159.79	160.45	159.91	159.37	158.82	158.67	158.71	158.56	158.4	159.06	159.71	159.56	159.4	160.06	160.1	159.56	159.6	160.25	159.71	159.56	159.02	158.86	158.32	158.36	158.21	158.05	157.9	157.94	157.79	157.63	157.1	156.56	156.4	156.45	157.1	157.14
214	155.7	155.74	155.2	155.24	155.28	154.75	154.59	155.24	154.71	154.55	154.02	153.87	153.72	153.18	152.65	152.5	153.14	153.79	154.43	154.47	155.12	155.16	154.62	154.66	154.51	154.55	154.4	153.87	153.72	154.36	154.4	154.25	154.29	154.33	154.18	154.83	154.29	153.76	154.4	154.44	154.48	155.13	155.17	154.64	154.48	155.13	155.17	154.64	154.68
215	152.12	152.17	151.63	151.67	151.71	152.35	152.39	153.04	152.5	152.35	152.21	151.67	151.71	152.35	152.21	152.06	152.1	152.14	152.18	152.03	151.88	151.35	151.39	150.85	150.7	151.35	150.81	151.45	152.1	152.74	153.38	154.03	154.68	154.52	154.37	153.84	153.88	153.34	153.19	153.04	152.51	152.55	153.19	152.66	152.7	152.17	152.02	151.48	150.95
216	149.94	149.98	150.62	150.09	149.56	149.03	148.88	148.73	149.37	149.41	148.88	148.92	148.77	148.63	148.09	148.13	148.17	148.03	148.67	149.3	149.94	149.8	149.26	148.73	148.77	148.24	147.71	147.56	148.2	148.84	148.88	148.73	148.2	148.24	148.28	148.32	148.36	148.21	148.85	148.89	149.53	149.57	149.61	149.65	149.69	149.73	149.77	150.41	150.45
217	149.27	149.31	149.35	149.2	149.24	148.71	148.56	148.42	148.46	148.31	148.35	148.2	148.24	147.71	147.57	147.42	147.46	148.1	148.14	148.77	148.63	149.26	148.73	148.77	148.63	149.26	149.9	149.94	149.8	150.43	150.47	149.94	149.8	149.84	149.69	149.54	149.4	148.87	148.34	148.19	148.83	148.68	148.72	148.57	148.61	148.47	148.32	148.95	149
218	151.32	150.8	151.43	150.9	150.94	150.8	150.84	150.69	150.54	150.39	151.03	151.66	151.51	150.99	150.84	150.88	150.92	150.39	150.24	149.72	149.76	150.39	150.43	150.47	150.33	149.8	149.84	149.69	149.73	150.37	150.41	151.04	150.9	150.75	150.6	150.64	150.68	150.72	150.2	150.05	149.52	149.38	148.85	149.48	148.95	148.81	148.66	149.29	148.77
219	150.49	149.97	149.82	149.29	149.15	149.78	149.82	150.45	149.93	149.78	149.63	149.67	149.52	149.57	149.04	149.08	149.12	148.98	148.83	148.3	148.93	148.41	148.45	148.49	149.12	148.98	148.45	148.49	148.53	148.39	148.43	148.28	147.76	148.39	148.43	149.06	149.1	149.14	148.62	148.47	148.51	147.99	148.03	147.88	147.36	147.99	147.46	147.31	147.94
220	148.72	148.19	148.05	147.52	147	147.04	147.67	147.71	148.34	148.19	147.67	147.71	147.56	147.42	147.46	147.31	147.36	147.21	147.25	147.11	147.74	147.78	147.82	147.86	147.9	147.75	147.23	147.27	147.31	146.79	146.83	146.87	146.35	146.2	145.68	145.53	145.57	145.62	145.66	145.51	144.99	145.03	144.89	144.74	145.37	145.41	145.45	144.93	144.97
221	142.87	143.5	142.98	142.83	142.69	143.31	143.36	143.21	143.84	143.88	143.36	143.21	143.07	142.55	142.03	141.89	141.75	141.79	141.83	141.69	141.73	141.77	141.63	141.11	141.15	140.63	140.11	140.16	139.64	140.25	140.11	139.98	139.84	139.7	140.31	140.17	140.21	140.83	141.45	141.49	141.35	140.83	140.69	140.17	140.21	140.83	141.45	142.07	141.55
222	138.88	138.92	138.4	138.44	138.31	138.35	138.21	137.69	138.31	138.17	138.78	139.4	139.44	139.3	139.34	139.2	139.82	139.3	139.92	139.96	140.58	140.62	140.48	139.96	140	139.86	139.34	139.38	138.86	138.9	138.77	138.81	139.42	139.46	138.94	138.99	138.85	138.71	139.32	139.94	139.42	138.9	138.77	138.63	139.24	139.28	138.77	139.38	139.42
223	138.83	138.31	138.18	138.22	138.08	137.94	137.8	137.29	137.33	137.19	137.23	137.84	137.88	137.92	137.79	137.83	137.69	138.3	138.34	138.38	137.87	137.73	137.22	137.83	137.87	137.35	137.22	137.08	137.12	136.98	137.02	136.89	136.93	136.79	136.28	135.76	135.63	135.12	135.72	135.76	135.8	135.29	134.78	134.64	134.51	134.55	134.59	134.63	134.49
224	135.06	134.55	134.04	133.9	133.77	133.81	133.85	133.71	133.58	133.62	134.22	134.83	135.44	134.93	135.53	135.4	134.89	134.37	134.98	134.85	134.89	134.75	134.62	135.22	134.71	134.2	134.8	134.85	134.89	134.37	134.24	134.85	134.33	134.2	134.8	135.41	135.45	135.32	134.8	135.41	135.28	135.32	135.18	135.22	135.09	135.13	135.17	135.03	134.9
225	133.79	133.83	133.33	133.37	133.97	133.46	134.06	134.67	135.27	135.14	134.63	134.49	134.36	133.85	133.34	133.94	133.98	133.85	133.71	133.2	133.81	133.67	134.27	134.88	134.92	134.41	133.9	133.76	133.63	133.49	133.54	133.4	132.89	132.76	133.36	133.4	133.44	133.31	133.91	133.4	133.27	133.13	133.17	133.04	132.9	132.77	132.63	132.5	133.1
226	134.03	134.07	134.11	134.15	134.19	134.24	133.73	134.33	134.93	135.53	135.58	135.07	135.11	135.15	135.75	135.8	135.66	135.52	135.39	135.43	134.92	134.96	135	135.05	135.65	135.14	134.63	134.5	134.54	134.03	134.63	134.67	134.71	134.21	134.81	135.41	135.28	135.14	135.74	135.61	136.21	136.25	136.29	136.33	135.83	135.69	135.73	135.22	135.09
227	132.87	132.91	133.51	133.55	134.15	134.76	135.36	135.96	135.83	135.69	135.55	135.42	135.46	135.32	134.82	134.31	134.17	134.04	134.08	133.94	133.44	133.48	132.97	132.84	132.71	132.57	133.17	133.21	133.08	133.67	133.17	133.21	132.71	132.75	133.34	133.94	133.99	133.85	133.34	132.84	132.71	132.2	132.24	132.11	132.15	132.02	132.06	131.55	131.6
228	129.94	129.98	129.84	129.89	129.75	130.35	130.39	130.26	130.3	129.8	129.29	128.79	128.83	128.87	128.37	127.87	127.37	127.41	127.28	127.87	128.46	128.33	128.2	128.24	128.11	127.61	127.65	127.69	127.56	127.43	126.93	126.43	126.47	126.34	125.84	125.88	125.76	126.34	126.93	126.97	127.56	127.43	127.3	127.34	126.84	127.43	127.3	127.89	127.39
229	127.58	127.45	127.32	127.36	127.23	127.27	127.31	127.9	127.77	127.27	127.31	126.81	127.4	127.44	127.31	127.35	126.85	126.89	127.48	126.98	127.02	126.89	126.76	126.64	126.14	126.72	127.31	127.9	127.77	127.64	127.14	126.64	126.68	126.55	127.14	127.73	127.77	127.27	127.86	127.36	127.4	127.44	127.48	128.07	127.94	128.53	129.12	129.71	130.3
230	128.68	128.18	128.05	127.92	127.43	127.29	127.16	127.03	127.08	126.95	126.82	126.69	126.73	126.6	126.64	126.51	126.38	126.96	127.01	126.88	127.46	127.5	127.54	127.58	127.45	127.5	127	127.04	127.09	126.59	126.63	126.67	126.18	126.22	126.8	126.31	126.18	126.05	126.63	126.14	125.64	125.15	125.02	124.53	124.03	123.9	124.48	124.36	124.4
231	124.59	124.46	123.97	124.01	123.88	123.93	123.8	123.84	123.35	122.86	122.37	121.87	121.92	121.42	120.93	120.81	120.68	121.26	121.3	121.17	121.05	121.62	121.5	121.37	121.41	121.45	121.33	120.84	121.41	121.99	122.56	122.44	122.31	122.18	121.69	121.2	121.08	120.59	120.1	119.98	120.02	120.06	120.1	119.61	120.18	119.7	119.74	119.25	119.29
232	118.76	118.27	117.79	117.83	117.34	117.91	117.95	117.46	117.5	118.07	117.58	117.62	117.14	117.71	117.75	117.79	117.3	116.81	116.85	116.36	116.24	116.28	116.85	116.36	116.93	116.97	116.85	116.89	116.77	116.28	116.32	116.36	115.87	115.91	115.79	115.3	115.18	114.7	114.74	114.78	114.82	114.33	114.9	114.94	115.5	115.54	115.42	115.3	115.18
233	114.55	114.43	114.31	114.19	113.71	113.59	113.47	113.35	113.39	113.95	113.83	113.87	114.43	114.31	113.83	113.35	112.87	112.91	112.95	112.83	112.35	112.23	112.27	111.79	111.67	111.56	111.6	112.15	112.04	111.56	111.6	111.48	111.52	111.56	111.6	111.64	112.19	112.08	112.64	112.68	112.72	113.27	113.31	113.87	113.91	113.95	113.99	113.51	113.55
234	113.03	113.07	112.95	112.47	112.51	112.03	111.91	111.95	111.47	111.36	110.88	110.91	110.8	110.32	110.36	110.24	110.28	110.84	110.72	110.61	111.16	111.2	111.24	110.76	111.32	111.88	112.43	112.47	112.51	112.55	112.07	112.11	112.15	112.19	111.71	111.74	112.3	112.34	112.38	112.27	111.78	111.3	111.19	111.07	110.96	111	111.55	112.11	112.67
235	112.72	112.61	112.49	112.37	111.89	111.93	111.97	111.86	112.41	112.45	112.49	112.53	112.57	112.09	112.13	111.65	111.17	111.73	111.77	112.32	112.88	113.44	114	113.52	113.04	112.55	112.07	111.59	111.11	110.63	110.15	109.67	109.19	108.71	108.23	107.75	107.27	106.79	106.31	105.83	105.87	105.76	105.28	105.83	105.87	105.39	105.94	105.98	105.87
236	101.54	102.09	101.98	101.5	101.39	101.29	100.81	100.34	100.37	100.41	100.3	100.2	99.72	100.27	100.3	100.34	100.23	99.76	99.65	99.55	99.58	99.11	99.15	99.04	99.08	99.62	100.16	100.2	100.24	100.78	101.33	101.87	102.42	102.31	102.86	103.41	103.45	103.99	103.52	104.07	104.62	104.51	104.4	104.29	104.18	104.73	105.28	104.8	104.84
237	104.69	104.73	104.77	104.66	104.7	104.22	104.77	104.81	105.36	104.88	105.43	105.47	104.99	105.02	105.06	104.58	104.11	104.14	104.18	104.73	104.62	104.51	105.06	104.95	104.84	105.39	105.28	105.17	105.06	105.61	105.5	105.39	105.94	105.46	105.35	105.39	104.91	104.95	104.48	104.51	104.4	104.44	104.99	105.03	105.07	105.62	105.65	105.18	105.21
238	104.92	104.96	105	104.89	104.93	104.96	104.85	104.89	104.93	104.82	104.86	104.75	105.29	105.33	105.37	105.41	105.96	106.51	106.4	106.29	106.17	106.06	105.95	106.5	107.05	106.94	106.98	106.5	107.05	107.09	106.98	107.53	107.42	107.31	107.19	107.08	107.63	107.67	107.71	107.23	107.12	107.01	106.9	106.94	106.82	106.71	106.75	107.3	107.85
239	109.08	109.12	109.67	109.2	109.08	108.97	109.52	109.56	109.45	109.49	109.52	109.41	109.3	109.85	109.37	109.26	109.14	109.18	109.22	109.26	109.3	109.34	109.38	108.91	108.94	108.47	108	107.52	107.41	106.94	106.98	106.86	106.39	106.94	106.83	106.71	106.75	107.3	107.85	107.37	107.26	107.81	107.69	108.24	108.28	107.81	107.85	108.39	108.94
240	109.15	109.04	109.07	108.6	108.49	108.02	107.9	107.79	107.32	107.21	107.09	106.98	107.02	107.56	107.6	108.15	108.19	108.73	108.26	108.15	108.04	108.58	109.13	109.17	109.71	109.75	109.79	109.32	109.21	108.73	108.26	108.15	107.68	107.21	107.25	107.79	107.68	107.21	106.73	106.62	106.66	106.7	106.23	106.77	106.81	107.36	107.4	107.44	107.32
241	106.66	106.55	106.44	105.97	106.01	105.54	105.07	104.96	105	104.53	104.42	104.31	103.84	103.73	103.26	103.3	103.19	102.73	102.26	102.15	102.69	103.22	103.76	103.65	104.19	103.72	103.26	103.15	103.04	102.57	102.46	102.5	102.54	103.08	102.97	102.5	103.04	103.57	103.46	103	102.53	102.07	101.6	101.49	101.03	100.56	101.1	101.13	100.67
242	99.89	99.93	99.97	99.5	99.54	99.58	99.47	99.01	98.55	98.59	98.48	98.02	97.91	97.45	97.35	96.88	96.92	96.46	96.36	96.25	95.79	96.32	96.22	95.76	95.3	95.82	95.72	96.24	96.77	96.81	96.35	96.24	96.28	95.82	95.72	95.62	95.65	96.18	96.71	96.6	96.64	96.53	96.07	95.97	96.5	96.53	96.57	96.61	96.65
243	95.53	95.07	94.61	94.51	94.41	93.95	94.47	94.37	94.27	94.79	94.83	94.73	94.27	94.79	94.33	94.23	94.13	93.67	93.22	93.12	92.66	93.18	93.22	93.12	93.01	92.56	92.1	91.65	92.17	92.2	92.72	92.76	92.31	91.85	91.75	91.79	91.33	91.37	91.89	92.41	92.31	91.85	92.37	92.41	92.93	93.45	93.97	93.51	93.41
244	92.69	92.73	92.76	92.66	92.7	92.6	92.63	92.67	92.71	93.23	93.27	92.81	93.33	93.37	93.4	93.93	93.96	94.49	94.39	94.42	94.32	94.36	94.26	94.78	94.68	94.72	94.61	95.14	95.66	95.2	95.1	95.62	95.17	94.71	94.74	94.78	94.32	94.22	93.76	93.3	92.85	92.74	92.29	92.32	92.36	92.88	92.92	92.96	92.5
245	91.78	91.82	92.34	92.38	92.41	92.45	92.97	93.01	93.04	92.58	92.62	93.14	93.67	93.57	93.11	93.01	93.04	92.94	93.47	93.5	93.4	93.3	93.2	93.24	92.78	92.82	92.85	92.89	92.79	92.33	91.87	91.77	92.29	91.83	91.74	92.26	92.16	92.06	92.09	91.64	91.67	91.22	91.12	91.02	90.56	91.08	91.12	90.66	90.56
246	90.55	90.59	90.13	89.68	89.58	89.12	88.67	88.57	88.61	88.51	88.55	88.09	88.61	88.51	88.55	89.06	89.1	89.13	88.68	88.71	88.62	88.16	88.07	88.58	88.13	88.03	88.55	89.06	89.1	88.64	88.19	87.73	87.77	88.28	88.32	88.35	88.39	88.29	87.84	87.87	87.91	87.81	87.36	87.39	86.94	86.49	86.39	86.43	86.46
247	86.72	86.62	86.66	86.2	86.11	85.66	86.17	86.08	86.11	86.14	86.18	86.21	86.73	86.27	85.82	85.36	85.4	85.91	86.42	86.94	86.97	86.52	86.42	85.97	85.88	85.78	85.69	85.72	85.63	85.18	84.73	84.63	85.14	85.66	85.56	85.11	85.14	84.69	84.6	85.11	85.14	85.18	85.21	85.25	85.76	86.27	86.79	86.82	86.37
248	86.12	86.63	86.54	87.05	87.57	87.6	88.12	88.02	87.57	88.08	88.12	88.02	87.93	88.44	88.48	88.51	88.55	88.58	89.1	88.64	89.16	88.7	89.22	88.76	88.67	88.21	87.76	87.3	87.21	87.24	86.79	86.33	86.37	86.27	86.18	86.69	87.21	87.11	87.02	86.56	87.08	86.98	86.89	86.44	86.47	86.02	85.92	85.47	85.98
249	87.79	87.33	87.37	87.4	86.95	87.46	87.5	87.4	87.44	87.47	87.51	87.54	88.06	88.09	88.13	87.67	87.58	88.09	88.61	88.51	88.06	87.96	87.87	87.77	87.32	87.22	86.77	86.8	86.71	86.62	86.65	86.56	86.46	86.97	87.01	86.56	86.59	86.5	86.05	85.59	85.5	86.01	86.52	86.56	87.07	87.58	87.62	87.65	87.69
250	86.47	86.51	86.41	85.96	85.51	85.42	85.33	85.23	85.74	86.25	86.16	86.06	85.61	85.65	85.68	85.23	85.27	85.3	85.34	85.24	85.75	86.26	86.77	86.32	86.36	86.39	85.94	86.45	86.36	85.9	85.81	85.72	86.23	85.78	85.68	85.72	85.27	85.78	85.81	85.36	85.27	85.17	85.68	85.72	85.75	85.3	85.34	85.37	85.4
251	85.88	85.79	85.82	85.73	85.28	85.19	85.69	85.73	86.24	86.75	86.78	86.82	86.37	86.88	86.91	87.42	87.46	87.49	87.04	86.95	86.98	86.89	86.79	87.3	86.85	86.76	86.66	86.21	86.25	86.28	86.19	85.74	85.29	85.32	85.23	85.74	86.25	85.8	85.35	84.9	84.45	84.48	84.03	84.54	84.57	84.12	84.03	83.58	83.49
252	82.08	82.11	82.14	81.7	82.2	82.23	82.27	82.18	82.21	82.12	81.67	81.71	81.74	81.65	81.68	81.72	81.63	81.66	81.69	81.61	81.16	80.71	80.62	80.18	79.73	79.65	79.2	79.23	79.73	79.76	79.8	79.71	79.26	79.3	79.21	79.24	79.28	79.19	79.22	79.14	79.17	79.2	78.76	78.31	78.34	77.9	77.93	77.49	77.04
253	76.24	75.8	75.83	75.75	75.67	75.7	75.62	75.65	75.68	75.6	75.16	74.72	75.21	75.24	75.16	74.72	74.75	74.67	74.58	74.62	74.65	75.14	75.17	75.2	74.76	74.79	74.82	74.38	74.3	73.86	74.35	74.38	73.94	73.5	73.42	73.45	73.01	73.5	73.42	72.98	73.47	73.5	73.42	73.34	72.9	73.39	73.88	73.8	73.83
254	73.62	74.11	74.14	74.06	73.98	73.54	73.46	73.02	72.94	72.97	73	73.03	72.95	72.98	73.01	72.58	72.61	72.64	72.2	72.23	71.79	71.36	71.39	71.31	71.34	71.26	71.29	71.21	71.7	71.73	71.29	71.32	71.35	71.27	71.2	71.23	70.79	70.82	70.85	70.77	70.34	70.37	70.29	70.32	70.35	70.27	69.84	69.87	69.43
255	69.04	68.96	68.99	68.91	69.39	69.42	69.34	69.37	69.3	68.87	68.44	68.36	68.28	68.21	68.24	67.81	67.84	67.87	68.34	68.27	68.3	67.87	67.9	67.47	67.04	67.07	66.99	66.92	67.39	67.32	66.89	66.92	66.49	66.06	66.09	65.66	65.24	64.81	64.74	64.67	64.69	64.72	65.19	65.22	64.79	65.27	65.19	64.77	64.34
256	62.81	62.84	62.86	62.44	62.37	61.95	61.97	61.9	61.48	61.06	61.09	60.66	60.24	59.82	59.75	59.78	59.71	59.29	59.32	59.78	60.24	59.82	59.75	59.33	58.91	58.84	58.78	59.24	58.82	58.4	58.86	58.44	58.02	58.04	57.98	57.56	57.14	57.6	57.62	57.2	57.14	56.72	56.75	56.68	56.26	56.2	56.14	56.59	57.05
257	55.92	55.85	55.44	55.47	55.4	55.85	55.88	55.91	56.36	55.94	55.88	55.82	56.27	56.72	56.75	56.69	56.27	56.72	56.31	56.24	55.83	55.41	55.35	55.8	55.39	55.32	55.35	55.38	55.31	55.34	54.92	54.86	54.8	54.73	55.19	55.12	54.71	54.73	54.32	54.26	54.2	54.22	54.25	54.27	53.86	54.31	54.25	54.19	54.21
258	54.47	54.41	54.35	54.79	55.24	55.69	55.72	55.65	55.24	55.18	55.63	55.56	55.5	55.95	55.97	55.56	55.5	55.53	55.97	55.56	55.15	55.09	55.02	55.47	55.5	55.43	55.46	55.49	55.42	55.87	55.81	55.83	55.86	55.45	55.48	55.41	55	55.03	55.05	55.5	55.44	55.89	55.48	55.41	55.86	55.89	55.91	56.36	56.3
259	56.3	56.32	55.91	56.36	56.39	56.32	55.91	55.5	55.53	55.12	55.05	54.99	54.93	54.86	54.89	55.34	55.36	54.95	54.89	54.83	55.27	55.72	55.66	55.59	55.62	55.55	56	55.94	55.87	55.46	55.4	55.42	55.02	55.04	54.98	54.92	54.51	54.54	54.13	54.57	54.51	54.1	54.13	54.07	53.66	53.25	53.19	53.63	54.08
260	55.47	55.4	55.43	55.37	55.3	55.33	54.92	54.95	54.88	55.33	55.36	55.8	56.25	56.27	56.21	56.14	56.08	56.11	56.55	56.58	56.51	56.11	56.04	56.49	56.42	56.36	55.95	55.54	55.57	55.16	55.19	55.13	55.57	56.01	55.95	56.39	55.99	55.92	55.52	55.11	55.05	55.07	54.67	54.6	54.54	54.14	54.16	54.19	54.13
261	54.29	54.31	54.25	54.69	54.62	54.22	54.66	54.6	54.53	54.56	54.5	54.43	54.03	54.06	54.5	54.94	55.38	54.97	54.91	54.84	55.28	55.22	55.66	55.59	56.03	56.06	55.66	55.59	55.53	55.46	55.06	55	55.02	55.46	55.49	55.93	56.37	56.3	55.9	55.5	55.94	55.87	55.9	55.84	56.28	56.72	57.16	57.09	57.02
262	55.34	55.78	56.22	56.66	56.69	56.72	56.65	56.68	56.61	56.64	56.57	56.51	56.44	56.47	56.4	56.34	55.94	55.96	55.9	55.83	55.77	55.7	55.63	55.24	55.17	55.11	54.71	55.14	55.08	54.68	54.62	54.55	54.16	54.09	54.03	54.05	54.49	54.42	54.03	54.05	54.49	54.51	54.12	53.72	53.33	52.94	52.87	52.9	53.33
263	54.3	53.91	53.93	53.54	53.97	53.91	53.51	53.45	53.48	53.5	53.53	53.14	53.07	53.1	53.04	53.47	53.07	53.01	52.95	52.98	52.91	53.34	53.37	53.3	53.33	53.27	52.88	52.48	52.42	52.03	52.06	52	51.61	52.03	51.97	52	52.02	51.63	51.66	51.69	51.3	51.32	51.75	51.69	51.63	51.24	51.26	51.2	51.23
264	50.81	51.24	51.26	50.87	50.81	50.84	50.78	50.72	50.33	50.35	49.97	49.91	49.93	49.87	49.81	49.84	49.78	49.39	49.33	49.27	49.69	49.72	49.66	49.6	49.54	49.48	49.9	49.51	49.45	49.48	49.9	50.31	50.73	50.35	50.29	49.9	49.52	49.54	49.57	49.51	49.45	49.39	49.81	49.83	49.86	49.89	49.83	49.44	49.86
265	50.12	50.06	50.08	50.5	50.44	50.38	50.8	50.41	50.83	50.77	50.8	50.41	50.44	50.38	50.32	50.35	50.28	49.9	49.84	50.26	50.67	51.09	51.51	51.93	51.96	51.57	51.6	51.54	51.15	50.77	50.39	50.32	49.94	50.36	50.39	50.8	50.74	50.68	50.3	50.72	50.65	50.59	51.01	51.43	51.04	51.46	51.08	51.5	51.43
266	49.74	49.68	49.3	49.24	48.86	48.89	48.91	48.85	49.27	49.3	49.32	49.35	49.38	49.32	49.26	49.67	49.7	49.64	49.66	49.6	50.02	50.43	50.37	50.31	50.25	49.87	49.49	49.52	49.45	49.07	48.7	48.72	48.34	48.76	48.78	49.2	49.61	50.02	50.05	50.08	50.02	50.05	50.07	50.1	50.13	50.07	49.69	49.3	48.92
267	48.07	48.01	47.95	47.57	47.19	47.13	46.76	46.7	46.64	46.58	46.21	46.23	46.64	46.67	46.61	46.64	46.58	46.6	47.01	47.04	46.98	47.01	46.95	46.97	47	47.03	46.97	46.59	46.54	46.94	46.57	46.51	46.45	46.48	46.42	46.45	46.39	46.42	46.36	46.3	46.24	46.65	46.68	46.7	46.73	46.75	46.7	46.72	46.67
268	45.05	45	44.94	44.97	44.91	44.54	44.48	44.88	44.91	44.94	44.96	44.91	44.93	44.88	44.51	44.45	44.4	44.03	43.97	43.92	43.94	44.34	44.29	44.31	43.94	44.34	44.37	44	43.94	43.97	43.91	43.86	43.49	43.89	44.29	44.31	43.94	43.89	43.91	43.86	43.88	43.91	44.31	44.33	44.36	44.76	44.78	44.81	44.44
269	43.32	43.27	43.66	43.3	43.24	42.88	42.82	42.85	42.79	42.74	42.69	42.32	42.27	42.29	42.24	42.19	42.21	42.16	42.11	41.74	41.69	41.64	41.28	41.3	41.69	41.72	42.11	42.05	42	41.64	41.59	41.22	41.25	41.64	41.66	41.69	41.33	41.27	41.3	41.25	41.27	41.29	41.24	41.19	40.83	41.22	41.61	41.56	41.19
270	41.6	41.55	41.57	41.6	41.24	41.26	41.21	41.16	41.11	41.13	41.16	41.1	41.13	41.52	41.91	41.54	41.93	41.96	41.91	42.3	41.93	41.57	41.21	40.85	41.24	41.26	40.9	40.54	40.56	40.2	40.22	39.86	39.81	39.84	39.86	39.81	39.83	39.86	39.5	39.52	39.54	39.49	39.52	39.47	39.49	39.88	39.52	39.54	39.49
271	38.93	38.89	38.84	38.86	38.81	38.76	38.79	38.43	38.38	38.33	38.28	38.31	38.33	38.28	37.93	37.88	38.26	38.28	38.23	38.18	38.21	38.16	38.11	38.06	37.71	37.36	37.31	37.33	37.28	37.31	37.26	37.28	37.31	37.26	37.28	37.3	37.26	37.28	37.3	37.26	37.21	37.16	37.54	37.56	37.51	37.89	38.27	37.91	37.56
272	37.39	37.35	37	36.95	36.9	36.92	36.95	36.9	36.85	36.88	36.53	36.48	36.5	36.53	36.55	36.5	36.53	36.55	36.5	36.46	36.11	36.48	36.5	36.46	36.48	36.5	36.52	36.48	36.43	36.45	36.41	36.78	36.73	36.75	36.41	36.06	36.08	36.1	36.06	36.43	36.45	36.47	36.43	36.38	36.4	36.36	36.38	36.4	36.43
273	37.92	37.94	37.89	37.84	37.8	37.75	37.7	37.65	37.31	37.33	37.35	37.72	37.68	37.63	37.28	37.3	37.33	37.28	37.3	36.96	36.91	36.93	36.59	36.61	36.56	36.59	36.61	36.56	36.52	36.54	36.49	36.45	36.47	36.42	36.08	36.1	36.05	35.71	35.73	35.69	35.64	35.67	35.62	35.64	35.66	35.62	35.57	35.23	35.6
274	36.01	36.38	36.33	35.99	36.01	36.03	36.05	36.42	36.38	36.4	36.35	36.01	36.03	36.05	36.08	36.1	36.05	35.71	35.37	35.32	35.34	35.71	35.73	36.1	35.75	35.71	36.08	36.1	36.12	36.14	36.51	36.53	36.49	36.51	36.46	36.49	36.14	36.1	36.46	36.42	36.44	36.46	36.83	37.2	36.86	36.88	36.83	36.85	36.88
275	37.43	37.38	37.4	37.77	37.8	37.75	37.77	37.73	37.38	37.33	37.29	37.24	37.26	37.22	37.17	37.12	37.08	37.03	36.98	37	36.96	36.98	36.93	36.59	36.25	36.21	36.57	36.23	36.25	35.91	36.28	36.64	36.66	36.62	36.28	35.94	35.96	35.62	35.28	34.94	34.6	34.26	33.92	33.88	34.24	33.9	33.86	34.22	34.58
276	34.58	34.94	35.3	35.32	35.69	35.35	35.71	35.73	36.1	35.75	36.12	36.07	36.03	35.69	35.71	35.66	35.69	35.71	35.66	35.69	35.71	35.66	35.69	35.71	35.66	35.69	35.64	35.66	35.62	35.28	34.94	34.89	34.92	34.58	34.24	34.26	34.22	34.58	34.24	34.6	34.62	34.98	34.94	34.89	34.56	34.22	34.24	34.2	34.22
277	31.82	31.48	31.5	31.17	31.19	30.85	31.21	31.23	31.19	31.54	31.5	31.46	31.13	31.15	31.17	31.52	31.48	31.15	31.5	31.46	31.48	31.44	31.46	31.42	31.38	31.4	31.42	31.09	31.11	30.78	31.13	31.09	31.44	31.11	31.46	31.48	31.5	31.46	31.42	31.38	31.34	31.3	31.26	31.28	30.95	30.62	30.64	30.31	29.97
278	28.4	28.75	29.09	28.76	28.73	28.4	28.07	28.08	28.05	28.01	27.98	27.94	27.96	27.63	27.3	26.97	26.99	26.96	27.3	26.97	26.65	26.32	26.34	26.3	26.32	26.34	26.35	26.7	26.66	26.34	26.01	25.68	25.36	25.03	25.05	24.72	24.4	24.07	23.75	23.42	23.44	23.12	22.79	22.47	22.49	22.16	22.5	22.52	22.19
279	22.31	21.98	21.96	22.29	22.63	22.65	22.32	22.29	22.31	21.98	21.96	21.97	21.65	21.66	21.68	22.01	22.03	22.04	21.72	21.39	21.37	21.7	21.72	21.69	22.03	22.04	22.01	21.69	21.66	21.68	21.65	21.32	21	20.97	20.95	20.96	20.93	20.95	20.92	20.89	20.86	20.54	20.56	20.57	20.54	20.56	20.57	20.55	20.56
280	19.99	19.67	19.68	19.69	20.03	20	20.01	19.69	19.67	19.68	19.65	19.67	20	19.68	19.36	19.37	19.05	19.03	19.04	19.37	19.38	19.72	20.05	20.39	20.72	20.74	20.71	20.72	20.4	20.37	20.35	20.32	20.33	20.35	20.32	20	19.97	19.95	19.63	19.6	19.58	19.59	19.92	19.6	19.62	19.95	20.28	20.62	20.95
281	20.92	20.94	20.91	20.92	20.9	21.23	21.2	21.18	20.86	20.83	20.8	20.77	20.79	20.76	20.44	20.41	20.39	20.72	20.4	20.37	20.06	19.74	19.75	19.73	19.74	19.71	19.73	20.06	20.07	20.4	20.08	20.41	20.43	20.11	20.44	20.46	20.14	20.15	20.16	20.5	20.51	20.84	20.52	20.5	20.51	20.52	20.5	20.51	20.19
282	20.17	20.5	20.51	20.19	20.21	20.18	19.86	19.87	19.89	19.86	19.83	19.52	19.2	19.17	19.19	18.87	18.88	18.86	18.87	18.85	18.82	19.15	19.12	19.14	19.15	19.16	19.18	18.86	18.87	19.2	19.53	19.86	19.88	19.85	19.82	20.15	19.84	19.81	19.82	19.84	19.52	19.2	18.88	18.9	18.87	18.88	18.9	18.87	18.56
283	18.62	18.63	18.64	18.62	18.63	18.96	19.29	19.3	19.28	19.25	19.27	19.24	19.57	19.58	19.6	19.28	19.25	19.27	18.95	18.96	18.97	18.99	18.96	18.64	18.33	18.3	18.28	18.25	17.94	17.62	17.6	17.28	17.26	17.24	17.56	17.25	17.26	17.24	17.22	17.54	17.23	16.91	16.6	16.61	16.59	16.57	16.55	16.56	16.88
284	15.9	15.91	15.92	16.25	16.26	16.24	16.56	16.57	16.55	16.53	16.5	16.19	16.17	16.18	16.16	16.48	16.8	16.82	16.79	16.48	16.46	16.44	16.45	16.77	16.75	16.73	16.74	16.43	16.12	16.13	15.82	15.51	15.2	14.89	14.91	14.89	14.9	14.88	14.89	14.9	14.88	14.86	15.17	14.87	14.56	14.25	14.26	14.24	14.25
285	14.6	14.58	14.9	15.22	15.23	15.24	15.22	14.91	14.89	14.87	14.85	14.54	14.52	14.5	14.51	14.83	14.84	14.82	14.51	14.52	14.5	14.82	14.83	14.52	14.84	14.85	14.86	15.18	14.87	14.85	14.83	14.81	14.5	14.2	14.21	14.19	14.2	14.18	14.16	13.86	13.87	13.85	13.86	13.55	13.54	13.85	13.86	13.87	13.56
286	13.92	13.62	13.31	13.01	12.7	12.4	12.71	12.72	12.42	12.4	12.38	12.39	12.7	12.71	12.72	12.42	12.43	12.41	12.39	12.7	12.71	12.72	12.73	12.71	13.03	13.04	13.04	12.74	12.75	12.73	12.71	12.7	12.71	12.4	12.41	12.42	12.73	12.72	12.7	12.71	12.69	12.7	13.01	13.02	13	13.01	13.02	13.01	12.99
287	12.09	12.09	12.1	12.09	11.78	11.77	11.75	11.76	11.77	11.78	11.47	11.46	11.77	11.78	11.79	11.79	11.78	11.79	12.1	12.11	12.09	11.79	11.79	11.49	11.48	11.46	11.47	11.78	11.79	11.8	11.49	11.48	11.49	11.8	12.11	12.09	11.79	11.8	11.49	11.8	11.5	11.48	11.47	11.45	11.15	11.14	11.12	10.82	10.81
288	10.2	10.51	10.21	10.52	10.82	10.83	10.82	10.8	10.5	10.49	10.79	10.8	10.79	10.77	10.47	10.46	10.16	10.17	9.87	9.88	9.89	9.89	9.88	9.58	9.89	9.89	9.9	9.6	9.61	9.31	9.3	9	8.99	8.69	8.4	8.1	8.09	8.1	8.4	8.39	8.38	8.36	8.35	8.36	8.36	8.66	8.97	8.97	8.96
289	9.55	9.26	9.26	8.97	9.27	9.28	9.26	9.25	9.26	9.25	9.25	9.26	9.56	9.57	9.56	9.26	9.27	9.27	9.26	9.27	9.27	9.26	9.25	9.26	9.24	9.54	9.55	9.54	9.55	9.55	9.54	9.53	9.53	9.52	9.53	9.83	9.82	9.8	9.51	9.21	8.92	8.63	8.61	8.6	8.9	8.89	9.19	8.89	8.88
290	8.02	8.02	8.03	7.74	7.73	7.72	7.71	7.71	8.01	8.01	8.02	7.73	8.02	8.03	8.33	8.63	8.93	8.91	8.92	8.91	8.92	9.22	9.52	9.82	9.8	9.51	9.52	9.5	9.49	9.48	9.47	9.45	9.44	9.45	9.45	9.44	9.45	9.44	9.42	9.41	9.42	9.4	9.41	9.4	9.39	9.39	9.69	9.99	9.98
291	9.12	9.1	8.81	8.8	8.79	8.79	8.78	8.77	8.48	8.49	8.48	8.48	8.47	8.18	8.17	8.47	8.18	8.17	8.46	8.47	8.45	8.44	8.43	8.44	8.15	7.86	8.16	7.87	8.16	8.17	8.16	8.14	8.13	8.43	8.14	8.13	7.84	8.13	8.12	8.11	8.4	8.69	8.68	8.67	8.38	8.68	8.66	8.67	8.66
292	8.6	8.59	8.88	8.59	8.88	8.87	8.88	9.17	9.17	9.18	9.17	9.46	9.17	9.16	8.88	8.87	8.85	9.14	8.86	8.85	8.83	8.84	8.83	8.82	8.81	8.79	8.51	8.52	8.24	7.96	7.96	7.68	7.67	7.68	7.4	7.4	7.39	7.4	7.12	7.11	7.39	7.11	7.1	7.09	7.08	7.09	6.81	6.8	6.81
293	5.65	5.93	5.93	5.94	5.66	5.39	5.38	5.37	5.37	5.37	5.36	5.36	5.36	5.35	5.34	5.35	5.34	5.33	5.34	5.61	5.61	5.61	5.6	5.59	5.6	5.87	5.86	5.87	5.86	5.85	5.58	5.59	5.58	5.57	5.56	5.57	5.84	5.85	5.84	6.11	6.12	6.12	6.11	6.1	6.1	6.09	6.09	5.82	6.1
294	6.63	6.64	6.64	6.92	6.92	6.93	6.92	7.2	7.19	7.19	7.18	7.19	6.92	6.64	6.65	6.65	6.38	6.39	6.39	6.38	6.11	6.12	6.12	5.85	5.84	5.84	5.83	6.1	6.11	6.11	6.39	6.39	6.38	6.66	6.66	6.65	6.64	6.37	6.1	6.09	5.82	5.83	5.82	5.83	5.82	5.82	5.81	6.09	5.82
295	5.24	5.23	5.23	5.5	5.77	6.04	5.78	5.51	5.24	4.98	4.98	4.97	4.97	4.97	4.97	5.24	5.24	5.51	5.78	6.05	6.05	6.32	6.33	6.33	6.61	6.88	6.87	7.15	7.42	7.43	7.42	7.15	7.15	6.88	7.16	6.88	7.16	7.17	7.17	7.16	7.15	7.14	7.42	7.41	7.14	7.13	7.12	7.39	7.4
296	8.44	8.43	8.42	8.41	8.41	8.42	8.69	8.7	8.69	8.68	8.68	8.69	8.7	8.43	8.7	8.98	8.97	8.95	8.96	8.69	8.7	8.7	8.43	8.16	8.17	7.9	7.63	7.91	7.91	7.9	7.63	7.62	7.61	7.62	7.89	7.62	7.63	7.63	7.36	7.37	7.38	7.38	7.39	7.38	7.11	7.38	7.39	7.39	7.38
297	7.35	7.36	7.09	7.08	7.08	7.09	7.09	7.08	7.09	7.1	7.09	6.82	7.09	7.1	7.09	7.09	7.36	7.35	7.36	7.63	7.64	7.63	7.63	7.62	7.36	7.35	7.33	7.07	7.06	7.05	7.05	7.06	7.05	7.05	7.06	7.05	7.06	7.06	7.05	7.06	7.05	7.05	7.04	7.05	7.32	7.31	7.32	7.31	7.04
298	7.29	7.28	7.28	7.29	7.28	7.28	7.29	7.56	7.29	7.57	7.56	7.54	7.82	7.82	7.81	7.8	7.79	7.78	8.05	8.04	8.03	8.3	8.57	8.3	8.57	8.85	8.83	8.82	8.55	8.54	8.81	8.82	8.55	8.83	8.81	8.82	8.81	8.8	8.8	8.79	8.8	8.81	8.79	8.8	8.53	8.81	9.08	9.08	9.09
299	9.32	9.06	8.79	9.06	9.33	9.34	9.33	9.06	9.33	9.32	9.31	9.32	9.59	9.6	9.6	9.59	9.58	9.85	10.12	10.13	10.12	9.85	9.86	9.87	9.85	9.86	9.85	9.58	9.59	9.32	9.33	9.06	9.05	8.78	8.77	9.04	9.05	8.78	9.05	9.33	9.06	8.79	8.53	8.26	8	7.99	7.72	7.46	7.47
300	7.76	7.5	7.23	6.97	7.24	7.23	6.96	6.7	6.44	6.17	6.44	6.18	5.92	5.65	5.39	5.13	5.14	5.4	5.39	5.66	5.66	5.67	5.4	5.41	5.67	5.67	5.93	5.92	5.66	5.65	5.66	5.65	5.92	5.91	5.91	5.9	6.17	6.44	6.44	6.45	6.71	6.7	6.69	6.96	6.97	7.24	6.97	6.71	6.7
301	7.26	7.53	7.54	7.54	7.28	7.01	7.02	6.75	6.74	6.48	6.75	6.74	6.47	6.21	6.2	6.47	6.74	7.01	7.01	7	7.01	7.28	7.27	7.54	7.53	7.8	7.8	7.81	7.8	7.79	7.78	7.77	7.77	7.76	7.77	7.5	7.49	7.23	7.22	7.22	7.23	7.22	7.49	7.48	7.48	7.47	7.48	7.47	7.46
302	7.47	7.21	7.2	7.47	7.47	7.48	7.47	7.21	6.94	6.95	6.69	6.95	6.69	6.96	6.95	6.95	6.96	6.95	6.69	6.68	6.67	6.41	6.41	6.4	6.14	5.88	6.15	5.88	6.15	6.15	5.89	5.9	5.89	5.89	5.9	6.16	6.17	6.17	6.17	6.17	6.16	6.15	6.42	6.68	6.67	6.41	6.42	6.41	6.67
303	7.48	7.49	7.49	7.23	7.23	7.22	7.23	7.24	7.23	6.96	7.23	7.5	7.23	6.97	6.71	6.44	6.18	6.45	6.72	6.98	6.97	6.98	6.98	7.25	7.52	7.51	7.5	7.24	7.23	7.22	6.95	7.22	7.49	7.23	6.96	6.97	6.7	6.44	6.43	6.7	6.44	6.7	6.71	6.71	6.7	6.44	6.45	6.44	6.18
304	5.39	5.39	5.39	5.12	5.13	5.12	4.86	4.85	4.6	4.6	4.6	4.6	4.59	4.33	4.33	4.08	4.34	4.34	4.33	4.6	4.6	4.34	4.34	4.35	4.35	4.09	4.09	3.83	3.57	3.57	3.83	4.09	4.1	3.84	3.58	3.32	3.32	3.07	3.07	3.06	2.81	2.55	2.29	2.04	2.29	2.55	2.81	2.81	2.8
305	1.53	1.78	1.53	1.53	1.27	1.53	1.53	1.53	1.53	1.53	1.79	1.79	1.79	1.79	1.78	2.04	2.04	2.3	2.3	2.3	2.3	2.04	2.3	2.56	2.3	2.3	2.3	2.3	2.3	2.3	2.31	2.56	2.57	2.57	2.83	2.83	2.83	2.57	2.57	2.57	2.83	2.83	2.83	2.83	2.82	2.57	2.31	2.3	2.3
306	1.28	1.02	1.28	1.02	0.76	0.77	0.51	0.77	1.02	0.77	0.51	0.51	0.25	0.25	0.51	0.25	0	0	0	0.25	0.51	0.51	0.26	0.51	0.51	0.51	0.51	0.51	0.51	0.51	0.51	0.51	0.76	0.76	0.76	0.76	0.76	1.01	0.76	0.76	0.51	0.51	0.51	0.25	0.25	0.25	0.25	0.51	0.51
307	0.5	0.25	0.25	0	0	-0.25	-0.25	0	0	0.25	0.25	0.5	0.5	0.5	0.25	0.25	0	0	0	0	0	0	0	0.25	0.25	0.25	0.25	0.25	0	-0.25	-0.5	-0.76	-0.76	-0.76	-0.76	-0.5	-0.5	-0.5	-0.5	-0.5	-0.5	-0.5	-0.5	-0.5	-0.5	-0.5	-0.75	-0.75	-1
308	-2	-1.75	-1.75	-1.75	-1.51	-1.51	-1.76	-1.75	-1.76	-1.75	-2	-2.25	-2.5	-2.25	-2.5	-2.5	-2.75	-2.5	-2.51	-2.75	-2.76	-2.75	-2.75	-2.5	-2.5	-2.49	-2.49	-2.25	-2.24	-2.24	-2	-2.25	-2.24	-2.24	-2.49	-2.49	-2.5	-2.74	-2.74	-2.75	-2.74	-2.99	-2.99	-2.74	-2.99	-3.23	-3.48	-3.48	-3.48
309	-3.95	-3.95	-3.94	-4.18	-4.18	-4.17	-4.17	-4.17	-3.93	-3.92	-3.92	-3.91	-4.15	-3.91	-3.91	-3.91	-3.91	-3.91	-3.9	-3.9	-3.89	-4.13	-3.9	-3.9	-3.9	-3.9	-3.66	-3.9	-3.89	-3.89	-3.89	-3.89	-4.13	-4.14	-3.9	-3.9	-3.9	-3.66	-3.66	-3.67	-3.67	-3.66	-3.66	-3.9	-3.9	-3.9	-4.14	-4.13	-4.37
310	-4.59	-4.35	-4.36	-4.36	-4.6	-4.59	-4.59	-4.35	-4.35	-4.35	-4.34	-4.11	-4.1	-4.09	-4.09	-4.08	-4.08	-4.07	-4.07	-4.07	-3.83	-3.84	-4.07	-4.07	-4.3	-4.3	-4.29	-4.28	-4.52	-4.52	-4.52	-4.75	-4.75	-4.99	-5.22	-5.45	-5.44	-5.44	-5.21	-5.21	-4.98	-4.99	-4.98	-4.75	-4.75	-4.75	-4.74	-4.97	-4.98
311	-4.73	-4.5	-4.27	-4.27	-4.04	-3.81	-3.81	-3.58	-3.81	-4.05	-4.04	-4.04	-4.03	-4.03	-4.03	-4.02	-4.02	-3.78	-4.02	-4.02	-4.02	-4.01	-4.01	-4.01	-4.01	-4	-4.01	-3.78	-3.77	-3.77	-3.76	-3.53	-3.53	-3.53	-3.53	-3.53	-3.52	-3.53	-3.3	-3.3	-3.29	-3.29	-3.29	-3.29	-3.28	-3.51	-3.52	-3.51	-3.51
312	-3.51	-3.28	-3.28	-3.28	-3.28	-3.28	-3.28	-3.28	-3.27	-3.27	-3.04	-3.28	-3.28	-3.27	-3.27	-3.5	-3.5	-3.27	-3.28	-3.28	-3.27	-3.51	-3.74	-3.73	-3.5	-3.51	-3.51	-3.5	-3.73	-3.96	-4.19	-4.2	-4.19	-4.42	-4.41	-4.64	-4.63	-4.41	-4.41	-4.64	-4.87	-4.86	-5.09	-5.09	-5.08	-5.31	-5.09	-5.08	-5.08
313	-4.44	-4.21	-4.21	-4.21	-4.44	-4.67	-4.44	-4.43	-4.43	-4.42	-4.19	-4.2	-4.43	-4.65	-4.66	-4.65	-4.66	-4.65	-4.64	-4.65	-4.87	-4.87	-4.87	-5.1	-4.87	-4.88	-4.87	-4.65	-4.42	-4.41	-4.19	-4.42	-4.65	-4.87	-4.65	-4.88	-4.88	-4.87	-4.65	-4.88	-5.1	-5.1	-5.1	-4.88	-4.88	-4.65	-4.65	-4.65	-4.43
314	-3.98	-3.75	-3.76	-3.75	-3.76	-3.53	-3.52	-3.52	-3.75	-3.52	-3.52	-3.29	-3.29	-3.29	-3.28	-3.28	-3.28	-3.28	-3.27	-3.5	-3.51	-3.74	-3.74	-3.74	-3.97	-3.98	-3.97	-3.74	-3.75	-3.74	-3.51	-3.52	-3.75	-3.75	-3.75	-3.74	-3.74	-3.74	-3.73	-3.74	-3.51	-3.51	-3.51	-3.51	-3.5	-3.5	-3.49	-3.5	-3.49
315	-3.27	-3.26	-3.03	-3.26	-3.26	-3.26	-3.25	-3.25	-3.02	-2.79	-2.79	-2.79	-3.02	-2.79	-2.79	-3.02	-2.79	-2.8	-2.79	-2.79	-2.79	-2.79	-3.02	-3.02	-2.79	-2.79	-2.8	-2.57	-2.56	-2.33	-2.1	-2.33	-2.33	-2.56	-2.33	-2.33	-2.33	-2.56	-2.56	-2.79	-2.56	-2.56	-2.33	-2.32	-2.33	-2.33	-2.33	-2.33	-2.32
316	-2.55	-2.78	-2.78	-2.56	-2.78	-2.78	-2.78	-2.55	-2.55	-2.78	-2.78	-2.78	-2.78	-2.77	-2.77	-2.77	-2.77	-2.77	-2.77	-2.54	-2.55	-2.55	-2.32	-2.32	-2.32	-2.55	-2.55	-2.32	-2.09	-1.86	-1.86	-1.86	-1.86	-1.86	-1.86	-1.86	-1.86	-1.85	-1.85	-2.08	-2.08	-2.07	-2.08	-2.31	-2.31	-2.54	-2.53	-2.53	-2.31
317	-2.3	-2.53	-2.3	-2.53	-2.76	-2.76	-2.98	-3.21	-3.21	-2.99	-2.76	-2.53	-2.76	-2.76	-2.99	-3.22	-3.45	-3.44	-3.44	-3.43	-3.43	-3.65	-3.65	-3.65	-3.65	-3.43	-3.43	-3.44	-3.43	-3.66	-3.65	-3.64	-3.42	-3.65	-3.64	-3.64	-3.64	-3.86	-3.86	-3.86	-4.08	-4.08	-4.08	-3.86	-4.08	-4.31	-4.3	-4.29	-4.52
318	-4.71	-4.93	-4.94	-4.93	-4.93	-4.72	-4.5	-4.28	-4.28	-4.5	-4.5	-4.5	-4.5	-4.28	-4.28	-4.27	-4.28	-4.28	-4.06	-3.84	-3.84	-4.06	-3.84	-3.83	-3.83	-3.82	-3.6	-3.61	-3.39	-3.39	-3.39	-3.62	-3.61	-3.6	-3.61	-3.6	-3.61	-3.83	-3.83	-3.83	-4.06	-3.84	-4.06	-4.05	-4.05	-4.05	-4.04	-4.05	-3.83
319	-4.49	-4.48	-4.48	-4.48	-4.48	-4.48	-4.27	-4.05	-4.04	-4.26	-4.26	-4.25	-4.24	-4.03	-4.03	-4.03	-4.03	-3.81	-3.81	-3.59	-3.6	-3.6	-3.6	-3.38	-3.39	-3.61	-3.6	-3.83	-4.05	-4.04	-4.04	-4.04	-3.82	-3.82	-3.6	-3.61	-3.6	-3.38	-3.16	-3.16	-3.39	-3.17	-3.39	-3.17	-3.17	-3.17	-3.17	-2.95	-2.72
320	-2.27	-2.5	-2.49	-2.72	-2.49	-2.49	-2.49	-2.49	-2.48	-2.49	-2.49	-2.48	-2.49	-2.26	-2.27	-2.26	-2.04	-2.04	-2.04	-2.27	-2.27	-2.49	-2.49	-2.49	-2.5	-2.5	-2.5	-2.5	-2.49	-2.27	-2.5	-2.49	-2.27	-2.04	-1.82	-1.59	-1.82	-2.05	-2.05	-2.05	-2.04	-2.04	-1.82	-2.04	-2.04	-1.81	-1.81	-1.81	-1.81
321	-2.03	-2.25	-2.25	-2.25	-2.24	-2.02	-2.02	-1.8	-2.02	-2.02	-2.02	-1.8	-1.8	-1.79	-1.79	-2.01	-2.23	-2.24	-2.24	-2.24	-2.24	-2.24	-2.23	-2.01	-2.01	-2.01	-1.79	-2.01	-2.23	-2.23	-2.01	-2	-2	-1.78	-1.78	-1.56	-1.56	-1.79	-1.79	-1.57	-1.57	-1.57	-1.57	-1.79	-2.02	-2.01	-2.23	-2.46	-2.68
322	-3.34	-3.34	-3.33	-3.33	-3.33	-3.34	-3.34	-3.33	-3.55	-3.56	-3.34	-3.12	-3.12	-3.12	-3.11	-3.12	-3.34	-3.34	-3.34	-3.56	-3.34	-3.35	-3.57	-3.79	-3.79	-4.01	-4.23	-4.23	-4.45	-4.46	-4.46	-4.68	-4.9	-4.9	-5.12	-4.9	-4.91	-5.13	-5.34	-5.35	-5.57	-5.35	-5.36	-5.58	-5.79	-5.8	-6.02	-6.23	-6.24
323	-7.78	-8	-8.01	-7.99	-8.21	-8.42	-8.64	-8.85	-8.84	-8.84	-8.83	-8.62	-8.61	-8.62	-8.83	-8.84	-9.05	-8.84	-8.83	-9.04	-9.05	-9.06	-9.05	-8.84	-9.05	-9.04	-8.83	-9.04	-9.25	-9.26	-9.47	-9.69	-9.9	-10.11	-10.09	-10.3	-10.28	-10.49	-10.29	-10.3	-10.1	-10.08	-9.88	-10.09	-9.88	-9.89	-9.88	-9.86	-9.85
324	-9.02	-9	-8.8	-8.8	-8.81	-9.03	-9.03	-9.25	-9.46	-9.67	-9.65	-9.86	-10.07	-9.87	-9.66	-9.87	-9.86	-10.07	-10.28	-10.48	-10.69	-10.9	-10.91	-10.89	-10.9	-10.92	-10.93	-10.91	-10.71	-10.92	-10.9	-11.11	-11.31	-11.52	-11.32	-11.52	-11.54	-11.55	-11.75	-11.55	-11.54	-11.74	-11.75	-11.96	-11.94	-12.15	-12.35	-12.15	-12.17
325	-13.56	-13.53	-13.34	-13.54	-13.74	-13.94	-13.92	-13.9	-13.71	-13.72	-13.53	-13.73	-13.54	-13.74	-13.72	-13.73	-13.71	-13.91	-13.92	-14.12	-13.93	-13.91	-13.89	-13.69	-13.5	-13.48	-13.46	-13.27	-13.47	-13.27	-13.25	-13.45	-13.65	-13.63	-13.61	-13.81	-13.82	-14.02	-14.22	-14.2	-14.17	-13.98	-13.96	-14.16	-14.36	-14.55	-14.36	-14.18	-14.19
326	-14.19	-14.2	-14.22	-14.42	-14.61	-14.59	-14.61	-14.8	-15	-15.01	-14.99	-14.8	-14.82	-15.01	-14.83	-14.84	-14.82	-14.63	-14.83	-15.02	-14.83	-14.85	-14.83	-14.84	-14.86	-14.83	-15.03	-15.04	-15.06	-15.26	-15.27	-15.29	-15.3	-15.5	-15.51	-15.71	-15.73	-15.54	-15.55	-15.53	-15.34	-15.15	-15.35	-15.55	-15.74	-15.94	-16.14	-16.33	-16.53
327	-16.82	-17.01	-17.2	-17.18	-17.15	-17.34	-17.16	-17.18	-17.15	-16.97	-17.16	-16.98	-16.99	-17.01	-17.2	-17.02	-16.99	-16.81	-16.63	-16.82	-16.64	-16.65	-16.63	-16.6	-16.79	-16.81	-16.83	-16.8	-16.78	-16.59	-16.78	-16.76	-16.95	-17.14	-17.33	-17.15	-17.12	-17.1	-16.91	-16.73	-16.55	-16.37	-16.38	-16.4	-16.22	-16.23	-16.25	-16.06	-16.04
328	-15.66	-15.47	-15.28	-15.26	-15.23	-15.25	-15.27	-15.46	-15.27	-15.29	-15.49	-15.68	-15.88	-16.07	-16.27	-16.28	-16.3	-16.32	-16.33	-16.15	-16.16	-16.14	-16.11	-15.93	-15.9	-15.71	-15.53	-15.5	-15.48	-15.67	-15.87	-16.06	-16.08	-16.1	-15.91	-15.72	-15.74	-15.94	-15.91	-15.72	-15.54	-15.55	-15.53	-15.72	-15.92	-15.73	-15.54	-15.52	-15.33
329	-15.49	-15.47	-15.44	-15.25	-15.23	-15.04	-14.85	-14.66	-14.68	-14.88	-15.07	-15.05	-15.07	-15.26	-15.24	-15.21	-15.23	-15.24	-15.22	-15.42	-15.61	-15.63	-15.64	-15.62	-15.81	-16.01	-15.82	-15.84	-15.81	-15.63	-15.82	-15.8	-15.61	-15.81	-16	-16.19	-16.17	-16.14	-16.33	-16.53	-16.72	-16.91	-16.93	-16.75	-16.76	-16.78	-16.6	-16.41	-16.23
330	-16.49	-16.69	-16.5	-16.52	-16.33	-16.53	-16.72	-16.92	-16.73	-16.93	-16.74	-16.76	-16.78	-16.97	-17.16	-17.36	-17.33	-17.3	-17.28	-17.25	-17.44	-17.46	-17.65	-17.62	-17.81	-17.78	-17.97	-17.95	-18.14	-17.96	-17.93	-17.75	-17.77	-17.59	-17.56	-17.38	-17.19	-17.39	-17.36	-17.55	-17.74	-17.93	-17.9	-17.87	-17.69	-17.71	-17.73	-17.92	-18.11
331	-18.96	-19.15	-18.97	-18.79	-18.76	-18.59	-18.77	-18.96	-19.15	-19.17	-19.14	-18.96	-19.15	-18.97	-18.99	-18.82	-18.64	-18.66	-18.68	-18.69	-18.51	-18.49	-18.68	-18.87	-18.83	-19.02	-19.21	-19.03	-19	-18.83	-19.01	-18.84	-18.86	-18.83	-18.8	-18.98	-19.17	-19.36	-19.33	-19.52	-19.54	-19.72	-19.69	-19.66	-19.63	-19.81	-20	-19.82	-19.65
332	-19.26	-19.28	-19.3	-19.32	-19.51	-19.47	-19.66	-19.85	-19.67	-19.5	-19.32	-19.14	-19.33	-19.16	-18.98	-19	-19.02	-18.99	-18.96	-18.78	-18.97	-19.16	-18.98	-19	-18.82	-19.01	-18.83	-18.65	-18.84	-18.66	-18.85	-19.04	-19.01	-19.2	-19.22	-19.19	-19.38	-19.34	-19.17	-19.19	-19.21	-19.18	-19.37	-19.55	-19.52	-19.71	-19.53	-19.55	-19.57
333	-18.52	-18.54	-18.36	-18.33	-18.52	-18.54	-18.56	-18.53	-18.72	-18.54	-18.51	-18.53	-18.5	-18.69	-18.71	-18.68	-18.5	-18.69	-18.88	-19.07	-18.89	-18.91	-18.88	-18.85	-18.87	-18.69	-18.71	-18.73	-18.55	-18.74	-18.76	-18.95	-18.77	-18.59	-18.41	-18.43	-18.4	-18.59	-18.78	-18.8	-18.99	-18.96	-19.15	-19.17	-19.36	-19.55	-19.74	-19.71	-19.9
334	-19.68	-19.87	-19.69	-19.66	-19.85	-20.03	-20	-19.83	-19.79	-19.62	-19.44	-19.46	-19.43	-19.25	-19.07	-19.09	-19.28	-19.1	-18.93	-18.89	-18.86	-19.05	-18.87	-19.06	-19.08	-19.1	-18.93	-18.94	-19.14	-18.96	-19.15	-19.17	-19.36	-19.55	-19.51	-19.48	-19.67	-19.69	-19.88	-19.7	-19.89	-19.71	-19.54	-19.36	-19.18	-19	-18.97	-18.79	-18.98
335	-19.08	-19.05	-18.87	-18.89	-18.71	-18.9	-18.92	-19.11	-19.08	-19.27	-19.29	-19.26	-19.08	-19.27	-19.09	-19.11	-19.3	-19.12	-19.09	-19.06	-19.25	-19.27	-19.46	-19.28	-19.3	-19.12	-18.94	-19.13	-19.15	-19.35	-19.54	-19.36	-19.33	-19.52	-19.34	-19.16	-19.18	-19.37	-19.56	-19.75	-19.94	-19.91	-19.88	-20.07	-19.89	-19.91	-19.93	-20.12	-20.31
336	-20.59	-20.41	-20.43	-20.4	-20.37	-20.56	-20.75	-20.94	-20.76	-20.58	-20.77	-20.59	-20.42	-20.44	-20.26	-20.08	-19.9	-19.71	-19.68	-19.65	-19.47	-19.44	-19.25	-19.07	-19.09	-19.11	-19.13	-19.15	-19.17	-18.98	-19.18	-18.99	-18.81	-18.83	-18.85	-18.87	-18.89	-18.7	-18.9	-19.09	-19.06	-18.88	-18.9	-19.09	-19.06	-19.26	-19.23	-19.2	-19.01
337	-19.21	-19.41	-19.43	-19.45	-19.42	-19.23	-19.43	-19.62	-19.44	-19.46	-19.48	-19.45	-19.64	-19.84	-19.66	-19.68	-19.7	-19.66	-19.48	-19.45	-19.64	-19.66	-19.68	-19.65	-19.67	-19.87	-19.68	-19.88	-20.08	-19.89	-19.91	-19.93	-20.13	-20.15	-20.35	-20.16	-20.36	-20.32	-20.14	-20.34	-20.3	-20.5	-20.32	-20.34	-20.36	-20.55	-20.52	-20.71	-20.91
338	-21.54	-21.35	-21.17	-21.19	-21.16	-21.35	-21.55	-21.51	-21.71	-21.67	-21.69	-21.51	-21.71	-21.9	-21.72	-21.74	-21.93	-22.13	-22.32	-22.14	-22.33	-22.35	-22.38	-22.57	-22.59	-22.41	-22.43	-22.46	-22.48	-22.3	-22.49	-22.69	-22.65	-22.84	-23.03	-23	-22.82	-22.64	-22.46	-22.48	-22.45	-22.41	-22.6	-22.42	-22.45	-22.47	-22.66	-22.86	-23.05
339	-23.24	-23.2	-23.17	-23.36	-23.55	-23.51	-23.47	-23.29	-23.48	-23.31	-23.33	-23.36	-23.55	-23.57	-23.76	-23.95	-24.14	-23.96	-23.79	-23.61	-23.57	-23.54	-23.36	-23.18	-23.01	-23.2	-23.16	-22.98	-22.94	-22.91	-23.1	-23.29	-23.11	-23.3	-23.12	-22.95	-22.97	-22.93	-22.96	-22.92	-22.74	-22.77	-22.59	-22.78	-22.74	-22.71	-22.53	-22.55	-22.52
340	-23.41	-23.6	-23.79	-23.61	-23.8	-23.76	-23.95	-24.13	-24.09	-24.05	-24.01	-23.98	-24.16	-24.12	-24.08	-24.26	-24.44	-24.28	-24.3	-24.13	-24.16	-24.19	-24.37	-24.55	-24.74	-24.57	-24.75	-24.58	-24.54	-24.37	-24.4	-24.58	-24.54	-24.72	-24.91	-24.86	-24.82	-24.78	-24.74	-24.92	-25.1	-25.06	-25.24	-25.19	-25.15	-24.99	-25.17	-25.12	-25.15
341	-25.79	-25.96	-25.99	-25.95	-25.98	-26.15	-26.18	-26.02	-26.05	-26.08	-25.92	-25.95	-25.97	-25.93	-25.77	-25.73	-25.68	-25.64	-25.67	-25.7	-25.72	-25.68	-25.52	-25.36	-25.38	-25.22	-25.4	-25.43	-25.6	-25.56	-25.4	-25.43	-25.38	-25.22	-25.4	-25.36	-25.53	-25.37	-25.21	-25.39	-25.56	-25.52	-25.48	-25.31	-25.15	-25.18	-25.21	-25.23	-25.26
342	-24.67	-24.5	-24.53	-24.55	-24.74	-24.69	-24.53	-24.71	-24.67	-24.85	-24.68	-24.71	-24.74	-24.92	-24.87	-25.05	-25.23	-25.19	-25.22	-25.05	-24.89	-25.07	-25.25	-25.08	-25.04	-25	-24.96	-24.79	-24.63	-24.46	-24.64	-24.82	-24.78	-24.74	-24.92	-24.87	-24.83	-25.01	-24.97	-24.92	-24.95	-24.91	-25.09	-25.26	-25.1	-25.13	-25.09	-25.11	-25.14
343	-24.51	-24.54	-24.5	-24.34	-24.3	-24.26	-24.43	-24.27	-24.3	-24.13	-23.97	-24	-23.83	-23.67	-23.69	-23.72	-23.74	-23.92	-24.1	-24.28	-24.24	-24.27	-24.3	-24.25	-24.21	-24.24	-24.2	-24.04	-24.21	-24.17	-24.2	-24.04	-24.06	-24.02	-23.98	-23.94	-23.78	-23.61	-23.45	-23.41	-23.59	-23.55	-23.72	-23.56	-23.39	-23.35	-23.53	-23.56	-23.59
344	-23.86	-23.7	-23.53	-23.37	-23.2	-23.04	-23.06	-23.02	-22.98	-23.16	-23	-22.83	-23.01	-23.19	-23.37	-23.55	-23.73	-23.69	-23.65	-23.48	-23.44	-23.4	-23.24	-23.2	-23.16	-23	-22.96	-22.92	-22.75	-22.78	-22.74	-22.7	-22.88	-22.9	-22.93	-22.89	-22.73	-22.69	-22.86	-22.7	-22.88	-22.71	-22.89	-22.85	-23.03	-22.87	-23.04	-22.88	-22.9
345	-23.27	-23.3	-23.32	-23.5	-23.68	-23.7	-23.73	-23.9	-23.74	-23.77	-23.61	-23.44	-23.62	-23.8	-23.76	-23.93	-23.77	-23.8	-23.82	-23.66	-23.5	-23.46	-23.29	-23.32	-23.28	-23.46	-23.48	-23.66	-23.69	-23.65	-23.48	-23.44	-23.28	-23.24	-23.08	-23.1	-23.13	-23.15	-23.33	-23.51	-23.69	-23.65	-23.67	-23.85	-23.69	-23.65	-23.48	-23.32	-23.5
346	-23.67	-23.63	-23.46	-23.64	-23.67	-23.63	-23.81	-23.64	-23.48	-23.66	-23.84	-23.86	-23.7	-23.53	-23.36	-23.39	-23.57	-23.53	-23.71	-23.74	-23.7	-23.88	-23.71	-23.54	-23.38	-23.4	-23.24	-23.2	-23.03	-22.86	-22.69	-22.87	-22.83	-22.86	-22.82	-22.78	-22.96	-22.93	-22.89	-22.72	-22.55	-22.51	-22.34	-22.17	-22.14	-22.1	-22.06	-22.03	-22.21
347	-22.62	-22.58	-22.6	-22.63	-22.59	-22.55	-22.39	-22.35	-22.31	-22.49	-22.45	-22.47	-22.44	-22.27	-22.3	-22.32	-22.5	-22.68	-22.7	-22.66	-22.62	-22.8	-22.64	-22.66	-22.62	-22.46	-22.42	-22.6	-22.62	-22.8	-22.98	-23.15	-22.99	-23.02	-23.19	-23.15	-23.33	-23.29	-23.24	-23.42	-23.59	-23.55	-23.58	-23.75	-23.71	-23.67	-23.84	-23.87	-23.71
348	-23.34	-23.51	-23.47	-23.43	-23.27	-23.11	-22.95	-22.91	-22.87	-22.9	-22.86	-22.82	-22.85	-22.81	-22.77	-22.94	-23.11	-23.07	-23.24	-23.08	-23.11	-23.07	-22.91	-23.08	-22.92	-23.09	-23.05	-23.01	-22.97	-22.93	-23.1	-22.94	-23.11	-23.07	-23.03	-22.99	-23.02	-22.98	-22.94	-23.1	-23.27	-23.23	-23.26	-23.21	-23.17	-23.34	-23.29	-23.25	-23.42
349	-23.14	-23.1	-23.06	-23.22	-23.07	-23.03	-22.99	-22.95	-23.11	-22.96	-22.92	-22.95	-22.9	-22.93	-22.89	-23.05	-23.21	-23.17	-23.02	-23.05	-23.08	-23.11	-23.07	-23.23	-23.25	-23.21	-23.37	-23.23	-23.08	-22.93	-22.89	-22.92	-22.88	-22.91	-22.93	-22.79	-22.64	-22.66	-22.69	-22.72	-22.68	-22.64	-22.49	-22.34	-22.3	-22.46	-22.42	-22.58	-22.54
350	-23.05	-23.21	-23.24	-23.27	-23.43	-23.59	-23.75	-23.71	-23.66	-23.62	-23.57	-23.43	-23.29	-23.24	-23.2	-23.16	-23.01	-23.04	-23.07	-23.1	-23.26	-23.11	-23.07	-23.23	-23.26	-23.29	-23.25	-23.1	-23.26	-23.22	-23.25	-23.4	-23.36	-23.32	-23.27	-23.13	-22.99	-23.15	-23.1	-22.96	-23.12	-23.07	-23.23	-23.19	-23.14	-23	-23.16	-23.11	-22.97
351	-22.7	-22.66	-22.82	-22.67	-22.83	-22.79	-22.74	-22.6	-22.46	-22.49	-22.65	-22.6	-22.63	-22.66	-22.82	-22.97	-22.93	-22.88	-22.74	-22.6	-22.56	-22.42	-22.57	-22.43	-22.39	-22.25	-22.11	-22.26	-22.42	-22.28	-22.23	-22.39	-22.35	-22.5	-22.46	-22.42	-22.28	-22.14	-21.99	-22.15	-22.3	-22.33	-22.48	-22.64	-22.67	-22.7	-22.56	-22.59	-22.61
352	-22.08	-22.23	-22.19	-22.05	-22.01	-21.86	-21.72	-21.68	-21.54	-21.57	-21.42	-21.28	-21.43	-21.46	-21.42	-21.28	-21.3	-21.33	-21.29	-21.25	-21.28	-21.31	-21.33	-21.29	-21.45	-21.61	-21.57	-21.6	-21.75	-21.71	-21.67	-21.7	-21.66	-21.62	-21.47	-21.5	-21.46	-21.32	-21.17	-21.33	-21.29	-21.15	-21.11	-21.07	-21.03	-21.18	-21.34	-21.2	-21.22
353	-21.21	-21.37	-21.53	-21.48	-21.51	-21.47	-21.33	-21.29	-21.44	-21.47	-21.33	-21.18	-21.21	-21.37	-21.33	-21.36	-21.38	-21.41	-21.44	-21.6	-21.62	-21.65	-21.68	-21.64	-21.49	-21.65	-21.61	-21.77	-21.92	-21.88	-21.91	-21.77	-21.92	-21.95	-21.91	-21.77	-21.73	-21.88	-21.91	-21.77	-21.79	-21.75	-21.91	-22.07	-22.02	-22.18	-22.04	-22.07	-22.22
354	-22.39	-22.25	-22.21	-22.17	-22.02	-22.05	-22.08	-21.94	-21.97	-21.93	-22.08	-22.11	-22.26	-22.12	-22.15	-22.01	-21.86	-21.89	-21.92	-21.88	-21.84	-21.99	-22.15	-22.11	-21.97	-22.12	-22.08	-22.24	-22.39	-22.25	-22.4	-22.26	-22.12	-22.15	-22.18	-22.14	-21.99	-22.15	-22.11	-22.07	-22.22	-22.25	-22.28	-22.31	-22.26	-22.12	-21.98	-21.94	-21.79
355	-22.35	-22.38	-22.33	-22.19	-22.35	-22.3	-22.46	-22.61	-22.64	-22.67	-22.82	-22.78	-22.74	-22.77	-22.72	-22.88	-22.74	-22.77	-22.63	-22.78	-22.74	-22.6	-22.56	-22.58	-22.45	-22.3	-22.26	-22.12	-21.98	-21.94	-22.09	-22.12	-22.28	-22.43	-22.58	-22.54	-22.4	-22.26	-22.22	-22.18	-22.33	-22.36	-22.32	-22.27	-22.23	-22.38	-22.24	-22.27	-22.42
356	-22.64	-22.5	-22.36	-22.39	-22.54	-22.5	-22.53	-22.68	-22.54	-22.69	-22.65	-22.51	-22.66	-22.82	-22.97	-22.83	-22.98	-22.94	-23.09	-23.24	-23.27	-23.3	-23.45	-23.48	-23.34	-23.49	-23.36	-23.31	-23.46	-23.49	-23.45	-23.6	-23.63	-23.66	-23.52	-23.39	-23.42	-23.45	-23.6	-23.75	-23.61	-23.47	-23.43	-23.29	-23.15	-23.11	-23.26	-23.22	-23.17
357	-23.7	-23.65	-23.8	-23.83	-23.86	-24.01	-23.87	-23.74	-23.7	-23.73	-23.59	-23.74	-23.77	-23.8	-23.76	-23.62	-23.77	-23.73	-23.68	-23.55	-23.5	-23.53	-23.49	-23.35	-23.31	-23.26	-23.22	-23.37	-23.32	-23.28	-23.42	-23.29	-23.32	-23.28	-23.31	-23.26	-23.29	-23.44	-23.47	-23.5	-23.54	-23.68	-23.64	-23.78	-23.81	-23.85	-23.8	-23.67	-23.54
358	-23.71	-23.58	-23.62	-23.57	-23.52	-23.48	-23.35	-23.49	-23.45	-23.4	-23.36	-23.5	-23.45	-23.32	-23.46	-23.61	-23.48	-23.62	-23.65	-23.68	-23.64	-23.78	-23.92	-24.06	-24.2	-24.15	-24.1	-24.14	-24.09	-24.12	-24.16	-24.03	-23.91	-23.94	-24.08	-24.03	-24.17	-24.2	-24.08	-24.22	-24.09	-23.97	-24.11	-24.06	-24.01	-23.96	-24.1	-24.14	-24.27
359	-24.07	-24.1	-24.05	-24.09	-24.23	-24.1	-24.05	-24.09	-24.04	-24.18	-24.13	-24.08	-24.04	-23.91	-23.79	-23.66	-23.69	-23.73	-23.68	-23.71	-23.67	-23.81	-23.68	-23.63	-23.59	-23.54	-23.68	-23.55	-23.43	-23.38	-23.26	-23.21	-23.17	-23.3	-23.34	-23.21	-23.35	-23.49	-23.44	-23.32	-23.19	-23.07	-23.21	-23.08	-23.11	-22.99	-22.94	-22.89	-23.03
360	-23.01	-22.96	-23.1	-23.13	-23.27	-23.22	-23.18	-23.05	-23.09	-23.12	-23.15	-23.11	-23.06	-23.2	-23.33	-23.47	-23.61	-23.56	-23.51	-23.39	-23.27	-23.22	-23.1	-23.05	-22.93	-23.07	-23.02	-23.05	-23.01	-22.96	-23.1	-23.23	-23.18	-23.06	-23.02	-22.97	-23	-22.96	-22.91	-22.86	-23	-22.95	-22.98	-22.94	-22.97	-22.92	-22.8	-22.94	-22.97
361	-22.74	-22.88	-22.91	-22.94	-22.82	-22.85	-22.89	-23.02	-22.9	-22.85	-22.81	-22.76	-22.9	-22.77	-22.81	-22.84	-22.98	-22.93	-22.96	-23.1	-23.13	-23.08	-23.04	-22.99	-23.12	-23.07	-23.03	-22.98	-22.86	-22.74	-22.7	-22.58	-22.46	-22.34	-22.47	-22.35	-22.38	-22.26	-22.14	-22.02	-21.89	-21.92	-21.8	-21.67	-21.55	-21.58	-21.72	-21.86	-21.89
362	-21.43	-21.3	-21.26	-21.21	-21.24	-21.11	-21.14	-21.01	-21.04	-21	-21.14	-21.1	-21.06	-21.2	-21.23	-21.19	-21.15	-21.18	-21.13	-21.27	-21.23	-21.19	-21.22	-21.18	-21.21	-21.24	-21.19	-21.22	-21.1	-21.05	-21.19	-21.07	-21.02	-21.05	-21.19	-21.22	-21.36	-21.32	-21.28	-21.31	-21.18	-21.21	-21.08	-21.22	-21.18	-21.14	-21.01	-21.04	-21
363	-20.57	-20.53	-20.55	-20.58	-20.54	-20.5	-20.53	-20.56	-20.52	-20.66	-20.8	-20.75	-20.78	-20.74	-20.7	-20.84	-20.79	-20.93	-21.07	-21.02	-21.16	-21.03	-21.17	-21.3	-21.44	-21.57	-21.6	-21.73	-21.87	-21.9	-21.85	-21.99	-22.12	-22.15	-22.1	-22.24	-22.37	-22.32	-22.45	-22.33	-22.29	-22.41	-22.54	-22.5	-22.62	-22.75	-22.7	-22.83	-22.86
364	-22.66	-22.7	-22.65	-22.54	-22.49	-22.44	-22.57	-22.6	-22.49	-22.52	-22.65	-22.68	-22.64	-22.76	-22.8	-22.83	-22.96	-23.08	-23.03	-22.92	-22.96	-23.08	-23.21	-23.33	-23.37	-23.32	-23.27	-23.39	-23.28	-23.17	-23.21	-23.1	-23.05	-23.17	-23.3	-23.42	-23.46	-23.58	-23.47	-23.42	-23.31	-23.2	-23.24	-23.27	-23.16	-23.05	-23.08	-22.97	-23
365	-22.54	-22.42	-22.46	-22.49	-22.52	-22.48	-22.61	-22.56	-22.51	-22.4	-22.53	-22.41	-22.44	-22.57	-22.53	-22.66	-22.79	-22.82	-22.77	-22.81	-22.76	-22.64	-22.53	-22.41	-22.37	-22.32	-22.45	-22.48	-22.51	-22.47	-22.35	-22.24	-22.12	-22.15	-22.03	-21.91	-21.79	-21.75	-21.63	-21.58	-21.54	-21.67	-21.63	-21.76	-21.71	-21.84	-21.97	-22.01	-21.96
366	-21.68	-21.57	-21.7	-21.73	-21.61	-21.57	-21.7	-21.82	-21.71	-21.84	-21.79	-21.82	-21.86	-21.81	-21.77	-21.8	-21.83	-21.72	-21.67	-21.7	-21.66	-21.69	-21.82	-21.85	-21.98	-21.93	-21.82	-21.85	-21.88	-21.92	-21.95	-21.98	-21.94	-21.97	-21.85	-21.98	-21.94	-22.07	-22.02	-21.9	-21.94	-21.97	-22.1	-21.98	-22.01	-22.05	-22	-21.96	-21.84
367	-21.66	-21.62	-21.65	-21.61	-21.64	-21.59	-21.48	-21.43	-21.56	-21.69	-21.82	-21.95	-22.08	-22.03	-22.16	-22.04	-22.08	-22.03	-21.92	-22.04	-22	-21.95	-21.84	-21.79	-21.68	-21.56	-21.45	-21.48	-21.61	-21.64	-21.59	-21.55	-21.5	-21.39	-21.27	-21.16	-21.19	-21.22	-21.17	-21.06	-20.94	-20.82	-20.7	-20.66	-20.54	-20.57	-20.7	-20.66	-20.61
368	-21.04	-21.16	-21.2	-21.23	-21.11	-20.99	-20.88	-21.01	-20.96	-20.92	-21.05	-21.08	-20.96	-20.85	-20.73	-20.76	-20.89	-20.92	-20.8	-20.93	-20.89	-20.92	-21.05	-21.08	-20.96	-20.92	-21.05	-21.01	-20.89	-20.85	-20.8	-20.68	-20.71	-20.67	-20.7	-20.66	-20.62	-20.65	-20.53	-20.66	-20.69	-20.65	-20.68	-20.64	-20.59	-20.72	-20.6	-20.49	-20.52
369	-19.78	-19.91	-19.87	-19.83	-19.86	-19.81	-19.7	-19.73	-19.61	-19.74	-19.62	-19.75	-19.88	-19.84	-19.87	-19.83	-19.71	-19.74	-19.77	-19.9	-20.03	-20.16	-20.29	-20.32	-20.2	-20.16	-20.11	-20.24	-20.2	-20.16	-20.12	-20.24	-20.37	-20.5	-20.53	-20.48	-20.52	-20.4	-20.43	-20.39	-20.52	-20.55	-20.58	-20.61	-20.64	-20.6	-20.56	-20.51	-20.64
370	-20.37	-20.4	-20.29	-20.32	-20.35	-20.48	-20.43	-20.32	-20.44	-20.33	-20.22	-20.17	-20.06	-20.09	-20.05	-19.93	-19.96	-19.92	-20.05	-19.93	-19.96	-19.84	-19.73	-19.61	-19.57	-19.45	-19.41	-19.37	-19.5	-19.46	-19.49	-19.45	-19.4	-19.29	-19.17	-19.05	-19.08	-19.04	-19	-19.13	-19.26	-19.22	-19.1	-19.13	-19.16	-19.12	-19.08	-19.04	-19
371	-19.17	-19.3	-19.18	-19.14	-19.27	-19.23	-19.35	-19.47	-19.43	-19.39	-19.35	-19.31	-19.43	-19.39	-19.35	-19.47	-19.36	-19.39	-19.51	-19.63	-19.59	-19.54	-19.44	-19.33	-19.45	-19.34	-19.23	-19.35	-19.31	-19.26	-19.3	-19.33	-19.36	-19.39	-19.28	-19.4	-19.36	-19.31	-19.27	-19.39	-19.51	-19.47	-19.36	-19.32	-19.28	-19.4	-19.29	-19.32	-19.28
372	-19.13	-19.25	-19.28	-19.31	-19.2	-19.32	-19.28	-19.4	-19.43	-19.39	-19.34	-19.3	-19.42	-19.37	-19.33	-19.29	-19.18	-19.21	-19.17	-19.2	-19.1	-19.06	-19.09	-19.04	-19.16	-19.28	-19.23	-19.19	-19.3	-19.34	-19.37	-19.48	-19.6	-19.55	-19.66	-19.7	-19.65	-19.55	-19.51	-19.41	-19.52	-19.47	-19.59	-19.62	-19.58	-19.47	-19.37	-19.33	-19.29
373	-19.26	-19.22	-19.25	-19.21	-19.16	-19.12	-19.02	-19.13	-19.09	-18.99	-18.89	-18.85	-18.8	-18.83	-18.79	-18.9	-18.93	-18.89	-18.85	-18.96	-18.91	-19.02	-19.06	-18.96	-18.99	-18.95	-18.98	-18.94	-19.05	-19.08	-19.19	-19.09	-18.99	-19.1	-19.13	-19.17	-19.28	-19.31	-19.26	-19.3	-19.25	-19.21	-19.32	-19.27	-19.18	-19.08	-19.03	-18.94	-18.84
374	-18.43	-18.55	-18.66	-18.77	-18.88	-18.84	-18.95	-18.85	-18.88	-18.78	-18.89	-19	-19.11	-19.22	-19.33	-19.23	-19.34	-19.45	-19.35	-19.39	-19.29	-19.4	-19.35	-19.25	-19.36	-19.4	-19.43	-19.54	-19.57	-19.68	-19.64	-19.74	-19.7	-19.6	-19.51	-19.41	-19.36	-19.47	-19.58	-19.48	-19.59	-19.7	-19.81	-19.84	-19.87	-19.83	-19.93	-20.04	-20.15
375	-19.46	-19.36	-19.47	-19.42	-19.53	-19.49	-19.39	-19.34	-19.25	-19.2	-19.23	-19.27	-19.3	-19.2	-19.23	-19.34	-19.24	-19.14	-19.26	-19.15	-19.05	-18.95	-19.06	-19.02	-18.98	-18.93	-18.89	-18.85	-18.8	-18.91	-18.87	-18.83	-18.78	-18.69	-18.59	-18.62	-18.58	-18.53	-18.56	-18.46	-18.42	-18.32	-18.35	-18.31	-18.34	-18.3	-18.26	-18.29	-18.19
376	-18.73	-18.76	-18.8	-18.83	-18.86	-18.76	-18.66	-18.62	-18.52	-18.55	-18.51	-18.46	-18.5	-18.45	-18.49	-18.44	-18.55	-18.45	-18.41	-18.44	-18.4	-18.3	-18.41	-18.31	-18.34	-18.3	-18.33	-18.29	-18.25	-18.36	-18.32	-18.22	-18.25	-18.28	-18.24	-18.35	-18.38	-18.41	-18.44	-18.55	-18.51	-18.62	-18.58	-18.61	-18.51	-18.41	-18.44	-18.4	-18.43
377	-18.1	-18.21	-18.24	-18.14	-18.17	-18.13	-18.02	-17.98	-17.94	-18.06	-18.01	-17.91	-17.81	-17.92	-18.04	-18.15	-18.11	-18.01	-17.96	-18.08	-18.11	-18.14	-18.1	-18.21	-18.17	-18.28	-18.39	-18.35	-18.3	-18.41	-18.32	-18.27	-18.23	-18.26	-18.22	-18.25	-18.28	-18.24	-18.35	-18.38	-18.34	-18.24	-18.2	-18.23	-18.26	-18.16	-18.19	-18.3	-18.41
378	-18	-17.96	-18.07	-18.1	-18.13	-18.09	-17.99	-18.02	-17.98	-18.01	-17.97	-18.08	-18.04	-17.99	-18.1	-18.01	-17.96	-18.07	-18.03	-17.99	-18.09	-18.2	-18.16	-18.19	-18.15	-18.18	-18.08	-17.99	-17.89	-18	-18.03	-17.99	-18.09	-18.13	-18.16	-18.06	-18.02	-18.05	-18.08	-18.11	-18.07	-18.1	-18.06	-18.02	-18.05	-18.16	-18.06	-18.17	-18.07
379	-18.07	-18.1	-18.01	-17.91	-17.94	-17.97	-18	-18.03	-17.99	-17.95	-17.85	-17.81	-17.77	-17.8	-17.76	-17.71	-17.67	-17.57	-17.6	-17.56	-17.59	-17.55	-17.58	-17.54	-17.57	-17.53	-17.56	-17.67	-17.7	-17.6	-17.5	-17.53	-17.49	-17.52	-17.64	-17.53	-17.65	-17.6	-17.71	-17.67	-17.78	-17.81	-17.84	-17.88	-17.78	-17.68	-17.71	-17.67	-17.78
380	-18.04	-17.94	-18.05	-17.95	-17.91	-18.02	-18.05	-18.01	-18.04	-18	-17.96	-17.99	-18.02	-18.05	-17.95	-17.99	-18.02	-17.92	-17.95	-17.91	-18.02	-17.98	-18.01	-17.96	-17.87	-17.9	-17.93	-17.89	-17.85	-17.95	-17.99	-17.94	-18.05	-18.01	-18.04	-18	-17.9	-17.86	-17.76	-17.66	-17.69	-17.6	-17.55	-17.59	-17.62	-17.73	-17.76	-17.87	-17.77
381	-17.67	-17.63	-17.74	-17.77	-17.8	-17.71	-17.66	-17.62	-17.52	-17.48	-17.44	-17.47	-17.43	-17.46	-17.36	-17.26	-17.29	-17.25	-17.15	-17.11	-17.22	-17.25	-17.28	-17.31	-17.27	-17.3	-17.41	-17.52	-17.48	-17.51	-17.55	-17.65	-17.69	-17.59	-17.55	-17.65	-17.76	-17.72	-17.62	-17.52	-17.42	-17.45	-17.48	-17.38	-17.49	-17.53	-17.48	-17.38	-17.41
382	-17.56	-17.59	-17.62	-17.65	-17.56	-17.59	-17.55	-17.65	-17.56	-17.59	-17.55	-17.5	-17.46	-17.57	-17.6	-17.63	-17.59	-17.49	-17.4	-17.29	-17.32	-17.44	-17.47	-17.36	-17.26	-17.29	-17.25	-17.36	-17.32	-17.22	-17.18	-17.21	-17.17	-17.28	-17.25	-17.21	-17.24	-17.13	-17.25	-17.27	-17.17	-17.2	-17.23	-17.19	-17.3	-17.2	-17.16	-17.27	-17.3
383	-17.51	-17.47	-17.43	-17.39	-17.42	-17.45	-17.34	-17.3	-17.2	-17.23	-17.26	-17.29	-17.25	-17.28	-17.18	-17.08	-17.19	-17.22	-17.25	-17.36	-17.26	-17.37	-17.33	-17.44	-17.47	-17.43	-17.46	-17.42	-17.38	-17.28	-17.31	-17.27	-17.38	-17.28	-17.31	-17.42	-17.54	-17.65	-17.68	-17.64	-17.6	-17.5	-17.39	-17.42	-17.54	-17.43	-17.39	-17.29	-17.32
384	-17.55	-17.51	-17.41	-17.44	-17.55	-17.58	-17.54	-17.5	-17.4	-17.3	-17.19	-17.22	-17.18	-17.21	-17.17	-17.14	-17.03	-16.93	-16.89	-17	-17.03	-17.14	-17.17	-17.29	-17.4	-17.43	-17.54	-17.65	-17.6	-17.71	-17.61	-17.65	-17.6	-17.56	-17.59	-17.55	-17.66	-17.77	-17.8	-17.91	-17.87	-17.77	-17.67	-17.7	-17.66	-17.62	-17.65	-17.68	-17.79
385	-17.94	-17.9	-17.93	-17.96	-18.07	-18.03	-18.13	-18.17	-18.2	-18.16	-18.11	-18.15	-18.1	-18.14	-18.04	-18	-18.1	-18.01	-18.04	-18	-18.1	-18.06	-18.09	-18.05	-18.16	-18.19	-18.15	-18.25	-18.21	-18.17	-18.07	-17.98	-18.01	-17.97	-18	-17.9	-17.86	-17.89	-17.93	-17.83	-17.86	-17.76	-17.66	-17.69	-17.73	-17.83	-17.86	-17.97	-17.87
386	-17.73	-17.63	-17.59	-17.62	-17.65	-17.61	-17.57	-17.53	-17.49	-17.6	-17.56	-17.52	-17.55	-17.58	-17.48	-17.39	-17.34	-17.25	-17.15	-17.11	-17.22	-17.18	-17.21	-17.31	-17.22	-17.18	-17.08	-16.98	-17.01	-17.04	-17	-16.96	-16.86	-16.76	-16.79	-16.75	-16.65	-16.76	-16.79	-16.9	-16.86	-16.76	-16.79	-16.75	-16.65	-16.62	-16.58	-16.48	-16.38
387	-16.34	-16.3	-16.27	-16.23	-16.26	-16.16	-16.05	-15.95	-15.85	-15.81	-15.84	-15.81	-15.7	-15.67	-15.69	-15.59	-15.56	-15.67	-15.63	-15.74	-15.64	-15.6	-15.57	-15.68	-15.58	-15.47	-15.37	-15.34	-15.45	-15.56	-15.46	-15.42	-15.53	-15.5	-15.52	-15.42	-15.45	-15.41	-15.31	-15.27	-15.24	-15.14	-15.03	-15.15	-15.04	-14.94	-14.84	-14.95	-14.84
388	-14.72	-14.75	-14.65	-14.67	-14.57	-14.68	-14.7	-14.82	-14.78	-14.9	-14.86	-14.76	-14.65	-14.77	-14.88	-14.9	-14.87	-14.77	-14.73	-14.76	-14.72	-14.69	-14.59	-14.48	-14.45	-14.47	-14.59	-14.48	-14.45	-14.34	-14.31	-14.42	-14.45	-14.42	-14.44	-14.41	-14.52	-14.54	-14.51	-14.54	-14.56	-14.46	-14.48	-14.45	-14.56	-14.59	-14.55	-14.52	-14.63
389	-14.83	-14.8	-14.82	-14.72	-14.75	-14.78	-14.8	-14.77	-14.67	-14.63	-14.66	-14.56	-14.58	-14.61	-14.5	-14.53	-14.5	-14.39	-14.29	-14.31	-14.21	-14.32	-14.35	-14.37	-14.27	-14.16	-14.27	-14.24	-14.21	-14.1	-14.07	-13.97	-13.99	-13.96	-14.07	-14.18	-14.3	-14.26	-14.29	-14.4	-14.37	-14.26	-14.29	-14.26	-14.37	-14.39	-14.42	-14.31	-14.43
390	-14.62	-14.52	-14.49	-14.51	-14.48	-14.45	-14.41	-14.38	-14.49	-14.39	-14.35	-14.46	-14.36	-14.33	-14.35	-14.25	-14.22	-14.33	-14.3	-14.4	-14.51	-14.62	-14.65	-14.67	-14.57	-14.54	-14.44	-14.34	-14.36	-14.26	-14.16	-14.18	-14.15	-14.05	-14.07	-14.1	-13.99	-14.02	-14.13	-14.24	-14.26	-14.29	-14.18	-14.15	-14.26	-14.29	-14.26	-14.15	-14.18
391	-14.23	-14.2	-14.1	-14.06	-14.03	-13.93	-13.9	-13.92	-13.82	-13.71	-13.6	-13.72	-13.74	-13.71	-13.68	-13.79	-13.82	-13.84	-13.73	-13.7	-13.6	-13.49	-13.51	-13.48	-13.6	-13.49	-13.6	-13.57	-13.6	-13.62	-13.59	-13.56	-13.58	-13.55	-13.52	-13.63	-13.66	-13.77	-13.79	-13.76	-13.66	-13.55	-13.52	-13.49	-13.6	-13.57	-13.46	-13.36	-13.38
392	-13.57	-13.54	-13.43	-13.32	-13.35	-13.46	-13.57	-13.6	-13.49	-13.38	-13.28	-13.3	-13.27	-13.24	-13.13	-13.02	-12.91	-13.03	-13.05	-13.17	-13.06	-13.03	-13.05	-12.94	-12.83	-12.95	-12.84	-12.81	-12.78	-12.9	-12.87	-12.89	-12.78	-12.8	-12.83	-12.71	-12.83	-12.8	-12.69	-12.58	-12.6	-12.49	-12.46	-12.44	-12.55	-12.44	-12.41	-12.53	-12.65
393	-12.7	-12.67	-12.56	-12.54	-12.51	-12.62	-12.51	-12.54	-12.51	-12.48	-12.45	-12.34	-12.23	-12.2	-12.09	-12.07	-12.04	-12.01	-12.13	-12.1	-12.12	-12.09	-12.21	-12.23	-12.34	-12.31	-12.43	-12.4	-12.42	-12.53	-12.43	-12.4	-12.42	-12.44	-12.41	-12.53	-12.55	-12.57	-12.54	-12.44	-12.41	-12.52	-12.54	-12.51	-12.53	-12.56	-12.58	-12.47	-12.37
394	-12.09	-11.99	-11.88	-11.85	-11.96	-11.94	-11.83	-11.72	-11.61	-11.58	-11.56	-11.58	-11.55	-11.44	-11.33	-11.3	-11.42	-11.39	-11.29	-11.3	-11.32	-11.44	-11.41	-11.3	-11.28	-11.17	-11.06	-11.03	-11.01	-10.9	-10.78	-10.67	-10.56	-10.54	-10.51	-10.4	-10.38	-10.26	-10.15	-10.17	-10.14	-10.16	-10.05	-10.02	-10	-10.02	-10	-10.11	-10
395	-10.09	-9.98	-9.99	-10.01	-10.03	-9.92	-9.89	-9.91	-9.8	-9.77	-9.66	-9.55	-9.53	-9.64	-9.53	-9.42	-9.39	-9.51	-9.53	-9.51	-9.49	-9.5	-9.48	-9.46	-9.48	-9.45	-9.57	-9.55	-9.53	-9.55	-9.43	-9.45	-9.43	-9.44	-9.42	-9.31	-9.2	-9.31	-9.29	-9.27	-9.16	-9.14	-9.12	-9.09	-8.98	-8.87	-8.88	-8.86	-8.84
396	-8.55	-8.53	-8.65	-8.63	-8.61	-8.63	-8.64	-8.52	-8.54	-8.55	-8.57	-8.45	-8.34	-8.35	-8.33	-8.21	-8.23	-8.35	-8.47	-8.59	-8.57	-8.55	-8.54	-8.66	-8.64	-8.62	-8.73	-8.62	-8.51	-8.39	-8.4	-8.29	-8.41	-8.42	-8.4	-8.42	-8.4	-8.38	-8.5	-8.48	-8.6	-8.49	-8.47	-8.35	-8.24	-8.22	-8.1	-8.08	-7.97
397	-7.18	-7.2	-7.08	-7.06	-7.05	-7.17	-7.15	-7.16	-7.29	-7.17	-7.15	-7.27	-7.26	-7.24	-7.12	-7.11	-6.99	-7	-7.01	-7.03	-7.04	-7.16	-7.04	-7.05	-7.07	-7.05	-7.06	-7.07	-7.09	-7.07	-7.08	-7.07	-6.95	-6.93	-6.94	-6.95	-6.97	-6.95	-6.83	-6.71	-6.72	-6.73	-6.74	-6.87	-6.88	-7.01	-7.02	-7.03	-7.04
398	-6.15	-6.14	-6.01	-5.88	-5.76	-5.63	-5.5	-5.51	-5.52	-5.65	-5.64	-5.65	-5.63	-5.77	-5.9	-5.77	-5.78	-5.79	-5.78	-5.76	-5.89	-6.02	-6.15	-6.03	-6.01	-6	-6.01	-6	-5.98	-5.99	-5.87	-5.85	-5.86	-5.99	-6	-6.01	-5.89	-5.87	-5.88	-6.01	-5.89	-5.9	-5.91	-5.89	-5.88	-5.89	-5.88	-5.89	-5.9
399	-5.55	-5.54	-5.55	-5.56	-5.55	-5.68	-5.67	-5.65	-5.79	-5.79	-5.78	-5.79	-5.78	-5.91	-5.78	-5.77	-5.64	-5.51	-5.52	-5.39	-5.4	-5.53	-5.52	-5.53	-5.66	-5.67	-5.54	-5.53	-5.4	-5.27	-5.26	-5.13	-5	-4.98	-4.99	-4.86	-4.85	-4.84	-4.71	-4.7	-4.7	-4.71	-4.85	-4.84	-4.7	-4.69	-4.7	-4.84	-4.84
400	-4.94	-4.93	-4.92	-4.93	-4.92	-4.79	-4.66	-4.53	-4.39	-4.26	-4.13	-4.13	-4.14	-4.15	-4.15	-4.16	-4.15	-4.16	-4.15	-4.16	-4.15	-4.15	-4.16	-4.17	-4.17	-4.31	-4.32	-4.33	-4.32	-4.32	-4.33	-4.32	-4.33	-4.33	-4.32	-4.33	-4.47	-4.46	-4.47	-4.47	-4.46	-4.47	-4.61	-4.6	-4.61	-4.61	-4.62	-4.63	-4.76
401	-4.72	-4.71	-4.85	-4.72	-4.72	-4.73	-4.6	-4.46	-4.47	-4.48	-4.34	-4.35	-4.36	-4.49	-4.49	-4.49	-4.36	-4.35	-4.35	-4.34	-4.35	-4.34	-4.33	-4.34	-4.33	-4.47	-4.46	-4.45	-4.46	-4.45	-4.45	-4.32	-4.31	-4.3	-4.31	-4.3	-4.31	-4.3	-4.16	-4.15	-4.16	-4.17	-4.17	-4.18	-4.19	-4.05	-4.06	-4.06	-3.93
402	-3.35	-3.35	-3.21	-3.2	-3.06	-2.92	-2.92	-2.91	-2.9	-2.91	-3.05	-3.04	-2.9	-2.91	-2.91	-2.91	-2.9	-3.04	-2.9	-2.76	-2.62	-2.62	-2.61	-2.47	-2.33	-2.33	-2.19	-2.18	-2.18	-2.04	-2.18	-2.04	-2.18	-2.18	-2.19	-2.18	-2.32	-2.33	-2.47	-2.61	-2.75	-2.89	-3.03	-3.03	-3.17	-3.04	-3.03	-3.17	-3.03
403	-3.19	-3.19	-3.33	-3.47	-3.48	-3.48	-3.62	-3.63	-3.63	-3.77	-3.76	-3.9	-3.91	-3.9	-3.89	-3.76	-3.89	-4.03	-4.02	-4.01	-4.02	-4.01	-4	-4	-3.99	-3.98	-3.84	-3.71	-3.58	-3.58	-3.72	-3.72	-3.59	-3.45	-3.44	-3.45	-3.44	-3.44	-3.57	-3.57	-3.56	-3.69	-3.69	-3.68	-3.68	-3.68	-3.67	-3.54	-3.53
404	-3.64	-3.63	-3.76	-3.89	-3.89	-3.89	-3.88	-3.89	-3.88	-3.87	-3.74	-3.88	-3.87	-3.86	-3.99	-3.98	-3.97	-3.84	-3.71	-3.71	-3.7	-3.69	-3.68	-3.69	-3.56	-3.55	-3.56	-3.69	-3.69	-3.7	-3.69	-3.82	-3.81	-3.81	-3.8	-3.79	-3.78	-3.79	-3.78	-3.65	-3.52	-3.53	-3.66	-3.67	-3.67	-3.8	-3.81	-3.82	-3.94
405	-3.98	-3.97	-3.98	-4.11	-4.11	-4.11	-4.24	-4.24	-4.25	-4.38	-4.37	-4.36	-4.35	-4.48	-4.49	-4.49	-4.37	-4.24	-4.11	-3.98	-3.99	-3.86	-3.99	-4.12	-4.13	-4.12	-4.13	-4.26	-4.39	-4.4	-4.53	-4.52	-4.52	-4.65	-4.64	-4.65	-4.78	-4.79	-4.8	-4.92	-4.8	-4.79	-4.8	-4.78	-4.66	-4.65	-4.78	-4.78	-4.66
406	-5.42	-5.29	-5.42	-5.55	-5.67	-5.8	-5.92	-5.93	-5.92	-6.04	-6.17	-6.18	-6.3	-6.29	-6.27	-6.4	-6.41	-6.42	-6.54	-6.53	-6.54	-6.66	-6.64	-6.65	-6.64	-6.76	-6.77	-6.89	-6.91	-6.92	-6.9	-7.02	-7.14	-7.26	-7.25	-7.26	-7.38	-7.39	-7.4	-7.52	-7.64	-7.62	-7.74	-7.86	-7.87	-7.76	-7.74	-7.76	-7.77
407	-8.05	-8.16	-8.28	-8.3	-8.31	-8.29	-8.41	-8.3	-8.31	-8.33	-8.31	-8.32	-8.44	-8.42	-8.31	-8.42	-8.4	-8.39	-8.27	-8.39	-8.4	-8.52	-8.41	-8.42	-8.31	-8.33	-8.34	-8.35	-8.47	-8.49	-8.6	-8.58	-8.6	-8.72	-8.7	-8.71	-8.6	-8.61	-8.6	-8.48	-8.5	-8.38	-8.27	-8.28	-8.4	-8.52	-8.53	-8.52	-8.63
408	-8.59	-8.61	-8.49	-8.51	-8.49	-8.5	-8.48	-8.46	-8.58	-8.47	-8.35	-8.47	-8.36	-8.34	-8.23	-8.24	-8.22	-8.24	-8.35	-8.34	-8.35	-8.33	-8.35	-8.23	-8.12	-8.13	-8.11	-8.23	-8.35	-8.36	-8.48	-8.5	-8.48	-8.49	-8.47	-8.59	-8.61	-8.59	-8.6	-8.72	-8.61	-8.62	-8.51	-8.52	-8.5	-8.48	-8.47	-8.45	-8.33
409	-8.55	-8.44	-8.46	-8.34	-8.32	-8.44	-8.46	-8.44	-8.42	-8.31	-8.19	-8.21	-8.19	-8.17	-8.06	-8.17	-8.16	-8.17	-8.29	-8.4	-8.39	-8.4	-8.38	-8.36	-8.48	-8.46	-8.44	-8.33	-8.34	-8.23	-8.12	-8.1	-7.99	-7.97	-8.09	-8.07	-8.05	-8.06	-8.05	-8.06	-8.04	-8.06	-7.94	-8.06	-8.04	-8.02	-8.01	-7.99	-7.97
410	-8.6	-8.71	-8.82	-8.93	-8.91	-8.92	-8.94	-8.92	-9.03	-9.01	-9.12	-9.01	-9.03	-9.01	-9.02	-9.13	-9.15	-9.13	-9.11	-9.09	-9.19	-9.3	-9.28	-9.26	-9.24	-9.25	-9.23	-9.25	-9.23	-9.2	-9.1	-9.08	-9.19	-9.29	-9.27	-9.17	-9.07	-9.05	-8.95	-9.05	-9.03	-9.01	-8.99	-8.97	-8.98	-8.88	-8.99	-8.89	-8.79
411	-8.78	-8.79	-8.81	-8.71	-8.72	-8.7	-8.6	-8.5	-8.51	-8.49	-8.47	-8.58	-8.56	-8.54	-8.44	-8.54	-8.44	-8.42	-8.53	-8.51	-8.61	-8.51	-8.49	-8.39	-8.29	-8.19	-8.08	-7.98	-7.96	-7.94	-8.05	-8.16	-8.26	-8.37	-8.35	-8.25	-8.26	-8.24	-8.35	-8.45	-8.47	-8.57	-8.47	-8.58	-8.56	-8.54	-8.52	-8.5	-8.4
412	-8.15	-8.13	-8.23	-8.34	-8.32	-8.3	-8.31	-8.29	-8.39	-8.41	-8.39	-8.37	-8.38	-8.49	-8.5	-8.48	-8.5	-8.51	-8.62	-8.59	-8.7	-8.8	-8.81	-8.79	-8.89	-8.91	-8.89	-8.79	-8.81	-8.83	-8.8	-8.78	-8.69	-8.59	-8.61	-8.59	-8.6	-8.62	-8.6	-8.7	-8.72	-8.73	-8.75	-8.73	-8.74	-8.72	-8.63	-8.64	-8.55
413	-8.52	-8.5	-8.51	-8.49	-8.47	-8.37	-8.35	-8.37	-8.35	-8.25	-8.23	-8.25	-8.35	-8.33	-8.34	-8.45	-8.55	-8.56	-8.47	-8.48	-8.46	-8.44	-8.54	-8.64	-8.74	-8.84	-8.94	-8.85	-8.82	-8.73	-8.63	-8.54	-8.56	-8.66	-8.67	-8.69	-8.71	-8.61	-8.59	-8.49	-8.39	-8.41	-8.43	-8.53	-8.51	-8.52	-8.5	-8.52	-8.62
414	-9.01	-9.02	-9.04	-9.02	-9.12	-9.22	-9.31	-9.29	-9.31	-9.29	-9.19	-9.17	-9.08	-9.1	-9.07	-9.17	-9.27	-9.25	-9.34	-9.44	-9.46	-9.55	-9.65	-9.75	-9.84	-9.82	-9.91	-9.93	-9.9	-9.92	-10.02	-10.11	-10.21	-10.3	-10.21	-10.23	-10.32	-10.42	-10.51	-10.53	-10.44	-10.42	-10.51	-10.48	-10.39	-10.42	-10.33	-10.35	-10.37
415	-10.39	-10.49	-10.46	-10.37	-10.28	-10.3	-10.4	-10.42	-10.44	-10.46	-10.37	-10.39	-10.48	-10.46	-10.55	-10.65	-10.62	-10.64	-10.62	-10.64	-10.61	-10.63	-10.61	-10.58	-10.49	-10.58	-10.61	-10.58	-10.55	-10.57	-10.48	-10.51	-10.48	-10.39	-10.41	-10.51	-10.6	-10.69	-10.67	-10.69	-10.66	-10.75	-10.78	-10.75	-10.84	-10.75	-10.73	-10.75	-10.84
416	-10.67	-10.59	-10.61	-10.58	-10.55	-10.47	-10.56	-10.53	-10.51	-10.48	-10.5	-10.52	-10.5	-10.59	-10.56	-10.47	-10.39	-10.48	-10.57	-10.54	-10.52	-10.43	-10.52	-10.5	-10.47	-10.44	-10.42	-10.39	-10.36	-10.45	-10.54	-10.56	-10.58	-10.5	-10.42	-10.5	-10.42	-10.44	-10.53	-10.55	-10.53	-10.61	-10.59	-10.68	-10.7	-10.61	-10.59	-10.68	-10.59
417	-10.75	-10.72	-10.74	-10.66	-10.68	-10.65	-10.67	-10.65	-10.62	-10.64	-10.56	-10.58	-10.55	-10.64	-10.61	-10.64	-10.73	-10.7	-10.67	-10.64	-10.61	-10.53	-10.55	-10.58	-10.66	-10.69	-10.77	-10.8	-10.82	-10.84	-10.93	-10.85	-10.87	-10.84	-10.93	-11.02	-11.1	-11.07	-10.99	-10.91	-10.93	-10.91	-10.99	-11.08	-11.1	-11.19	-11.28	-11.25	-11.33
418	-11.76	-11.72	-11.69	-11.62	-11.7	-11.67	-11.64	-11.61	-11.63	-11.6	-11.68	-11.71	-11.63	-11.56	-11.58	-11.6	-11.57	-11.6	-11.68	-11.6	-11.63	-11.71	-11.74	-11.71	-11.79	-11.82	-11.78	-11.71	-11.73	-11.76	-11.73	-11.75	-11.72	-11.74	-11.71	-11.64	-11.66	-11.68	-11.65	-11.57	-11.5	-11.52	-11.6	-11.63	-11.71	-11.68	-11.71	-11.68	-11.7
419	-11.74	-11.71	-11.63	-11.55	-11.58	-11.6	-11.68	-11.71	-11.73	-11.82	-11.84	-11.81	-11.84	-11.92	-11.89	-11.92	-11.88	-11.97	-12.05	-12.08	-12.05	-11.97	-12.05	-12.13	-12.06	-12.08	-12.17	-12.09	-12.11	-12.14	-12.11	-12.08	-12.1	-12.07	-12.15	-12.18	-12.1	-12.13	-12.1	-12.02	-11.94	-11.96	-11.89	-11.81	-11.89	-11.86	-11.83	-11.85	-11.78
420	-11.82	-11.79	-11.88	-11.8	-11.82	-11.79	-11.88	-11.9	-11.87	-11.9	-11.92	-11.84	-11.76	-11.73	-11.65	-11.56	-11.48	-11.5	-11.47	-11.39	-11.41	-11.5	-11.47	-11.44	-11.42	-11.44	-11.46	-11.55	-11.57	-11.66	-11.58	-11.6	-11.57	-11.66	-11.69	-11.66	-11.68	-11.65	-11.74	-11.83	-11.85	-11.82	-11.74	-11.83	-11.85	-11.94	-11.96	-11.99	-12.07
421	-12.14	-12.11	-12.19	-12.16	-12.13	-12.05	-11.97	-11.89	-11.86	-11.88	-11.85	-11.82	-11.91	-11.93	-11.96	-11.98	-11.95	-11.87	-11.96	-11.93	-11.95	-11.87	-11.9	-11.87	-11.89	-11.86	-11.83	-11.92	-11.94	-11.96	-11.93	-11.9	-11.82	-11.85	-11.82	-11.9	-11.99	-12.07	-12.16	-12.08	-12	-11.92	-11.89	-11.86	-11.95	-12.03	-12	-12.02	-11.95
422	-12.05	-12.02	-11.99	-11.91	-11.93	-11.96	-11.88	-11.85	-11.77	-11.74	-11.71	-11.63	-11.72	-11.69	-11.66	-11.58	-11.5	-11.52	-11.54	-11.63	-11.72	-11.64	-11.56	-11.47	-11.39	-11.42	-11.39	-11.47	-11.45	-11.47	-11.56	-11.64	-11.73	-11.81	-11.78	-11.75	-11.78	-11.75	-11.72	-11.64	-11.61	-11.63	-11.66	-11.68	-11.65	-11.73	-11.82	-11.9	-11.98
423	-11.61	-11.58	-11.66	-11.63	-11.65	-11.62	-11.55	-11.52	-11.6	-11.68	-11.71	-11.73	-11.76	-11.73	-11.75	-11.83	-11.86	-11.88	-11.85	-11.88	-11.85	-11.87	-11.84	-11.81	-11.83	-11.8	-11.83	-11.91	-11.88	-11.8	-11.89	-11.85	-11.88	-11.8	-11.77	-11.74	-11.77	-11.74	-11.76	-11.84	-11.81	-11.74	-11.76	-11.73	-11.75	-11.68	-11.6	-11.52	-11.61
424	-11.13	-11.1	-11.02	-11.11	-11.08	-11.16	-11.13	-11.1	-11.03	-11.05	-11.07	-11.04	-11.13	-11.21	-11.3	-11.27	-11.29	-11.31	-11.29	-11.26	-11.34	-11.26	-11.29	-11.31	-11.33	-11.3	-11.33	-11.25	-11.27	-11.19	-11.21	-11.24	-11.21	-11.29	-11.32	-11.29	-11.37	-11.46	-11.38	-11.4	-11.37	-11.34	-11.27	-11.29	-11.31	-11.4	-11.42	-11.44	-11.53
425	-11.8	-11.82	-11.85	-11.93	-11.96	-11.92	-11.85	-11.87	-11.84	-11.92	-11.95	-12.03	-12.11	-12.14	-12.11	-12.03	-12.06	-12.03	-11.95	-12.03	-12.11	-12.2	-12.22	-12.19	-12.27	-12.35	-12.43	-12.51	-12.48	-12.4	-12.33	-12.36	-12.44	-12.52	-12.54	-12.57	-12.65	-12.62	-12.58	-12.51	-12.59	-12.52	-12.54	-12.57	-12.65	-12.62	-12.64	-12.67	-12.64
426	-12.68	-12.64	-12.57	-12.54	-12.5	-12.53	-12.46	-12.48	-12.51	-12.48	-12.45	-12.47	-12.44	-12.47	-12.43	-12.51	-12.48	-12.45	-12.37	-12.4	-12.43	-12.39	-12.42	-12.45	-12.53	-12.49	-12.57	-12.5	-12.43	-12.51	-12.43	-12.4	-12.33	-12.25	-12.22	-12.19	-12.16	-12.13	-12.15	-12.23	-12.31	-12.28	-12.3	-12.27	-12.24	-12.17	-12.19	-12.16	-12.09
427	-12.23	-12.3	-12.27	-12.34	-12.37	-12.4	-12.43	-12.36	-12.32	-12.25	-12.28	-12.25	-12.21	-12.29	-12.32	-12.39	-12.36	-12.29	-12.22	-12.19	-12.26	-12.23	-12.2	-12.27	-12.3	-12.23	-12.2	-12.27	-12.34	-12.42	-12.45	-12.41	-12.48	-12.42	-12.45	-12.38	-12.31	-12.34	-12.3	-12.38	-12.45	-12.53	-12.6	-12.56	-12.5	-12.43	-12.36	-12.44	-12.46
428	-12.27	-12.35	-12.38	-12.45	-12.48	-12.44	-12.47	-12.4	-12.34	-12.3	-12.38	-12.4	-12.43	-12.51	-12.58	-12.51	-12.44	-12.41	-12.34	-12.37	-12.34	-12.3	-12.27	-12.3	-12.26	-12.23	-12.3	-12.27	-12.23	-12.17	-12.2	-12.16	-12.09	-12.12	-12.05	-12.08	-12.05	-12.07	-12.04	-11.97	-11.9	-11.87	-11.84	-11.77	-11.85	-11.87	-11.84	-11.87	-11.94
429	-11.59	-11.52	-11.6	-11.67	-11.7	-11.63	-11.71	-11.67	-11.64	-11.67	-11.6	-11.62	-11.7	-11.78	-11.71	-11.73	-11.7	-11.67	-11.64	-11.57	-11.54	-11.5	-11.53	-11.5	-11.47	-11.49	-11.46	-11.39	-11.32	-11.25	-11.28	-11.3	-11.33	-11.35	-11.28	-11.25	-11.33	-11.3	-11.23	-11.25	-11.22	-11.15	-11.23	-11.19	-11.16	-11.09	-11.02	-10.99	-10.92
430	-11.11	-11.08	-11.01	-11.08	-11.05	-11.02	-10.95	-10.88	-10.91	-10.88	-10.85	-10.78	-10.85	-10.82	-10.79	-10.87	-10.84	-10.77	-10.74	-10.71	-10.73	-10.81	-10.78	-10.85	-10.78	-10.75	-10.83	-10.76	-10.78	-10.81	-10.88	-10.96	-10.98	-11.06	-11.02	-11.05	-10.98	-11.01	-11.08	-11.11	-11.08	-11.1	-11.13	-11.06	-11.08	-11.16	-11.13	-11.15	-11.18
431	-11.13	-11.06	-11.03	-11.1	-11.07	-11	-11.03	-10.96	-10.93	-10.95	-10.92	-10.85	-10.87	-10.84	-10.92	-11	-10.97	-10.94	-10.87	-10.94	-10.87	-10.9	-10.87	-10.94	-10.91	-10.88	-10.85	-10.82	-10.85	-10.81	-10.89	-10.86	-10.83	-10.85	-10.82	-10.75	-10.72	-10.69	-10.66	-10.6	-10.62	-10.65	-10.58	-10.55	-10.48	-10.5	-10.48	-10.55	-10.62
432	-10.43	-10.36	-10.43	-10.46	-10.43	-10.45	-10.52	-10.6	-10.67	-10.69	-10.63	-10.6	-10.67	-10.74	-10.81	-10.75	-10.68	-10.75	-10.69	-10.66	-10.68	-10.71	-10.64	-10.71	-10.68	-10.65	-10.58	-10.52	-10.45	-10.47	-10.55	-10.57	-10.54	-10.47	-10.5	-10.47	-10.54	-10.56	-10.59	-10.61	-10.54	-10.51	-10.49	-10.46	-10.39	-10.36	-10.38	-10.35	-10.32
433	-10.57	-10.54	-10.56	-10.53	-10.56	-10.58	-10.55	-10.48	-10.45	-10.43	-10.45	-10.47	-10.5	-10.52	-10.45	-10.39	-10.41	-10.48	-10.56	-10.63	-10.6	-10.53	-10.5	-10.58	-10.55	-10.48	-10.45	-10.42	-10.44	-10.47	-10.49	-10.52	-10.49	-10.42	-10.44	-10.38	-10.4	-10.42	-10.5	-10.47	-10.49	-10.42	-10.39	-10.42	-10.44	-10.41	-10.34	-10.27	-10.35
434	-10.2	-10.13	-10.16	-10.09	-10.16	-10.13	-10.1	-10.03	-10.06	-10.13	-10.16	-10.18	-10.25	-10.23	-10.16	-10.23	-10.2	-10.17	-10.25	-10.22	-10.24	-10.21	-10.19	-10.16	-10.23	-10.2	-10.23	-10.3	-10.32	-10.39	-10.33	-10.26	-10.33	-10.36	-10.38	-10.31	-10.24	-10.21	-10.15	-10.22	-10.19	-10.21	-10.29	-10.36	-10.39	-10.46	-10.43	-10.4	-10.47
435	-10.29	-10.36	-10.43	-10.5	-10.43	-10.46	-10.43	-10.45	-10.48	-10.55	-10.57	-10.54	-10.48	-10.41	-10.48	-10.45	-10.42	-10.45	-10.42	-10.39	-10.32	-10.35	-10.32	-10.34	-10.28	-10.25	-10.32	-10.25	-10.19	-10.26	-10.23	-10.2	-10.17	-10.24	-10.26	-10.29	-10.31	-10.28	-10.25	-10.32	-10.29	-10.36	-10.3	-10.27	-10.24	-10.17	-10.11	-10.13	-10.16
436	-10.24	-10.21	-10.27	-10.21	-10.18	-10.25	-10.31	-10.28	-10.35	-10.41	-10.48	-10.5	-10.47	-10.44	-10.41	-10.44	-10.4	-10.37	-10.44	-10.5	-10.52	-10.59	-10.61	-10.56	-10.5	-10.44	-10.41	-10.35	-10.38	-10.35	-10.29	-10.35	-10.32	-10.35	-10.41	-10.47	-10.53	-10.56	-10.59	-10.61	-10.68	-10.65	-10.67	-10.7	-10.73	-10.75	-10.78	-10.81	-10.75
437	-10.59	-10.56	-10.53	-10.59	-10.62	-10.56	-10.53	-10.5	-10.53	-10.55	-10.52	-10.55	-10.61	-10.64	-10.66	-10.73	-10.75	-10.72	-10.66	-10.63	-10.69	-10.76	-10.72	-10.69	-10.66	-10.72	-10.78	-10.73	-10.69	-10.66	-10.63	-10.6	-10.56	-10.53	-10.56	-10.53	-10.49	-10.52	-10.49	-10.46	-10.48	-10.45	-10.51	-10.54	-10.51	-10.47	-10.44	-10.39	-10.45
438	-10.45	-10.48	-10.51	-10.48	-10.44	-10.41	-10.36	-10.31	-10.33	-10.3	-10.25	-10.2	-10.16	-10.13	-10.1	-10.16	-10.18	-10.21	-10.27	-10.22	-10.24	-10.27	-10.24	-10.3	-10.26	-10.23	-10.2	-10.26	-10.31	-10.37	-10.42	-10.48	-10.51	-10.56	-10.62	-10.65	-10.61	-10.56	-10.59	-10.56	-10.61	-10.64	-10.61	-10.56	-10.59	-10.55	-10.52	-10.55	-10.51
439	-10.4	-10.37	-10.4	-10.43	-10.48	-10.45	-10.47	-10.53	-10.56	-10.58	-10.64	-10.67	-10.7	-10.75	-10.8	-10.75	-10.8	-10.77	-10.72	-10.75	-10.78	-10.81	-10.86	-10.83	-10.88	-10.91	-10.86	-10.83	-10.88	-10.91	-10.94	-10.9	-10.95	-10.98	-11.03	-11.06	-11.09	-11.14	-11.18	-11.21	-11.16	-11.12	-11.07	-11.02	-11.05	-11.08	-11.14	-11.1	-11.13
440	-11.61	-11.56	-11.59	-11.64	-11.6	-11.63	-11.66	-11.71	-11.76	-11.79	-11.85	-11.81	-11.76	-11.79	-11.83	-11.86	-11.91	-11.87	-11.92	-11.96	-11.92	-11.88	-11.83	-11.89	-11.92	-11.97	-11.93	-11.96	-12.01	-12.06	-12.1	-12.06	-12.01	-11.97	-11.93	-11.89	-11.92	-11.97	-12.01	-12.04	-12	-11.96	-12	-12.05	-12.1	-12.13	-12.18	-12.21	-12.24
441	-12.42	-12.38	-12.43	-12.39	-12.35	-12.39	-12.34	-12.3	-12.35	-12.31	-12.27	-12.23	-12.19	-12.15	-12.18	-12.22	-12.18	-12.14	-12.17	-12.13	-12.18	-12.14	-12.1	-12.06	-12.02	-11.98	-11.94	-11.9	-11.86	-11.89	-11.85	-11.81	-11.85	-11.88	-11.84	-11.88	-11.84	-11.8	-11.76	-11.72	-11.77	-11.8	-11.84	-11.89	-11.93	-11.9	-11.86	-11.89	-11.92
442	-11.78	-11.81	-11.77	-11.81	-11.78	-11.74	-11.77	-11.73	-11.69	-11.74	-11.7	-11.74	-11.78	-11.74	-11.7	-11.67	-11.63	-11.59	-11.62	-11.58	-11.55	-11.51	-11.47	-11.43	-11.39	-11.43	-11.47	-11.5	-11.46	-11.49	-11.46	-11.42	-11.45	-11.41	-11.37	-11.4	-11.44	-11.4	-11.44	-11.4	-11.37	-11.4	-11.36	-11.32	-11.28	-11.32	-11.28	-11.24	-11.21
443	-11.12	-11.16	-11.12	-11.16	-11.2	-11.24	-11.2	-11.24	-11.27	-11.3	-11.34	-11.31	-11.35	-11.31	-11.27	-11.3	-11.26	-11.23	-11.27	-11.3	-11.34	-11.38	-11.34	-11.3	-11.34	-11.37	-11.41	-11.44	-11.4	-11.36	-11.39	-11.43	-11.4	-11.43	-11.47	-11.51	-11.48	-11.43	-11.4	-11.44	-11.48	-11.51	-11.47	-11.51	-11.55	-11.5	-11.46	-11.5	-11.46
444	-11.29	-11.33	-11.37	-11.4	-11.44	-11.47	-11.43	-11.47	-11.5	-11.46	-11.49	-11.53	-11.49	-11.52	-11.56	-11.51	-11.55	-11.51	-11.47	-11.5	-11.53	-11.57	-11.6	-11.56	-11.53	-11.57	-11.52	-11.48	-11.52	-11.48	-11.45	-11.41	-11.44	-11.42	-11.45	-11.49	-11.45	-11.49	-11.44	-11.48	-11.52	-11.55	-11.51	-11.54	-11.5	-11.53	-11.56	-11.6	-11.63
445	-11.63	-11.59	-11.56	-11.54	-11.58	-11.53	-11.51	-11.48	-11.52	-11.47	-11.51	-11.54	-11.58	-11.61	-11.56	-11.54	-11.58	-11.55	-11.59	-11.62	-11.66	-11.7	-11.73	-11.69	-11.73	-11.76	-11.71	-11.75	-11.72	-11.68	-11.65	-11.61	-11.56	-11.54	-11.51	-11.47	-11.51	-11.46	-11.42	-11.38	-11.42	-11.37	-11.33	-11.37	-11.33	-11.3	-11.27	-11.24	-11.2
446	-10.92	-10.96	-10.92	-10.95	-10.99	-10.95	-10.98	-10.96	-10.99	-11.03	-10.99	-10.94	-10.92	-10.89	-10.85	-10.81	-10.77	-10.73	-10.69	-10.72	-10.69	-10.73	-10.76	-10.72	-10.75	-10.72	-10.68	-10.64	-10.62	-10.65	-10.61	-10.64	-10.62	-10.59	-10.62	-10.58	-10.55	-10.59	-10.55	-10.51	-10.54	-10.51	-10.47	-10.51	-10.48	-10.44	-10.41	-10.37	-10.35
447	-10.18	-10.22	-10.18	-10.21	-10.17	-10.13	-10.17	-10.2	-10.16	-10.2	-10.23	-10.19	-10.22	-10.26	-10.22	-10.25	-10.29	-10.25	-10.28	-10.31	-10.27	-10.31	-10.34	-10.3	-10.33	-10.37	-10.33	-10.36	-10.38	-10.34	-10.37	-10.41	-10.37	-10.39	-10.43	-10.39	-10.42	-10.46	-10.44	-10.4	-10.42	-10.38	-10.41	-10.37	-10.4	-10.43	-10.46	-10.48	-10.52
448	-10.6	-10.64	-10.66	-10.64	-10.67	-10.7	-10.66	-10.68	-10.71	-10.75	-10.77	-10.72	-10.71	-10.66	-10.65	-10.68	-10.71	-10.66	-10.68	-10.71	-10.73	-10.77	-10.72	-10.68	-10.63	-10.65	-10.67	-10.71	-10.73	-10.75	-10.77	-10.76	-10.71	-10.66	-10.68	-10.64	-10.65	-10.69	-10.65	-10.69	-10.73	-10.68	-10.73	-10.77	-10.72	-10.74	-10.78	-10.73	-10.75
449	-11.06	-11.1	-11.06	-11.1	-11.05	-11.04	-11.08	-11.03	-11.08	-11.06	-11.02	-11.01	-11.05	-11.09	-11.04	-11.08	-11.04	-10.99	-10.94	-10.96	-10.98	-10.93	-10.97	-10.99	-11	-10.95	-10.91	-10.86	-10.9	-10.89	-10.91	-10.9	-10.85	-10.89	-10.91	-10.86	-10.81	-10.76	-10.81	-10.76	-10.8	-10.82	-10.86	-10.81	-10.8	-10.79	-10.81	-10.85	-10.86
450	-10.95	-10.9	-10.85	-10.81	-10.82	-10.77	-10.77	-10.72	-10.71	-10.75	-10.74	-10.76	-10.75	-10.79	-10.74	-10.73	-10.75	-10.73	-10.75	-10.74	-10.73	-10.72	-10.67	-10.69	-10.7	-10.66	-10.67	-10.69	-10.7	-10.74	-10.7	-10.71	-10.75	-10.79	-10.84	-10.88	-10.83	-10.78	-10.8	-10.81	-10.85	-10.87	-10.88	-10.83	-10.84	-10.86	-10.9	-10.91	-10.95
451	-11.02	-11.03	-11.03	-10.98	-10.99	-11.04	-11.08	-11.08	-11.03	-11.03	-10.98	-10.97	-11.02	-10.97	-11.01	-10.96	-10.96	-10.91	-10.86	-10.81	-10.8	-10.75	-10.76	-10.71	-10.66	-10.61	-10.66	-10.6	-10.61	-10.66	-10.61	-10.6	-10.65	-10.6	-10.55	-10.55	-10.59	-10.59	-10.6	-10.59	-10.54	-10.55	-10.5	-10.51	-10.51	-10.52	-10.53	-10.57	-10.52
452	-10.58	-10.52	-10.57	-10.62	-10.57	-10.61	-10.56	-10.57	-10.51	-10.56	-10.51	-10.51	-10.56	-10.6	-10.61	-10.61	-10.66	-10.66	-10.61	-10.66	-10.61	-10.65	-10.7	-10.7	-10.75	-10.8	-10.75	-10.75	-10.69	-10.7	-10.64	-10.64	-10.64	-10.59	-10.6	-10.64	-10.59	-10.6	-10.6	-10.6	-10.61	-10.61	-10.56	-10.56	-10.61	-10.55	-10.6	-10.55	-10.6
453	-10.55	-10.6	-10.6	-10.55	-10.55	-10.55	-10.6	-10.6	-10.6	-10.6	-10.55	-10.6	-10.55	-10.59	-10.54	-10.49	-10.44	-10.44	-10.44	-10.44	-10.39	-10.39	-10.34	-10.34	-10.35	-10.35	-10.35	-10.35	-10.35	-10.36	-10.36	-10.41	-10.36	-10.4	-10.35	-10.4	-10.4	-10.41	-10.41	-10.41	-10.36	-10.36	-10.37	-10.31	-10.36	-10.36	-10.31	-10.31	-10.32
454	-10.15	-10.1	-10.1	-10.05	-10	-9.95	-9.99	-10.04	-9.99	-10.04	-9.99	-9.93	-9.93	-9.98	-9.93	-9.93	-9.88	-9.82	-9.83	-9.88	-9.88	-9.83	-9.88	-9.88	-9.83	-9.83	-9.88	-9.83	-9.87	-9.82	-9.77	-9.77	-9.77	-9.78	-9.78	-9.78	-9.83	-9.83	-9.88	-9.83	-9.82	-9.82	-9.87	-9.92	-9.92	-9.92	-9.91	-9.92	-9.93
455	-9.56	-9.55	-9.56	-9.61	-9.62	-9.66	-9.71	-9.71	-9.76	-9.76	-9.77	-9.77	-9.72	-9.66	-9.66	-9.71	-9.66	-9.6	-9.6	-9.55	-9.54	-9.54	-9.53	-9.54	-9.59	-9.64	-9.69	-9.69	-9.63	-9.64	-9.65	-9.7	-9.65	-9.69	-9.74	-9.69	-9.7	-9.75	-9.79	-9.79	-9.84	-9.79	-9.79	-9.84	-9.79	-9.74	-9.68	-9.68	-9.68
456	-9.46	-9.4	-9.45	-9.45	-9.44	-9.45	-9.44	-9.44	-9.43	-9.37	-9.39	-9.38	-9.32	-9.31	-9.33	-9.38	-9.37	-9.42	-9.37	-9.42	-9.36	-9.41	-9.46	-9.51	-9.5	-9.45	-9.39	-9.34	-9.28	-9.27	-9.22	-9.21	-9.22	-9.27	-9.26	-9.28	-9.27	-9.28	-9.23	-9.17	-9.12	-9.17	-9.22	-9.27	-9.28	-9.23	-9.22	-9.21	-9.15
457	-9.07	-9.02	-9	-8.95	-8.89	-8.94	-8.93	-8.92	-8.9	-8.85	-8.79	-8.84	-8.83	-8.81	-8.83	-8.85	-8.8	-8.81	-8.76	-8.7	-8.72	-8.66	-8.72	-8.7	-8.69	-8.63	-8.61	-8.67	-8.72	-8.66	-8.72	-8.77	-8.71	-8.73	-8.72	-8.73	-8.75	-8.74	-8.68	-8.63	-8.61	-8.55	-8.5	-8.48	-8.42	-8.41	-8.35	-8.29	-8.31
458	-8.21	-8.19	-8.17	-8.2	-8.14	-8.08	-8.03	-7.97	-8.02	-8.04	-8.03	-8.08	-8.1	-8.12	-8.18	-8.23	-8.17	-8.12	-8.06	-8.11	-8.05	-8.08	-8.13	-8.07	-8.02	-7.96	-7.98	-8.03	-8.09	-8.11	-8.16	-8.18	-8.16	-8.11	-8.05	-8.03	-8.09	-8.14	-8.12	-8.1	-8.09	-8.14	-8.16	-8.1	-8.05	-7.99	-8.04	-7.99	-8.01
459	-7.78	-7.84	-7.86	-7.84	-7.78	-7.81	-7.83	-7.77	-7.72	-7.66	-7.64	-7.69	-7.68	-7.73	-7.71	-7.65	-7.7	-7.65	-7.59	-7.54	-7.52	-7.57	-7.62	-7.56	-7.51	-7.56	-7.54	-7.52	-7.57	-7.6	-7.62	-7.56	-7.54	-7.6	-7.58	-7.6	-7.65	-7.63	-7.58	-7.6	-7.58	-7.56	-7.5	-7.53	-7.47	-7.45	-7.5	-7.55	-7.61
460	-7.68	-7.73	-7.78	-7.73	-7.78	-7.83	-7.77	-7.8	-7.82	-7.84	-7.79	-7.84	-7.86	-7.81	-7.79	-7.73	-7.71	-7.77	-7.82	-7.87	-7.89	-7.95	-7.89	-7.94	-7.99	-8.02	-7.96	-8.01	-7.96	-7.9	-7.84	-7.9	-7.95	-8	-7.95	-7.93	-7.98	-8.03	-8.08	-8.11	-8.09	-8.11	-8.09	-8.07	-8.02	-8.04	-7.98	-7.97	-7.91
461	-7.83	-7.88	-7.94	-7.99	-7.93	-7.99	-7.97	-8.02	-8.07	-8.1	-8.08	-8.1	-8.12	-8.07	-8.05	-8.1	-8.04	-8.07	-8.01	-7.99	-7.97	-7.91	-7.97	-7.95	-7.89	-7.94	-7.92	-7.98	-8	-7.94	-8	-8.05	-8.07	-8.13	-8.11	-8.16	-8.1	-8.13	-8.07	-8.01	-8.04	-7.98	-8	-7.95	-7.97	-7.99	-8.04	-8.1	-8.12
462	-7.96	-8.02	-8.07	-8.12	-8.1	-8.05	-8.03	-8.05	-8.07	-8.09	-8.04	-8.02	-8.07	-8.06	-8.08	-8.02	-8.07	-8.13	-8.07	-8.12	-8.17	-8.12	-8.17	-8.11	-8.13	-8.19	-8.24	-8.18	-8.13	-8.18	-8.12	-8.14	-8.09	-8.11	-8.13	-8.07	-8.06	-8.08	-8.1	-8.12	-8.1	-8.05	-8.1	-8.04	-7.99	-7.93	-7.88	-7.93	-7.95
463	-7.87	-7.86	-7.8	-7.82	-7.77	-7.79	-7.84	-7.78	-7.77	-7.82	-7.8	-7.75	-7.69	-7.71	-7.66	-7.71	-7.73	-7.68	-7.62	-7.64	-7.59	-7.64	-7.69	-7.67	-7.72	-7.67	-7.61	-7.67	-7.61	-7.66	-7.61	-7.63	-7.57	-7.52	-7.57	-7.62	-7.6	-7.65	-7.71	-7.65	-7.63	-7.65	-7.68	-7.73	-7.78	-7.76	-7.74	-7.69	-7.71
464	-7.66	-7.71	-7.69	-7.74	-7.79	-7.77	-7.82	-7.84	-7.86	-7.81	-7.86	-7.88	-7.93	-7.87	-7.82	-7.84	-7.86	-7.8	-7.85	-7.9	-7.92	-7.94	-7.95	-7.94	-7.89	-7.9	-7.92	-7.87	-7.86	-7.84	-7.79	-7.74	-7.68	-7.63	-7.65	-7.67	-7.68	-7.7	-7.65	-7.66	-7.71	-7.76	-7.75	-7.7	-7.64	-7.66	-7.61	-7.56	-7.51
465	-7.33	-7.38	-7.37	-7.31	-7.26	-7.25	-7.3	-7.31	-7.33	-7.35	-7.33	-7.35	-7.37	-7.32	-7.27	-7.22	-7.2	-7.19	-7.14	-7.15	-7.17	-7.19	-7.24	-7.22	-7.17	-7.22	-7.17	-7.22	-7.26	-7.28	-7.33	-7.31	-7.3	-7.29	-7.33	-7.32	-7.27	-7.29	-7.24	-7.28	-7.33	-7.28	-7.33	-7.38	-7.36	-7.31	-7.36	-7.41	-7.36
466	-7.39	-7.38	-7.33	-7.27	-7.26	-7.31	-7.33	-7.37	-7.42	-7.41	-7.46	-7.44	-7.49	-7.54	-7.49	-7.47	-7.52	-7.51	-7.56	-7.5	-7.55	-7.54	-7.48	-7.5	-7.55	-7.5	-7.55	-7.5	-7.44	-7.46	-7.51	-7.5	-7.44	-7.43	-7.37	-7.36	-7.3	-7.25	-7.27	-7.22	-7.27	-7.25	-7.2	-7.14	-7.12	-7.07	-7.09	-7.14	-7.09
467	-6.86	-6.88	-6.93	-6.88	-6.9	-6.93	-6.95	-7	-6.94	-6.89	-6.84	-6.89	-6.84	-6.89	-6.94	-6.88	-6.9	-6.85	-6.8	-6.85	-6.9	-6.92	-6.97	-6.95	-7	-7.02	-7.04	-7.06	-7.08	-7.13	-7.15	-7.17	-7.15	-7.1	-7.12	-7.14	-7.16	-7.2	-7.19	-7.17	-7.19	-7.21	-7.26	-7.21	-7.16	-7.1	-7.15	-7.14	-7.12
468	-7.19	-7.24	-7.29	-7.23	-7.18	-7.13	-7.18	-7.23	-7.17	-7.22	-7.17	-7.16	-7.1	-7.15	-7.2	-7.15	-7.2	-7.22	-7.17	-7.11	-7.16	-7.21	-7.16	-7.18	-7.13	-7.11	-7.06	-7.01	-6.99	-6.94	-6.89	-6.83	-6.82	-6.87	-6.91	-6.94	-6.92	-6.97	-6.95	-7	-6.95	-6.97	-6.99	-6.97	-6.92	-6.9	-6.85	-6.9	-6.92
469	-6.98	-7.03	-7.02	-7.06	-7.08	-7.1	-7.12	-7.11	-7.06	-7	-6.99	-6.97	-7.02	-6.97	-7.02	-6.96	-6.91	-6.86	-6.81	-6.76	-6.78	-6.83	-6.77	-6.79	-6.78	-6.83	-6.85	-6.89	-6.94	-6.93	-6.97	-6.92	-6.97	-7.02	-7.07	-7.05	-7.1	-7.05	-7.1	-7.15	-7.19	-7.24	-7.26	-7.21	-7.16	-7.11	-7.13	-7.17	-7.19
470	-7.29	-7.33	-7.35	-7.36	-7.38	-7.43	-7.38	-7.36	-7.35	-7.3	-7.32	-7.36	-7.38	-7.33	-7.28	-7.29	-7.28	-7.27	-7.22	-7.17	-7.12	-7.14	-7.18	-7.23	-7.22	-7.23	-7.25	-7.24	-7.19	-7.17	-7.19	-7.14	-7.13	-7.11	-7.16	-7.15	-7.16	-7.11	-7.13	-7.15	-7.16	-7.21	-7.22	-7.24	-7.28	-7.3	-7.25	-7.24	-7.25
471	-7.33	-7.34	-7.33	-7.35	-7.34	-7.33	-7.34	-7.33	-7.32	-7.31	-7.33	-7.32	-7.27	-7.26	-7.3	-7.29	-7.28	-7.27	-7.28	-7.3	-7.29	-7.33	-7.32	-7.31	-7.32	-7.27	-7.29	-7.28	-7.23	-7.24	-7.29	-7.34	-7.38	-7.43	-7.38	-7.39	-7.34	-7.29	-7.31	-7.35	-7.37	-7.32	-7.36	-7.32	-7.27	-7.26	-7.27	-7.22	-7.17
472	-7.11	-7.06	-7.1	-7.12	-7.13	-7.15	-7.16	-7.17	-7.16	-7.12	-7.07	-7.02	-7.01	-6.96	-6.91	-6.86	-6.85	-6.84	-6.82	-6.87	-6.82	-6.81	-6.85	-6.84	-6.79	-6.74	-6.73	-6.71	-6.7	-6.74	-6.69	-6.68	-6.66	-6.64	-6.59	-6.54	-6.56	-6.51	-6.49	-6.44	-6.39	-6.41	-6.36	-6.31	-6.36	-6.41	-6.43	-6.45	-6.47
473	-6.45	-6.4	-6.38	-6.36	-6.38	-6.37	-6.35	-6.4	-6.42	-6.4	-6.35	-6.3	-6.32	-6.34	-6.32	-6.27	-6.22	-6.24	-6.29	-6.34	-6.36	-6.34	-6.29	-6.31	-6.33	-6.35	-6.33	-6.32	-6.27	-6.31	-6.36	-6.31	-6.33	-6.28	-6.3	-6.32	-6.27	-6.25	-6.28	-6.3	-6.32	-6.36	-6.38	-6.36	-6.35	-6.37	-6.39	-6.41	-6.39
474	-6.23	-6.28	-6.23	-6.27	-6.26	-6.3	-6.29	-6.24	-6.28	-6.27	-6.25	-6.3	-6.32	-6.3	-6.28	-6.33	-6.35	-6.37	-6.39	-6.44	-6.39	-6.34	-6.32	-6.27	-6.25	-6.2	-6.18	-6.16	-6.11	-6.06	-6.08	-6.1	-6.05	-6.08	-6.03	-6.07	-6.12	-6.07	-6.09	-6.11	-6.06	-6.04	-6.03	-5.98	-6	-5.98	-5.93	-5.91	-5.86
475	-5.72	-5.67	-5.65	-5.59	-5.54	-5.52	-5.47	-5.41	-5.39	-5.34	-5.28	-5.26	-5.2	-5.15	-5.12	-5.07	-5.02	-4.96	-5	-4.94	-4.89	-4.92	-4.87	-4.84	-4.79	-4.73	-4.77	-4.82	-4.76	-4.71	-4.76	-4.81	-4.86	-4.83	-4.8	-4.75	-4.8	-4.83	-4.8	-4.75	-4.8	-4.77	-4.82	-4.85	-4.9	-4.85	-4.9	-4.93	-4.88
476	-4.93	-4.98	-4.93	-4.88	-4.83	-4.8	-4.75	-4.72	-4.67	-4.61	-4.65	-4.62	-4.56	-4.53	-4.58	-4.53	-4.48	-4.51	-4.56	-4.53	-4.58	-4.53	-4.58	-4.61	-4.58	-4.55	-4.5	-4.45	-4.42	-4.47	-4.44	-4.38	-4.35	-4.38	-4.42	-4.39	-4.33	-4.37	-4.31	-4.26	-4.21	-4.18	-4.21	-4.24	-4.28	-4.31	-4.34	-4.29	-4.24
477	-4.23	-4.28	-4.25	-4.3	-4.25	-4.28	-4.23	-4.2	-4.16	-4.11	-4.15	-4.09	-4.04	-3.99	-4.04	-4.09	-4.05	-4.02	-3.97	-4	-3.95	-3.91	-3.97	-4.02	-4.05	-4	-3.97	-3.93	-3.9	-3.86	-3.82	-3.79	-3.84	-3.78	-3.75	-3.79	-3.83	-3.86	-3.9	-3.95	-3.9	-3.95	-4	-4.06	-4.11	-4.15	-4.2	-4.14	-4.18
478	-4.45	-4.48	-4.51	-4.48	-4.45	-4.5	-4.53	-4.5	-4.54	-4.5	-4.54	-4.59	-4.56	-4.61	-4.56	-4.52	-4.49	-4.53	-4.56	-4.51	-4.47	-4.44	-4.49	-4.53	-4.5	-4.46	-4.41	-4.44	-4.39	-4.43	-4.39	-4.34	-4.31	-4.27	-4.32	-4.27	-4.31	-4.34	-4.39	-4.43	-4.37	-4.41	-4.38	-4.34	-4.38	-4.41	-4.45	-4.48	-4.51
479	-4.8	-4.83	-4.78	-4.83	-4.88	-4.93	-4.98	-5.01	-5.04	-5.01	-5.04	-4.99	-4.94	-4.97	-5	-4.97	-4.92	-4.95	-4.9	-4.92	-4.95	-5	-5.03	-5	-4.98	-5.01	-5.03	-4.98	-5.01	-5.06	-5.09	-5.11	-5.14	-5.12	-5.14	-5.17	-5.12	-5.14	-5.17	-5.15	-5.17	-5.15	-5.1	-5.12	-5.1	-5.15	-5.1	-5.07	-5.02
480	-5.1	-5.14	-5.19	-5.24	-5.26	-5.28	-5.33	-5.28	-5.23	-5.28	-5.23	-5.18	-5.2	-5.25	-5.2	-5.22	-5.27	-5.22	-5.2	-5.15	-5.2	-5.15	-5.13	-5.08	-5.13	-5.15	-5.17	-5.2	-5.24	-5.26	-5.24	-5.2	-5.15	-5.17	-5.15	-5.17	-5.19	-5.24	-5.26	-5.21	-5.19	-5.24	-5.19	-5.21	-5.23	-5.25	-5.27	-5.29	-5.28
481	-5.39	-5.37	-5.35	-5.3	-5.29	-5.31	-5.26	-5.21	-5.19	-5.18	-5.22	-5.2	-5.22	-5.27	-5.25	-5.29	-5.34	-5.36	-5.34	-5.29	-5.28	-5.3	-5.34	-5.32	-5.34	-5.37	-5.39	-5.41	-5.39	-5.43	-5.48	-5.43	-5.45	-5.47	-5.51	-5.47	-5.49	-5.44	-5.48	-5.44	-5.39	-5.34	-5.36	-5.38	-5.42	-5.38	-5.42	-5.47	-5.42
482	-5.41	-5.43	-5.48	-5.43	-5.38	-5.37	-5.35	-5.34	-5.32	-5.3	-5.35	-5.39	-5.41	-5.43	-5.47	-5.46	-5.5	-5.52	-5.54	-5.56	-5.54	-5.52	-5.57	-5.61	-5.6	-5.58	-5.53	-5.49	-5.47	-5.51	-5.47	-5.49	-5.51	-5.55	-5.5	-5.49	-5.47	-5.49	-5.53	-5.55	-5.57	-5.56	-5.51	-5.49	-5.51	-5.53	-5.55	-5.53	-5.52
483	-5.45	-5.47	-5.51	-5.49	-5.48	-5.5	-5.54	-5.49	-5.48	-5.43	-5.45	-5.43	-5.38	-5.4	-5.36	-5.38	-5.4	-5.38	-5.4	-5.38	-5.36	-5.35	-5.33	-5.35	-5.39	-5.35	-5.33	-5.28	-5.23	-5.21	-5.16	-5.14	-5.19	-5.16	-5.14	-5.09	-5.07	-5.1	-5.14	-5.12	-5.1	-5.07	-5.05	-5.1	-5.05	-5.07	-5.1	-5.08	-5.1
484	-4.93	-4.91	-4.96	-4.93	-4.88	-4.86	-4.83	-4.8	-4.78	-4.81	-4.83	-4.88	-4.93	-4.88	-4.86	-4.83	-4.88	-4.91	-4.88	-4.91	-4.96	-4.91	-4.93	-4.98	-5.01	-4.99	-5.01	-4.99	-5.02	-5.06	-5.01	-5.04	-5.02	-5.04	-5.07	-5.1	-5.14	-5.19	-5.14	-5.12	-5.16	-5.11	-5.06	-5.04	-5.09	-5.14	-5.16	-5.21	-5.19
485	-4.96	-4.99	-4.96	-4.94	-4.97	-5.02	-5.04	-4.99	-4.97	-4.92	-4.89	-4.94	-4.97	-4.92	-4.94	-4.97	-4.92	-4.87	-4.84	-4.82	-4.87	-4.92	-4.94	-4.99	-4.97	-4.94	-4.91	-4.89	-4.92	-4.86	-4.91	-4.94	-4.92	-4.89	-4.86	-4.83	-4.78	-4.81	-4.84	-4.87	-4.9	-4.87	-4.9	-4.95	-4.98	-4.95	-4.98	-4.96	-4.93
486	-4.95	-4.98	-5.02	-5	-4.97	-4.95	-4.98	-5.03	-5.05	-5.1	-5.05	-5.1	-5.07	-5.1	-5.08	-5.1	-5.13	-5.11	-5.06	-5	-4.98	-5.01	-5.06	-5.08	-5.06	-5.01	-4.98	-5.01	-5.06	-5.03	-5.08	-5.03	-5	-4.98	-4.95	-4.9	-4.87	-4.92	-4.95	-4.92	-4.87	-4.84	-4.81	-4.87	-4.9	-4.93	-4.98	-5.01	-5.06
487	-4.65	-4.7	-4.73	-4.78	-4.81	-4.84	-4.87	-4.85	-4.9	-4.87	-4.92	-4.89	-4.86	-4.81	-4.78	-4.72	-4.76	-4.81	-4.86	-4.8	-4.78	-4.72	-4.67	-4.7	-4.73	-4.76	-4.79	-4.85	-4.88	-4.91	-4.85	-4.8	-4.77	-4.72	-4.67	-4.72	-4.67	-4.7	-4.64	-4.68	-4.72	-4.67	-4.7	-4.73	-4.71	-4.73	-4.76	-4.74	-4.69
488	-4.8	-4.84	-4.89	-4.92	-4.89	-4.92	-4.97	-5	-4.97	-4.92	-4.87	-4.9	-4.92	-4.9	-4.85	-4.88	-4.9	-4.93	-4.91	-4.93	-4.88	-4.91	-4.86	-4.83	-4.81	-4.79	-4.81	-4.79	-4.74	-4.71	-4.69	-4.66	-4.64	-4.68	-4.63	-4.61	-4.66	-4.63	-4.58	-4.63	-4.57	-4.55	-4.6	-4.63	-4.66	-4.68	-4.71	-4.69	-4.71
489	-4.73	-4.7	-4.68	-4.71	-4.76	-4.7	-4.65	-4.68	-4.71	-4.76	-4.73	-4.76	-4.79	-4.82	-4.85	-4.8	-4.75	-4.8	-4.75	-4.77	-4.8	-4.85	-4.8	-4.83	-4.85	-4.9	-4.93	-4.9	-4.93	-4.96	-4.91	-4.86	-4.81	-4.76	-4.78	-4.83	-4.88	-4.86	-4.81	-4.78	-4.76	-4.78	-4.81	-4.84	-4.81	-4.76	-4.79	-4.74	-4.77
490	-5.03	-4.98	-5.01	-4.96	-4.91	-4.89	-4.93	-4.98	-4.93	-4.98	-5.02	-5.07	-5.02	-5	-4.98	-5.02	-5	-5.03	-5.05	-5.03	-5.05	-5.03	-4.98	-4.93	-4.88	-4.86	-4.81	-4.79	-4.76	-4.71	-4.66	-4.69	-4.72	-4.67	-4.64	-4.62	-4.59	-4.62	-4.57	-4.54	-4.51	-4.49	-4.44	-4.47	-4.49	-4.52	-4.47	-4.42	-4.45
491	-4.55	-4.5	-4.52	-4.57	-4.55	-4.57	-4.6	-4.63	-4.58	-4.6	-4.65	-4.6	-4.55	-4.53	-4.58	-4.53	-4.57	-4.52	-4.47	-4.5	-4.55	-4.5	-4.47	-4.43	-4.45	-4.5	-4.45	-4.43	-4.4	-4.37	-4.4	-4.43	-4.46	-4.5	-4.48	-4.51	-4.46	-4.43	-4.41	-4.38	-4.33	-4.28	-4.23	-4.2	-4.25	-4.2	-4.23	-4.26	-4.21
492	-4.24	-4.19	-4.15	-4.12	-4.17	-4.14	-4.19	-4.16	-4.19	-4.24	-4.21	-4.16	-4.11	-4.16	-4.2	-4.16	-4.18	-4.14	-4.11	-4.08	-4.03	-3.98	-3.95	-3.98	-3.93	-3.98	-3.93	-3.98	-3.93	-3.88	-3.83	-3.8	-3.75	-3.72	-3.69	-3.64	-3.69	-3.74	-3.71	-3.66	-3.69	-3.66	-3.69	-3.64	-3.69	-3.64	-3.61	-3.58	-3.53
493	-3.24	-3.29	-3.34	-3.31	-3.26	-3.29	-3.26	-3.22	-3.17	-3.14	-3.17	-3.12	-3.16	-3.21	-3.16	-3.11	-3.06	-3.09	-3.06	-3.02	-2.99	-3.02	-3.06	-3.1	-3.06	-3.01	-2.96	-2.91	-2.86	-2.82	-2.79	-2.84	-2.87	-2.91	-2.86	-2.82	-2.86	-2.91	-2.86	-2.81	-2.85	-2.88	-2.92	-2.97	-3	-2.95	-2.92	-2.89	-2.92
494	-3.03	-3.07	-3.1	-3.15	-3.2	-3.17	-3.12	-3.08	-3.12	-3.17	-3.2	-3.25	-3.3	-3.33	-3.38	-3.43	-3.46	-3.49	-3.53	-3.56	-3.51	-3.46	-3.43	-3.46	-3.43	-3.48	-3.43	-3.48	-3.43	-3.46	-3.49	-3.46	-3.49	-3.54	-3.57	-3.6	-3.63	-3.68	-3.71	-3.74	-3.76	-3.81	-3.76	-3.71	-3.74	-3.77	-3.74	-3.77	-3.8
495	-3.99	-3.97	-4	-4.02	-4.04	-4.09	-4.11	-4.13	-4.18	-4.13	-4.09	-4.11	-4.09	-4.07	-4.05	-4.09	-4.04	-4.09	-4.04	-4.02	-4.06	-4.04	-4	-4.04	-3.99	-4.04	-3.99	-3.95	-3.92	-3.97	-3.94	-3.9	-3.85	-3.8	-3.76	-3.71	-3.67	-3.64	-3.67	-3.62	-3.65	-3.62	-3.65	-3.63	-3.67	-3.71	-3.67	-3.62	-3.65
496	-3.68	-3.66	-3.63	-3.59	-3.54	-3.5	-3.47	-3.42	-3.4	-3.35	-3.32	-3.3	-3.33	-3.37	-3.34	-3.32	-3.29	-3.26	-3.23	-3.2	-3.23	-3.26	-3.21	-3.18	-3.22	-3.19	-3.23	-3.2	-3.23	-3.26	-3.31	-3.36	-3.33	-3.28	-3.33	-3.37	-3.4	-3.35	-3.38	-3.43	-3.4	-3.37	-3.34	-3.3	-3.25	-3.22	-3.25	-3.3	-3.33
497	-3.39	-3.35	-3.32	-3.37	-3.39	-3.37	-3.4	-3.44	-3.41	-3.44	-3.47	-3.44	-3.42	-3.39	-3.42	-3.46	-3.44	-3.48	-3.45	-3.41	-3.38	-3.41	-3.45	-3.43	-3.46	-3.48	-3.44	-3.39	-3.42	-3.37	-3.42	-3.39	-3.44	-3.47	-3.49	-3.45	-3.47	-3.5	-3.48	-3.5	-3.48	-3.51	-3.53	-3.51	-3.53	-3.56	-3.6	-3.58	-3.53
498	-3.61	-3.64	-3.66	-3.68	-3.64	-3.66	-3.71	-3.73	-3.77	-3.73	-3.77	-3.79	-3.83	-3.79	-3.81	-3.77	-3.79	-3.77	-3.72	-3.7	-3.73	-3.75	-3.79	-3.83	-3.79	-3.74	-3.78	-3.74	-3.78	-3.82	-3.84	-3.8	-3.84	-3.8	-3.82	-3.78	-3.76	-3.72	-3.7	-3.72	-3.68	-3.72	-3.7	-3.68	-3.72	-3.74	-3.72	-3.76	-3.74
499	-3.55	-3.57	-3.6	-3.62	-3.58	-3.56	-3.51	-3.49	-3.53	-3.56	-3.58	-3.6	-3.58	-3.54	-3.49	-3.52	-3.56	-3.51	-3.54	-3.56	-3.58	-3.56	-3.52	-3.56	-3.6	-3.58	-3.6	-3.62	-3.64	-3.68	-3.69	-3.65	-3.64	-3.6	-3.55	-3.51	-3.53	-3.55	-3.54	-3.55	-3.51	-3.47	-3.49	-3.45	-3.43	-3.45	-3.41	-3.43	-3.47
500	-3.31	-3.33	-3.37	-3.39	-3.37	-3.41	-3.43	-3.39	-3.37	-3.39	-3.35	-3.39	-3.35	-3.31	-3.33	-3.35	-3.31	-3.29	-3.31	-3.33	-3.29	-3.27	-3.31	-3.33	-3.34	-3.31	-3.29	-3.31	-3.32	-3.36	-3.35	-3.31	-3.32	-3.36	-3.4	-3.43	-3.45	-3.46	-3.48	-3.52	-3.53	-3.57	-3.58	-3.61	-3.58	-3.61	-3.58	-3.56	-3.58
501	-3.55	-3.59	-3.55	-3.54	-3.5	-3.46	-3.45	-3.47	-3.43	-3.39	-3.43	-3.39	-3.38	-3.36	-3.38	-3.37	-3.33	-3.31	-3.35	-3.34	-3.37	-3.36	-3.32	-3.3	-3.34	-3.38	-3.36	-3.32	-3.34	-3.32	-3.34	-3.33	-3.36	-3.32	-3.34	-3.38	-3.36	-3.38	-3.34	-3.36	-3.38	-3.34	-3.35	-3.32	-3.3	-3.34	-3.32	-3.31	-3.32
502	-3.39	-3.38	-3.36	-3.35	-3.31	-3.35	-3.38	-3.37	-3.41	-3.42	-3.46	-3.47	-3.44	-3.42	-3.44	-3.45	-3.47	-3.48	-3.5	-3.53	-3.54	-3.56	-3.57	-3.58	-3.61	-3.58	-3.59	-3.62	-3.61	-3.63	-3.64	-3.65	-3.66	-3.66	-3.67	-3.71	-3.67	-3.7	-3.67	-3.63	-3.6	-3.61	-3.6	-3.57	-3.53	-3.54	-3.57	-3.58	-3.62
503	-3.5	-3.49	-3.46	-3.42	-3.43	-3.4	-3.39	-3.42	-3.39	-3.42	-3.39	-3.35	-3.36	-3.33	-3.3	-3.26	-3.26	-3.25	-3.24	-3.23	-3.26	-3.25	-3.22	-3.21	-3.22	-3.21	-3.22	-3.23	-3.24	-3.21	-3.17	-3.19	-3.22	-3.18	-3.17	-3.21	-3.2	-3.21	-3.22	-3.19	-3.18	-3.14	-3.15	-3.12	-3.11	-3.1	-3.09	-3.1	-3.09
504	-3.02	-3.01	-3.04	-3.01	-3.02	-3.05	-3.02	-3.03	-3.02	-2.99	-2.97	-2.96	-2.93	-2.91	-2.9	-2.88	-2.85	-2.83	-2.87	-2.85	-2.89	-2.85	-2.89	-2.87	-2.89	-2.9	-2.92	-2.95	-2.97	-2.93	-2.92	-2.95	-2.94	-2.92	-2.96	-2.92	-2.89	-2.9	-2.94	-2.97	-2.99	-3	-2.99	-3.01	-2.99	-2.96	-2.99	-2.95	-2.92
505	-2.86	-2.85	-2.86	-2.89	-2.93	-2.94	-2.96	-2.97	-2.98	-3	-3.01	-3.04	-3.01	-3	-3.03	-3.04	-3.03	-3	-2.96	-2.95	-2.96	-2.98	-2.99	-3	-3.01	-3.04	-3.01	-2.98	-2.94	-2.95	-2.94	-2.98	-2.94	-2.91	-2.9	-2.91	-2.9	-2.91	-2.9	-2.91	-2.88	-2.85	-2.84	-2.85	-2.84	-2.8	-2.77	-2.78	-2.8
506	-2.9	-2.89	-2.88	-2.89	-2.92	-2.89	-2.86	-2.85	-2.86	-2.85	-2.88	-2.87	-2.88	-2.92	-2.88	-2.85	-2.84	-2.85	-2.88	-2.87	-2.86	-2.83	-2.79	-2.78	-2.75	-2.71	-2.68	-2.69	-2.68	-2.65	-2.66	-2.68	-2.69	-2.66	-2.62	-2.59	-2.58	-2.61	-2.62	-2.65	-2.62	-2.59	-2.56	-2.59	-2.55	-2.57	-2.6	-2.61	-2.58
507	-2.44	-2.41	-2.4	-2.43	-2.46	-2.48	-2.49	-2.48	-2.49	-2.51	-2.54	-2.51	-2.47	-2.44	-2.41	-2.39	-2.38	-2.39	-2.36	-2.35	-2.33	-2.35	-2.32	-2.3	-2.33	-2.3	-2.27	-2.28	-2.25	-2.28	-2.25	-2.21	-2.18	-2.15	-2.12	-2.08	-2.1	-2.12	-2.08	-2.1	-2.07	-2.04	-2	-1.99	-1.96	-1.92	-1.89	-1.86	-1.83
508	-1.84	-1.86	-1.84	-1.81	-1.83	-1.85	-1.86	-1.85	-1.83	-1.85	-1.87	-1.88	-1.91	-1.9	-1.87	-1.85	-1.88	-1.91	-1.93	-1.96	-1.99	-1.97	-2.01	-1.99	-2.01	-2.04	-2.02	-1.99	-2.01	-2.04	-2.02	-2.01	-2.02	-1.99	-2.01	-1.98	-1.99	-1.98	-2.01	-1.99	-2.01	-1.98	-1.99	-1.98	-2.01	-1.99	-1.98	-1.99	-2.01
509	-2.11	-2.08	-2.06	-2.03	-1.99	-2.02	-2.01	-1.99	-1.96	-1.94	-1.97	-1.94	-1.97	-1.93	-1.9	-1.92	-1.9	-1.87	-1.89	-1.87	-1.9	-1.88	-1.86	-1.84	-1.88	-1.91	-1.88	-1.91	-1.87	-1.85	-1.83	-1.87	-1.9	-1.87	-1.9	-1.93	-1.9	-1.93	-1.95	-1.92	-1.88	-1.92	-1.9	-1.93	-1.9	-1.93	-1.91	-1.94	-1.92
510	-1.7	-1.68	-1.71	-1.69	-1.66	-1.7	-1.72	-1.75	-1.79	-1.76	-1.74	-1.77	-1.75	-1.71	-1.68	-1.71	-1.75	-1.79	-1.81	-1.84	-1.81	-1.79	-1.75	-1.71	-1.74	-1.71	-1.67	-1.65	-1.61	-1.57	-1.55	-1.58	-1.61	-1.65	-1.67	-1.65	-1.62	-1.59	-1.57	-1.6	-1.58	-1.61	-1.65	-1.68	-1.65	-1.68	-1.64	-1.67	-1.7
511	-1.89	-1.93	-1.89	-1.86	-1.9	-1.94	-1.9	-1.86	-1.84	-1.81	-1.79	-1.75	-1.77	-1.8	-1.78	-1.74	-1.7	-1.73	-1.7	-1.66	-1.7	-1.67	-1.64	-1.62	-1.59	-1.56	-1.53	-1.49	-1.45	-1.42	-1.38	-1.41	-1.38	-1.34	-1.3	-1.34	-1.38	-1.34	-1.31	-1.28	-1.24	-1.2	-1.24	-1.2	-1.16	-1.19	-1.15	-1.12	-1.16
512	-0.93	-0.89	-0.85	-0.81	-0.77	-0.73	-0.69	-0.74	-0.69	-0.73	-0.69	-0.65	-0.62	-0.58	-0.54	-0.5	-0.46	-0.42	-0.46	-0.5	-0.54	-0.58	-0.62	-0.58	-0.62	-0.66	-0.62	-0.66	-0.7	-0.74	-0.78	-0.82	-0.86	-0.9	-0.86	-0.9	-0.87	-0.83	-0.79	-0.76	-0.72	-0.68	-0.63	-0.67	-0.63	-0.67	-0.63	-0.59	-0.55
513	-0.3	-0.26	-0.3	-0.26	-0.3	-0.34	-0.3	-0.26	-0.3	-0.26	-0.22	-0.17	-0.13	-0.09	-0.13	-0.09	-0.13	-0.18	-0.22	-0.18	-0.22	-0.26	-0.22	-0.17	-0.22	-0.26	-0.22	-0.17	-0.13	-0.17	-0.22	-0.17	-0.13	-0.09	-0.04	-0.09	-0.04	-0.09	-0.04	0	-0.04	-0.09	-0.13	-0.17	-0.13	-0.09	-0.04	-0.09	-0.04
514	0.04	0	0.04	0	-0.04	0	-0.04	-0.08	-0.04	0	0.04	0.09	0.13	0.17	0.22	0.17	0.13	0.09	0.04	0	-0.04	-0.09	-0.13	-0.09	-0.13	-0.17	-0.13	-0.17	-0.13	-0.17	-0.13	-0.17	-0.13	-0.17	-0.21	-0.17	-0.21	-0.25	-0.21	-0.17	-0.13	-0.17	-0.21	-0.17	-0.13	-0.09	-0.04	-0.08	-0.04
515	0.4	0.44	0.49	0.44	0.49	0.54	0.59	0.54	0.49	0.54	0.58	0.54	0.49	0.54	0.58	0.53	0.49	0.53	0.58	0.63	0.68	0.63	0.67	0.72	0.68	0.63	0.67	0.72	0.68	0.72	0.77	0.82	0.87	0.82	0.87	0.82	0.77	0.72	0.68	0.63	0.67	0.72	0.77	0.72	0.76	0.72	0.67	0.72	0.67
516	0.85	0.89	0.94	0.89	0.84	0.79	0.83	0.88	0.83	0.78	0.82	0.87	0.82	0.86	0.9	0.95	1	1.05	1.09	1.04	1.08	1.03	0.99	0.95	0.9	0.95	0.9	0.94	0.89	0.94	0.99	0.94	0.99	1.03	0.98	1.03	1.07	1.02	0.97	0.93	0.88	0.93	0.88	0.93	0.88	0.84	0.88	0.93	0.97
517	1.14	1.1	1.05	1.01	0.96	1.01	1.05	1.1	1.06	1.01	0.97	0.93	0.98	0.93	0.89	0.84	0.88	0.93	0.98	1.02	0.98	0.93	0.97	1.01	0.97	1.01	1.06	1.01	0.97	0.92	0.87	0.91	0.87	0.82	0.78	0.73	0.77	0.82	0.86	0.81	0.85	0.89	0.85	0.89	0.94	0.98	1.02	1.06	1.11
518	1.09	1.04	1	0.96	0.91	0.87	0.91	0.96	0.92	0.96	0.92	0.88	0.92	0.97	1.01	1.05	1.01	1.05	1.01	1.05	1.09	1.14	1.1	1.15	1.19	1.23	1.19	1.14	1.18	1.13	1.09	1.14	1.19	1.15	1.2	1.24	1.29	1.33	1.37	1.32	1.27	1.31	1.36	1.41	1.45	1.49	1.53	1.58	1.53
519	1.44	1.49	1.53	1.58	1.62	1.67	1.63	1.68	1.73	1.79	1.83	1.87	1.83	1.78	1.74	1.78	1.82	1.77	1.81	1.86	1.91	1.96	2.01	1.95	1.91	1.86	1.81	1.86	1.9	1.94	1.89	1.83	1.78	1.82	1.77	1.72	1.77	1.81	1.85	1.9	1.94	1.88	1.92	1.97	2.02	1.97	1.91	1.86	1.82
520	1.89	1.85	1.8	1.75	1.7	1.74	1.78	1.83	1.88	1.84	1.89	1.95	2	1.96	1.91	1.95	1.99	2.03	2.07	2.11	2.05	2.01	1.97	2.02	1.98	1.93	1.88	1.92	1.87	1.91	1.86	1.9	1.85	1.89	1.83	1.89	1.92	1.89	1.92	1.88	1.83	1.87	1.82	1.86	1.9	1.86	1.91	1.96	2
521	1.98	2.01	2.05	2.09	2.14	2.18	2.14	2.1	2.14	2.19	2.14	2.1	2.14	2.09	2.04	2	2.04	2	2.04	1.99	1.94	1.99	2.04	2.09	2.14	2.09	2.05	2.01	1.97	2.01	2.07	2.03	2.06	2.02	1.99	1.93	1.97	1.92	1.87	1.92	1.96	2	2.04	1.99	2.04	2	2.05	2.09	2.14
522	2.35	2.3	2.34	2.39	2.43	2.47	2.42	2.46	2.5	2.53	2.59	2.65	2.7	2.76	2.71	2.66	2.61	2.67	2.72	2.76	2.8	2.86	2.9	2.84	2.8	2.75	2.69	2.75	2.79	2.73	2.77	2.83	2.79	2.83	2.87	2.93	2.97	2.91	2.85	2.91	2.97	3.03	3.09	3.15	3.21	3.27	3.31	3.37	3.44
523	3.8	3.76	3.69	3.63	3.57	3.52	3.48	3.54	3.59	3.65	3.69	3.74	3.67	3.72	3.76	3.71	3.76	3.82	3.86	3.91	3.97	4.02	3.95	3.89	3.95	4	4.06	4.13	4.06	4	4.07	4.11	4.15	4.09	4.13	4.2	4.15	4.11	4.15	4.1	4.15	4.19	4.23	4.17	4.23	4.3	4.35	4.42	4.37
524	4.59	4.64	4.57	4.61	4.65	4.59	4.63	4.56	4.52	4.59	4.52	4.59	4.54	4.47	4.41	4.48	4.52	4.45	4.52	4.48	4.52	4.47	4.43	4.47	4.43	4.47	4.4	4.45	4.38	4.31	4.38	4.34	4.38	4.33	4.27	4.34	4.38	4.45	4.4	4.34	4.38	4.45	4.49	4.56	4.63	4.59	4.63	4.67	4.71
525	4.8	4.87	4.94	4.9	4.97	5.01	4.94	4.98	5.03	5.1	5.18	5.25	5.29	5.22	5.3	5.37	5.32	5.37	5.44	5.37	5.3	5.25	5.3	5.22	5.3	5.34	5.27	5.35	5.42	5.5	5.45	5.4	5.36	5.4	5.44	5.49	5.57	5.49	5.42	5.49	5.54	5.62	5.57	5.49	5.45	5.37	5.42	5.49	5.45
526	5.54	5.58	5.63	5.67	5.6	5.55	5.59	5.67	5.75	5.83	5.87	5.95	5.88	5.92	6	5.95	6	6.04	6.09	6.14	6.18	6.23	6.15	6.19	6.12	6.16	6.09	6.04	5.99	6.03	6.11	6.07	5.99	5.94	6.02	6.07	6.15	6.1	6.14	6.09	6.17	6.22	6.3	6.35	6.39	6.44	6.36	6.28	6.36
527	6.33	6.38	6.46	6.51	6.55	6.6	6.64	6.69	6.64	6.68	6.61	6.69	6.77	6.82	6.74	6.82	6.87	6.79	6.74	6.78	6.83	6.91	6.96	6.91	6.86	6.81	6.73	6.81	6.76	6.81	6.73	6.65	6.6	6.55	6.51	6.55	6.63	6.55	6.47	6.56	6.64	6.68	6.77	6.69	6.64	6.59	6.67	6.76	6.71
528	6.52	6.44	6.52	6.61	6.69	6.61	6.69	6.78	6.7	6.65	6.6	6.68	6.76	6.85	6.93	7.02	6.94	7.02	6.97	6.92	7.01	7.09	7.01	6.93	7.01	7.1	7.19	7.27	7.19	7.28	7.36	7.31	7.36	7.31	7.26	7.17	7.22	7.27	7.19	7.1	7.02	6.97	7.02	7.1	7.19	7.14	7.05	7.14	7.09
529	7.63	7.72	7.64	7.73	7.77	7.87	7.91	7.83	7.92	8.01	8.06	8.15	8.1	8.01	8.1	8.05	7.96	7.87	7.96	8.01	7.93	7.87	7.82	7.91	7.96	8.01	8.1	8.05	7.99	7.91	7.85	7.77	7.82	7.91	7.96	8.01	7.95	7.87	7.78	7.73	7.82	7.91	7.96	8.05	8.14	8.23	8.32	8.37	8.29
530	8.68	8.77	8.87	8.81	8.72	8.63	8.58	8.63	8.72	8.67	8.61	8.71	8.65	8.7	8.61	8.71	8.62	8.53	8.47	8.42	8.33	8.24	8.33	8.24	8.19	8.28	8.19	8.1	8.15	8.25	8.16	8.21	8.3	8.39	8.49	8.54	8.63	8.73	8.78	8.88	8.78	8.73	8.67	8.77	8.86	8.96	8.87	8.78	8.87
531	8.84	8.78	8.83	8.93	8.84	8.78	8.83	8.78	8.69	8.78	8.69	8.79	8.88	8.98	8.89	8.98	9.08	9.13	9.23	9.33	9.38	9.29	9.19	9.14	9.04	8.95	9.05	9.15	9.05	8.96	9.01	8.92	9.02	8.96	9.06	8.96	8.91	8.82	8.76	8.7	8.8	8.71	8.62	8.71	8.76	8.82	8.87	8.96	8.87
532	8.88	8.93	9.03	9.13	9.23	9.32	9.38	9.28	9.38	9.44	9.38	9.28	9.34	9.24	9.15	9.25	9.35	9.44	9.5	9.4	9.35	9.29	9.23	9.17	9.23	9.32	9.27	9.21	9.15	9.25	9.3	9.36	9.41	9.46	9.37	9.31	9.22	9.32	9.22	9.32	9.23	9.13	9.23	9.33	9.24	9.18	9.23	9.33	9.24
533	9.2	9.3	9.35	9.45	9.35	9.45	9.55	9.65	9.71	9.61	9.71	9.62	9.72	9.82	9.87	9.98	9.92	10.02	9.96	9.9	9.95	10.01	9.91	10.01	9.92	10.02	10.07	10.13	10.03	9.93	9.83	9.74	9.64	9.74	9.84	9.75	9.69	9.74	9.84	9.75	9.8	9.9	10.01	10.11	10.16	10.27	10.37	10.27	10.38
534	10.8	10.91	11.01	10.95	10.85	10.75	10.85	10.79	10.85	10.96	10.85	10.96	11.07	11.18	11.29	11.4	11.51	11.62	11.51	11.57	11.63	11.74	11.68	11.57	11.51	11.44	11.55	11.61	11.51	11.62	11.73	11.84	11.9	11.79	11.69	11.58	11.52	11.63	11.52	11.63	11.75	11.64	11.75	11.81	11.7	11.64	11.7	11.76	11.87
535	11.93	11.99	12.11	12.04	11.98	12.09	12.2	12.32	12.25	12.19	12.12	12.01	12.07	11.97	11.9	11.84	11.95	11.89	11.78	11.67	11.57	11.5	11.61	11.51	11.62	11.68	11.79	11.9	12.02	12.08	12.19	12.25	12.36	12.25	12.31	12.21	12.14	12.25	12.19	12.08	12.14	12.03	12.09	12.15	12.26	12.2	12.31	12.21	12.32
536	13.04	13.15	13.27	13.39	13.45	13.34	13.46	13.58	13.7	13.82	13.71	13.59	13.52	13.46	13.52	13.41	13.47	13.35	13.29	13.22	13.28	13.4	13.29	13.17	13.11	13.23	13.11	13	13.12	13.18	13.3	13.42	13.31	13.24	13.36	13.48	13.6	13.72	13.78	13.71	13.64	13.53	13.46	13.52	13.58	13.7	13.59	13.52	13.64
537	13.61	13.54	13.66	13.59	13.66	13.59	13.52	13.45	13.34	13.23	13.11	13.23	13.35	13.28	13.34	13.23	13.12	13.01	12.94	13.06	13.12	13.24	13.36	13.42	13.31	13.37	13.49	13.42	13.35	13.28	13.21	13.28	13.34	13.46	13.34	13.23	13.35	13.41	13.53	13.65	13.54	13.66	13.59	13.52	13.64	13.76	13.89	13.95	14.07
538	14.63	14.76	14.88	14.95	14.83	14.71	14.83	14.9	14.96	15.03	14.91	14.84	14.72	14.65	14.58	14.7	14.77	14.89	15.02	15.08	15.15	15.21	15.28	15.4	15.33	15.46	15.53	15.59	15.66	15.79	15.66	15.73	15.61	15.67	15.74	15.61	15.74	15.87	15.94	15.82	15.74	15.81	15.94	15.87	16	16.13	16	15.88	15.95
539	16.03	16.16	16.23	16.1	16.03	16.09	16.23	16.36	16.49	16.37	16.24	16.12	16.25	16.31	16.19	16.07	15.94	15.87	15.8	15.68	15.55	15.62	15.5	15.38	15.51	15.57	15.7	15.83	15.96	16.09	15.97	15.9	15.77	15.7	15.63	15.56	15.68	15.61	15.49	15.56	15.68	15.82	15.74	15.62	15.75	15.82	15.69	15.82	15.75
540	15.5	15.56	15.44	15.32	15.2	15.13	15.06	15.12	15	14.93	14.81	14.94	14.82	14.88	14.76	14.69	14.62	14.75	14.68	14.8	14.68	14.75	14.63	14.51	14.39	14.46	14.58	14.46	14.53	14.59	14.71	14.6	14.53	14.65	14.71	14.84	14.77	14.7	14.76	14.89	14.95	15.02	14.95	14.83	14.71	14.64	14.7	14.83	14.95
541	14.41	14.29	14.35	14.42	14.3	14.18	14.31	14.24	14.36	14.24	14.13	14.01	13.94	14.06	14.13	14.19	14.31	14.44	14.56	14.69	14.75	14.68	14.61	14.49	14.42	14.3	14.19	14.25	14.13	14.26	14.38	14.26	14.19	14.12	14.25	14.18	14.3	14.43	14.49	14.37	14.44	14.5	14.38	14.44	14.57	14.63	14.52	14.4	14.52
542	15.18	15.11	15.04	15.16	15.29	15.36	15.24	15.12	15	15.12	15.05	15.18	15.31	15.44	15.32	15.24	15.17	15.1	15.23	15.36	15.42	15.3	15.36	15.49	15.62	15.69	15.57	15.7	15.83	15.71	15.63	15.7	15.83	15.96	16.09	15.97	16.03	16.1	16.23	16.11	16.24	16.31	16.44	16.51	16.64	16.78	16.91	16.78	16.71
543	16.32	16.2	16.12	16.19	16.26	16.13	16.27	16.4	16.47	16.53	16.41	16.28	16.35	16.22	16.35	16.28	16.35	16.41	16.29	16.42	16.3	16.36	16.43	16.56	16.69	16.83	16.97	17.1	17.17	17.24	17.3	17.44	17.58	17.72	17.64	17.51	17.58	17.72	17.86	18	18.06	17.93	17.86	17.92	17.79	17.93	18.07	18.21	18.35
544	18.59	18.51	18.38	18.45	18.59	18.74	18.66	18.52	18.39	18.26	18.4	18.47	18.34	18.2	18.13	18.2	18.34	18.2	18.13	18.05	17.92	17.84	17.98	17.85	17.99	18.13	18.27	18.42	18.48	18.35	18.49	18.64	18.78	18.85	18.92	18.78	18.93	18.79	18.71	18.86	18.72	18.87	18.94	18.8	18.67	18.81	18.88	18.95	19.09
545	19.06	18.98	19.05	19.19	19.26	19.13	19.27	19.19	19.06	18.98	19.12	19.27	19.13	19.2	19.27	19.42	19.49	19.63	19.55	19.7	19.85	20	20.07	19.93	20.08	20	20.07	19.99	20.14	20.05	19.97	19.84	19.98	20.13	20.05	20.12	20.27	20.34	20.2	20.06	20.21	20.28	20.15	20.22	20.08	20.23	20.09	20.01	19.87
546	19.32	19.39	19.46	19.32	19.25	19.17	19.09	19.23	19.38	19.53	19.45	19.31	19.23	19.15	19.3	19.44	19.59	19.74	19.6	19.75	19.82	19.97	20.04	20.11	20.26	20.33	20.19	20.11	20.26	20.41	20.56	20.63	20.49	20.35	20.21	20.07	19.99	20.06	19.92	20.07	20.14	20.21	20.36	20.51	20.58	20.44	20.51	20.37	20.23
547	20.39	20.54	20.61	20.77	20.63	20.49	20.41	20.47	20.54	20.61	20.76	20.68	20.6	20.76	20.91	20.77	20.92	21.07	21.22	21.14	21.29	21.45	21.31	21.38	21.29	21.15	21.07	21.22	21.38	21.45	21.52	21.38	21.29	21.15	21.01	20.93	21	21.15	21.01	20.93	20.79	20.65	20.8	20.66	20.58	20.44	20.3	20.16	20.23
548	19.75	19.62	19.48	19.34	19.41	19.56	19.7	19.57	19.43	19.35	19.42	19.57	19.49	19.64	19.78	19.93	20.08	19.94	19.8	19.67	19.74	19.88	20.03	19.95	19.81	19.88	20.03	19.89	19.76	19.62	19.48	19.34	19.41	19.56	19.42	19.29	19.35	19.5	19.42	19.29	19.43	19.35	19.22	19.36	19.23	19.37	19.3	19.36	19.43
549	20.37	20.52	20.44	20.51	20.37	20.23	20.38	20.24	20.39	20.25	20.11	20.03	20.18	20.04	20.11	20.26	20.33	20.4	20.32	20.18	20.33	20.4	20.47	20.33	20.19	20.34	20.49	20.35	20.42	20.57	20.72	20.87	20.94	20.8	20.87	21.02	21.09	21.25	21.17	21.32	21.47	21.54	21.61	21.68	21.54	21.7	21.61	21.47	21.63
550	21.93	22	22.07	21.92	21.99	22.06	22.13	21.98	22.05	22.12	22.19	22.35	22.51	22.58	22.74	22.81	22.97	23.04	23.2	23.11	23.27	23.19	23.04	23.2	23.27	23.44	23.51	23.67	23.59	23.44	23.51	23.58	23.43	23.28	23.13	23.2	23.05	23.12	23.19	23.26	23.33	23.25	23.16	23.23	23.09	23	22.92	22.99	23.06
551	23.64	23.8	23.65	23.82	23.66	23.73	23.9	23.75	23.66	23.58	23.5	23.35	23.51	23.68	23.75	23.91	23.83	23.99	24.06	24.22	24.07	24.24	24.09	23.93	24	23.85	23.7	23.87	23.78	23.7	23.55	23.47	23.32	23.17	23.33	23.18	23.34	23.19	23.04	23.11	23.18	23.34	23.41	23.58	23.65	23.56	23.48	23.33	23.18
552	23	23.16	23.32	23.48	23.55	23.47	23.54	23.39	23.46	23.62	23.47	23.54	23.7	23.62	23.47	23.39	23.55	23.4	23.56	23.41	23.27	23.43	23.59	23.44	23.6	23.77	23.93	24	23.85	23.92	23.99	24.06	24.13	24.04	23.96	23.88	23.95	24.11	24.03	24.1	23.95	24.02	23.94	24.01	23.86	23.7	23.87	24.03	23.95
553	23.32	23.17	23.24	23.31	23.47	23.39	23.46	23.31	23.23	23.3	23.15	23.07	23.23	23.15	23.22	23.29	23.45	23.52	23.68	23.6	23.52	23.59	23.44	23.35	23.42	23.27	23.19	23.04	23.11	23.18	23.34	23.5	23.57	23.42	23.27	23.19	23.26	23.18	23.1	22.95	22.8	22.72	22.79	22.64	22.71	22.87	23.03	23.1	23.02
554	22.84	22.76	22.91	23.08	22.99	22.85	22.91	22.98	23.14	23.21	23.13	23.2	23.27	23.12	23.28	23.35	23.51	23.36	23.28	23.2	23.12	23.04	22.96	22.81	22.97	22.89	23.05	22.97	22.82	22.89	23.05	22.9	23.06	23.22	23.07	23.14	23.06	22.91	22.83	22.9	23.06	22.91	22.98	23.14	23.06	22.98	23.14	22.99	23.15
555	22.35	22.2	22.12	22.19	22.35	22.27	22.34	22.49	22.41	22.48	22.4	22.47	22.39	22.46	22.38	22.54	22.7	22.55	22.71	22.87	23.03	23.1	22.95	22.87	22.94	22.79	22.71	22.78	22.85	22.76	22.83	22.9	22.82	22.89	22.96	22.88	22.95	22.8	22.87	22.94	22.86	22.71	22.78	22.85	22.7	22.62	22.69	22.85	22.77
556	23.41	23.33	23.4	23.56	23.48	23.33	23.25	23.16	23.02	23.09	22.94	23.01	23.08	22.93	23	23.16	23.08	23.15	23.06	23.22	23.08	23	23.16	23.01	22.86	22.93	22.85	22.92	23.08	23.15	23.21	23.13	23.2	23.27	23.34	23.26	23.33	23.49	23.41	23.48	23.64	23.49	23.41	23.57	23.49	23.65	23.72	23.64	23.71
557	23.21	23.13	23.2	23.36	23.43	23.59	23.51	23.58	23.74	23.66	23.73	23.65	23.72	23.88	23.95	24.02	24.09	23.94	23.86	24.02	23.87	23.94	23.79	23.86	24.02	24.09	23.94	23.79	23.95	24.11	24.28	24.12	24.19	24.36	24.28	24.34	24.51	24.58	24.74	24.66	24.51	24.67	24.84	24.91	24.76	24.67	24.74	24.91	24.83
558	26	26.17	26.02	26.19	26.03	25.88	25.79	25.64	25.48	25.55	25.72	25.89	26.06	26.23	26.07	26.14	26.21	26.28	26.46	26.53	26.7	26.61	26.46	26.37	26.44	26.61	26.79	26.7	26.62	26.69	26.6	26.67	26.52	26.43	26.27	26.44	26.29	26.36	26.43	26.6	26.77	26.95	26.86	26.93	26.77	26.84	27.02	26.86	26.77
559	27.15	27.06	27.24	27.41	27.48	27.56	27.63	27.8	27.88	27.79	27.63	27.54	27.46	27.53	27.6	27.78	27.62	27.69	27.86	27.7	27.88	27.95	28.02	28.2	28.27	28.45	28.63	28.54	28.61	28.52	28.6	28.78	28.69	28.6	28.44	28.61	28.53	28.71	28.54	28.38	28.56	28.73	28.65	28.48	28.39	28.31	28.38	28.29	28.47
560	29.3	29.48	29.55	29.47	29.54	29.37	29.28	29.2	29.38	29.45	29.63	29.47	29.65	29.83	30.01	30.09	30.27	30.1	29.93	30.12	30.19	30.27	30.1	30.17	30	29.84	29.67	29.5	29.42	29.33	29.4	29.58	29.42	29.33	29.16	29	28.91	28.74	28.92	29.1	28.94	28.77	28.85	29.03	29.1	29.17	29.35	29.43	29.5
561	29.55	29.74	29.57	29.75	29.93	30.12	30.19	30.26	30.1	30.17	30	29.91	30.1	29.93	29.76	29.94	30.13	30.31	30.38	30.57	30.4	30.31	30.22	30.3	30.21	30.28	30.35	30.54	30.37	30.44	30.52	30.7	30.78	30.85	31.04	31.11	31.18	31.37	31.2	31.27	31.35	31.18	31.36	31.55	31.74	31.81	31.89	32.08	31.99
562	32.76	32.59	32.5	32.57	32.65	32.72	32.63	32.71	32.78	32.69	32.6	32.67	32.5	32.69	32.52	32.42	32.5	32.69	32.76	32.59	32.5	32.57	32.76	32.67	32.58	32.49	32.68	32.87	32.95	33.02	32.93	32.84	32.75	32.94	33.01	32.84	32.75	32.66	32.85	33.04	33.11	33.31	33.5	33.32	33.23	33.42	33.5	33.69	33.6
563	33.77	33.67	33.87	33.94	33.77	33.84	33.75	33.57	33.77	33.96	34.04	34.11	34.31	34.13	34.04	33.94	34.14	33.96	34.04	34.23	34.05	34.13	34.33	34.15	34.05	34.13	33.95	34.03	33.94	33.76	33.84	34.03	33.85	33.76	33.95	33.78	33.97	33.79	33.87	34.06	34.26	34.08	33.99	33.81	33.63	33.54	33.45	33.52	33.72
564	34.89	35.09	35.17	35.07	34.89	34.8	34.87	35.07	34.89	35.09	35.17	35.37	35.44	35.26	35.08	35.16	35.24	35.06	35.13	35.33	35.24	35.14	35.34	35.16	34.98	35.18	35.25	35.45	35.65	35.56	35.63	35.45	35.53	35.61	35.43	35.5	35.58	35.66	35.56	35.64	35.54	35.36	35.44	35.64	35.54	35.74	35.94	36.02	36.1
565	36.48	36.68	36.76	36.97	37.17	37.25	37.33	37.4	37.61	37.42	37.24	37.32	37.39	37.21	37.11	37.32	37.52	37.33	37.41	37.62	37.52	37.6	37.5	37.32	37.52	37.73	37.93	37.74	37.82	37.9	37.98	38.19	38.26	38.47	38.55	38.36	38.26	38.34	38.55	38.45	38.35	38.26	38.46	38.67	38.57	38.78	38.86	38.94	38.75
566	39.2	39.41	39.49	39.39	39.2	39.01	38.91	38.72	38.62	38.7	38.91	38.72	38.53	38.43	38.25	38.32	38.53	38.74	38.95	38.85	38.66	38.56	38.37	38.19	38.39	38.47	38.68	38.49	38.3	38.38	38.28	38.19	38.09	38.17	38.37	38.28	38.35	38.56	38.46	38.54	38.44	38.35	38.55	38.37	38.27	38.47	38.29	38.37	38.44
567	38.18	38.08	38.16	38.06	38.14	38.04	37.94	37.85	37.66	37.74	37.55	37.63	37.44	37.35	37.16	37.24	37.05	37.13	37.34	37.54	37.75	37.95	37.85	37.76	37.96	37.86	37.77	37.58	37.79	37.69	37.59	37.67	37.57	37.78	37.59	37.67	37.75	37.83	37.64	37.85	37.92	37.74	37.64	37.45	37.66	37.74	37.64	37.54	37.75
568	37.8	38	38.21	38.29	38.37	38.27	38.48	38.38	38.58	38.4	38.48	38.38	38.19	38.09	37.91	37.72	37.62	37.52	37.34	37.42	37.32	37.13	37.34	37.24	37.06	36.96	36.77	36.85	37.06	36.87	36.77	36.85	36.93	37.13	37.34	37.54	37.36	37.26	37.16	37.37	37.57	37.65	37.55	37.63	37.71	37.61	37.51	37.72	37.8
569	37.18	37.26	37.34	37.15	37.06	37.26	37.46	37.37	37.44	37.65	37.85	38.06	38.27	38.35	38.43	38.63	38.53	38.43	38.25	38.15	38.23	38.13	38.03	37.93	38.01	37.91	37.73	37.63	37.83	37.91	38.12	38.32	38.53	38.61	38.82	38.72	38.93	38.74	38.82	38.63	38.53	38.61	38.51	38.32	38.4	38.22	38.3	38.38	38.28
570	37.37	37.57	37.48	37.55	37.37	37.45	37.35	37.43	37.24	37.32	37.14	37.04	36.86	36.76	36.58	36.78	36.68	36.5	36.7	36.6	36.42	36.24	36.14	35.96	36.16	36.06	35.88	36.08	35.9	36.1	35.92	36	36.07	36.28	36.35	36.17	36.25	36.07	36.14	35.96	36.04	36.24	36.44	36.64	36.55	36.62	36.83	36.64	36.72
571	36.99	36.9	36.8	36.88	36.69	36.51	36.59	36.49	36.4	36.3	36.12	35.94	36.01	35.83	36.03	35.85	35.76	35.57	35.77	35.97	36.17	36.25	36.07	36.15	36.22	36.04	35.86	35.93	36.13	35.95	35.86	35.93	35.84	35.92	35.99	35.9	35.97	35.79	35.7	35.77	35.85	35.93	35.75	35.65	35.85	35.67	35.87	36.07	36.15
572	37.01	37.21	37.11	37.32	37.52	37.34	37.54	37.75	37.65	37.73	37.8	38.01	38.09	38.29	38.37	38.45	38.52	38.73	38.64	38.71	38.79	39	39.21	39.29	39.36	39.17	39.38	39.46	39.67	39.75	39.96	39.77	39.58	39.66	39.56	39.37	39.18	39.26	39.07	38.97	39.05	38.95	39.16	39.06	38.87	38.95	39.16	39.24	39.45
573	39.72	39.63	39.53	39.43	39.64	39.85	39.75	39.96	39.86	39.94	39.75	39.65	39.55	39.76	39.97	39.87	40.09	40.3	40.38	40.46	40.67	40.48	40.38	40.19	39.99	39.8	39.61	39.42	39.23	39.05	38.86	38.67	38.48	38.29	38.11	37.92	37.73	37.94	37.75	37.57	37.64	37.72	37.92	38.13	38.34	38.54	38.45	38.66	38.47
574	39.25	39.33	39.54	39.75	39.96	40.18	39.99	39.89	40.1	40.31	40.21	40.42	40.23	40.31	40.12	40.33	40.14	39.95	40.16	40.37	40.27	40.08	39.98	40.19	40.41	40.49	40.39	40.46	40.36	40.44	40.25	40.33	40.41	40.49	40.57	40.38	40.45	40.53	40.43	40.33	40.14	40.04	39.94	40.02	39.92	39.73	39.63	39.54	39.35
575	40.24	40.31	40.39	40.61	40.82	41.03	40.93	41.15	41.36	41.44	41.66	41.56	41.77	41.58	41.8	42.01	41.82	41.72	41.61	41.69	41.91	41.72	41.52	41.33	41.22	41.03	41.25	41.46	41.36	41.58	41.38	41.28	41.09	40.89	40.79	40.87	41.09	41.17	41.38	41.6	41.4	41.3	41.2	41.28	41.09	40.89	40.97	41.05	41.27
576	42.23	42.31	42.39	42.47	42.27	42.35	42.57	42.65	42.55	42.35	42.43	42.51	42.73	42.95	42.85	42.65	42.55	42.45	42.67	42.75	42.64	42.45	42.67	42.89	43.11	43	42.9	42.98	42.78	43	43.22	43.44	43.53	43.61	43.69	43.49	43.29	43.37	43.59	43.49	43.39	43.28	43.08	42.98	43.2	43.42	43.22	43.3	43.11
577	43.94	43.74	43.54	43.62	43.7	43.93	43.82	43.9	44.13	44.21	44.29	44.09	43.89	43.97	44.19	44.42	44.5	44.58	44.8	44.6	44.5	44.58	44.66	44.74	44.97	45.19	45.42	45.21	45.44	45.67	45.46	45.26	45.06	44.85	44.94	45.16	44.96	45.04	44.84	44.92	44.81	44.9	44.98	45.2	45.28	45.37	45.16	44.96	45.18
578	44.99	44.78	45.01	45.23	45.13	45.21	45.44	45.67	45.89	45.69	45.77	45.85	45.93	45.83	46.06	46.29	46.08	46.31	46.1	45.9	46.13	46.36	46.25	46.05	46.13	46.21	46.1	46	46.08	46.16	46.39	46.19	45.98	45.88	45.67	45.9	46.13	46.36	46.59	46.82	46.61	46.69	46.49	46.38	46.46	46.26	46.34	46.42	46.65
579	47.08	47.16	47.24	47.03	46.83	46.91	47.14	47.03	47.11	47.2	46.99	47.07	47.3	47.53	47.43	47.51	47.74	47.64	47.72	47.61	47.85	48.08	47.87	47.95	48.19	47.98	47.87	48.1	47.89	47.68	47.58	47.66	47.89	48.13	48.36	48.6	48.83	48.62	48.41	48.49	48.73	48.62	48.52	48.3	48.09	48.18	48.26	48.05	48.13
580	48.47	48.71	48.94	48.84	49.07	48.86	48.65	48.73	48.97	49.21	49.44	49.68	49.57	49.66	49.55	49.44	49.68	49.92	50	50.24	50.03	49.81	50.05	50.29	50.37	50.62	50.86	51.1	51.34	51.58	51.37	51.61	51.69	51.78	51.67	51.75	51.64	51.89	51.67	51.75	51.84	51.92	51.81	51.59	51.84	51.73	51.62	51.4	51.48
581	51.27	51.36	51.6	51.49	51.57	51.36	51.25	51.49	51.73	51.82	52.06	51.84	52.09	52.33	52.11	52.2	52.09	51.87	51.76	51.84	52.09	51.98	51.86	51.65	51.73	51.52	51.4	51.49	51.73	51.82	51.71	51.6	51.84	51.92	52.01	52.25	52.14	52.23	52.11	52.2	52.09	51.98	52.06	52.15	52.39	52.47	52.26	52.04	52.12
582	53.03	53.12	53.36	53.14	53.03	53.28	53.36	53.61	53.86	54.11	54.36	54.24	54.49	54.74	54.83	54.91	55	55.25	55.34	55.59	55.67	55.45	55.34	55.59	55.36	55.14	55.39	55.17	55.05	55.31	55.39	55.64	55.73	55.62	55.7	55.96	55.73	55.98	56.07	55.84	55.93	55.82	55.7	55.96	55.84	55.93	55.7	55.96	55.73
583	56.04	56.29	56.18	56.27	56.35	56.44	56.53	56.3	56.55	56.33	56.21	55.99	56.24	56.5	56.38	56.47	56.24	56.02	55.9	55.68	55.45	55.34	55.43	55.68	55.45	55.34	55.23	55.11	55.2	55.09	54.97	55.06	54.94	55.19	54.97	55.22	55	55.25	55.5	55.75	56.01	55.78	55.67	55.75	56.01	56.26	56.15	56.03	55.81
584	56.65	56.91	56.68	56.77	57.02	56.91	56.79	56.88	57.13	57.39	57.65	57.53	57.62	57.71	57.48	57.57	57.45	57.54	57.42	57.51	57.76	58.02	58.28	58.54	58.8	59.06	58.94	59.03	59.29	59.55	59.43	59.52	59.78	59.87	60.13	59.9	59.99	59.87	59.64	59.9	59.78	59.55	59.64	59.9	59.67	59.55	59.64	59.41	59.49
585	60.33	60.21	60.3	60.57	60.45	60.33	60.09	60.36	60.62	60.5	60.27	60.03	60.12	60.21	60.09	59.97	60.24	60.5	60.59	60.68	60.94	61.03	61.12	61.39	61.48	61.74	61.62	61.89	62.15	62.42	62.69	62.96	62.83	63.1	63.19	63.46	63.55	63.65	63.92	63.68	63.44	63.2	62.97	62.73	62.82	62.58	62.67	62.44	62.53
586	62.92	62.8	62.67	62.55	62.32	62.08	62.17	62.26	62.03	61.9	61.99	62.26	62.03	61.79	62.06	62.32	62.59	62.68	62.95	63.04	63.31	63.58	63.85	64.12	63.88	64.16	64.43	64.7	64.97	64.73	65.01	65.28	65.37	65.65	65.92	66.2	66.48	66.75	67.03	67.31	67.59	67.87	67.96	68.24	68	67.75	67.5	67.78	68.06
587	69	68.76	68.63	68.38	68.47	68.23	67.98	68.26	68.36	68.64	68.92	69.01	69.3	69.17	69.04	69.32	69.6	69.89	70.17	70.46	70.55	70.84	71.13	71.22	71.32	71.42	71.16	70.91	71.2	70.95	71.24	71.52	71.39	71.49	71.78	71.52	71.81	72.1	71.97	72.26	72.35	72.22	72.09	72.38	72.47	72.22	72.51	72.61	72.47
588	72.33	72.08	71.94	72.23	72.33	72.42	72.29	72.04	72.33	72.62	72.91	73.2	73.49	73.78	74.08	74.17	73.92	73.78	73.65	73.39	73.49	73.78	73.88	73.98	73.84	73.59	73.45	73.75	73.49	73.24	73.53	73.82	74.11	74.41	74.7	74.56	74.66	74.96	75.05	75.15	75.45	75.55	75.64	75.51	75.8	75.9	76.2	76.06	75.8
589	75.05	74.8	74.89	74.99	74.86	74.72	75.02	74.88	74.62	74.72	75.02	74.76	75.05	75.35	75.09	74.96	74.7	74.99	75.29	75.15	75.45	75.55	75.29	75.39	75.25	75.11	74.86	75.15	75.45	75.74	75.84	76.14	76.24	76.54	76.28	76.37	76.67	76.54	76.4	76.14	75.88	75.74	75.61	75.35	75.09	75.39	75.68	75.78	76.08
590	75.09	75.39	75.68	75.98	76.28	76.58	76.44	76.54	76.4	76.7	76.8	76.9	76.76	77.06	77.36	77.66	77.4	77.7	77.56	77.66	77.76	77.86	77.72	77.58	77.44	77.3	77.16	77.46	77.76	77.5	77.8	77.9	78.2	77.94	78.24	78.34	78.44	78.54	78.4	78.5	78.8	78.66	78.52	78.62	78.48	78.22	78.52	78.38	78.68
591	80.14	80	80.1	80.2	80.3	80.4	80.5	80.81	80.54	80.85	80.71	80.57	80.87	80.73	80.59	80.32	80.63	80.36	80.67	80.97	81.08	81.38	81.69	82	82.31	82.04	81.77	82.08	82.39	82.12	82.43	82.29	82.14	82.45	82.31	82.62	82.47	82.78	83.09	83.4	83.72	84.03	84.13	84.44	84.55	84.86	84.59	84.9	85.22
592	87.33	87.43	87.54	87.64	87.37	87.47	87.58	87.3	87.15	87.26	87.36	87.09	87.41	87.26	87.11	87.21	87.53	87.85	88.17	88.49	88.22	88.54	88.39	88.49	88.81	88.92	89.02	89.13	88.85	88.96	89.06	89.17	89.02	89.12	88.84	88.95	89.05	89.38	89.23	89.55	89.87	89.98	90.3	90.62	90.73	91.05	90.77	91.1	91.21
593	91.85	91.7	91.8	91.65	91.5	91.6	91.93	91.78	91.88	91.99	92.32	92.04	92.36	92.69	92.8	93.13	92.97	92.69	92.8	93.13	92.97	93.08	93.18	92.9	92.62	92.95	93.05	93.16	93.49	93.34	93.05	93.38	93.71	94.04	94.38	94.71	95.04	95.37	95.48	95.59	95.3	95.63	95.35	95.06	95.4	95.73	96.06	96.4	96.73
594	98.28	98.62	98.73	98.57	98.42	98.52	98.86	98.97	99.08	99.42	99.26	99.37	99.08	99.18	99.52	99.87	99.57	99.68	100.02	99.87	99.57	99.68	100.02	100.13	100.47	100.31	100.02	99.87	99.57	99.92	100.26	100.6	100.94	101.29	101.13	100.97	100.81	100.92	101.03	101.37	101.71	101.55	101.26	101.6	101.71	102.06	101.9	102.24	102.08
595	102.42	102.26	102.1	102.44	102.55	102.26	102.61	102.95	103.3	103.65	103.99	104.34	104.05	103.88	104.23	104.34	104.18	103.88	104.23	104.58	104.69	104.53	104.37	104.07	103.77	104.12	104.47	104.82	104.66	104.36	104.47	104.58	104.93	105.04	105.39	105.74	106.1	106.45	106.8	107.16	107.27	107.62	107.73	107.85	107.96	108.31	108.15	108.5	108.86
596	110.35	110.71	110.82	110.94	110.63	110.99	111.1	110.94	111.05	111.16	111.27	111.63	111.47	111.83	112.19	112.55	112.66	112.49	112.86	113.22	113.58	113.41	113.53	113.64	114	114.37	114.74	115.1	115.47	115.84	115.95	116.06	116.18	116.55	116.66	117.03	117.4	117.52	117.2	116.89	117.01	117.12	116.81	116.92	117.29	117.66	118.04	117.72	117.84
597	116.62	116.31	116	116.11	116.22	116.34	116.71	116.82	116.65	117.02	116.71	117.08	117.19	117.02	116.71	116.82	117.19	117.3	116.99	116.68	116.79	116.9	117.02	117.39	117.07	116.76	116.45	116.14	116.51	116.88	117.25	117.62	117.99	118.37	118.74	118.85	118.54	118.91	119.03	119.4	119.77	119.46	119.14	119.26	119.37	119.48	119.86	120.24	119.92
598	120.73	120.85	120.53	120.64	120.76	120.58	120.7	120.81	120.92	120.61	120.98	121.36	121.74	122.12	122.23	122.35	122.03	122.41	122.52	122.35	122.03	122.14	122.52	122.63	122.75	122.86	122.69	122.8	122.91	123.02	123.14	122.96	122.64	122.33	122.44	122.55	122.66	123.04	123.16	122.98	123.1	123.21	123.32	123.43	123.26	123.37	123.2	123.31	123.42
599	124.97	125.08	125.19	125.58	125.69	125.8	125.91	126.03	126.14	125.82	125.93	126.31	125.99	125.67	126.05	125.73	125.84	126.23	125.9	126.29	125.97	125.64	125.47	125.3	125.41	125.09	124.76	124.88	125.26	125.64	125.32	125.43	125.54	125.93	126.32	126.7	127.09	126.76	127.15	127.54	127.36	127.19	126.86	127.25	126.93	127.31	126.99	126.67	127.05
[truncated: 11 more columns]
