# Supplementary material for: SaPt-CNN-LSTM-AR-EA: a hybrid ensemble learning framework for time series-based multivariate DNA sequence prediction
Source: PeerJ. 2023 Oct 4;11:e16192. doi: 10.7717/peerj.16192 (PMC10559882; doi:10.7717/peerj.16192)
Supplement: Supplemental Information 1 [file peerj-11-16192-s001.zip › Source data/Supporting Information/B NC_010808.xlsx]

## Sheet: Sheet4
Data point	1	2	3	4	5	6	7	8	9	10	11	12	13	14	15	16	17	18	19	20	21	22	23	24	25	26	27	28	29	30	31	32	33	34	35	36	37	38	39	40	41	42	43	44	45	46	47	48	49
1	4	3	2	4	4	4	4	2	1	1	4	1	3	4	4	1	4	4	4	4	1	2	2	3	4	4	2	4	4	1	4	4	1	3	2	3	1	4	4	4	4	1	4	1	1	1	3	4	3
2	4	4	4	2	1	4	1	3	3	1	1	4	4	4	2	1	4	1	3	3	2	4	4	4	1	1	4	3	1	1	1	4	1	4	2	3	4	3	1	4	1	2	3	4	4	2	1	4	2
3	4	1	4	1	4	1	1	1	4	2	1	2	1	2	4	1	3	2	4	4	4	2	1	1	4	4	2	4	4	4	3	4	2	4	1	1	4	2	4	4	1	2	1	1	4	2	3	3	4
4	4	4	1	1	4	1	1	1	4	1	3	1	4	1	4	3	4	1	3	1	3	3	1	4	4	1	4	4	1	1	4	4	1	1	1	4	1	2	3	4	1	2	3	2	4	1	3	2	1
5	2	2	4	2	4	1	4	4	4	4	4	1	2	1	4	4	3	2	2	2	1	1	4	1	3	1	2	1	4	4	4	1	1	1	1	4	2	1	4	1	3	2	1	1	4	1	1	2	4
6	4	1	2	2	4	4	3	4	1	1	1	3	3	3	3	3	2	1	1	4	1	4	1	1	1	1	4	1	2	4	4	4	4	3	2	4	3	1	1	1	1	4	1	4	4	4	1	4	1
7	1	4	4	3	1	4	4	1	4	1	3	1	4	2	4	4	4	4	4	1	1	2	3	1	4	3	4	3	4	3	4	1	1	4	4	1	1	1	4	4	4	2	2	4	1	3	1	2	2
8	4	1	2	1	2	3	4	4	4	3	4	4	4	4	4	4	4	1	2	1	4	4	1	4	1	4	4	3	1	1	4	4	4	4	4	3	4	1	4	4	1	3	4	4	1	1	1	4	4
9	4	4	1	3	2	4	3	1	1	4	4	4	3	2	3	3	4	4	4	4	1	4	4	4	4	1	4	3	2	4	1	1	4	3	4	4	4	3	3	1	3	4	2	3	1	1	1	2	3
10	3	4	1	4	4	3	4	1	1	2	1	3	3	1	2	1	1	4	1	1	1	1	4	1	1	3	1	2	4	3	4	1	2	4	4	1	2	3	4	2	1	3	2	1	2	1	1	2	4
11	4	4	4	2	4	4	3	4	1	3	4	4	4	4	4	3	1	4	3	1	1	1	4	4	3	4	4	3	1	3	2	1	2	4	2	1	4	1	1	1	4	4	4	1	2	3	4	4	2
12	4	2	2	2	1	1	4	1	2	2	1	2	4	4	1	3	3	2	1	4	1	1	4	2	4	2	2	2	2	4	3	2	4	1	4	1	1	2	1	2	3	4	4	2	4	1	1	4	2
13	1	1	4	4	2	1	4	1	1	3	4	2	3	4	4	4	1	1	1	1	3	3	4	2	3	3	3	1	3	1	3	1	2	1	4	3	2	4	2	3	1	4	1	2	4	3	1	1	3
14	3	1	4	3	2	4	4	4	1	1	3	1	1	1	4	1	1	4	4	3	3	4	2	1	1	1	2	3	1	2	4	1	3	1	4	4	2	3	2	4	1	2	4	1	2	4	2	1	4
15	2	2	1	4	1	4	4	4	3	3	2	1	1	3	3	4	4	4	3	4	4	4	4	1	4	2	4	2	1	2	4	1	4	4	1	4	1	4	4	3	4	2	4	1	2	4	4	3	2
16	1	2	3	2	4	2	3	1	2	1	1	1	2	1	4	4	4	4	3	1	4	4	4	4	4	4	1	1	1	3	2	1	4	3	1	1	1	1	1	1	4	1	4	1	4	1	4	4	3
17	4	2	4	3	3	2	1	2	4	1	4	3	3	1	4	1	4	4	4	1	1	3	1	4	4	4	4	2	4	1	4	1	1	1	4	4	3	2	3	4	4	4	3	1	2	3	4	1	2
18	4	3	4	4	1	3	2	4	4	3	1	1	1	3	3	3	1	3	2	3	4	4	3	1	4	4	4	4	4	3	2	4	4	4	2	4	4	1	4	4	1	3	3	2	4	1	4	1	3
19	4	1	1	4	2	2	1	1	1	1	1	4	1	3	3	1	4	4	4	1	3	3	4	2	4	1	4	4	1	3	3	1	4	3	3	4	4	1	4	1	4	1	3	4	2	2	3	1	4
20	3	4	3	3	4	3	1	1	1	1	4	4	2	2	3	1	1	1	1	1	1	4	1	1	4	1	1	2	2	2	4	1	2	2	3	2	2	2	3	4	1	3	3	3	2	4	2	1	1
21	1	1	1	1	2	1	2	1	2	1	2	3	2	3	1	2	1	4	2	3	1	3	3	3	4	3	4	3	1	4	2	4	3	2	3	1	1	1	4	1	4	4	4	3	1	2	3	2	1
22	4	2	1	1	2	3	4	4	2	3	3	2	3	1	1	1	4	1	4	4	4	3	1	2	3	2	2	3	4	4	2	4	4	4	4	2	4	1	4	1	4	1	4	2	4	1	1	4	1
23	1	2	1	2	4	2	4	1	2	4	4	3	1	1	2	3	2	1	4	4	4	1	1	3	4	1	1	2	1	1	1	4	3	4	1	1	4	4	4	4	4	1	4	1	3	4	1	4	4
24	3	4	1	3	4	2	4	4	4	3	4	4	4	4	2	1	1	4	1	4	2	1	4	1	4	4	4	3	4	3	3	2	2	3	1	2	2	2	4	3	1	4	1	3	3	4	1	4	4
25	4	4	3	4	1	4	3	3	4	4	2	3	4	2	1	4	4	2	4	1	2	4	2	1	4	1	4	4	4	1	1	1	1	3	2	4	4	1	2	3	1	4	1	2	2	4	3	4	4
26	1	4	3	2	3	4	3	1	4	1	4	3	4	4	4	4	2	3	2	1	1	3	3	4	4	3	2	1	1	4	1	4	4	4	4	4	4	2	1	1	2	4	3	2	4	3	1	4	4
27	4	4	4	3	1	4	3	1	1	2	4	1	1	4	4	4	4	4	2	1	4	3	2	4	1	4	2	2	2	4	4	4	4	3	4	2	3	4	4	4	4	2	1	3	1	3	3	4	4
28	4	3	1	4	2	1	4	4	4	4	4	4	4	1	2	3	4	1	1	1	4	3	3	4	4	1	3	3	3	2	4	4	1	3	2	4	3	3	1	4	4	4	4	4	4	3	3	1	1
29	1	3	1	1	1	4	3	4	4	3	4	4	3	2	1	4	1	4	2	3	1	3	1	4	4	2	1	1	4	4	4	1	3	4	4	3	4	2	2	1	1	2	1	4	2	4	1	1	2
30	4	4	1	1	4	1	4	4	2	2	1	4	4	4	4	4	1	4	4	4	2	1	1	4	3	2	4	2	1	4	4	1	4	4	1	1	2	4	1	3	3	1	4	1	3	1	1	1	1
31	1	1	1	1	3	4	3	4	3	4	2	3	3	1	1	3	1	4	4	1	1	3	1	3	3	4	1	1	3	4	4	4	1	3	1	4	1	1	1	4	4	1	4	1	2	4	2	3	3
32	4	2	2	4	2	4	1	1	3	4	4	4	4	2	4	4	4	4	3	4	4	4	4	1	1	3	1	1	4	3	4	1	1	3	4	4	3	1	4	3	3	1	1	4	1	1	1	1	1
33	3	1	1	2	1	3	1	3	3	1	4	2	1	1	4	4	3	1	4	1	4	1	4	4	4	1	1	1	4	4	4	2	4	1	1	1	4	3	4	3	2	3	4	1	4	4	4	4	2
34	1	1	4	4	1	4	4	1	1	3	4	2	3	4	2	4	4	4	3	4	1	1	1	2	2	4	2	3	2	4	4	3	4	3	4	4	3	3	1	4	3	3	3	4	3	1	4	3	3
35	3	1	3	1	1	2	3	2	3	4	1	4	4	1	1	4	3	1	1	4	1	4	3	3	1	1	4	1	1	4	4	2	4	4	2	4	4	4	4	4	4	3	4	4	1	4	3	2	1
36	2	1	1	1	4	4	1	3	4	3	3	2	1	3	1	4	3	4	1	1	4	1	1	4	4	3	4	4	4	1	4	1	4	4	4	4	1	4	4	1	1	4	4	3	1	4	3	1	2
37	3	4	3	1	4	4	4	4	4	4	3	1	2	1	1	4	4	2	2	1	4	2	2	4	4	4	3	1	4	1	2	1	1	3	4	4	4	3	4	3	2	1	1	4	1	2	1	2	1
38	1	4	4	2	4	4	4	3	3	2	3	3	1	4	4	3	4	1	2	1	4	1	3	1	2	4	2	4	4	4	4	4	4	2	1	4	1	4	2	3	4	4	3	3	4	1	4	1	2
39	2	1	1	3	3	2	4	2	1	4	2	4	1	4	1	1	4	4	1	4	4	4	3	2	3	3	1	1	1	1	1	2	1	1	2	4	3	3	4	4	4	4	4	4	1	4	1	3	2
40	1	4	4	4	4	3	4	3	2	1	1	4	2	2	1	1	1	4	4	3	1	4	2	1	1	1	4	4	4	3	1	1	1	3	3	1	4	1	4	1	4	3	1	4	1	3	3	4	4
41	1	1	3	1	1	4	3	4	4	1	2	1	4	3	1	2	4	1	3	1	4	1	3	4	1	4	4	1	1	2	4	1	2	2	4	1	4	4	1	4	4	1	4	4	2	4	1	3	1
42	1	3	1	4	1	3	1	4	4	1	4	2	4	4	4	4	3	1	4	4	1	4	3	4	4	4	4	1	1	1	1	4	3	1	4	1	2	2	4	1	2	4	4	3	4	4	4	3	1
43	2	4	1	3	3	1	1	1	3	1	1	1	4	3	3	4	3	4	1	3	1	3	3	4	1	4	4	4	3	2	3	4	1	1	1	4	3	4	4	4	2	2	4	1	2	1	4	4	4
44	4	3	2	4	3	1	2	1	4	4	4	1	4	4	2	1	4	4	4	3	1	3	4	4	4	3	1	1	1	4	4	4	3	1	3	4	4	3	4	4	4	4	3	4	1	2	2	4	4
45	4	3	4	4	4	4	1	1	1	1	4	4	4	3	4	3	4	4	4	4	2	4	3	4	4	3	1	1	3	1	2	1	4	1	2	4	4	2	3	4	4	2	4	1	4	4	2	4	4
46	4	4	4	2	4	4	4	4	1	2	4	4	2	3	4	1	1	1	4	1	4	4	2	1	3	4	3	4	3	1	1	4	3	1	4	1	3	4	4	4	3	4	4	4	2	1	1	3	2
47	4	4	1	2	2	4	1	1	4	4	3	4	4	4	3	1	4	2	4	4	3	1	4	4	4	3	4	3	3	4	4	4	1	4	4	4	1	4	1	4	4	4	3	4	4	4	1	4	1
48	4	3	1	1	3	2	2	3	4	3	1	1	1	4	2	4	1	1	4	3	2	1	1	4	1	3	4	3	2	3	3	1	4	1	2	4	2	1	2	4	4	3	3	1	1	4	1	3	3
49	4	1	4	1	4	4	2	4	4	3	4	1	4	4	2	3	4	4	3	4	1	1	4	1	4	2	4	1	4	4	3	4	4	3	2	3	4	4	1	1	4	4	2	4	1	2	1	4	1
50	3	1	4	1	3	1	1	2	4	4	2	3	2	4	1	3	2	3	3	1	4	1	1	4	4	1	4	1	1	2	3	4	4	3	4	1	3	1	1	4	4	4	3	2	3	2	4	1	2
51	1	2	1	4	1	1	1	2	3	3	2	4	2	4	3	2	4	3	4	4	2	3	2	4	1	1	4	4	4	4	3	2	1	1	3	4	4	2	3	2	1	4	4	2	4	4	2	1	1
52	3	4	1	1	1	1	4	2	4	4	2	3	3	1	4	1	3	2	4	3	1	1	3	4	4	2	4	2	2	4	2	2	2	3	1	1	2	4	4	3	4	4	3	1	4	1	4	1	1
53	4	2	4	4	3	3	4	4	4	3	2	2	1	4	1	1	2	2	1	1	2	2	4	3	4	1	1	4	1	1	1	1	1	4	4	4	3	4	3	3	4	4	3	4	4	2	1	4	1
54	1	4	3	3	4	3	2	1	2	2	4	1	3	4	3	4	4	4	2	4	2	4	4	4	3	4	4	4	3	1	3	4	4	3	1	1	3	4	4	3	1	3	1	4	4	4	3	1	4
55	3	2	4	1	4	4	4	4	3	3	3	1	4	2	3	2	3	3	1	1	1	3	3	3	3	4	4	4	2	2	4	2	4	3	4	4	1	4	4	4	3	4	4	4	3	4	1	4	3
56	2	3	1	4	1	1	1	1	4	4	4	4	3	2	1	4	4	4	3	4	4	3	3	3	1	4	4	3	4	4	3	2	2	2	1	2	4	1	1	1	4	4	3	1	4	3	4	4	4
57	3	2	2	3	4	1	4	1	2	4	4	4	3	4	4	2	1	4	2	1	1	4	1	3	4	4	3	4	4	4	3	4	4	3	4	2	4	1	1	4	4	3	4	3	2	1	4	4	4
58	1	2	4	1	1	4	3	4	2	3	4	1	1	4	4	2	4	4	2	2	1	3	4	4	4	4	2	1	4	1	4	4	3	4	1	2	2	1	4	1	4	4	4	1	1	2	4	4	3
59	4	1	2	1	2	1	4	4	2	4	4	2	1	4	4	2	1	3	4	4	1	3	3	3	3	2	1	4	4	2	3	4	4	3	1	2	1	3	1	1	4	4	3	4	1	3	4	4	2
60	4	3	4	3	4	4	4	3	1	4	1	1	2	4	4	2	3	4	3	4	1	1	2	4	4	3	4	3	4	2	1	4	1	1	1	1	4	4	4	4	4	3	4	1	2	3	1	3	4
61	4	1	1	4	4	4	4	3	4	3	3	4	4	4	1	2	4	1	4	4	1	3	4	4	1	1	4	2	4	1	1	4	1	3	4	1	1	4	4	4	1	3	3	1	4	1	1	2	4
62	4	3	1	1	4	1	3	1	1	1	1	4	1	4	4	1	3	4	4	4	4	4	4	2	1	1	1	4	1	1	1	4	1	4	3	1	3	4	4	4	1	2	2	4	2	4	4	2	1
63	1	1	2	4	2	1	4	1	2	4	1	4	1	2	4	4	2	4	1	1	1	4	2	4	3	1	1	3	2	2	2	1	2	2	4	2	1	4	1	3	2	1	1	1	4	2	3	3	1
64	1	2	1	2	4	4	3	4	3	4	2	4	1	1	1	2	2	4	3	4	2	2	1	2	1	1	3	4	1	1	4	4	3	2	1	1	4	1	4	2	1	3	1	3	1	1	3	1	1
65	4	1	1	1	4	4	1	2	2	3	2	4	4	1	3	4	1	1	1	3	1	1	4	3	4	2	4	1	1	4	1	1	2	1	4	2	2	2	1	1	1	1	1	2	1	4	2	1	3
66	1	2	2	3	4	4	1	3	1	1	4	4	2	4	1	4	2	3	4	4	4	1	2	3	3	1	1	1	4	4	1	4	4	3	1	1	3	1	3	1	2	1	1	2	4	4	2	1	4
67	4	1	1	1	1	1	1	1	4	4	4	1	1	3	1	4	4	1	1	4	1	4	3	1	3	4	4	4	1	1	2	4	2	1	4	1	1	1	2	2	1	2	2	1	1	3	4	3	1
68	4	1	3	1	1	1	3	1	4	4	4	1	1	4	4	4	4	2	1	1	2	1	1	4	4	1	3	3	1	2	4	1	1	2	1	1	3	1	4	4	1	1	3	1	2	4	1	1	1
69	1	4	4	4	4	2	4	1	2	2	2	1	1	1	2	1	4	2	4	1	2	3	1	2	1	4	1	4	4	3	4	1	2	2	4	4	1	3	1	1	1	1	1	4	2	2	3	1	2
70	1	3	2	3	4	3	1	4	2	4	4	2	1	4	2	3	1	2	1	1	2	1	4	1	1	2	3	4	2	1	3	2	4	1	3	3	1	1	1	4	3	1	2	4	1	3	3	2	3
71	2	1	1	1	4	3	1	1	1	3	1	1	4	3	1	4	3	1	1	3	2	1	1	4	3	2	2	2	4	4	4	1	4	1	3	1	2	3	3	4	1	1	4	3	4	4	3	4	3
72	1	1	4	3	1	2	3	4	1	1	1	3	2	1	4	4	3	1	1	1	3	2	4	4	2	2	2	4	1	1	3	4	4	3	1	2	1	3	2	4	3	3	4	1	3	3	3	2	3
73	1	3	2	2	4	1	4	3	4	1	3	2	3	1	1	3	1	2	1	3	1	1	4	2	4	1	1	4	4	2	1	1	3	1	1	1	3	1	4	4	1	1	1	1	2	1	4	3	3
74	4	4	1	3	1	2	4	2	4	4	2	1	3	4	2	1	2	4	1	4	1	1	2	1	1	1	2	1	1	1	1	1	2	1	2	3	2	1	1	1	3	4	4	1	3	4	4	4	4
75	4	4	2	2	1	2	1	2	3	4	1	1	1	1	3	3	3	1	1	1	2	3	1	2	1	3	4	1	4	2	4	1	2	1	4	2	1	1	1	4	3	4	4	1	1	1	2	4	3
76	4	1	2	3	3	1	3	1	1	3	4	3	1	1	1	4	3	2	3	2	2	3	1	2	1	3	4	1	3	2	2	4	1	4	1	4	3	1	2	3	1	3	1	1	1	1	2	4	4
77	4	1	3	1	3	2	1	1	2	3	4	1	2	1	4	4	1	3	1	1	3	2	1	1	1	1	2	4	2	1	1	4	1	1	1	3	1	2	4	2	2	2	4	2	3	4	4	4	1
78	4	2	2	2	3	1	1	2	1	2	4	4	1	3	1	3	1	2	1	1	4	3	1	2	1	3	1	3	4	1	4	1	3	3	1	1	4	4	2	4	1	3	2	3	4	3	4	2	1
79	1	3	1	3	1	2	4	4	4	4	1	3	1	1	1	3	4	1	2	1	4	2	2	1	3	1	3	1	1	1	1	1	2	2	3	1	2	1	4	4	2	1	1	1	1	4	1	3	1
80	3	4	2	1	1	4	4	3	2	2	4	4	1	4	2	1	1	2	3	4	1	1	4	4	4	1	2	2	2	2	2	1	2	3	2	4	1	1	1	4	2	1	3	1	3	3	1	2	1
81	1	2	3	4	1	1	1	3	1	1	4	1	4	1	2	4	1	4	4	1	1	3	1	3	4	4	4	1	4	2	3	1	2	4	4	1	1	1	2	1	1	1	1	3	1	1	1	1	2
82	3	1	3	1	3	1	1	1	2	1	4	1	3	4	3	4	4	1	3	4	2	4	2	1	3	1	4	1	4	2	3	1	2	2	3	2	1	2	1	4	4	2	1	2	3	1	3	1	3
83	1	3	1	2	1	2	1	2	1	1	1	3	1	3	3	4	4	2	1	1	4	3	1	1	4	2	1	4	4	2	1	2	4	2	2	2	3	1	1	4	4	2	1	3	3	1	1	1	4
84	4	4	2	1	4	4	4	1	2	1	3	2	1	1	2	1	1	2	1	1	4	1	1	3	1	3	1	3	1	1	4	4	2	1	1	3	1	1	1	3	1	1	3	4	4	1	1	4	1
85	1	1	1	4	2	1	1	3	2	3	1	3	4	1	4	1	3	1	1	1	1	3	1	1	3	3	3	4	3	3	4	3	1	3	3	1	3	1	1	4	2	2	3	1	2	4	4	2	4
86	4	4	2	4	1	1	1	2	1	4	4	2	1	2	1	1	1	1	1	3	1	3	1	1	2	1	4	4	4	1	1	1	3	4	4	1	2	1	1	1	4	4	4	4	2	1	4	4	1
87	1	4	1	1	4	2	3	4	3	1	2	1	2	3	1	1	1	4	3	1	4	4	2	4	4	2	2	1	4	1	4	4	2	3	4	1	2	4	3	1	3	2	1	4	3	4	1	1	1
88	4	2	4	1	4	4	3	1	1	1	1	4	4	4	4	3	1	4	1	4	3	4	4	2	4	4	2	1	2	3	4	4	4	4	1	1	2	3	4	4	4	3	2	4	1	4	1	1	1
89	1	1	4	1	1	4	4	4	3	2	4	1	1	2	1	4	1	3	2	4	4	4	4	3	1	2	2	1	2	3	1	4	3	4	4	3	4	4	4	3	1	1	3	4	4	1	4	4	4
90	1	1	1	1	1	1	2	4	3	1	3	4	2	4	3	1	3	3	1	3	3	2	1	1	4	4	3	4	4	4	4	4	3	2	2	3	4	4	2	1	4	4	1	3	4	1	1	2	4
91	1	4	4	4	4	2	1	1	1	1	4	3	1	4	4	1	1	1	4	4	3	3	1	4	1	3	4	4	1	4	3	1	3	3	4	3	3	4	4	4	3	1	3	4	1	2	2	1	2
92	1	4	1	3	1	3	1	1	3	1	3	1	1	1	1	1	4	1	1	1	1	1	2	2	1	2	2	1	1	4	1	2	1	4	1	4	2	1	4	1	1	1	1	1	1	4	1	2	4
93	1	2	1	1	3	4	4	2	3	1	2	4	1	1	4	4	4	4	1	4	3	4	2	4	4	4	3	4	1	1	1	4	3	3	1	1	1	2	3	1	2	2	1	3	1	1	1	4	1
94	2	1	1	4	1	1	1	2	1	2	3	4	4	2	1	1	2	1	3	2	1	1	2	2	4	4	1	3	1	4	4	2	3	2	1	4	4	3	2	1	2	2	3	1	2	1	1	4	1
95	1	2	3	4	1	2	1	2	1	1	1	1	1	4	4	3	3	3	4	4	1	4	3	1	3	2	2	3	4	4	2	4	3	1	2	1	3	2	1	2	1	2	1	1	4	1	1	4	2
96	1	1	1	1	2	1	1	1	1	4	2	1	2	4	1	1	3	1	4	4	4	1	4	1	1	1	1	2	3	4	1	3	3	4	1	4	4	1	2	3	1	2	4	1	4	4	2	4	2
97	4	1	2	3	2	1	4	4	2	4	1	3	4	3	1	4	2	3	3	2	4	4	4	3	4	1	4	1	3	4	4	3	1	3	4	1	3	1	2	3	1	4	2	2	4	3	1	1	4
98	3	1	1	2	4	1	4	3	2	3	1	1	3	1	4	4	3	1	4	1	4	4	4	4	1	4	1	1	1	2	1	1	4	1	3	4	4	4	4	1	4	2	1	3	1	1	3	1	1
99	1	1	2	1	4	2	4	3	1	2	1	4	1	1	1	2	1	3	4	4	2	1	4	2	2	1	1	1	1	1	2	4	4	2	1	3	1	1	2	1	2	1	1	2	2	1	1	1	2
100	1	3	2	2	4	2	1	2	1	2	1	1	1	4	1	2	2	1	4	1	4	4	4	2	3	4	1	2	2	4	4	4	3	4	3	4	2	1	4	1	3	4	4	1	4	4	4	4	1
101	1	1	4	2	2	4	4	3	1	1	2	1	1	2	1	1	4	4	1	3	3	2	1	4	3	2	2	1	1	2	1	2	1	2	1	4	1	2	1	1	4	4	1	1	4	3	2	4	4
102	2	1	1	4	1	3	2	1	3	1	1	4	2	4	1	1	1	1	1	4	4	3	3	4	1	1	1	4	1	4	4	3	1	1	2	1	2	1	4	4	3	4	2	1	1	3	1	1	2
103	1	1	2	2	2	1	4	1	4	1	1	1	3	1	1	2	3	4	4	4	1	1	1	1	2	1	4	4	4	1	2	1	1	2	1	1	4	4	4	2	4	1	1	1	4	1	1	4	1
104	1	3	4	4	2	3	2	1	3	1	1	3	1	1	2	4	1	1	3	1	2	4	2	1	3	1	1	1	3	1	3	4	4	1	1	2	1	1	1	1	1	1	4	4	3	1	4	2	4
105	3	2	1	1	1	4	1	1	1	2	2	1	1	2	4	2	4	3	1	1	3	1	1	4	2	4	1	3	4	1	3	1	1	1	1	4	4	2	2	3	2	1	4	2	4	1	4	2	4
106	4	1	1	4	2	4	1	2	1	3	2	2	1	4	4	3	2	1	4	4	4	4	1	1	1	4	4	1	2	3	1	2	4	4	1	1	2	1	1	1	3	1	1	2	1	4	4	1	3
107	2	1	1	4	2	4	3	4	4	1	2	1	4	4	4	1	2	1	1	2	1	4	1	2	1	4	4	4	1	4	3	2	1	3	2	2	4	1	4	1	1	1	4	1	4	1	1	3	1
108	4	3	4	1	4	1	3	1	3	1	2	3	1	4	4	1	2	1	3	1	4	1	4	4	1	1	1	4	3	1	1	4	4	4	1	4	4	4	1	4	2	1	1	4	2	2	1	4	4
109	1	2	1	3	2	1	1	1	2	1	2	1	3	1	2	2	3	4	1	1	4	4	1	1	3	4	4	1	2	4	3	1	4	2	1	2	1	4	2	2	4	1	2	2	1	2	2	4	3
110	2	1	3	4	2	4	1	1	3	4	4	1	3	1	4	3	1	4	3	3	2	4	3	1	4	1	2	2	2	1	4	1	4	2	3	3	1	1	4	4	4	1	4	1	4	1	1	3	4
111	4	2	1	4	1	1	4	1	1	4	4	3	1	2	1	4	2	4	4	1	2	4	4	1	3	4	3	3	1	3	1	1	1	4	1	2	1	1	1	4	1	2	1	2	3	4	1	2	2
112	4	1	4	2	2	1	1	2	1	1	2	3	2	1	2	4	1	4	3	1	1	4	1	4	2	2	1	4	4	1	4	3	1	3	1	1	1	2	3	1	1	4	3	1	1	2	1	1	1
113	1	1	3	4	1	4	4	2	1	2	4	1	3	2	1	2	2	1	2	2	4	1	2	1	1	3	1	4	2	1	3	4	2	1	1	3	1	1	1	3	1	4	4	1	4	4	4	2	1
114	2	4	1	1	1	1	1	3	2	4	2	1	1	4	2	1	4	3	1	4	1	3	1	2	1	1	3	1	1	1	1	1	1	1	4	2	2	1	4	4	1	1	3	4	4	1	4	3	4
115	1	4	2	3	1	3	1	3	3	1	1	2	1	2	3	4	2	1	1	1	1	1	2	1	4	4	2	1	3	3	3	1	1	1	3	4	1	3	1	3	1	2	4	1	1	1	1	2	4
116	3	1	3	1	4	3	3	1	2	1	4	1	4	4	1	1	3	1	3	1	2	1	1	1	1	4	4	1	4	4	4	4	2	4	1	3	3	4	4	1	4	4	4	2	2	3	4	1	3
117	1	4	4	4	4	2	4	1	3	1	2	2	4	1	4	3	4	2	4	2	1	3	4	2	4	2	1	1	1	2	1	4	1	2	4	1	3	1	2	1	2	1	3	4	2	1	2	4	2
118	4	2	2	1	3	4	4	4	1	2	1	1	1	4	1	1	1	4	3	2	3	4	4	2	3	4	1	1	1	2	2	4	1	2	4	2	3	1	1	3	1	1	3	4	4	4	3	2	1
119	3	2	3	1	1	1	1	1	3	2	1	4	2	4	4	4	4	2	4	4	1	1	1	2	3	4	4	3	2	2	3	4	4	4	1	3	1	3	2	2	4	4	4	1	2	2	3	4	4
120	1	3	2	2	3	2	1	2	2	1	1	3	4	1	3	3	1	1	2	4	2	3	1	1	2	4	2	1	3	1	1	3	2	1	4	1	4	4	1	3	1	2	1	1	4	4	1	2	1
121	1	4	3	1	2	4	4	3	2	4	2	1	1	3	4	4	1	4	3	4	3	1	1	2	1	1	1	1	1	2	2	2	3	2	1	2	1	4	2	3	1	1	3	4	1	4	3	2	1
122	2	1	4	2	2	3	4	1	1	1	1	1	4	1	4	3	4	1	1	3	1	4	4	1	1	4	1	1	1	4	4	1	1	2	4	3	1	1	1	1	1	3	1	1	1	4	3	2	3
123	1	1	1	1	1	4	4	1	2	1	4	2	3	2	2	2	1	4	4	1	1	1	1	3	1	1	4	4	2	2	1	4	1	2	4	2	1	2	2	1	2	1	1	1	3	1	1	4	1
124	1	2	3	1	2	4	1	4	4	1	2	4	1	2	2	1	3	2	3	4	4	1	1	3	1	1	1	1	2	1	3	3	3	1	2	1	1	4	4	1	1	2	1	1	2	3	2	3	2
125	1	1	1	4	2	4	1	2	2	4	1	3	1	4	4	3	1	3	1	4	4	2	2	3	1	2	4	1	1	1	3	1	2	1	1	3	1	4	4	3	1	3	2	1	1	4	2	3	4
126	4	2	1	1	2	3	1	2	1	4	4	4	4	1	4	1	1	1	3	2	4	1	2	4	1	2	4	2	4	4	3	1	1	2	1	1	1	3	1	1	2	3	4	2	1	1	1	1	4
127	3	3	4	4	4	3	4	1	1	1	2	2	2	4	3	2	3	4	2	2	3	1	2	2	4	2	4	1	2	1	3	2	2	2	3	2	1	3	4	1	3	1	1	1	3	1	3	2	4
128	4	1	1	1	2	4	3	2	2	2	3	1	1	3	2	4	2	4	1	4	4	4	2	4	2	1	3	1	2	1	1	2	4	1	2	4	1	2	3	2	2	1	3	1	2	4	2	4	4
129	1	3	3	2	1	1	2	1	1	4	1	1	3	1	1	3	3	1	1	3	1	1	3	3	1	1	1	3	1	1	3	1	1	4	4	1	4	3	1	4	3	1	1	3	1	1	1	2	1
130	4	2	2	4	1	1	4	1	1	4	3	3	4	4	4	4	2	1	4	1	1	4	1	3	3	1	3	4	2	3	2	1	4	4	1	3	4	2	1	4	2	1	4	2	1	3	4	4	1
131	2	2	1	1	4	2	1	4	4	1	1	1	4	2	3	3	2	1	1	1	1	4	4	1	3	4	1	2	4	4	1	4	1	4	3	1	3	4	3	1	1	2	1	3	2	1	3	2	2
132	4	4	2	4	3	1	4	3	4	3	4	2	1	4	2	4	4	2	1	1	4	4	1	2	2	4	1	1	4	1	1	1	2	1	1	1	3	1	4	4	1	3	4	1	3	4	4	2	1
133	1	4	2	4	1	2	1	1	2	4	3	2	1	4	2	4	1	1	2	3	2	4	3	1	4	1	2	1	4	3	3	1	4	4	4	3	2	1	1	4	4	1	3	3	2	2	3	1	1
134	4	2	1	4	1	4	4	3	2	3	1	4	4	2	4	2	4	1	1	3	2	1	4	1	4	1	2	1	1	2	3	4	3	1	4	1	3	1	2	2	1	3	1	1	3	3	4	3	2
135	2	2	3	1	1	1	4	2	4	4	3	3	1	1	2	1	4	4	1	4	2	4	2	1	1	2	4	4	4	3	4	2	4	1	4	2	2	3	4	1	4	2	1	1	2	1	1	3	2
136	3	1	1	1	4	4	2	4	4	3	4	3	2	1	1	3	4	1	4	1	2	3	4	1	1	2	3	1	1	1	4	4	1	4	1	2	1	1	2	3	2	1	4	2	4	4	4	2	1
137	3	1	1	1	4	2	3	2	1	4	4	3	3	1	4	4	1	1	1	4	4	1	4	1	1	1	1	3	1	1	2	3	1	1	1	4	4	1	1	4	2	1	1	1	2	1	1	2	1
138	4	4	4	1	4	4	2	2	2	3	1	1	3	4	2	4	4	1	3	2	3	2	4	3	1	4	4	2	3	1	4	4	1	4	1	4	2	3	2	2	1	1	1	2	3	3	4	3	1
139	3	1	3	1	4	4	1	4	2	1	1	2	3	1	2	4	3	2	2	4	1	2	1	2	2	3	1	4	2	1	1	3	1	2	1	1	1	3	1	1	2	1	4	2	1	1	4	3	1
140	1	4	2	4	1	4	4	1	2	3	2	4	4	1	4	2	4	3	2	3	2	1	1	3	1	4	3	1	3	1	1	3	2	1	2	3	1	1	3	1	4	2	3	1	1	4	4	2	2
141	4	4	2	1	4	2	1	4	1	1	1	4	1	4	3	1	3	4	4	2	3	1	4	2	1	3	4	3	2	4	2	2	1	4	1	1	1	1	2	4	4	2	1	4	2	1	2	1	2
142	4	2	4	4	2	1	1	1	2	2	1	2	1	2	1	1	1	1	1	2	2	1	1	4	2	1	1	4	1	2	1	3	4	1	1	2	1	1	4	1	1	4	1	1	1	1	1	4	1
143	3	2	4	3	1	4	3	4	4	2	2	3	2	2	1	1	2	1	2	1	4	4	1	2	1	1	1	4	2	3	4	1	4	2	3	1	4	2	3	4	2	4	1	1	1	1	2	4	2
144	1	1	1	1	4	3	4	3	3	2	4	4	4	1	2	4	4	1	1	4	1	3	1	2	2	4	4	4	4	4	1	3	1	1	1	1	2	3	4	4	4	1	3	3	1	4	1	2	2
145	1	4	4	2	1	2	3	3	4	4	4	4	4	4	2	1	4	2	4	3	4	1	4	4	1	3	3	3	1	2	2	2	2	3	4	2	4	1	1	4	2	4	1	1	3	4	4	4	1
146	4	3	1	1	4	2	3	3	1	2	1	1	1	2	4	4	4	1	3	4	4	1	4	4	2	4	4	4	3	4	1	2	2	4	4	2	4	2	4	3	3	4	2	1	3	4	4	4	1
147	1	3	1	1	1	4	4	3	4	1	1	4	3	3	3	2	1	1	1	3	1	1	1	4	3	4	4	4	2	4	4	4	4	4	3	4	1	4	1	1	4	3	4	4	1	4	4	1	1
148	1	1	3	4	2	1	2	2	1	2	3	1	4	1	1	1	1	3	4	4	1	4	4	1	4	1	1	1	4	4	3	3	4	4	4	4	4	4	4	2	4	4	1	1	2	4	1	1	2
149	2	4	4	4	3	1	4	4	4	1	1	1	1	3	3	3	3	4	1	1	3	3	4	4	1	3	4	1	2	2	4	4	1	4	4	1	1	4	4	2	1	1	1	4	4	4	3	2	2
150	4	3	4	1	1	3	2	2	1	2	1	2	4	3	4	4	4	4	1	4	4	1	1	3	2	4	2	4	3	3	2	1	4	1	4	1	4	4	3	1	4	1	3	3	2	4	3	1	4
151	1	1	1	1	3	3	2	3	4	3	4	1	4	1	4	4	4	1	1	3	2	2	3	1	2	2	1	4	2	4	1	3	4	4	3	2	4	2	1	4	4	3	4	4	4	1	1	1	4
152	1	4	1	2	3	1	4	3	1	4	4	4	2	2	2	2	1	4	1	1	4	4	2	4	4	4	1	1	4	4	1	4	4	4	3	1	1	3	1	1	1	4	2	1	1	4	2	2	4
153	4	4	4	4	4	4	3	4	2	4	3	1	4	3	3	1	4	1	2	1	4	2	1	4	2	3	4	1	4	4	1	2	4	4	4	4	2	3	2	1	1	3	1	4	1	4	4	1	3
154	4	3	1	3	4	1	1	4	2	4	1	1	1	1	3	4	4	4	2	1	1	2	3	4	4	3	4	1	2	1	2	3	1	2	2	1	3	3	4	1	2	1	1	2	1	2	1	1	1
155	4	2	4	1	1	1	4	4	1	4	4	4	4	3	1	2	2	4	1	3	1	2	1	1	2	1	4	1	4	4	4	3	4	4	4	4	4	4	1	1	1	4	4	2	4	4	3	4	4
156	1	1	4	4	3	4	1	3	4	4	3	4	3	4	4	4	2	1	4	1	1	1	4	1	1	3	4	4	4	1	4	3	3	1	3	1	4	1	1	1	2	2	4	2	2	1	1	4	4
157	1	2	4	4	3	3	3	1	1	2	4	4	4	4	1	2	1	2	1	1	4	2	4	4	4	3	4	1	3	1	2	2	3	3	3	4	4	4	4	2	1	4	2	3	2	3	3	4	4
158	4	3	1	1	4	1	3	3	4	4	4	1	3	3	4	1	1	1	1	4	1	2	2	1	4	3	3	1	4	1	1	4	4	1	4	4	3	1	3	3	3	3	3	1	1	4	3	4	1
159	1	4	1	1	4	1	1	1	1	4	4	1	4	1	3	3	1	2	1	1	1	2	2	1	2	1	4	1	1	3	2	1	1	1	4	2	2	3	1	1	3	1	4	4	4	1	2	1	1
160	1	2	4	2	2	3	2	1	4	4	4	4	2	4	1	1	3	4	2	4	2	3	1	4	1	1	1	4	3	4	4	4	4	2	4	2	4	4	3	2	1	4	1	2	4	1	1	4	4
161	2	3	4	1	1	1	2	2	2	1	4	1	4	4	1	4	4	2	4	1	4	4	4	3	3	4	1	1	2	4	3	2	4	3	3	4	2	1	3	1	1	4	4	2	2	3	1	1	1
162	2	1	1	2	4	1	2	4	4	1	1	1	3	1	4	1	4	2	1	1	4	2	1	4	2	2	1	3	1	1	1	1	1	4	3	1	1	4	3	1	1	4	1	2	4	2	2	3	2
163	1	4	2	2	1	4	1	1	4	1	1	1	4	1	4	2	4	4	3	1	3	1	2	1	1	4	1	3	1	1	1	1	1	1	2	1	2	3	4	2	1	1	1	1	3	2	2	4	2
164	4	4	4	2	1	1	4	1	3	4	4	1	2	4	4	4	1	3	2	1	1	1	1	1	3	3	1	1	3	3	2	1	1	1	4	2	3	3	1	4	4	4	4	3	2	2	1	1	1
165	2	3	1	1	1	3	2	2	2	4	4	4	4	3	2	2	1	1	1	1	3	2	2	1	1	1	1	1	3	2	2	1	1	1	1	3	3	2	1	1	1	1	2	2	2	3	2	4	1
166	1	1	4	1	2	4	1	3	4	1	1	4	1	1	4	2	1	4	4	4	1	1	3	4	1	1	4	1	1	4	1	1	3	1	1	4	1	3	4	1	1	4	1	1	4	2	1	4	2
167	4	3	2	2	2	3	1	1	3	3	3	2	1	3	4	2	4	2	4	1	4	4	3	3	1	4	4	3	3	3	4	1	4	1	1	1	2	1	1	1	4	4	1	4	3	2	1	1	4
168	1	1	1	2	3	1	2	2	1	1	1	2	3	1	4	4	4	4	1	1	1	3	1	4	1	1	4	1	3	1	2	3	4	1	1	1	1	3	1	1	1	1	2	1	4	4	4	4	1
169	4	2	2	1	1	4	3	1	1	2	1	4	4	4	4	1	2	2	4	4	2	2	1	2	2	1	4	4	4	4	1	1	1	1	1	2	2	4	2	1	4	4	2	1	4	1	4	3	1
170	4	2	2	4	4	1	1	1	3	1	3	2	2	1	4	1	2	3	2	1	4	1	1	1	4	1	3	3	4	4	1	2	1	3	3	1	2	1	1	1	3	1	3	4	4	4	4	4	2
171	2	1	2	2	2	2	4	1	3	3	4	3	1	1	4	3	1	1	1	1	1	1	4	1	3	1	1	3	3	1	1	3	4	2	2	3	1	3	2	1	1	4	3	1	1	4	4	2	2
172	4	1	3	2	1	3	2	1	1	1	2	4	4	1	4	4	2	2	2	1	4	4	1	2	2	2	2	2	1	4	1	4	4	1	4	2	1	1	1	3	3	1	3	4	1	4	4	3	1
173	1	1	3	2	1	1	1	2	3	4	4	2	1	1	1	1	1	1	4	1	4	3	1	1	3	3	4	1	3	4	3	1	4	2	4	3	2	1	1	1	1	1	2	2	1	4	4	2	1
174	4	2	4	2	2	1	1	2	4	2	1	1	4	1	3	2	1	3	4	4	1	4	1	4	1	1	2	4	4	4	2	3	4	3	3	4	1	3	4	1	1	1	1	1	1	3	1	3	3
175	2	1	2	4	1	4	1	1	1	2	1	3	2	2	4	4	2	3	1	1	1	4	2	4	2	1	1	1	4	3	4	1	4	2	1	2	2	1	1	4	1	4	1	1	2	3	2	1	1
176	1	1	2	1	4	1	1	1	3	1	1	3	1	4	1	4	4	3	1	1	4	3	1	1	4	3	1	1	1	3	2	4	4	1	1	4	3	3	2	4	3	4	4	4	1	1	2	1	2
177	1	1	1	1	1	3	4	1	3	1	1	2	3	3	1	3	1	1	1	1	4	2	1	1	1	1	1	3	1	1	2	4	1	3	1	3	2	3	4	1	1	1	3	1	1	1	3	1	2
178	2	4	4	3	1	1	2	2	3	4	4	3	4	3	4	1	3	1	1	1	1	2	1	2	3	3	1	1	1	1	4	3	1	4	4	1	1	4	1	4	4	2	3	1	1	2	2	4	4
179	2	2	4	1	1	1	1	2	3	3	1	3	3	4	1	2	3	1	4	1	3	2	3	4	1	4	3	2	3	1	1	1	1	2	3	1	2	4	4	1	1	1	2	3	4	1	1	1	2
180	2	3	4	4	4	4	1	4	2	3	1	3	1	4	1	3	3	1	1	4	2	4	4	2	1	4	2	2	1	4	3	2	4	1	4	3	1	1	1	2	3	2	1	3	1	4	1	3	1
181	2	4	1	2	1	2	1	3	4	1	3	1	2	1	3	2	1	2	3	4	1	2	4	3	1	2	1	4	4	2	3	4	1	1	2	4	2	1	4	1	4	4	2	1	4	4	4	1	3
182	2	1	4	1	4	2	2	2	4	2	4	1	2	1	1	1	1	3	1	3	1	2	1	2	3	1	3	1	3	4	4	4	1	1	1	4	1	1	1	3	4	4	4	4	3	1	2	3	1
183	1	2	1	2	4	1	2	2	4	1	1	1	1	1	3	1	1	3	1	4	3	4	4	4	1	3	1	1	3	4	1	1	3	4	4	4	1	2	4	2	1	4	1	1	1	2	1	1	3
184	1	4	2	1	1	3	4	2	2	3	1	1	3	2	4	1	4	3	1	1	4	4	3	1	1	2	1	1	4	2	1	1	1	3	1	3	1	1	4	2	3	1	1	2	1	1	1	1	2
185	2	2	1	2	1	3	2	1	4	4	4	3	1	2	2	2	1	2	3	2	1	2	1	3	2	3	1	4	2	2	4	1	1	3	3	1	1	1	2	1	1	4	4	4	4	4	2	1	1
186	1	2	4	2	4	4	3	1	2	1	4	1	4	2	4	1	3	2	3	4	3	1	2	1	1	1	3	4	3	1	4	1	2	1	3	2	1	2	2	3	1	3	1	2	2	2	3	2	1
187	4	1	4	1	4	2	1	3	3	4	1	4	4	4	1	4	3	3	1	1	1	1	1	3	4	4	2	3	1	2	1	1	3	2	4	3	1	4	1	3	1	3	2	3	3	3	3	2	3
188	1	4	4	1	1	2	2	1	2	4	2	4	4	1	1	1	1	1	4	2	3	3	2	1	1	1	2	1	1	1	1	1	4	1	4	4	1	3	4	4	1	4	1	3	3	2	1	2	1
189	1	1	2	1	4	1	4	4	1	1	2	2	4	3	1	4	3	1	1	2	4	1	4	1	1	1	2	1	2	1	1	4	2	1	2	1	1	4	2	1	1	2	4	4	4	1	4	4	3
190	3	3	3	1	4	4	4	3	1	2	3	2	1	3	2	1	1	1	1	2	1	1	1	1	4	4	1	4	2	1	3	4	2	1	4	1	2	4	2	1	3	3	4	1	1	1	1	3	2
191	3	4	3	1	3	2	2	1	3	4	4	3	4	1	4	1	4	2	1	2	3	1	1	2	1	2	3	4	1	2	2	4	4	4	1	3	1	1	2	3	1	1	3	2	1	4	1	4	4
192	2	2	4	2	2	1	3	2	1	4	2	1	2	4	1	1	1	4	1	3	1	1	3	2	3	4	1	1	2	1	1	1	2	4	4	2	1	2	4	1	3	1	1	1	2	2	1	1	4
193	2	3	1	1	1	2	4	1	2	1	2	4	2	4	2	1	1	4	1	4	4	1	3	3	1	1	4	1	4	4	4	1	2	1	1	1	2	4	1	1	4	1	4	2	1	1	4	2	2
194	1	4	3	2	4	1	4	3	2	1	1	3	4	1	3	1	1	3	3	4	1	1	1	4	4	3	2	1	1	3	4	1	3	1	1	3	3	4	1	1	1	4	4	4	2	2	2	1	1
195	4	4	1	3	2	4	1	4	1	4	1	2	3	3	2	1	4	4	4	3	4	3	4	4	4	2	4	2	2	1	1	2	2	1	1	2	2	2	1	1	1	3	4	2	2	4	4	2	1
196	4	4	1	1	1	2	2	4	1	1	2	2	3	2	1	3	4	2	1	1	2	4	4	2	3	3	1	1	3	1	4	3	1	1	1	2	3	2	1	1	2	1	4	1	4	4	3	1	2
197	2	1	2	1	4	2	4	2	1	1	4	4	4	1	1	3	2	4	2	2	1	4	1	4	2	4	1	1	1	2	3	2	3	3	4	1	1	1	4	1	3	1	3	1	2	2	4	3	1
198	4	1	4	1	4	2	1	2	2	1	3	4	4	1	2	4	2	1	1	1	2	4	3	1	2	1	3	2	4	1	1	1	1	2	1	1	1	1	1	2	1	2	1	1	1	4	2	1	1
199	3	1	1	3	1	1	3	1	1	2	3	1	4	1	4	1	4	1	1	1	4	2	3	1	1	3	2	1	4	4	2	1	4	1	4	1	1	2	1	1	4	1	3	3	4	1	3	3	2
200	3	1	2	3	1	4	4	4	4	2	1	4	2	1	4	2	4	2	2	1	4	1	1	1	2	1	1	1	1	1	2	1	1	1	3	2	3	4	2	2	3	1	1	1	2	3	2	3	4
201	3	3	2	2	1	3	2	1	1	4	4	1	3	4	1	1	1	1	4	1	4	2	1	3	1	2	3	1	4	1	1	3	1	1	4	1	1	2	1	3	1	4	2	3	1	4	1	4	1
202	4	1	1	1	4	2	1	2	4	1	4	3	2	4	1	1	1	2	1	4	4	1	1	3	2	2	4	1	1	1	3	3	2	4	1	4	1	1	1	4	4	4	1	3	3	2	1	1	3
203	4	4	2	1	4	1	1	1	1	1	1	2	1	1	4	2	2	4	4	4	1	1	3	4	3	3	1	2	2	1	1	4	2	2	4	4	2	3	1	1	1	1	1	2	1	2	4	1	3
204	2	3	2	4	4	2	4	4	1	2	1	1	2	3	3	4	4	1	1	1	3	2	3	1	3	3	4	4	1	4	2	2	3	1	4	2	3	2	3	4	4	1	2	3	4	2	1	2	4
205	2	4	2	4	4	1	4	3	3	1	2	1	1	4	4	1	4	2	3	1	1	3	2	1	2	1	2	2	3	4	1	2	1	2	1	1	3	2	4	2	1	1	1	4	1	2	3	4	1
206	1	1	1	2	1	2	2	3	4	2	1	1	4	4	1	3	2	4	1	1	2	1	1	2	1	1	2	3	3	1	3	1	4	4	4	2	4	4	4	1	1	4	2	4	1	3	3	4	3
207	3	2	4	2	1	4	3	3	2	4	1	3	4	2	2	4	4	4	2	1	4	1	1	4	1	3	4	4	1	4	1	1	3	3	1	1	1	4	2	4	4	3	1	1	2	1	1	1	4
208	4	1	1	4	2	1	2	3	1	4	1	1	4	3	1	2	4	1	1	3	1	2	1	1	1	1	2	4	1	2	1	4	1	4	2	1	1	3	1	1	1	1	3	2	3	1	1	2	1
209	1	1	3	3	2	2	3	2	3	1	4	4	1	3	1	3	1	4	1	3	2	2	3	1	1	3	1	4	4	2	1	1	1	4	4	1	4	1	2	1	4	4	4	4	1	4	4	2	1
210	3	2	3	1	2	4	1	3	3	3	1	3	3	1	3	1	1	4	4	1	2	3	1	4	4	3	2	3	1	1	4	1	2	2	4	1	1	4	2	3	1	1	4	3	1	1	1	4	1
211	3	1	3	3	2	4	4	1	1	1	2	1	1	4	2	2	4	3	1	4	2	1	2	2	1	4	4	4	1	2	3	1	1	1	1	2	3	2	1	1	2	4	4	4	4	1	4	2	4
212	4	4	2	1	4	4	4	2	4	2	2	2	1	2	2	2	2	4	1	1	3	2	1	4	2	2	3	1	1	3	2	3	1	1	1	1	1	3	1	1	2	4	4	2	1	4	4	1	3
213	1	3	1	2	2	1	2	3	1	1	4	4	2	2	1	1	4	4	1	2	1	1	2	1	3	4	2	3	2	1	1	1	1	1	4	1	4	1	3	1	2	1	3	2	1	1	3	1	1
214	2	1	2	4	3	1	4	1	1	1	2	1	1	2	4	4	1	2	3	1	1	4	2	4	2	1	4	4	2	1	1	1	1	3	4	1	4	1	1	2	2	3	1	1	2	3	1	4	1
215	2	3	4	1	4	1	3	2	1	3	2	1	1	4	2	3	1	4	2	4	3	2	4	4	4	2	2	4	3	4	2	3	3	4	1	1	4	4	2	4	4	1	1	1	1	2	2	1	2
216	1	3	1	2	1	4	1	2	3	2	3	2	3	2	4	1	1	1	2	1	1	4	1	3	3	4	1	1	1	4	3	1	1	4	4	3	4	4	4	2	2	1	4	3	4	1	1	2	1
217	3	1	2	2	1	4	1	1	3	2	1	1	3	2	1	2	4	2	2	3	1	3	1	4	1	4	3	3	1	4	2	4	1	2	4	1	1	1	3	2	2	3	1	3	4	4	1	4	4
218	3	1	4	1	4	3	2	4	2	3	3	1	2	2	4	4	2	2	3	1	1	2	2	3	2	4	2	1	1	1	1	1	2	1	3	1	4	4	4	2	1	4	1	3	1	2	3	2	2
219	1	3	1	4	1	4	1	4	1	1	1	2	3	1	1	3	1	4	2	2	4	4	4	2	2	1	1	4	1	3	2	1	2	2	1	1	3	1	2	1	1	2	3	1	1	3	4	1	1
220	1	1	2	2	2	3	2	2	1	1	1	3	1	1	4	2	1	1	1	1	4	3	1	1	1	1	4	4	2	1	1	1	1	1	2	1	1	1	4	2	1	1	4	4	4	1	3	3	4
221	1	4	2	2	2	3	4	4	2	2	2	1	4	1	1	3	3	3	3	1	1	2	4	4	1	4	3	1	2	2	4	1	1	4	1	1	1	1	2	1	4	4	3	4	1	4	4	3	1
222	1	3	2	3	1	1	3	4	2	4	4	2	4	2	4	2	1	3	4	4	4	4	2	1	4	2	4	4	2	1	4	1	2	3	1	4	3	4	4	1	4	2	4	1	1	4	2	4	2
223	1	4	3	1	1	4	4	1	1	3	2	1	4	1	1	1	4	4	4	1	3	4	2	4	4	3	1	1	2	1	2	2	1	2	1	4	1	4	1	1	3	1	1	4	2	1	1	1	1
224	1	1	1	2	1	1	1	4	2	1	2	1	4	4	1	2	1	4	2	1	1	4	4	1	1	4	4	1	1	1	4	2	2	2	3	2	3	2	1	2	1	1	1	1	4	3	3	2	2
225	2	2	1	1	1	1	1	4	1	4	4	4	4	4	4	4	3	1	1	3	1	2	2	1	4	4	4	1	2	4	2	1	4	2	2	1	4	4	3	2	4	4	3	2	4	4	4	4	3
226	1	1	4	1	1	2	4	2	4	4	3	2	1	3	2	4	3	1	1	2	4	4	4	4	1	4	4	3	3	1	1	4	4	2	1	4	1	4	3	3	3	3	4	4	3	1	4	1	2
227	1	1	1	2	1	1	2	4	1	1	3	2	2	1	1	2	1	2	1	3	4	1	1	2	2	4	4	2	1	4	1	2	2	4	4	2	1	4	4	2	1	1	4	4	1	4	4	3	2
228	2	2	1	2	1	3	4	1	4	1	1	3	4	3	4	1	3	1	3	4	1	4	1	4	2	1	2	1	1	3	1	3	4	1	2	4	1	4	1	1	1	1	2	1	1	4	2	4	4
229	4	2	4	2	4	2	3	3	4	1	3	3	1	1	1	2	3	1	4	4	3	4	1	3	1	4	3	4	4	1	1	1	3	2	1	4	2	1	3	3	4	1	1	3	4	1	4	2	1
230	1	1	1	2	1	4	2	2	2	2	1	2	4	4	2	3	4	1	2	4	1	4	2	1	4	2	4	4	2	1	1	1	4	4	4	1	1	1	2	3	4	4	2	2	2	1	4	1	1
231	4	4	1	4	2	1	2	4	1	4	4	1	4	4	2	1	3	2	1	1	1	4	3	2	1	4	4	4	4	1	1	4	1	2	4	2	2	2	4	1	3	1	4	4	4	4	2	1	4
232	1	4	1	1	1	1	2	4	4	4	3	1	1	4	2	1	1	2	4	1	1	1	1	3	4	1	4	4	1	3	1	1	4	1	3	1	3	1	2	2	1	4	4	4	1	1	1	2	1
233	4	2	2	1	2	1	4	4	4	1	4	2	1	1	2	2	2	2	1	4	1	4	4	2	4	4	3	1	1	2	1	4	4	2	4	4	1	4	4	3	2	1	2	1	2	1	1	2	4
234	1	2	4	4	4	1	1	1	2	1	1	2	2	1	2	3	4	4	4	4	4	1	4	1	4	1	1	3	4	4	4	4	1	2	3	1	1	4	2	4	1	1	3	4	2	1	1	4	4
235	1	4	2	1	3	2	1	4	1	4	4	1	4	4	2	1	1	1	4	4	2	4	4	2	2	1	1	1	4	1	4	4	4	4	4	2	1	1	1	1	4	2	1	2	1	4	2	3	4
236	4	2	1	2	1	4	2	1	3	2	4	4	3	1	3	3	4	4	1	4	3	1	2	1	4	2	1	1	3	1	1	4	1	4	1	1	1	1	1	4	3	4	4	4	2	4	1	3	4
237	2	4	4	1	4	4	1	2	1	4	1	1	1	3	4	4	3	1	3	1	1	1	2	3	1	4	4	1	1	1	1	2	1	4	3	2	4	2	1	1	2	1	2	4	1	3	1	1	2
238	4	2	1	2	3	4	4	1	4	4	2	2	2	2	1	4	1	4	1	2	3	2	1	1	2	4	4	1	3	2	1	2	1	4	4	2	4	1	1	3	1	1	1	2	1	1	3	4	2
239	1	1	2	3	2	3	1	4	2	2	2	1	4	1	2	2	4	1	4	4	2	3	1	1	2	1	2	3	2	4	4	2	1	1	1	1	1	2	1	4	4	4	1	1	4	1	1	1	3
240	3	2	1	4	2	1	4	2	1	1	1	2	1	2	4	4	1	1	1	4	4	3	2	2	1	1	4	2	2	1	1	4	4	1	1	1	3	1	1	4	1	1	1	1	4	4	4	4	4
241	3	1	3	4	1	1	4	2	1	1	4	1	1	3	3	2	4	2	1	1	3	1	1	1	4	1	2	1	1	3	1	1	4	3	3	2	4	4	1	4	1	1	2	4	2	3	4	1	2
242	2	4	1	1	4	2	1	3	1	3	1	2	1	2	2	2	1	4	4	1	3	4	1	1	1	1	2	1	2	1	4	4	2	1	2	2	1	3	2	4	1	4	1	4	1	1	2	1	1
243	4	4	2	1	4	2	1	1	1	4	1	3	4	4	1	1	2	2	2	4	4	4	1	3	3	4	1	1	4	2	3	4	1	4	2	3	1	1	2	1	4	2	3	1	3	4	3	1	1
244	2	4	3	4	4	2	1	4	2	1	2	2	3	1	2	4	1	2	2	2	1	4	4	1	4	2	1	3	2	2	2	4	3	1	1	2	4	2	2	4	3	4	1	4	1	1	1	4	1
245	1	2	2	1	1	1	1	4	2	1	3	4	1	1	3	1	3	1	4	4	1	1	3	1	1	4	4	2	1	4	3	1	2	4	4	1	3	1	1	2	1	2	4	4	1	4	4	1	3
246	2	1	3	4	4	4	2	1	3	2	1	4	1	2	1	1	4	1	3	3	1	1	3	1	3	4	1	1	1	4	4	4	1	3	2	1	2	1	4	1	2	3	1	1	2	1	4	4	2
247	2	1	1	4	4	3	4	4	4	2	1	1	4	2	2	4	4	4	1	1	3	1	3	1	4	4	2	2	1	1	1	3	2	4	4	3	1	1	2	1	1	4	4	2	2	1	1	2	1
248	1	1	1	3	3	2	4	4	1	2	1	3	2	4	1	3	1	2	3	4	1	2	1	3	2	1	2	4	4	1	2	3	1	2	1	3	1	4	2	4	4	1	2	3	2	4	4	4	2
249	2	3	4	1	1	4	3	1	1	3	1	1	2	3	1	2	1	4	1	1	3	1	4	2	2	1	1	2	1	1	1	4	4	4	4	2	2	2	4	4	1	4	4	4	1	2	1	4	2
250	1	1	3	2	1	3	4	1	4	1	4	1	2	1	1	3	2	1	2	4	4	2	1	1	1	4	3	2	1	4	4	4	4	1	1	3	2	1	4	1	2	4	2	1	4	2	4	1	2
251	1	4	2	4	3	1	1	3	4	1	4	1	2	1	4	2	1	1	1	4	2	4	1	4	2	1	1	1	2	4	3	3	1	4	1	4	1	2	4	1	2	3	1	1	3	4	4	1	4
252	2	3	1	4	4	1	2	3	2	1	1	3	1	1	3	4	1	3	4	1	3	1	3	4	1	4	3	2	1	4	3	1	1	3	4	3	1	4	4	2	1	3	2	3	1	4	1	3	1
253	1	1	1	1	2	2	1	1	3	3	1	3	2	1	1	1	2	1	3	1	1	2	1	4	2	2	1	1	3	1	2	3	1	2	1	3	2	3	1	2	2	2	1	1	1	2	2	1	4
254	3	1	4	1	4	4	1	2	1	4	3	2	2	2	4	3	1	1	2	2	1	2	2	4	4	4	4	2	2	2	2	1	1	2	4	2	1	3	1	3	1	1	4	1	3	4	4	1	2
255	1	1	1	2	1	4	4	3	1	1	3	1	2	2	1	3	1	1	3	3	1	3	1	4	2	1	1	3	1	4	4	4	4	1	3	4	1	3	4	2	3	4	1	2	1	2	1	4	1
256	1	3	1	2	4	4	2	4	4	2	1	2	2	3	1	2	1	2	1	2	4	1	1	1	2	1	1	2	1	1	2	3	2	1	1	1	2	1	1	1	1	2	4	1	3	2	1	2	2
257	1	2	1	2	1	4	2	3	1	1	4	4	1	4	4	1	1	1	4	4	1	2	2	4	3	1	2	4	4	2	4	4	4	2	1	1	1	1	4	1	4	1	1	2	2	2	1	2	4
258	3	2	2	1	4	2	4	4	1	1	1	1	4	4	1	1	1	1	3	4	1	4	4	4	3	1	2	2	4	2	2	1	2	4	4	4	1	4	4	4	4	2	4	1	1	1	1	1	3
259	4	4	2	1	1	1	1	1	4	1	4	2	4	4	2	1	1	1	2	1	1	4	2	1	3	2	1	2	4	4	4	4	1	1	4	2	2	4	4	1	4	1	4	4	4	1	3	2	3
260	4	3	1	1	2	3	1	1	3	3	1	1	3	2	4	1	4	1	4	4	1	1	1	1	3	1	2	1	4	1	3	2	1	4	4	2	1	1	4	3	1	1	4	3	1	3	1	3	4
261	2	4	2	2	2	1	1	1	4	2	1	1	4	3	1	2	3	4	2	1	2	1	1	4	4	4	4	1	4	4	1	3	1	4	2	1	3	2	2	4	1	2	4	1	2	4	4	4	2
262	1	2	1	4	2	1	1	4	4	1	4	4	4	1	1	3	2	1	1	1	4	1	2	4	1	4	4	4	2	4	4	4	4	2	2	1	4	2	1	4	4	4	4	1	2	1	1	1	4
263	4	4	4	1	1	3	2	1	4	1	2	1	1	1	1	1	2	1	4	4	1	4	2	2	3	1	2	1	2	1	1	3	4	4	2	4	1	4	4	2	1	1	3	1	1	1	2	2	4
264	2	1	4	4	1	1	4	2	4	4	2	1	2	2	1	2	2	3	1	2	1	3	2	1	4	2	1	3	4	1	1	1	3	1	1	1	4	1	4	4	1	1	2	1	3	4	1	4	4
265	3	2	1	4	2	4	1	4	2	1	2	3	4	1	2	2	4	1	1	2	4	1	4	2	4	1	1	3	2	2	1	2	3	1	1	2	4	1	4	1	4	1	4	4	1	4	2	1	4
266	1	4	2	1	4	2	4	1	2	1	2	1	4	2	3	3	2	1	2	4	2	1	3	4	4	3	2	3	1	1	1	2	4	4	2	1	2	3	2	1	4	3	1	2	4	3	4	2	1
267	3	2	2	1	2	2	4	2	4	3	1	2	1	2	4	1	2	1	4	2	1	4	2	4	2	2	4	4	1	2	4	3	1	4	1	2	3	1	1	4	4	1	4	1	4	4	1	3	4
268	4	2	4	4	4	2	2	4	2	4	2	1	4	2	4	4	2	3	1	1	2	3	4	2	1	1	3	1	2	4	4	1	1	1	1	2	2	3	2	1	4	2	4	2	1	1	1	2	4
269	1	2	1	4	1	2	1	2	1	4	1	4	4	1	1	2	1	1	2	4	1	2	1	4	4	2	1	2	1	3	1	4	4	4	4	2	1	1	2	1	4	4	1	1	1	3	1	4	1
270	2	2	4	1	4	4	3	1	4	2	1	3	4	1	1	1	1	1	2	1	1	1	4	1	3	2	2	1	4	4	1	1	1	1	4	4	1	4	3	1	1	3	1	2	4	4	3	2	2
271	3	2	1	2	4	4	2	4	2	3	2	1	4	4	1	4	3	3	4	1	1	4	4	1	4	3	1	4	1	1	1	3	1	1	3	4	4	2	1	1	2	1	4	4	4	1	1	2	1
272	2	1	3	1	3	3	2	4	2	2	1	4	4	3	3	1	1	3	1	2	1	4	1	3	1	1	1	4	1	4	1	2	2	3	2	2	2	2	1	2	4	4	4	2	4	1	3	3	1
273	1	1	1	1	1	3	1	2	1	1	1	4	2	2	3	1	2	4	1	1	3	4	1	1	4	4	1	4	3	4	4	4	2	4	1	2	4	1	4	1	3	2	1	1	2	1	2	2	4
274	2	4	4	4	1	1	2	1	2	4	2	3	2	1	4	4	2	1	1	3	2	4	1	4	1	1	4	3	1	1	3	1	3	1	4	3	1	1	2	4	1	2	2	1	1	1	2	1	1
275	4	3	1	1	2	1	2	4	1	4	4	1	4	4	4	4	1	1	4	1	1	1	1	1	2	1	3	4	4	4	2	1	4	4	2	3	2	2	4	4	4	2	4	4	1	4	2	1	3
276	4	2	1	1	1	2	4	1	3	1	2	3	2	3	1	4	1	2	1	1	4	3	1	1	2	1	1	2	1	1	1	1	4	1	2	4	2	4	3	4	1	1	1	3	4	1	2	3	3
277	1	2	1	1	4	1	3	4	1	1	1	4	4	4	2	1	3	1	2	4	1	1	1	1	4	2	1	3	1	2	4	4	4	4	4	2	1	3	1	3	3	4	1	4	1	1	3	2	1
278	1	2	4	2	4	1	2	2	1	4	1	4	4	2	1	3	4	1	4	3	4	4	1	3	4	2	3	2	4	4	4	3	3	3	4	4	1	4	3	2	3	1	1	4	4	1	2	2	1
279	1	4	2	4	2	2	2	4	4	2	2	3	4	2	1	4	4	1	4	1	2	3	3	1	1	4	3	3	3	4	4	4	4	4	4	1	1	4	4	4	4	1	1	1	1	1	2	3	2
280	1	2	4	4	2	2	4	2	2	4	1	1	1	4	2	1	1	1	4	2	1	1	3	1	1	1	4	4	1	1	3	4	1	1	1	1	1	2	3	1	1	3	2	4	4	4	2	4	4
281	1	4	1	3	1	1	4	1	3	3	4	2	2	4	1	3	4	2	1	1	4	2	4	4	1	4	2	2	3	1	1	4	2	3	4	1	3	4	1	1	2	4	3	1	2	3	4	2	4
282	1	4	1	2	3	2	1	1	1	1	2	1	3	2	2	3	2	4	1	3	4	3	1	3	1	1	2	2	1	3	1	2	3	2	4	1	4	2	4	4	2	1	1	2	1	1	4	2	4
283	1	4	4	1	4	1	4	3	1	1	2	2	1	2	2	4	4	2	1	1	1	3	1	1	1	1	3	4	3	4	4	4	2	1	3	2	1	2	1	1	4	1	4	4	1	4	2	4	3
284	4	2	4	4	2	4	1	4	1	2	2	3	4	1	1	3	4	1	2	1	1	3	1	2	3	4	1	2	1	2	2	1	2	1	1	3	1	3	1	3	2	2	1	1	2	4	4	2	1
285	3	1	1	1	1	1	3	4	2	2	1	2	1	3	4	1	4	1	1	1	2	1	2	1	1	4	3	3	2	2	1	4	1	3	4	2	2	3	1	1	1	1	4	2	3	1	1	4	4
286	1	1	3	1	3	1	4	1	3	1	1	3	4	4	2	4	4	1	3	4	1	1	2	4	3	1	3	3	4	1	1	1	1	4	1	1	2	4	2	1	3	3	1	1	1	1	3	1	1
287	4	2	4	4	1	2	2	4	1	2	1	3	1	4	3	1	3	1	1	1	4	4	1	4	4	4	1	3	1	2	1	3	1	1	1	3	1	1	2	1	1	2	4	3	2	1	3	3	1
288	4	2	4	4	4	2	4	4	2	1	4	1	1	4	1	4	4	3	3	2	2	1	1	2	1	4	2	1	4	4	1	2	4	3	1	4	2	4	1	4	2	1	1	1	4	1	3	4	4
289	4	1	1	1	1	4	3	2	2	4	2	2	4	2	2	3	4	1	3	1	1	4	1	1	2	4	4	4	4	2	2	3	1	3	1	1	3	1	1	1	1	1	3	4	4	4	4	1	3
290	1	2	2	4	4	3	1	1	2	2	2	2	4	1	2	3	1	1	2	1	1	1	1	2	4	1	1	1	1	3	4	1	3	3	2	3	4	1	4	4	1	1	4	3	4	3	1	4	4
291	2	1	1	1	4	1	4	2	1	4	4	2	2	2	3	1	1	1	4	1	4	1	3	4	4	2	4	1	2	4	3	1	2	1	1	2	1	4	4	4	1	2	3	1	1	3	1	3	4
292	1	1	3	2	4	1	4	1	3	1	2	1	4	4	4	1	1	1	2	4	2	2	2	3	1	1	3	4	1	1	3	3	1	1	4	4	1	2	2	3	2	4	4	2	3	4	3	1	3
293	3	1	1	3	2	1	1	1	2	4	4	4	2	3	3	2	2	1	1	1	4	1	1	3	2	4	1	4	1	1	1	3	3	4	1	3	4	2	2	1	3	1	1	1	1	1	1	4	1
294	4	4	4	1	2	1	3	2	1	3	3	3	1	4	4	2	1	1	1	1	4	1	1	3	1	4	3	2	1	4	4	1	3	4	2	4	4	2	1	4	1	3	1	2	2	3	1	4	4
295	4	4	2	2	4	4	4	2	1	1	2	1	2	2	3	4	4	1	4	3	1	1	1	4	1	2	1	1	1	3	1	4	4	3	2	3	4	1	1	2	4	4	4	1	2	3	1	3	4
296	1	1	4	1	3	2	4	2	2	4	1	2	3	4	1	3	2	1	4	1	2	4	3	3	2	2	1	1	4	4	4	4	4	3	1	1	2	3	1	1	1	4	3	1	3	1	2	4	3
297	2	4	2	2	4	3	2	2	1	1	1	2	1	3	1	4	4	2	2	4	4	2	1	1	2	3	3	4	1	3	1	4	4	4	4	4	4	2	1	4	2	1	1	2	1	1	1	3	1
298	4	1	3	4	4	4	4	4	3	1	2	1	4	1	3	1	1	3	1	1	3	4	4	1	4	1	2	1	2	4	4	1	1	4	2	1	1	4	2	2	3	4	1	2	1	4	1	1	1
299	1	3	2	1	4	1	4	2	1	1	2	1	4	4	4	2	4	1	4	1	4	1	1	1	2	1	1	4	3	3	4	1	2	1	3	2	4	2	3	1	1	2	1	1	4	3	2	4	4
300	4	4	2	2	2	2	4	2	4	4	2	3	1	2	1	2	2	2	2	3	4	4	2	4	1	4	4	3	2	1	4	1	1	4	4	4	4	1	1	1	2	4	2	2	1	1	2	1	3
301	4	2	1	2	2	1	2	4	4	4	1	1	1	1	2	1	1	3	2	3	1	1	2	1	1	1	4	1	1	3	4	3	1	3	2	2	1	1	4	2	2	1	4	4	4	4	2	2	1
302	3	3	3	4	1	3	1	1	3	1	2	4	4	2	4	4	1	2	4	1	3	2	2	4	4	2	4	1	2	1	4	4	4	1	1	1	1	1	1	3	1	1	1	1	1	2	4	4	1
303	4	2	1	1	3	1	3	4	1	4	1	1	1	1	1	1	2	3	2	1	4	2	4	4	1	1	3	4	2	1	4	2	1	4	1	4	1	1	1	1	3	1	1	1	4	2	3	4	4
304	1	4	4	1	2	2	4	2	1	4	2	4	1	2	1	4	1	4	4	2	3	1	2	3	4	2	1	4	4	1	4	2	2	2	2	3	4	2	2	4	2	2	1	2	1	4	1	2	1
305	1	4	4	2	1	1	1	4	3	4	1	1	1	2	2	2	1	4	4	1	1	1	2	2	4	1	4	1	1	2	1	1	1	1	2	3	2	4	4	2	1	1	1	2	2	3	2	3	4
306	1	3	3	1	2	2	3	1	4	4	3	1	1	4	4	3	1	4	4	3	1	1	2	2	3	4	4	4	2	1	1	2	4	4	1	4	4	1	4	1	3	1	3	3	3	1	4	3	1
307	4	1	4	4	2	1	1	2	1	2	4	4	3	1	1	3	1	3	4	4	1	4	1	3	1	4	4	4	2	1	3	3	1	1	2	1	4	1	1	4	2	1	4	2	2	4	1	1	2
308	2	3	3	4	1	4	1	2	1	4	2	3	4	1	1	4	1	1	3	3	1	4	1	4	4	1	4	3	2	1	4	2	3	1	4	4	2	3	2	4	4	1	4	1	2	4	3	4	4
309	4	1	4	3	2	4	1	3	2	4	1	1	1	1	1	1	3	2	4	1	1	1	1	1	2	1	1	4	1	4	1	2	1	1	1	2	3	1	1	1	1	3	1	1	1	1	2	4	1
310	1	2	2	1	4	4	1	4	1	2	2	1	2	2	2	1	1	3	1	1	1	4	2	4	4	1	1	1	2	2	3	1	1	1	3	2	1	1	4	4	4	2	1	1	1	3	2	2	1
311	2	1	2	1	1	1	1	3	1	2	1	1	1	4	4	1	3	4	4	2	4	4	4	1	1	3	2	1	4	2	1	1	2	3	4	1	1	4	2	4	4	2	4	4	4	1	3	1	3
312	3	1	2	1	2	4	3	4	2	1	4	4	4	1	4	4	1	3	1	1	1	1	3	1	4	4	1	1	4	2	1	1	2	4	1	1	2	4	1	1	1	4	1	3	1	4	4	2	1
313	1	4	4	1	3	3	1	1	3	2	1	3	3	4	1	2	1	4	4	1	1	1	1	2	4	2	4	4	1	1	2	4	2	1	4	4	1	4	4	1	3	2	1	1	2	2	4	1	1
314	4	2	2	4	4	2	1	2	4	4	1	1	3	1	3	2	1	3	2	3	1	1	1	2	1	1	2	1	2	4	1	3	1	4	2	2	3	1	2	1	4	1	1	3	3	2	4	2	4
315	1	3	2	3	1	4	3	4	4	1	4	1	4	4	1	2	3	2	1	4	4	4	4	1	4	4	1	1	3	2	2	4	4	1	4	4	4	3	4	4	1	2	2	4	1	1	4	3	3
316	1	1	2	1	4	2	1	4	2	1	4	1	1	1	2	1	4	2	4	1	4	4	1	2	1	1	2	3	4	1	4	4	2	1	2	2	3	2	4	4	3	1	1	4	2	1	4	4	4
317	1	2	4	3	1	3	1	3	1	1	4	1	2	1	4	3	4	4	4	1	2	2	1	4	4	1	2	1	4	4	4	2	4	3	1	1	4	4	4	1	4	2	2	3	1	1	1	2	3
318	4	2	1	4	4	1	2	1	1	1	3	3	1	1	2	1	4	2	1	4	2	1	1	1	3	2	3	2	4	4	4	1	4	1	3	1	1	2	1	2	4	2	1	4	2	3	1	1	4
319	4	3	1	4	1	4	1	3	2	1	3	1	1	4	1	3	1	1	4	4	2	1	1	3	2	4	1	1	4	1	2	4	1	4	3	2	3	1	2	2	3	2	4	4	1	2	1	4	1
320	1	1	3	3	1	1	4	1	2	1	3	1	1	2	1	3	4	2	1	3	2	1	1	2	1	4	2	1	1	2	4	2	4	4	4	1	3	1	2	4	4	2	1	4	4	4	1	4	4
321	2	4	2	4	4	4	1	4	1	2	1	4	1	4	3	4	4	1	3	3	1	2	4	1	2	1	1	3	1	1	1	4	2	2	1	4	4	2	1	1	2	3	4	3	1	3	1	3	3
322	2	4	4	4	4	2	1	1	4	3	1	3	1	3	4	3	4	4	4	3	2	1	1	3	2	4	1	4	2	3	3	4	1	4	4	1	3	1	2	1	1	4	4	4	1	2	3	1	1
323	2	1	1	1	1	2	2	1	2	1	4	4	1	4	2	1	2	1	1	1	2	4	1	1	4	3	1	3	4	4	4	2	1	4	4	2	1	4	4	4	2	4	1	4	2	1	4	1	1
324	1	4	1	3	4	2	3	4	1	1	3	4	1	4	1	4	2	1	2	4	2	1	4	4	4	1	1	1	3	2	1	3	2	3	4	1	4	2	4	4	1	4	4	2	1	4	4	1	1
325	3	1	4	4	1	2	1	4	3	3	1	2	1	4	2	1	1	2	4	1	1	1	1	1	1	1	3	1	1	1	1	1	2	1	1	2	3	4	1	1	3	2	4	2	4	4	1	4	4
326	3	3	2	4	4	4	1	4	2	1	2	1	1	4	1	2	2	2	1	4	1	3	1	2	2	4	1	4	3	2	1	1	1	3	1	2	1	1	2	2	4	4	3	1	2	4	4	2	1
327	4	4	4	1	4	1	1	2	3	1	1	4	1	3	2	1	4	2	4	1	3	1	1	2	2	4	1	3	3	2	1	1	2	3	4	4	1	4	1	1	1	2	1	3	3	2	4	4	4
328	4	1	3	1	3	1	4	2	4	4	4	1	3	3	1	1	3	1	3	2	3	3	4	1	1	3	1	4	2	1	1	1	2	1	4	2	1	4	1	1	3	4	4	4	1	2	4	2	2
329	2	3	2	1	2	2	3	1	1	4	2	1	1	1	4	1	4	1	1	1	4	4	2	4	4	3	2	2	1	4	4	1	2	1	1	3	1	1	3	2	4	1	3	4	1	1	1	1	3
330	4	2	4	4	4	1	3	4	1	1	1	2	2	2	4	4	1	1	2	1	3	2	4	3	2	4	2	3	4	1	1	2	4	4	2	4	4	1	2	1	2	1	3	1	1	4	1	3	4
331	2	2	4	3	2	1	4	4	2	1	3	2	3	4	1	1	3	1	1	1	2	1	4	4	4	3	1	1	4	1	3	4	2	4	4	1	2	1	4	1	3	2	4	1	4	1	3	1	1
332	3	4	1	1	1	4	3	1	4	4	1	1	4	3	2	1	1	2	1	1	4	4	1	1	1	1	2	3	4	4	1	4	1	4	4	2	1	4	4	3	4	2	2	3	2	2	2	1	1
333	3	1	1	3	4	4	4	1	1	4	2	4	3	4	3	4	1	4	4	3	4	3	2	4	4	3	4	4	3	3	1	1	2	1	3	3	3	4	2	1	1	4	4	2	2	1	1	2	4
334	1	1	2	1	1	2	1	4	2	1	2	1	1	1	2	1	1	4	3	4	1	4	4	1	1	1	1	1	1	2	3	4	3	1	1	1	1	1	2	2	4	1	4	4	4	1	4	1	1
335	1	3	1	4	3	1	1	4	2	1	4	2	1	3	2	1	1	3	1	1	2	1	4	2	1	4	2	1	4	1	3	1	1	1	1	2	1	4	1	3	4	2	4	4	2	1	4	1	1
336	4	2	4	1	1	4	4	2	3	3	4	1	1	3	1	1	1	1	1	3	1	3	4	3	1	1	2	1	1	4	1	4	4	2	2	2	1	1	2	1	1	3	2	3	2	2	1	3	2
337	1	2	1	1	4	2	1	2	4	4	2	1	1	2	3	2	4	2	1	4	1	1	1	1	3	4	1	1	1	2	3	4	2	1	1	2	1	1	1	4	1	2	1	1	3	2	4	1	4
338	4	2	1	4	4	1	1	2	3	2	3	1	4	4	2	1	1	1	1	1	2	1	1	1	4	3	1	1	4	2	3	2	4	4	4	1	4	4	2	4	4	1	1	2	4	1	3	2	2
339	2	3	2	4	4	1	3	1	4	4	1	3	1	1	2	1	1	2	3	1	3	1	1	1	1	2	1	4	4	1	4	4	2	1	4	2	1	2	4	4	3	2	1	4	2	4	1	1	1
340	1	1	2	1	1	2	3	1	1	1	1	1	2	1	4	4	2	2	4	3	2	1	1	1	1	3	1	1	2	2	1	3	4	4	4	1	2	3	2	1	4	1	2	1	2	3	1	1	1
341	1	2	1	1	2	4	1	4	1	1	3	1	3	4	1	1	2	1	4	2	4	1	4	2	4	1	4	3	4	1	2	1	2	1	1	3	1	2	1	4	2	4	4	1	1	1	2	1	4
342	4	3	4	4	1	1	4	4	2	3	4	4	1	4	2	3	1	1	3	1	2	3	4	3	1	1	1	3	1	2	1	1	4	4	1	4	3	2	1	4	2	1	2	2	2	1	1	4	1
343	3	1	2	3	4	4	1	4	3	2	4	2	4	2	4	4	3	1	2	4	2	1	4	3	1	1	2	3	2	2	2	4	1	4	4	4	4	1	2	2	4	2	1	1	2	2	4	2	4
344	1	1	2	1	1	2	4	4	1	4	1	2	1	4	1	3	1	1	4	3	2	4	4	2	1	4	1	3	1	3	1	1	4	4	4	3	1	4	2	2	4	2	4	3	2	4	4	4	2
345	4	1	4	2	2	1	3	4	1	1	4	1	3	4	2	1	1	2	3	2	1	4	2	1	1	1	3	1	1	2	1	1	2	4	1	2	1	1	2	1	1	1	4	1	1	4	4	2	3
346	4	4	1	2	1	2	2	4	3	2	1	3	1	4	3	3	4	1	1	4	2	1	1	4	1	4	2	4	4	1	1	1	2	1	4	1	4	2	3	2	3	1	1	2	3	1	3	3	4
347	1	1	2	2	3	1	3	1	2	3	1	1	2	1	3	1	1	1	1	2	1	3	4	2	3	1	2	3	1	1	4	4	1	1	1	4	3	1	4	4	2	3	4	4	4	1	4	1	3
348	2	4	2	4	4	3	1	3	2	3	1	3	1	1	4	3	1	1	2	4	1	4	4	2	1	3	1	2	3	1	4	2	1	1	1	2	1	1	1	4	4	4	3	1	3	3	2	2	1
349	4	2	4	1	4	1	4	4	2	3	1	1	1	1	1	4	4	2	1	4	1	2	4	1	2	1	1	3	1	1	3	4	1	1	1	2	4	1	4	2	3	1	1	2	2	2	2	3	4
350	4	1	4	4	3	1	1	1	2	4	4	1	1	1	2	1	3	2	3	4	1	1	1	1	4	4	2	2	4	2	4	4	1	1	4	4	4	3	4	1	3	3	3	4	1	4	2	3	1
351	2	4	4	3	1	2	1	4	4	2	4	2	3	1	4	4	1	3	4	1	3	3	4	1	1	1	4	3	4	1	4	2	4	2	2	3	3	2	1	1	1	1	1	1	3	3	1	1	1
352	1	1	1	3	1	1	1	1	4	1	3	4	4	3	2	2	1	2	2	1	1	1	1	2	4	2	1	1	1	1	2	3	2	1	4	2	1	4	4	2	1	4	4	4	1	1	1	1	2
353	1	1	1	2	2	3	1	1	2	4	4	1	2	3	1	4	4	2	4	1	4	2	1	4	1	2	4	1	1	1	4	4	1	1	2	4	2	4	4	4	2	2	1	2	2	1	4	1	4
354	1	4	1	3	4	2	1	3	1	1	1	4	1	3	4	4	4	1	2	1	2	1	3	1	4	1	2	3	1	1	2	1	2	1	2	4	4	1	1	1	1	2	2	4	1	4	1	3	2
355	1	1	1	1	2	3	2	1	1	1	3	2	1	1	1	3	1	2	4	4	1	4	4	1	4	4	2	1	4	2	3	1	1	1	3	4	4	1	2	1	3	1	2	3	2	4	1	1	2
356	4	1	2	3	3	1	1	4	1	1	1	2	1	1	1	1	1	3	3	2	1	1	1	4	1	4	1	1	3	2	1	1	3	3	1	3	4	3	4	4	4	4	1	1	4	1	2	3	4
357	2	4	2	4	4	2	2	3	4	1	4	4	4	4	4	4	1	4	2	4	3	3	1	1	1	1	3	2	4	2	3	4	2	1	4	2	1	3	1	4	1	1	1	1	1	2	3	1	3
358	3	1	2	4	3	2	1	3	1	2	1	3	4	1	4	1	1	1	4	2	2	1	2	2	4	1	4	1	4	3	4	3	1	4	2	2	1	1	2	1	1	1	1	4	1	1	1	3	4
359	4	2	3	1	1	4	4	4	4	4	4	2	3	1	2	1	3	3	1	1	4	3	1	2	1	4	2	1	4	3	3	2	2	1	3	2	1	1	3	3	1	2	2	3	2	2	1	2	1
360	2	1	1	1	4	3	3	4	2	1	4	1	1	2	1	1	1	2	1	1	4	1	4	2	1	3	2	1	1	2	2	4	1	3	4	2	1	1	1	4	1	1	3	4	4	4	3	1	3
361	1	1	1	1	2	1	1	1	2	4	4	2	1	4	2	1	1	1	4	1	3	4	4	2	1	1	3	2	4	3	2	4	2	4	1	2	3	3	3	1	3	2	1	1	1	1	2	1	1
362	1	2	4	1	4	2	3	1	1	1	1	2	1	1	1	1	1	2	3	1	2	1	1	2	1	1	2	3	3	2	3	4	1	1	1	2	1	1	2	3	4	2	3	4	1	1	1	4	4
363	1	3	1	1	2	2	1	4	3	1	1	1	1	1	2	1	4	2	1	1	4	1	4	2	1	1	3	2	3	1	1	1	3	1	1	4	4	2	2	1	1	1	1	1	2	1	2	3	4
364	2	3	4	3	1	2	1	1	1	1	1	3	1	1	4	4	1	1	1	4	2	1	1	1	4	2	3	2	4	4	3	1	2	1	1	2	3	1	1	2	2	1	1	1	1	4	2	4	4
365	1	1	2	4	4	2	1	4	4	3	1	4	3	1	2	1	4	2	1	2	2	4	4	2	4	4	1	1	4	4	4	1	2	4	4	2	4	1	1	3	1	2	1	4	1	3	4	2	3
366	1	1	4	4	2	1	1	4	2	4	4	2	1	1	2	3	4	4	4	4	4	3	4	1	1	4	2	3	1	2	4	1	1	1	1	1	1	1	2	3	2	2	4	4	1	1	4	2	1
367	4	4	1	1	3	2	3	4	1	2	1	3	1	1	4	3	2	3	3	1	4	4	2	1	3	4	2	2	4	2	2	1	2	1	4	4	3	1	4	4	4	1	1	4	3	1	3	4	3
368	1	1	3	3	2	3	1	1	1	1	3	4	4	1	2	3	4	2	1	1	1	4	1	2	3	4	1	2	1	3	1	1	1	1	1	1	2	1	1	4	4	1	4	4	1	1	1	1	1
369	1	4	4	4	1	1	1	4	2	2	1	1	3	1	1	1	3	1	3	1	1	1	1	1	4	4	1	1	1	1	4	4	1	1	1	4	4	4	2	3	1	1	3	1	4	4	4	4	2
370	2	4	4	1	1	1	3	3	2	3	1	1	2	4	1	4	4	4	1	1	3	3	3	4	2	1	4	1	1	4	2	4	1	1	4	2	1	4	2	3	1	3	2	1	1	1	1	2	1
371	4	4	2	1	4	2	1	1	4	2	1	1	4	4	3	1	3	1	1	3	2	3	3	3	1	4	3	4	4	1	3	1	1	2	1	2	2	4	4	1	4	2	2	1	1	1	1	3	4
372	3	1	1	4	4	1	2	2	4	1	1	2	4	1	3	2	1	1	3	3	1	1	4	2	2	1	1	2	2	4	1	3	4	2	1	2	1	1	2	1	1	2	4	4	4	1	3	4	4
373	1	1	1	3	3	1	2	2	4	2	3	4	4	1	3	4	2	2	2	4	1	2	2	4	2	1	1	2	2	4	3	1	1	1	1	1	1	4	3	2	1	1	1	3	1	4	3	4	1
374	2	4	4	1	1	4	2	3	4	1	3	4	1	4	2	1	2	1	2	3	2	4	4	4	1	1	1	4	4	1	2	2	2	2	4	4	1	4	3	4	4	1	3	3	4	2	4	1	1
375	4	4	2	1	1	4	4	1	3	1	3	4	4	1	4	4	3	1	3	1	1	4	4	3	4	4	4	2	1	1	2	1	1	1	4	2	1	1	2	3	3	4	1	4	2	1	4	4	2
376	4	1	4	1	1	1	1	1	2	4	4	4	2	1	4	2	1	1	2	3	2	2	2	4	1	4	4	4	4	2	1	1	4	3	1	1	2	2	4	1	1	3	1	1	4	3	3	1	4
377	1	4	4	2	3	1	3	1	1	4	3	1	1	4	4	2	1	1	1	1	1	1	3	4	1	1	4	1	1	2	2	4	4	1	4	4	1	1	1	2	2	4	2	1	3	4	4	3	1
378	1	4	4	1	4	4	2	1	4	4	4	1	2	1	2	2	3	1	4	4	1	3	4	4	2	1	1	2	1	4	2	1	3	2	1	1	4	4	1	2	1	1	2	3	1	1	1	4	2
379	1	1	1	1	3	2	3	1	1	1	1	3	1	2	2	1	2	3	4	4	2	4	4	1	3	2	4	1	1	1	1	4	4	2	4	1	2	1	4	3	3	4	2	1	1	1	3	1	1
380	4	1	4	2	1	3	3	2	4	1	1	3	1	2	4	2	1	4	4	3	1	4	4	1	2	1	3	2	2	4	4	4	1	3	3	4	2	4	2	2	4	4	1	1	4	3	4	4	1
381	4	4	1	1	1	1	3	2	4	2	2	4	2	1	1	4	4	1	1	4	3	1	3	4	2	2	4	2	1	4	4	4	3	2	1	4	1	1	2	4	4	2	1	4	4	4	1	3	2
382	4	4	1	1	4	4	2	1	1	4	1	3	1	1	1	1	4	3	2	1	4	2	1	1	1	3	1	2	3	1	3	1	1	4	4	1	4	3	4	1	3	1	2	4	4	1	1	1	1
383	1	3	1	3	3	4	2	4	1	1	1	3	4	4	1	4	4	3	2	1	1	3	1	1	2	1	4	1	4	2	2	4	2	2	3	3	1	4	4	1	3	2	4	2	3	1	1	3	4
384	1	4	4	2	3	1	4	1	4	3	2	3	4	2	1	4	2	1	4	1	1	1	2	3	1	4	4	4	2	3	4	1	1	2	4	4	1	2	4	4	3	3	4	2	3	4	2	1	4
385	4	4	3	1	1	1	4	3	3	1	2	2	1	2	1	1	2	4	4	4	1	1	4	1	1	1	4	1	1	4	4	1	2	2	1	2	4	2	2	4	1	1	3	1	4	2	3	3	3
386	1	1	4	4	2	4	4	1	1	1	2	4	1	2	1	4	4	4	4	1	3	1	2	1	4	4	4	1	2	1	1	2	1	4	1	1	3	1	2	1	3	1	4	2	4	3	4	1	4
387	4	2	4	3	4	1	3	3	3	4	3	2	3	1	1	1	2	2	4	4	1	4	2	1	4	3	3	4	1	3	1	1	1	4	2	1	1	3	2	4	1	4	1	1	1	1	4	3	4
388	4	2	1	1	1	1	4	1	1	1	3	2	3	1	1	4	2	1	2	3	1	1	1	4	2	1	4	4	4	1	3	1	4	4	2	4	1	1	1	4	2	1	3	1	1	1	4	4	1
389	1	3	4	4	2	4	3	2	1	1	1	4	1	2	3	1	1	2	4	2	4	4	2	4	4	2	2	3	4	4	1	3	1	1	2	4	4	2	1	4	2	1	1	1	1	1	3	1	1
390	1	1	4	4	1	4	3	1	1	3	1	3	4	4	4	4	2	1	2	4	3	2	3	4	1	2	1	2	4	1	2	2	4	2	2	4	4	1	4	1	4	2	1	3	4	1	3	2	3
391	1	1	1	1	1	1	3	2	4	1	4	4	2	2	4	3	4	4	1	1	1	2	1	4	2	1	1	1	1	2	3	1	1	2	1	4	2	1	1	3	1	1	4	4	1	2	1	2	2
392	1	2	4	4	2	4	2	1	1	1	2	3	3	1	2	4	4	2	4	4	1	4	3	1	1	4	2	4	4	1	3	3	4	1	4	4	2	1	1	2	4	4	2	1	1	3	1	1	1
393	4	4	4	1	2	4	4	1	3	1	4	2	1	4	4	1	1	1	2	1	1	2	4	4	2	3	1	2	4	4	1	1	1	3	2	3	4	1	3	1	1	3	1	2	2	1	4	4	2
394	1	4	2	1	3	1	4	3	1	2	1	1	2	3	2	2	4	4	2	1	3	2	2	1	3	2	4	1	2	3	1	1	4	2	3	2	4	1	4	2	1	1	4	4	2	1	1	3	2
395	4	1	4	2	1	1	2	3	4	1	4	4	1	4	4	2	1	4	1	1	4	4	1	3	4	4	4	1	1	4	2	3	4	1	2	1	1	3	2	1	2	1	1	3	4	1	1	1	1
396	2	4	2	4	4	3	4	4	4	4	2	1	2	1	4	1	4	2	1	1	2	1	4	1	2	1	2	4	4	1	4	4	4	4	4	3	1	1	4	4	1	2	1	1	3	1	1	2	4
397	1	4	3	3	4	1	1	1	1	3	4	1	2	3	1	1	1	1	1	1	2	1	1	1	1	3	2	3	1	3	4	1	1	4	3	1	3	4	4	1	4	2	1	4	2	3	2	1	4
398	4	4	1	1	3	3	3	3	1	4	4	4	3	4	1	2	1	2	3	1	1	2	1	1	1	2	3	1	1	3	4	4	2	1	1	4	4	4	2	2	3	2	1	4	2	4	1	1	1
399	2	4	2	4	3	3	4	2	1	2	2	2	4	1	1	1	1	2	1	1	4	3	1	1	4	1	4	3	4	4	1	3	3	3	4	2	4	4	1	2	3	3	1	3	2	4	2	4	4
400	4	4	3	2	3	4	1	3	1	1	2	1	4	1	2	4	4	2	1	4	1	3	1	1	2	2	1	4	1	4	1	3	1	2	1	3	1	3	2	1	1	1	3	2	4	3	1	4	1
401	1	2	2	4	3	1	1	4	4	2	1	4	2	1	1	4	1	4	1	2	1	4	2	2	1	4	4	1	2	1	3	2	3	1	3	4	2	4	4	1	1	1	3	3	1	1	4	4	4
402	1	1	1	3	1	1	3	1	4	3	2	1	4	2	1	4	2	1	4	2	4	1	2	1	4	2	1	4	1	3	4	4	4	1	3	1	1	2	1	1	1	1	3	2	3	3	1	1	1
403	1	3	2	1	2	3	4	1	1	1	4	4	2	1	1	1	2	3	4	1	2	1	2	1	1	2	4	1	1	4	2	1	1	4	1	1	2	2	2	4	4	1	4	4	2	2	1	3	4
404	1	3	2	3	1	1	4	1	4	3	1	2	1	4	1	4	1	1	1	1	1	1	1	3	4	2	2	3	2	1	4	4	4	2	3	1	1	4	1	3	1	3	4	1	4	3	1	3	1
405	4	4	1	4	1	2	4	2	2	4	4	4	3	4	4	1	2	1	2	4	4	4	2	2	4	1	3	4	3	2	1	4	1	3	1	4	2	2	1	2	2	3	1	2	1	1	3	3	4
406	1	2	4	1	4	1	4	2	1	2	2	4	1	1	4	1	1	2	1	1	1	1	4	3	2	1	3	4	2	4	1	2	1	1	2	1	2	4	4	2	1	1	1	2	3	2	4	4	2
407	2	1	4	1	1	1	1	2	3	1	4	2	1	3	1	3	3	1	1	1	3	4	4	1	3	1	1	3	4	4	4	1	4	1	1	4	1	1	4	2	3	2	4	4	4	2	1	1	1
408	4	1	4	2	2	1	4	4	3	3	3	4	2	4	4	1	4	4	4	3	4	3	2	4	1	1	1	2	1	2	1	4	2	3	1	1	3	1	1	2	1	2	2	4	4	3	3	2	4
409	2	4	1	1	4	1	1	1	1	1	4	2	3	3	2	2	1	2	4	3	1	1	1	3	1	2	1	1	2	4	1	1	1	4	1	3	1	3	2	4	4	4	2	1	4	1	2	4	4
410	1	3	2	1	1	4	4	4	1	2	4	4	1	4	4	2	1	4	1	4	4	4	2	2	1	2	4	2	4	1	1	2	4	2	1	4	2	1	4	4	4	1	2	2	1	3	1	4	3
411	2	4	4	1	1	1	1	2	1	4	2	4	1	4	4	2	1	4	2	1	4	4	4	1	1	3	1	3	3	4	1	2	3	2	4	4	1	1	1	1	3	1	1	1	3	2	1	4	4
412	2	1	1	2	1	4	2	1	4	1	3	4	1	1	3	1	4	3	1	3	1	3	1	2	4	4	1	2	4	4	2	1	4	2	1	4	1	3	4	1	3	3	1	1	4	3	1	1	2
413	1	3	1	4	3	1	2	4	1	1	3	2	1	4	1	4	3	4	4	1	3	1	1	1	1	3	1	4	4	4	4	1	1	1	1	1	1	3	2	2	1	2	2	1	1	4	1	4	4
414	1	4	2	1	1	1	1	1	4	1	2	4	1	1	4	2	1	4	3	2	4	1	4	4	1	4	4	4	4	1	4	4	4	1	2	1	1	1	1	2	3	4	2	2	3	2	1	1	1
415	1	3	4	1	1	1	1	4	2	3	4	4	4	4	4	4	4	1	1	3	4	2	1	1	4	1	3	2	2	3	4	4	1	4	3	1	3	1	4	2	1	1	2	3	4	2	1	4	1
416	2	1	4	1	3	1	1	4	2	2	1	3	2	2	4	4	3	4	4	1	4	1	1	3	1	3	4	2	2	4	2	2	4	4	3	4	2	4	4	2	1	2	4	3	1	1	3	1	1
417	2	3	4	1	1	1	1	4	2	4	4	4	4	1	4	2	2	4	2	1	3	2	1	4	4	4	4	2	3	1	2	1	4	2	1	1	1	4	4	2	1	1	2	1	4	2	3	1	2
418	2	4	1	4	4	2	4	1	4	2	1	2	2	3	4	4	2	2	2	1	1	2	4	4	2	1	1	1	2	4	1	2	1	1	4	1	3	3	1	2	2	3	1	1	1	1	1	4	2
419	1	1	1	4	4	4	1	1	1	2	3	2	1	1	1	4	1	4	4	4	3	3	1	1	2	2	4	4	4	3	3	1	3	1	1	4	1	1	1	4	4	4	2	1	1	4	4	1	1
420	1	1	3	2	2	4	1	4	4	2	1	4	2	1	1	4	1	4	2	1	1	4	1	4	2	1	1	4	1	4	2	2	1	2	4	2	1	1	4	2	2	4	3	2	4	4	4	3	3
421	2	3	1	1	3	1	3	4	1	3	3	4	2	1	2	2	3	4	2	4	1	1	3	1	1	1	2	1	1	1	3	4	4	1	1	2	2	3	2	1	3	4	2	2	1	4	1	3	1
422	1	3	4	1	3	1	1	1	1	2	3	1	2	1	4	2	3	2	4	4	1	1	3	4	2	2	3	2	1	1	2	1	4	4	4	1	1	3	1	2	3	1	1	4	4	3	3	1	3
423	2	1	4	4	3	1	4	3	1	1	3	2	2	4	4	1	3	1	3	3	1	2	2	1	2	1	2	2	4	1	4	1	1	1	1	1	4	1	2	2	2	3	2	4	4	1	1	2	3
424	4	2	4	4	4	1	1	1	4	4	1	1	4	3	1	4	2	1	1	4	2	2	1	2	1	4	4	4	4	1	1	2	4	4	1	4	2	1	1	4	2	4	1	2	1	1	1	4	4
425	1	4	4	1	2	1	1	4	4	1	1	2	4	4	4	4	2	2	4	4	4	4	1	1	1	4	4	4	4	4	1	1	2	1	2	1	1	1	4	3	2	1	4	1	1	3	3	2	1
426	1	2	4	4	2	1	2	3	1	1	2	3	4	4	3	4	1	4	3	2	2	4	3	1	1	2	2	4	2	4	1	4	3	1	1	4	2	4	4	2	3	3	4	2	4	1	2	2	4
427	1	1	1	4	3	3	4	2	4	4	2	4	2	1	4	4	2	2	3	2	1	1	2	4	4	4	4	1	1	4	4	2	3	1	2	3	4	1	3	1	4	3	4	3	1	3	4	4	2
428	1	1	4	4	1	3	4	1	4	4	1	1	4	1	1	3	1	4	4	2	1	4	2	1	1	2	3	2	3	4	1	2	1	4	2	1	1	1	4	3	2	3	1	2	1	1	1	1	4
429	1	2	1	1	4	4	3	2	2	4	4	3	1	2	1	4	1	4	4	4	4	1	1	3	2	2	1	2	4	4	2	2	2	1	1	1	2	3	2	1	3	3	4	1	4	2	1	3	3
430	3	2	1	1	2	4	1	2	4	2	2	1	1	2	3	2	2	1	1	2	1	2	1	1	1	3	3	1	2	3	2	2	1	1	2	3	2	4	1	1	4	1	1	3	4	4	1	3	2
431	1	4	1	1	3	4	4	2	4	1	4	2	4	3	1	1	3	1	3	4	4	2	2	4	1	4	4	1	3	1	2	1	4	4	4	2	1	1	3	2	4	4	1	4	4	2	1	2	3
432	1	3	1	2	1	1	4	1	4	1	1	3	4	1	4	3	2	1	1	4	2	4	1	4	2	3	2	1	1	1	2	1	2	4	1	4	2	1	1	1	4	2	3	4	1	1	3	3	3
433	3	2	4	4	1	3	1	1	1	3	4	4	2	3	2	4	4	4	2	3	4	1	4	4	3	2	4	2	1	4	2	3	4	2	3	1	2	3	4	1	3	4	1	1	1	1	1	4	2
434	1	1	4	1	1	1	3	3	4	1	1	1	2	1	2	2	1	1	4	1	4	2	4	4	4	4	4	1	1	3	1	1	3	2	3	1	1	1	3	2	1	3	2	4	1	4	4	2	3
435	1	1	4	1	4	3	3	1	1	3	2	2	3	4	4	1	1	3	2	1	1	2	2	4	1	1	1	2	1	4	1	4	1	1	2	1	4	4	4	1	2	4	1	2	3	2	1	1	3
436	2	1	1	3	3	1	3	1	1	1	1	4	1	1	4	2	1	1	4	4	3	4	4	4	1	1	1	2	4	4	1	4	1	2	3	1	2	1	1	4	4	4	1	1	3	1	1	2	3
437	1	2	2	4	2	4	4	1	1	4	2	4	2	1	3	2	2	1	1	4	1	4	1	1	1	1	4	4	1	1	1	2	3	2	1	3	4	1	4	4	2	1	1	2	3	4	1	2	4
438	3	1	1	1	1	2	2	3	1	1	1	4	3	2	1	4	1	2	4	2	3	2	2	4	4	1	1	2	4	3	4	2	4	2	3	1	1	1	2	1	4	4	4	1	1	1	3	2	1
439	1	1	3	4	1	1	1	2	1	4	2	4	3	2	1	1	4	4	1	1	1	4	2	3	4	2	1	4	2	1	4	1	1	1	1	1	1	4	4	1	3	1	1	1	1	1	1	3	4
440	4	1	1	1	1	1	2	4	3	4	4	4	1	2	1	4	2	3	3	4	4	4	1	2	4	1	1	3	1	1	1	1	1	1	2	4	1	1	1	1	2	3	4	1	1	1	4	4	1
441	1	3	1	1	2	1	3	4	4	2	3	1	1	3	1	1	1	1	2	2	4	1	3	4	1	2	1	1	4	3	2	1	1	4	4	4	4	2	1	1	3	4	1	2	1	3	1	1	1
442	1	2	1	1	2	4	4	1	3	4	3	3	1	2	1	2	1	4	4	1	1	1	4	4	1	3	1	1	1	1	1	3	1	1	1	1	1	4	4	2	1	3	4	1	1	1	2	1	4
443	1	2	1	1	2	3	4	1	1	2	4	4	1	4	3	3	2	1	1	3	4	1	2	1	1	1	1	2	1	1	2	3	2	4	2	4	3	1	1	4	1	4	4	2	1	3	1	4	3
444	3	1	2	4	1	1	1	4	4	3	1	1	4	3	2	1	2	4	2	4	4	1	1	1	1	2	4	1	4	3	4	1	1	1	2	3	4	1	2	4	3	4	4	2	1	1	2	3	4
445	4	1	1	1	2	3	3	1	1	1	2	3	4	1	4	4	4	4	1	2	1	4	2	4	1	2	1	3	1	1	3	1	2	4	2	4	4	2	3	4	1	1	4	4	3	4	1	1	1
446	4	1	1	1	2	1	1	2	1	2	3	4	4	1	1	1	1	2	4	1	4	4	3	3	1	1	1	4	1	1	1	1	3	4	1	2	1	4	3	4	3	2	1	3	4	4	2	1	4
447	2	3	4	4	4	3	4	1	4	1	3	3	1	1	3	4	1	4	4	4	1	4	2	3	2	4	4	4	1	1	1	1	1	1	4	3	1	4	4	1	2	1	3	2	3	1	4	4	2
448	1	1	3	1	1	3	1	1	1	2	2	4	1	2	1	4	2	4	3	2	1	4	1	3	4	1	1	4	2	2	4	4	4	1	1	1	2	1	1	1	2	3	4	4	1	4	2	3	3
449	1	2	3	1	1	1	3	2	1	3	1	1	4	4	4	3	3	1	1	1	2	1	3	1	2	1	4	2	2	2	2	1	1	4	4	4	1	2	3	4	1	1	4	1	4	2	4	4	3
450	4	1	3	4	2	4	1	2	2	4	4	3	4	1	1	4	1	4	2	2	4	4	2	2	4	2	2	1	4	4	1	3	4	1	1	3	4	4	3	1	4	3	4	4	4	4	1	2	3
451	4	2	4	1	1	4	1	2	3	2	1	2	3	2	4	1	2	4	1	3	3	4	2	4	1	2	4	2	4	4	4	2	3	1	3	4	1	4	4	1	1	1	3	2	3	4	1	4	3
452	4	2	2	4	2	2	4	2	4	1	3	4	4	2	3	4	4	4	1	2	2	4	2	2	4	2	3	4	2	4	1	2	3	1	1	4	1	2	3	4	2	2	4	2	3	4	2	2	3
453	4	2	2	3	2	3	1	1	4	2	2	3	4	1	4	3	1	2	3	2	3	4	1	4	1	1	1	2	1	4	2	3	4	4	1	2	4	2	1	3	2	2	3	1	3	4	4	4	1
454	1	2	3	1	1	3	1	1	1	3	2	1	1	4	1	3	1	1	1	1	1	1	2	3	4	4	4	1	2	1	4	2	2	3	2	4	1	1	1	2	4	3	1	2	3	1	4	2	2
455	1	1	1	2	3	1	1	1	1	4	3	1	1	4	3	3	2	3	4	1	4	3	4	4	3	1	3	1	1	3	4	3	4	4	2	3	1	1	1	4	2	2	4	4	4	1	1	1	4
456	1	2	3	1	1	4	2	3	1	2	1	2	3	4	4	1	3	1	1	3	3	2	4	4	4	4	4	4	1	2	4	2	2	4	1	4	4	4	3	1	1	2	1	2	2	1	1	4	2
457	4	3	1	1	1	2	4	2	4	1	3	4	4	1	1	1	4	2	2	2	3	4	3	1	1	1	1	4	1	2	3	2	2	4	2	4	1	2	3	1	4	3	1	1	2	2	4	4	3
458	2	1	1	4	1	3	1	1	3	4	2	2	4	2	4	4	4	3	2	2	4	1	4	4	4	1	1	3	1	1	2	3	4	1	4	4	1	1	2	4	2	3	4	2	3	1	2	2	3
459	3	2	2	4	4	4	1	2	4	3	1	1	4	2	4	1	4	4	3	1	3	1	3	1	1	4	4	1	2	3	1	3	3	1	3	4	2	4	4	4	3	1	1	4	2	2	4	3	2
460	2	2	1	4	1	2	1	4	4	1	2	2	4	3	1	1	4	3	4	4	4	3	4	3	4	1	1	3	4	2	2	2	3	4	1	1	4	1	2	4	2	3	1	2	3	4	2	2	1
461	4	1	3	4	3	2	4	4	4	4	1	4	4	2	1	1	4	1	3	1	3	1	1	1	1	1	3	1	1	1	4	4	4	1	3	3	4	1	4	3	1	4	4	2	2	4	1	1	4
462	4	2	4	4	4	4	3	2	3	4	2	2	1	1	4	4	1	1	3	1	1	4	4	4	2	1	4	2	1	1	4	2	3	1	4	4	4	1	2	4	2	2	1	4	3	2	4	3	1
463	3	3	1	2	4	3	4	3	4	3	2	1	1	3	1	2	1	4	2	1	3	1	2	3	4	1	1	1	4	4	4	1	2	2	2	1	1	4	2	2	4	3	4	2	1	1	3	1	1
464	4	3	1	1	2	2	2	4	4	3	1	1	1	2	1	3	4	4	4	2	4	3	1	2	4	4	1	4	1	4	1	3	1	1	1	3	1	1	1	4	2	2	1	3	3	1	3	4	1
465	1	1	4	4	2	2	2	1	1	3	1	4	4	2	3	1	1	2	1	2	2	1	4	4	1	2	4	4	2	3	1	4	4	3	2	3	1	1	3	1	2	3	2	1	4	2	2	3	4
466	4	2	3	1	2	4	1	4	4	1	3	2	3	2	4	4	2	3	1	2	4	1	2	3	1	1	4	1	1	3	4	2	2	4	4	2	2	1	4	1	2	3	4	1	1	3	4	4	2
467	4	3	3	1	2	3	4	1	3	1	2	3	1	3	1	1	4	4	1	2	4	4	2	2	3	2	4	3	1	4	4	1	4	1	1	3	4	4	4	1	2	4	4	2	2	4	2	3	1
468	1	1	4	4	2	3	4	3	3	1	1	4	1	4	4	1	2	3	2	2	4	1	1	4	2	2	1	4	4	4	4	3	4	2	2	2	2	3	3	1	4	4	1	2	3	1	2	3	1
469	1	4	4	1	2	4	1	1	3	4	1	1	2	4	4	4	2	2	4	4	2	2	2	3	4	1	1	1	1	3	1	2	2	1	1	3	4	4	4	1	2	4	1	4	4	1	1	2	4
470	1	4	3	2	4	4	1	1	1	1	2	2	4	3	3	1	1	4	1	1	1	1	4	4	1	2	4	4	1	3	1	2	3	4	1	4	1	4	4	3	3	1	1	4	4	2	4	4	1
471	4	2	2	1	4	4	1	1	4	4	1	2	1	1	1	4	2	3	4	1	4	3	1	3	1	2	2	1	3	4	1	2	4	1	1	3	4	2	4	2	4	4	4	2	2	4	1	4	4
472	1	1	4	1	1	3	1	1	4	1	2	4	1	1	4	4	2	2	4	2	4	1	1	4	4	2	3	4	2	3	1	4	4	1	1	4	1	2	3	4	1	4	1	4	4	3	2	4	4
473	4	1	1	1	1	1	4	2	1	1	2	2	1	4	4	3	1	2	1	1	1	3	4	4	4	1	4	4	1	4	1	1	1	4	2	3	4	4	2	2	1	1	4	2	3	2	1	4	1
474	2	2	4	4	1	1	4	2	4	4	4	2	2	1	1	4	2	4	1	4	4	1	1	1	1	2	3	4	2	4	1	2	3	4	4	3	2	2	4	4	2	4	1	4	2	2	1	1	4
475	1	2	3	4	1	4	3	1	3	4	1	3	1	2	3	1	2	4	1	4	3	2	1	1	4	2	4	4	4	1	3	1	1	4	4	4	4	1	4	1	1	4	2	1	4	4	2	4	4
476	1	2	4	3	2	3	4	4	1	4	4	4	1	3	1	1	2	2	2	3	4	1	4	2	2	1	1	4	2	2	1	1	4	4	1	4	3	2	3	4	1	4	4	2	3	1	1	3	1
477	3	3	4	4	4	4	1	2	4	4	1	3	1	1	4	3	1	4	4	1	3	1	1	3	4	2	4	4	4	4	3	1	3	2	1	3	2	1	4	1	1	4	2	1	3	1	1	4	1
478	1	4	2	2	1	3	1	2	3	4	1	4	4	4	2	2	1	3	2	4	4	3	4	4	1	1	2	4	1	3	1	1	4	3	4	2	2	1	1	4	1	3	2	1	4	1	1	4	4
479	1	1	3	2	1	4	4	4	2	2	1	1	4	4	4	2	4	4	2	2	4	3	1	3	4	2	4	1	1	4	1	1	3	4	1	3	4	2	4	2	4	4	4	1	3	1	1	3	1
480	3	2	3	1	1	4	2	1	3	1	1	4	4	4	2	2	1	1	3	2	3	4	1	4	4	4	2	2	1	3	2	4	4	3	4	4	1	3	1	1	1	3	2	4	4	2	4	2	2
481	4	1	3	4	2	4	2	2	3	1	1	3	4	1	1	2	2	4	4	4	2	2	1	1	3	2	3	4	1	4	3	1	3	4	1	3	1	2	3	4	1	4	3	4	3	4	1	3	4
482	2	2	3	1	4	2	2	1	2	4	4	4	3	1	4	4	4	3	4	1	1	4	1	4	3	4	2	2	1	1	4	1	3	2	1	4	4	4	2	2	1	2	4	4	4	3	4	4	1
483	1	1	3	2	1	3	2	1	4	4	4	2	2	1	1	4	1	1	1	2	4	4	2	4	1	1	2	4	1	4	1	4	4	3	1	3	1	3	1	1	2	4	4	2	4	1	4	3	1
484	3	1	1	1	1	4	2	4	3	4	3	1	1	2	3	4	4	2	2	1	1	3	4	4	3	1	4	4	2	4	3	1	3	4	1	1	1	2	2	4	1	4	2	3	1	1	4	2	2
485	1	1	3	1	1	2	4	1	3	2	3	4	1	1	4	4	1	1	3	4	4	4	2	4	4	1	1	4	1	2	1	2	4	4	1	4	4	3	1	1	2	2	1	4	4	3	2	4	4
486	3	1	1	1	2	4	4	1	2	4	3	1	1	2	2	4	1	4	2	1	3	1	1	1	4	2	3	1	2	4	1	1	1	4	1	1	1	1	4	1	1	1	1	1	2	4	4	4	4
487	4	2	4	2	4	3	4	2	3	1	2	2	4	2	3	4	2	1	4	1	4	2	1	4	3	3	2	4	2	2	4	4	4	1	1	4	4	1	2	1	2	2	4	1	4	4	2	2	1
488	3	3	1	1	4	4	1	2	4	1	2	1	4	2	3	1	2	3	4	1	1	1	1	1	4	2	4	4	2	3	4	1	1	2	1	1	1	2	3	4	4	4	1	2	1	4	2	3	1
489	4	4	4	2	2	2	4	1	4	4	3	1	3	4	3	1	3	3	4	4	3	1	3	2	4	2	1	1	4	4	3	1	4	2	2	1	4	2	4	4	2	2	4	1	4	2	4	1	4
490	4	4	4	3	2	4	4	1	1	1	2	2	4	1	4	1	2	1	4	1	1	4	3	1	4	4	3	1	1	2	4	1	1	1	2	4	4	1	4	3	3	2	4	1	1	4	2	4	4
491	1	2	1	4	1	1	1	2	4	1	2	4	4	2	1	4	2	3	1	4	4	4	3	1	1	3	3	4	1	3	1	4	4	1	1	1	3	2	3	1	3	3	4	2	1	3	1	4	4
492	1	2	2	1	1	1	3	4	4	1	1	2	4	1	1	4	4	4	1	2	2	4	2	2	1	1	1	4	1	4	1	1	1	4	2	3	2	3	1	1	2	4	1	3	1	1	3	1	3
493	4	2	1	1	1	3	1	4	3	1	3	3	2	1	1	3	1	4	2	1	1	1	1	3	4	2	4	4	1	1	1	2	4	4	2	1	1	4	4	3	2	1	4	2	4	4	1	1	4
494	4	1	3	4	1	2	4	1	4	4	2	4	4	1	1	3	2	2	3	1	2	1	1	1	4	2	3	4	1	1	1	3	2	3	1	1	4	4	3	4	2	1	2	4	1	4	4	1	3
495	2	4	4	1	3	1	1	1	4	2	2	1	3	1	4	1	2	1	1	4	4	1	1	3	1	1	1	1	1	1	1	2	1	4	2	2	4	1	3	4	2	4	1	1	4	3	1	1	1
496	3	2	2	2	4	4	4	1	4	3	2	4	4	1	1	3	2	1	4	1	4	1	2	4	1	1	4	4	2	1	4	1	2	3	1	4	2	3	1	1	1	4	3	1	1	3	1	3	1
497	3	1	1	1	2	1	1	1	1	4	1	4	2	1	1	3	2	2	4	3	2	3	1	4	1	4	4	1	1	4	2	2	2	2	1	2	3	1	1	4	4	1	4	1	4	3	1	2	4
498	4	2	4	4	3	3	4	4	2	4	4	4	4	4	2	4	1	1	1	2	4	1	1	1	1	1	1	4	3	2	4	4	3	1	2	1	3	1	4	4	2	3	4	4	1	4	1	4	2
499	2	4	1	4	4	3	2	4	4	1	1	3	4	1	3	4	2	1	4	1	4	1	2	1	1	3	3	1	1	4	2	4	1	4	4	4	1	3	2	4	2	1	1	1	4	3	1	2	1
500	2	4	4	2	1	1	4	4	1	3	1	2	2	4	4	4	1	3	4	3	1	1	3	3	1	1	3	4	4	3	4	2	1	4	2	1	4	4	1	3	2	4	2	1	1	1	4	4	1
501	3	4	4	3	3	3	2	2	1	4	4	1	4	2	1	1	4	1	4	4	3	1	1	2	1	3	1	3	2	1	4	3	1	1	3	1	1	1	4	4	4	1	4	2	4	1	1	1	3
502	4	1	1	1	2	4	4	1	4	4	4	4	4	1	2	3	2	2	1	2	4	4	1	4	1	1	1	4	3	3	4	1	1	1	3	1	1	1	1	1	2	2	4	1	1	3	1	1	1
503	1	4	4	2	1	1	2	4	4	4	2	1	1	1	3	4	1	3	1	2	1	1	4	4	1	3	3	1	4	1	3	2	2	3	2	1	1	1	2	4	1	4	4	2	2	1	1	3	1
504	1	2	1	1	2	1	1	1	1	3	1	1	1	1	1	2	2	4	4	2	2	1	4	4	2	4	2	2	4	3	2	4	4	4	2	1	4	4	4	4	1	1	4	1	4	4	2	1	4
505	4	2	2	2	2	1	4	1	1	2	3	2	3	3	1	2	4	1	4	1	3	1	4	4	4	2	1	1	1	1	4	2	4	4	1	2	3	1	1	1	2	1	4	1	3	1	2	4	4
506	4	1	2	4	2	3	4	3	3	4	1	1	3	2	1	3	3	1	1	4	4	3	1	1	3	1	4	2	4	1	4	1	1	1	1	1	2	1	4	1	1	3	1	1	4	4	1	4	4
507	4	1	3	1	2	1	1	4	3	2	4	4	4	2	4	1	4	2	2	1	1	4	4	4	1	1	3	2	3	1	4	2	3	4	2	1	1	1	4	1	1	4	2	1	1	1	1	4	3
508	1	3	4	1	1	1	1	2	3	4	2	2	1	2	1	3	1	1	1	1	4	4	2	4	4	4	1	4	2	1	4	1	2	3	4	4	3	3	2	1	2	4	4	4	1	4	1	1	1
509	1	1	4	1	1	2	4	1	3	3	2	1	1	1	3	2	1	1	4	1	4	1	2	3	3	3	1	1	3	3	1	1	1	1	4	4	4	1	1	1	4	1	3	2	2	1	2	3	4
510	2	4	4	4	1	1	4	3	1	1	1	3	2	2	4	1	3	1	1	1	1	1	2	4	4	3	1	2	4	4	4	2	1	4	4	4	2	1	1	1	4	4	4	4	1	4	4	1	4
511	1	2	1	1	4	2	1	3	1	1	4	1	1	4	4	2	4	1	1	2	1	3	3	1	3	3	4	1	1	1	2	2	4	1	1	4	2	2	3	2	3	1	3	3	4	2	4	1	3
512	1	3	4	4	4	1	2	4	2	1	1	1	1	1	1	2	4	4	1	1	4	2	3	4	2	1	4	2	2	4	2	4	1	4	4	1	1	3	4	4	4	4	2	1	4	1	4	4	3
513	4	1	4	1	3	4	4	1	4	2	1	1	2	4	4	1	4	4	1	1	3	2	3	4	1	4	1	2	2	2	1	1	1	1	2	1	4	2	2	1	4	4	2	4	4	1	2	4	3
514	2	1	1	1	1	3	2	1	3	1	1	2	1	1	1	2	1	1	4	1	4	2	4	1	1	4	1	1	3	4	2	4	3	1	4	4	2	1	4	1	2	2	1	1	1	4	3	1	2
515	3	1	1	3	4	2	2	4	4	2	1	1	4	2	4	1	3	4	2	3	4	1	2	1	2	1	2	1	4	4	3	3	3	1	4	1	2	1	3	1	1	2	4	4	1	1	4	2	1
516	4	1	4	2	4	4	1	1	4	2	4	1	1	3	1	2	2	1	4	3	4	4	4	4	1	3	1	2	4	1	2	1	1	1	2	1	4	1	4	4	4	4	1	1	3	1	4	4	2
517	1	3	4	2	2	1	1	4	2	3	4	4	4	4	4	2	1	1	2	4	3	2	1	2	2	2	3	1	1	1	2	4	4	1	1	1	4	3	4	4	3	1	1	1	2	4	4	4	2
518	2	1	1	2	2	3	2	1	3	1	3	1	1	2	2	4	4	1	2	1	1	1	4	2	4	4	1	1	1	1	1	1	1	2	2	4	4	4	2	2	1	1	3	1	4	4	4	4	2
519	1	1	2	1	4	3	1	3	1	4	1	4	2	1	3	1	1	1	1	1	2	1	1	1	2	1	3	1	2	1	4	1	4	1	1	2	4	4	4	2	4	1	4	4	2	1	3	2	3
520	3	1	1	1	1	1	2	3	2	4	3	4	4	1	4	4	4	4	1	4	4	4	3	4	2	1	3	2	1	1	2	4	3	1	1	3	2	3	3	1	1	3	2	3	4	1	4	1	1
521	2	1	4	2	3	1	1	2	4	2	1	4	4	4	3	2	3	3	1	3	3	4	4	3	1	4	4	1	2	1	2	2	1	4	1	4	2	2	4	1	1	4	4	1	4	4	3	1	2
522	4	4	3	2	1	1	3	1	3	2	3	4	2	2	2	3	4	3	2	4	1	1	4	2	2	1	1	2	3	4	1	2	1	1	2	4	2	3	1	4	4	1	2	3	4	2	1	1	1
523	1	4	3	3	1	3	2	3	1	2	1	1	3	3	1	4	4	4	1	1	1	2	1	4	2	2	4	1	1	1	2	4	2	1	3	4	2	1	3	3	1	1	2	1	1	1	3	4	1
524	4	4	1	3	1	1	4	3	2	1	2	1	4	4	2	1	1	1	1	1	2	4	3	2	4	4	1	1	1	1	3	1	1	4	3	4	4	4	2	4	3	4	4	4	2	2	1	3	4
525	1	2	1	2	1	1	4	3	1	4	1	4	3	3	1	2	1	1	2	3	1	2	1	3	3	3	1	3	1	1	3	3	3	2	2	1	2	1	3	1	4	1	2	4	1	3	1	1	1
526	1	1	1	3	4	1	2	2	4	4	4	2	1	1	4	2	1	4	4	4	1	4	4	3	3	2	4	1	4	1	2	4	1	3	1	1	2	4	4	1	1	1	1	3	2	1	4	4	1
527	1	1	4	2	4	1	1	4	4	2	4	4	1	1	2	3	1	1	2	1	4	2	4	1	1	3	2	3	4	4	2	2	4	2	1	2	4	4	4	1	1	4	3	2	1	2	1	1	3
528	1	1	1	1	1	1	2	4	4	1	1	4	1	3	4	2	3	1	2	3	4	1	1	3	4	1	4	2	4	4	4	3	4	2	2	1	4	4	1	1	1	4	2	1	4	2	4	4	1
529	3	3	4	1	2	4	1	1	1	2	3	2	2	3	1	2	1	1	1	1	3	4	4	2	1	1	2	4	3	4	1	1	1	2	4	1	2	3	2	4	3	1	1	4	1	2	3	4	1
530	2	1	4	4	4	2	1	4	2	1	2	4	1	2	1	1	3	4	2	1	4	3	4	1	1	4	4	2	1	1	2	1	3	1	1	1	3	1	1	3	1	2	1	1	1	2	4	2	1
531	2	4	1	1	3	4	1	3	1	4	3	1	2	1	4	2	2	3	1	3	4	1	4	3	2	4	4	3	1	4	2	1	4	4	4	4	1	4	1	2	1	4	1	1	1	4	3	1	1
532	2	4	1	1	1	1	1	3	1	1	4	4	2	2	1	1	3	2	1	4	4	2	2	3	2	1	4	4	3	4	2	4	1	2	3	4	1	2	1	2	2	1	4	3	1	3	1	4	2
533	4	4	3	1	3	1	2	1	1	1	4	2	4	4	1	2	2	3	1	1	2	1	1	2	4	4	1	1	1	1	2	3	4	1	1	1	1	3	2	1	3	3	1	1	3	3	4	4	2
534	2	3	1	1	3	1	1	4	2	2	3	1	1	3	1	2	4	4	3	3	1	1	4	1	2	2	4	1	1	1	2	1	1	2	3	2	2	4	1	2	1	1	1	1	3	1	2	3	1
535	2	3	1	2	1	2	3	1	1	1	4	1	1	2	1	2	2	1	2	1	3	3	4	1	1	4	3	1	4	1	4	4	1	3	1	1	2	2	4	1	3	1	2	1	4	2	1	4	2
536	2	2	4	4	1	4	4	2	2	2	3	1	2	2	3	2	4	1	3	3	2	1	4	1	2	2	3	1	3	4	2	1	4	1	1	1	1	3	3	2	1	3	1	3	4	1	1	1	1
537	2	3	3	4	4	4	4	2	4	4	3	4	2	3	1	1	4	4	2	1	1	2	4	4	1	4	3	1	2	2	1	1	1	1	1	4	1	1	4	3	3	1	2	3	4	4	3	1	1
538	1	4	2	1	3	1	2	3	4	1	3	4	1	2	2	3	1	1	4	2	3	3	3	4	1	4	2	1	2	4	2	2	4	1	3	1	1	3	2	1	4	1	3	2	3	3	2	4	1
539	1	1	1	1	1	3	1	1	1	3	4	1	2	2	2	4	4	1	1	3	4	4	4	1	2	1	2	2	1	4	4	1	4	2	4	3	1	1	4	2	3	4	3	1	2	1	4	1	4
540	2	1	1	4	4	2	2	1	4	2	4	1	3	3	1	2	4	1	4	1	4	2	1	4	2	3	3	4	1	4	3	1	4	1	3	1	2	1	4	4	1	4	4	4	4	1	1	2	3
541	2	3	2	4	4	3	1	2	1	1	1	1	4	3	1	1	2	4	1	4	2	3	3	1	2	1	3	2	2	1	4	4	2	3	1	4	3	3	2	1	1	3	2	1	2	1	2	2	2
542	1	4	4	1	4	2	4	1	3	2	1	1	3	4	4	1	4	4	1	1	1	1	1	4	4	1	4	4	1	3	3	1	2	4	4	4	4	1	3	2	2	1	4	1	2	1	1	1	1
543	4	2	2	1	4	1	1	3	1	1	1	4	4	1	1	4	4	1	3	1	2	1	3	4	4	1	1	2	4	1	2	1	2	4	3	4	4	4	2	1	3	4	1	3	1	2	1	4	1
544	1	4	2	1	2	4	1	4	1	1	3	4	4	4	1	1	1	3	4	4	1	4	4	4	3	1	2	1	3	1	4	2	3	4	2	1	3	2	2	1	4	4	4	4	1	1	4	4	4
545	1	3	3	1	4	1	2	1	1	1	4	1	1	1	2	1	2	2	4	1	4	4	4	2	3	1	3	1	4	1	1	4	2	2	1	2	1	2	3	1	1	1	4	1	1	1	2	4	1
546	1	4	2	4	3	1	3	1	1	2	4	1	2	3	2	4	3	4	3	4	2	1	4	4	4	4	4	4	1	1	3	2	4	1	4	3	4	1	1	1	3	2	2	3	3	2	4	4	4
547	4	1	3	4	1	2	2	4	3	1	4	1	1	3	2	2	3	2	1	3	2	2	4	1	4	3	1	1	3	2	1	1	2	4	1	1	1	1	2	1	3	2	3	2	3	2	3	2	4
548	2	4	4	1	4	2	2	4	3	1	4	1	1	2	1	3	1	4	4	2	3	1	1	2	1	4	3	2	4	4	4	2	4	1	4	3	1	4	2	1	4	4	1	4	4	3	1	1	3
549	4	3	1	3	4	1	1	1	1	1	2	2	4	4	2	1	2	1	1	1	2	3	4	2	4	1	2	1	4	2	1	1	3	1	3	4	1	4	1	1	1	2	1	1	4	1	4	3	2
550	1	3	3	2	1	4	4	3	2	1	1	3	3	1	1	1	1	2	1	2	3	1	1	2	1	1	3	3	2	2	1	1	4	4	3	1	4	3	1	3	1	2	1	4	4	4	1	4	3
551	1	3	2	3	1	2	4	1	1	4	2	3	1	1	4	3	1	4	4	4	4	2	2	2	4	1	2	1	3	3	3	4	1	2	1	1	3	2	1	1	1	1	4	4	1	4	4	4	1
552	3	4	3	2	4	3	3	1	2	2	4	1	1	4	3	1	4	4	1	3	1	4	2	4	4	1	4	3	4	1	2	1	4	4	2	1	1	2	3	3	3	1	1	3	2	2	1	3	1
553	2	1	4	4	2	3	4	4	2	4	4	1	1	1	1	1	3	2	2	3	2	2	4	3	1	3	2	2	4	1	3	1	3	1	3	1	1	4	2	3	2	4	1	4	1	2	1	4	1
554	1	1	4	4	1	4	2	2	1	4	4	4	1	4	4	3	1	2	3	4	2	4	1	4	4	2	2	1	3	1	2	4	1	1	3	1	1	1	1	1	3	1	1	3	1	1	2	4	4
555	1	1	4	1	4	1	2	1	1	3	4	2	2	1	2	1	1	1	4	1	1	3	4	4	1	4	2	2	4	1	1	4	2	1	1	1	4	2	3	1	1	2	1	4	2	4	3	1	4
556	4	4	1	1	3	2	1	3	1	2	1	4	1	4	1	3	2	4	3	1	2	3	2	1	4	4	4	1	4	1	1	4	3	3	2	2	4	1	2	1	1	1	1	4	4	4	1	1	4
557	2	4	2	1	1	4	1	4	1	1	1	3	3	3	1	3	4	2	1	1	1	2	1	3	1	1	3	4	4	1	1	2	1	1	4	4	3	2	4	4	2	1	1	3	4	4	4	2	4
558	2	4	2	3	4	2	1	3	2	1	4	1	4	4	2	1	4	1	1	1	2	2	4	1	4	1	2	1	3	1	1	1	2	4	1	4	4	2	4	1	4	3	1	1	1	4	2	2	1
559	1	1	4	1	3	1	3	4	4	3	1	2	1	4	1	3	1	3	1	1	3	3	4	1	4	2	3	1	1	2	2	4	1	4	3	1	3	4	4	1	4	2	1	4	2	3	1	2	2
560	2	2	4	1	4	1	3	1	2	2	4	2	1	4	4	3	2	1	1	4	1	3	1	2	3	3	1	1	3	3	3	4	1	1	3	4	1	3	4	4	1	3	1	1	2	2	4	4	4
561	3	1	1	1	1	2	1	1	4	4	2	4	4	1	4	4	4	1	1	1	3	2	1	3	2	4	1	4	3	2	1	4	1	4	4	2	2	3	2	2	4	2	4	2	1	1	4	1	1
562	2	1	2	1	3	4	4	3	3	1	1	2	1	1	2	3	4	2	1	2	2	2	4	3	4	1	2	1	4	1	4	2	4	1	4	4	1	3	2	1	4	3	4	1	2	1	1	1	3
563	3	2	3	4	4	4	4	1	1	4	1	2	2	2	2	4	1	1	3	4	1	4	4	2	2	1	3	3	4	2	2	4	1	1	3	1	1	3	1	2	1	3	1	4	3	1	3	4	3
564	4	3	2	2	3	3	1	1	1	2	1	2	2	4	2	4	4	1	1	3	3	1	1	4	4	3	4	4	1	1	1	1	1	1	3	1	4	4	2	3	1	3	3	4	3	1	1	2	4
565	1	4	4	3	1	2	2	3	2	2	1	3	2	4	2	4	4	1	1	1	3	3	2	4	4	1	3	3	1	1	4	1	3	1	2	1	1	3	3	3	1	2	3	1	4	1	4	3	4
566	3	2	2	1	1	2	4	4	2	2	4	3	1	4	4	1	3	4	1	4	1	4	3	4	1	4	1	3	2	3	1	1	2	1	3	1	3	1	3	1	1	1	1	4	2	3	1	4	4
567	4	1	3	3	2	1	1	1	2	3	2	4	4	4	1	2	1	2	1	4	2	3	1	2	2	4	4	2	2	4	4	3	4	4	4	2	1	4	2	4	1	3	4	2	3	3	4	2	2
568	2	4	2	3	4	3	4	1	1	2	1	3	1	1	2	4	1	3	4	4	1	3	3	1	2	1	1	1	4	1	2	3	1	3	1	2	2	4	1	2	1	1	1	4	1	4	2	3	4
569	2	4	2	4	3	1	4	4	2	1	3	1	4	4	4	4	3	1	1	4	1	1	2	1	1	1	1	1	3	1	1	3	2	2	1	2	3	1	4	2	2	1	1	4	4	4	3	4	2
570	3	3	2	2	4	4	1	4	4	2	2	2	1	1	3	1	4	1	4	3	3	3	4	1	1	2	1	2	4	1	4	4	1	3	1	1	1	1	4	4	1	4	3	1	2	1	4	4	4
571	2	4	4	4	1	2	1	4	4	4	3	4	1	4	1	4	3	1	3	4	1	3	4	2	1	1	2	1	1	4	3	1	1	1	1	3	2	1	4	4	4	1	3	4	2	1	4	4	4
572	4	4	1	1	1	2	2	4	1	4	4	2	3	1	2	2	4	4	2	2	1	4	1	4	4	1	2	1	1	2	4	1	1	1	1	4	3	2	1	1	4	1	3	1	3	3	1	2	2
573	1	1	2	4	1	4	4	1	1	2	1	3	2	4	1	1	4	1	1	3	4	4	3	3	3	2	4	3	4	2	3	1	3	1	4	3	1	1	4	4	4	4	4	1	2	4	4	1	2
574	3	4	2	2	4	2	2	3	2	4	4	2	2	4	1	1	1	4	2	2	1	2	4	4	4	1	4	4	3	2	1	1	2	2	1	1	1	2	2	4	2	2	4	4	2	1	1	4	1
575	4	1	1	4	4	4	4	4	3	2	1	1	1	2	1	4	2	1	4	1	1	3	4	4	1	1	4	3	2	1	2	4	4	1	3	1	1	1	3	1	1	3	1	4	3	1	3	1	1
576	4	1	4	4	2	1	3	1	3	1	1	1	3	1	4	3	1	2	4	4	4	3	4	1	4	2	1	1	4	3	1	2	1	4	1	2	1	2	2	1	1	3	4	2	2	4	2	4	4
577	1	2	4	1	1	3	4	1	1	2	1	1	4	1	1	3	1	2	1	3	3	2	4	4	1	4	3	4	1	4	1	1	2	4	4	3	4	2	1	1	3	1	4	2	4	4	1	1	1
578	2	4	4	1	1	1	1	1	3	3	2	1	4	2	1	4	4	1	4	1	1	3	2	4	1	2	1	4	1	2	1	2	2	3	2	3	4	4	1	4	1	4	4	4	3	1	2	1	3
579	1	2	4	1	2	1	3	2	3	1	1	4	4	1	1	4	2	2	2	3	2	4	4	4	2	3	1	2	4	1	4	2	4	2	1	4	1	3	3	2	1	1	4	2	1	1	4	4	4
580	1	2	2	3	1	1	2	2	4	2	3	1	4	2	3	4	3	1	2	2	3	1	4	4	3	4	4	4	1	3	1	3	1	1	1	1	3	2	2	2	1	2	4	1	1	4	1	1	4
581	1	3	2	4	3	1	1	4	4	4	1	2	3	4	4	3	1	1	4	1	4	4	2	1	1	1	1	4	2	1	4	4	4	1	2	4	4	1	2	4	2	2	2	4	4	4	2	1	4
582	2	3	4	4	2	4	4	4	1	4	1	4	3	1	1	1	4	3	4	1	4	4	3	1	1	2	1	4	1	3	4	1	4	3	2	1	1	2	3	4	2	4	3	2	2	4	1	1	1
583	1	4	4	1	1	1	2	3	1	1	1	1	4	1	4	2	2	3	4	2	1	4	1	3	1	3	1	1	1	3	2	4	4	1	1	4	1	2	3	1	1	1	1	2	4	2	1	1	4
584	1	1	1	1	2	2	3	1	4	4	3	1	1	3	1	1	1	4	3	2	1	1	1	4	3	1	1	2	2	1	1	1	1	3	2	1	1	2	3	4	1	4	1	3	1	1	2	3	4
585	2	3	1	1	1	3	4	1	2	4	2	3	1	1	3	1	3	1	1	2	3	4	2	4	4	1	3	1	2	3	4	2	1	1	4	4	3	2	1	4	1	1	1	1	4	1	2	4	4
586	1	2	3	2	1	4	4	4	4	4	2	1	1	3	2	4	2	4	4	1	1	3	2	1	1	2	4	4	2	1	1	3	1	1	3	1	1	1	4	3	1	1	4	2	2	3	2	3	4
587	1	2	2	4	1	1	4	4	3	1	1	3	1	1	3	1	1	1	4	4	2	2	3	1	1	1	1	2	4	3	4	1	1	1	3	4	4	1	3	4	2	1	4	2	1	4	4	1	3
588	4	2	1	1	4	3	2	4	3	4	2	1	2	3	1	2	4	3	3	1	4	1	2	1	4	1	2	3	2	4	4	4	4	1	1	2	3	2	3	1	1	4	4	1	1	3	1	3	1
589	4	3	1	4	1	4	3	1	3	4	1	2	3	2	3	1	1	3	1	2	1	4	2	3	2	3	3	1	1	3	1	4	4	4	1	1	1	2	1	4	1	4	1	2	2	3	1	3	4
590	4	1	1	1	2	1	1	2	1	4	2	2	3	2	4	4	2	1	4	2	1	4	2	2	4	4	3	4	2	1	1	2	4	4	4	3	1	2	3	1	1	3	4	1	3	2	1	1	4
591	1	4	3	1	2	2	3	4	4	2	4	4	1	2	4	4	2	4	4	4	1	4	2	4	4	2	4	4	2	1	4	2	1	3	1	2	4	1	3	1	2	3	4	3	2	4	2	3	4
592	1	2	1	3	2	1	4	4	3	1	1	1	4	2	1	4	2	1	2	4	1	3	1	3	1	1	1	1	4	1	4	1	1	1	1	4	3	2	2	4	2	2	3	1	3	1	4	2	2
593	4	1	1	1	1	1	1	2	4	4	2	1	3	2	1	1	2	1	1	4	4	1	1	3	2	1	1	2	1	1	1	4	4	4	2	4	4	2	1	1	2	1	1	1	3	2	2	3	4
594	1	1	1	4	3	1	1	2	3	4	1	1	2	3	1	2	4	1	4	2	4	1	2	1	4	2	1	4	1	1	1	4	4	3	2	2	1	1	3	1	1	3	2	1	2	3	4	2	2
595	2	1	4	2	1	3	1	2	1	2	2	3	2	1	1	4	2	2	4	3	1	1	4	3	1	1	4	4	3	1	1	2	4	4	1	1	3	4	4	1	1	1	4	1	1	4	2	3	2
596	2	2	2	1	4	1	4	4	4	1	1	3	4	2	3	4	2	2	4	1	1	4	4	1	3	4	1	4	2	3	1	1	3	1	1	2	1	2	4	2	3	3	2	2	1	4	4	4	1
597	4	2	1	1	1	2	4	4	1	4	2	1	2	2	2	4	4	1	4	4	4	1	4	3	2	2	4	1	4	4	3	2	4	4	1	1	1	2	1	4	2	1	4	1	3	1	1	1	3
598	3	4	4	3	1	3	1	3	3	4	4	1	4	1	1	3	4	3	4	1	1	1	1	1	2	1	4	4	4	1	3	1	3	1	3	2	1	4	3	1	1	4	3	1	3	1	1	1	3
599	2	3	1	1	3	1	2	4	2	2	1	3	1	2	4	4	3	3	4	1	1	4	2	1	1	3	1	4	1	1	1	4	3	1	1	3	2	2	4	1	4	4	2	4	4	3	2	1	3
600	4	2	2	4	2	4	1	2	2	4	1	3	1	1	3	1	1	4	3	1	1	4	3	4	1	1	3	4	2	1	1	3	3	2	4	1	3	1	3	1	1	1	3	4	1	4	4	3	4
601	1	1	2	4	2	2	1	1	3	4	4	1	4	3	3	1	2	2	4	2	2	3	2	4	4	1	4	4	2	1	2	2	2	1	4	4	3	2	2	1	3	4	1	1	3	3	2	3	1
602	2	1	4	4	3	1	1	4	4	2	1	2	4	1	1	1	2	3	2	1	1	4	2	4	1	2	4	4	2	1	3	4	3	1	2	1	3	2	2	3	1	1	3	2	2	4	2	2	3
603	2	4	2	3	4	4	1	3	4	1	4	3	3	1	1	1	1	3	1	1	2	4	1	2	3	1	3	4	1	3	4	4	4	1	1	2	1	1	4	1	2	1	4	1	1	3	2	1	4
604	4	4	4	1	2	2	4	1	1	1	1	3	1	4	3	1	2	2	4	4	3	4	2	2	1	2	3	2	1	1	4	2	3	3	1	1	3	1	1	1	2	4	4	1	3	4	1	4	1
605	2	2	2	2	4	2	2	1	1	1	4	1	1	4	2	1	1	1	1	4	3	1	3	1	2	4	1	1	1	3	2	1	4	1	1	1	1	1	3	2	1	1	2	4	4	1	4	3	2
606	1	3	4	2	2	3	2	2	4	4	4	1	3	2	3	1	1	4	1	2	4	4	4	1	2	1	4	2	4	1	2	1	4	2	1	4	1	1	3	1	1	4	2	4	2	3	3	4	1
607	2	1	1	2	1	2	4	4	3	2	1	1	3	3	4	1	2	1	1	1	2	4	4	4	2	4	4	4	4	3	1	3	4	1	1	3	2	2	3	2	1	1	1	4	4	1	1	1	4
608	4	4	3	2	1	1	1	1	1	2	1	1	2	1	3	2	4	1	3	3	2	1	1	4	2	3	1	4	3	1	1	1	3	3	1	1	3	1	1	1	2	4	2	3	2	4	3	1	2
609	2	1	2	2	1	1	3	4	4	3	2	3	2	2	1	1	4	2	2	4	4	2	3	2	1	2	4	1	4	2	3	1	1	1	4	2	3	1	2	2	4	2	2	3	1	3	1	1	2
610	1	3	1	1	4	2	2	1	1	4	4	1	2	3	4	3	1	1	3	1	1	1	1	3	2	3	4	1	4	2	4	4	1	1	3	1	3	1	1	3	1	2	4	4	2	1	3	4	2
611	1	1	3	1	1	1	1	3	1	1	2	4	1	3	4	2	1	2	2	2	2	2	1	3	2	4	4	4	1	1	1	4	1	1	4	2	1	1	2	1	4	2	1	4	4	4	1	4	3
612	2	1	3	1	4	4	1	1	1	1	3	4	4	4	4	4	1	4	2	4	2	4	2	2	2	2	4	4	2	3	4	1	4	1	1	1	1	1	4	2	1	3	3	1	1	1	4	4	1
613	2	1	3	1	4	2	2	2	4	2	4	1	1	4	3	2	1	3	1	1	1	2	1	1	2	1	1	4	1	4	2	3	1	4	4	2	1	4	3	1	3	4	2	2	1	2	1	1	1
614	1	3	1	1	1	1	2	1	4	2	1	1	1	1	2	4	3	1	3	1	2	2	4	2	4	1	1	4	2	3	4	4	2	4	2	2	3	4	4	4	4	4	1	1	4	4	4	1	1
615	4	2	2	3	2	4	1	1	4	2	4	4	4	2	2	1	4	4	4	1	3	3	1	1	1	3	2	2	3	1	3	2	1	1	3	1	4	2	1	1	4	2	2	3	2	1	1	4	4
616	1	2	1	2	1	1	4	2	1	4	1	1	1	1	3	1	1	4	2	3	4	4	1	2	3	1	3	4	3	4	3	1	1	4	2	1	2	1	4	4	1	1	1	4	4	1	2	2	4
617	1	2	1	2	3	1	1	2	4	4	1	1	3	1	4	4	1	1	1	4	4	1	2	1	4	1	1	1	1	3	4	4	4	1	2	1	4	2	3	4	1	4	3	3	1	2	1	2	2
618	1	2	1	3	2	1	1	1	1	1	1	1	4	1	1	2	1	1	1	2	1	1	1	1	3	2	1	3	1	1	1	1	1	4	1	4	1	3	2	3	2	1	4	1	4	2	1	1	1
619	3	2	2	4	4	4	2	1	4	1	2	2	2	1	3	4	1	4	3	4	4	3	1	2	4	1	3	2	1	4	4	2	4	3	1	4	1	2	3	4	4	4	1	3	4	1	1	2	1
620	4	1	4	4	4	1	1	1	2	2	1	2	2	4	2	1	4	4	1	3	3	1	4	2	3	4	4	1	1	1	2	2	2	1	4	4	4	4	1	2	2	1	4	1	4	1	2	3	4
621	4	4	3	4	2	2	4	4	4	2	2	4	1	1	1	4	2	4	1	1	1	4	1	1	3	1	2	4	4	1	1	2	1	2	4	3	1	2	4	2	3	4	4	3	2	2	3	1	3
622	4	4	4	2	1	4	4	2	1	1	1	4	2	1	2	2	4	2	3	1	4	1	3	1	4	2	2	2	1	4	4	1	3	3	4	1	1	4	3	3	1	1	1	2	1	3	4	3	2
623	3	4	1	2	4	2	1	1	2	4	1	2	4	1	2	1	2	4	2	2	2	3	2	4	4	2	4	1	4	1	4	4	2	3	4	1	1	1	1	1	2	1	1	1	1	4	1	2	3
624	3	4	2	2	4	4	3	4	2	2	1	1	4	2	2	2	2	2	3	2	3	1	1	4	2	4	4	2	2	2	1	3	4	4	2	3	3	4	1	1	4	4	1	3	4	4	2	3	4
625	2	2	2	2	2	4	4	4	1	2	1	1	3	1	4	2	2	2	2	1	1	1	4	2	3	4	2	1	4	2	3	4	1	4	2	2	3	4	3	1	2	1	1	1	4	3	4	1	1
626	2	1	2	1	4	4	4	3	1	1	2	1	4	1	1	4	4	1	2	1	1	1	4	1	3	1	1	1	1	2	1	4	4	4	4	2	4	1	3	3	1	3	1	1	3	3	1	2	2
627	4	4	4	2	2	1	3	4	2	2	4	2	2	4	4	2	2	2	3	1	2	2	1	3	1	4	2	4	1	1	1	3	1	4	4	2	4	1	2	4	2	2	2	1	3	3	1	4	2
628	1	4	4	2	2	4	1	4	2	2	4	2	4	2	2	1	4	3	1	1	1	1	3	4	2	2	4	1	4	1	3	1	1	1	4	1	1	4	2	3	1	1	3	1	2	2	1	1	2
629	1	1	1	4	3	1	1	1	3	1	3	4	3	4	4	1	4	3	1	4	2	1	4	2	2	1	3	3	1	2	2	4	2	2	1	2	2	1	2	4	4	1	1	1	4	1	4	4	4
630	3	1	4	1	4	3	1	4	3	3	2	2	1	2	1	1	1	4	3	4	1	3	2	3	3	2	2	3	1	3	3	4	1	1	1	3	3	3	2	1	1	2	1	3	2	1	3	1	2
631	1	1	1	1	1	1	1	4	1	1	4	1	1	1	1	1	1	2	4	4	3	3	2	1	4	4	4	2	2	1	1	1	2	1	4	2	4	1	1	3	1	1	3	4	1	4	1	1	1
632	3	4	1	2	3	3	1	1	2	1	2	2	4	4	1	1	4	4	1	4	3	3	1	2	1	1	4	1	4	1	4	4	4	1	4	3	1	3	4	4	4	1	4	1	2	4	1	2	1
633	2	1	3	4	3	2	1	1	1	1	1	3	3	4	1	1	1	2	2	1	1	4	1	1	4	2	1	4	4	1	2	1	1	1	3	2	3	1	3	1	1	1	3	2	1	4	2	1	2
634	2	4	4	4	1	4	1	4	1	1	3	1	2	4	1	2	2	1	1	2	1	1	1	4	1	3	1	1	1	3	1	2	2	1	4	2	4	1	2	1	1	4	1	4	3	3	3	3	1
635	1	3	1	2	1	3	1	4	1	1	4	1	4	4	4	2	2	2	3	1	3	3	4	1	2	1	1	2	1	2	3	4	2	4	1	4	4	4	2	1	1	2	4	4	3	3	4	1	1
636	1	4	1	4	1	2	4	4	1	4	1	2	1	3	2	4	1	4	2	4	2	1	1	2	1	4	4	1	4	1	2	4	2	3	2	1	2	4	1	1	1	1	1	4	2	1	1	4	4
637	1	2	1	4	4	3	1	3	2	3	1	1	4	2	2	4	4	2	4	1	2	3	4	2	4	1	2	1	4	1	4	2	1	4	2	2	3	3	1	1	1	4	1	4	2	1	2	1	4
638	4	4	2	1	1	1	1	4	4	4	1	1	1	1	2	4	1	2	1	3	2	1	3	1	2	3	1	4	4	4	2	2	3	2	4	4	3	2	1	4	2	4	4	2	2	1	1	3	1
639	1	4	1	4	2	1	4	4	2	1	3	1	1	3	2	2	4	2	4	4	3	3	3	3	3	4	1	1	1	2	1	4	1	1	1	4	1	3	2	1	1	2	3	1	4	4	1	2	1
640	4	4	1	1	4	1	4	1	4	4	4	1	1	1	1	1	3	1	2	1	2	1	1	1	1	1	4	4	1	4	4	1	1	1	4	4	3	4	1	4	1	1	3	4	1	1	1	3	3
641	1	1	4	3	4	1	2	1	1	4	1	1	1	1	2	4	4	1	4	2	2	4	1	2	1	4	1	1	4	1	1	1	1	1	3	2	3	4	2	1	4	1	4	1	2	3	2	1	1
642	3	1	4	3	1	3	3	1	1	3	1	2	3	4	1	1	4	1	1	4	2	2	3	4	3	2	2	3	1	4	3	4	1	1	1	3	1	1	3	3	2	3	1	2	1	4	3	1	4
643	2	4	3	3	4	4	1	4	1	3	1	4	4	3	1	1	1	3	1	1	2	3	1	3	4	2	2	1	4	1	1	1	3	1	1	1	4	2	2	3	1	1	2	1	2	2	4	1	1
644	3	4	1	1	4	2	3	4	4	2	2	2	2	4	4	2	2	2	3	4	1	1	3	2	3	4	1	3	1	3	2	1	2	3	1	3	1	1	1	3	2	1	2	4	4	3	1	2	3
645	1	1	3	2	1	1	4	1	4	2	2	2	1	1	1	2	4	1	1	3	1	3	2	3	1	2	4	2	3	4	1	3	3	1	1	1	4	2	3	4	4	1	1	4	4	4	1	2	2
646	2	3	2	4	4	4	3	1	2	4	4	1	2	4	4	3	2	3	4	4	1	1	4	1	1	2	1	4	1	3	4	4	1	1	1	2	2	4	1	1	2	2	2	2	1	3	1	4	4
647	2	4	1	1	1	2	3	2	4	4	3	2	3	1	2	1	1	2	3	4	4	2	4	1	1	1	1	1	2	3	1	3	1	1	3	1	4	4	1	1	4	2	1	1	1	4	4	4	1
648	1	4	2	3	4	4	4	3	4	4	1	2	1	1	1	2	4	2	2	1	4	1	4	2	2	1	1	3	1	1	2	3	1	1	3	4	4	3	2	3	4	1	1	3	2	2	1	1	1
649	1	3	1	1	3	4	1	3	4	4	3	2	2	3	1	4	3	2	2	3	2	3	4	4	1	3	2	1	3	1	1	3	1	1	4	3	3	4	1	1	3	4	1	3	2	3	1	1	4
650	2	2	1	1	4	1	1	1	2	2	4	4	2	2	1	3	1	4	3	4	3	3	1	2	3	1	1	1	1	2	3	1	1	4	3	1	4	2	2	2	3	2	2	4	2	3	4	1	2
651	1	2	2	1	4	4	1	3	1	4	3	1	1	4	1	1	1	2	2	4	3	1	1	1	1	3	1	3	2	4	4	2	4	1	3	3	2	1	1	4	4	1	2	1	4	2	2	1	1
652	3	1	2	3	4	1	3	3	3	1	3	3	1	1	4	1	3	2	3	4	1	3	4	2	3	4	1	4	1	2	1	2	4	2	2	4	2	3	3	1	1	3	1	4	3	1	1	2	3
653	3	4	1	1	2	4	4	1	4	1	4	1	1	1	3	1	1	1	4	3	2	2	3	4	4	1	1	1	1	2	2	4	1	4	3	4	1	3	4	4	3	1	3	1	1	2	2	2	1
654	1	1	1	2	1	2	2	4	2	4	1	4	1	1	1	4	2	4	1	3	1	1	1	1	4	1	1	1	1	2	1	4	2	4	4	2	1	1	1	3	2	1	2	1	1	4	1	1	1
655	4	4	2	1	3	4	4	1	2	2	4	2	1	3	1	4	4	2	2	3	4	2	4	3	2	1	4	4	4	4	1	3	1	3	4	2	1	1	2	1	4	2	1	1	1	1	4	1	3
656	2	1	1	4	1	2	2	4	1	4	3	1	1	4	2	1	3	1	1	1	3	1	1	2	2	4	3	2	4	1	4	3	2	1	4	3	4	1	1	1	1	2	3	1	3	1	4	2	2
657	2	1	4	4	1	3	1	4	4	4	2	4	4	4	1	4	2	2	1	1	2	1	4	2	2	3	4	3	4	1	4	1	4	4	3	1	1	1	1	1	4	2	1	2	3	3	3	3	4
658	1	4	2	4	4	2	4	1	1	1	1	2	2	2	4	4	3	3	4	4	1	3	3	4	1	3	1	1	1	1	4	1	3	3	4	1	1	1	1	1	2	2	4	4	1	4	3	1	1
659	1	4	2	4	4	3	2	3	4	2	4	1	1	2	3	4	2	4	4	4	4	4	1	2	1	2	1	1	1	2	1	1	2	1	1	2	1	1	1	1	1	1	4	1	3	1	4	2	4
660	3	4	4	4	3	1	1	4	1	4	3	2	4	4	2	1	4	1	2	4	2	2	4	1	4	4	2	1	1	4	3	4	2	3	4	2	4	1	2	3	1	1	1	1	2	1	1	1	4
661	4	2	2	4	1	2	1	4	2	1	4	2	3	4	1	4	4	1	3	2	1	2	1	1	4	4	4	4	1	1	1	1	2	1	4	1	1	3	2	3	2	1	3	1	2	1	4	4	4
662	1	3	4	4	4	1	1	1	2	1	2	1	1	1	1	4	1	2	1	4	1	1	1	2	1	4	2	4	3	1	4	4	4	3	4	4	1	3	1	4	3	2	1	1	1	1	2	1	1
663	4	4	1	1	1	2	2	4	2	3	2	1	1	1	2	2	4	2	1	4	1	1	1	2	2	3	2	1	1	3	3	2	2	2	1	3	1	1	3	3	4	2	2	4	2	3	2	1	1
664	2	4	1	1	1	1	1	1	2	2	1	2	1	1	3	1	1	2	2	3	2	3	1	3	3	3	2	2	4	1	1	1	1	1	3	2	2	4	1	3	4	2	4	1	2	4	1	4	3
665	1	3	1	3	4	1	1	1	1	4	2	4	2	2	3	1	1	1	4	4	2	1	3	2	2	4	1	1	1	2	1	4	1	3	1	2	1	4	1	4	3	1	1	1	2	3	1	2	1
666	4	2	2	1	4	1	1	1	1	4	3	1	1	4	1	4	3	2	3	1	1	1	4	2	4	4	2	1	1	2	2	2	4	4	1	2	1	1	2	1	4	1	1	1	4	4	2	3	1
667	1	1	1	4	3	1	1	1	2	1	4	1	3	1	1	3	4	3	4	3	1	1	3	2	1	3	4	3	4	1	1	1	1	3	2	4	1	4	1	3	2	2	1	4	4	3	1	1	1
668	4	1	2	4	4	2	1	4	1	2	3	2	3	2	3	3	4	2	1	1	4	3	4	1	4	2	1	1	4	1	3	1	4	4	1	1	2	1	2	1	1	4	4	1	2	3	1	2	1
669	1	3	1	1	3	4	3	4	1	4	4	4	3	1	2	1	1	1	2	4	2	4	1	4	4	2	3	1	1	3	1	2	1	4	4	2	2	3	4	3	1	1	1	1	2	4	4	1	2
670	4	4	2	1	2	2	1	1	4	4	3	1	1	1	3	1	1	1	3	1	3	4	1	1	1	4	2	1	4	4	4	1	4	1	4	2	3	4	3	3	1	1	1	1	1	1	4	3	1
671	1	2	3	2	2	4	1	4	2	4	4	4	4	2	4	3	1	4	3	4	3	1	1	2	3	4	4	4	4	1	3	4	1	1	1	3	1	1	3	1	1	2	3	2	2	1	4	1	1
672	4	1	1	1	1	1	2	3	2	3	1	4	3	4	3	1	1	3	3	2	1	3	2	2	4	4	1	1	1	1	4	4	4	2	2	1	3	1	2	2	1	1	3	1	2	1	1	1	1
673	1	4	1	4	1	4	1	4	3	1	1	1	1	1	2	1	3	3	3	4	1	1	4	1	3	1	3	4	4	4	1	3	4	4	1	1	4	4	1	1	2	2	2	2	4	2	1	4	4
674	4	1	1	4	4	4	4	1	1	1	1	1	4	2	4	1	1	1	2	1	1	2	4	4	4	1	4	4	4	1	3	2	1	1	2	2	4	2	1	1	2	1	1	4	1	4	1	3	1
675	4	2	2	1	1	1	4	1	4	3	3	1	1	2	4	1	4	2	2	1	1	1	1	1	2	3	3	4	4	3	1	4	3	4	4	4	4	2	4	1	1	4	1	1	1	1	3	3	3
676	4	1	1	1	4	1	4	3	3	2	2	1	4	1	2	3	1	4	1	2	1	1	2	1	4	4	3	1	1	3	1	2	3	1	1	1	1	4	2	2	1	3	1	1	4	1	1	1	4
677	4	1	1	4	1	1	1	1	2	4	4	1	4	3	1	2	2	4	2	1	3	1	1	4	1	2	1	1	1	1	4	2	4	1	3	2	4	1	2	3	2	2	4	1	4	1	1	4	2
678	1	1	3	4	1	1	4	4	4	1	2	2	2	4	3	1	1	2	4	2	1	4	4	4	1	2	2	1	1	4	1	4	3	1	2	2	1	2	4	3	1	1	4	1	2	3	2	2	1
679	1	1	1	4	1	4	3	1	1	3	4	4	4	1	2	4	1	1	4	3	3	4	4	3	1	2	2	2	1	4	2	4	4	2	4	1	4	2	4	3	1	3	4	1	4	1	1	2	4
680	1	2	2	1	4	3	4	3	3	2	1	3	1	4	4	2	1	3	3	1	4	4	2	1	1	4	1	1	4	4	4	4	1	1	1	3	2	1	3	4	1	1	4	4	4	4	4	4	1
681	4	4	4	4	2	2	1	4	1	1	1	1	2	2	1	2	3	1	1	1	3	1	1	1	4	2	2	1	4	1	4	4	1	1	3	4	2	2	1	1	1	4	4	2	1	2	1	4	4
682	3	1	2	4	1	4	4	1	1	3	1	2	2	4	4	4	1	2	4	4	2	2	4	2	3	1	4	4	2	4	4	2	4	4	1	4	4	4	1	4	3	1	1	1	3	1	1	1	4
683	4	3	2	2	1	4	4	3	2	1	4	4	4	1	4	3	1	1	3	4	3	1	1	4	4	1	1	1	4	3	1	1	2	3	3	1	2	3	2	3	2	1	4	3	1	4	1	2	2
684	3	2	3	4	1	3	4	4	1	3	1	2	2	2	1	4	4	2	2	3	2	4	4	1	4	4	1	3	4	2	1	3	3	3	1	1	3	2	4	3	1	1	1	1	2	2	3	2	4
685	3	4	1	4	1	2	3	1	3	1	2	1	3	1	4	1	4	3	1	1	2	3	2	3	3	4	1	2	1	2	1	4	1	2	3	1	1	4	1	1	1	2	1	1	2	1	1	3	1
686	2	2	1	1	1	4	3	1	4	3	1	3	1	1	2	1	3	1	2	4	1	2	4	4	4	1	1	3	2	3	3	2	2	1	1	4	4	1	1	2	3	2	3	2	1	1	1	2	3
687	1	4	2	1	4	1	3	1	4	3	1	3	1	1	3	3	4	4	4	3	1	3	1	2	1	3	2	3	3	4	3	4	1	1	3	2	1	4	2	4	4	2	2	3	4	4	4	2	1
688	1	4	3	1	4	3	1	4	2	2	1	2	2	4	2	2	1	2	1	3	1	1	4	2	3	1	1	2	3	1	1	1	1	4	4	1	1	3	4	1	1	1	1	1	1	2	1	2	4
689	4	4	2	1	1	1	1	3	4	4	3	4	2	1	1	2	2	1	1	1	1	3	1	1	4	4	3	1	1	4	2	4	2	2	1	3	4	4	1	4	2	2	4	1	4	2	2	1	4
690	2	1	4	4	1	4	2	3	3	1	1	4	2	3	4	2	3	4	4	2	2	1	1	1	2	4	4	4	4	2	4	4	4	2	2	1	4	4	1	3	4	4	3	4	2	1	1	1	2
691	1	1	1	2	1	4	1	4	1	3	3	1	4	4	4	2	3	1	1	1	3	1	1	4	4	4	4	2	1	4	2	2	1	3	4	1	2	3	3	1	3	4	2	4	1	4	1	3	3
692	2	1	3	4	4	4	4	4	2	2	3	1	1	1	1	3	3	3	2	2	3	2	1	4	1	4	2	2	4	4	2	4	2	4	4	3	2	2	4	1	2	4	1	1	4	4	1	3	2
693	2	2	1	3	1	3	2	4	1	2	3	1	4	2	2	2	4	1	1	4	4	2	1	1	2	3	1	1	3	4	4	4	1	2	1	4	4	1	4	1	4	3	1	4	4	2	4	1	4
694	4	2	2	3	4	1	2	2	3	2	2	4	2	2	3	4	2	2	1	3	4	2	1	3	2	2	1	1	4	3	2	1	1	3	1	1	3	3	3	2	2	3	4	2	2	2	2	4	4
695	1	3	1	1	2	1	3	2	1	3	1	1	3	1	4	2	3	4	4	1	4	2	1	4	4	4	3	3	3	4	1	4	2	4	2	2	4	4	4	1	4	3	3	2	4	3	3	2	1
696	2	1	2	1	3	1	2	3	2	3	3	1	3	2	1	4	3	1	2	4	4	3	1	1	4	3	4	3	3	4	1	3	1	3	1	1	2	3	1	3	3	4	1	1	1	1	1	1	2
697	3	3	1	3	1	1	3	3	4	1	1	1	2	3	1	2	4	1	2	1	1	3	4	4	1	1	1	1	4	3	1	4	3	1	1	1	2	1	4	2	4	2	2	4	4	1	1	1	2
698	3	3	4	1	1	2	3	2	4	2	2	4	1	2	4	1	1	3	3	3	4	1	1	1	2	2	4	1	4	1	2	4	4	1	4	1	3	1	3	1	1	3	2	1	3	2	3	1	2
699	2	3	2	1	3	4	2	3	4	2	1	1	2	3	1	4	1	4	3	2	4	1	1	3	2	2	1	4	4	1	2	4	1	1	1	4	2	3	1	3	3	4	4	4	1	4	3	1	1
700	2	2	3	1	4	4	2	3	2	3	1	4	1	2	4	4	1	3	2	4	1	4	3	1	2	2	3	1	1	3	1	3	1	2	4	4	4	2	2	3	1	1	2	3	3	4	4	1	2
701	2	4	1	2	2	4	4	2	2	3	1	4	1	3	3	2	3	4	1	1	4	3	1	1	1	4	1	2	2	4	1	1	4	1	1	1	4	1	4	4	1	4	4	1	3	2	2	4	1
702	3	1	1	4	3	1	1	4	2	2	2	3	2	3	1	2	1	4	1	1	3	2	3	2	1	3	1	4	4	3	4	4	1	1	1	1	1	1	4	2	1	1	3	1	2	2	3	1	1
703	4	2	3	2	3	4	1	2	1	4	4	2	4	4	2	1	1	1	1	1	1	4	2	2	2	2	1	4	4	1	3	3	1	2	3	1	1	1	3	1	2	1	1	1	4	1	3	1	1
704	1	1	4	2	1	1	4	4	4	1	3	4	4	3	1	1	3	1	4	3	1	4	2	3	3	3	4	3	1	4	1	2	1	1	2	4	4	3	2	2	4	4	4	4	1	3	1	3	1
705	3	3	1	2	4	1	1	3	4	3	2	3	2	2	4	3	4	1	4	4	2	3	3	2	2	1	1	2	1	4	1	1	1	3	1	1	4	4	1	3	1	1	3	4	4	1	1	1	2
706	1	1	2	3	1	1	1	4	3	1	2	1	2	4	2	4	1	4	1	4	2	2	1	3	2	2	4	1	1	2	1	4	1	3	3	1	2	4	4	2	3	3	1	3	4	2	4	3	4
707	1	2	3	2	3	4	4	3	1	1	2	4	1	1	4	1	3	1	2	4	4	1	1	1	3	3	1	2	4	4	2	3	2	1	2	4	2	3	1	4	2	2	1	1	1	3	2	4	1
708	1	3	4	4	1	3	4	1	3	1	4	2	2	1	1	2	1	1	1	2	4	2	3	4	1	2	1	4	4	3	1	3	1	1	1	3	2	2	4	1	1	4	3	1	1	3	3	1	1
709	1	1	1	1	4	1	2	2	1	3	3	1	4	4	3	4	4	1	4	3	1	4	2	3	3	3	2	2	4	1	2	3	4	4	1	3	3	1	1	4	4	3	3	1	1	3	3	4	2
710	2	1	4	4	1	4	1	3	1	2	1	1	2	4	2	1	4	2	4	4	1	3	1	1	2	1	4	2	2	4	3	1	4	2	4	4	4	2	2	2	4	1	2	2	1	4	1	4	1
711	3	1	1	3	2	4	4	1	4	4	1	3	4	4	2	3	3	4	1	4	4	1	2	1	1	3	1	4	2	2	1	1	4	2	2	4	4	3	4	2	3	3	3	3	1	3	3	4	1
712	2	2	4	2	1	3	4	4	1	4	2	2	2	2	1	2	1	1	1	4	3	1	2	4	4	1	2	1	1	4	2	1	3	1	4	1	2	4	3	1	4	2	4	3	4	1	4	4	4
713	4	4	1	3	1	4	1	3	3	4	2	3	4	4	4	3	4	1	4	4	4	1	3	1	4	4	4	1	1	1	2	1	4	1	1	1	1	4	2	4	2	3	4	1	4	4	1	4	4
714	4	4	4	4	1	1	3	1	4	4	4	3	4	3	4	3	1	1	2	1	4	4	4	1	1	1	4	2	4	1	2	1	4	1	1	3	1	2	2	3	1	2	2	4	1	3	4	1	3
715	1	4	4	4	4	4	4	1	4	2	4	4	1	4	1	1	4	2	4	1	1	4	4	1	3	1	4	4	1	3	3	1	2	4	1	1	3	3	1	1	4	3	4	2	2	3	4	4	1
716	3	3	2	2	4	1	2	3	3	1	1	4	3	3	2	2	3	4	1	4	2	3	1	2	1	2	2	1	3	4	4	1	3	4	4	2	3	2	4	1	1	1	2	4	1	2	4	1	1
717	3	1	4	1	4	4	4	1	1	1	3	3	1	3	3	3	1	4	1	3	4	1	2	4	4	1	3	4	2	2	2	4	2	2	4	4	2	4	4	4	4	4	2	4	4	3	2	3	3
718	4	3	4	1	3	1	4	3	4	4	4	4	4	2	3	2	3	1	1	2	4	4	2	4	2	4	1	4	4	1	4	2	4	1	4	1	4	1	4	1	2	4	1	4	1	1	1	4	1
719	1	1	1	4	2	2	1	1	2	1	4	1	1	4	1	1	1	1	1	4	4	4	1	2	3	1	1	1	1	1	4	2	4	1	4	4	3	1	4	4	3	1	1	1	2	3	4	4	4
720	3	4	2	3	1	2	3	4	4	4	4	2	4	1	1	1	4	1	4	1	4	4	2	1	3	4	1	4	4	1	4	1	1	3	1	1	3	4	1	1	1	1	1	4	4	4	4	2	1
721	4	1	2	2	4	2	4	1	1	3	1	3	4	4	4	1	4	4	4	4	1	4	2	3	3	4	1	4	4	2	4	4	3	4	1	2	1	1	1	1	4	4	1	3	1	4	2	1	1
722	1	4	1	1	1	2	3	1	1	3	4	1	1	2	1	4	4	4	4	2	1	2	1	1	2	1	1	4	1	2	2	1	4	1	4	1	4	1	4	4	4	3	3	4	1	2	4	4	4
723	4	1	1	1	3	1	4	4	4	4	1	1	4	1	4	4	4	1	4	4	4	4	1	4	2	4	4	3	4	4	1	4	1	4	2	3	3	4	1	3	1	4	1	4	1	1	2	4	4
724	3	1	1	1	4	4	2	2	4	1	4	2	4	4	2	2	4	2	3	4	1	4	4	1	4	1	1	4	1	1	3	1	1	3	1	1	4	1	3	3	1	4	4	1	2	4	4	4	4
725	4	1	2	1	4	1	4	4	4	4	4	3	4	4	4	1	4	2	2	1	4	4	4	1	1	3	1	1	3	2	1	2	2	1	1	1	4	3	1	1	1	2	3	4	1	2	4	1	1
726	1	2	4	1	4	4	4	2	1	2	1	1	1	2	1	1	3	1	2	1	2	1	1	3	1	1	1	2	4	1	1	1	2	1	1	3	4	1	1	1	1	1	4	1	1	1	2	3	1
727	4	2	1	1	1	2	1	2	2	1	1	2	1	1	3	2	4	3	1	1	4	4	4	1	1	1	1	4	1	2	1	1	3	2	4	4	3	4	1	1	1	1	2	1	1	1	2	2	2
728	2	2	4	4	1	4	1	1	3	1	1	4	4	1	4	1	1	2	3	2	4	4	4	4	4	2	4	4	1	4	1	1	2	4	2	3	4	1	4	3	4	4	1	4	4	1	4	4	4
729	2	2	4	1	1	3	4	4	4	4	1	3	3	2	3	1	2	4	4	1	2	1	4	3	4	4	1	4	2	1	4	4	1	4	1	1	4	2	4	4	1	1	1	4	4	4	1	2	4
730	1	4	4	4	2	3	1	1	4	1	3	3	1	4	4	1	1	4	4	4	4	2	2	4	3	1	2	4	1	3	1	3	1	4	1	4	1	1	1	1	1	4	4	4	1	3	1	1	4
731	2	4	3	4	2	1	3	1	2	1	1	1	1	1	1	1	2	3	3	4	4	3	1	2	1	1	4	2	3	4	4	4	4	1	4	4	4	1	4	1	4	4	4	1	1	1	1	1	1
732	1	1	4	1	2	3	4	1	4	2	4	4	4	4	4	1	1	3	4	1	4	4	1	4	4	2	3	4	1	3	1	1	1	4	1	4	3	2	3	4	2	1	1	3	1	1	1	1	4
733	1	1	1	4	2	2	4	2	3	1	1	3	4	4	1	4	1	1	2	1	1	1	1	3	4	2	1	1	1	1	4	4	4	1	3	1	2	3	1	2	1	1	2	1	1	1	3	2	4
734	4	1	1	3	1	1	2	2	4	4	3	4	4	3	1	1	1	2	4	1	1	4	1	3	4	4	1	4	2	2	1	2	1	1	1	4	2	3	4	4	4	4	2	2	2	1	1	4	1
735	3	4	4	1	2	4	4	4	4	4	3	4	4	1	4	2	1	4	4	4	4	1	1	4	1	4	1	1	4	1	2	1	4	4	4	1	4	4	1	4	3	4	4	4	4	3	4	4	2
736	1	3	3	2	4	1	3	3	3	4	4	4	1	1	2	1	4	2	3	2	2	4	4	1	4	4	4	4	4	1	4	4	3	3	4	4	4	1	3	1	1	4	3	1	1	3	1	1	1
737	4	1	4	4	1	1	4	4	4	1	2	2	1	2	4	2	4	2	2	4	4	4	4	4	4	1	4	1	4	2	4	2	1	1	2	3	4	1	1	1	1	4	1	1	3	4	1	3	1
738	4	4	4	4	2	1	4	1	3	3	1	4	4	4	4	2	4	4	2	4	1	1	1	1	3	1	2	1	1	1	1	1	1	4	1	1	2	2	1	1	1	1	4	1	1	1	1	1	1
739	3	1	4	4	1	1	1	4	3	1	1	3	2	4	4	4	1	4	4	2	4	3	4	3	1	4	2	1	1	1	4	4	4	1	1	1	4	2	4	1	4	1	4	1	1	1	4	4	4
740	2	2
[truncated: 11 more columns]
