# Supplementary material for: SaPt-CNN-LSTM-AR-EA: a hybrid ensemble learning framework for time series-based multivariate DNA sequence prediction
Source: PeerJ. 2023 Oct 4;11:e16192. doi: 10.7717/peerj.16192 (PMC10559882; doi:10.7717/peerj.16192)
Supplement: Supplemental Information 1 [file peerj-11-16192-s001.zip › Source data/Supporting Information/B1-S NC_010808.xlsx]

## Sheet: 原表
Data point	1	2	3	4	5	6	7	8	9	10	11	12	13	14	15	16	17	18	19	20	21	22	23	24	25	26	27	28	29	30	31	32	33	34	35	36	37	38	39	40	41	42	43	44	45	46	47	48	49
1	4	3	2	4	4	4	4	2	1	1	4	1	3	4	4	1	4	4	4	4	1	2	2	3	4	4	2	4	4	1	4	4	1	3	2	3	1	4	4	4	4	1	4	1	1	1	3	4	3
2	4	4	4	2	1	4	1	3	3	1	1	4	4	4	2	1	4	1	3	3	2	4	4	4	1	1	4	3	1	1	1	4	1	4	2	3	4	3	1	4	1	2	3	4	4	2	1	4	2
3	4	1	4	1	4	1	1	1	4	2	1	2	1	2	4	1	3	2	4	4	4	2	1	1	4	4	2	4	4	4	3	4	2	4	1	1	4	2	4	4	1	2	1	1	4	2	3	3	4
4	4	4	1	1	4	1	1	1	4	1	3	1	4	1	4	3	4	1	3	1	3	3	1	4	4	1	4	4	1	1	4	4	1	1	1	4	1	2	3	4	1	2	3	2	4	1	3	2	1
5	2	2	4	2	4	1	4	4	4	4	4	1	2	1	4	4	3	2	2	2	1	1	4	1	3	1	2	1	4	4	4	1	1	1	1	4	2	1	4	1	3	2	1	1	4	1	1	2	4
6	4	1	2	2	4	4	3	4	1	1	1	3	3	3	3	3	2	1	1	4	1	4	1	1	1	1	4	1	2	4	4	4	4	3	2	4	3	1	1	1	1	4	1	4	4	4	1	4	1
7	1	4	4	3	1	4	4	1	4	1	3	1	4	2	4	4	4	4	4	1	1	2	3	1	4	3	4	3	4	3	4	1	1	4	4	1	1	1	4	4	4	2	2	4	1	3	1	2	2
8	4	1	2	1	2	3	4	4	4	3	4	4	4	4	4	4	4	1	2	1	4	4	1	4	1	4	4	3	1	1	4	4	4	4	4	3	4	1	4	4	1	3	4	4	1	1	1	4	4
9	4	4	1	3	2	4	3	1	1	4	4	4	3	2	3	3	4	4	4	4	1	4	4	4	4	1	4	3	2	4	1	1	4	3	4	4	4	3	3	1	3	4	2	3	1	1	1	2	3
10	3	4	1	4	4	3	4	1	1	2	1	3	3	1	2	1	1	4	1	1	1	1	4	1	1	3	1	2	4	3	4	1	2	4	4	1	2	3	4	2	1	3	2	1	2	1	1	2	4
11	4	4	4	2	4	4	3	4	1	3	4	4	4	4	4	3	1	4	3	1	1	1	4	4	3	4	4	3	1	3	2	1	2	4	2	1	4	1	1	1	4	4	4	1	2	3	4	4	2
12	4	2	2	2	1	1	4	1	2	2	1	2	4	4	1	3	3	2	1	4	1	1	4	2	4	2	2	2	2	4	3	2	4	1	4	1	1	2	1	2	3	4	4	2	4	1	1	4	2
13	1	1	4	4	2	1	4	1	1	3	4	2	3	4	4	4	1	1	1	1	3	3	4	2	3	3	3	1	3	1	3	1	2	1	4	3	2	4	2	3	1	4	1	2	4	3	1	1	3
14	3	1	4	3	2	4	4	4	1	1	3	1	1	1	4	1	1	4	4	3	3	4	2	1	1	1	2	3	1	2	4	1	3	1	4	4	2	3	2	4	1	2	4	1	2	4	2	1	4
15	2	2	1	4	1	4	4	4	3	3	2	1	1	3	3	4	4	4	3	4	4	4	4	1	4	2	4	2	1	2	4	1	4	4	1	4	1	4	4	3	4	2	4	1	2	4	4	3	2
16	1	2	3	2	4	2	3	1	2	1	1	1	2	1	4	4	4	4	3	1	4	4	4	4	4	4	1	1	1	3	2	1	4	3	1	1	1	1	1	1	4	1	4	1	4	1	4	4	3
17	4	2	4	3	3	2	1	2	4	1	4	3	3	1	4	1	4	4	4	1	1	3	1	4	4	4	4	2	4	1	4	1	1	1	4	4	3	2	3	4	4	4	3	1	2	3	4	1	2
18	4	3	4	4	1	3	2	4	4	3	1	1	1	3	3	3	1	3	2	3	4	4	3	1	4	4	4	4	4	3	2	4	4	4	2	4	4	1	4	4	1	3	3	2	4	1	4	1	3
19	4	1	1	4	2	2	1	1	1	1	1	4	1	3	3	1	4	4	4	1	3	3	4	2	4	1	4	4	1	3	3	1	4	3	3	4	4	1	4	1	4	1	3	4	2	2	3	1	4
20	3	4	3	3	4	3	1	1	1	1	4	4	2	2	3	1	1	1	1	1	1	4	1	1	4	1	1	2	2	2	4	1	2	2	3	2	2	2	3	4	1	3	3	3	2	4	2	1	1
21	1	1	1	1	2	1	2	1	2	1	2	3	2	3	1	2	1	4	2	3	1	3	3	3	4	3	4	3	1	4	2	4	3	2	3	1	1	1	4	1	4	4	4	3	1	2	3	2	1
22	4	2	1	1	2	3	4	4	2	3	3	2	3	1	1	1	4	1	4	4	4	3	1	2	3	2	2	3	4	4	2	4	4	4	4	2	4	1	4	1	4	1	4	2	4	1	1	4	1
23	1	2	1	2	4	2	4	1	2	4	4	3	1	1	2	3	2	1	4	4	4	1	1	3	4	1	1	2	1	1	1	4	3	4	1	1	4	4	4	4	4	1	4	1	3	4	1	4	4
24	3	4	1	3	4	2	4	4	4	3	4	4	4	4	2	1	1	4	1	4	2	1	4	1	4	4	4	3	4	3	3	2	2	3	1	2	2	2	4	3	1	4	1	3	3	4	1	4	4
25	4	4	3	4	1	4	3	3	4	4	2	3	4	2	1	4	4	2	4	1	2	4	2	1	4	1	4	4	4	1	1	1	1	3	2	4	4	1	2	3	1	4	1	2	2	4	3	4	4
26	1	4	3	2	3	4	3	1	4	1	4	3	4	4	4	4	2	3	2	1	1	3	3	4	4	3	2	1	1	4	1	4	4	4	4	4	4	2	1	1	2	4	3	2	4	3	1	4	4
27	4	4	4	3	1	4	3	1	1	2	4	1	1	4	4	4	4	4	2	1	4	3	2	4	1	4	2	2	2	4	4	4	4	3	4	2	3	4	4	4	4	2	1	3	1	3	3	4	4
28	4	3	1	4	2	1	4	4	4	4	4	4	4	1	2	3	4	1	1	1	4	3	3	4	4	1	3	3	3	2	4	4	1	3	2	4	3	3	1	4	4	4	4	4	4	3	3	1	1
29	1	3	1	1	1	4	3	4	4	3	4	4	3	2	1	4	1	4	2	3	1	3	1	4	4	2	1	1	4	4	4	1	3	4	4	3	4	2	2	1	1	2	1	4	2	4	1	1	2
30	4	4	1	1	4	1	4	4	2	2	1	4	4	4	4	4	1	4	4	4	2	1	1	4	3	2	4	2	1	4	4	1	4	4	1	1	2	4	1	3	3	1	4	1	3	1	1	1	1
31	1	1	1	1	3	4	3	4	3	4	2	3	3	1	1	3	1	4	4	1	1	3	1	3	3	4	1	1	3	4	4	4	1	3	1	4	1	1	1	4	4	1	4	1	2	4	2	3	3
32	4	2	2	4	2	4	1	1	3	4	4	4	4	2	4	4	4	4	3	4	4	4	4	1	1	3	1	1	4	3	4	1	1	3	4	4	3	1	4	3	3	1	1	4	1	1	1	1	1
33	3	1	1	2	1	3	1	3	3	1	4	2	1	1	4	4	3	1	4	1	4	1	4	4	4	1	1	1	4	4	4	2	4	1	1	1	4	3	4	3	2	3	4	1	4	4	4	4	2
34	1	1	4	4	1	4	4	1	1	3	4	2	3	4	2	4	4	4	3	4	1	1	1	2	2	4	2	3	2	4	4	3	4	3	4	4	3	3	1	4	3	3	3	4	3	1	4	3	3
35	3	1	3	1	1	2	3	2	3	4	1	4	4	1	1	4	3	1	1	4	1	4	3	3	1	1	4	1	1	4	4	2	4	4	2	4	4	4	4	4	4	3	4	4	1	4	3	2	1
36	2	1	1	1	4	4	1	3	4	3	3	2	1	3	1	4	3	4	1	1	4	1	1	4	4	3	4	4	4	1	4	1	4	4	4	4	1	4	4	1	1	4	4	3	1	4	3	1	2
37	3	4	3	1	4	4	4	4	4	4	3	1	2	1	1	4	4	2	2	1	4	2	2	4	4	4	3	1	4	1	2	1	1	3	4	4	4	3	4	3	2	1	1	4	1	2	1	2	1
38	1	4	4	2	4	4	4	3	3	2	3	3	1	4	4	3	4	1	2	1	4	1	3	1	2	4	2	4	4	4	4	4	4	2	1	4	1	4	2	3	4	4	3	3	4	1	4	1	2
39	2	1	1	3	3	2	4	2	1	4	2	4	1	4	1	1	4	4	1	4	4	4	3	2	3	3	1	1	1	1	1	2	1	1	2	4	3	3	4	4	4	4	4	4	1	4	1	3	2
40	1	4	4	4	4	3	4	3	2	1	1	4	2	2	1	1	1	4	4	3	1	4	2	1	1	1	4	4	4	3	1	1	1	3	3	1	4	1	4	1	4	3	1	4	1	3	3	4	4
41	1	1	3	1	1	4	3	4	4	1	2	1	4	3	1	2	4	1	3	1	4	1	3	4	1	4	4	1	1	2	4	1	2	2	4	1	4	4	1	4	4	1	4	4	2	4	1	3	1
42	1	3	1	4	1	3	1	4	4	1	4	2	4	4	4	4	3	1	4	4	1	4	3	4	4	4	4	1	1	1	1	4	3	1	4	1	2	2	4	1	2	4	4	3	4	4	4	3	1
43	2	4	1	3	3	1	1	1	3	1	1	1	4	3	3	4	3	4	1	3	1	3	3	4	1	4	4	4	3	2	3	4	1	1	1	4	3	4	4	4	2	2	4	1	2	1	4	4	4
44	4	3	2	4	3	1	2	1	4	4	4	1	4	4	2	1	4	4	4	3	1	3	4	4	4	3	1	1	1	4	4	4	3	1	3	4	4	3	4	4	4	4	3	4	1	2	2	4	4
45	4	3	4	4	4	4	1	1	1	1	4	4	4	3	4	3	4	4	4	4	2	4	3	4	4	3	1	1	3	1	2	1	4	1	2	4	4	2	3	4	4	2	4	1	4	4	2	4	4
46	4	4	4	2	4	4	4	4	1	2	4	4	2	3	4	1	1	1	4	1	4	4	2	1	3	4	3	4	3	1	1	4	3	1	4	1	3	4	4	4	3	4	4	4	2	1	1	3	2
47	4	4	1	2	2	4	1	1	4	4	3	4	4	4	3	1	4	2	4	4	3	1	4	4	4	3	4	3	3	4	4	4	1	4	4	4	1	4	1	4	4	4	3	4	4	4	1	4	1
48	4	3	1	1	3	2	2	3	4	3	1	1	1	4	2	4	1	1	4	3	2	1	1	4	1	3	4	3	2	3	3	1	4	1	2	4	2	1	2	4	4	3	3	1	1	4	1	3	3
49	4	1	4	1	4	4	2	4	4	3	4	1	4	4	2	3	4	4	3	4	1	1	4	1	4	2	4	1	4	4	3	4	4	3	2	3	4	4	1	1	4	4	2	4	1	2	1	4	1
50	3	1	4	1	3	1	1	2	4	4	2	3	2	4	1	3	2	3	3	1	4	1	1	4	4	1	4	1	1	2	3	4	4	3	4	1	3	1	1	4	4	4	3	2	3	2	4	1	2
51	1	2	1	4	1	1	1	2	3	3	2	4	2	4	3	2	4	3	4	4	2	3	2	4	1	1	4	4	4	4	3	2	1	1	3	4	4	2	3	2	1	4	4	2	4	4	2	1	1
52	3	4	1	1	1	1	4	2	4	4	2	3	3	1	4	1	3	2	4	3	1	1	3	4	4	2	4	2	2	4	2	2	2	3	1	1	2	4	4	3	4	4	3	1	4	1	4	1	1
53	4	2	4	4	3	3	4	4	4	3	2	2	1	4	1	1	2	2	1	1	2	2	4	3	4	1	1	4	1	1	1	1	1	4	4	4	3	4	3	3	4	4	3	4	4	2	1	4	1
54	1	4	3	3	4	3	2	1	2	2	4	1	3	4	3	4	4	4	2	4	2	4	4	4	3	4	4	4	3	1	3	4	4	3	1	1	3	4	4	3	1	3	1	4	4	4	3	1	4
55	3	2	4	1	4	4	4	4	3	3	3	1	4	2	3	2	3	3	1	1	1	3	3	3	3	4	4	4	2	2	4	2	4	3	4	4	1	4	4	4	3	4	4	4	3	4	1	4	3
56	2	3	1	4	1	1	1	1	4	4	4	4	3	2	1	4	4	4	3	4	4	3	3	3	1	4	4	3	4	4	3	2	2	2	1	2	4	1	1	1	4	4	3	1	4	3	4	4	4
57	3	2	2	3	4	1	4	1	2	4	4	4	3	4	4	2	1	4	2	1	1	4	1	3	4	4	3	4	4	4	3	4	4	3	4	2	4	1	1	4	4	3	4	3	2	1	4	4	4
58	1	2	4	1	1	4	3	4	2	3	4	1	1	4	4	2	4	4	2	2	1	3	4	4	4	4	2	1	4	1	4	4	3	4	1	2	2	1	4	1	4	4	4	1	1	2	4	4	3
59	4	1	2	1	2	1	4	4	2	4	4	2	1	4	4	2	1	3	4	4	1	3	3	3	3	2	1	4	4	2	3	4	4	3	1	2	1	3	1	1	4	4	3	4	1	3	4	4	2
60	4	3	4	3	4	4	4	3	1	4	1	1	2	4	4	2	3	4	3	4	1	1	2	4	4	3	4	3	4	2	1	4	1	1	1	1	4	4	4	4	4	3	4	1	2	3	1	3	4
61	4	1	1	4	4	4	4	3	4	3	3	4	4	4	1	2	4	1	4	4	1	3	4	4	1	1	4	2	4	1	1	4	1	3	4	1	1	4	4	4	1	3	3	1	4	1	1	2	4
62	4	3	1	1	4	1	3	1	1	1	1	4	1	4	4	1	3	4	4	4	4	4	4	2	1	1	1	4	1	1	1	4	1	4	3	1	3	4	4	4	1	2	2	4	2	4	4	2	1
63	1	1	2	4	2	1	4	1	2	4	1	4	1	2	4	4	2	4	1	1	1	4	2	4	3	1	1	3	2	2	2	1	2	2	4	2	1	4	1	3	2	1	1	1	4	2	3	3	1
64	1	2	1	2	4	4	3	4	3	4	2	4	1	1	1	2	2	4	3	4	2	2	1	2	1	1	3	4	1	1	4	4	3	2	1	1	4	1	4	2	1	3	1	3	1	1	3	1	1
65	4	1	1	1	4	4	1	2	2	3	2	4	4	1	3	4	1	1	1	3	1	1	4	3	4	2	4	1	1	4	1	1	2	1	4	2	2	2	1	1	1	1	1	2	1	4	2	1	3
66	1	2	2	3	4	4	1	3	1	1	4	4	2	4	1	4	2	3	4	4	4	1	2	3	3	1	1	1	4	4	1	4	4	3	1	1	3	1	3	1	2	1	1	2	4	4	2	1	4
67	4	1	1	1	1	1	1	1	4	4	4	1	1	3	1	4	4	1	1	4	1	4	3	1	3	4	4	4	1	1	2	4	2	1	4	1	1	1	2	2	1	2	2	1	1	3	4	3	1
68	4	1	3	1	1	1	3	1	4	4	4	1	1	4	4	4	4	2	1	1	2	1	1	4	4	1	3	3	1	2	4	1	1	2	1	1	3	1	4	4	1	1	3	1	2	4	1	1	1
69	1	4	4	4	4	2	4	1	2	2	2	1	1	1	2	1	4	2	4	1	2	3	1	2	1	4	1	4	4	3	4	1	2	2	4	4	1	3	1	1	1	1	1	4	2	2	3	1	2
70	1	3	2	3	4	3	1	4	2	4	4	2	1	4	2	3	1	2	1	1	2	1	4	1	1	2	3	4	2	1	3	2	4	1	3	3	1	1	1	4	3	1	2	4	1	3	3	2	3
71	2	1	1	1	4	3	1	1	1	3	1	1	4	3	1	4	3	1	1	3	2	1	1	4	3	2	2	2	4	4	4	1	4	1	3	1	2	3	3	4	1	1	4	3	4	4	3	4	3
72	1	1	4	3	1	2	3	4	1	1	1	3	2	1	4	4	3	1	1	1	3	2	4	4	2	2	2	4	1	1	3	4	4	3	1	2	1	3	2	4	3	3	4	1	3	3	3	2	3
73	1	3	2	2	4	1	4	3	4	1	3	2	3	1	1	3	1	2	1	3	1	1	4	2	4	1	1	4	4	2	1	1	3	1	1	1	3	1	4	4	1	1	1	1	2	1	4	3	3
74	4	4	1	3	1	2	4	2	4	4	2	1	3	4	2	1	2	4	1	4	1	1	2	1	1	1	2	1	1	1	1	1	2	1	2	3	2	1	1	1	3	4	4	1	3	4	4	4	4
75	4	4	2	2	1	2	1	2	3	4	1	1	1	1	3	3	3	1	1	1	2	3	1	2	1	3	4	1	4	2	4	1	2	1	4	2	1	1	1	4	3	4	4	1	1	1	2	4	3
76	4	1	2	3	3	1	3	1	1	3	4	3	1	1	1	4	3	2	3	2	2	3	1	2	1	3	4	1	3	2	2	4	1	4	1	4	3	1	2	3	1	3	1	1	1	1	2	4	4
77	4	1	3	1	3	2	1	1	2	3	4	1	2	1	4	4	1	3	1	1	3	2	1	1	1	1	2	4	2	1	1	4	1	1	1	3	1	2	4	2	2	2	4	2	3	4	4	4	1
78	4	2	2	2	3	1	1	2	1	2	4	4	1	3	1	3	1	2	1	1	4	3	1	2	1	3	1	3	4	1	4	1	3	3	1	1	4	4	2	4	1	3	2	3	4	3	4	2	1
79	1	3	1	3	1	2	4	4	4	4	1	3	1	1	1	3	4	1	2	1	4	2	2	1	3	1	3	1	1	1	1	1	2	2	3	1	2	1	4	4	2	1	1	1	1	4	1	3	1
80	3	4	2	1	1	4	4	3	2	2	4	4	1	4	2	1	1	2	3	4	1	1	4	4	4	1	2	2	2	2	2	1	2	3	2	4	1	1	1	4	2	1	3	1	3	3	1	2	1
81	1	2	3	4	1	1	1	3	1	1	4	1	4	1	2	4	1	4	4	1	1	3	1	3	4	4	4	1	4	2	3	1	2	4	4	1	1	1	2	1	1	1	1	3	1	1	1	1	2
82	3	1	3	1	3	1	1	1	2	1	4	1	3	4	3	4	4	1	3	4	2	4	2	1	3	1	4	1	4	2	3	1	2	2	3	2	1	2	1	4	4	2	1	2	3	1	3	1	3
83	1	3	1	2	1	2	1	2	1	1	1	3	1	3	3	4	4	2	1	1	4	3	1	1	4	2	1	4	4	2	1	2	4	2	2	2	3	1	1	4	4	2	1	3	3	1	1	1	4
84	4	4	2	1	4	4	4	1	2	1	3	2	1	1	2	1	1	2	1	1	4	1	1	3	1	3	1	3	1	1	4	4	2	1	1	3	1	1	1	3	1	1	3	4	4	1	1	4	1
85	1	1	1	4	2	1	1	3	2	3	1	3	4	1	4	1	3	1	1	1	1	3	1	1	3	3	3	4	3	3	4	3	1	3	3	1	3	1	1	4	2	2	3	1	2	4	4	2	4
86	4	4	2	4	1	1	1	2	1	4	4	2	1	2	1	1	1	1	1	3	1	3	1	1	2	1	4	4	4	1	1	1	3	4	4	1	2	1	1	1	4	4	4	4	2	1	4	4	1
87	1	4	1	1	4	2	3	4	3	1	2	1	2	3	1	1	1	4	3	1	4	4	2	4	4	2	2	1	4	1	4	4	2	3	4	1	2	4	3	1	3	2	1	4	3	4	1	1	1
88	4	2	4	1	4	4	3	1	1	1	1	4	4	4	4	3	1	4	1	4	3	4	4	2	4	4	2	1	2	3	4	4	4	4	1	1	2	3	4	4	4	3	2	4	1	4	1	1	1
89	1	1	4	1	1	4	4	4	3	2	4	1	1	2	1	4	1	3	2	4	4	4	4	3	1	2	2	1	2	3	1	4	3	4	4	3	4	4	4	3	1	1	3	4	4	1	4	4	4
90	1	1	1	1	1	1	2	4	3	1	3	4	2	4	3	1	3	3	1	3	3	2	1	1	4	4	3	4	4	4	4	4	3	2	2	3	4	4	2	1	4	4	1	3	4	1	1	2	4
91	1	4	4	4	4	2	1	1	1	1	4	3	1	4	4	1	1	1	4	4	3	3	1	4	1	3	4	4	1	4	3	1	3	3	4	3	3	4	4	4	3	1	3	4	1	2	2	1	2
92	1	4	1	3	1	3	1	1	3	1	3	1	1	1	1	1	4	1	1	1	1	1	2	2	1	2	2	1	1	4	1	2	1	4	1	4	2	1	4	1	1	1	1	1	1	4	1	2	4
93	1	2	1	1	3	4	4	2	3	1	2	4	1	1	4	4	4	4	1	4	3	4	2	4	4	4	3	4	1	1	1	4	3	3	1	1	1	2	3	1	2	2	1	3	1	1	1	4	1
94	2	1	1	4	1	1	1	2	1	2	3	4	4	2	1	1	2	1	3	2	1	1	2	2	4	4	1	3	1	4	4	2	3	2	1	4	4	3	2	1	2	2	3	1	2	1	1	4	1
95	1	2	3	4	1	2	1	2	1	1	1	1	1	4	4	3	3	3	4	4	1	4	3	1	3	2	2	3	4	4	2	4	3	1	2	1	3	2	1	2	1	2	1	1	4	1	1	4	2
96	1	1	1	1	2	1	1	1	1	4	2	1	2	4	1	1	3	1	4	4	4	1	4	1	1	1	1	2	3	4	1	3	3	4	1	4	4	1	2	3	1	2	4	1	4	4	2	4	2
97	4	1	2	3	2	1	4	4	2	4	1	3	4	3	1	4	2	3	3	2	4	4	4	3	4	1	4	1	3	4	4	3	1	3	4	1	3	1	2	3	1	4	2	2	4	3	1	1	4
98	3	1	1	2	4	1	4	3	2	3	1	1	3	1	4	4	3	1	4	1	4	4	4	4	1	4	1	1	1	2	1	1	4	1	3	4	4	4	4	1	4	2	1	3	1	1	3	1	1
99	1	1	2	1	4	2	4	3	1	2	1	4	1	1	1	2	1	3	4	4	2	1	4	2	2	1	1	1	1	1	2	4	4	2	1	3	1	1	2	1	2	1	1	2	2	1	1	1	2
100	1	3	2	2	4	2	1	2	1	2	1	1	1	4	1	2	2	1	4	1	4	4	4	2	3	4	1	2	2	4	4	4	3	4	3	4	2	1	4	1	3	4	4	1	4	4	4	4	1
101	1	1	4	2	2	4	4	3	1	1	2	1	1	2	1	1	4	4	1	3	3	2	1	4	3	2	2	1	1	2	1	2	1	2	1	4	1	2	1	1	4	4	1	1	4	3	2	4	4
102	2	1	1	4	1	3	2	1	3	1	1	4	2	4	1	1	1	1	1	4	4	3	3	4	1	1	1	4	1	4	4	3	1	1	2	1	2	1	4	4	3	4	2	1	1	3	1	1	2
103	1	1	2	2	2	1	4	1	4	1	1	1	3	1	1	2	3	4	4	4	1	1	1	1	2	1	4	4	4	1	2	1	1	2	1	1	4	4	4	2	4	1	1	1	4	1	1	4	1
104	1	3	4	4	2	3	2	1	3	1	1	3	1	1	2	4	1	1	3	1	2	4	2	1	3	1	1	1	3	1	3	4	4	1	1	2	1	1	1	1	1	1	4	4	3	1	4	2	4
105	3	2	1	1	1	4	1	1	1	2	2	1	1	2	4	2	4	3	1	1	3	1	1	4	2	4	1	3	4	1	3	1	1	1	1	4	4	2	2	3	2	1	4	2	4	1	4	2	4
106	4	1	1	4	2	4	1	2	1	3	2	2	1	4	4	3	2	1	4	4	4	4	1	1	1	4	4	1	2	3	1	2	4	4	1	1	2	1	1	1	3	1	1	2	1	4	4	1	3
107	2	1	1	4	2	4	3	4	4	1	2	1	4	4	4	1	2	1	1	2	1	4	1	2	1	4	4	4	1	4	3	2	1	3	2	2	4	1	4	1	1	1	4	1	4	1	1	3	1
108	4	3	4	1	4	1	3	1	3	1	2	3	1	4	4	1	2	1	3	1	4	1	4	4	1	1	1	4	3	1	1	4	4	4	1	4	4	4	1	4	2	1	1	4	2	2	1	4	4
109	1	2	1	3	2	1	1	1	2	1	2	1	3	1	2	2	3	4	1	1	4	4	1	1	3	4	4	1	2	4	3	1	4	2	1	2	1	4	2	2	4	1	2	2	1	2	2	4	3
110	2	1	3	4	2	4	1	1	3	4	4	1	3	1	4	3	1	4	3	3	2	4	3	1	4	1	2	2	2	1	4	1	4	2	3	3	1	1	4	4	4	1	4	1	4	1	1	3	4
111	4	2	1	4	1	1	4	1	1	4	4	3	1	2	1	4	2	4	4	1	2	4	4	1	3	4	3	3	1	3	1	1	1	4	1	2	1	1	1	4	1	2	1	2	3	4	1	2	2
112	4	1	4	2	2	1	1	2	1	1	2	3	2	1	2	4	1	4	3	1	1	4	1	4	2	2	1	4	4	1	4	3	1	3	1	1	1	2	3	1	1	4	3	1	1	2	1	1	1
113	1	1	3	4	1	4	4	2	1	2	4	1	3	2	1	2	2	1	2	2	4	1	2	1	1	3	1	4	2	1	3	4	2	1	1	3	1	1	1	3	1	4	4	1	4	4	4	2	1
114	2	4	1	1	1	1	1	3	2	4	2	1	1	4	2	1	4	3	1	4	1	3	1	2	1	1	3	1	1	1	1	1	1	1	4	2	2	1	4	4	1	1	3	4	4	1	4	3	4
115	1	4	2	3	1	3	1	3	3	1	1	2	1	2	3	4	2	1	1	1	1	1	2	1	4	4	2	1	3	3	3	1	1	1	3	4	1	3	1	3	1	2	4	1	1	1	1	2	4
116	3	1	3	1	4	3	3	1	2	1	4	1	4	4	1	1	3	1	3	1	2	1	1	1	1	4	4	1	4	4	4	4	2	4	1	3	3	4	4	1	4	4	4	2	2	3	4	1	3
117	1	4	4	4	4	2	4	1	3	1	2	2	4	1	4	3	4	2	4	2	1	3	4	2	4	2	1	1	1	2	1	4	1	2	4	1	3	1	2	1	2	1	3	4	2	1	2	4	2
118	4	2	2	1	3	4	4	4	1	2	1	1	1	4	1	1	1	4	3	2	3	4	4	2	3	4	1	1	1	2	2	4	1	2	4	2	3	1	1	3	1	1	3	4	4	4	3	2	1
119	3	2	3	1	1	1	1	1	3	2	1	4	2	4	4	4	4	2	4	4	1	1	1	2	3	4	4	3	2	2	3	4	4	4	1	3	1	3	2	2	4	4	4	1	2	2	3	4	4
120	1	3	2	2	3	2	1	2	2	1	1	3	4	1	3	3	1	1	2	4	2	3	1	1	2	4	2	1	3	1	1	3	2	1	4	1	4	4	1	3	1	2	1	1	4	4	1	2	1
121	1	4	3	1	2	4	4	3	2	4	2	1	1	3	4	4	1	4	3	4	3	1	1	2	1	1	1	1	1	2	2	2	3	2	1	2	1	4	2	3	1	1	3	4	1	4	3	2	1
122	2	1	4	2	2	3	4	1	1	1	1	1	4	1	4	3	4	1	1	3	1	4	4	1	1	4	1	1	1	4	4	1	1	2	4	3	1	1	1	1	1	3	1	1	1	4	3	2	3
123	1	1	1	1	1	4	4	1	2	1	4	2	3	2	2	2	1	4	4	1	1	1	1	3	1	1	4	4	2	2	1	4	1	2	4	2	1	2	2	1	2	1	1	1	3	1	1	4	1
124	1	2	3	1	2	4	1	4	4	1	2	4	1	2	2	1	3	2	3	4	4	1	1	3	1	1	1	1	2	1	3	3	3	1	2	1	1	4	4	1	1	2	1	1	2	3	2	3	2
125	1	1	1	4	2	4	1	2	2	4	1	3	1	4	4	3	1	3	1	4	4	2	2	3	1	2	4	1	1	1	3	1	2	1	1	3	1	4	4	3	1	3	2	1	1	4	2	3	4
126	4	2	1	1	2	3	1	2	1	4	4	4	4	1	4	1	1	1	3	2	4	1	2	4	1	2	4	2	4	4	3	1	1	2	1	1	1	3	1	1	2	3	4	2	1	1	1	1	4
127	3	3	4	4	4	3	4	1	1	1	2	2	2	4	3	2	3	4	2	2	3	1	2	2	4	2	4	1	2	1	3	2	2	2	3	2	1	3	4	1	3	1	1	1	3	1	3	2	4
128	4	1	1	1	2	4	3	2	2	2	3	1	1	3	2	4	2	4	1	4	4	4	2	4	2	1	3	1	2	1	1	2	4	1	2	4	1	2	3	2	2	1	3	1	2	4	2	4	4
129	1	3	3	2	1	1	2	1	1	4	1	1	3	1	1	3	3	1	1	3	1	1	3	3	1	1	1	3	1	1	3	1	1	4	4	1	4	3	1	4	3	1	1	3	1	1	1	2	1
130	4	2	2	4	1	1	4	1	1	4	3	3	4	4	4	4	2	1	4	1	1	4	1	3	3	1	3	4	2	3	2	1	4	4	1	3	4	2	1	4	2	1	4	2	1	3	4	4	1
131	2	2	1	1	4	2	1	4	4	1	1	1	4	2	3	3	2	1	1	1	1	4	4	1	3	4	1	2	4	4	1	4	1	4	3	1	3	4	3	1	1	2	1	3	2	1	3	2	2
132	4	4	2	4	3	1	4	3	4	3	4	2	1	4	2	4	4	2	1	1	4	4	1	2	2	4	1	1	4	1	1	1	2	1	1	1	3	1	4	4	1	3	4	1	3	4	4	2	1
133	1	4	2	4	1	2	1	1	2	4	3	2	1	4	2	4	1	1	2	3	2	4	3	1	4	1	2	1	4	3	3	1	4	4	4	3	2	1	1	4	4	1	3	3	2	2	3	1	1
134	4	2	1	4	1	4	4	3	2	3	1	4	4	2	4	2	4	1	1	3	2	1	4	1	4	1	2	1	1	2	3	4	3	1	4	1	3	1	2	2	1	3	1	1	3	3	4	3	2
135	2	2	3	1	1	1	4	2	4	4	3	3	1	1	2	1	4	4	1	4	2	4	2	1	1	2	4	4	4	3	4	2	4	1	4	2	2	3	4	1	4	2	1	1	2	1	1	3	2
136	3	1	1	1	4	4	2	4	4	3	4	3	2	1	1	3	4	1	4	1	2	3	4	1	1	2	3	1	1	1	4	4	1	4	1	2	1	1	2	3	2	1	4	2	4	4	4	2	1
137	3	1	1	1	4	2	3	2	1	4	4	3	3	1	4	4	1	1	1	4	4	1	4	1	1	1	1	3	1	1	2	3	1	1	1	4	4	1	1	4	2	1	1	1	2	1	1	2	1
138	4	4	4	1	4	4	2	2	2	3	1	1	3	4	2	4	4	1	3	2	3	2	4	3	1	4	4	2	3	1	4	4	1	4	1	4	2	3	2	2	1	1	1	2	3	3	4	3	1
139	3	1	3	1	4	4	1	4	2	1	1	2	3	1	2	4	3	2	2	4	1	2	1	2	2	3	1	4	2	1	1	3	1	2	1	1	1	3	1	1	2	1	4	2	1	1	4	3	1
140	1	4	2	4	1	4	4	1	2	3	2	4	4	1	4	2	4	3	2	3	2	1	1	3	1	4	3	1	3	1	1	3	2	1	2	3	1	1	3	1	4	2	3	1	1	4	4	2	2
141	4	4	2	1	4	2	1	4	1	1	1	4	1	4	3	1	3	4	4	2	3	1	4	2	1	3	4	3	2	4	2	2	1	4	1	1	1	1	2	4	4	2	1	4	2	1	2	1	2
142	4	2	4	4	2	1	1	1	2	2	1	2	1	2	1	1	1	1	1	2	2	1	1	4	2	1	1	4	1	2	1	3	4	1	1	2	1	1	4	1	1	4	1	1	1	1	1	4	1
143	3	2	4	3	1	4	3	4	4	2	2	3	2	2	1	1	2	1	2	1	4	4	1	2	1	1	1	4	2	3	4	1	4	2	3	1	4	2	3	4	2	4	1	1	1	1	2	4	2
144	1	1	1	1	4	3	4	3	3	2	4	4	4	1	2	4	4	1	1	4	1	3	1	2	2	4	4	4	4	4	1	3	1	1	1	1	2	3	4	4	4	1	3	3	1	4	1	2	2
145	1	4	4	2	1	2	3	3	4	4	4	4	4	4	2	1	4	2	4	3	4	1	4	4	1	3	3	3	1	2	2	2	2	3	4	2	4	1	1	4	2	4	1	1	3	4	4	4	1
146	4	3	1	1	4	2	3	3	1	2	1	1	1	2	4	4	4	1	3	4	4	1	4	4	2	4	4	4	3	4	1	2	2	4	4	2	4	2	4	3	3	4	2	1	3	4	4	4	1
147	1	3	1	1	1	4	4	3	4	1	1	4	3	3	3	2	1	1	1	3	1	1	1	4	3	4	4	4	2	4	4	4	4	4	3	4	1	4	1	1	4	3	4	4	1	4	4	1	1
148	1	1	3	4	2	1	2	2	1	2	3	1	4	1	1	1	1	3	4	4	1	4	4	1	4	1	1	1	4	4	3	3	4	4	4	4	4	4	4	2	4	4	1	1	2	4	1	1	2
149	2	4	4	4	3	1	4	4	4	1	1	1	1	3	3	3	3	4	1	1	3	3	4	4	1	3	4	1	2	2	4	4	1	4	4	1	1	4	4	2	1	1	1	4	4	4	3	2	2
150	4	3	4	1	1	3	2	2	1	2	1	2	4	3	4	4	4	4	1	4	4	1	1	3	2	4	2	4	3	3	2	1	4	1	4	1	4	4	3	1	4	1	3	3	2	4	3	1	4
151	1	1	1	1	3	3	2	3	4	3	4	1	4	1	4	4	4	1	1	3	2	2	3	1	2	2	1	4	2	4	1	3	4	4	3	2	4	2	1	4	4	3	4	4	4	1	1	1	4
152	1	4	1	2	3	1	4	3	1	4	4	4	2	2	2	2	1	4	1	1	4	4	2	4	4	4	1	1	4	4	1	4	4	4	3	1	1	3	1	1	1	4	2	1	1	4	2	2	4
153	4	4	4	4	4	4	3	4	2	4	3	1	4	3	3	1	4	1	2	1	4	2	1	4	2	3	4	1	4	4	1	2	4	4	4	4	2	3	2	1	1	3	1	4	1	4	4	1	3
154	4	3	1	3	4	1	1	4	2	4	1	1	1	1	3	4	4	4	2	1	1	2	3	4	4	3	4	1	2	1	2	3	1	2	2	1	3	3	4	1	2	1	1	2	1	2	1	1	1
155	4	2	4	1	1	1	4	4	1	4	4	4	4	3	1	2	2	4	1	3	1	2	1	1	2	1	4	1	4	4	4	3	4	4	4	4	4	4	1	1	1	4	4	2	4	4	3	4	4
156	1	1	4	4	3	4	1	3	4	4	3	4	3	4	4	4	2	1	4	1	1	1	4	1	1	3	4	4	4	1	4	3	3	1	3	1	4	1	1	1	2	2	4	2	2	1	1	4	4
157	1	2	4	4	3	3	3	1	1	2	4	4	4	4	1	2	1	2	1	1	4	2	4	4	4	3	4	1	3	1	2	2	3	3	3	4	4	4	4	2	1	4	2	3	2	3	3	4	4
158	4	3	1	1	4	1	3	3	4	4	4	1	3	3	4	1	1	1	1	4	1	2	2	1	4	3	3	1	4	1	1	4	4	1	4	4	3	1	3	3	3	3	3	1	1	4	3	4	1
159	1	4	1	1	4	1	1	1	1	4	4	1	4	1	3	3	1	2	1	1	1	2	2	1	2	1	4	1	1	3	2	1	1	1	4	2	2	3	1	1	3	1	4	4	4	1	2	1	1
160	1	2	4	2	2	3	2	1	4	4	4	4	2	4	1	1	3	4	2	4	2	3	1	4	1	1	1	4	3	4	4	4	4	2	4	2	4	4	3	2	1	4	1	2	4	1	1	4	4
161	2	3	4	1	1	1	2	2	2	1	4	1	4	4	1	4	4	2	4	1	4	4	4	3	3	4	1	1	2	4	3	2	4	3	3	4	2	1	3	1	1	4	4	2	2	3	1	1	1
162	2	1	1	2	4	1	2	4	4	1	1	1	3	1	4	1	4	2	1	1	4	2	1	4	2	2	1	3	1	1	1	1	1	4	3	1	1	4	3	1	1	4	1	2	4	2	2	3	2
163	1	4	2	2	1	4	1	1	4	1	1	1	4	1	4	2	4	4	3	1	3	1	2	1	1	4	1	3	1	1	1	1	1	1	2	1	2	3	4	2	1	1	1	1	3	2	2	4	2
164	4	4	4	2	1	1	4	1	3	4	4	1	2	4	4	4	1	3	2	1	1	1	1	1	3	3	1	1	3	3	2	1	1	1	4	2	3	3	1	4	4	4	4	3	2	2	1	1	1
165	2	3	1	1	1	3	2	2	2	4	4	4	4	3	2	2	1	1	1	1	3	2	2	1	1	1	1	1	3	2	2	1	1	1	1	3	3	2	1	1	1	1	2	2	2	3	2	4	1
166	1	1	4	1	2	4	1	3	4	1	1	4	1	1	4	2	1	4	4	4	1	1	3	4	1	1	4	1	1	4	1	1	3	1	1	4	1	3	4	1	1	4	1	1	4	2	1	4	2
167	4	3	2	2	2	3	1	1	3	3	3	2	1	3	4	2	4	2	4	1	4	4	3	3	1	4	4	3	3	3	4	1	4	1	1	1	2	1	1	1	4	4	1	4	3	2	1	1	4
168	1	1	1	2	3	1	2	2	1	1	1	2	3	1	4	4	4	4	1	1	1	3	1	4	1	1	4	1	3	1	2	3	4	1	1	1	1	3	1	1	1	1	2	1	4	4	4	4	1
169	4	2	2	1	1	4	3	1	1	2	1	4	4	4	4	1	2	2	4	4	2	2	1	2	2	1	4	4	4	4	1	1	1	1	1	2	2	4	2	1	4	4	2	1	4	1	4	3	1
170	4	2	2	4	4	1	1	1	3	1	3	2	2	1	4	1	2	3	2	1	4	1	1	1	4	1	3	3	4	4	1	2	1	3	3	1	2	1	1	1	3	1	3	4	4	4	4	4	2
171	2	1	2	2	2	2	4	1	3	3	4	3	1	1	4	3	1	1	1	1	1	1	4	1	3	1	1	3	3	1	1	3	4	2	2	3	1	3	2	1	1	4	3	1	1	4	4	2	2
172	4	1	3	2	1	3	2	1	1	1	2	4	4	1	4	4	2	2	2	1	4	4	1	2	2	2	2	2	1	4	1	4	4	1	4	2	1	1	1	3	3	1	3	4	1	4	4	3	1
173	1	1	3	2	1	1	1	2	3	4	4	2	1	1	1	1	1	1	4	1	4	3	1	1	3	3	4	1	3	4	3	1	4	2	4	3	2	1	1	1	1	1	2	2	1	4	4	2	1
174	4	2	4	2	2	1	1	2	4	2	1	1	4	1	3	2	1	3	4	4	1	4	1	4	1	1	2	4	4	4	2	3	4	3	3	4	1	3	4	1	1	1	1	1	1	3	1	3	3
175	2	1	2	4	1	4	1	1	1	2	1	3	2	2	4	4	2	3	1	1	1	4	2	4	2	1	1	1	4	3	4	1	4	2	1	2	2	1	1	4	1	4	1	1	2	3	2	1	1
176	1	1	2	1	4	1	1	1	3	1	1	3	1	4	1	4	4	3	1	1	4	3	1	1	4	3	1	1	1	3	2	4	4	1	1	4	3	3	2	4	3	4	4	4	1	1	2	1	2
177	1	1	1	1	1	3	4	1	3	1	1	2	3	3	1	3	1	1	1	1	4	2	1	1	1	1	1	3	1	1	2	4	1	3	1	3	2	3	4	1	1	1	3	1	1	1	3	1	2
178	2	4	4	3	1	1	2	2	3	4	4	3	4	3	4	1	3	1	1	1	1	2	1	2	3	3	1	1	1	1	4	3	1	4	4	1	1	4	1	4	4	2	3	1	1	2	2	4	4
179	2	2	4	1	1	1	1	2	3	3	1	3	3	4	1	2	3	1	4	1	3	2	3	4	1	4	3	2	3	1	1	1	1	2	3	1	2	4	4	1	1	1	2	3	4	1	1	1	2
180	2	3	4	4	4	4	1	4	2	3	1	3	1	4	1	3	3	1	1	4	2	4	4	2	1	4	2	2	1	4	3	2	4	1	4	3	1	1	1	2	3	2	1	3	1	4	1	3	1
181	2	4	1	2	1	2	1	3	4	1	3	1	2	1	3	2	1	2	3	4	1	2	4	3	1	2	1	4	4	2	3	4	1	1	2	4	2	1	4	1	4	4	2	1	4	4	4	1	3
182	2	1	4	1	4	2	2	2	4	2	4	1	2	1	1	1	1	3	1	3	1	2	1	2	3	1	3	1	3	4	4	4	1	1	1	4	1	1	1	3	4	4	4	4	3	1	2	3	1
183	1	2	1	2	4	1	2	2	4	1	1	1	1	1	3	1	1	3	1	4	3	4	4	4	1	3	1	1	3	4	1	1	3	4	4	4	1	2	4	2	1	4	1	1	1	2	1	1	3
184	1	4	2	1	1	3	4	2	2	3	1	1	3	2	4	1	4	3	1	1	4	4	3	1	1	2	1	1	4	2	1	1	1	3	1	3	1	1	4	2	3	1	1	2	1	1	1	1	2
185	2	2	1	2	1	3	2	1	4	4	4	3	1	2	2	2	1	2	3	2	1	2	1	3	2	3	1	4	2	2	4	1	1	3	3	1	1	1	2	1	1	4	4	4	4	4	2	1	1
186	1	2	4	2	4	4	3	1	2	1	4	1	4	2	4	1	3	2	3	4	3	1	2	1	1	1	3	4	3	1	4	1	2	1	3	2	1	2	2	3	1	3	1	2	2	2	3	2	1
187	4	1	4	1	4	2	1	3	3	4	1	4	4	4	1	4	3	3	1	1	1	1	1	3	4	4	2	3	1	2	1	1	3	2	4	3	1	4	1	3	1	3	2	3	3	3	3	2	3
188	1	4	4	1	1	2	2	1	2	4	2	4	4	1	1	1	1	1	4	2	3	3	2	1	1	1	2	1	1	1	1	1	4	1	4	4	1	3	4	4	1	4	1	3	3	2	1	2	1
189	1	1	2	1	4	1	4	4	1	1	2	2	4	3	1	4	3	1	1	2	4	1	4	1	1	1	2	1	2	1	1	4	2	1	2	1	1	4	2	1	1	2	4	4	4	1	4	4	3
190	3	3	3	1	4	4	4	3	1	2	3	2	1	3	2	1	1	1	1	2	1	1	1	1	4	4	1	4	2	1	3	4	2	1	4	1	2	4	2	1	3	3	4	1	1	1	1	3	2
191	3	4	3	1	3	2	2	1	3	4	4	3	4	1	4	1	4	2	1	2	3	1	1	2	1	2	3	4	1	2	2	4	4	4	1	3	1	1	2	3	1	1	3	2	1	4	1	4	4
192	2	2	4	2	2	1	3	2	1	4	2	1	2	4	1	1	1	4	1	3	1	1	3	2	3	4	1	1	2	1	1	1	2	4	4	2	1	2	4	1	3	1	1	1	2	2	1	1	4
193	2	3	1	1	1	2	4	1	2	1	2	4	2	4	2	1	1	4	1	4	4	1	3	3	1	1	4	1	4	4	4	1	2	1	1	1	2	4	1	1	4	1	4	2	1	1	4	2	2
194	1	4	3	2	4	1	4	3	2	1	1	3	4	1	3	1	1	3	3	4	1	1	1	4	4	3	2	1	1	3	4	1	3	1	1	3	3	4	1	1	1	4	4	4	2	2	2	1	1
195	4	4	1	3	2	4	1	4	1	4	1	2	3	3	2	1	4	4	4	3	4	3	4	4	4	2	4	2	2	1	1	2	2	1	1	2	2	2	1	1	1	3	4	2	2	4	4	2	1
196	4	4	1	1	1	2	2	4	1	1	2	2	3	2	1	3	4	2	1	1	2	4	4	2	3	3	1	1	3	1	4	3	1	1	1	2	3	2	1	1	2	1	4	1	4	4	3	1	2
197	2	1	2	1	4	2	4	2	1	1	4	4	4	1	1	3	2	4	2	2	1	4	1	4	2	4	1	1	1	2	3	2	3	3	4	1	1	1	4	1	3	1	3	1	2	2	4	3	1
198	4	1	4	1	4	2	1	2	2	1	3	4	4	1	2	4	2	1	1	1	2	4	3	1	2	1	3	2	4	1	1	1	1	2	1	1	1	1	1	2	1	2	1	1	1	4	2	1	1
199	3	1	1	3	1	1	3	1	1	2	3	1	4	1	4	1	4	1	1	1	4	2	3	1	1	3	2	1	4	4	2	1	4	1	4	1	1	2	1	1	4	1	3	3	4	1	3	3	2
200	3	1	2	3	1	4	4	4	4	2	1	4	2	1	4	2	4	2	2	1	4	1	1	1	2	1	1	1	1	1	2	1	1	1	3	2	3	4	2	2	3	1	1	1	2	3	2	3	4
201	3	3	2	2	1	3	2	1	1	4	4	1	3	4	1	1	1	1	4	1	4	2	1	3	1	2	3	1	4	1	1	3	1	1	4	1	1	2	1	3	1	4	2	3	1	4	1	4	1
202	4	1	1	1	4	2	1	2	4	1	4	3	2	4	1	1	1	2	1	4	4	1	1	3	2	2	4	1	1	1	3	3	2	4	1	4	1	1	1	4	4	4	1	3	3	2	1	1	3
203	4	4	2	1	4	1	1	1	1	1	1	2	1	1	4	2	2	4	4	4	1	1	3	4	3	3	1	2	2	1	1	4	2	2	4	4	2	3	1	1	1	1	1	2	1	2	4	1	3
204	2	3	2	4	4	2	4	4	1	2	1	1	2	3	3	4	4	1	1	1	3	2	3	1	3	3	4	4	1	4	2	2	3	1	4	2	3	2	3	4	4	1	2	3	4	2	1	2	4
205	2	4	2	4	4	1	4	3	3	1	2	1	1	4	4	1	4	2	3	1	1	3	2	1	2	1	2	2	3	4	1	2	1	2	1	1	3	2	4	2	1	1	1	4	1	2	3	4	1
206	1	1	1	2	1	2	2	3	4	2	1	1	4	4	1	3	2	4	1	1	2	1	1	2	1	1	2	3	3	1	3	1	4	4	4	2	4	4	4	1	1	4	2	4	1	3	3	4	3
207	3	2	4	2	1	4	3	3	2	4	1	3	4	2	2	4	4	4	2	1	4	1	1	4	1	3	4	4	1	4	1	1	3	3	1	1	1	4	2	4	4	3	1	1	2	1	1	1	4
208	4	1	1	4	2	1	2	3	1	4	1	1	4	3	1	2	4	1	1	3	1	2	1	1	1	1	2	4	1	2	1	4	1	4	2	1	1	3	1	1	1	1	3	2	3	1	1	2	1
209	1	1	3	3	2	2	3	2	3	1	4	4	1	3	1	3	1	4	1	3	2	2	3	1	1	3	1	4	4	2	1	1	1	4	4	1	4	1	2	1	4	4	4	4	1	4	4	2	1
210	3	2	3	1	2	4	1	3	3	3	1	3	3	1	3	1	1	4	4	1	2	3	1	4	4	3	2	3	1	1	4	1	2	2	4	1	1	4	2	3	1	1	4	3	1	1	1	4	1
211	3	1	3	3	2	4	4	1	1	1	2	1	1	4	2	2	4	3	1	4	2	1	2	2	1	4	4	4	1	2	3	1	1	1	1	2	3	2	1	1	2	4	4	4	4	1	4	2	4
212	4	4	2	1	4	4	4	2	4	2	2	2	1	2	2	2	2	4	1	1	3	2	1	4	2	2	3	1	1	3	2	3	1	1	1	1	1	3	1	1	2	4	4	2	1	4	4	1	3
213	1	3	1	2	2	1	2	3	1	1	4	4	2	2	1	1	4	4	1	2	1	1	2	1	3	4	2	3	2	1	1	1	1	1	4	1	4	1	3	1	2	1	3	2	1	1	3	1	1
214	2	1	2	4	3	1	4	1	1	1	2	1	1	2	4	4	1	2	3	1	1	4	2	4	2	1	4	4	2	1	1	1	1	3	4	1	4	1	1	2	2	3	1	1	2	3	1	4	1
215	2	3	4	1	4	1	3	2	1	3	2	1	1	4	2	3	1	4	2	4	3	2	4	4	4	2	2	4	3	4	2	3	3	4	1	1	4	4	2	4	4	1	1	1	1	2	2	1	2
216	1	3	1	2	1	4	1	2	3	2	3	2	3	2	4	1	1	1	2	1	1	4	1	3	3	4	1	1	1	4	3	1	1	4	4	3	4	4	4	2	2	1	4	3	4	1	1	2	1
217	3	1	2	2	1	4	1	1	3	2	1	1	3	2	1	2	4	2	2	3	1	3	1	4	1	4	3	3	1	4	2	4	1	2	4	1	1	1	3	2	2	3	1	3	4	4	1	4	4
218	3	1	4	1	4	3	2	4	2	3	3	1	2	2	4	4	2	2	3	1	1	2	2	3	2	4	2	1	1	1	1	1	2	1	3	1	4	4	4	2	1	4	1	3	1	2	3	2	2
219	1	3	1	4	1	4	1	4	1	1	1	2	3	1	1	3	1	4	2	2	4	4	4	2	2	1	1	4	1	3	2	1	2	2	1	1	3	1	2	1	1	2	3	1	1	3	4	1	1
220	1	1	2	2	2	3	2	2	1	1	1	3	1	1	4	2	1	1	1	1	4	3	1	1	1	1	4	4	2	1	1	1	1	1	2	1	1	1	4	2	1	1	4	4	4	1	3	3	4
221	1	4	2	2	2	3	4	4	2	2	2	1	4	1	1	3	3	3	3	1	1	2	4	4	1	4	3	1	2	2	4	1	1	4	1	1	1	1	2	1	4	4	3	4	1	4	4	3	1
222	1	3	2	3	1	1	3	4	2	4	4	2	4	2	4	2	1	3	4	4	4	4	2	1	4	2	4	4	2	1	4	1	2	3	1	4	3	4	4	1	4	2	4	1	1	4	2	4	2
223	1	4	3	1	1	4	4	1	1	3	2	1	4	1	1	1	4	4	4	1	3	4	2	4	4	3	1	1	2	1	2	2	1	2	1	4	1	4	1	1	3	1	1	4	2	1	1	1	1
224	1	1	1	2	1	1	1	4	2	1	2	1	4	4	1	2	1	4	2	1	1	4	4	1	1	4	4	1	1	1	4	2	2	2	3	2	3	2	1	2	1	1	1	1	4	3	3	2	2
225	2	2	1	1	1	1	1	4	1	4	4	4	4	4	4	4	3	1	1	3	1	2	2	1	4	4	4	1	2	4	2	1	4	2	2	1	4	4	3	2	4	4	3	2	4	4	4	4	3
226	1	1	4	1	1	2	4	2	4	4	3	2	1	3	2	4	3	1	1	2	4	4	4	4	1	4	4	3	3	1	1	4	4	2	1	4	1	4	3	3	3	3	4	4	3	1	4	1	2
227	1	1	1	2	1	1	2	4	1	1	3	2	2	1	1	2	1	2	1	3	4	1	1	2	2	4	4	2	1	4	1	2	2	4	4	2	1	4	4	2	1	1	4	4	1	4	4	3	2
228	2	2	1	2	1	3	4	1	4	1	1	3	4	3	4	1	3	1	3	4	1	4	1	4	2	1	2	1	1	3	1	3	4	1	2	4	1	4	1	1	1	1	2	1	1	4	2	4	4
229	4	2	4	2	4	2	3	3	4	1	3	3	1	1	1	2	3	1	4	4	3	4	1	3	1	4	3	4	4	1	1	1	3	2	1	4	2	1	3	3	4	1	1	3	4	1	4	2	1
230	1	1	1	2	1	4	2	2	2	2	1	2	4	4	2	3	4	1	2	4	1	4	2	1	4	2	4	4	2	1	1	1	4	4	4	1	1	1	2	3	4	4	2	2	2	1	4	1	1
231	4	4	1	4	2	1	2	4	1	4	4	1	4	4	2	1	3	2	1	1	1	4	3	2	1	4	4	4	4	1	1	4	1	2	4	2	2	2	4	1	3	1	4	4	4	4	2	1	4
232	1	4	1	1	1	1	2	4	4	4	3	1	1	4	2	1	1	2	4	1	1	1	1	3	4	1	4	4	1	3	1	1	4	1	3	1	3	1	2	2	1	4	4	4	1	1	1	2	1
233	4	2	2	1	2	1	4	4	4	1	4	2	1	1	2	2	2	2	1	4	1	4	4	2	4	4	3	1	1	2	1	4	4	2	4	4	1	4	4	3	2	1	2	1	2	1	1	2	4
234	1	2	4	4	4	1	1	1	2	1	1	2	2	1	2	3	4	4	4	4	4	1	4	1	4	1	1	3	4	4	4	4	1	2	3	1	1	4	2	4	1	1	3	4	2	1	1	4	4
235	1	4	2	1	3	2	1	4	1	4	4	1	4	4	2	1	1	1	4	4	2	4	4	2	2	1	1	1	4	1	4	4	4	4	4	2	1	1	1	1	4	2	1	2	1	4	2	3	4
236	4	2	1	2	1	4	2	1	3	2	4	4	3	1	3	3	4	4	1	4	3	1	2	1	4	2	1	1	3	1	1	4	1	4	1	1	1	1	1	4	3	4	4	4	2	4	1	3	4
237	2	4	4	1	4	4	1	2	1	4	1	1	1	3	4	4	3	1	3	1	1	1	2	3	1	4	4	1	1	1	1	2	1	4	3	2	4	2	1	1	2	1	2	4	1	3	1	1	2
238	4	2	1	2	3	4	4	1	4	4	2	2	2	2	1	4	1	4	1	2	3	2	1	1	2	4	4	1	3	2	1	2	1	4	4	2	4	1	1	3	1	1	1	2	1	1	3	4	2
239	1	1	2	3	2	3	1	4	2	2	2	1	4	1	2	2	4	1	4	4	2	3	1	1	2	1	2	3	2	4	4	2	1	1	1	1	1	2	1	4	4	4	1	1	4	1	1	1	3
240	3	2	1	4	2	1	4	2	1	1	1	2	1	2	4	4	1	1	1	4	4	3	2	2	1	1	4	2	2	1	1	4	4	1	1	1	3	1	1	4	1	1	1	1	4	4	4	4	4
241	3	1	3	4	1	1	4	2	1	1	4	1	1	3	3	2	4	2	1	1	3	1	1	1	4	1	2	1	1	3	1	1	4	3	3	2	4	4	1	4	1	1	2	4	2	3	4	1	2
242	2	4	1	1	4	2	1	3	1	3	1	2	1	2	2	2	1	4	4	1	3	4	1	1	1	1	2	1	2	1	4	4	2	1	2	2	1	3	2	4	1	4	1	4	1	1	2	1	1
243	4	4	2	1	4	2	1	1	1	4	1	3	4	4	1	1	2	2	2	4	4	4	1	3	3	4	1	1	4	2	3	4	1	4	2	3	1	1	2	1	4	2	3	1	3	4	3	1	1
244	2	4	3	4	4	2	1	4	2	1	2	2	3	1	2	4	1	2	2	2	1	4	4	1	4	2	1	3	2	2	2	4	3	1	1	2	4	2	2	4	3	4	1	4	1	1	1	4	1
245	1	2	2	1	1	1	1	4	2	1	3	4	1	1	3	1	3	1	4	4	1	1	3	1	1	4	4	2	1	4	3	1	2	4	4	1	3	1	1	2	1	2	4	4	1	4	4	1	3
246	2	1	3	4	4	4	2	1	3	2	1	4	1	2	1	1	4	1	3	3	1	1	3	1	3	4	1	1	1	4	4	4	1	3	2	1	2	1	4	1	2	3	1	1	2	1	4	4	2
247	2	1	1	4	4	3	4	4	4	2	1	1	4	2	2	4	4	4	1	1	3	1	3	1	4	4	2	2	1	1	1	3	2	4	4	3	1	1	2	1	1	4	4	2	2	1	1	2	1
248	1	1	1	3	3	2	4	4	1	2	1	3	2	4	1	3	1	2	3	4	1	2	1	3	2	1	2	4	4	1	2	3	1	2	1	3	1	4	2	4	4	1	2	3	2	4	4	4	2
249	2	3	4	1	1	4	3	1	1	3	1	1	2	3	1	2	1	4	1	1	3	1	4	2	2	1	1	2	1	1	1	4	4	4	4	2	2	2	4	4	1	4	4	4	1	2	1	4	2
250	1	1	3	2	1	3	4	1	4	1	4	1	2	1	1	3	2	1	2	4	4	2	1	1	1	4	3	2	1	4	4	4	4	1	1	3	2	1	4	1	2	4	2	1	4	2	4	1	2
251	1	4	2	4	3	1	1	3	4	1	4	1	2	1	4	2	1	1	1	4	2	4	1	4	2	1	1	1	2	4	3	3	1	4	1	4	1	2	4	1	2	3	1	1	3	4	4	1	4
252	2	3	1	4	4	1	2	3	2	1	1	3	1	1	3	4	1	3	4	1	3	1	3	4	1	4	3	2	1	4	3	1	1	3	4	3	1	4	4	2	1	3	2	3	1	4	1	3	1
253	1	1	1	1	2	2	1	1	3	3	1	3	2	1	1	1	2	1	3	1	1	2	1	4	2	2	1	1	3	1	2	3	1	2	1	3	2	3	1	2	2	2	1	1	1	2	2	1	4
254	3	1	4	1	4	4	1	2	1	4	3	2	2	2	4	3	1	1	2	2	1	2	2	4	4	4	4	2	2	2	2	1	1	2	4	2	1	3	1	3	1	1	4	1	3	4	4	1	2
255	1	1	1	2	1	4	4	3	1	1	3	1	2	2	1	3	1	1	3	3	1	3	1	4	2	1	1	3	1	4	4	4	4	1	3	4	1	3	4	2	3	4	1	2	1	2	1	4	1
256	1	3	1	2	4	4	2	4	4	2	1	2	2	3	1	2	1	2	1	2	4	1	1	1	2	1	1	2	1	1	2	3	2	1	1	1	2	1	1	1	1	2	4	1	3	2	1	2	2
257	1	2	1	2	1	4	2	3	1	1	4	4	1	4	4	1	1	1	4	4	1	2	2	4	3	1	2	4	4	2	4	4	4	2	1	1	1	1	4	1	4	1	1	2	2	2	1	2	4
258	3	2	2	1	4	2	4	4	1	1	1	1	4	4	1	1	1	1	3	4	1	4	4	4	3	1	2	2	4	2	2	1	2	4	4	4	1	4	4	4	4	2	4	1	1	1	1	1	3
259	4	4	2	1	1	1	1	1	4	1	4	2	4	4	2	1	1	1	2	1	1	4	2	1	3	2	1	2	4	4	4	4	1	1	4	2	2	4	4	1	4	1	4	4	4	1	3	2	3
260	4	3	1	1	2	3	1	1	3	3	1	1	3	2	4	1	4	1	4	4	1	1	1	1	3	1	2	1	4	1	3	2	1	4	4	2	1	1	4	3	1	1	4	3	1	3	1	3	4
261	2	4	2	2	2	1	1	1	4	2	1	1	4	3	1	2	3	4	2	1	2	1	1	4	4	4	4	1	4	4	1	3	1	4	2	1	3	2	2	4	1	2	4	1	2	4	4	4	2
262	1	2	1	4	2	1	1	4	4	1	4	4	4	1	1	3	2	1	1	1	4	1	2	4	1	4	4	4	2	4	4	4	4	2	2	1	4	2	1	4	4	4	4	1	2	1	1	1	4
263	4	4	4	1	1	3	2	1	4	1	2	1	1	1	1	1	2	1	4	4	1	4	2	2	3	1	2	1	2	1	1	3	4	4	2	4	1	4	4	2	1	1	3	1	1	1	2	2	4
264	2	1	4	4	1	1	4	2	4	4	2	1	2	2	1	2	2	3	1	2	1	3	2	1	4	2	1	3	4	1	1	1	3	1	1	1	4	1	4	4	1	1	2	1	3	4	1	4	4
265	3	2	1	4	2	4	1	4	2	1	2	3	4	1	2	2	4	1	1	2	4	1	4	2	4	1	1	3	2	2	1	2	3	1	1	2	4	1	4	1	4	1	4	4	1	4	2	1	4
266	1	4	2	1	4	2	4	1	2	1	2	1	4	2	3	3	2	1	2	4	2	1	3	4	4	3	2	3	1	1	1	2	4	4	2	1	2	3	2	1	4	3	1	2	4	3	4	2	1
267	3	2	2	1	2	2	4	2	4	3	1	2	1	2	4	1	2	1	4	2	1	4	2	4	2	2	4	4	1	2	4	3	1	4	1	2	3	1	1	4	4	1	4	1	4	4	1	3	4
268	4	2	4	4	4	2	2	4	2	4	2	1	4	2	4	4	2	3	1	1	2	3	4	2	1	1	3	1	2	4	4	1	1	1	1	2	2	3	2	1	4	2	4	2	1	1	1	2	4
269	1	2	1	4	1	2	1	2	1	4	1	4	4	1	1	2	1	1	2	4	1	2	1	4	4	2	1	2	1	3	1	4	4	4	4	2	1	1	2	1	4	4	1	1	1	3	1	4	1
270	2	2	4	1	4	4	3	1	4	2	1	3	4	1	1	1	1	1	2	1	1	1	4	1	3	2	2	1	4	4	1	1	1	1	4	4	1	4	3	1	1	3	1	2	4	4	3	2	2
271	3	2	1	2	4	4	2	4	2	3	2	1	4	4	1	4	3	3	4	1	1	4	4	1	4	3	1	4	1	1	1	3	1	1	3	4	4	2	1	1	2	1	4	4	4	1	1	2	1
272	2	1	3	1	3	3	2	4	2	2	1	4	4	3	3	1	1	3	1	2	1	4	1	3	1	1	1	4	1	4	1	2	2	3	2	2	2	2	1	2	4	4	4	2	4	1	3	3	1
273	1	1	1	1	1	3	1	2	1	1	1	4	2	2	3	1	2	4	1	1	3	4	1	1	4	4	1	4	3	4	4	4	2	4	1	2	4	1	4	1	3	2	1	1	2	1	2	2	4
274	2	4	4	4	1	1	2	1	2	4	2	3	2	1	4	4	2	1	1	3	2	4	1	4	1	1	4	3	1	1	3	1	3	1	4	3	1	1	2	4	1	2	2	1	1	1	2	1	1
275	4	3	1	1	2	1	2	4	1	4	4	1	4	4	4	4	1	1	4	1	1	1	1	1	2	1	3	4	4	4	2	1	4	4	2	3	2	2	4	4	4	2	4	4	1	4	2	1	3
276	4	2	1	1	1	2	4	1	3	1	2	3	2	3	1	4	1	2	1	1	4	3	1	1	2	1	1	2	1	1	1	1	4	1	2	4	2	4	3	4	1	1	1	3	4	1	2	3	3
277	1	2	1	1	4	1	3	4	1	1	1	4	4	4	2	1	3	1	2	4	1	1	1	1	4	2	1	3	1	2	4	4	4	4	4	2	1	3	1	3	3	4	1	4	1	1	3	2	1
278	1	2	4	2	4	1	2	2	1	4	1	4	4	2	1	3	4	1	4	3	4	4	1	3	4	2	3	2	4	4	4	3	3	3	4	4	1	4	3	2	3	1	1	4	4	1	2	2	1
279	1	4	2	4	2	2	2	4	4	2	2	3	4	2	1	4	4	1	4	1	2	3	3	1	1	4	3	3	3	4	4	4	4	4	4	1	1	4	4	4	4	1	1	1	1	1	2	3	2
280	1	2	4	4	2	2	4	2	2	4	1	1	1	4	2	1	1	1	4	2	1	1	3	1	1	1	4	4	1	1	3	4	1	1	1	1	1	2	3	1	1	3	2	4	4	4	2	4	4
281	1	4	1	3	1	1	4	1	3	3	4	2	2	4	1	3	4	2	1	1	4	2	4	4	1	4	2	2	3	1	1	4	2	3	4	1	3	4	1	1	2	4	3	1	2	3	4	2	4
282	1	4	1	2	3	2	1	1	1	1	2	1	3	2	2	3	2	4	1	3	4	3	1	3	1	1	2	2	1	3	1	2	3	2	4	1	4	2	4	4	2	1	1	2	1	1	4	2	4
283	1	4	4	1	4	1	4	3	1	1	2	2	1	2	2	4	4	2	1	1	1	3	1	1	1	1	3	4	3	4	4	4	2	1	3	2	1	2	1	1	4	1	4	4	1	4	2	4	3
284	4	2	4	4	2	4	1	4	1	2	2	3	4	1	1	3	4	1	2	1	1	3	1	2	3	4	1	2	1	2	2	1	2	1	1	3	1	3	1	3	2	2	1	1	2	4	4	2	1
285	3	1	1	1	1	1	3	4	2	2	1	2	1	3	4	1	4	1	1	1	2	1	2	1	1	4	3	3	2	2	1	4	1	3	4	2	2	3	1	1	1	1	4	2	3	1	1	4	4
286	1	1	3	1	3	1	4	1	3	1	1	3	4	4	2	4	4	1	3	4	1	1	2	4	3	1	3	3	4	1	1	1	1	4	1	1	2	4	2	1	3	3	1	1	1	1	3	1	1
287	4	2	4	4	1	2	2	4	1	2	1	3	1	4	3	1	3	1	1	1	4	4	1	4	4	4	1	3	1	2	1	3	1	1	1	3	1	1	2	1	1	2	4	3	2	1	3	3	1
288	4	2	4	4	4	2	4	4	2	1	4	1	1	4	1	4	4	3	3	2	2	1	1	2	1	4	2	1	4	4	1	2	4	3	1	4	2	4	1	4	2	1	1	1	4	1	3	4	4
289	4	1	1	1	1	4	3	2	2	4	2	2	4	2	2	3	4	1	3	1	1	4	1	1	2	4	4	4	4	2	2	3	1	3	1	1	3	1	1	1	1	1	3	4	4	4	4	1	3
290	1	2	2	4	4	3	1	1	2	2	2	2	4	1	2	3	1	1	2	1	1	1	1	2	4	1	1	1	1	3	4	1	3	3	2	3	4	1	4	4	1	1	4	3	4	3	1	4	4
291	2	1	1	1	4	1	4	2	1	4	4	2	2	2	3	1	1	1	4	1	4	1	3	4	4	2	4	1	2	4	3	1	2	1	1	2	1	4	4	4	1	2	3	1	1	3	1	3	4
292	1	1	3	2	4	1	4	1	3	1	2	1	4	4	4	1	1	1	2	4	2	2	2	3	1	1	3	4	1	1	3	3	1	1	4	4	1	2	2	3	2	4	4	2	3	4	3	1	3
293	3	1	1	3	2	1	1	1	2	4	4	4	2	3	3	2	2	1	1	1	4	1	1	3	2	4	1	4	1	1	1	3	3	4	1	3	4	2	2	1	3	1	1	1	1	1	1	4	1
294	4	4	4	1	2	1	3	2	1	3	3	3	1	4	4	2	1	1	1	1	4	1	1	3	1	4	3	2	1	4	4	1	3	4	2	4	4	2	1	4	1	3	1	2	2	3	1	4	4
295	4	4	2	2	4	4	4	2	1	1	2	1	2	2	3	4	4	1	4	3	1	1	1	4	1	2	1	1	1	3	1	4	4	3	2	3	4	1	1	2	4	4	4	1	2	3	1	3	4
296	1	1	4	1	3	2	4	2	2	4	1	2	3	4	1	3	2	1	4	1	2	4	3	3	2	2	1	1	4	4	4	4	4	3	1	1	2	3	1	1	1	4	3	1	3	1	2	4	3
297	2	4	2	2	4	3	2	2	1	1	1	2	1	3	1	4	4	2	2	4	4	2	1	1	2	3	3	4	1	3	1	4	4	4	4	4	4	2	1	4	2	1	1	2	1	1	1	3	1
298	4	1	3	4	4	4	4	4	3	1	2	1	4	1	3	1	1	3	1	1	3	4	4	1	4	1	2	1	2	4	4	1	1	4	2	1	1	4	2	2	3	4	1	2	1	4	1	1	1
299	1	3	2	1	4	1	4	2	1	1	2	1	4	4	4	2	4	1	4	1	4	1	1	1	2	1	1	4	3	3	4	1	2	1	3	2	4	2	3	1	1	2	1	1	4	3	2	4	4
300	4	4	2	2	2	2	4	2	4	4	2	3	1	2	1	2	2	2	2	3	4	4	2	4	1	4	4	3	2	1	4	1	1	4	4	4	4	1	1	1	2	4	2	2	1	1	2	1	3
301	4	2	1	2	2	1	2	4	4	4	1	1	1	1	2	1	1	3	2	3	1	1	2	1	1	1	4	1	1	3	4	3	1	3	2	2	1	1	4	2	2	1	4	4	4	4	2	2	1
302	3	3	3	4	1	3	1	1	3	1	2	4	4	2	4	4	1	2	4	1	3	2	2	4	4	2	4	1	2	1	4	4	4	1	1	1	1	1	1	3	1	1	1	1	1	2	4	4	1
303	4	2	1	1	3	1	3	4	1	4	1	1	1	1	1	1	2	3	2	1	4	2	4	4	1	1	3	4	2	1	4	2	1	4	1	4	1	1	1	1	3	1	1	1	4	2	3	4	4
304	1	4	4	1	2	2	4	2	1	4	2	4	1	2	1	4	1	4	4	2	3	1	2	3	4	2	1	4	4	1	4	2	2	2	2	3	4	2	2	4	2	2	1	2	1	4	1	2	1
305	1	4	4	2	1	1	1	4	3	4	1	1	1	2	2	2	1	4	4	1	1	1	2	2	4	1	4	1	1	2	1	1	1	1	2	3	2	4	4	2	1	1	1	2	2	3	2	3	4
306	1	3	3	1	2	2	3	1	4	4	3	1	1	4	4	3	1	4	4	3	1	1	2	2	3	4	4	4	2	1	1	2	4	4	1	4	4	1	4	1	3	1	3	3	3	1	4	3	1
307	4	1	4	4	2	1	1	2	1	2	4	4	3	1	1	3	1	3	4	4	1	4	1	3	1	4	4	4	2	1	3	3	1	1	2	1	4	1	1	4	2	1	4	2	2	4	1	1	2
308	2	3	3	4	1	4	1	2	1	4	2	3	4	1	1	4	1	1	3	3	1	4	1	4	4	1	4	3	2	1	4	2	3	1	4	4	2	3	2	4	4	1	4	1	2	4	3	4	4
309	4	1	4	3	2	4	1	3	2	4	1	1	1	1	1	1	3	2	4	1	1	1	1	1	2	1	1	4	1	4	1	2	1	1	1	2	3	1	1	1	1	3	1	1	1	1	2	4	1
310	1	2	2	1	4	4	1	4	1	2	2	1	2	2	2	1	1	3	1	1	1	4	2	4	4	1	1	1	2	2	3	1	1	1	3	2	1	1	4	4	4	2	1	1	1	3	2	2	1
311	2	1	2	1	1	1	1	3	1	2	1	1	1	4	4	1	3	4	4	2	4	4	4	1	1	3	2	1	4	2	1	1	2	3	4	1	1	4	2	4	4	2	4	4	4	1	3	1	3
312	3	1	2	1	2	4	3	4	2	1	4	4	4	1	4	4	1	3	1	1	1	1	3	1	4	4	1	1	4	2	1	1	2	4	1	1	2	4	1	1	1	4	1	3	1	4	4	2	1
313	1	4	4	1	3	3	1	1	3	2	1	3	3	4	1	2	1	4	4	1	1	1	1	2	4	2	4	4	1	1	2	4	2	1	4	4	1	4	4	1	3	2	1	1	2	2	4	1	1
314	4	2	2	4	4	2	1	2	4	4	1	1	3	1	3	2	1	3	2	3	1	1	1	2	1	1	2	1	2	4	1	3	1	4	2	2	3	1	2	1	4	1	1	3	3	2	4	2	4
315	1	3	2	3	1	4	3	4	4	1	4	1	4	4	1	2	3	2	1	4	4	4	4	1	4	4	1	1	3	2	2	4	4	1	4	4	4	3	4	4	1	2	2	4	1	1	4	3	3
316	1	1	2	1	4	2	1	4	2	1	4	1	1	1	2	1	4	2	4	1	4	4	1	2	1	1	2	3	4	1	4	4	2	1	2	2	3	2	4	4	3	1	1	4	2	1	4	4	4
317	1	2	4	3	1	3	1	3	1	1	4	1	2	1	4	3	4	4	4	1	2	2	1	4	4	1	2	1	4	4	4	2	4	3	1	1	4	4	4	1	4	2	2	3	1	1	1	2	3
318	4	2	1	4	4	1	2	1	1	1	3	3	1	1	2	1	4	2	1	4	2	1	1	1	3	2	3	2	4	4	4	1	4	1	3	1	1	2	1	2	4	2	1	4	2	3	1	1	4
319	4	3	1	4	1	4	1	3	2	1	3	1	1	4	1	3	1	1	4	4	2	1	1	3	2	4	1	1	4	1	2	4	1	4	3	2	3	1	2	2	3	2	4	4	1	2	1	4	1
320	1	1	3	3	1	1	4	1	2	1	3	1	1	2	1	3	4	2	1	3	2	1	1	2	1	4	2	1	1	2	4	2	4	4	4	1	3	1	2	4	4	2	1	4	4	4	1	4	4
321	2	4	2	4	4	4	1	4	1	2	1	4	1	4	3	4	4	1	3	3	1	2	4	1	2	1	1	3	1	1	1	4	2	2	1	4	4	2	1	1	2	3	4	3	1	3	1	3	3
322	2	4	4	4	4	2	1	1	4	3	1	3	1	3	4	3	4	4	4	3	2	1	1	3	2	4	1	4	2	3	3	4	1	4	4	1	3	1	2	1	1	4	4	4	1	2	3	1	1
323	2	1	1	1	1	2	2	1	2	1	4	4	1	4	2	1	2	1	1	1	2	4	1	1	4	3	1	3	4	4	4	2	1	4	4	2	1	4	4	4	2	4	1	4	2	1	4	1	1
324	1	4	1	3	4	2	3	4	1	1	3	4	1	4	1	4	2	1	2	4	2	1	4	4	4	1	1	1	3	2	1	3	2	3	4	1	4	2	4	4	1	4	4	2	1	4	4	1	1
325	3	1	4	4	1	2	1	4	3	3	1	2	1	4	2	1	1	2	4	1	1	1	1	1	1	1	3	1	1	1	1	1	2	1	1	2	3	4	1	1	3	2	4	2	4	4	1	4	4
326	3	3	2	4	4	4	1	4	2	1	2	1	1	4	1	2	2	2	1	4	1	3	1	2	2	4	1	4	3	2	1	1	1	3	1	2	1	1	2	2	4	4	3	1	2	4	4	2	1
327	4	4	4	1	4	1	1	2	3	1	1	4	1	3	2	1	4	2	4	1	3	1	1	2	2	4	1	3	3	2	1	1	2	3	4	4	1	4	1	1	1	2	1	3	3	2	4	4	4
328	4	1	3	1	3	1	4	2	4	4	4	1	3	3	1	1	3	1	3	2	3	3	4	1	1	3	1	4	2	1	1	1	2	1	4	2	1	4	1	1	3	4	4	4	1	2	4	2	2
329	2	3	2	1	2	2	3	1	1	4	2	1	1	1	4	1	4	1	1	1	4	4	2	4	4	3	2	2	1	4	4	1	2	1	1	3	1	1	3	2	4	1	3	4	1	1	1	1	3
330	4	2	4	4	4	1	3	4	1	1	1	2	2	2	4	4	1	1	2	1	3	2	4	3	2	4	2	3	4	1	1	2	4	4	2	4	4	1	2	1	2	1	3	1	1	4	1	3	4
331	2	2	4	3	2	1	4	4	2	1	3	2	3	4	1	1	3	1	1	1	2	1	4	4	4	3	1	1	4	1	3	4	2	4	4	1	2	1	4	1	3	2	4	1	4	1	3	1	1
332	3	4	1	1	1	4	3	1	4	4	1	1	4	3	2	1	1	2	1	1	4	4	1	1	1	1	2	3	4	4	1	4	1	4	4	2	1	4	4	3	4	2	2	3	2	2	2	1	1
333	3	1	1	3	4	4	4	1	1	4	2	4	3	4	3	4	1	4	4	3	4	3	2	4	4	3	4	4	3	3	1	1	2	1	3	3	3	4	2	1	1	4	4	2	2	1	1	2	4
334	1	1	2	1	1	2	1	4	2	1	2	1	1	1	2	1	1	4	3	4	1	4	4	1	1	1	1	1	1	2	3	4	3	1	1	1	1	1	2	2	4	1	4	4	4	1	4	1	1
335	1	3	1	4	3	1	1	4	2	1	4	2	1	3	2	1	1	3	1	1	2	1	4	2	1	4	2	1	4	1	3	1	1	1	1	2	1	4	1	3	4	2	4	4	2	1	4	1	1
336	4	2	4	1	1	4	4	2	3	3	4	1	1	3	1	1	1	1	1	3	1	3	4	3	1	1	2	1	1	4	1	4	4	2	2	2	1	1	2	1	1	3	2	3	2	2	1	3	2
337	1	2	1	1	4	2	1	2	4	4	2	1	1	2	3	2	4	2	1	4	1	1	1	1	3	4	1	1	1	2	3	4	2	1	1	2	1	1	1	4	1	2	1	1	3	2	4	1	4
338	4	2	1	4	4	1	1	2	3	2	3	1	4	4	2	1	1	1	1	1	2	1	1	1	4	3	1	1	4	2	3	2	4	4	4	1	4	4	2	4	4	1	1	2	4	1	3	2	2
339	2	3	2	4	4	1	3	1	4	4	1	3	1	1	2	1	1	2	3	1	3	1	1	1	1	2	1	4	4	1	4	4	2	1	4	2	1	2	4	4	3	2	1	4	2	4	1	1	1
340	1	1	2	1	1	2	3	1	1	1	1	1	2	1	4	4	2	2	4	3	2	1	1	1	1	3	1	1	2	2	1	3	4	4	4	1	2	3	2	1	4	1	2	1	2	3	1	1	1
341	1	2	1	1	2	4	1	4	1	1	3	1	3	4	1	1	2	1	4	2	4	1	4	2	4	1	4	3	4	1	2	1	2	1	1	3	1	2	1	4	2	4	4	1	1	1	2	1	4
342	4	3	4	4	1	1	4	4	2	3	4	4	1	4	2	3	1	1	3	1	2	3	4	3	1	1	1	3	1	2	1	1	4	4	1	4	3	2	1	4	2	1	2	2	2	1	1	4	1
343	3	1	2	3	4	4	1	4	3	2	4	2	4	2	4	4	3	1	2	4	2	1	4	3	1	1	2	3	2	2	2	4	1	4	4	4	4	1	2	2	4	2	1	1	2	2	4	2	4
344	1	1	2	1	1	2	4	4	1	4	1	2	1	4	1	3	1	1	4	3	2	4	4	2	1	4	1	3	1	3	1	1	4	4	4	3	1	4	2	2	4	2	4	3	2	4	4	4	2
345	4	1	4	2	2	1	3	4	1	1	4	1	3	4	2	1	1	2	3	2	1	4	2	1	1	1	3	1	1	2	1	1	2	4	1	2	1	1	2	1	1	1	4	1	1	4	4	2	3
346	4	4	1	2	1	2	2	4	3	2	1	3	1	4	3	3	4	1	1	4	2	1	1	4	1	4	2	4	4	1	1	1	2	1	4	1	4	2	3	2	3	1	1	2	3	1	3	3	4
347	1	1	2	2	3	1	3	1	2	3	1	1	2	1	3	1	1	1	1	2	1	3	4	2	3	1	2	3	1	1	4	4	1	1	1	4	3	1	4	4	2	3	4	4	4	1	4	1	3
348	2	4	2	4	4	3	1	3	2	3	1	3	1	1	4	3	1	1	2	4	1	4	4	2	1	3	1	2	3	1	4	2	1	1	1	2	1	1	1	4	4	4	3	1	3	3	2	2	1
349	4	2	4	1	4	1	4	4	2	3	1	1	1	1	1	4	4	2	1	4	1	2	4	1	2	1	1	3	1	1	3	4	1	1	1	2	4	1	4	2	3	1	1	2	2	2	2	3	4
350	4	1	4	4	3	1	1	1	2	4	4	1	1	1	2	1	3	2	3	4	1	1	1	1	4	4	2	2	4	2	4	4	1	1	4	4	4	3	4	1	3	3	3	4	1	4	2	3	1
351	2	4	4	3	1	2	1	4	4	2	4	2	3	1	4	4	1	3	4	1	3	3	4	1	1	1	4	3	4	1	4	2	4	2	2	3	3	2	1	1	1	1	1	1	3	3	1	1	1
352	1	1	1	3	1	1	1	1	4	1	3	4	4	3	2	2	1	2	2	1	1	1	1	2	4	2	1	1	1	1	2	3	2	1	4	2	1	4	4	2	1	4	4	4	1	1	1	1	2
353	1	1	1	2	2	3	1	1	2	4	4	1	2	3	1	4	4	2	4	1	4	2	1	4	1	2	4	1	1	1	4	4	1	1	2	4	2	4	4	4	2	2	1	2	2	1	4	1	4
354	1	4	1	3	4	2	1	3	1	1	1	4	1	3	4	4	4	1	2	1	2	1	3	1	4	1	2	3	1	1	2	1	2	1	2	4	4	1	1	1	1	2	2	4	1	4	1	3	2
355	1	1	1	1	2	3	2	1	1	1	3	2	1	1	1	3	1	2	4	4	1	4	4	1	4	4	2	1	4	2	3	1	1	1	3	4	4	1	2	1	3	1	2	3	2	4	1	1	2
356	4	1	2	3	3	1	1	4	1	1	1	2	1	1	1	1	1	3	3	2	1	1	1	4	1	4	1	1	3	2	1	1	3	3	1	3	4	3	4	4	4	4	1	1	4	1	2	3	4
357	2	4	2	4	4	2	2	3	4	1	4	4	4	4	4	4	1	4	2	4	3	3	1	1	1	1	3	2	4	2	3	4	2	1	4	2	1	3	1	4	1	1	1	1	1	2	3	1	3
358	3	1	2	4	3	2	1	3	1	2	1	3	4	1	4	1	1	1	4	2	2	1	2	2	4	1	4	1	4	3	4	3	1	4	2	2	1	1	2	1	1	1	1	4	1	1	1	3	4
359	4	2	3	1	1	4	4	4	4	4	4	2	3	1	2	1	3	3	1	1	4	3	1	2	1	4	2	1	4	3	3	2	2	1	3	2	1	1	3	3	1	2	2	3	2	2	1	2	1
360	2	1	1	1	4	3	3	4	2	1	4	1	1	2	1	1	1	2	1	1	4	1	4	2	1	3	2	1	1	2	2	4	1	3	4	2	1	1	1	4	1	1	3	4	4	4	3	1	3
361	1	1	1	1	2	1	1	1	2	4	4	2	1	4	2	1	1	1	4	1	3	4	4	2	1	1	3	2	4	3	2	4	2	4	1	2	3	3	3	1	3	2	1	1	1	1	2	1	1
362	1	2	4	1	4	2	3	1	1	1	1	2	1	1	1	1	1	2	3	1	2	1	1	2	1	1	2	3	3	2	3	4	1	1	1	2	1	1	2	3	4	2	3	4	1	1	1	4	4
363	1	3	1	1	2	2	1	4	3	1	1	1	1	1	2	1	4	2	1	1	4	1	4	2	1	1	3	2	3	1	1	1	3	1	1	4	4	2	2	1	1	1	1	1	2	1	2	3	4
364	2	3	4	3	1	2	1	1	1	1	1	3	1	1	4	4	1	1	1	4	2	1	1	1	4	2	3	2	4	4	3	1	2	1	1	2	3	1	1	2	2	1	1	1	1	4	2	4	4
365	1	1	2	4	4	2	1	4	4	3	1	4	3	1	2	1	4	2	1	2	2	4	4	2	4	4	1	1	4	4	4	1	2	4	4	2	4	1	1	3	1	2	1	4	1	3	4	2	3
366	1	1	4	4	2	1	1	4	2	4	4	2	1	1	2	3	4	4	4	4	4	3	4	1	1	4	2	3	1	2	4	1	1	1	1	1	1	1	2	3	2	2	4	4	1	1	4	2	1
367	4	4	1	1	3	2	3	4	1	2	1	3	1	1	4	3	2	3	3	1	4	4	2	1	3	4	2	2	4	2	2	1	2	1	4	4	3	1	4	4	4	1	1	4	3	1	3	4	3
368	1	1	3	3	2	3	1	1	1	1	3	4	4	1	2	3	4	2	1	1	1	4	1	2	3	4	1	2	1	3	1	1	1	1	1	1	2	1	1	4	4	1	4	4	1	1	1	1	1
369	1	4	4	4	1	1	1	4	2	2	1	1	3	1	1	1	3	1	3	1	1	1	1	1	4	4	1	1	1	1	4	4	1	1	1	4	4	4	2	3	1	1	3	1	4	4	4	4	2
370	2	4	4	1	1	1	3	3	2	3	1	1	2	4	1	4	4	4	1	1	3	3	3	4	2	1	4	1	1	4	2	4	1	1	4	2	1	4	2	3	1	3	2	1	1	1	1	2	1
371	4	4	2	1	4	2	1	1	4	2	1	1	4	4	3	1	3	1	1	3	2	3	3	3	1	4	3	4	4	1	3	1	1	2	1	2	2	4	4	1	4	2	2	1	1	1	1	3	4
372	3	1	1	4	4	1	2	2	4	1	1	2	4	1	3	2	1	1	3	3	1	1	4	2	2	1	1	2	2	4	1	3	4	2	1	2	1	1	2	1	1	2	4	4	4	1	3	4	4
373	1	1	1	3	3	1	2	2	4	2	3	4	4	1	3	4	2	2	2	4	1	2	2	4	2	1	1	2	2	4	3	1	1	1	1	1	1	4	3	2	1	1	1	3	1	4	3	4	1
374	2	4	4	1	1	4	2	3	4	1	3	4	1	4	2	1	2	1	2	3	2	4	4	4	1	1	1	4	4	1	2	2	2	2	4	4	1	4	3	4	4	1	3	3	4	2	4	1	1
375	4	4	2	1	1	4	4	1	3	1	3	4	4	1	4	4	3	1	3	1	1	4	4	3	4	4	4	2	1	1	2	1	1	1	4	2	1	1	2	3	3	4	1	4	2	1	4	4	2
376	4	1	4	1	1	1	1	1	2	4	4	4	2	1	4	2	1	1	2	3	2	2	2	4	1	4	4	4	4	2	1	1	4	3	1	1	2	2	4	1	1	3	1	1	4	3	3	1	4
377	1	4	4	2	3	1	3	1	1	4	3	1	1	4	4	2	1	1	1	1	1	1	3	4	1	1	4	1	1	2	2	4	4	1	4	4	1	1	1	2	2	4	2	1	3	4	4	3	1
378	1	4	4	1	4	4	2	1	4	4	4	1	2	1	2	2	3	1	4	4	1	3	4	4	2	1	1	2	1	4	2	1	3	2	1	1	4	4	1	2	1	1	2	3	1	1	1	4	2
379	1	1	1	1	3	2	3	1	1	1	1	3	1	2	2	1	2	3	4	4	2	4	4	1	3	2	4	1	1	1	1	4	4	2	4	1	2	1	4	3	3	4	2	1	1	1	3	1	1
380	4	1	4	2	1	3	3	2	4	1	1	3	1	2	4	2	1	4	4	3	1	4	4	1	2	1	3	2	2	4	4	4	1	3	3	4	2	4	2	2	4	4	1	1	4	3	4	4	1
381	4	4	1	1	1	1	3	2	4	2	2	4	2	1	1	4	4	1	1	4	3	1	3	4	2	2	4	2	1	4	4	4	3	2	1	4	1	1	2	4	4	2	1	4	4	4	1	3	2
382	4	4	1	1	4	4	2	1	1	4	1	3	1	1	1	1	4	3	2	1	4	2	1	1	1	3	1	2	3	1	3	1	1	4	4	1	4	3	4	1	3	1	2	4	4	1	1	1	1
383	1	3	1	3	3	4	2	4	1	1	1	3	4	4	1	4	4	3	2	1	1	3	1	1	2	1	4	1	4	2	2	4	2	2	3	3	1	4	4	1	3	2	4	2	3	1	1	3	4
384	1	4	4	2	3	1	4	1	4	3	2	3	4	2	1	4	2	1	4	1	1	1	2	3	1	4	4	4	2	3	4	1	1	2	4	4	1	2	4	4	3	3	4	2	3	4	2	1	4
385	4	4	3	1	1	1	4	3	3	1	2	2	1	2	1	1	2	4	4	4	1	1	4	1	1	1	4	1	1	4	4	1	2	2	1	2	4	2	2	4	1	1	3	1	4	2	3	3	3
386	1	1	4	4	2	4	4	1	1	1	2	4	1	2	1	4	4	4	4	1	3	1	2	1	4	4	4	1	2	1	1	2	1	4	1	1	3	1	2	1	3	1	4	2	4	3	4	1	4
387	4	2	4	3	4	1	3	3	3	4	3	2	3	1	1	1	2	2	4	4	1	4	2	1	4	3	3	4	1	3	1	1	1	4	2	1	1	3	2	4	1	4	1	1	1	1	4	3	4
388	4	2	1	1	1	1	4	1	1	1	3	2	3	1	1	4	2	1	2	3	1	1	1	4	2	1	4	4	4	1	3	1	4	4	2	4	1	1	1	4	2	1	3	1	1	1	4	4	1
389	1	3	4	4	2	4	3	2	1	1	1	4	1	2	3	1	1	2	4	2	4	4	2	4	4	2	2	3	4	4	1	3	1	1	2	4	4	2	1	4	2	1	1	1	1	1	3	1	1
390	1	1	4	4	1	4	3	1	1	3	1	3	4	4	4	4	2	1	2	4	3	2	3	4	1	2	1	2	4	1	2	2	4	2	2	4	4	1	4	1	4	2	1	3	4	1	3	2	3
391	1	1	1	1	1	1	3	2	4	1	4	4	2	2	4	3	4	4	1	1	1	2	1	4	2	1	1	1	1	2	3	1	1	2	1	4	2	1	1	3	1	1	4	4	1	2	1	2	2
392	1	2	4	4	2	4	2	1	1	1	2	3	3	1	2	4	4	2	4	4	1	4	3	1	1	4	2	4	4	1	3	3	4	1	4	4	2	1	1	2	4	4	2	1	1	3	1	1	1
393	4	4	4	1	2	4	4	1	3	1	4	2	1	4	4	1	1	1	2	1	1	2	4	4	2	3	1	2	4	4	1	1	1	3	2	3	4	1	3	1	1	3	1	2	2	1	4	4	2
394	1	4	2	1	3	1	4	3	1	2	1	1	2	3	2	2	4	4	2	1	3	2	2	1	3	2	4	1	2	3	1	1	4	2	3	2	4	1	4	2	1	1	4	4	2	1	1	3	2
395	4	1	4	2	1	1	2	3	4	1	4	4	1	4	4	2	1	4	1	1	4	4	1	3	4	4	4	1	1	4	2	3	4	1	2	1	1	3	2	1	2	1	1	3	4	1	1	1	1
396	2	4	2	4	4	3	4	4	4	4	2	1	2	1	4	1	4	2	1	1	2	1	4	1	2	1	2	4	4	1	4	4	4	4	4	3	1	1	4	4	1	2	1	1	3	1	1	2	4
397	1	4	3	3	4	1	1	1	1	3	4	1	2	3	1	1	1	1	1	1	2	1	1	1	1	3	2	3	1	3	4	1	1	4	3	1	3	4	4	1	4	2	1	4	2	3	2	1	4
398	4	4	1	1	3	3	3	3	1	4	4	4	3	4	1	2	1	2	3	1	1	2	1	1	1	2	3	1	1	3	4	4	2	1	1	4	4	4	2	2	3	2	1	4	2	4	1	1	1
399	2	4	2	4	3	3	4	2	1	2	2	2	4	1	1	1	1	2	1	1	4	3	1	1	4	1	4	3	4	4	1	3	3	3	4	2	4	4	1	2	3	3	1	3	2	4	2	4	4
400	4	4	3	2	3	4	1	3	1	1	2	1	4	1	2	4	4	2	1	4	1	3	1	1	2	2	1	4	1	4	1	3	1	2	1	3	1	3	2	1	1	1	3	2	4	3	1	4	1
401	1	2	2	4	3	1	1	4	4	2	1	4	2	1	1	4	1	4	1	2	1	4	2	2	1	4	4	1	2	1	3	2	3	1	3	4	2	4	4	1	1	1	3	3	1	1	4	4	4
402	1	1	1	3	1	1	3	1	4	3	2	1	4	2	1	4	2	1	4	2	4	1	2	1	4	2	1	4	1	3	4	4	4	1	3	1	1	2	1	1	1	1	3	2	3	3	1	1	1
403	1	3	2	1	2	3	4	1	1	1	4	4	2	1	1	1	2	3	4	1	2	1	2	1	1	2	4	1	1	4	2	1	1	4	1	1	2	2	2	4	4	1	4	4	2	2	1	3	4
404	1	3	2	3	1	1	4	1	4	3	1	2	1	4	1	4	1	1	1	1	1	1	1	3	4	2	2	3	2	1	4	4	4	2	3	1	1	4	1	3	1	3	4	1	4	3	1	3	1
405	4	4	1	4	1	2	4	2	2	4	4	4	3	4	4	1	2	1	2	4	4	4	2	2	4	1	3	4	3	2	1	4	1	3	1	4	2	2	1	2	2	3	1	2	1	1	3	3	4
406	1	2	4	1	4	1	4	2	1	2	2	4	1	1	4	1	1	2	1	1	1	1	4	3	2	1	3	4	2	4	1	2	1	1	2	1	2	4	4	2	1	1	1	2	3	2	4	4	2
407	2	1	4	1	1	1	1	2	3	1	4	2	1	3	1	3	3	1	1	1	3	4	4	1	3	1	1	3	4	4	4	1	4	1	1	4	1	1	4	2	3	2	4	4	4	2	1	1	1
408	4	1	4	2	2	1	4	4	3	3	3	4	2	4	4	1	4	4	4	3	4	3	2	4	1	1	1	2	1	2	1	4	2	3	1	1	3	1	1	2	1	2	2	4	4	3	3	2	4
409	2	4	1	1	4	1	1	1	1	1	4	2	3	3	2	2	1	2	4	3	1	1	1	3	1	2	1	1	2	4	1	1	1	4	1	3	1	3	2	4	4	4	2	1	4	1	2	4	4
410	1	3	2	1	1	4	4	4	1	2	4	4	1	4	4	2	1	4	1	4	4	4	2	2	1	2	4	2	4	1	1	2	4	2	1	4	2	1	4	4	4	1	2	2	1	3	1	4	3
411	2	4	4	1	1	1	1	2	1	4	2	4	1	4	4	2	1	4	2	1	4	4	4	1	1	3	1	3	3	4	1	2	3	2	4	4	1	1	1	1	3	1	1	1	3	2	1	4	4
412	2	1	1	2	1	4	2	1	4	1	3	4	1	1	3	1	4	3	1	3	1	3	1	2	4	4	1	2	4	4	2	1	4	2	1	4	1	3	4	1	3	3	1	1	4	3	1	1	2
413	1	3	1	4	3	1	2	4	1	1	3	2	1	4	1	4	3	4	4	1	3	1	1	1	1	3	1	4	4	4	4	1	1	1	1	1	1	3	2	2	1	2	2	1	1	4	1	4	4
414	1	4	2	1	1	1	1	1	4	1	2	4	1	1	4	2	1	4	3	2	4	1	4	4	1	4	4	4	4	1	4	4	4	1	2	1	1	1	1	2	3	4	2	2	3	2	1	1	1
415	1	3	4	1	1	1	1	4	2	3	4	4	4	4	4	4	4	1	1	3	4	2	1	1	4	1	3	2	2	3	4	4	1	4	3	1	3	1	4	2	1	1	2	3	4	2	1	4	1
416	2	1	4	1	3	1	1	4	2	2	1	3	2	2	4	4	3	4	4	1	4	1	1	3	1	3	4	2	2	4	2	2	4	4	3	4	2	4	4	2	1	2	4	3	1	1	3	1	1
417	2	3	4	1	1	1	1	4	2	4	4	4	4	1	4	2	2	4	2	1	3	2	1	4	4	4	4	2	3	1	2	1	4	2	1	1	1	4	4	2	1	1	2	1	4	2	3	1	2
418	2	4	1	4	4	2	4	1	4	2	1	2	2	3	4	4	2	2	2	1	1	2	4	4	2	1	1	1	2	4	1	2	1	1	4	1	3	3	1	2	2	3	1	1	1	1	1	4	2
419	1	1	1	4	4	4	1	1	1	2	3	2	1	1	1	4	1	4	4	4	3	3	1	1	2	2	4	4	4	3	3	1	3	1	1	4	1	1	1	4	4	4	2	1	1	4	4	1	1
420	1	1	3	2	2	4	1	4	4	2	1	4	2	1	1	4	1	4	2	1	1	4	1	4	2	1	1	4	1	4	2	2	1	2	4	2	1	1	4	2	2	4	3	2	4	4	4	3	3
421	2	3	1	1	3	1	3	4	1	3	3	4	2	1	2	2	3	4	2	4	1	1	3	1	1	1	2	1	1	1	3	4	4	1	1	2	2	3	2	1	3	4	2	2	1	4	1	3	1
422	1	3	4	1	3	1	1	1	1	2	3	1	2	1	4	2	3	2	4	4	1	1	3	4	2	2	3	2	1	1	2	1	4	4	4	1	1	3	1	2	3	1	1	4	4	3	3	1	3
423	2	1	4	4	3	1	4	3	1	1	3	2	2	4	4	1	3	1	3	3	1	2	2	1	2	1	2	2	4	1	4	1	1	1	1	1	4	1	2	2	2	3	2	4	4	1	1	2	3
424	4	2	4	4	4	1	1	1	4	4	1	1	4	3	1	4	2	1	1	4	2	2	1	2	1	4	4	4	4	1	1	2	4	4	1	4	2	1	1	4	2	4	1	2	1	1	1	4	4
425	1	4	4	1	2	1	1	4	4	1	1	2	4	4	4	4	2	2	4	4	4	4	1	1	1	4	4	4	4	4	1	1	2	1	2	1	1	1	4	3	2	1	4	1	1	3	3	2	1
426	1	2	4	4	2	1	2	3	1	1	2	3	4	4	3	4	1	4	3	2	2	4	3	1	1	2	2	4	2	4	1	4	3	1	1	4	2	4	4	2	3	3	4	2	4	1	2	2	4
427	1	1	1	4	3	3	4	2	4	4	2	4	2	1	4	4	2	2	3	2	1	1	2	4	4	4	4	1	1	4	4	2	3	1	2	3	4	1	3	1	4	3	4	3	1	3	4	4	2
428	1	1	4	4	1	3	4	1	4	4	1	1	4	1	1	3	1	4	4	2	1	4	2	1	1	2	3	2	3	4	1	2	1	4	2	1	1	1	4	3	2	3	1	2	1	1	1	1	4
429	1	2	1	1	4	4	3	2	2	4	4	3	1	2	1	4	1	4	4	4	4	1	1	3	2	2	1	2	4	4	2	2	2	1	1	1	2	3	2	1	3	3	4	1	4	2	1	3	3
430	3	2	1	1	2	4	1	2	4	2	2	1	1	2	3	2	2	1	1	2	1	2	1	1	1	3	3	1	2	3	2	2	1	1	2	3	2	4	1	1	4	1	1	3	4	4	1	3	2
431	1	4	1	1	3	4	4	2	4	1	4	2	4	3	1	1	3	1	3	4	4	2	2	4	1	4	4	1	3	1	2	1	4	4	4	2	1	1	3	2	4	4	1	4	4	2	1	2	3
432	1	3	1	2	1	1	4	1	4	1	1	3	4	1	4	3	2	1	1	4	2	4	1	4	2	3	2	1	1	1	2	1	2	4	1	4	2	1	1	1	4	2	3	4	1	1	3	3	3
433	3	2	4	4	1	3	1	1	1	3	4	4	2	3	2	4	4	4	2	3	4	1	4	4	3	2	4	2	1	4	2	3	4	2	3	1	2	3	4	1	3	4	1	1	1	1	1	4	2
434	1	1	4	1	1	1	3	3	4	1	1	1	2	1	2	2	1	1	4	1	4	2	4	4	4	4	4	1	1	3	1	1	3	2	3	1	1	1	3	2	1	3	2	4	1	4	4	2	3
435	1	1	4	1	4	3	3	1	1	3	2	2	3	4	4	1	1	3	2	1	1	2	2	4	1	1	1	2	1	4	1	4	1	1	2	1	4	4	4	1	2	4	1	2	3	2	1	1	3
436	2	1	1	3	3	1	3	1	1	1	1	4	1	1	4	2	1	1	4	4	3	4	4	4	1	1	1	2	4	4	1	4	1	2	3	1	2	1	1	4	4	4	1	1	3	1	1	2	3
437	1	2	2	4	2	4	4	1	1	4	2	4	2	1	3	2	2	1	1	4	1	4	1	1	1	1	4	4	1	1	1	2	3	2	1	3	4	1	4	4	2	1	1	2	3	4	1	2	4
438	3	1	1	1	1	2	2	3	1	1	1	4	3	2	1	4	1	2	4	2	3	2	2	4	4	1	1	2	4	3	4	2	4	2	3	1	1	1	2	1	4	4	4	1	1	1	3	2	1
439	1	1	3	4	1	1	1	2	1	4	2	4	3	2	1	1	4	4	1	1	1	4	2	3	4	2	1	4	2	1	4	1	1	1	1	1	1	4	4	1	3	1	1	1	1	1	1	3	4
440	4	1	1	1	1	1	2	4	3	4	4	4	1	2	1	4	2	3	3	4	4	4	1	2	4	1	1	3	1	1	1	1	1	1	2	4	1	1	1	1	2	3	4	1	1	1	4	4	1
441	1	3	1	1	2	1	3	4	4	2	3	1	1	3	1	1	1	1	2	2	4	1	3	4	1	2	1	1	4	3	2	1	1	4	4	4	4	2	1	1	3	4	1	2	1	3	1	1	1
442	1	2	1	1	2	4	4	1	3	4	3	3	1	2	1	2	1	4	4	1	1	1	4	4	1	3	1	1	1	1	1	3	1	1	1	1	1	4	4	2	1	3	4	1	1	1	2	1	4
443	1	2	1	1	2	3	4	1	1	2	4	4	1	4	3	3	2	1	1	3	4	1	2	1	1	1	1	2	1	1	2	3	2	4	2	4	3	1	1	4	1	4	4	2	1	3	1	4	3
444	3	1	2	4	1	1	1	4	4	3	1	1	4	3	2	1	2	4	2	4	4	1	1	1	1	2	4	1	4	3	4	1	1	1	2	3	4	1	2	4	3	4	4	2	1	1	2	3	4
445	4	1	1	1	2	3	3	1	1	1	2	3	4	1	4	4	4	4	1	2	1	4	2	4	1	2	1	3	1	1	3	1	2	4	2	4	4	2	3	4	1	1	4	4	3	4	1	1	1
446	4	1	1	1	2	1	1	2	1	2	3	4	4	1	1	1	1	2	4	1	4	4	3	3	1	1	1	4	1	1	1	1	3	4	1	2	1	4	3	4	3	2	1	3	4	4	2	1	4
447	2	3	4	4	4	3	4	1	4	1	3	3	1	1	3	4	1	4	4	4	1	4	2	3	2	4	4	4	1	1	1	1	1	1	4	3	1	4	4	1	2	1	3	2	3	1	4	4	2
448	1	1	3	1	1	3	1	1	1	2	2	4	1	2	1	4	2	4	3	2	1	4	1	3	4	1	1	4	2	2	4	4	4	1	1	1	2	1	1	1	2	3	4	4	1	4	2	3	3
449	1	2	3	1	1	1	3	2	1	3	1	1	4	4	4	3	3	1	1	1	2	1	3	1	2	1	4	2	2	2	2	1	1	4	4	4	1	2	3	4	1	1	4	1	4	2	4	4	3
450	4	1	3	4	2	4	1	2	2	4	4	3	4	1	1	4	1	4	2	2	4	4	2	2	4	2	2	1	4	4	1	3	4	1	1	3	4	4	3	1	4	3	4	4	4	4	1	2	3
451	4	2	4	1	1	4	1	2	3	2	1	2	3	2	4	1	2	4	1	3	3	4	2	4	1	2	4	2	4	4	4	2	3	1	3	4	1	4	4	1	1	1	3	2	3	4	1	4	3
452	4	2	2	4	2	2	4	2	4	1	3	4	4	2	3	4	4	4	1	2	2	4	2	2	4	2	3	4	2	4	1	2	3	1	1	4	1	2	3	4	2	2	4	2	3	4	2	2	3
453	4	2	2	3	2	3	1	1	4	2	2	3	4	1	4	3	1	2	3	2	3	4	1	4	1	1	1	2	1	4	2	3	4	4	1	2	4	2	1	3	2	2	3	1	3	4	4	4	1
454	1	2	3	1	1	3	1	1	1	3	2	1	1	4	1	3	1	1	1	1	1	1	2	3	4	4	4	1	2	1	4	2	2	3	2	4	1	1	1	2	4	3	1	2	3	1	4	2	2
455	1	1	1	2	3	1	1	1	1	4	3	1	1	4	3	3	2	3	4	1	4	3	4	4	3	1	3	1	1	3	4	3	4	4	2	3	1	1	1	4	2	2	4	4	4	1	1	1	4
456	1	2	3	1	1	4	2	3	1	2	1	2	3	4	4	1	3	1	1	3	3	2	4	4	4	4	4	4	1	2	4	2	2	4	1	4	4	4	3	1	1	2	1	2	2	1	1	4	2
457	4	3	1	1	1	2	4	2	4	1	3	4	4	1	1	1	4	2	2	2	3	4	3	1	1	1	1	4	1	2	3	2	2	4	2	4	1	2	3	1	4	3	1	1	2	2	4	4	3
458	2	1	1	4	1	3	1	1	3	4	2	2	4	2	4	4	4	3	2	2	4	1	4	4	4	1	1	3	1	1	2	3	4	1	4	4	1	1	2	4	2	3	4	2	3	1	2	2	3
459	3	2	2	4	4	4	1	2	4	3	1	1	4	2	4	1	4	4	3	1	3	1	3	1	1	4	4	1	2	3	1	3	3	1	3	4	2	4	4	4	3	1	1	4	2	2	4	3	2
460	2	2	1	4	1	2	1	4	4	1	2	2	4	3	1	1	4	3	4	4	4	3	4	3	4	1	1	3	4	2	2	2	3	4	1	1	4	1	2	4	2	3	1	2	3	4	2	2	1
461	4	1	3	4	3	2	4	4	4	4	1	4	4	2	1	1	4	1	3	1	3	1	1	1	1	1	3	1	1	1	4	4	4	1	3	3	4	1	4	3	1	4	4	2	2	4	1	1	4
462	4	2	4	4	4	4	3	2	3	4	2	2	1	1	4	4	1	1	3	1	1	4	4	4	2	1	4	2	1	1	4	2	3	1	4	4	4	1	2	4	2	2	1	4	3	2	4	3	1
463	3	3	1	2	4	3	4	3	4	3	2	1	1	3	1	2	1	4	2	1	3	1	2	3	4	1	1	1	4	4	4	1	2	2	2	1	1	4	2	2	4	3	4	2	1	1	3	1	1
464	4	3	1	1	2	2	2	4	4	3	1	1	1	2	1	3	4	4	4	2	4	3	1	2	4	4	1	4	1	4	1	3	1	1	1	3	1	1	1	4	2	2	1	3	3	1	3	4	1
465	1	1	4	4	2	2	2	1	1	3	1	4	4	2	3	1	1	2	1	2	2	1	4	4	1	2	4	4	2	3	1	4	4	3	2	3	1	1	3	1	2	3	2	1	4	2	2	3	4
466	4	2	3	1	2	4	1	4	4	1	3	2	3	2	4	4	2	3	1	2	4	1	2	3	1	1	4	1	1	3	4	2	2	4	4	2	2	1	4	1	2	3	4	1	1	3	4	4	2
467	4	3	3	1	2	3	4	1	3	1	2	3	1	3	1	1	4	4	1	2	4	4	2	2	3	2	4	3	1	4	4	1	4	1	1	3	4	4	4	1	2	4	4	2	2	4	2	3	1
468	1	1	4	4	2	3	4	3	3	1	1	4	1	4	4	1	2	3	2	2	4	1	1	4	2	2	1	4	4	4	4	3	4	2	2	2	2	3	3	1	4	4	1	2	3	1	2	3	1
469	1	4	4	1	2	4	1	1	3	4	1	1	2	4	4	4	2	2	4	4	2	2	2	3	4	1	1	1	1	3	1	2	2	1	1	3	4	4	4	1	2	4	1	4	4	1	1	2	4
470	1	4	3	2	4	4	1	1	1	1	2	2	4	3	3	1	1	4	1	1	1	1	4	4	1	2	4	4	1	3	1	2	3	4	1	4	1	4	4	3	3	1	1	4	4	2	4	4	1
471	4	2	2	1	4	4	1	1	4	4	1	2	1	1	1	4	2	3	4	1	4	3	1	3	1	2	2	1	3	4	1	2	4	1	1	3	4	2	4	2	4	4	4	2	2	4	1	4	4
472	1	1	4	1	1	3	1	1	4	1	2	4	1	1	4	4	2	2	4	2	4	1	1	4	4	2	3	4	2	3	1	4	4	1	1	4	1	2	3	4	1	4	1	4	4	3	2	4	4
473	4	1	1	1	1	1	4	2	1	1	2	2	1	4	4	3	1	2	1	1	1	3	4	4	4	1	4	4	1	4	1	1	1	4	2	3	4	4	2	2	1	1	4	2	3	2	1	4	1
474	2	2	4	4	1	1	4	2	4	4	4	2	2	1	1	4	2	4	1	4	4	1	1	1	1	2	3	4	2	4	1	2	3	4	4	3	2	2	4	4	2	4	1	4	2	2	1	1	4
475	1	2	3	4	1	4	3	1	3	4	1	3	1	2	3	1	2	4	1	4	3	2	1	1	4	2	4	4	4	1	3	1	1	4	4	4	4	1	4	1	1	4	2	1	4	4	2	4	4
476	1	2	4	3	2	3	4	4	1	4	4	4	1	3	1	1	2	2	2	3	4	1	4	2	2	1	1	4	2	2	1	1	4	4	1	4	3	2	3	4	1	4	4	2	3	1	1	3	1
477	3	3	4	4	4	4	1	2	4	4	1	3	1	1	4	3	1	4	4	1	3	1	1	3	4	2	4	4	4	4	3	1	3	2	1	3	2	1	4	1	1	4	2	1	3	1	1	4	1
478	1	4	2	2	1	3	1	2	3	4	1	4	4	4	2	2	1	3	2	4	4	3	4	4	1	1	2	4	1	3	1	1	4	3	4	2	2	1	1	4	1	3	2	1	4	1	1	4	4
479	1	1	3	2	1	4	4	4	2	2	1	1	4	4	4	2	4	4	2	2	4	3	1	3	4	2	4	1	1	4	1	1	3	4	1	3	4	2	4	2	4	4	4	1	3	1	1	3	1
480	3	2	3	1	1	4	2	1	3	1	1	4	4	4	2	2	1	1	3	2	3	4	1	4	4	4	2	2	1	3	2	4	4	3	4	4	1	3	1	1	1	3	2	4	4	2	4	2	2
481	4	1	3	4	2	4	2	2	3	1	1	3	4	1	1	2	2	4	4	4	2	2	1	1	3	2	3	4	1	4	3	1	3	4	1	3	1	2	3	4	1	4	3	4	3	4	1	3	4
482	2	2	3	1	4	2	2	1	2	4	4	4	3	1	4	4	4	3	4	1	1	4	1	4	3	4	2	2	1	1	4	1	3	2	1	4	4	4	2	2	1	2	4	4	4	3	4	4	1
483	1	1	3	2	1	3	2	1	4	4	4	2	2	1	1	4	1	1	1	2	4	4	2	4	1	1	2	4	1	4	1	4	4	3	1	3	1	3	1	1	2	4	4	2	4	1	4	3	1
484	3	1	1	1	1	4	2	4	3	4	3	1	1	2	3	4	4	2	2	1	1	3	4	4	3	1	4	4	2	4	3	1	3	4	1	1	1	2	2	4	1	4	2	3	1	1	4	2	2
485	1	1	3	1	1	2	4	1	3	2	3	4	1	1	4	4	1	1	3	4	4	4	2	4	4	1	1	4	1	2	1	2	4	4	1	4	4	3	1	1	2	2	1	4	4	3	2	4	4
486	3	1	1	1	2	4	4	1	2	4	3	1	1	2	2	4	1	4	2	1	3	1	1	1	4	2	3	1	2	4	1	1	1	4	1	1	1	1	4	1	1	1	1	1	2	4	4	4	4
487	4	2	4	2	4	3	4	2	3	1	2	2	4	2	3	4	2	1	4	1	4	2	1	4	3	3	2	4	2	2	4	4	4	1	1	4	4	1	2	1	2	2	4	1	4	4	2	2	1
488	3	3	1	1	4	4	1	2	4	1	2	1	4	2	3	1	2	3	4	1	1	1	1	1	4	2	4	4	2	3	4	1	1	2	1	1	1	2	3	4	4	4	1	2	1	4	2	3	1
489	4	4	4	2	2	2	4	1	4	4	3	1	3	4	3	1	3	3	4	4	3	1	3	2	4	2	1	1	4	4	3	1	4	2	2	1	4	2	4	4	2	2	4	1	4	2	4	1	4
490	4	4	4	3	2	4	4	1	1	1	2	2	4	1	4	1	2	1	4	1	1	4	3	1	4	4	3	1	1	2	4	1	1	1	2	4	4	1	4	3	3	2	4	1	1	4	2	4	4
491	1	2	1	4	1	1	1	2	4	1	2	4	4	2	1	4	2	3	1	4	4	4	3	1	1	3	3	4	1	3	1	4	4	1	1	1	3	2	3	1	3	3	4	2	1	3	1	4	4
492	1	2	2	1	1	1	3	4	4	1	1	2	4	1	1	4	4	4	1	2	2	4	2	2	1	1	1	4	1	4	1	1	1	4	2	3	2	3	1	1	2	4	1	3	1	1	3	1	3
493	4	2	1	1	1	3	1	4	3	1	3	3	2	1	1	3	1	4	2	1	1	1	1	3	4	2	4	4	1	1	1	2	4	4	2	1	1	4	4	3	2	1	4	2	4	4	1	1	4
494	4	1	3	4	1	2	4	1	4	4	2	4	4	1	1	3	2	2	3	1	2	1	1	1	4	2	3	4	1	1	1	3	2	3	1	1	4	4	3	4	2	1	2	4	1	4	4	1	3
495	2	4	4	1	3	1	1	1	4	2	2	1	3	1	4	1	2	1	1	4	4	1	1	3	1	1	1	1	1	1	1	2	1	4	2	2	4	1	3	4	2	4	1	1	4	3	1	1	1
496	3	2	2	2	4	4	4	1	4	3	2	4	4	1	1	3	2	1	4	1	4	1	2	4	1	1	4	4	2	1	4	1	2	3	1	4	2	3	1	1	1	4	3	1	1	3	1	3	1
497	3	1	1	1	2	1	1	1	1	4	1	4	2	1	1	3	2	2	4	3	2	3	1	4	1	4	4	1	1	4	2	2	2	2	1	2	3	1	1	4	4	1	4	1	4	3	1	2	4
498	4	2	4	4	3	3	4	4	2	4	4	4	4	4	2	4	1	1	1	2	4	1	1	1	1	1	1	4	3	2	4	4	3	1	2	1	3	1	4	4	2	3	4	4	1	4	1	4	2
499	2	4	1	4	4	3	2	4	4	1	1	3	4	1	3	4	2	1	4	1	4	1	2	1	1	3	3	1	1	4	2	4	1	4	4	4	1	3	2	4	2	1	1	1	4	3	1	2	1
500	2	4	4	2	1	1	4	4	1	3	1	2	2	4	4	4	1	3	4	3	1	1	3	3	1	1	3	4	4	3	4	2	1	4	2	1	4	4	1	3	2	4	2	1	1	1	4	4	1
501	3	4	4	3	3	3	2	2	1	4	4	1	4	2	1	1	4	1	4	4	3	1	1	2	1	3	1	3	2	1	4	3	1	1	3	1	1	1	4	4	4	1	4	2	4	1	1	1	3
502	4	1	1	1	2	4	4	1	4	4	4	4	4	1	2	3	2	2	1	2	4	4	1	4	1	1	1	4	3	3	4	1	1	1	3	1	1	1	1	1	2	2	4	1	1	3	1	1	1
503	1	4	4	2	1	1	2	4	4	4	2	1	1	1	3	4	1	3	1	2	1	1	4	4	1	3	3	1	4	1	3	2	2	3	2	1	1	1	2	4	1	4	4	2	2	1	1	3	1
504	1	2	1	1	2	1	1	1	1	3	1	1	1	1	1	2	2	4	4	2	2	1	4	4	2	4	2	2	4	3	2	4	4	4	2	1	4	4	4	4	1	1	4	1	4	4	2	1	4
505	4	2	2	2	2	1	4	1	1	2	3	2	3	3	1	2	4	1	4	1	3	1	4	4	4	2	1	1	1	1	4	2	4	4	1	2	3	1	1	1	2	1	4	1	3	1	2	4	4
506	4	1	2	4	2	3	4	3	3	4	1	1	3	2	1	3	3	1	1	4	4	3	1	1	3	1	4	2	4	1	4	1	1	1	1	1	2	1	4	1	1	3	1	1	4	4	1	4	4
507	4	1	3	1	2	1	1	4	3	2	4	4	4	2	4	1	4	2	2	1	1	4	4	4	1	1	3	2	3	1	4	2	3	4	2	1	1	1	4	1	1	4	2	1	1	1	1	4	3
508	1	3	4	1	1	1	1	2	3	4	2	2	1	2	1	3	1	1	1	1	4	4	2	4	4	4	1	4	2	1	4	1	2	3	4	4	3	3	2	1	2	4	4	4	1	4	1	1	1
509	1	1	4	1	1	2	4	1	3	3	2	1	1	1	3	2	1	1	4	1	4	1	2	3	3	3	1	1	3	3	1	1	1	1	4	4	4	1	1	1	4	1	3	2	2	1	2	3	4
510	2	4	4	4	1	1	4	3	1	1	1	3	2	2	4	1	3	1	1	1	1	1	2	4	4	3	1	2	4	4	4	2	1	4	4	4	2	1	1	1	4	4	4	4	1	4	4	1	4
511	1	2	1	1	4	2	1	3	1	1	4	1	1	4	4	2	4	1	1	2	1	3	3	1	3	3	4	1	1	1	2	2	4	1	1	4	2	2	3	2	3	1	3	3	4	2	4	1	3
512	1	3	4	4	4	1	2	4	2	1	1	1	1	1	1	2	4	4	1	1	4	2	3	4	2	1	4	2	2	4	2	4	1	4	4	1	1	3	4	4	4	4	2	1	4	1	4	4	3
513	4	1	4	1	3	4	4	1	4	2	1	1	2	4	4	1	4	4	1	1	3	2	3	4	1	4	1	2	2	2	1	1	1	1	2	1	4	2	2	1	4	4	2	4	4	1	2	4	3
514	2	1	1	1	1	3	2	1	3	1	1	2	1	1	1	2	1	1	4	1	4	2	4	1	1	4	1	1	3	4	2	4	3	1	4	4	2	1	4	1	2	2	1	1	1	4	3	1	2
515	3	1	1	3	4	2	2	4	4	2	1	1	4	2	4	1	3	4	2	3	4	1	2	1	2	1	2	1	4	4	3	3	3	1	4	1	2	1	3	1	1	2	4	4	1	1	4	2	1
516	4	1	4	2	4	4	1	1	4	2	4	1	1	3	1	2	2	1	4	3	4	4	4	4	1	3	1	2	4	1	2	1	1	1	2	1	4	1	4	4	4	4	1	1	3	1	4	4	2
517	1	3	4	2	2	1	1	4	2	3	4	4	4	4	4	2	1	1	2	4	3	2	1	2	2	2	3	1	1	1	2	4	4	1	1	1	4	3	4	4	3	1	1	1	2	4	4	4	2
518	2	1	1	2	2	3	2	1	3	1	3	1	1	2	2	4	4	1	2	1	1	1	4	2	4	4	1	1	1	1	1	1	1	2	2	4	4	4	2	2	1	1	3	1	4	4	4	4	2
519	1	1	2	1	4	3	1	3	1	4	1	4	2	1	3	1	1	1	1	1	2	1	1	1	2	1	3	1	2	1	4	1	4	1	1	2	4	4	4	2	4	1	4	4	2	1	3	2	3
520	3	1	1	1	1	1	2	3	2	4	3	4	4	1	4	4	4	4	1	4	4	4	3	4	2	1	3	2	1	1	2	4	3	1	1	3	2	3	3	1	1	3	2	3	4	1	4	1	1
521	2	1	4	2	3	1	1	2	4	2	1	4	4	4	3	2	3	3	1	3	3	4	4	3	1	4	4	1	2	1	2	2	1	4	1	4	2	2	4	1	1	4	4	1	4	4	3	1	2
522	4	4	3	2	1	1	3	1	3	2	3	4	2	2	2	3	4	3	2	4	1	1	4	2	2	1	1	2	3	4	1	2	1	1	2	4	2	3	1	4	4	1	2	3	4	2	1	1	1
523	1	4	3	3	1	3	2	3	1	2	1	1	3	3	1	4	4	4	1	1	1	2	1	4	2	2	4	1	1	1	2	4	2	1	3	4	2	1	3	3	1	1	2	1	1	1	3	4	1
524	4	4	1	3	1	1	4	3	2	1	2	1	4	4	2	1	1	1	1	1	2	4	3	2	4	4	1	1	1	1	3	1	1	4	3	4	4	4	2	4	3	4	4	4	2	2	1	3	4
525	1	2	1	2	1	1	4	3	1	4	1	4	3	3	1	2	1	1	2	3	1	2	1	3	3	3	1	3	1	1	3	3	3	2	2	1	2	1	3	1	4	1	2	4	1	3	1	1	1
526	1	1	1	3	4	1	2	2	4	4	4	2	1	1	4	2	1	4	4	4	1	4	4	3	3	2	4	1	4	1	2	4	1	3	1	1	2	4	4	1	1	1	1	3	2	1	4	4	1
527	1	1	4	2	4	1	1	4	4	2	4	4	1	1	2	3	1	1	2	1	4	2	4	1	1	3	2	3	4	4	2	2	4	2	1	2	4	4	4	1	1	4	3	2	1	2	1	1	3
528	1	1	1	1	1	1	2	4	4	1	1	4	1	3	4	2	3	1	2	3	4	1	1	3	4	1	4	2	4	4	4	3	4	2	2	1	4	4	1	1	1	4	2	1	4	2	4	4	1
529	3	3	4	1	2	4	1	1	1	2	3	2	2	3	1	2	1	1	1	1	3	4	4	2	1	1	2	4	3	4	1	1	1	2	4	1	2	3	2	4	3	1	1	4	1	2	3	4	1
530	2	1	4	4	4	2	1	4	2	1	2	4	1	2	1	1	3	4	2	1	4	3	4	1	1	4	4	2	1	1	2	1	3	1	1	1	3	1	1	3	1	2	1	1	1	2	4	2	1
531	2	4	1	1	3	4	1	3	1	4	3	1	2	1	4	2	2	3	1	3	4	1	4	3	2	4	4	3	1	4	2	1	4	4	4	4	1	4	1	2	1	4	1	1	1	4	3	1	1
532	2	4	1	1	1	1	1	3	1	1	4	4	2	2	1	1	3	2	1	4	4	2	2	3	2	1	4	4	3	4	2	4	1	2	3	4	1	2	1	2	2	1	4	3	1	3	1	4	2
533	4	4	3	1	3	1	2	1	1	1	4	2	4	4	1	2	2	3	1	1	2	1	1	2	4	4	1	1	1	1	2	3	4	1	1	1	1	3	2	1	3	3	1	1	3	3	4	4	2
534	2	3	1	1	3	1	1	4	2	2	3	1	1	3	1	2	4	4	3	3	1	1	4	1	2	2	4	1	1	1	2	1	1	2	3	2	2	4	1	2	1	1	1	1	3	1	2	3	1
535	2	3	1	2	1	2	3	1	1	1	4	1	1	2	1	2	2	1	2	1	3	3	4	1	1	4	3	1	4	1	4	4	1	3	1	1	2	2	4	1	3	1	2	1	4	2	1	4	2
536	2	2	4	4	1	4	4	2	2	2	3	1	2	2	3	2	4	1	3	3	2	1	4	1	2	2	3	1	3	4	2	1	4	1	1	1	1	3	3	2	1	3	1	3	4	1	1	1	1
537	2	3	3	4	4	4	4	2	4	4	3	4	2	3	1	1	4	4	2	1	1	2	4	4	1	4	3	1	2	2	1	1	1	1	1	4	1	1	4	3	3	1	2	3	4	4	3	1	1
538	1	4	2	1	3	1	2	3	4	1	3	4	1	2	2	3	1	1	4	2	3	3	3	4	1	4	2	1	2	4	2	2	4	1	3	1	1	3	2	1	4	1	3	2	3	3	2	4	1
539	1	1	1	1	1	3	1	1	1	3	4	1	2	2	2	4	4	1	1	3	4	4	4	1	2	1	2	2	1	4	4	1	4	2	4	3	1	1	4	2	3	4	3	1	2	1	4	1	4
540	2	1	1	4	4	2	2	1	4	2	4	1	3	3	1	2	4	1	4	1	4	2	1	4	2	3	3	4	1	4	3	1	4	1	3	1	2	1	4	4	1	4	4	4	4	1	1	2	3
541	2	3	2	4	4	3	1	2	1	1	1	1	4	3	1	1	2	4	1	4	2	3	3	1	2	1	3	2	2	1	4	4	2	3	1	4	3	3	2	1	1	3	2	1	2	1	2	2	2
542	1	4	4	1	4	2	4	1	3	2	1	1	3	4	4	1	4	4	1	1	1	1	1	4	4	1	4	4	1	3	3	1	2	4	4	4	4	1	3	2	2	1	4	1	2	1	1	1	1
543	4	2	2	1	4	1	1	3	1	1	1	4	4	1	1	4	4	1	3	1	2	1	3	4	4	1	1	2	4	1	2	1	2	4	3	4	4	4	2	1	3	4	1	3	1	2	1	4	1
544	1	4	2	1	2	4	1	4	1	1	3	4	4	4	1	1	1	3	4	4	1	4	4	4	3	1	2	1	3	1	4	2	3	4	2	1	3	2	2	1	4	4	4	4	1	1	4	4	4
545	1	3	3	1	4	1	2	1	1	1	4	1	1	1	2	1	2	2	4	1	4	4	4	2	3	1	3	1	4	1	1	4	2	2	1	2	1	2	3	1	1	1	4	1	1	1	2	4	1
546	1	4	2	4	3	1	3	1	1	2	4	1	2	3	2	4	3	4	3	4	2	1	4	4	4	4	4	4	1	1	3	2	4	1	4	3	4	1	1	1	3	2	2	3	3	2	4	4	4
547	4	1	3	4	1	2	2	4	3	1	4	1	1	3	2	2	3	2	1	3	2	2	4	1	4	3	1	1	3	2	1	1	2	4	1	1	1	1	2	1	3	2	3	2	3	2	3	2	4
548	2	4	4	1	4	2	2	4	3	1	4	1	1	2	1	3	1	4	4	2	3	1	1	2	1	4	3	2	4	4	4	2	4	1	4	3	1	4	2	1	4	4	1	4	4	3	1	1	3
549	4	3	1	3	4	1	1	1	1	1	2	2	4	4	2	1	2	1	1	1	2	3	4	2	4	1	2	1	4	2	1	1	3	1	3	4	1	4	1	1	1	2	1	1	4	1	4	3	2
550	1	3	3	2	1	4	4	3	2	1	1	3	3	1	1	1	1	2	1	2	3	1	1	2	1	1	3	3	2	2	1	1	4	4	3	1	4	3	1	3	1	2	1	4	4	4	1	4	3
551	1	3	2	3	1	2	4	1	1	4	2	3	1	1	4	3	1	4	4	4	4	2	2	2	4	1	2	1	3	3	3	4	1	2	1	1	3	2	1	1	1	1	4	4	1	4	4	4	1
552	3	4	3	2	4	3	3	1	2	2	4	1	1	4	3	1	4	4	1	3	1	4	2	4	4	1	4	3	4	1	2	1	4	4	2	1	1	2	3	3	3	1	1	3	2	2	1	3	1
553	2	1	4	4	2	3	4	4	2	4	4	1	1	1	1	1	3	2	2	3	2	2	4	3	1	3	2	2	4	1	3	1	3	1	3	1	1	4	2	3	2	4	1	4	1	2	1	4	1
554	1	1	4	4	1	4	2	2	1	4	4	4	1	4	4	3	1	2	3	4	2	4	1	4	4	2	2	1	3	1	2	4	1	1	3	1	1	1	1	1	3	1	1	3	1	1	2	4	4
555	1	1	4	1	4	1	2	1	1	3	4	2	2	1	2	1	1	1	4	1	1	3	4	4	1	4	2	2	4	1	1	4	2	1	1	1	4	2	3	1	1	2	1	4	2	4	3	1	4
556	4	4	1	1	3	2	1	3	1	2	1	4	1	4	1	3	2	4	3	1	2	3	2	1	4	4	4	1	4	1	1	4	3	3	2	2	4	1	2	1	1	1	1	4	4	4	1	1	4
557	2	4	2	1	1	4	1	4	1	1	1	3	3	3	1	3	4	2	1	1	1	2	1	3	1	1	3	4	4	1	1	2	1	1	4	4	3	2	4	4	2	1	1	3	4	4	4	2	4
558	2	4	2	3	4	2	1	3	2	1	4	1	4	4	2	1	4	1	1	1	2	2	4	1	4	1	2	1	3	1	1	1	2	4	1	4	4	2	4	1	4	3	1	1	1	4	2	2	1
559	1	1	4	1	3	1	3	4	4	3	1	2	1	4	1	3	1	3	1	1	3	3	4	1	4	2	3	1	1	2	2	4	1	4	3	1	3	4	4	1	4	2	1	4	2	3	1	2	2
560	2	2	4	1	4	1	3	1	2	2	4	2	1	4	4	3	2	1	1	4	1	3	1	2	3	3	1	1	3	3	3	4	1	1	3	4	1	3	4	4	1	3	1	1	2	2	4	4	4
561	3	1	1	1	1	2	1	1	4	4	2	4	4	1	4	4	4	1	1	1	3	2	1	3	2	4	1	4	3	2	1	4	1	4	4	2	2	3	2	2	4	2	4	2	1	1	4	1	1
562	2	1	2	1	3	4	4	3	3	1	1	2	1	1	2	3	4	2	1	2	2	2	4	3	4	1	2	1	4	1	4	2	4	1	4	4	1	3	2	1	4	3	4	1	2	1	1	1	3
563	3	2	3	4	4	4	4	1	1	4	1	2	2	2	2	4	1	1	3	4	1	4	4	2	2	1	3	3	4	2	2	4	1	1	3	1	1	3	1	2	1	3	1	4	3	1	3	4	3
564	4	3	2	2	3	3	1	1	1	2	1	2	2	4	2	4	4	1	1	3	3	1	1	4	4	3	4	4	1	1	1	1	1	1	3	1	4	4	2	3	1	3	3	4	3	1	1	2	4
565	1	4	4	3	1	2	2	3	2	2	1	3	2	4	2	4	4	1	1	1	3	3	2	4	4	1	3	3	1	1	4	1	3	1	2	1	1	3	3	3	1	2	3	1	4	1	4	3	4
566	3	2	2	1	1	2	4	4	2	2	4	3	1	4	4	1	3	4	1	4	1	4	3	4	1	4	1	3	2	3	1	1	2	1	3	1	3	1	3	1	1	1	1	4	2	3	1	4	4
567	4	1	3	3	2	1	1	1	2	3	2	4	4	4	1	2	1	2	1	4	2	3	1	2	2	4	4	2	2	4	4	3	4	4	4	2	1	4	2	4	1	3	4	2	3	3	4	2	2
568	2	4	2	3	4	3	4	1	1	2	1	3	1	1	2	4	1	3	4	4	1	3	3	1	2	1	1	1	4	1	2	3	1	3	1	2	2	4	1	2	1	1	1	4	1	4	2	3	4
569	2	4	2	4	3	1	4	4	2	1	3	1	4	4	4	4	3	1	1	4	1	1	2	1	1	1	1	1	3	1	1	3	2	2	1	2	3	1	4	2	2	1	1	4	4	4	3	4	2
570	3	3	2	2	4	4	1	4	4	2	2	2	1	1	3	1	4	1	4	3	3	3	4	1	1	2	1	2	4	1	4	4	1	3	1	1	1	1	4	4	1	4	3	1	2	1	4	4	4
571	2	4	4	4	1	2	1	4	4	4	3	4	1	4	1	4	3	1	3	4	1	3	4	2	1	1	2	1	1	4	3	1	1	1	1	3	2	1	4	4	4	1	3	4	2	1	4	4	4
572	4	4	1	1	1	2	2	4	1	4	4	2	3	1	2	2	4	4	2	2	1	4	1	4	4	1	2	1	1	2	4	1	1	1	1	4	3	2	1	1	4	1	3	1	3	3	1	2	2
573	1	1	2	4	1	4	4	1	1	2	1	3	2	4	1	1	4	1	1	3	4	4	3	3	3	2	4	3	4	2	3	1	3	1	4	3	1	1	4	4	4	4	4	1	2	4	4	1	2
574	3	4	2	2	4	2	2	3	2	4	4	2	2	4	1	1	1	4	2	2	1	2	4	4	4	1	4	4	3	2	1	1	2	2	1	1	1	2	2	4	2	2	4	4	2	1	1	4	1
575	4	1	1	4	4	4	4	4	3	2	1	1	1	2	1	4	2	1	4	1	1	3	4	4	1	1	4	3	2	1	2	4	4	1	3	1	1	1	3	1	1	3	1	4	3	1	3	1	1
576	4	1	4	4	2	1	3	1	3	1	1	1	3	1	4	3	1	2	4	4	4	3	4	1	4	2	1	1	4	3	1	2	1	4	1	2	1	2	2	1	1	3	4	2	2	4	2	4	4
577	1	2	4	1	1	3	4	1	1	2	1	1	4	1	1	3	1	2	1	3	3	2	4	4	1	4	3	4	1	4	1	1	2	4	4	3	4	2	1	1	3	1	4	2	4	4	1	1	1
578	2	4	4	1	1	1	1	1	3	3	2	1	4	2	1	4	4	1	4	1	1	3	2	4	1	2	1	4	1	2	1	2	2	3	2	3	4	4	1	4	1	4	4	4	3	1	2	1	3
579	1	2	4	1	2	1	3	2	3	1	1	4	4	1	1	4	2	2	2	3	2	4	4	4	2	3	1	2	4	1	4	2	4	2	1	4	1	3	3	2	1	1	4	2	1	1	4	4	4
580	1	2	2	3	1	1	2	2	4	2	3	1	4	2	3	4	3	1	2	2	3	1	4	4	3	4	4	4	1	3	1	3	1	1	1	1	3	2	2	2	1	2	4	1	1	4	1	1	4
581	1	3	2	4	3	1	1	4	4	4	1	2	3	4	4	3	1	1	4	1	4	4	2	1	1	1	1	4	2	1	4	4	4	1	2	4	4	1	2	4	2	2	2	4	4	4	2	1	4
582	2	3	4	4	2	4	4	4	1	4	1	4	3	1	1	1	4	3	4	1	4	4	3	1	1	2	1	4	1	3	4	1	4	3	2	1	1	2	3	4	2	4	3	2	2	4	1	1	1
583	1	4	4	1	1	1	2	3	1	1	1	1	4	1	4	2	2	3	4	2	1	4	1	3	1	3	1	1	1	3	2	4	4	1	1	4	1	2	3	1	1	1	1	2	4	2	1	1	4
584	1	1	1	1	2	2	3	1	4	4	3	1	1	3	1	1	1	4	3	2	1	1	1	4	3	1	1	2	2	1	1	1	1	3	2	1	1	2	3	4	1	4	1	3	1	1	2	3	4
585	2	3	1	1	1	3	4	1	2	4	2	3	1	1	3	1	3	1	1	2	3	4	2	4	4	1	3	1	2	3	4	2	1	1	4	4	3	2	1	4	1	1	1	1	4	1	2	4	4
586	1	2	3	2	1	4	4	4	4	4	2	1	1	3	2	4	2	4	4	1	1	3	2	1	1	2	4	4	2	1	1	3	1	1	3	1	1	1	4	3	1	1	4	2	2	3	2	3	4
587	1	2	2	4	1	1	4	4	3	1	1	3	1	1	3	1	1	1	4	4	2	2	3	1	1	1	1	2	4	3	4	1	1	1	3	4	4	1	3	4	2	1	4	2	1	4	4	1	3
588	4	2	1	1	4	3	2	4	3	4	2	1	2	3	1	2	4	3	3	1	4	1	2	1	4	1	2	3	2	4	4	4	4	1	1	2	3	2	3	1	1	4	4	1	1	3	1	3	1
589	4	3	1	4	1	4	3	1	3	4	1	2	3	2	3	1	1	3	1	2	1	4	2	3	2	3	3	1	1	3	1	4	4	4	1	1	1	2	1	4	1	4	1	2	2	3	1	3	4
590	4	1	1	1	2	1	1	2	1	4	2	2	3	2	4	4	2	1	4	2	1	4	2	2	4	4	3	4	2	1	1	2	4	4	4	3	1	2	3	1	1	3	4	1	3	2	1	1	4
591	1	4	3	1	2	2	3	4	4	2	4	4	1	2	4	4	2	4	4	4	1	4	2	4	4	2	4	4	2	1	4	2	1	3	1	2	4	1	3	1	2	3	4	3	2	4	2	3	4
592	1	2	1	3	2	1	4	4	3	1	1	1	4	2	1	4	2	1	2	4	1	3	1	3	1	1	1	1	4	1	4	1	1	1	1	4	3	2	2	4	2	2	3	1	3	1	4	2	2
593	4	1	1	1	1	1	1	2	4	4	2	1	3	2	1	1	2	1	1	4	4	1	1	3	2	1	1	2	1	1	1	4	4	4	2	4	4	2	1	1	2	1	1	1	3	2	2	3	4
594	1	1	1	4	3	1	1	2	3	4	1	1	2	3	1	2	4	1	4	2	4	1	2	1	4	2	1	4	1	1	1	4	4	3	2	2	1	1	3	1	1	3	2	1	2	3	4	2	2
595	2	1	4	2	1	3	1	2	1	2	2	3	2	1	1	4	2	2	4	3	1	1	4	3	1	1	4	4	3	1	1	2	4	4	1	1	3	4	4	1	1	1	4	1	1	4	2	3	2
596	2	2	2	1	4	1	4	4	4	1	1	3	4	2	3	4	2	2	4	1	1	4	4	1	3	4	1	4	2	3	1	1	3	1	1	2	1	2	4	2	3	3	2	2	1	4	4	4	1
597	4	2	1	1	1	2	4	4	1	4	2	1	2	2	2	4	4	1	4	4	4	1	4	3	2	2	4	1	4	4	3	2	4	4	1	1	1	2	1	4	2	1	4	1	3	1	1	1	3
598	3	4	4	3	1	3	1	3	3	4	4	1	4	1	1	3	4	3	4	1	1	1	1	1	2	1	4	4	4	1	3	1	3	1	3	2	1	4	3	1	1	4	3	1	3	1	1	1	3
599	2	3	1	1	3	1	2	4	2	2	1	3	1	2	4	4	3	3	4	1	1	4	2	1	1	3	1	4	1	1	1	4	3	1	1	3	2	2	4	1	4	4	2	4	4	3	2	1	3
600	4	2	2	4	2	4	1	2	2	4	1	3	1	1	3	1	1	4	3	1	1	4	3	4	1	1	3	4	2	1	1	3	3	2	4	1	3	1	3	1	1	1	3	4	1	4	4	3	4
601	1	1	2	4	2	2	1	1	3	4	4	1	4	3	3	1	2	2	4	2	2	3	2	4	4	1	4	4	2	1	2	2	2	1	4	4	3	2	2	1	3	4	1	1	3	3	2	3	1
602	2	1	4	4	3	1	1	4	4	2	1	2	4	1	1	1	2	3	2	1	1	4	2	4	1	2	4	4	2	1	3	4	3	1	2	1	3	2	2	3	1	1	3	2	2	4	2	2	3
603	2	4	2	3	4	4	1	3	4	1	4	3	3	1	1	1	1	3	1	1	2	4	1	2	3	1	3	4	1	3	4	4	4	1	1	2	1	1	4	1	2	1	4	1	1	3	2	1	4
604	4	4	4	1	2	2	4	1	1	1	1	3	1	4	3	1	2	2	4	4	3	4	2	2	1	2	3	2	1	1	4	2	3	3	1	1	3	1	1	1	2	4	4	1	3	4	1	4	1
605	2	2	2	2	4	2	2	1	1	1	4	1	1	4	2	1	1	1	1	4	3	1	3	1	2	4	1	1	1	3	2	1	4	1	1	1	1	1	3	2	1	1	2	4	4	1	4	3	2
606	1	3	4	2	2	3	2	2	4	4	4	1	3	2	3	1	1	4	1	2	4	4	4	1	2	1	4	2	4	1	2	1	4	2	1	4	1	1	3	1	1	4	2	4	2	3	3	4	1
607	2	1	1	2	1	2	4	4	3	2	1	1	3	3	4	1	2	1	1	1	2	4	4	4	2	4	4	4	4	3	1	3	4	1	1	3	2	2	3	2	1	1	1	4	4	1	1	1	4
608	4	4	3	2	1	1	1	1	1	2	1	1	2	1	3	2	4	1	3	3	2	1	1	4	2	3	1	4	3	1	1	1	3	3	1	1	3	1	1	1	2	4	2	3	2	4	3	1	2
609	2	1	2	2	1	1	3	4	4	3	2	3	2	2	1	1	4	2	2	4	4	2	3	2	1	2	4	1	4	2	3	1	1	1	4	2	3	1	2	2	4	2	2	3	1	3	1	1	2
610	1	3	1	1	4	2	2	1	1	4	4	1	2	3	4	3	1	1	3	1	1	1	1	3	2	3	4	1	4	2	4	4	1	1	3	1	3	1	1	3	1	2	4	4	2	1	3	4	2
611	1	1	3	1	1	1	1	3	1	1	2	4	1	3	4	2	1	2	2	2	2	2	1	3	2	4	4	4	1	1	1	4	1	1	4	2	1	1	2	1	4	2	1	4	4	4	1	4	3
612	2	1	3	1	4	4	1	1	1	1	3	4	4	4	4	4	1	4	2	4	2	4	2	2	2	2	4	4	2	3	4	1	4	1	1	1	1	1	4	2	1	3	3	1	1	1	4	4	1
613	2	1	3	1	4	2	2	2	4	2	4	1	1	4	3	2	1	3	1	1	1	2	1	1	2	1	1	4	1	4	2	3	1	4	4	2	1	4	3	1	3	4	2	2	1	2	1	1	1
614	1	3	1	1	1	1	2	1	4	2	1	1	1	1	2	4	3	1	3	1	2	2	4	2	4	1	1	4	2	3	4	4	2	4	2	2	3	4	4	4	4	4	1	1	4	4	4	1	1
615	4	2	2	3	2	4	1	1	4	2	4	4	4	2	2	1	4	4	4	1	3	3	1	1	1	3	2	2	3	1	3	2	1	1	3	1	4	2	1	1	4	2	2	3	2	1	1	4	4
616	1	2	1	2	1	1	4	2	1	4	1	1	1	1	3	1	1	4	2	3	4	4	1	2	3	1	3	4	3	4	3	1	1	4	2	1	2	1	4	4	1	1	1	4	4	1	2	2	4
617	1	2	1	2	3	1	1	2	4	4	1	1	3	1	4	4	1	1	1	4	4	1	2	1	4	1	1	1	1	3	4	4	4	1	2	1	4	2	3	4	1	4	3	3	1	2	1	2	2
618	1	2	1	3	2	1	1	1	1	1	1	1	4	1	1	2	1	1	1	2	1	1	1	1	3	2	1	3	1	1	1	1	1	4	1	4	1	3	2	3	2	1	4	1	4	2	1	1	1
619	3	2	2	4	4	4	2	1	4	1	2	2	2	1	3	4	1	4	3	4	4	3	1	2	4	1	3	2	1	4	4	2	4	3	1	4	1	2	3	4	4	4	1	3	4	1	1	2	1
620	4	1	4	4	4	1	1	1	2	2	1	2	2	4	2	1	4	4	1	3	3	1	4	2	3	4	4	1	1	1	2	2	2	1	4	4	4	4	1	2	2	1	4	1	4	1	2	3	4
621	4	4	3	4	2	2	4	4	4	2	2	4	1	1	1	4	2	4	1	1	1	4	1	1	3	1	2	4	4	1	1	2	1	2	4	3	1	2	4	2	3	4	4	3	2	2	3	1	3
622	4	4	4	2	1	4	4	2	1	1	1	4	2	1	2	2	4	2	3	1	4	1	3	1	4	2	2	2	1	4	4	1	3	3	4	1	1	4	3	3	1	1	1	2	1	3	4	3	2
623	3	4	1	2	4	2	1	1	2	4	1	2	4	1	2	1	2	4	2	2	2	3	2	4	4	2	4	1	4	1	4	4	2	3	4	1	1	1	1	1	2	1	1	1	1	4	1	2	3
624	3	4	2	2	4	4	3	4	2	2	1	1	4	2	2	2	2	2	3	2	3	1	1	4	2	4	4	2	2	2	1	3	4	4	2	3	3	4	1	1	4	4	1	3	4	4	2	3	4
625	2	2	2	2	2	4	4	4	1	2	1	1	3	1	4	2	2	2	2	1	1	1	4	2	3	4	2	1	4	2	3	4	1	4	2	2	3	4	3	1	2	1	1	1	4	3	4	1	1
626	2	1	2	1	4	4	4	3	1	1	2	1	4	1	1	4	4	1	2	1	1	1	4	1	3	1	1	1	1	2	1	4	4	4	4	2	4	1	3	3	1	3	1	1	3	3	1	2	2
627	4	4	4	2	2	1	3	4	2	2	4	2	2	4	4	2	2	2	3	1	2	2	1	3	1	4	2	4	1	1	1	3	1	4	4	2	4	1	2	4	2	2	2	1	3	3	1	4	2
628	1	4	4	2	2	4	1	4	2	2	4	2	4	2	2	1	4	3	1	1	1	1	3	4	2	2	4	1	4	1	3	1	1	1	4	1	1	4	2	3	1	1	3	1	2	2	1	1	2
629	1	1	1	4	3	1	1	1	3	1	3	4	3	4	4	1	4	3	1	4	2	1	4	2	2	1	3	3	1	2	2	4	2	2	1	2	2	1	2	4	4	1	1	1	4	1	4	4	4
630	3	1	4	1	4	3	1	4	3	3	2	2	1	2	1	1	1	4	3	4	1	3	2	3	3	2	2	3	1	3	3	4	1	1	1	3	3	3	2	1	1	2	1	3	2	1	3	1	2
631	1	1	1	1	1	1	1	4	1	1	4	1	1	1	1	1	1	2	4	4	3	3	2	1	4	4	4	2	2	1	1	1	2	1	4	2	4	1	1	3	1	1	3	4	1	4	1	1	1
632	3	4	1	2	3	3	1	1	2	1	2	2	4	4	1	1	4	4	1	4	3	3	1	2	1	1	4	1	4	1	4	4	4	1	4	3	1	3	4	4	4	1	4	1	2	4	1	2	1
633	2	1	3	4	3	2	1	1	1	1	1	3	3	4	1	1	1	2	2	1	1	4	1	1	4	2	1	4	4	1	2	1	1	1	3	2	3	1	3	1	1	1	3	2	1	4	2	1	2
634	2	4	4	4	1	4	1	4	1	1	3	1	2	4	1	2	2	1	1	2	1	1	1	4	1	3	1	1	1	3	1	2	2	1	4	2	4	1	2	1	1	4	1	4	3	3	3	3	1
635	1	3	1	2	1	3	1	4	1	1	4	1	4	4	4	2	2	2	3	1	3	3	4	1	2	1	1	2	1	2	3	4	2	4	1	4	4	4	2	1	1	2	4	4	3	3	4	1	1
636	1	4	1	4	1	2	4	4	1	4	1	2	1	3	2	4	1	4	2	4	2	1	1	2	1	4	4	1	4	1	2	4	2	3	2	1	2	4	1	1	1	1	1	4	2	1	1	4	4
637	1	2	1	4	4	3	1	3	2	3	1	1	4	2	2	4	4	2	4	1	2	3	4	2	4	1	2	1	4	1	4	2	1	4	2	2	3	3	1	1	1	4	1	4	2	1	2	1	4
638	4	4	2	1	1	1	1	4	4	4	1	1	1	1	2	4	1	2	1	3	2	1	3	1	2	3	1	4	4	4	2	2	3	2	4	4	3	2	1	4	2	4	4	2	2	1	1	3	1
639	1	4	1	4	2	1	4	4	2	1	3	1	1	3	2	2	4	2	4	4	3	3	3	3	3	4	1	1	1	2	1	4	1	1	1	4	1	3	2	1	1	2	3	1	4	4	1	2	1
640	4	4	1	1	4	1	4	1	4	4	4	1	1	1	1	1	3	1	2	1	2	1	1	1	1	1	4	4	1	4	4	1	1	1	4	4	3	4	1	4	1	1	3	4	1	1	1	3	3
641	1	1	4	3	4	1	2	1	1	4	1	1	1	1	2	4	4	1	4	2	2	4	1	2	1	4	1	1	4	1	1	1	1	1	3	2	3	4	2	1	4	1	4	1	2	3	2	1	1
642	3	1	4	3	1	3	3	1	1	3	1	2	3	4	1	1	4	1	1	4	2	2	3	4	3	2	2	3	1	4	3	4	1	1	1	3	1	1	3	3	2	3	1	2	1	4	3	1	4
643	2	4	3	3	4	4	1	4	1	3	1	4	4	3	1	1	1	3	1	1	2	3	1	3	4	2	2	1	4	1	1	1	3	1	1	1	4	2	2	3	1	1	2	1	2	2	4	1	1
644	3	4	1	1	4	2	3	4	4	2	2	2	2	4	4	2	2	2	3	4	1	1	3	2	3	4	1	3	1	3	2	1	2	3	1	3	1	1	1	3	2	1	2	4	4	3	1	2	3
645	1	1	3	2	1	1	4	1	4	2	2	2	1	1	1	2	4	1	1	3	1	3	2	3	1	2	4	2	3	4	1	3	3	1	1	1	4	2	3	4	4	1	1	4	4	4	1	2	2
646	2	3	2	4	4	4	3	1	2	4	4	1	2	4	4	3	2	3	4	4	1	1	4	1	1	2	1	4	1	3	4	4	1	1	1	2	2	4	1	1	2	2	2	2	1	3	1	4	4
647	2	4	1	1	1	2	3	2	4	4	3	2	3	1	2	1	1	2	3	4	4	2	4	1	1	1	1	1	2	3	1	3	1	1	3	1	4	4	1	1	4	2	1	1	1	4	4	4	1
648	1	4	2	3	4	4	4	3	4	4	1	2	1	1	1	2	4	2	2	1	4	1	4	2	2	1	1	3	1	1	2	3	1	1	3	4	4	3	2	3	4	1	1	3	2	2	1	1	1
649	1	3	1	1	3	4	1	3	4	4	3	2	2	3	1	4	3	2	2	3	2	3	4	4	1	3	2	1	3	1	1	3	1	1	4	3	3	4	1	1	3	4	1	3	2	3	1	1	4
650	2	2	1	1	4	1	1	1	2	2	4	4	2	2	1	3	1	4	3	4	3	3	1	2	3	1	1	1	1	2	3	1	1	4	3	1	4	2	2	2	3	2	2	4	2	3	4	1	2
651	1	2	2	1	4	4	1	3	1	4	3	1	1	4	1	1	1	2	2	4	3	1	1	1	1	3	1	3	2	4	4	2	4	1	3	3	2	1	1	4	4	1	2	1	4	2	2	1	1
652	3	1	2	3	4	1	3	3	3	1	3	3	1	1	4	1	3	2	3	4	1	3	4	2	3	4	1	4	1	2	1	2	4	2	2	4	2	3	3	1	1	3	1	4	3	1	1	2	3
653	3	4	1	1	2	4	4	1	4	1	4	1	1	1	3	1	1	1	4	3	2	2	3	4	4	1	1	1	1	2	2	4	1	4	3	4	1	3	4	4	3	1	3	1	1	2	2	2	1
654	1	1	1	2	1	2	2	4	2	4	1	4	1	1	1	4	2	4	1	3	1	1	1	1	4	1	1	1	1	2	1	4	2	4	4	2	1	1	1	3	2	1	2	1	1	4	1	1	1
655	4	4	2	1	3	4	4	1	2	2	4	2	1	3	1	4	4	2	2	3	4	2	4	3	2	1	4	4	4	4	1	3	1	3	4	2	1	1	2	1	4	2	1	1	1	1	4	1	3
656	2	1	1	4	1	2	2	4	1	4	3	1	1	4	2	1	3	1	1	1	3	1	1	2	2	4	3	2	4	1	4	3	2	1	4	3	4	1	1	1	1	2	3	1	3	1	4	2	2
657	2	1	4	4	1	3	1	4	4	4	2	4	4	4	1	4	2	2	1	1	2	1	4	2	2	3	4	3	4	1	4	1	4	4	3	1	1	1	1	1	4	2	1	2	3	3	3	3	4
658	1	4	2	4	4	2	4	1	1	1	1	2	2	2	4	4	3	3	4	4	1	3	3	4	1	3	1	1	1	1	4	1	3	3	4	1	1	1	1	1	2	2	4	4	1	4	3	1	1
659	1	4	2	4	4	3	2	3	4	2	4	1	1	2	3	4	2	4	4	4	4	4	1	2	1	2	1	1	1	2	1	1	2	1	1	2	1	1	1	1	1	1	4	1	3	1	4	2	4
660	3	4	4	4	3	1	1	4	1	4	3	2	4	4	2	1	4	1	2	4	2	2	4	1	4	4	2	1	1	4	3	4	2	3	4	2	4	1	2	3	1	1	1	1	2	1	1	1	4
661	4	2	2	4	1	2	1	4	2	1	4	2	3	4	1	4	4	1	3	2	1	2	1	1	4	4	4	4	1	1	1	1	2	1	4	1	1	3	2	3	2	1	3	1	2	1	4	4	4
662	1	3	4	4	4	1	1	1	2	1	2	1	1	1	1	4	1	2	1	4	1	1	1	2	1	4	2	4	3	1	4	4	4	3	4	4	1	3	1	4	3	2	1	1	1	1	2	1	1
663	4	4	1	1	1	2	2	4	2	3	2	1	1	1	2	2	4	2	1	4	1	1	1	2	2	3	2	1	1	3	3	2	2	2	1	3	1	1	3	3	4	2	2	4	2	3	2	1	1
664	2	4	1	1	1	1	1	1	2	2	1	2	1	1	3	1	1	2	2	3	2	3	1	3	3	3	2	2	4	1	1	1	1	1	3	2	2	4	1	3	4	2	4	1	2	4	1	4	3
665	1	3	1	3	4	1	1	1	1	4	2	4	2	2	3	1	1	1	4	4	2	1	3	2	2	4	1	1	1	2	1	4	1	3	1	2	1	4	1	4	3	1	1	1	2	3	1	2	1
666	4	2	2	1	4	1	1	1	1	4	3	1	1	4	1	4	3	2	3	1	1	1	4	2	4	4	2	1	1	2	2	2	4	4	1	2	1	1	2	1	4	1	1	1	4	4	2	3	1
667	1	1	1	4	3	1	1	1	2	1	4	1	3	1	1	3	4	3	4	3	1	1	3	2	1	3	4	3	4	1	1	1	1	3	2	4	1	4	1	3	2	2	1	4	4	3	1	1	1
668	4	1	2	4	4	2	1	4	1	2	3	2	3	2	3	3	4	2	1	1	4	3	4	1	4	2	1	1	4	1	3	1	4	4	1	1	2	1	2	1	1	4	4	1	2	3	1	2	1
669	1	3	1	1	3	4	3	4	1	4	4	4	3	1	2	1	1	1	2	4	2	4	1	4	4	2	3	1	1	3	1	2	1	4	4	2	2	3	4	3	1	1	1	1	2	4	4	1	2
670	4	4	2	1	2	2	1	1	4	4	3	1	1	1	3	1	1	1	3	1	3	4	1	1	1	4	2	1	4	4	4	1	4	1	4	2	3	4	3	3	1	1	1	1	1	1	4	3	1
671	1	2	3	2	2	4	1	4	2	4	4	4	4	2	4	3	1	4	3	4	3	1	1	2	3	4	4	4	4	1	3	4	1	1	1	3	1	1	3	1	1	2	3	2	2	1	4	1	1
672	4	1	1	1	1	1	2	3	2	3	1	4	3	4	3	1	1	3	3	2	1	3	2	2	4	4	1	1	1	1	4	4	4	2	2	1	3	1	2	2	1	1	3	1	2	1	1	1	1
673	1	4	1	4	1	4	1	4	3	1	1	1	1	1	2	1	3	3	3	4	1	1	4	1	3	1	3	4	4	4	1	3	4	4	1	1	4	4	1	1	2	2	2	2	4	2	1	4	4
674	4	1	1	4	4	4	4	1	1	1	1	1	4	2	4	1	1	1	2	1	1	2	4	4	4	1	4	4	4	1	3	2	1	1	2	2	4	2	1	1	2	1	1	4	1	4	1	3	1
675	4	2	2	1	1	1	4	1	4	3	3	1	1	2	4	1	4	2	2	1	1	1	1	1	2	3	3	4	4	3	1	4	3	4	4	4	4	2	4	1	1	4	1	1	1	1	3	3	3
676	4	1	1	1	4	1	4	3	3	2	2	1	4	1	2	3	1	4	1	2	1	1	2	1	4	4	3	1	1	3	1	2	3	1	1	1	1	4	2	2	1	3	1	1	4	1	1	1	4
677	4	1	1	4	1	1	1	1	2	4	4	1	4	3	1	2	2	4	2	1	3	1	1	4	1	2	1	1	1	1	4	2	4	1	3	2	4	1	2	3	2	2	4	1	4	1	1	4	2
678	1	1	3	4	1	1	4	4	4	1	2	2	2	4	3	1	1	2	4	2	1	4	4	4	1	2	2	1	1	4	1	4	3	1	2	2	1	2	4	3	1	1	4	1	2	3	2	2	1
679	1	1	1	4	1	4	3	1	1	3	4	4	4	1	2	4	1	1	4	3	3	4	4	3	1	2	2	2	1	4	2	4	4	2	4	1	4	2	4	3	1	3	4	1	4	1	1	2	4
680	1	2	2	1	4	3	4	3	3	2	1	3	1	4	4	2	1	3	3	1	4	4	2	1	1	4	1	1	4	4	4	4	1	1	1	3	2	1	3	4	1	1	4	4	4	4	4	4	1
681	4	4	4	4	2	2	1	4	1	1	1	1	2	2	1	2	3	1	1	1	3	1	1	1	4	2	2	1	4	1	4	4	1	1	3	4	2	2	1	1	1	4	4	2	1	2	1	4	4
682	3	1	2	4	1	4	4	1	1	3	1	2	2	4	4	4	1	2	4	4	2	2	4	2	3	1	4	4	2	4	4	2	4	4	1	4	4	4	1	4	3	1	1	1	3	1	1	1	4
683	4	3	2	2	1	4	4	3	2	1	4	4	4	1	4	3	1	1	3	4	3	1	1	4	4	1	1	1	4	3	1	1	2	3	3	1	2	3	2	3	2	1	4	3	1	4	1	2	2
684	3	2	3	4	1	3	4	4	1	3	1	2	2	2	1	4	4	2	2	3	2	4	4	1	4	4	1	3	4	2	1	3	3	3	1	1	3	2	4	3	1	1	1	1	2	2	3	2	4
685	3	4	1	4	1	2	3	1	3	1	2	1	3	1	4	1	4	3	1	1	2	3	2	3	3	4	1	2	1	2	1	4	1	2	3	1	1	4	1	1	1	2	1	1	2	1	1	3	1
686	2	2	1	1	1	4	3	1	4	3	1	3	1	1	2	1	3	1	2	4	1	2	4	4	4	1	1	3	2	3	3	2	2	1	1	4	4	1	1	2	3	2	3	2	1	1	1	2	3
687	1	4	2	1	4	1	3	1	4	3	1	3	1	1	3	3	4	4	4	3	1	3	1	2	1	3	2	3	3	4	3	4	1	1	3	2	1	4	2	4	4	2	2	3	4	4	4	2	1
688	1	4	3	1	4	3	1	4	2	2	1	2	2	4	2	2	1	2	1	3	1	1	4	2	3	1	1	2	3	1	1	1	1	4	4	1	1	3	4	1	1	1	1	1	1	2	1	2	4
689	4	4	2	1	1	1	1	3	4	4	3	4	2	1	1	2	2	1	1	1	1	3	1	1	4	4	3	1	1	4	2	4	2	2	1	3	4	4	1	4	2	2	4	1	4	2	2	1	4
690	2	1	4	4	1	4	2	3	3	1	1	4	2	3	4	2	3	4	4	2	2	1	1	1	2	4	4	4	4	2	4	4	4	2	2	1	4	4	1	3	4	4	3	4	2	1	1	1	2
691	1	1	1	2	1	4	1	4	1	3	3	1	4	4	4	2	3	1	1	1	3	1	1	4	4	4	4	2	1	4	2	2	1	3	4	1	2	3	3	1	3	4	2	4	1	4	1	3	3
692	2	1	3	4	4	4	4	4	2	2	3	1	1	1	1	3	3	3	2	2	3	2	1	4	1	4	2	2	4	4	2	4	2	4	4	3	2	2	4	1	2	4	1	1	4	4	1	3	2
693	2	2	1	3	1	3	2	4	1	2	3	1	4	2	2	2	4	1	1	4	4	2	1	1	2	3	1	1	3	4	4	4	1	2	1	4	4	1	4	1	4	3	1	4	4	2	4	1	4
694	4	2	2	3	4	1	2	2	3	2	2	4	2	2	3	4	2	2	1	3	4	2	1	3	2	2	1	1	4	3	2	1	1	3	1	1	3	3	3	2	2	3	4	2	2	2	2	4	4
695	1	3	1	1	2	1	3	2	1	3	1	1	3	1	4	2	3	4	4	1	4	2	1	4	4	4	3	3	3	4	1	4	2	4	2	2	4	4	4	1	4	3	3	2	4	3	3	2	1
696	2	1	2	1	3	1	2	3	2	3	3	1	3	2	1	4	3	1	2	4	4	3	1	1	4	3	4	3	3	4	1	3	1	3	1	1	2	3	1	3	3	4	1	1	1	1	1	1	2
697	3	3	1	3	1	1	3	3	4	1	1	1	2	3	1	2	4	1	2	1	1	3	4	4	1	1	1	1	4	3	1	4	3	1	1	1	2	1	4	2	4	2	2	4	4	1	1	1	2
698	3	3	4	1	1	2	3	2	4	2	2	4	1	2	4	1	1	3	3	3	4	1	1	1	2	2	4	1	4	1	2	4	4	1	4	1	3	1	3	1	1	3	2	1	3	2	3	1	2
699	2	3	2	1	3	4	2	3	4	2	1	1	2	3	1	4	1	4	3	2	4	1	1	3	2	2	1	4	4	1	2	4	1	1	1	4	2	3	1	3	3	4	4	4	1	4	3	1	1
700	2	2	3	1	4	4	2	3	2	3	1	4	1	2	4	4	1	3	2	4	1	4	3	1	2	2	3	1	1	3	1	3	1	2	4	4	4	2	2	3	1	1	2	3	3	4	4	1	2
701	2	4	1	2	2	4	4	2	2	3	1	4	1	3	3	2	3	4	1	1	4	3	1	1	1	4	1	2	2	4	1	1	4	1	1	1	4	1	4	4	1	4	4	1	3	2	2	4	1
702	3	1	1	4	3	1	1	4	2	2	2	3	2	3	1	2	1	4	1	1	3	2	3	2	1	3	1	4	4	3	4	4	1	1	1	1	1	1	4	2	1	1	3	1	2	2	3	1	1
703	4	2	3	2	3	4	1	2	1	4	4	2	4	4	2	1	1	1	1	1	1	4	2	2	2	2	1	4	4	1	3	3	1	2	3	1	1	1	3	1	2	1	1	1	4	1	3	1	1
704	1	1	4	2	1	1	4	4	4	1	3	4	4	3	1	1	3	1	4	3	1	4	2	3	3	3	4	3	1	4	1	2	1	1	2	4	4	3	2	2	4	4	4	4	1	3	1	3	1
705	3	3	1	2	4	1	1	3	4	3	2	3	2	2	4	3	4	1	4	4	2	3	3	2	2	1	1	2	1	4	1	1	1	3	1	1	4	4	1	3	1	1	3	4	4	1	1	1	2
706	1	1	2	3	1	1	1	4	3	1	2	1	2	4	2	4	1	4	1	4	2	2	1	3	2	2	4	1	1	2	1	4	1	3	3	1	2	4	4	2	3	3	1	3	4	2	4	3	4
707	1	2	3	2	3	4	4	3	1	1	2	4	1	1	4	1	3	1	2	4	4	1	1	1	3	3	1	2	4	4	2	3	2	1	2	4	2	3	1	4	2	2	1	1	1	3	2	4	1
708	1	3	4	4	1	3	4	1	3	1	4	2	2	1	1	2	1	1	1	2	4	2	3	4	1	2	1	4	4	3	1	3	1	1	1	3	2	2	4	1	1	4	3	1	1	3	3	1	1
709	1	1	1	1	4	1	2	2	1	3	3	1	4	4	3	4	4	1	4	3	1	4	2	3	3	3	2	2	4	1	2	3	4	4	1	3	3	1	1	4	4	3	3	1	1	3	3	4	2
710	2	1	4	4	1	4	1	3	1	2	1	1	2	4	2	1	4	2	4	4	1	3	1	1	2	1	4	2	2	4	3	1	4	2	4	4	4	2	2	2	4	1	2	2	1	4	1	4	1
711	3	1	1	3	2	4	4	1	4	4	1	3	4	4	2	3	3	4	1	4	4	1	2	1	1	3	1	4	2	2	1	1	4	2	2	4	4	3	4	2	3	3	3	3	1	3	3	4	1
712	2	2	4	2	1	3	4	4	1	4	2	2	2	2	1	2	1	1	1	4	3	1	2	4	4	1	2	1	1	4	2	1	3	1	4	1	2	4	3	1	4	2	4	3	4	1	4	4	4
713	4	4	1	3	1	4	1	3	3	4	2	3	4	4	4	3	4	1	4	4	4	1	3	1	4	4	4	1	1	1	2	1	4	1	1	1	1	4	2	4	2	3	4	1	4	4	1	4	4
714	4	4	4	4	1	1	3	1	4	4	4	3	4	3	4	3	1	1	2	1	4	4	4	1	1	1	4	2	4	1	2	1	4	1	1	3	1	2	2	3	1	2	2	4	1	3	4	1	3
715	1	4	4	4	4	4	4	1	4	2	4	4	1	4	1	1	4	2	4	1	1	4	4	1	3	1	4	4	1	3	3	1	2	4	1	1	3	3	1	1	4	3	4	2	2	3	4	4	1
716	3	3	2	2	4	1	2	3	3	1	1	4	3	3	2	2	3	4	1	4	2	3	1	2	1	2	2	1	3	4	4	1	3	4	4	2	3	2	4	1	1	1	2	4	1	2	4	1	1
717	3	1	4	1	4	4	4	1	1	1	3	3	1	3	3	3	1	4	1	3	4	1	2	4	4	1	3	4	2	2	2	4	2	2	4	4	2	4	4	4	4	4	2	4	4	3	2	3	3
718	4	3	4	1	3	1	4	3	4	4	4	4	4	2	3	2	3	1	1	2	4	4	2	4	2	4	1	4	4	1	4	2	4	1	4	1	4	1	4	1	2	4	1	4	1	1	1	4	1
719	1	1	1	4	2	2	1	1	2	1	4	1	1	4	1	1	1	1	1	4	4	4	1	2	3	1	1	1	1	1	4	2	4	1	4	4	3	1	4	4	3	1	1	1	2	3	4	4	4
720	3	4	2	3	1	2	3	4	4	4	4	2	4	1	1	1	4	1	4	1	4	4	2	1	3	4	1	4	4	1	4	1	1	3	1	1	3	4	1	1	1	1	1	4	4	4	4	2	1
721	4	1	2	2	4	2	4	1	1	3	1	3	4	4	4	1	4	4	4	4	1	4	2	3	3	4	1	4	4	2	4	4	3	4	1	2	1	1	1	1	4	4	1	3	1	4	2	1	1
722	1	4	1	1	1	2	3	1	1	3	4	1	1	2	1	4	4	4	4	2	1	2	1	1	2	1	1	4	1	2	2	1	4	1	4	1	4	1	4	4	4	3	3	4	1	2	4	4	4
723	4	1	1	1	3	1	4	4	4	4	1	1	4	1	4	4	4	1	4	4	4	4	1	4	2	4	4	3	4	4	1	4	1	4	2	3	3	4	1	3	1	4	1	4	1	1	2	4	4
724	3	1	1	1	4	4	2	2	4	1	4	2	4	4	2	2	4	2	3	4	1	4	4	1	4	1	1	4	1	1	3	1	1	3	1	1	4	1	3	3	1	4	4	1	2	4	4	4	4
725	4	1	2	1	4	1	4	4	4	4	4	3	4	4	4	1	4	2	2	1	4	4	4	1	1	3	1	1	3	2	1	2	2	1	1	1	4	3	1	1	1	2	3	4	1	2	4	1	1
726	1	2	4	1	4	4	4	2	1	2	1	1	1	2	1	1	3	1	2	1	2	1	1	3	1	1	1	2	4	1	1	1	2	1	1	3	4	1	1	1	1	1	4	1	1	1	2	3	1
727	4	2	1	1	1	2	1	2	2	1	1	2	1	1	3	2	4	3	1	1	4	4	4	1	1	1	1	4	1	2	1	1	3	2	4	4	3	4	1	1	1	1	2	1	1	1	2	2	2
728	2	2	4	4	1	4	1	1	3	1	1	4	4	1	4	1	1	2	3	2	4	4	4	4	4	2	4	4	1	4	1	1	2	4	2	3	4	1	4	3	4	4	1	4	4	1	4	4	4
729	2	2	4	1	1	3	4	4	4	4	1	3	3	2	3	1	2	4	4	1	2	1	4	3	4	4	1	4	2	1	4	4	1	4	1	1	4	2	4	4	1	1	1	4	4	4	1	2	4
730	1	4	4	4	2	3	1	1	4	1	3	3	1	4	4	1	1	4	4	4	4	2	2	4	3	1	2	4	1	3	1	3	1	4	1	4	1	1	1	1	1	4	4	4	1	3	1	1	4
731	2	4	3	4	2	1	3	1	2	1	1	1	1	1	1	1	2	3	3	4	4	3	1	2	1	1	4	2	3	4	4	4	4	1	4	4	4	1	4	1	4	4	4	1	1	1	1	1	1
732	1	1	4	1	2	3	4	1	4	2	4	4	4	4	4	1	1	3	4	1	4	4	1	4	4	2	3	4	1	3	1	1	1	4	1	4	3	2	3	4	2	1	1	3	1	1	1	1	4
733	1	1	1	4	2	2	4	2	3	1	1	3	4	4	1	4	1	1	2	1	1	1	1	3	4	2	1	1	1	1	4	4	4	1	3	1	2	3	1	2	1	1	2	1	1	1	3	2	4
734	4	1	1	3	1	1	2	2	4	4	3	4	4	3	1	1	1	2	4	1	1	4	1	3	4	4	1	4	2	2	1	2	1	1	1	4	2	3	4	4	4	4	2	2	2	1	1	4	1
735	3	4	4	1	2	4	4	4	4	4	3	4	4	1	4	2	1	4	4	4	4	1	1	4	1	4	1	1	4	1	2	1	4	4	4	1	4	4	1	4	3	4	4	4	4	3	4	4	2
736	1	3	3	2	4	1	3	3	3	4	4	4	1	1	2	1	4	2	3	2	2	4	4	1	4	4	4	4	4	1	4	4	3	3	4	4	4	1	3	1	1	4	3	1	1	3	1	1	1
737	4	1	4	4	1	1	4	4	4	1	2	2	1	2	4	2	4	2	2	4	4	4	4	4	4	1	4	1	4	2	4	2	1	1	2	3	4	1	1	1	1	4	1	1	3	4	1	3	1
738	4	4	4	4	2	1	4	1	3	3	1	4	4	4	4	2	4	4	2	4	1	1	1	1	3	1	2	1	1	1	1	1	1	4	1	1	2	2	1	1	1	1	4	1	1	1	1	1	1
739	3	1	4	4	1	1	1	4	3	1	1	3	2	4	4	4	1	4	4	2	4	3	4	3	1	4	2	1	1	1	4	4	4	1	1	1	4	2	4	1	4	1	4	1	1	1	4	4	4
740	2	2
[truncated: 11 more columns]

## Sheet: 归一化
DataPoint	1	2	3	4	5	6	7	8	9	10	11	12	13	14	15	16	17	18	19	20	21	22	23	24	25	26	27	28	29	30	31	32	33	34	35	36	37	38	39	40	41	42	43	44	45	46	47	48	49
1	1	0.666667	0.5	1	1	1	1	0.5	0.25	0.25	1	0.25	0.75	1	1	0.25	1	1	1	1	0.25	0.5	0.5	0.75	1	1	0.5	1	1	0.25	1	1	0.25	0.75	0.5	0.75	0.25	1	1	1	1	0.25	1	0.25	0.25	0.25	0.75	1	0.75
2	1	1	1	0.5	0.25	1	0.25	0.75	0.75	0.25	0.25	1	1	1	0.5	0.25	1	0.25	0.75	0.75	0.5	1	1	1	0.25	0.25	1	0.75	0.25	0.25	0.25	1	0.25	1	0.5	0.75	1	0.75	0.25	1	0.25	0.5	0.75	1	1	0.5	0.25	1	0.5
3	1	0	1	0.25	1	0.25	0.25	0.25	1	0.5	0.25	0.5	0.25	0.5	1	0.25	0.75	0.5	1	1	1	0.5	0.25	0.25	1	1	0.5	1	1	1	0.75	1	0.5	1	0.25	0.25	1	0.5	1	1	0.25	0.5	0.25	0.25	1	0.5	0.75	0.75	1
4	1	1	0.25	0.25	1	0.25	0.25	0.25	1	0.25	0.75	0.25	1	0.25	1	0.75	1	0.25	0.75	0.25	0.75	0.75	0.25	1	1	0.25	1	1	0.25	0.25	1	1	0.25	0.25	0.25	1	0.25	0.5	0.75	1	0.25	0.5	0.75	0.5	1	0.25	0.75	0.5	0.25
5	0.333333	0.333333	1	0.5	1	0.25	1	1	1	1	1	0.25	0.5	0.25	1	1	0.75	0.5	0.5	0.5	0.25	0.25	1	0.25	0.75	0.25	0.5	0.25	1	1	1	0.25	0.25	0.25	0.25	1	0.5	0.25	1	0.25	0.75	0.5	0.25	0.25	1	0.25	0.25	0.5	1
6	1	0	0.5	0.5	1	1	0.75	1	0.25	0.25	0.25	0.75	0.75	0.75	0.75	0.75	0.5	0.25	0.25	1	0.25	1	0.25	0.25	0.25	0.25	1	0.25	0.5	1	1	1	1	0.75	0.5	1	0.75	0.25	0.25	0.25	0.25	1	0.25	1	1	1	0.25	1	0.25
7	0	1	1	0.75	0.25	1	1	0.25	1	0.25	0.75	0.25	1	0.5	1	1	1	1	1	0.25	0.25	0.5	0.75	0.25	1	0.75	1	0.75	1	0.75	1	0.25	0.25	1	1	0.25	0.25	0.25	1	1	1	0.5	0.5	1	0.25	0.75	0.25	0.5	0.5
8	1	0	0.5	0.25	0.5	0.75	1	1	1	0.75	1	1	1	1	1	1	1	0.25	0.5	0.25	1	1	0.25	1	0.25	1	1	0.75	0.25	0.25	1	1	1	1	1	0.75	1	0.25	1	1	0.25	0.75	1	1	0.25	0.25	0.25	1	1
9	1	1	0.25	0.75	0.5	1	0.75	0.25	0.25	1	1	1	0.75	0.5	0.75	0.75	1	1	1	1	0.25	1	1	1	1	0.25	1	0.75	0.5	1	0.25	0.25	1	0.75	1	1	1	0.75	0.75	0.25	0.75	1	0.5	0.75	0.25	0.25	0.25	0.5	0.75
10	0.666667	1	0.25	1	1	0.75	1	0.25	0.25	0.5	0.25	0.75	0.75	0.25	0.5	0.25	0.25	1	0.25	0.25	0.25	0.25	1	0.25	0.25	0.75	0.25	0.5	1	0.75	1	0.25	0.5	1	1	0.25	0.5	0.75	1	0.5	0.25	0.75	0.5	0.25	0.5	0.25	0.25	0.5	1
11	1	1	1	0.5	1	1	0.75	1	0.25	0.75	1	1	1	1	1	0.75	0.25	1	0.75	0.25	0.25	0.25	1	1	0.75	1	1	0.75	0.25	0.75	0.5	0.25	0.5	1	0.5	0.25	1	0.25	0.25	0.25	1	1	1	0.25	0.5	0.75	1	1	0.5
12	1	0.333333	0.5	0.5	0.25	0.25	1	0.25	0.5	0.5	0.25	0.5	1	1	0.25	0.75	0.75	0.5	0.25	1	0.25	0.25	1	0.5	1	0.5	0.5	0.5	0.5	1	0.75	0.5	1	0.25	1	0.25	0.25	0.5	0.25	0.5	0.75	1	1	0.5	1	0.25	0.25	1	0.5
13	0	0	1	1	0.5	0.25	1	0.25	0.25	0.75	1	0.5	0.75	1	1	1	0.25	0.25	0.25	0.25	0.75	0.75	1	0.5	0.75	0.75	0.75	0.25	0.75	0.25	0.75	0.25	0.5	0.25	1	0.75	0.5	1	0.5	0.75	0.25	1	0.25	0.5	1	0.75	0.25	0.25	0.75
14	0.666667	0	1	0.75	0.5	1	1	1	0.25	0.25	0.75	0.25	0.25	0.25	1	0.25	0.25	1	1	0.75	0.75	1	0.5	0.25	0.25	0.25	0.5	0.75	0.25	0.5	1	0.25	0.75	0.25	1	1	0.5	0.75	0.5	1	0.25	0.5	1	0.25	0.5	1	0.5	0.25	1
15	0.333333	0.333333	0.25	1	0.25	1	1	1	0.75	0.75	0.5	0.25	0.25	0.75	0.75	1	1	1	0.75	1	1	1	1	0.25	1	0.5	1	0.5	0.25	0.5	1	0.25	1	1	0.25	1	0.25	1	1	0.75	1	0.5	1	0.25	0.5	1	1	0.75	0.5
16	0	0.333333	0.75	0.5	1	0.5	0.75	0.25	0.5	0.25	0.25	0.25	0.5	0.25	1	1	1	1	0.75	0.25	1	1	1	1	1	1	0.25	0.25	0.25	0.75	0.5	0.25	1	0.75	0.25	0.25	0.25	0.25	0.25	0.25	1	0.25	1	0.25	1	0.25	1	1	0.75
17	1	0.333333	1	0.75	0.75	0.5	0.25	0.5	1	0.25	1	0.75	0.75	0.25	1	0.25	1	1	1	0.25	0.25	0.75	0.25	1	1	1	1	0.5	1	0.25	1	0.25	0.25	0.25	1	1	0.75	0.5	0.75	1	1	1	0.75	0.25	0.5	0.75	1	0.25	0.5
18	1	0.666667	1	1	0.25	0.75	0.5	1	1	0.75	0.25	0.25	0.25	0.75	0.75	0.75	0.25	0.75	0.5	0.75	1	1	0.75	0.25	1	1	1	1	1	0.75	0.5	1	1	1	0.5	1	1	0.25	1	1	0.25	0.75	0.75	0.5	1	0.25	1	0.25	0.75
19	1	0	0.25	1	0.5	0.5	0.25	0.25	0.25	0.25	0.25	1	0.25	0.75	0.75	0.25	1	1	1	0.25	0.75	0.75	1	0.5	1	0.25	1	1	0.25	0.75	0.75	0.25	1	0.75	0.75	1	1	0.25	1	0.25	1	0.25	0.75	1	0.5	0.5	0.75	0.25	1
20	0.666667	1	0.75	0.75	1	0.75	0.25	0.25	0.25	0.25	1	1	0.5	0.5	0.75	0.25	0.25	0.25	0.25	0.25	0.25	1	0.25	0.25	1	0.25	0.25	0.5	0.5	0.5	1	0.25	0.5	0.5	0.75	0.5	0.5	0.5	0.75	1	0.25	0.75	0.75	0.75	0.5	1	0.5	0.25	0.25
21	0	0	0.25	0.25	0.5	0.25	0.5	0.25	0.5	0.25	0.5	0.75	0.5	0.75	0.25	0.5	0.25	1	0.5	0.75	0.25	0.75	0.75	0.75	1	0.75	1	0.75	0.25	1	0.5	1	0.75	0.5	0.75	0.25	0.25	0.25	1	0.25	1	1	1	0.75	0.25	0.5	0.75	0.5	0.25
22	1	0.333333	0.25	0.25	0.5	0.75	1	1	0.5	0.75	0.75	0.5	0.75	0.25	0.25	0.25	1	0.25	1	1	1	0.75	0.25	0.5	0.75	0.5	0.5	0.75	1	1	0.5	1	1	1	1	0.5	1	0.25	1	0.25	1	0.25	1	0.5	1	0.25	0.25	1	0.25
23	0	0.333333	0.25	0.5	1	0.5	1	0.25	0.5	1	1	0.75	0.25	0.25	0.5	0.75	0.5	0.25	1	1	1	0.25	0.25	0.75	1	0.25	0.25	0.5	0.25	0.25	0.25	1	0.75	1	0.25	0.25	1	1	1	1	1	0.25	1	0.25	0.75	1	0.25	1	1
24	0.666667	1	0.25	0.75	1	0.5	1	1	1	0.75	1	1	1	1	0.5	0.25	0.25	1	0.25	1	0.5	0.25	1	0.25	1	1	1	0.75	1	0.75	0.75	0.5	0.5	0.75	0.25	0.5	0.5	0.5	1	0.75	0.25	1	0.25	0.75	0.75	1	0.25	1	1
25	1	1	0.75	1	0.25	1	0.75	0.75	1	1	0.5	0.75	1	0.5	0.25	1	1	0.5	1	0.25	0.5	1	0.5	0.25	1	0.25	1	1	1	0.25	0.25	0.25	0.25	0.75	0.5	1	1	0.25	0.5	0.75	0.25	1	0.25	0.5	0.5	1	0.75	1	1
26	0	1	0.75	0.5	0.75	1	0.75	0.25	1	0.25	1	0.75	1	1	1	1	0.5	0.75	0.5	0.25	0.25	0.75	0.75	1	1	0.75	0.5	0.25	0.25	1	0.25	1	1	1	1	1	1	0.5	0.25	0.25	0.5	1	0.75	0.5	1	0.75	0.25	1	1
27	1	1	1	0.75	0.25	1	0.75	0.25	0.25	0.5	1	0.25	0.25	1	1	1	1	1	0.5	0.25	1	0.75	0.5	1	0.25	1	0.5	0.5	0.5	1	1	1	1	0.75	1	0.5	0.75	1	1	1	1	0.5	0.25	0.75	0.25	0.75	0.75	1	1
28	1	0.666667	0.25	1	0.5	0.25	1	1	1	1	1	1	1	0.25	0.5	0.75	1	0.25	0.25	0.25	1	0.75	0.75	1	1	0.25	0.75	0.75	0.75	0.5	1	1	0.25	0.75	0.5	1	0.75	0.75	0.25	1	1	1	1	1	1	0.75	0.75	0.25	0.25
29	0	0.666667	0.25	0.25	0.25	1	0.75	1	1	0.75	1	1	0.75	0.5	0.25	1	0.25	1	0.5	0.75	0.25	0.75	0.25	1	1	0.5	0.25	0.25	1	1	1	0.25	0.75	1	1	0.75	1	0.5	0.5	0.25	0.25	0.5	0.25	1	0.5	1	0.25	0.25	0.5
30	1	1	0.25	0.25	1	0.25	1	1	0.5	0.5	0.25	1	1	1	1	1	0.25	1	1	1	0.5	0.25	0.25	1	0.75	0.5	1	0.5	0.25	1	1	0.25	1	1	0.25	0.25	0.5	1	0.25	0.75	0.75	0.25	1	0.25	0.75	0.25	0.25	0.25	0.25
31	0	0	0.25	0.25	0.75	1	0.75	1	0.75	1	0.5	0.75	0.75	0.25	0.25	0.75	0.25	1	1	0.25	0.25	0.75	0.25	0.75	0.75	1	0.25	0.25	0.75	1	1	1	0.25	0.75	0.25	1	0.25	0.25	0.25	1	1	0.25	1	0.25	0.5	1	0.5	0.75	0.75
32	1	0.333333	0.5	1	0.5	1	0.25	0.25	0.75	1	1	1	1	0.5	1	1	1	1	0.75	1	1	1	1	0.25	0.25	0.75	0.25	0.25	1	0.75	1	0.25	0.25	0.75	1	1	0.75	0.25	1	0.75	0.75	0.25	0.25	1	0.25	0.25	0.25	0.25	0.25
33	0.666667	0	0.25	0.5	0.25	0.75	0.25	0.75	0.75	0.25	1	0.5	0.25	0.25	1	1	0.75	0.25	1	0.25	1	0.25	1	1	1	0.25	0.25	0.25	1	1	1	0.5	1	0.25	0.25	0.25	1	0.75	1	0.75	0.5	0.75	1	0.25	1	1	1	1	0.5
34	0	0	1	1	0.25	1	1	0.25	0.25	0.75	1	0.5	0.75	1	0.5	1	1	1	0.75	1	0.25	0.25	0.25	0.5	0.5	1	0.5	0.75	0.5	1	1	0.75	1	0.75	1	1	0.75	0.75	0.25	1	0.75	0.75	0.75	1	0.75	0.25	1	0.75	0.75
35	0.666667	0	0.75	0.25	0.25	0.5	0.75	0.5	0.75	1	0.25	1	1	0.25	0.25	1	0.75	0.25	0.25	1	0.25	1	0.75	0.75	0.25	0.25	1	0.25	0.25	1	1	0.5	1	1	0.5	1	1	1	1	1	1	0.75	1	1	0.25	1	0.75	0.5	0.25
36	0.333333	0	0.25	0.25	1	1	0.25	0.75	1	0.75	0.75	0.5	0.25	0.75	0.25	1	0.75	1	0.25	0.25	1	0.25	0.25	1	1	0.75	1	1	1	0.25	1	0.25	1	1	1	1	0.25	1	1	0.25	0.25	1	1	0.75	0.25	1	0.75	0.25	0.5
37	0.666667	1	0.75	0.25	1	1	1	1	1	1	0.75	0.25	0.5	0.25	0.25	1	1	0.5	0.5	0.25	1	0.5	0.5	1	1	1	0.75	0.25	1	0.25	0.5	0.25	0.25	0.75	1	1	1	0.75	1	0.75	0.5	0.25	0.25	1	0.25	0.5	0.25	0.5	0.25
38	0	1	1	0.5	1	1	1	0.75	0.75	0.5	0.75	0.75	0.25	1	1	0.75	1	0.25	0.5	0.25	1	0.25	0.75	0.25	0.5	1	0.5	1	1	1	1	1	1	0.5	0.25	1	0.25	1	0.5	0.75	1	1	0.75	0.75	1	0.25	1	0.25	0.5
39	0.333333	0	0.25	0.75	0.75	0.5	1	0.5	0.25	1	0.5	1	0.25	1	0.25	0.25	1	1	0.25	1	1	1	0.75	0.5	0.75	0.75	0.25	0.25	0.25	0.25	0.25	0.5	0.25	0.25	0.5	1	0.75	0.75	1	1	1	1	1	1	0.25	1	0.25	0.75	0.5
40	0	1	1	1	1	0.75	1	0.75	0.5	0.25	0.25	1	0.5	0.5	0.25	0.25	0.25	1	1	0.75	0.25	1	0.5	0.25	0.25	0.25	1	1	1	0.75	0.25	0.25	0.25	0.75	0.75	0.25	1	0.25	1	0.25	1	0.75	0.25	1	0.25	0.75	0.75	1	1
41	0	0	0.75	0.25	0.25	1	0.75	1	1	0.25	0.5	0.25	1	0.75	0.25	0.5	1	0.25	0.75	0.25	1	0.25	0.75	1	0.25	1	1	0.25	0.25	0.5	1	0.25	0.5	0.5	1	0.25	1	1	0.25	1	1	0.25	1	1	0.5	1	0.25	0.75	0.25
42	0	0.666667	0.25	1	0.25	0.75	0.25	1	1	0.25	1	0.5	1	1	1	1	0.75	0.25	1	1	0.25	1	0.75	1	1	1	1	0.25	0.25	0.25	0.25	1	0.75	0.25	1	0.25	0.5	0.5	1	0.25	0.5	1	1	0.75	1	1	1	0.75	0.25
43	0.333333	1	0.25	0.75	0.75	0.25	0.25	0.25	0.75	0.25	0.25	0.25	1	0.75	0.75	1	0.75	1	0.25	0.75	0.25	0.75	0.75	1	0.25	1	1	1	0.75	0.5	0.75	1	0.25	0.25	0.25	1	0.75	1	1	1	0.5	0.5	1	0.25	0.5	0.25	1	1	1
44	1	0.666667	0.5	1	0.75	0.25	0.5	0.25	1	1	1	0.25	1	1	0.5	0.25	1	1	1	0.75	0.25	0.75	1	1	1	0.75	0.25	0.25	0.25	1	1	1	0.75	0.25	0.75	1	1	0.75	1	1	1	1	0.75	1	0.25	0.5	0.5	1	1
45	1	0.666667	1	1	1	1	0.25	0.25	0.25	0.25	1	1	1	0.75	1	0.75	1	1	1	1	0.5	1	0.75	1	1	0.75	0.25	0.25	0.75	0.25	0.5	0.25	1	0.25	0.5	1	1	0.5	0.75	1	1	0.5	1	0.25	1	1	0.5	1	1
46	1	1	1	0.5	1	1	1	1	0.25	0.5	1	1	0.5	0.75	1	0.25	0.25	0.25	1	0.25	1	1	0.5	0.25	0.75	1	0.75	1	0.75	0.25	0.25	1	0.75	0.25	1	0.25	0.75	1	1	1	0.75	1	1	1	0.5	0.25	0.25	0.75	0.5
47	1	1	0.25	0.5	0.5	1	0.25	0.25	1	1	0.75	1	1	1	0.75	0.25	1	0.5	1	1	0.75	0.25	1	1	1	0.75	1	0.75	0.75	1	1	1	0.25	1	1	1	0.25	1	0.25	1	1	1	0.75	1	1	1	0.25	1	0.25
48	1	0.666667	0.25	0.25	0.75	0.5	0.5	0.75	1	0.75	0.25	0.25	0.25	1	0.5	1	0.25	0.25	1	0.75	0.5	0.25	0.25	1	0.25	0.75	1	0.75	0.5	0.75	0.75	0.25	1	0.25	0.5	1	0.5	0.25	0.5	1	1	0.75	0.75	0.25	0.25	1	0.25	0.75	0.75
49	1	0	1	0.25	1	1	0.5	1	1	0.75	1	0.25	1	1	0.5	0.75	1	1	0.75	1	0.25	0.25	1	0.25	1	0.5	1	0.25	1	1	0.75	1	1	0.75	0.5	0.75	1	1	0.25	0.25	1	1	0.5	1	0.25	0.5	0.25	1	0.25
50	0.666667	0	1	0.25	0.75	0.25	0.25	0.5	1	1	0.5	0.75	0.5	1	0.25	0.75	0.5	0.75	0.75	0.25	1	0.25	0.25	1	1	0.25	1	0.25	0.25	0.5	0.75	1	1	0.75	1	0.25	0.75	0.25	0.25	1	1	1	0.75	0.5	0.75	0.5	1	0.25	0.5
51	0	0.333333	0.25	1	0.25	0.25	0.25	0.5	0.75	0.75	0.5	1	0.5	1	0.75	0.5	1	0.75	1	1	0.5	0.75	0.5	1	0.25	0.25	1	1	1	1	0.75	0.5	0.25	0.25	0.75	1	1	0.5	0.75	0.5	0.25	1	1	0.5	1	1	0.5	0.25	0.25
52	0.666667	1	0.25	0.25	0.25	0.25	1	0.5	1	1	0.5	0.75	0.75	0.25	1	0.25	0.75	0.5	1	0.75	0.25	0.25	0.75	1	1	0.5	1	0.5	0.5	1	0.5	0.5	0.5	0.75	0.25	0.25	0.5	1	1	0.75	1	1	0.75	0.25	1	0.25	1	0.25	0.25
53	1	0.333333	1	1	0.75	0.75	1	1	1	0.75	0.5	0.5	0.25	1	0.25	0.25	0.5	0.5	0.25	0.25	0.5	0.5	1	0.75	1	0.25	0.25	1	0.25	0.25	0.25	0.25	0.25	1	1	1	0.75	1	0.75	0.75	1	1	0.75	1	1	0.5	0.25	1	0.25
54	0	1	0.75	0.75	1	0.75	0.5	0.25	0.5	0.5	1	0.25	0.75	1	0.75	1	1	1	0.5	1	0.5	1	1	1	0.75	1	1	1	0.75	0.25	0.75	1	1	0.75	0.25	0.25	0.75	1	1	0.75	0.25	0.75	0.25	1	1	1	0.75	0.25	1
55	0.666667	0.333333	1	0.25	1	1	1	1	0.75	0.75	0.75	0.25	1	0.5	0.75	0.5	0.75	0.75	0.25	0.25	0.25	0.75	0.75	0.75	0.75	1	1	1	0.5	0.5	1	0.5	1	0.75	1	1	0.25	1	1	1	0.75	1	1	1	0.75	1	0.25	1	0.75
56	0.333333	0.666667	0.25	1	0.25	0.25	0.25	0.25	1	1	1	1	0.75	0.5	0.25	1	1	1	0.75	1	1	0.75	0.75	0.75	0.25	1	1	0.75	1	1	0.75	0.5	0.5	0.5	0.25	0.5	1	0.25	0.25	0.25	1	1	0.75	0.25	1	0.75	1	1	1
57	0.666667	0.333333	0.5	0.75	1	0.25	1	0.25	0.5	1	1	1	0.75	1	1	0.5	0.25	1	0.5	0.25	0.25	1	0.25	0.75	1	1	0.75	1	1	1	0.75	1	1	0.75	1	0.5	1	0.25	0.25	1	1	0.75	1	0.75	0.5	0.25	1	1	1
58	0	0.333333	1	0.25	0.25	1	0.75	1	0.5	0.75	1	0.25	0.25	1	1	0.5	1	1	0.5	0.5	0.25	0.75	1	1	1	1	0.5	0.25	1	0.25	1	1	0.75	1	0.25	0.5	0.5	0.25	1	0.25	1	1	1	0.25	0.25	0.5	1	1	0.75
59	1	0	0.5	0.25	0.5	0.25	1	1	0.5	1	1	0.5	0.25	1	1	0.5	0.25	0.75	1	1	0.25	0.75	0.75	0.75	0.75	0.5	0.25	1	1	0.5	0.75	1	1	0.75	0.25	0.5	0.25	0.75	0.25	0.25	1	1	0.75	1	0.25	0.75	1	1	0.5
60	1	0.666667	1	0.75	1	1	1	0.75	0.25	1	0.25	0.25	0.5	1	1	0.5	0.75	1	0.75	1	0.25	0.25	0.5	1	1	0.75	1	0.75	1	0.5	0.25	1	0.25	0.25	0.25	0.25	1	1	1	1	1	0.75	1	0.25	0.5	0.75	0.25	0.75	1
61	1	0	0.25	1	1	1	1	0.75	1	0.75	0.75	1	1	1	0.25	0.5	1	0.25	1	1	0.25	0.75	1	1	0.25	0.25	1	0.5	1	0.25	0.25	1	0.25	0.75	1	0.25	0.25	1	1	1	0.25	0.75	0.75	0.25	1	0.25	0.25	0.5	1
62	1	0.666667	0.25	0.25	1	0.25	0.75	0.25	0.25	0.25	0.25	1	0.25	1	1	0.25	0.75	1	1	1	1	1	1	0.5	0.25	0.25	0.25	1	0.25	0.25	0.25	1	0.25	1	0.75	0.25	0.75	1	1	1	0.25	0.5	0.5	1	0.5	1	1	0.5	0.25
63	0	0	0.5	1	0.5	0.25	1	0.25	0.5	1	0.25	1	0.25	0.5	1	1	0.5	1	0.25	0.25	0.25	1	0.5	1	0.75	0.25	0.25	0.75	0.5	0.5	0.5	0.25	0.5	0.5	1	0.5	0.25	1	0.25	0.75	0.5	0.25	0.25	0.25	1	0.5	0.75	0.75	0.25
64	0	0.333333	0.25	0.5	1	1	0.75	1	0.75	1	0.5	1	0.25	0.25	0.25	0.5	0.5	1	0.75	1	0.5	0.5	0.25	0.5	0.25	0.25	0.75	1	0.25	0.25	1	1	0.75	0.5	0.25	0.25	1	0.25	1	0.5	0.25	0.75	0.25	0.75	0.25	0.25	0.75	0.25	0.25
65	1	0	0.25	0.25	1	1	0.25	0.5	0.5	0.75	0.5	1	1	0.25	0.75	1	0.25	0.25	0.25	0.75	0.25	0.25	1	0.75	1	0.5	1	0.25	0.25	1	0.25	0.25	0.5	0.25	1	0.5	0.5	0.5	0.25	0.25	0.25	0.25	0.25	0.5	0.25	1	0.5	0.25	0.75
66	0	0.333333	0.5	0.75	1	1	0.25	0.75	0.25	0.25	1	1	0.5	1	0.25	1	0.5	0.75	1	1	1	0.25	0.5	0.75	0.75	0.25	0.25	0.25	1	1	0.25	1	1	0.75	0.25	0.25	0.75	0.25	0.75	0.25	0.5	0.25	0.25	0.5	1	1	0.5	0.25	1
67	1	0	0.25	0.25	0.25	0.25	0.25	0.25	1	1	1	0.25	0.25	0.75	0.25	1	1	0.25	0.25	1	0.25	1	0.75	0.25	0.75	1	1	1	0.25	0.25	0.5	1	0.5	0.25	1	0.25	0.25	0.25	0.5	0.5	0.25	0.5	0.5	0.25	0.25	0.75	1	0.75	0.25
68	1	0	0.75	0.25	0.25	0.25	0.75	0.25	1	1	1	0.25	0.25	1	1	1	1	0.5	0.25	0.25	0.5	0.25	0.25	1	1	0.25	0.75	0.75	0.25	0.5	1	0.25	0.25	0.5	0.25	0.25	0.75	0.25	1	1	0.25	0.25	0.75	0.25	0.5	1	0.25	0.25	0.25
69	0	1	1	1	1	0.5	1	0.25	0.5	0.5	0.5	0.25	0.25	0.25	0.5	0.25	1	0.5	1	0.25	0.5	0.75	0.25	0.5	0.25	1	0.25	1	1	0.75	1	0.25	0.5	0.5	1	1	0.25	0.75	0.25	0.25	0.25	0.25	0.25	1	0.5	0.5	0.75	0.25	0.5
70	0	0.666667	0.5	0.75	1	0.75	0.25	1	0.5	1	1	0.5	0.25	1	0.5	0.75	0.25	0.5	0.25	0.25	0.5	0.25	1	0.25	0.25	0.5	0.75	1	0.5	0.25	0.75	0.5	1	0.25	0.75	0.75	0.25	0.25	0.25	1	0.75	0.25	0.5	1	0.25	0.75	0.75	0.5	0.75
71	0.333333	0	0.25	0.25	1	0.75	0.25	0.25	0.25	0.75	0.25	0.25	1	0.75	0.25	1	0.75	0.25	0.25	0.75	0.5	0.25	0.25	1	0.75	0.5	0.5	0.5	1	1	1	0.25	1	0.25	0.75	0.25	0.5	0.75	0.75	1	0.25	0.25	1	0.75	1	1	0.75	1	0.75
72	0	0	1	0.75	0.25	0.5	0.75	1	0.25	0.25	0.25	0.75	0.5	0.25	1	1	0.75	0.25	0.25	0.25	0.75	0.5	1	1	0.5	0.5	0.5	1	0.25	0.25	0.75	1	1	0.75	0.25	0.5	0.25	0.75	0.5	1	0.75	0.75	1	0.25	0.75	0.75	0.75	0.5	0.75
73	0	0.666667	0.5	0.5	1	0.25	1	0.75	1	0.25	0.75	0.5	0.75	0.25	0.25	0.75	0.25	0.5	0.25	0.75	0.25	0.25	1	0.5	1	0.25	0.25	1	1	0.5	0.25	0.25	0.75	0.25	0.25	0.25	0.75	0.25	1	1	0.25	0.25	0.25	0.25	0.5	0.25	1	0.75	0.75
74	1	1	0.25	0.75	0.25	0.5	1	0.5	1	1	0.5	0.25	0.75	1	0.5	0.25	0.5	1	0.25	1	0.25	0.25	0.5	0.25	0.25	0.25	0.5	0.25	0.25	0.25	0.25	0.25	0.5	0.25	0.5	0.75	0.5	0.25	0.25	0.25	0.75	1	1	0.25	0.75	1	1	1	1
75	1	1	0.5	0.5	0.25	0.5	0.25	0.5	0.75	1	0.25	0.25	0.25	0.25	0.75	0.75	0.75	0.25	0.25	0.25	0.5	0.75	0.25	0.5	0.25	0.75	1	0.25	1	0.5	1	0.25	0.5	0.25	1	0.5	0.25	0.25	0.25	1	0.75	1	1	0.25	0.25	0.25	0.5	1	0.75
76	1	0	0.5	0.75	0.75	0.25	0.75	0.25	0.25	0.75	1	0.75	0.25	0.25	0.25	1	0.75	0.5	0.75	0.5	0.5	0.75	0.25	0.5	0.25	0.75	1	0.25	0.75	0.5	0.5	1	0.25	1	0.25	1	0.75	0.25	0.5	0.75	0.25	0.75	0.25	0.25	0.25	0.25	0.5	1	1
77	1	0	0.75	0.25	0.75	0.5	0.25	0.25	0.5	0.75	1	0.25	0.5	0.25	1	1	0.25	0.75	0.25	0.25	0.75	0.5	0.25	0.25	0.25	0.25	0.5	1	0.5	0.25	0.25	1	0.25	0.25	0.25	0.75	0.25	0.5	1	0.5	0.5	0.5	1	0.5	0.75	1	1	1	0.25
78	1	0.333333	0.5	0.5	0.75	0.25	0.25	0.5	0.25	0.5	1	1	0.25	0.75	0.25	0.75	0.25	0.5	0.25	0.25	1	0.75	0.25	0.5	0.25	0.75	0.25	0.75	1	0.25	1	0.25	0.75	0.75	0.25	0.25	1	1	0.5	1	0.25	0.75	0.5	0.75	1	0.75	1	0.5	0.25
79	0	0.666667	0.25	0.75	0.25	0.5	1	1	1	1	0.25	0.75	0.25	0.25	0.25	0.75	1	0.25	0.5	0.25	1	0.5	0.5	0.25	0.75	0.25	0.75	0.25	0.25	0.25	0.25	0.25	0.5	0.5	0.75	0.25	0.5	0.25	1	1	0.5	0.25	0.25	0.25	0.25	1	0.25	0.75	0.25
80	0.666667	1	0.5	0.25	0.25	1	1	0.75	0.5	0.5	1	1	0.25	1	0.5	0.25	0.25	0.5	0.75	1	0.25	0.25	1	1	1	0.25	0.5	0.5	0.5	0.5	0.5	0.25	0.5	0.75	0.5	1	0.25	0.25	0.25	1	0.5	0.25	0.75	0.25	0.75	0.75	0.25	0.5	0.25
81	0	0.333333	0.75	1	0.25	0.25	0.25	0.75	0.25	0.25	1	0.25	1	0.25	0.5	1	0.25	1	1	0.25	0.25	0.75	0.25	0.75	1	1	1	0.25	1	0.5	0.75	0.25	0.5	1	1	0.25	0.25	0.25	0.5	0.25	0.25	0.25	0.25	0.75	0.25	0.25	0.25	0.25	0.5
82	0.666667	0	0.75	0.25	0.75	0.25	0.25	0.25	0.5	0.25	1	0.25	0.75	1	0.75	1	1	0.25	0.75	1	0.5	1	0.5	0.25	0.75	0.25	1	0.25	1	0.5	0.75	0.25	0.5	0.5	0.75	0.5	0.25	0.5	0.25	1	1	0.5	0.25	0.5	0.75	0.25	0.75	0.25	0.75
83	0	0.666667	0.25	0.5	0.25	0.5	0.25	0.5	0.25	0.25	0.25	0.75	0.25	0.75	0.75	1	1	0.5	0.25	0.25	1	0.75	0.25	0.25	1	0.5	0.25	1	1	0.5	0.25	0.5	1	0.5	0.5	0.5	0.75	0.25	0.25	1	1	0.5	0.25	0.75	0.75	0.25	0.25	0.25	1
84	1	1	0.5	0.25	1	1	1	0.25	0.5	0.25	0.75	0.5	0.25	0.25	0.5	0.25	0.25	0.5	0.25	0.25	1	0.25	0.25	0.75	0.25	0.75	0.25	0.75	0.25	0.25	1	1	0.5	0.25	0.25	0.75	0.25	0.25	0.25	0.75	0.25	0.25	0.75	1	1	0.25	0.25	1	0.25
85	0	0	0.25	1	0.5	0.25	0.25	0.75	0.5	0.75	0.25	0.75	1	0.25	1	0.25	0.75	0.25	0.25	0.25	0.25	0.75	0.25	0.25	0.75	0.75	0.75	1	0.75	0.75	1	0.75	0.25	0.75	0.75	0.25	0.75	0.25	0.25	1	0.5	0.5	0.75	0.25	0.5	1	1	0.5	1
86	1	1	0.5	1	0.25	0.25	0.25	0.5	0.25	1	1	0.5	0.25	0.5	0.25	0.25	0.25	0.25	0.25	0.75	0.25	0.75	0.25	0.25	0.5	0.25	1	1	1	0.25	0.25	0.25	0.75	1	1	0.25	0.5	0.25	0.25	0.25	1	1	1	1	0.5	0.25	1	1	0.25
87	0	1	0.25	0.25	1	0.5	0.75	1	0.75	0.25	0.5	0.25	0.5	0.75	0.25	0.25	0.25	1	0.75	0.25	1	1	0.5	1	1	0.5	0.5	0.25	1	0.25	1	1	0.5	0.75	1	0.25	0.5	1	0.75	0.25	0.75	0.5	0.25	1	0.75	1	0.25	0.25	0.25
88	1	0.333333	1	0.25	1	1	0.75	0.25	0.25	0.25	0.25	1	1	1	1	0.75	0.25	1	0.25	1	0.75	1	1	0.5	1	1	0.5	0.25	0.5	0.75	1	1	1	1	0.25	0.25	0.5	0.75	1	1	1	0.75	0.5	1	0.25	1	0.25	0.25	0.25
89	0	0	1	0.25	0.25	1	1	1	0.75	0.5	1	0.25	0.25	0.5	0.25	1	0.25	0.75	0.5	1	1	1	1	0.75	0.25	0.5	0.5	0.25	0.5	0.75	0.25	1	0.75	1	1	0.75	1	1	1	0.75	0.25	0.25	0.75	1	1	0.25	1	1	1
90	0	0	0.25	0.25	0.25	0.25	0.5	1	0.75	0.25	0.75	1	0.5	1	0.75	0.25	0.75	0.75	0.25	0.75	0.75	0.5	0.25	0.25	1	1	0.75	1	1	1	1	1	0.75	0.5	0.5	0.75	1	1	0.5	0.25	1	1	0.25	0.75	1	0.25	0.25	0.5	1
91	0	1	1	1	1	0.5	0.25	0.25	0.25	0.25	1	0.75	0.25	1	1	0.25	0.25	0.25	1	1	0.75	0.75	0.25	1	0.25	0.75	1	1	0.25	1	0.75	0.25	0.75	0.75	1	0.75	0.75	1	1	1	0.75	0.25	0.75	1	0.25	0.5	0.5	0.25	0.5
92	0	1	0.25	0.75	0.25	0.75	0.25	0.25	0.75	0.25	0.75	0.25	0.25	0.25	0.25	0.25	1	0.25	0.25	0.25	0.25	0.25	0.5	0.5	0.25	0.5	0.5	0.25	0.25	1	0.25	0.5	0.25	1	0.25	1	0.5	0.25	1	0.25	0.25	0.25	0.25	0.25	0.25	1	0.25	0.5	1
93	0	0.333333	0.25	0.25	0.75	1	1	0.5	0.75	0.25	0.5	1	0.25	0.25	1	1	1	1	0.25	1	0.75	1	0.5	1	1	1	0.75	1	0.25	0.25	0.25	1	0.75	0.75	0.25	0.25	0.25	0.5	0.75	0.25	0.5	0.5	0.25	0.75	0.25	0.25	0.25	1	0.25
94	0.333333	0	0.25	1	0.25	0.25	0.25	0.5	0.25	0.5	0.75	1	1	0.5	0.25	0.25	0.5	0.25	0.75	0.5	0.25	0.25	0.5	0.5	1	1	0.25	0.75	0.25	1	1	0.5	0.75	0.5	0.25	1	1	0.75	0.5	0.25	0.5	0.5	0.75	0.25	0.5	0.25	0.25	1	0.25
95	0	0.333333	0.75	1	0.25	0.5	0.25	0.5	0.25	0.25	0.25	0.25	0.25	1	1	0.75	0.75	0.75	1	1	0.25	1	0.75	0.25	0.75	0.5	0.5	0.75	1	1	0.5	1	0.75	0.25	0.5	0.25	0.75	0.5	0.25	0.5	0.25	0.5	0.25	0.25	1	0.25	0.25	1	0.5
96	0	0	0.25	0.25	0.5	0.25	0.25	0.25	0.25	1	0.5	0.25	0.5	1	0.25	0.25	0.75	0.25	1	1	1	0.25	1	0.25	0.25	0.25	0.25	0.5	0.75	1	0.25	0.75	0.75	1	0.25	1	1	0.25	0.5	0.75	0.25	0.5	1	0.25	1	1	0.5	1	0.5
97	1	0	0.5	0.75	0.5	0.25	1	1	0.5	1	0.25	0.75	1	0.75	0.25	1	0.5	0.75	0.75	0.5	1	1	1	0.75	1	0.25	1	0.25	0.75	1	1	0.75	0.25	0.75	1	0.25	0.75	0.25	0.5	0.75	0.25	1	0.5	0.5	1	0.75	0.25	0.25	1
98	0.666667	0	0.25	0.5	1	0.25	1	0.75	0.5	0.75	0.25	0.25	0.75	0.25	1	1	0.75	0.25	1	0.25	1	1	1	1	0.25	1	0.25	0.25	0.25	0.5	0.25	0.25	1	0.25	0.75	1	1	1	1	0.25	1	0.5	0.25	0.75	0.25	0.25	0.75	0.25	0.25
99	0	0	0.5	0.25	1	0.5	1	0.75	0.25	0.5	0.25	1	0.25	0.25	0.25	0.5	0.25	0.75	1	1	0.5	0.25	1	0.5	0.5	0.25	0.25	0.25	0.25	0.25	0.5	1	1	0.5	0.25	0.75	0.25	0.25	0.5	0.25	0.5	0.25	0.25	0.5	0.5	0.25	0.25	0.25	0.5
100	0	0.666667	0.5	0.5	1	0.5	0.25	0.5	0.25	0.5	0.25	0.25	0.25	1	0.25	0.5	0.5	0.25	1	0.25	1	1	1	0.5	0.75	1	0.25	0.5	0.5	1	1	1	0.75	1	0.75	1	0.5	0.25	1	0.25	0.75	1	1	0.25	1	1	1	1	0.25
101	0	0	1	0.5	0.5	1	1	0.75	0.25	0.25	0.5	0.25	0.25	0.5	0.25	0.25	1	1	0.25	0.75	0.75	0.5	0.25	1	0.75	0.5	0.5	0.25	0.25	0.5	0.25	0.5	0.25	0.5	0.25	1	0.25	0.5	0.25	0.25	1	1	0.25	0.25	1	0.75	0.5	1	1
102	0.333333	0	0.25	1	0.25	0.75	0.5	0.25	0.75	0.25	0.25	1	0.5	1	0.25	0.25	0.25	0.25	0.25	1	1	0.75	0.75	1	0.25	0.25	0.25	1	0.25	1	1	0.75	0.25	0.25	0.5	0.25	0.5	0.25	1	1	0.75	1	0.5	0.25	0.25	0.75	0.25	0.25	0.5
103	0	0	0.5	0.5	0.5	0.25	1	0.25	1	0.25	0.25	0.25	0.75	0.25	0.25	0.5	0.75	1	1	1	0.25	0.25	0.25	0.25	0.5	0.25	1	1	1	0.25	0.5	0.25	0.25	0.5	0.25	0.25	1	1	1	0.5	1	0.25	0.25	0.25	1	0.25	0.25	1	0.25
104	0	0.666667	1	1	0.5	0.75	0.5	0.25	0.75	0.25	0.25	0.75	0.25	0.25	0.5	1	0.25	0.25	0.75	0.25	0.5	1	0.5	0.25	0.75	0.25	0.25	0.25	0.75	0.25	0.75	1	1	0.25	0.25	0.5	0.25	0.25	0.25	0.25	0.25	0.25	1	1	0.75	0.25	1	0.5	1
105	0.666667	0.333333	0.25	0.25	0.25	1	0.25	0.25	0.25	0.5	0.5	0.25	0.25	0.5	1	0.5	1	0.75	0.25	0.25	0.75	0.25	0.25	1	0.5	1	0.25	0.75	1	0.25	0.75	0.25	0.25	0.25	0.25	1	1	0.5	0.5	0.75	0.5	0.25	1	0.5	1	0.25	1	0.5	1
106	1	0	0.25	1	0.5	1	0.25	0.5	0.25	0.75	0.5	0.5	0.25	1	1	0.75	0.5	0.25	1	1	1	1	0.25	0.25	0.25	1	1	0.25	0.5	0.75	0.25	0.5	1	1	0.25	0.25	0.5	0.25	0.25	0.25	0.75	0.25	0.25	0.5	0.25	1	1	0.25	0.75
107	0.333333	0	0.25	1	0.5	1	0.75	1	1	0.25	0.5	0.25	1	1	1	0.25	0.5	0.25	0.25	0.5	0.25	1	0.25	0.5	0.25	1	1	1	0.25	1	0.75	0.5	0.25	0.75	0.5	0.5	1	0.25	1	0.25	0.25	0.25	1	0.25	1	0.25	0.25	0.75	0.25
108	1	0.666667	1	0.25	1	0.25	0.75	0.25	0.75	0.25	0.5	0.75	0.25	1	1	0.25	0.5	0.25	0.75	0.25	1	0.25	1	1	0.25	0.25	0.25	1	0.75	0.25	0.25	1	1	1	0.25	1	1	1	0.25	1	0.5	0.25	0.25	1	0.5	0.5	0.25	1	1
109	0	0.333333	0.25	0.75	0.5	0.25	0.25	0.25	0.5	0.25	0.5	0.25	0.75	0.25	0.5	0.5	0.75	1	0.25	0.25	1	1	0.25	0.25	0.75	1	1	0.25	0.5	1	0.75	0.25	1	0.5	0.25	0.5	0.25	1	0.5	0.5	1	0.25	0.5	0.5	0.25	0.5	0.5	1	0.75
110	0.333333	0	0.75	1	0.5	1	0.25	0.25	0.75	1	1	0.25	0.75	0.25	1	0.75	0.25	1	0.75	0.75	0.5	1	0.75	0.25	1	0.25	0.5	0.5	0.5	0.25	1	0.25	1	0.5	0.75	0.75	0.25	0.25	1	1	1	0.25	1	0.25	1	0.25	0.25	0.75	1
111	1	0.333333	0.25	1	0.25	0.25	1	0.25	0.25	1	1	0.75	0.25	0.5	0.25	1	0.5	1	1	0.25	0.5	1	1	0.25	0.75	1	0.75	0.75	0.25	0.75	0.25	0.25	0.25	1	0.25	0.5	0.25	0.25	0.25	1	0.25	0.5	0.25	0.5	0.75	1	0.25	0.5	0.5
112	1	0	1	0.5	0.5	0.25	0.25	0.5	0.25	0.25	0.5	0.75	0.5	0.25	0.5	1	0.25	1	0.75	0.25	0.25	1	0.25	1	0.5	0.5	0.25	1	1	0.25	1	0.75	0.25	0.75	0.25	0.25	0.25	0.5	0.75	0.25	0.25	1	0.75	0.25	0.25	0.5	0.25	0.25	0.25
113	0	0	0.75	1	0.25	1	1	0.5	0.25	0.5	1	0.25	0.75	0.5	0.25	0.5	0.5	0.25	0.5	0.5	1	0.25	0.5	0.25	0.25	0.75	0.25	1	0.5	0.25	0.75	1	0.5	0.25	0.25	0.75	0.25	0.25	0.25	0.75	0.25	1	1	0.25	1	1	1	0.5	0.25
114	0.333333	1	0.25	0.25	0.25	0.25	0.25	0.75	0.5	1	0.5	0.25	0.25	1	0.5	0.25	1	0.75	0.25	1	0.25	0.75	0.25	0.5	0.25	0.25	0.75	0.25	0.25	0.25	0.25	0.25	0.25	0.25	1	0.5	0.5	0.25	1	1	0.25	0.25	0.75	1	1	0.25	1	0.75	1
115	0	1	0.5	0.75	0.25	0.75	0.25	0.75	0.75	0.25	0.25	0.5	0.25	0.5	0.75	1	0.5	0.25	0.25	0.25	0.25	0.25	0.5	0.25	1	1	0.5	0.25	0.75	0.75	0.75	0.25	0.25	0.25	0.75	1	0.25	0.75	0.25	0.75	0.25	0.5	1	0.25	0.25	0.25	0.25	0.5	1
116	0.666667	0	0.75	0.25	1	0.75	0.75	0.25	0.5	0.25	1	0.25	1	1	0.25	0.25	0.75	0.25	0.75	0.25	0.5	0.25	0.25	0.25	0.25	1	1	0.25	1	1	1	1	0.5	1	0.25	0.75	0.75	1	1	0.25	1	1	1	0.5	0.5	0.75	1	0.25	0.75
117	0	1	1	1	1	0.5	1	0.25	0.75	0.25	0.5	0.5	1	0.25	1	0.75	1	0.5	1	0.5	0.25	0.75	1	0.5	1	0.5	0.25	0.25	0.25	0.5	0.25	1	0.25	0.5	1	0.25	0.75	0.25	0.5	0.25	0.5	0.25	0.75	1	0.5	0.25	0.5	1	0.5
118	1	0.333333	0.5	0.25	0.75	1	1	1	0.25	0.5	0.25	0.25	0.25	1	0.25	0.25	0.25	1	0.75	0.5	0.75	1	1	0.5	0.75	1	0.25	0.25	0.25	0.5	0.5	1	0.25	0.5	1	0.5	0.75	0.25	0.25	0.75	0.25	0.25	0.75	1	1	1	0.75	0.5	0.25
119	0.666667	0.333333	0.75	0.25	0.25	0.25	0.25	0.25	0.75	0.5	0.25	1	0.5	1	1	1	1	0.5	1	1	0.25	0.25	0.25	0.5	0.75	1	1	0.75	0.5	0.5	0.75	1	1	1	0.25	0.75	0.25	0.75	0.5	0.5	1	1	1	0.25	0.5	0.5	0.75	1	1
120	0	0.666667	0.5	0.5	0.75	0.5	0.25	0.5	0.5	0.25	0.25	0.75	1	0.25	0.75	0.75	0.25	0.25	0.5	1	0.5	0.75	0.25	0.25	0.5	1	0.5	0.25	0.75	0.25	0.25	0.75	0.5	0.25	1	0.25	1	1	0.25	0.75	0.25	0.5	0.25	0.25	1	1	0.25	0.5	0.25
121	0	1	0.75	0.25	0.5	1	1	0.75	0.5	1	0.5	0.25	0.25	0.75	1	1	0.25	1	0.75	1	0.75	0.25	0.25	0.5	0.25	0.25	0.25	0.25	0.25	0.5	0.5	0.5	0.75	0.5	0.25	0.5	0.25	1	0.5	0.75	0.25	0.25	0.75	1	0.25	1	0.75	0.5	0.25
122	0.333333	0	1	0.5	0.5	0.75	1	0.25	0.25	0.25	0.25	0.25	1	0.25	1	0.75	1	0.25	0.25	0.75	0.25	1	1	0.25	0.25	1	0.25	0.25	0.25	1	1	0.25	0.25	0.5	1	0.75	0.25	0.25	0.25	0.25	0.25	0.75	0.25	0.25	0.25	1	0.75	0.5	0.75
123	0	0	0.25	0.25	0.25	1	1	0.25	0.5	0.25	1	0.5	0.75	0.5	0.5	0.5	0.25	1	1	0.25	0.25	0.25	0.25	0.75	0.25	0.25	1	1	0.5	0.5	0.25	1	0.25	0.5	1	0.5	0.25	0.5	0.5	0.25	0.5	0.25	0.25	0.25	0.75	0.25	0.25	1	0.25
124	0	0.333333	0.75	0.25	0.5	1	0.25	1	1	0.25	0.5	1	0.25	0.5	0.5	0.25	0.75	0.5	0.75	1	1	0.25	0.25	0.75	0.25	0.25	0.25	0.25	0.5	0.25	0.75	0.75	0.75	0.25	0.5	0.25	0.25	1	1	0.25	0.25	0.5	0.25	0.25	0.5	0.75	0.5	0.75	0.5
125	0	0	0.25	1	0.5	1	0.25	0.5	0.5	1	0.25	0.75	0.25	1	1	0.75	0.25	0.75	0.25	1	1	0.5	0.5	0.75	0.25	0.5	1	0.25	0.25	0.25	0.75	0.25	0.5	0.25	0.25	0.75	0.25	1	1	0.75	0.25	0.75	0.5	0.25	0.25	1	0.5	0.75	1
126	1	0.333333	0.25	0.25	0.5	0.75	0.25	0.5	0.25	1	1	1	1	0.25	1	0.25	0.25	0.25	0.75	0.5	1	0.25	0.5	1	0.25	0.5	1	0.5	1	1	0.75	0.25	0.25	0.5	0.25	0.25	0.25	0.75	0.25	0.25	0.5	0.75	1	0.5	0.25	0.25	0.25	0.25	1
127	0.666667	0.666667	1	1	1	0.75	1	0.25	0.25	0.25	0.5	0.5	0.5	1	0.75	0.5	0.75	1	0.5	0.5	0.75	0.25	0.5	0.5	1	0.5	1	0.25	0.5	0.25	0.75	0.5	0.5	0.5	0.75	0.5	0.25	0.75	1	0.25	0.75	0.25	0.25	0.25	0.75	0.25	0.75	0.5	1
128	1	0	0.25	0.25	0.5	1	0.75	0.5	0.5	0.5	0.75	0.25	0.25	0.75	0.5	1	0.5	1	0.25	1	1	1	0.5	1	0.5	0.25	0.75	0.25	0.5	0.25	0.25	0.5	1	0.25	0.5	1	0.25	0.5	0.75	0.5	0.5	0.25	0.75	0.25	0.5	1	0.5	1	1
129	0	0.666667	0.75	0.5	0.25	0.25	0.5	0.25	0.25	1	0.25	0.25	0.75	0.25	0.25	0.75	0.75	0.25	0.25	0.75	0.25	0.25	0.75	0.75	0.25	0.25	0.25	0.75	0.25	0.25	0.75	0.25	0.25	1	1	0.25	1	0.75	0.25	1	0.75	0.25	0.25	0.75	0.25	0.25	0.25	0.5	0.25
130	1	0.333333	0.5	1	0.25	0.25	1	0.25	0.25	1	0.75	0.75	1	1	1	1	0.5	0.25	1	0.25	0.25	1	0.25	0.75	0.75	0.25	0.75	1	0.5	0.75	0.5	0.25	1	1	0.25	0.75	1	0.5	0.25	1	0.5	0.25	1	0.5	0.25	0.75	1	1	0.25
131	0.333333	0.333333	0.25	0.25	1	0.5	0.25	1	1	0.25	0.25	0.25	1	0.5	0.75	0.75	0.5	0.25	0.25	0.25	0.25	1	1	0.25	0.75	1	0.25	0.5	1	1	0.25	1	0.25	1	0.75	0.25	0.75	1	0.75	0.25	0.25	0.5	0.25	0.75	0.5	0.25	0.75	0.5	0.5
132	1	1	0.5	1	0.75	0.25	1	0.75	1	0.75	1	0.5	0.25	1	0.5	1	1	0.5	0.25	0.25	1	1	0.25	0.5	0.5	1	0.25	0.25	1	0.25	0.25	0.25	0.5	0.25	0.25	0.25	0.75	0.25	1	1	0.25	0.75	1	0.25	0.75	1	1	0.5	0.25
133	0	1	0.5	1	0.25	0.5	0.25	0.25	0.5	1	0.75	0.5	0.25	1	0.5	1	0.25	0.25	0.5	0.75	0.5	1	0.75	0.25	1	0.25	0.5	0.25	1	0.75	0.75	0.25	1	1	1	0.75	0.5	0.25	0.25	1	1	0.25	0.75	0.75	0.5	0.5	0.75	0.25	0.25
134	1	0.333333	0.25	1	0.25	1	1	0.75	0.5	0.75	0.25	1	1	0.5	1	0.5	1	0.25	0.25	0.75	0.5	0.25	1	0.25	1	0.25	0.5	0.25	0.25	0.5	0.75	1	0.75	0.25	1	0.25	0.75	0.25	0.5	0.5	0.25	0.75	0.25	0.25	0.75	0.75	1	0.75	0.5
135	0.333333	0.333333	0.75	0.25	0.25	0.25	1	0.5	1	1	0.75	0.75	0.25	0.25	0.5	0.25	1	1	0.25	1	0.5	1	0.5	0.25	0.25	0.5	1	1	1	0.75	1	0.5	1	0.25	1	0.5	0.5	0.75	1	0.25	1	0.5	0.25	0.25	0.5	0.25	0.25	0.75	0.5
136	0.666667	0	0.25	0.25	1	1	0.5	1	1	0.75	1	0.75	0.5	0.25	0.25	0.75	1	0.25	1	0.25	0.5	0.75	1	0.25	0.25	0.5	0.75	0.25	0.25	0.25	1	1	0.25	1	0.25	0.5	0.25	0.25	0.5	0.75	0.5	0.25	1	0.5	1	1	1	0.5	0.25
137	0.666667	0	0.25	0.25	1	0.5	0.75	0.5	0.25	1	1	0.75	0.75	0.25	1	1	0.25	0.25	0.25	1	1	0.25	1	0.25	0.25	0.25	0.25	0.75	0.25	0.25	0.5	0.75	0.25	0.25	0.25	1	1	0.25	0.25	1	0.5	0.25	0.25	0.25	0.5	0.25	0.25	0.5	0.25
138	1	1	1	0.25	1	1	0.5	0.5	0.5	0.75	0.25	0.25	0.75	1	0.5	1	1	0.25	0.75	0.5	0.75	0.5	1	0.75	0.25	1	1	0.5	0.75	0.25	1	1	0.25	1	0.25	1	0.5	0.75	0.5	0.5	0.25	0.25	0.25	0.5	0.75	0.75	1	0.75	0.25
139	0.666667	0	0.75	0.25	1	1	0.25	1	0.5	0.25	0.25	0.5	0.75	0.25	0.5	1	0.75	0.5	0.5	1	0.25	0.5	0.25	0.5	0.5	0.75	0.25	1	0.5	0.25	0.25	0.75	0.25	0.5	0.25	0.25	0.25	0.75	0.25	0.25	0.5	0.25	1	0.5	0.25	0.25	1	0.75	0.25
140	0	1	0.5	1	0.25	1	1	0.25	0.5	0.75	0.5	1	1	0.25	1	0.5	1	0.75	0.5	0.75	0.5	0.25	0.25	0.75	0.25	1	0.75	0.25	0.75	0.25	0.25	0.75	0.5	0.25	0.5	0.75	0.25	0.25	0.75	0.25	1	0.5	0.75	0.25	0.25	1	1	0.5	0.5
141	1	1	0.5	0.25	1	0.5	0.25	1	0.25	0.25	0.25	1	0.25	1	0.75	0.25	0.75	1	1	0.5	0.75	0.25	1	0.5	0.25	0.75	1	0.75	0.5	1	0.5	0.5	0.25	1	0.25	0.25	0.25	0.25	0.5	1	1	0.5	0.25	1	0.5	0.25	0.5	0.25	0.5
142	1	0.333333	1	1	0.5	0.25	0.25	0.25	0.5	0.5	0.25	0.5	0.25	0.5	0.25	0.25	0.25	0.25	0.25	0.5	0.5	0.25	0.25	1	0.5	0.25	0.25	1	0.25	0.5	0.25	0.75	1	0.25	0.25	0.5	0.25	0.25	1	0.25	0.25	1	0.25	0.25	0.25	0.25	0.25	1	0.25
143	0.666667	0.333333	1	0.75	0.25	1	0.75	1	1	0.5	0.5	0.75	0.5	0.5	0.25	0.25	0.5	0.25	0.5	0.25	1	1	0.25	0.5	0.25	0.25	0.25	1	0.5	0.75	1	0.25	1	0.5	0.75	0.25	1	0.5	0.75	1	0.5	1	0.25	0.25	0.25	0.25	0.5	1	0.5
144	0	0	0.25	0.25	1	0.75	1	0.75	0.75	0.5	1	1	1	0.25	0.5	1	1	0.25	0.25	1	0.25	0.75	0.25	0.5	0.5	1	1	1	1	1	0.25	0.75	0.25	0.25	0.25	0.25	0.5	0.75	1	1	1	0.25	0.75	0.75	0.25	1	0.25	0.5	0.5
145	0	1	1	0.5	0.25	0.5	0.75	0.75	1	1	1	1	1	1	0.5	0.25	1	0.5	1	0.75	1	0.25	1	1	0.25	0.75	0.75	0.75	0.25	0.5	0.5	0.5	0.5	0.75	1	0.5	1	0.25	0.25	1	0.5	1	0.25	0.25	0.75	1	1	1	0.25
146	1	0.666667	0.25	0.25	1	0.5	0.75	0.75	0.25	0.5	0.25	0.25	0.25	0.5	1	1	1	0.25	0.75	1	1	0.25	1	1	0.5	1	1	1	0.75	1	0.25	0.5	0.5	1	1	0.5	1	0.5	1	0.75	0.75	1	0.5	0.25	0.75	1	1	1	0.25
147	0	0.666667	0.25	0.25	0.25	1	1	0.75	1	0.25	0.25	1	0.75	0.75	0.75	0.5	0.25	0.25	0.25	0.75	0.25	0.25	0.25	1	0.75	1	1	1	0.5	1	1	1	1	1	0.75	1	0.25	1	0.25	0.25	1	0.75	1	1	0.25	1	1	0.25	0.25
148	0	0	0.75	1	0.5	0.25	0.5	0.5	0.25	0.5	0.75	0.25	1	0.25	0.25	0.25	0.25	0.75	1	1	0.25	1	1	0.25	1	0.25	0.25	0.25	1	1	0.75	0.75	1	1	1	1	1	1	1	0.5	1	1	0.25	0.25	0.5	1	0.25	0.25	0.5
149	0.333333	1	1	1	0.75	0.25	1	1	1	0.25	0.25	0.25	0.25	0.75	0.75	0.75	0.75	1	0.25	0.25	0.75	0.75	1	1	0.25	0.75	1	0.25	0.5	0.5	1	1	0.25	1	1	0.25	0.25	1	1	0.5	0.25	0.25	0.25	1	1	1	0.75	0.5	0.5
150	1	0.666667	1	0.25	0.25	0.75	0.5	0.5	0.25	0.5	0.25	0.5	1	0.75	1	1	1	1	0.25	1	1	0.25	0.25	0.75	0.5	1	0.5	1	0.75	0.75	0.5	0.25	1	0.25	1	0.25	1	1	0.75	0.25	1	0.25	0.75	0.75	0.5	1	0.75	0.25	1
151	0	0	0.25	0.25	0.75	0.75	0.5	0.75	1	0.75	1	0.25	1	0.25	1	1	1	0.25	0.25	0.75	0.5	0.5	0.75	0.25	0.5	0.5	0.25	1	0.5	1	0.25	0.75	1	1	0.75	0.5	1	0.5	0.25	1	1	0.75	1	1	1	0.25	0.25	0.25	1
152	0	1	0.25	0.5	0.75	0.25	1	0.75	0.25	1	1	1	0.5	0.5	0.5	0.5	0.25	1	0.25	0.25	1	1	0.5	1	1	1	0.25	0.25	1	1	0.25	1	1	1	0.75	0.25	0.25	0.75	0.25	0.25	0.25	1	0.5	0.25	0.25	1	0.5	0.5	1
153	1	1	1	1	1	1	0.75	1	0.5	1	0.75	0.25	1	0.75	0.75	0.25	1	0.25	0.5	0.25	1	0.5	0.25	1	0.5	0.75	1	0.25	1	1	0.25	0.5	1	1	1	1	0.5	0.75	0.5	0.25	0.25	0.75	0.25	1	0.25	1	1	0.25	0.75
154	1	0.666667	0.25	0.75	1	0.25	0.25	1	0.5	1	0.25	0.25	0.25	0.25	0.75	1	1	1	0.5	0.25	0.25	0.5	0.75	1	1	0.75	1	0.25	0.5	0.25	0.5	0.75	0.25	0.5	0.5	0.25	0.75	0.75	1	0.25	0.5	0.25	0.25	0.5	0.25	0.5	0.25	0.25	0.25
155	1	0.333333	1	0.25	0.25	0.25	1	1	0.25	1	1	1	1	0.75	0.25	0.5	0.5	1	0.25	0.75	0.25	0.5	0.25	0.25	0.5	0.25	1	0.25	1	1	1	0.75	1	1	1	1	1	1	0.25	0.25	0.25	1	1	0.5	1	1	0.75	1	1
156	0	0	1	1	0.75	1	0.25	0.75	1	1	0.75	1	0.75	1	1	1	0.5	0.25	1	0.25	0.25	0.25	1	0.25	0.25	0.75	1	1	1	0.25	1	0.75	0.75	0.25	0.75	0.25	1	0.25	0.25	0.25	0.5	0.5	1	0.5	0.5	0.25	0.25	1	1
157	0	0.333333	1	1	0.75	0.75	0.75	0.25	0.25	0.5	1	1	1	1	0.25	0.5	0.25	0.5	0.25	0.25	1	0.5	1	1	1	0.75	1	0.25	0.75	0.25	0.5	0.5	0.75	0.75	0.75	1	1	1	1	0.5	0.25	1	0.5	0.75	0.5	0.75	0.75	1	1
158	1	0.666667	0.25	0.25	1	0.25	0.75	0.75	1	1	1	0.25	0.75	0.75	1	0.25	0.25	0.25	0.25	1	0.25	0.5	0.5	0.25	1	0.75	0.75	0.25	1	0.25	0.25	1	1	0.25	1	1	0.75	0.25	0.75	0.75	0.75	0.75	0.75	0.25	0.25	1	0.75	1	0.25
159	0	1	0.25	0.25	1	0.25	0.25	0.25	0.25	1	1	0.25	1	0.25	0.75	0.75	0.25	0.5	0.25	0.25	0.25	0.5	0.5	0.25	0.5	0.25	1	0.25	0.25	0.75	0.5	0.25	0.25	0.25	1	0.5	0.5	0.75	0.25	0.25	0.75	0.25	1	1	1	0.25	0.5	0.25	0.25
160	0	0.333333	1	0.5	0.5	0.75	0.5	0.25	1	1	1	1	0.5	1	0.25	0.25	0.75	1	0.5	1	0.5	0.75	0.25	1	0.25	0.25	0.25	1	0.75	1	1	1	1	0.5	1	0.5	1	1	0.75	0.5	0.25	1	0.25	0.5	1	0.25	0.25	1	1
161	0.333333	0.666667	1	0.25	0.25	0.25	0.5	0.5	0.5	0.25	1	0.25	1	1	0.25	1	1	0.5	1	0.25	1	1	1	0.75	0.75	1	0.25	0.25	0.5	1	0.75	0.5	1	0.75	0.75	1	0.5	0.25	0.75	0.25	0.25	1	1	0.5	0.5	0.75	0.25	0.25	0.25
162	0.333333	0	0.25	0.5	1	0.25	0.5	1	1	0.25	0.25	0.25	0.75	0.25	1	0.25	1	0.5	0.25	0.25	1	0.5	0.25	1	0.5	0.5	0.25	0.75	0.25	0.25	0.25	0.25	0.25	1	0.75	0.25	0.25	1	0.75	0.25	0.25	1	0.25	0.5	1	0.5	0.5	0.75	0.5
163	0	1	0.5	0.5	0.25	1	0.25	0.25	1	0.25	0.25	0.25	1	0.25	1	0.5	1	1	0.75	0.25	0.75	0.25	0.5	0.25	0.25	1	0.25	0.75	0.25	0.25	0.25	0.25	0.25	0.25	0.5	0.25	0.5	0.75	1	0.5	0.25	0.25	0.25	0.25	0.75	0.5	0.5	1	0.5
164	1	1	1	0.5	0.25	0.25	1	0.25	0.75	1	1	0.25	0.5	1	1	1	0.25	0.75	0.5	0.25	0.25	0.25	0.25	0.25	0.75	0.75	0.25	0.25	0.75	0.75	0.5	0.25	0.25	0.25	1	0.5	0.75	0.75	0.25	1	1	1	1	0.75	0.5	0.5	0.25	0.25	0.25
165	0.333333	0.666667	0.25	0.25	0.25	0.75	0.5	0.5	0.5	1	1	1	1	0.75	0.5	0.5	0.25	0.25	0.25	0.25	0.75	0.5	0.5	0.25	0.25	0.25	0.25	0.25	0.75	0.5	0.5	0.25	0.25	0.25	0.25	0.75	0.75	0.5	0.25	0.25	0.25	0.25	0.5	0.5	0.5	0.75	0.5	1	0.25
166	0	0	1	0.25	0.5	1	0.25	0.75	1	0.25	0.25	1	0.25	0.25	1	0.5	0.25	1	1	1	0.25	0.25	0.75	1	0.25	0.25	1	0.25	0.25	1	0.25	0.25	0.75	0.25	0.25	1	0.25	0.75	1	0.25	0.25	1	0.25	0.25	1	0.5	0.25	1	0.5
167	1	0.666667	0.5	0.5	0.5	0.75	0.25	0.25	0.75	0.75	0.75	0.5	0.25	0.75	1	0.5	1	0.5	1	0.25	1	1	0.75	0.75	0.25	1	1	0.75	0.75	0.75	1	0.25	1	0.25	0.25	0.25	0.5	0.25	0.25	0.25	1	1	0.25	1	0.75	0.5	0.25	0.25	1
168	0	0	0.25	0.5	0.75	0.25	0.5	0.5	0.25	0.25	0.25	0.5	0.75	0.25	1	1	1	1	0.25	0.25	0.25	0.75	0.25	1	0.25	0.25	1	0.25	0.75	0.25	0.5	0.75	1	0.25	0.25	0.25	0.25	0.75	0.25	0.25	0.25	0.25	0.5	0.25	1	1	1	1	0.25
169	1	0.333333	0.5	0.25	0.25	1	0.75	0.25	0.25	0.5	0.25	1	1	1	1	0.25	0.5	0.5	1	1	0.5	0.5	0.25	0.5	0.5	0.25	1	1	1	1	0.25	0.25	0.25	0.25	0.25	0.5	0.5	1	0.5	0.25	1	1	0.5	0.25	1	0.25	1	0.75	0.25
170	1	0.333333	0.5	1	1	0.25	0.25	0.25	0.75	0.25	0.75	0.5	0.5	0.25	1	0.25	0.5	0.75	0.5	0.25	1	0.25	0.25	0.25	1	0.25	0.75	0.75	1	1	0.25	0.5	0.25	0.75	0.75	0.25	0.5	0.25	0.25	0.25	0.75	0.25	0.75	1	1	1	1	1	0.5
171	0.333333	0	0.5	0.5	0.5	0.5	1	0.25	0.75	0.75	1	0.75	0.25	0.25	1	0.75	0.25	0.25	0.25	0.25	0.25	0.25	1	0.25	0.75	0.25	0.25	0.75	0.75	0.25	0.25	0.75	1	0.5	0.5	0.75	0.25	0.75	0.5	0.25	0.25	1	0.75	0.25	0.25	1	1	0.5	0.5
172	1	0	0.75	0.5	0.25	0.75	0.5	0.25	0.25	0.25	0.5	1	1	0.25	1	1	0.5	0.5	0.5	0.25	1	1	0.25	0.5	0.5	0.5	0.5	0.5	0.25	1	0.25	1	1	0.25	1	0.5	0.25	0.25	0.25	0.75	0.75	0.25	0.75	1	0.25	1	1	0.75	0.25
173	0	0	0.75	0.5	0.25	0.25	0.25	0.5	0.75	1	1	0.5	0.25	0.25	0.25	0.25	0.25	0.25	1	0.25	1	0.75	0.25	0.25	0.75	0.75	1	0.25	0.75	1	0.75	0.25	1	0.5	1	0.75	0.5	0.25	0.25	0.25	0.25	0.25	0.5	0.5	0.25	1	1	0.5	0.25
174	1	0.333333	1	0.5	0.5	0.25	0.25	0.5	1	0.5	0.25	0.25	1	0.25	0.75	0.5	0.25	0.75	1	1	0.25	1	0.25	1	0.25	0.25	0.5	1	1	1	0.5	0.75	1	0.75	0.75	1	0.25	0.75	1	0.25	0.25	0.25	0.25	0.25	0.25	0.75	0.25	0.75	0.75
175	0.333333	0	0.5	1	0.25	1	0.25	0.25	0.25	0.5	0.25	0.75	0.5	0.5	1	1	0.5	0.75	0.25	0.25	0.25	1	0.5	1	0.5	0.25	0.25	0.25	1	0.75	1	0.25	1	0.5	0.25	0.5	0.5	0.25	0.25	1	0.25	1	0.25	0.25	0.5	0.75	0.5	0.25	0.25
176	0	0	0.5	0.25	1	0.25	0.25	0.25	0.75	0.25	0.25	0.75	0.25	1	0.25	1	1	0.75	0.25	0.25	1	0.75	0.25	0.25	1	0.75	0.25	0.25	0.25	0.75	0.5	1	1	0.25	0.25	1	0.75	0.75	0.5	1	0.75	1	1	1	0.25	0.25	0.5	0.25	0.5
177	0	0	0.25	0.25	0.25	0.75	1	0.25	0.75	0.25	0.25	0.5	0.75	0.75	0.25	0.75	0.25	0.25	0.25	0.25	1	0.5	0.25	0.25	0.25	0.25	0.25	0.75	0.25	0.25	0.5	1	0.25	0.75	0.25	0.75	0.5	0.75	1	0.25	0.25	0.25	0.75	0.25	0.25	0.25	0.75	0.25	0.5
178	0.333333	1	1	0.75	0.25	0.25	0.5	0.5	0.75	1	1	0.75	1	0.75	1	0.25	0.75	0.25	0.25	0.25	0.25	0.5	0.25	0.5	0.75	0.75	0.25	0.25	0.25	0.25	1	0.75	0.25	1	1	0.25	0.25	1	0.25	1	1	0.5	0.75	0.25	0.25	0.5	0.5	1	1
179	0.333333	0.333333	1	0.25	0.25	0.25	0.25	0.5	0.75	0.75	0.25	0.75	0.75	1	0.25	0.5	0.75	0.25	1	0.25	0.75	0.5	0.75	1	0.25	1	0.75	0.5	0.75	0.25	0.25	0.25	0.25	0.5	0.75	0.25	0.5	1	1	0.25	0.25	0.25	0.5	0.75	1	0.25	0.25	0.25	0.5
180	0.333333	0.666667	1	1	1	1	0.25	1	0.5	0.75	0.25	0.75	0.25	1	0.25	0.75	0.75	0.25	0.25	1	0.5	1	1	0.5	0.25	1	0.5	0.5	0.25	1	0.75	0.5	1	0.25	1	0.75	0.25	0.25	0.25	0.5	0.75	0.5	0.25	0.75	0.25	1	0.25	0.75	0.25
181	0.333333	1	0.25	0.5	0.25	0.5	0.25	0.75	1	0.25	0.75	0.25	0.5	0.25	0.75	0.5	0.25	0.5	0.75	1	0.25	0.5	1	0.75	0.25	0.5	0.25	1	1	0.5	0.75	1	0.25	0.25	0.5	1	0.5	0.25	1	0.25	1	1	0.5	0.25	1	1	1	0.25	0.75
182	0.333333	0	1	0.25	1	0.5	0.5	0.5	1	0.5	1	0.25	0.5	0.25	0.25	0.25	0.25	0.75	0.25	0.75	0.25	0.5	0.25	0.5	0.75	0.25	0.75	0.25	0.75	1	1	1	0.25	0.25	0.25	1	0.25	0.25	0.25	0.75	1	1	1	1	0.75	0.25	0.5	0.75	0.25
183	0	0.333333	0.25	0.5	1	0.25	0.5	0.5	1	0.25	0.25	0.25	0.25	0.25	0.75	0.25	0.25	0.75	0.25	1	0.75	1	1	1	0.25	0.75	0.25	0.25	0.75	1	0.25	0.25	0.75	1	1	1	0.25	0.5	1	0.5	0.25	1	0.25	0.25	0.25	0.5	0.25	0.25	0.75
184	0	1	0.5	0.25	0.25	0.75	1	0.5	0.5	0.75	0.25	0.25	0.75	0.5	1	0.25	1	0.75	0.25	0.25	1	1	0.75	0.25	0.25	0.5	0.25	0.25	1	0.5	0.25	0.25	0.25	0.75	0.25	0.75	0.25	0.25	1	0.5	0.75	0.25	0.25	0.5	0.25	0.25	0.25	0.25	0.5
185	0.333333	0.333333	0.25	0.5	0.25	0.75	0.5	0.25	1	1	1	0.75	0.25	0.5	0.5	0.5	0.25	0.5	0.75	0.5	0.25	0.5	0.25	0.75	0.5	0.75	0.25	1	0.5	0.5	1	0.25	0.25	0.75	0.75	0.25	0.25	0.25	0.5	0.25	0.25	1	1	1	1	1	0.5	0.25	0.25
186	0	0.333333	1	0.5	1	1	0.75	0.25	0.5	0.25	1	0.25	1	0.5	1	0.25	0.75	0.5	0.75	1	0.75	0.25	0.5	0.25	0.25	0.25	0.75	1	0.75	0.25	1	0.25	0.5	0.25	0.75	0.5	0.25	0.5	0.5	0.75	0.25	0.75	0.25	0.5	0.5	0.5	0.75	0.5	0.25
187	1	0	1	0.25	1	0.5	0.25	0.75	0.75	1	0.25	1	1	1	0.25	1	0.75	0.75	0.25	0.25	0.25	0.25	0.25	0.75	1	1	0.5	0.75	0.25	0.5	0.25	0.25	0.75	0.5	1	0.75	0.25	1	0.25	0.75	0.25	0.75	0.5	0.75	0.75	0.75	0.75	0.5	0.75
188	0	1	1	0.25	0.25	0.5	0.5	0.25	0.5	1	0.5	1	1	0.25	0.25	0.25	0.25	0.25	1	0.5	0.75	0.75	0.5	0.25	0.25	0.25	0.5	0.25	0.25	0.25	0.25	0.25	1	0.25	1	1	0.25	0.75	1	1	0.25	1	0.25	0.75	0.75	0.5	0.25	0.5	0.25
189	0	0	0.5	0.25	1	0.25	1	1	0.25	0.25	0.5	0.5	1	0.75	0.25	1	0.75	0.25	0.25	0.5	1	0.25	1	0.25	0.25	0.25	0.5	0.25	0.5	0.25	0.25	1	0.5	0.25	0.5	0.25	0.25	1	0.5	0.25	0.25	0.5	1	1	1	0.25	1	1	0.75
190	0.666667	0.666667	0.75	0.25	1	1	1	0.75	0.25	0.5	0.75	0.5	0.25	0.75	0.5	0.25	0.25	0.25	0.25	0.5	0.25	0.25	0.25	0.25	1	1	0.25	1	0.5	0.25	0.75	1	0.5	0.25	1	0.25	0.5	1	0.5	0.25	0.75	0.75	1	0.25	0.25	0.25	0.25	0.75	0.5
191	0.666667	1	0.75	0.25	0.75	0.5	0.5	0.25	0.75	1	1	0.75	1	0.25	1	0.25	1	0.5	0.25	0.5	0.75	0.25	0.25	0.5	0.25	0.5	0.75	1	0.25	0.5	0.5	1	1	1	0.25	0.75	0.25	0.25	0.5	0.75	0.25	0.25	0.75	0.5	0.25	1	0.25	1	1
192	0.333333	0.333333	1	0.5	0.5	0.25	0.75	0.5	0.25	1	0.5	0.25	0.5	1	0.25	0.25	0.25	1	0.25	0.75	0.25	0.25	0.75	0.5	0.75	1	0.25	0.25	0.5	0.25	0.25	0.25	0.5	1	1	0.5	0.25	0.5	1	0.25	0.75	0.25	0.25	0.25	0.5	0.5	0.25	0.25	1
193	0.333333	0.666667	0.25	0.25	0.25	0.5	1	0.25	0.5	0.25	0.5	1	0.5	1	0.5	0.25	0.25	1	0.25	1	1	0.25	0.75	0.75	0.25	0.25	1	0.25	1	1	1	0.25	0.5	0.25	0.25	0.25	0.5	1	0.25	0.25	1	0.25	1	0.5	0.25	0.25	1	0.5	0.5
194	0	1	0.75	0.5	1	0.25	1	0.75	0.5	0.25	0.25	0.75	1	0.25	0.75	0.25	0.25	0.75	0.75	1	0.25	0.25	0.25	1	1	0.75	0.5	0.25	0.25	0.75	1	0.25	0.75	0.25	0.25	0.75	0.75	1	0.25	0.25	0.25	1	1	1	0.5	0.5	0.5	0.25	0.25
195	1	1	0.25	0.75	0.5	1	0.25	1	0.25	1	0.25	0.5	0.75	0.75	0.5	0.25	1	1	1	0.75	1	0.75	1	1	1	0.5	1	0.5	0.5	0.25	0.25	0.5	0.5	0.25	0.25	0.5	0.5	0.5	0.25	0.25	0.25	0.75	1	0.5	0.5	1	1	0.5	0.25
196	1	1	0.25	0.25	0.25	0.5	0.5	1	0.25	0.25	0.5	0.5	0.75	0.5	0.25	0.75	1	0.5	0.25	0.25	0.5	1	1	0.5	0.75	0.75	0.25	0.25	0.75	0.25	1	0.75	0.25	0.25	0.25	0.5	0.75	0.5	0.25	0.25	0.5	0.25	1	0.25	1	1	0.75	0.25	0.5
197	0.333333	0	0.5	0.25	1	0.5	1	0.5	0.25	0.25	1	1	1	0.25	0.25	0.75	0.5	1	0.5	0.5	0.25	1	0.25	1	0.5	1	0.25	0.25	0.25	0.5	0.75	0.5	0.75	0.75	1	0.25	0.25	0.25	1	0.25	0.75	0.25	0.75	0.25	0.5	0.5	1	0.75	0.25
198	1	0	1	0.25	1	0.5	0.25	0.5	0.5	0.25	0.75	1	1	0.25	0.5	1	0.5	0.25	0.25	0.25	0.5	1	0.75	0.25	0.5	0.25	0.75	0.5	1	0.25	0.25	0.25	0.25	0.5	0.25	0.25	0.25	0.25	0.25	0.5	0.25	0.5	0.25	0.25	0.25	1	0.5	0.25	0.25
199	0.666667	0	0.25	0.75	0.25	0.25	0.75	0.25	0.25	0.5	0.75	0.25	1	0.25	1	0.25	1	0.25	0.25	0.25	1	0.5	0.75	0.25	0.25	0.75	0.5	0.25	1	1	0.5	0.25	1	0.25	1	0.25	0.25	0.5	0.25	0.25	1	0.25	0.75	0.75	1	0.25	0.75	0.75	0.5
200	0.666667	0	0.5	0.75	0.25	1	1	1	1	0.5	0.25	1	0.5	0.25	1	0.5	1	0.5	0.5	0.25	1	0.25	0.25	0.25	0.5	0.25	0.25	0.25	0.25	0.25	0.5	0.25	0.25	0.25	0.75	0.5	0.75	1	0.5	0.5	0.75	0.25	0.25	0.25	0.5	0.75	0.5	0.75	1
201	0.666667	0.666667	0.5	0.5	0.25	0.75	0.5	0.25	0.25	1	1	0.25	0.75	1	0.25	0.25	0.25	0.25	1	0.25	1	0.5	0.25	0.75	0.25	0.5	0.75	0.25	1	0.25	0.25	0.75	0.25	0.25	1	0.25	0.25	0.5	0.25	0.75	0.25	1	0.5	0.75	0.25	1	0.25	1	0.25
202	1	0	0.25	0.25	1	0.5	0.25	0.5	1	0.25	1	0.75	0.5	1	0.25	0.25	0.25	0.5	0.25	1	1	0.25	0.25	0.75	0.5	0.5	1	0.25	0.25	0.25	0.75	0.75	0.5	1	0.25	1	0.25	0.25	0.25	1	1	1	0.25	0.75	0.75	0.5	0.25	0.25	0.75
203	1	1	0.5	0.25	1	0.25	0.25	0.25	0.25	0.25	0.25	0.5	0.25	0.25	1	0.5	0.5	1	1	1	0.25	0.25	0.75	1	0.75	0.75	0.25	0.5	0.5	0.25	0.25	1	0.5	0.5	1	1	0.5	0.75	0.25	0.25	0.25	0.25	0.25	0.5	0.25	0.5	1	0.25	0.75
204	0.333333	0.666667	0.5	1	1	0.5	1	1	0.25	0.5	0.25	0.25	0.5	0.75	0.75	1	1	0.25	0.25	0.25	0.75	0.5	0.75	0.25	0.75	0.75	1	1	0.25	1	0.5	0.5	0.75	0.25	1	0.5	0.75	0.5	0.75	1	1	0.25	0.5	0.75	1	0.5	0.25	0.5	1
205	0.333333	1	0.5	1	1	0.25	1	0.75	0.75	0.25	0.5	0.25	0.25	1	1	0.25	1	0.5	0.75	0.25	0.25	0.75	0.5	0.25	0.5	0.25	0.5	0.5	0.75	1	0.25	0.5	0.25	0.5	0.25	0.25	0.75	0.5	1	0.5	0.25	0.25	0.25	1	0.25	0.5	0.75	1	0.25
206	0	0	0.25	0.5	0.25	0.5	0.5	0.75	1	0.5	0.25	0.25	1	1	0.25	0.75	0.5	1	0.25	0.25	0.5	0.25	0.25	0.5	0.25	0.25	0.5	0.75	0.75	0.25	0.75	0.25	1	1	1	0.5	1	1	1	0.25	0.25	1	0.5	1	0.25	0.75	0.75	1	0.75
207	0.666667	0.333333	1	0.5	0.25	1	0.75	0.75	0.5	1	0.25	0.75	1	0.5	0.5	1	1	1	0.5	0.25	1	0.25	0.25	1	0.25	0.75	1	1	0.25	1	0.25	0.25	0.75	0.75	0.25	0.25	0.25	1	0.5	1	1	0.75	0.25	0.25	0.5	0.25	0.25	0.25	1
208	1	0	0.25	1	0.5	0.25	0.5	0.75	0.25	1	0.25	0.25	1	0.75	0.25	0.5	1	0.25	0.25	0.75	0.25	0.5	0.25	0.25	0.25	0.25	0.5	1	0.25	0.5	0.25	1	0.25	1	0.5	0.25	0.25	0.75	0.25	0.25	0.25	0.25	0.75	0.5	0.75	0.25	0.25	0.5	0.25
209	0	0	0.75	0.75	0.5	0.5	0.75	0.5	0.75	0.25	1	1	0.25	0.75	0.25	0.75	0.25	1	0.25	0.75	0.5	0.5	0.75	0.25	0.25	0.75	0.25	1	1	0.5	0.25	0.25	0.25	1	1	0.25	1	0.25	0.5	0.25	1	1	1	1	0.25	1	1	0.5	0.25
210	0.666667	0.333333	0.75	0.25	0.5	1	0.25	0.75	0.75	0.75	0.25	0.75	0.75	0.25	0.75	0.25	0.25	1	1	0.25	0.5	0.75	0.25	1	1	0.75	0.5	0.75	0.25	0.25	1	0.25	0.5	0.5	1	0.25	0.25	1	0.5	0.75	0.25	0.25	1	0.75	0.25	0.25	0.25	1	0.25
211	0.666667	0	0.75	0.75	0.5	1	1	0.25	0.25	0.25	0.5	0.25	0.25	1	0.5	0.5	1	0.75	0.25	1	0.5	0.25	0.5	0.5	0.25	1	1	1	0.25	0.5	0.75	0.25	0.25	0.25	0.25	0.5	0.75	0.5	0.25	0.25	0.5	1	1	1	1	0.25	1	0.5	1
212	1	1	0.5	0.25	1	1	1	0.5	1	0.5	0.5	0.5	0.25	0.5	0.5	0.5	0.5	1	0.25	0.25	0.75	0.5	0.25	1	0.5	0.5	0.75	0.25	0.25	0.75	0.5	0.75	0.25	0.25	0.25	0.25	0.25	0.75	0.25	0.25	0.5	1	1	0.5	0.25	1	1	0.25	0.75
213	0	0.666667	0.25	0.5	0.5	0.25	0.5	0.75	0.25	0.25	1	1	0.5	0.5	0.25	0.25	1	1	0.25	0.5	0.25	0.25	0.5	0.25	0.75	1	0.5	0.75	0.5	0.25	0.25	0.25	0.25	0.25	1	0.25	1	0.25	0.75	0.25	0.5	0.25	0.75	0.5	0.25	0.25	0.75	0.25	0.25
214	0.333333	0	0.5	1	0.75	0.25	1	0.25	0.25	0.25	0.5	0.25	0.25	0.5	1	1	0.25	0.5	0.75	0.25	0.25	1	0.5	1	0.5	0.25	1	1	0.5	0.25	0.25	0.25	0.25	0.75	1	0.25	1	0.25	0.25	0.5	0.5	0.75	0.25	0.25	0.5	0.75	0.25	1	0.25
215	0.333333	0.666667	1	0.25	1	0.25	0.75	0.5	0.25	0.75	0.5	0.25	0.25	1	0.5	0.75	0.25	1	0.5	1	0.75	0.5	1	1	1	0.5	0.5	1	0.75	1	0.5	0.75	0.75	1	0.25	0.25	1	1	0.5	1	1	0.25	0.25	0.25	0.25	0.5	0.5	0.25	0.5
216	0	0.666667	0.25	0.5	0.25	1	0.25	0.5	0.75	0.5	0.75	0.5	0.75	0.5	1	0.25	0.25	0.25	0.5	0.25	0.25	1	0.25	0.75	0.75	1	0.25	0.25	0.25	1	0.75	0.25	0.25	1	1	0.75	1	1	1	0.5	0.5	0.25	1	0.75	1	0.25	0.25	0.5	0.25
217	0.666667	0	0.5	0.5	0.25	1	0.25	0.25	0.75	0.5	0.25	0.25	0.75	0.5	0.25	0.5	1	0.5	0.5	0.75	0.25	0.75	0.25	1	0.25	1	0.75	0.75	0.25	1	0.5	1	0.25	0.5	1	0.25	0.25	0.25	0.75	0.5	0.5	0.75	0.25	0.75	1	1	0.25	1	1
218	0.666667	0	1	0.25	1	0.75	0.5	1	0.5	0.75	0.75	0.25	0.5	0.5	1	1	0.5	0.5	0.75	0.25	0.25	0.5	0.5	0.75	0.5	1	0.5	0.25	0.25	0.25	0.25	0.25	0.5	0.25	0.75	0.25	1	1	1	0.5	0.25	1	0.25	0.75	0.25	0.5	0.75	0.5	0.5
219	0	0.666667	0.25	1	0.25	1	0.25	1	0.25	0.25	0.25	0.5	0.75	0.25	0.25	0.75	0.25	1	0.5	0.5	1	1	1	0.5	0.5	0.25	0.25	1	0.25	0.75	0.5	0.25	0.5	0.5	0.25	0.25	0.75	0.25	0.5	0.25	0.25	0.5	0.75	0.25	0.25	0.75	1	0.25	0.25
220	0	0	0.5	0.5	0.5	0.75	0.5	0.5	0.25	0.25	0.25	0.75	0.25	0.25	1	0.5	0.25	0.25	0.25	0.25	1	0.75	0.25	0.25	0.25	0.25	1	1	0.5	0.25	0.25	0.25	0.25	0.25	0.5	0.25	0.25	0.25	1	0.5	0.25	0.25	1	1	1	0.25	0.75	0.75	1
221	0	1	0.5	0.5	0.5	0.75	1	1	0.5	0.5	0.5	0.25	1	0.25	0.25	0.75	0.75	0.75	0.75	0.25	0.25	0.5	1	1	0.25	1	0.75	0.25	0.5	0.5	1	0.25	0.25	1	0.25	0.25	0.25	0.25	0.5	0.25	1	1	0.75	1	0.25	1	1	0.75	0.25
222	0	0.666667	0.5	0.75	0.25	0.25	0.75	1	0.5	1	1	0.5	1	0.5	1	0.5	0.25	0.75	1	1	1	1	0.5	0.25	1	0.5	1	1	0.5	0.25	1	0.25	0.5	0.75	0.25	1	0.75	1	1	0.25	1	0.5	1	0.25	0.25	1	0.5	1	0.5
223	0	1	0.75	0.25	0.25	1	1	0.25	0.25	0.75	0.5	0.25	1	0.25	0.25	0.25	1	1	1	0.25	0.75	1	0.5	1	1	0.75	0.25	0.25	0.5	0.25	0.5	0.5	0.25	0.5	0.25	1	0.25	1	0.25	0.25	0.75	0.25	0.25	1	0.5	0.25	0.25	0.25	0.25
224	0	0	0.25	0.5	0.25	0.25	0.25	1	0.5	0.25	0.5	0.25	1	1	0.25	0.5	0.25	1	0.5	0.25	0.25	1	1	0.25	0.25	1	1	0.25	0.25	0.25	1	0.5	0.5	0.5	0.75	0.5	0.75	0.5	0.25	0.5	0.25	0.25	0.25	0.25	1	0.75	0.75	0.5	0.5
225	0.333333	0.333333	0.25	0.25	0.25	0.25	0.25	1	0.25	1	1	1	1	1	1	1	0.75	0.25	0.25	0.75	0.25	0.5	0.5	0.25	1	1	1	0.25	0.5	1	0.5	0.25	1	0.5	0.5	0.25	1	1	0.75	0.5	1	1	0.75	0.5	1	1	1	1	0.75
226	0	0	1	0.25	0.25	0.5	1	0.5	1	1	0.75	0.5	0.25	0.75	0.5	1	0.75	0.25	0.25	0.5	1	1	1	1	0.25	1	1	0.75	0.75	0.25	0.25	1	1	0.5	0.25	1	0.25	1	0.75	0.75	0.75	0.75	1	1	0.75	0.25	1	0.25	0.5
227	0	0	0.25	0.5	0.25	0.25	0.5	1	0.25	0.25	0.75	0.5	0.5	0.25	0.25	0.5	0.25	0.5	0.25	0.75	1	0.25	0.25	0.5	0.5	1	1	0.5	0.25	1	0.25	0.5	0.5	1	1	0.5	0.25	1	1	0.5	0.25	0.25	1	1	0.25	1	1	0.75	0.5
228	0.333333	0.333333	0.25	0.5	0.25	0.75	1	0.25	1	0.25	0.25	0.75	1	0.75	1	0.25	0.75	0.25	0.75	1	0.25	1	0.25	1	0.5	0.25	0.5	0.25	0.25	0.75	0.25	0.75	1	0.25	0.5	1	0.25	1	0.25	0.25	0.25	0.25	0.5	0.25	0.25	1	0.5	1	1
229	1	0.333333	1	0.5	1	0.5	0.75	0.75	1	0.25	0.75	0.75	0.25	0.25	0.25	0.5	0.75	0.25	1	1	0.75	1	0.25	0.75	0.25	1	0.75	1	1	0.25	0.25	0.25	0.75	0.5	0.25	1	0.5	0.25	0.75	0.75	1	0.25	0.25	0.75	1	0.25	1	0.5	0.25
230	0	0	0.25	0.5	0.25	1	0.5	0.5	0.5	0.5	0.25	0.5	1	1	0.5	0.75	1	0.25	0.5	1	0.25	1	0.5	0.25	1	0.5	1	1	0.5	0.25	0.25	0.25	1	1	1	0.25	0.25	0.25	0.5	0.75	1	1	0.5	0.5	0.5	0.25	1	0.25	0.25
231	1	1	0.25	1	0.5	0.25	0.5	1	0.25	1	1	0.25	1	1	0.5	0.25	0.75	0.5	0.25	0.25	0.25	1	0.75	0.5	0.25	1	1	1	1	0.25	0.25	1	0.25	0.5	1	0.5	0.5	0.5	1	0.25	0.75	0.25	1	1	1	1	0.5	0.25	1
232	0	1	0.25	0.25	0.25	0.25	0.5	1	1	1	0.75	0.25	0.25	1	0.5	0.25	0.25	0.5	1	0.25	0.25	0.25	0.25	0.75	1	0.25	1	1	0.25	0.75	0.25	0.25	1	0.25	0.75	0.25	0.75	0.25	0.5	0.5	0.25	1	1	1	0.25	0.25	0.25	0.5	0.25
233	1	0.333333	0.5	0.25	0.5	0.25	1	1	1	0.25	1	0.5	0.25	0.25	0.5	0.5	0.5	0.5	0.25	1	0.25	1	1	0.5	1	1	0.75	0.25	0.25	0.5	0.25	1	1	0.5	1	1	0.25	1	1	0.75	0.5	0.25	0.5	0.25	0.5	0.25	0.25	0.5	1
234	0	0.333333	1	1	1	0.25	0.25	0.25	0.5	0.25	0.25	0.5	0.5	0.25	0.5	0.75	1	1	1	1	1	0.25	1	0.25	1	0.25	0.25	0.75	1	1	1	1	0.25	0.5	0.75	0.25	0.25	1	0.5	1	0.25	0.25	0.75	1	0.5	0.25	0.25	1	1
235	0	1	0.5	0.25	0.75	0.5	0.25	1	0.25	1	1	0.25	1	1	0.5	0.25	0.25	0.25	1	1	0.5	1	1	0.5	0.5	0.25	0.25	0.25	1	0.25	1	1	1	1	1	0.5	0.25	0.25	0.25	0.25	1	0.5	0.25	0.5	0.25	1	0.5	0.75	1
236	1	0.333333	0.25	0.5	0.25	1	0.5	0.25	0.75	0.5	1	1	0.75	0.25	0.75	0.75	1	1	0.25	1	0.75	0.25	0.5	0.25	1	0.5	0.25	0.25	0.75	0.25	0.25	1	0.25	1	0.25	0.25	0.25	0.25	0.25	1	0.75	1	1	1	0.5	1	0.25	0.75	1
237	0.333333	1	1	0.25	1	1	0.25	0.5	0.25	1	0.25	0.25	0.25	0.75	1	1	0.75	0.25	0.75	0.25	0.25	0.25	0.5	0.75	0.25	1	1	0.25	0.25	0.25	0.25	0.5	0.25	1	0.75	0.5	1	0.5	0.25	0.25	0.5	0.25	0.5	1	0.25	0.75	0.25	0.25	0.5
238	1	0.333333	0.25	0.5	0.75	1	1	0.25	1	1	0.5	0.5	0.5	0.5	0.25	1	0.25	1	0.25	0.5	0.75	0.5	0.25	0.25	0.5	1	1	0.25	0.75	0.5	0.25	0.5	0.25	1	1	0.5	1	0.25	0.25	0.75	0.25	0.25	0.25	0.5	0.25	0.25	0.75	1	0.5
239	0	0	0.5	0.75	0.5	0.75	0.25	1	0.5	0.5	0.5	0.25	1	0.25	0.5	0.5	1	0.25	1	1	0.5	0.75	0.25	0.25	0.5	0.25	0.5	0.75	0.5	1	1	0.5	0.25	0.25	0.25	0.25	0.25	0.5	0.25	1	1	1	0.25	0.25	1	0.25	0.25	0.25	0.75
240	0.666667	0.333333	0.25	1	0.5	0.25	1	0.5	0.25	0.25	0.25	0.5	0.25	0.5	1	1	0.25	0.25	0.25	1	1	0.75	0.5	0.5	0.25	0.25	1	0.5	0.5	0.25	0.25	1	1	0.25	0.25	0.25	0.75	0.25	0.25	1	0.25	0.25	0.25	0.25	1	1	1	1	1
241	0.666667	0	0.75	1	0.25	0.25	1	0.5	0.25	0.25	1	0.25	0.25	0.75	0.75	0.5	1	0.5	0.25	0.25	0.75	0.25	0.25	0.25	1	0.25	0.5	0.25	0.25	0.75	0.25	0.25	1	0.75	0.75	0.5	1	1	0.25	1	0.25	0.25	0.5	1	0.5	0.75	1	0.25	0.5
242	0.333333	1	0.25	0.25	1	0.5	0.25	0.75	0.25	0.75	0.25	0.5	0.25	0.5	0.5	0.5	0.25	1	1	0.25	0.75	1	0.25	0.25	0.25	0.25	0.5	0.25	0.5	0.25	1	1	0.5	0.25	0.5	0.5	0.25	0.75	0.5	1	0.25	1	0.25	1	0.25	0.25	0.5	0.25	0.25
243	1	1	0.5	0.25	1	0.5	0.25	0.25	0.25	1	0.25	0.75	1	1	0.25	0.25	0.5	0.5	0.5	1	1	1	0.25	0.75	0.75	1	0.25	0.25	1	0.5	0.75	1	0.25	1	0.5	0.75	0.25	0.25	0.5	0.25	1	0.5	0.75	0.25	0.75	1	0.75	0.25	0.25
244	0.333333	1	0.75	1	1	0.5	0.25	1	0.5	0.25	0.5	0.5	0.75	0.25	0.5	1	0.25	0.5	0.5	0.5	0.25	1	1	0.25	1	0.5	0.25	0.75	0.5	0.5	0.5	1	0.75	0.25	0.25	0.5	1	0.5	0.5	1	0.75	1	0.25	1	0.25	0.25	0.25	1	0.25
245	0	0.333333	0.5	0.25	0.25	0.25	0.25	1	0.5	0.25	0.75	1	0.25	0.25	0.75	0.25	0.75	0.25	1	1	0.25	0.25	0.75	0.25	0.25	1	1	0.5	0.25	1	0.75	0.25	0.5	1	1	0.25	0.75	0.25	0.25	0.5	0.25	0.5	1	1	0.25	1	1	0.25	0.75
246	0.333333	0	0.75	1	1	1	0.5	0.25	0.75	0.5	0.25	1	0.25	0.5	0.25	0.25	1	0.25	0.75	0.75	0.25	0.25	0.75	0.25	0.75	1	0.25	0.25	0.25	1	1	1	0.25	0.75	0.5	0.25	0.5	0.25	1	0.25	0.5	0.75	0.25	0.25	0.5	0.25	1	1	0.5
247	0.333333	0	0.25	1	1	0.75	1	1	1	0.5	0.25	0.25	1	0.5	0.5	1	1	1	0.25	0.25	0.75	0.25	0.75	0.25	1	1	0.5	0.5	0.25	0.25	0.25	0.75	0.5	1	1	0.75	0.25	0.25	0.5	0.25	0.25	1	1	0.5	0.5	0.25	0.25	0.5	0.25
248	0	0	0.25	0.75	0.75	0.5	1	1	0.25	0.5	0.25	0.75	0.5	1	0.25	0.75	0.25	0.5	0.75	1	0.25	0.5	0.25	0.75	0.5	0.25	0.5	1	1	0.25	0.5	0.75	0.25	0.5	0.25	0.75	0.25	1	0.5	1	1	0.25	0.5	0.75	0.5	1	1	1	0.5
249	0.333333	0.666667	1	0.25	0.25	1	0.75	0.25	0.25	0.75	0.25	0.25	0.5	0.75	0.25	0.5	0.25	1	0.25	0.25	0.75	0.25	1	0.5	0.5	0.25	0.25	0.5	0.25	0.25	0.25	1	1	1	1	0.5	0.5	0.5	1	1	0.25	1	1	1	0.25	0.5	0.25	1	0.5
250	0	0	0.75	0.5	0.25	0.75	1	0.25	1	0.25	1	0.25	0.5	0.25	0.25	0.75	0.5	0.25	0.5	1	1	0.5	0.25	0.25	0.25	1	0.75	0.5	0.25	1	1	1	1	0.25	0.25	0.75	0.5	0.25	1	0.25	0.5	1	0.5	0.25	1	0.5	1	0.25	0.5
251	0	1	0.5	1	0.75	0.25	0.25	0.75	1	0.25	1	0.25	0.5	0.25	1	0.5	0.25	0.25	0.25	1	0.5	1	0.25	1	0.5	0.25	0.25	0.25	0.5	1	0.75	0.75	0.25	1	0.25	1	0.25	0.5	1	0.25	0.5	0.75	0.25	0.25	0.75	1	1	0.25	1
252	0.333333	0.666667	0.25	1	1	0.25	0.5	0.75	0.5	0.25	0.25	0.75	0.25	0.25	0.75	1	0.25	0.75	1	0.25	0.75	0.25	0.75	1	0.25	1	0.75	0.5	0.25	1	0.75	0.25	0.25	0.75	1	0.75	0.25	1	1	0.5	0.25	0.75	0.5	0.75	0.25	1	0.25	0.75	0.25
253	0	0	0.25	0.25	0.5	0.5	0.25	0.25	0.75	0.75	0.25	0.75	0.5	0.25	0.25	0.25	0.5	0.25	0.75	0.25	0.25	0.5	0.25	1	0.5	0.5	0.25	0.25	0.75	0.25	0.5	0.75	0.25	0.5	0.25	0.75	0.5	0.75	0.25	0.5	0.5	0.5	0.25	0.25	0.25	0.5	0.5	0.25	1
254	0.666667	0	1	0.25	1	1	0.25	0.5	0.25	1	0.75	0.5	0.5	0.5	1	0.75	0.25	0.25	0.5	0.5	0.25	0.5	0.5	1	1	1	1	0.5	0.5	0.5	0.5	0.25	0.25	0.5	1	0.5	0.25	0.75	0.25	0.75	0.25	0.25	1	0.25	0.75	1	1	0.25	0.5
255	0	0	0.25	0.5	0.25	1	1	0.75	0.25	0.25	0.75	0.25	0.5	0.5	0.25	0.75	0.25	0.25	0.75	0.75	0.25	0.75	0.25	1	0.5	0.25	0.25	0.75	0.25	1	1	1	1	0.25	0.75	1	0.25	0.75	1	0.5	0.75	1	0.25	0.5	0.25	0.5	0.25	1	0.25
256	0	0.666667	0.25	0.5	1	1	0.5	1	1	0.5	0.25	0.5	0.5	0.75	0.25	0.5	0.25	0.5	0.25	0.5	1	0.25	0.25	0.25	0.5	0.25	0.25	0.5	0.25	0.25	0.5	0.75	0.5	0.25	0.25	0.25	0.5	0.25	0.25	0.25	0.25	0.5	1	0.25	0.75	0.5	0.25	0.5	0.5
257	0	0.333333	0.25	0.5	0.25	1	0.5	0.75	0.25	0.25	1	1	0.25	1	1	0.25	0.25	0.25	1	1	0.25	0.5	0.5	1	0.75	0.25	0.5	1	1	0.5	1	1	1	0.5	0.25	0.25	0.25	0.25	1	0.25	1	0.25	0.25	0.5	0.5	0.5	0.25	0.5	1
258	0.666667	0.333333	0.5	0.25	1	0.5	1	1	0.25	0.25	0.25	0.25	1	1	0.25	0.25	0.25	0.25	0.75	1	0.25	1	1	1	0.75	0.25	0.5	0.5	1	0.5	0.5	0.25	0.5	1	1	1	0.25	1	1	1	1	0.5	1	0.25	0.25	0.25	0.25	0.25	0.75
259	1	1	0.5	0.25	0.25	0.25	0.25	0.25	1	0.25	1	0.5	1	1	0.5	0.25	0.25	0.25	0.5	0.25	0.25	1	0.5	0.25	0.75	0.5	0.25	0.5	1	1	1	1	0.25	0.25	1	0.5	0.5	1	1	0.25	1	0.25	1	1	1	0.25	0.75	0.5	0.75
260	1	0.666667	0.25	0.25	0.5	0.75	0.25	0.25	0.75	0.75	0.25	0.25	0.75	0.5	1	0.25	1	0.25	1	1	0.25	0.25	0.25	0.25	0.75	0.25	0.5	0.25	1	0.25	0.75	0.5	0.25	1	1	0.5	0.25	0.25	1	0.75	0.25	0.25	1	0.75	0.25	0.75	0.25	0.75	1
261	0.333333	1	0.5	0.5	0.5	0.25	0.25	0.25	1	0.5	0.25	0.25	1	0.75	0.25	0.5	0.75	1	0.5	0.25	0.5	0.25	0.25	1	1	1	1	0.25	1	1	0.25	0.75	0.25	1	0.5	0.25	0.75	0.5	0.5	1	0.25	0.5	1	0.25	0.5	1	1	1	0.5
262	0	0.333333	0.25	1	0.5	0.25	0.25	1	1	0.25	1	1	1	0.25	0.25	0.75	0.5	0.25	0.25	0.25	1	0.25	0.5	1	0.25	1	1	1	0.5	1	1	1	1	0.5	0.5	0.25	1	0.5	0.25	1	1	1	1	0.25	0.5	0.25	0.25	0.25	1
263	1	1	1	0.25	0.25	0.75	0.5	0.25	1	0.25	0.5	0.25	0.25	0.25	0.25	0.25	0.5	0.25	1	1	0.25	1	0.5	0.5	0.75	0.25	0.5	0.25	0.5	0.25	0.25	0.75	1	1	0.5	1	0.25	1	1	0.5	0.25	0.25	0.75	0.25	0.25	0.25	0.5	0.5	1
264	0.333333	0	1	1	0.25	0.25	1	0.5	1	1	0.5	0.25	0.5	0.5	0.25	0.5	0.5	0.75	0.25	0.5	0.25	0.75	0.5	0.25	1	0.5	0.25	0.75	1	0.25	0.25	0.25	0.75	0.25	0.25	0.25	1	0.25	1	1	0.25	0.25	0.5	0.25	0.75	1	0.25	1	1
265	0.666667	0.333333	0.25	1	0.5	1	0.25	1	0.5	0.25	0.5	0.75	1	0.25	0.5	0.5	1	0.25	0.25	0.5	1	0.25	1	0.5	1	0.25	0.25	0.75	0.5	0.5	0.25	0.5	0.75	0.25	0.25	0.5	1	0.25	1	0.25	1	0.25	1	1	0.25	1	0.5	0.25	1
266	0	1	0.5	0.25	1	0.5	1	0.25	0.5	0.25	0.5	0.25	1	0.5	0.75	0.75	0.5	0.25	0.5	1	0.5	0.25	0.75	1	1	0.75	0.5	0.75	0.25	0.25	0.25	0.5	1	1	0.5	0.25	0.5	0.75	0.5	0.25	1	0.75	0.25	0.5	1	0.75	1	0.5	0.25
267	0.666667	0.333333	0.5	0.25	0.5	0.5	1	0.5	1	0.75	0.25	0.5	0.25	0.5	1	0.25	0.5	0.25	1	0.5	0.25	1	0.5	1	0.5	0.5	1	1	0.25	0.5	1	0.75	0.25	1	0.25	0.5	0.75	0.25	0.25	1	1	0.25	1	0.25	1	1	0.25	0.75	1
268	1	0.333333	1	1	1	0.5	0.5	1	0.5	1	0.5	0.25	1	0.5	1	1	0.5	0.75	0.25	0.25	0.5	0.75	1	0.5	0.25	0.25	0.75	0.25	0.5	1	1	0.25	0.25	0.25	0.25	0.5	0.5	0.75	0.5	0.25	1	0.5	1	0.5	0.25	0.25	0.25	0.5	1
269	0	0.333333	0.25	1	0.25	0.5	0.25	0.5	0.25	1	0.25	1	1	0.25	0.25	0.5	0.25	0.25	0.5	1	0.25	0.5	0.25	1	1	0.5	0.25	0.5	0.25	0.75	0.25	1	1	1	1	0.5	0.25	0.25	0.5	0.25	1	1	0.25	0.25	0.25	0.75	0.25	1	0.25
270	0.333333	0.333333	1	0.25	1	1	0.75	0.25	1	0.5	0.25	0.75	1	0.25	0.25	0.25	0.25	0.25	0.5	0.25	0.25	0.25	1	0.25	0.75	0.5	0.5	0.25	1	1	0.25	0.25	0.25	0.25	1	1	0.25	1	0.75	0.25	0.25	0.75	0.25	0.5	1	1	0.75	0.5	0.5
271	0.666667	0.333333	0.25	0.5	1	1	0.5	1	0.5	0.75	0.5	0.25	1	1	0.25	1	0.75	0.75	1	0.25	0.25	1	1	0.25	1	0.75	0.25	1	0.25	0.25	0.25	0.75	0.25	0.25	0.75	1	1	0.5	0.25	0.25	0.5	0.25	1	1	1	0.25	0.25	0.5	0.25
272	0.333333	0	0.75	0.25	0.75	0.75	0.5	1	0.5	0.5	0.25	1	1	0.75	0.75	0.25	0.25	0.75	0.25	0.5	0.25	1	0.25	0.75	0.25	0.25	0.25	1	0.25	1	0.25	0.5	0.5	0.75	0.5	0.5	0.5	0.5	0.25	0.5	1	1	1	0.5	1	0.25	0.75	0.75	0.25
273	0	0	0.25	0.25	0.25	0.75	0.25	0.5	0.25	0.25	0.25	1	0.5	0.5	0.75	0.25	0.5	1	0.25	0.25	0.75	1	0.25	0.25	1	1	0.25	1	0.75	1	1	1	0.5	1	0.25	0.5	1	0.25	1	0.25	0.75	0.5	0.25	0.25	0.5	0.25	0.5	0.5	1
274	0.333333	1	1	1	0.25	0.25	0.5	0.25	0.5	1	0.5	0.75	0.5	0.25	1	1	0.5	0.25	0.25	0.75	0.5	1	0.25	1	0.25	0.25	1	0.75	0.25	0.25	0.75	0.25	0.75	0.25	1	0.75	0.25	0.25	0.5	1	0.25	0.5	0.5	0.25	0.25	0.25	0.5	0.25	0.25
275	1	0.666667	0.25	0.25	0.5	0.25	0.5	1	0.25	1	1	0.25	1	1	1	1	0.25	0.25	1	0.25	0.25	0.25	0.25	0.25	0.5	0.25	0.75	1	1	1	0.5	0.25	1	1	0.5	0.75	0.5	0.5	1	1	1	0.5	1	1	0.25	1	0.5	0.25	0.75
276	1	0.333333	0.25	0.25	0.25	0.5	1	0.25	0.75	0.25	0.5	0.75	0.5	0.75	0.25	1	0.25	0.5	0.25	0.25	1	0.75	0.25	0.25	0.5	0.25	0.25	0.5	0.25	0.25	0.25	0.25	1	0.25	0.5	1	0.5	1	0.75	1	0.25	0.25	0.25	0.75	1	0.25	0.5	0.75	0.75
277	0	0.333333	0.25	0.25	1	0.25	0.75	1	0.25	0.25	0.25	1	1	1	0.5	0.25	0.75	0.25	0.5	1	0.25	0.25	0.25	0.25	1	0.5	0.25	0.75	0.25	0.5	1	1	1	1	1	0.5	0.25	0.75	0.25	0.75	0.75	1	0.25	1	0.25	0.25	0.75	0.5	0.25
278	0	0.333333	1	0.5	1	0.25	0.5	0.5	0.25	1	0.25	1	1	0.5	0.25	0.75	1	0.25	1	0.75	1	1	0.25	0.75	1	0.5	0.75	0.5	1	1	1	0.75	0.75	0.75	1	1	0.25	1	0.75	0.5	0.75	0.25	0.25	1	1	0.25	0.5	0.5	0.25
279	0	1	0.5	1	0.5	0.5	0.5	1	1	0.5	0.5	0.75	1	0.5	0.25	1	1	0.25	1	0.25	0.5	0.75	0.75	0.25	0.25	1	0.75	0.75	0.75	1	1	1	1	1	1	0.25	0.25	1	1	1	1	0.25	0.25	0.25	0.25	0.25	0.5	0.75	0.5
280	0	0.333333	1	1	0.5	0.5	1	0.5	0.5	1	0.25	0.25	0.25	1	0.5	0.25	0.25	0.25	1	0.5	0.25	0.25	0.75	0.25	0.25	0.25	1	1	0.25	0.25	0.75	1	0.25	0.25	0.25	0.25	0.25	0.5	0.75	0.25	0.25	0.75	0.5	1	1	1	0.5	1	1
281	0	1	0.25	0.75	0.25	0.25	1	0.25	0.75	0.75	1	0.5	0.5	1	0.25	0.75	1	0.5	0.25	0.25	1	0.5	1	1	0.25	1	0.5	0.5	0.75	0.25	0.25	1	0.5	0.75	1	0.25	0.75	1	0.25	0.25	0.5	1	0.75	0.25	0.5	0.75	1	0.5	1
282	0	1	0.25	0.5	0.75	0.5	0.25	0.25	0.25	0.25	0.5	0.25	0.75	0.5	0.5	0.75	0.5	1	0.25	0.75	1	0.75	0.25	0.75	0.25	0.25	0.5	0.5	0.25	0.75	0.25	0.5	0.75	0.5	1	0.25	1	0.5	1	1	0.5	0.25	0.25	0.5	0.25	0.25	1	0.5	1
283	0	1	1	0.25	1	0.25	1	0.75	0.25	0.25	0.5	0.5	0.25	0.5	0.5	1	1	0.5	0.25	0.25	0.25	0.75	0.25	0.25	0.25	0.25	0.75	1	0.75	1	1	1	0.5	0.25	0.75	0.5	0.25	0.5	0.25	0.25	1	0.25	1	1	0.25	1	0.5	1	0.75
284	1	0.333333	1	1	0.5	1	0.25	1	0.25	0.5	0.5	0.75	1	0.25	0.25	0.75	1	0.25	0.5	0.25	0.25	0.75	0.25	0.5	0.75	1	0.25	0.5	0.25	0.5	0.5	0.25	0.5	0.25	0.25	0.75	0.25	0.75	0.25	0.75	0.5	0.5	0.25	0.25	0.5	1	1	0.5	0.25
285	0.666667	0	0.25	0.25	0.25	0.25	0.75	1	0.5	0.5	0.25	0.5	0.25	0.75	1	0.25	1	0.25	0.25	0.25	0.5	0.25	0.5	0.25	0.25	1	0.75	0.75	0.5	0.5	0.25	1	0.25	0.75	1	0.5	0.5	0.75	0.25	0.25	0.25	0.25	1	0.5	0.75	0.25	0.25	1	1
286	0	0	0.75	0.25	0.75	0.25	1	0.25	0.75	0.25	0.25	0.75	1	1	0.5	1	1	0.25	0.75	1	0.25	0.25	0.5	1	0.75	0.25	0.75	0.75	1	0.25	0.25	0.25	0.25	1	0.25	0.25	0.5	1	0.5	0.25	0.75	0.75	0.25	0.25	0.25	0.25	0.75	0.25	0.25
287	1	0.333333	1	1	0.25	0.5	0.5	1	0.25	0.5	0.25	0.75	0.25	1	0.75	0.25	0.75	0.25	0.25	0.25	1	1	0.25	1	1	1	0.25	0.75	0.25	0.5	0.25	0.75	0.25	0.25	0.25	0.75	0.25	0.25	0.5	0.25	0.25	0.5	1	0.75	0.5	0.25	0.75	0.75	0.25
288	1	0.333333	1	1	1	0.5	1	1	0.5	0.25	1	0.25	0.25	1	0.25	1	1	0.75	0.75	0.5	0.5	0.25	0.25	0.5	0.25	1	0.5	0.25	1	1	0.25	0.5	1	0.75	0.25	1	0.5	1	0.25	1	0.5	0.25	0.25	0.25	1	0.25	0.75	1	1
289	1	0	0.25	0.25	0.25	1	0.75	0.5	0.5	1	0.5	0.5	1	0.5	0.5	0.75	1	0.25	0.75	0.25	0.25	1	0.25	0.25	0.5	1	1	1	1	0.5	0.5	0.75	0.25	0.75	0.25	0.25	0.75	0.25	0.25	0.25	0.25	0.25	0.75	1	1	1	1	0.25	0.75
290	0	0.333333	0.5	1	1	0.75	0.25	0.25	0.5	0.5	0.5	0.5	1	0.25	0.5	0.75	0.25	0.25	0.5	0.25	0.25	0.25	0.25	0.5	1	0.25	0.25	0.25	0.25	0.75	1	0.25	0.75	0.75	0.5	0.75	1	0.25	1	1	0.25	0.25	1	0.75	1	0.75	0.25	1	1
291	0.333333	0	0.25	0.25	1	0.25	1	0.5	0.25	1	1	0.5	0.5	0.5	0.75	0.25	0.25	0.25	1	0.25	1	0.25	0.75	1	1	0.5	1	0.25	0.5	1	0.75	0.25	0.5	0.25	0.25	0.5	0.25	1	1	1	0.25	0.5	0.75	0.25	0.25	0.75	0.25	0.75	1
292	0	0	0.75	0.5	1	0.25	1	0.25	0.75	0.25	0.5	0.25	1	1	1	0.25	0.25	0.25	0.5	1	0.5	0.5	0.5	0.75	0.25	0.25	0.75	1	0.25	0.25	0.75	0.75	0.25	0.25	1	1	0.25	0.5	0.5	0.75	0.5	1	1	0.5	0.75	1	0.75	0.25	0.75
293	0.666667	0	0.25	0.75	0.5	0.25	0.25	0.25	0.5	1	1	1	0.5	0.75	0.75	0.5	0.5	0.25	0.25	0.25	1	0.25	0.25	0.75	0.5	1	0.25	1	0.25	0.25	0.25	0.75	0.75	1	0.25	0.75	1	0.5	0.5	0.25	0.75	0.25	0.25	0.25	0.25	0.25	0.25	1	0.25
294	1	1	1	0.25	0.5	0.25	0.75	0.5	0.25	0.75	0.75	0.75	0.25	1	1	0.5	0.25	0.25	0.25	0.25	1	0.25	0.25	0.75	0.25	1	0.75	0.5	0.25	1	1	0.25	0.75	1	0.5	1	1	0.5	0.25	1	0.25	0.75	0.25	0.5	0.5	0.75	0.25	1	1
295	1	1	0.5	0.5	1	1	1	0.5	0.25	0.25	0.5	0.25	0.5	0.5	0.75	1	1	0.25	1	0.75	0.25	0.25	0.25	1	0.25	0.5	0.25	0.25	0.25	0.75	0.25	1	1	0.75	0.5	0.75	1	0.25	0.25	0.5	1	1	1	0.25	0.5	0.75	0.25	0.75	1
296	0	0	1	0.25	0.75	0.5	1	0.5	0.5	1	0.25	0.5	0.75	1	0.25	0.75	0.5	0.25	1	0.25	0.5	1	0.75	0.75	0.5	0.5	0.25	0.25	1	1	1	1	1	0.75	0.25	0.25	0.5	0.75	0.25	0.25	0.25	1	0.75	0.25	0.75	0.25	0.5	1	0.75
297	0.333333	1	0.5	0.5	1	0.75	0.5	0.5	0.25	0.25	0.25	0.5	0.25	0.75	0.25	1	1	0.5	0.5	1	1	0.5	0.25	0.25	0.5	0.75	0.75	1	0.25	0.75	0.25	1	1	1	1	1	1	0.5	0.25	1	0.5	0.25	0.25	0.5	0.25	0.25	0.25	0.75	0.25
298	1	0	0.75	1	1	1	1	1	0.75	0.25	0.5	0.25	1	0.25	0.75	0.25	0.25	0.75	0.25	0.25	0.75	1	1	0.25	1	0.25	0.5	0.25	0.5	1	1	0.25	0.25	1	0.5	0.25	0.25	1	0.5	0.5	0.75	1	0.25	0.5	0.25	1	0.25	0.25	0.25
299	0	0.666667	0.5	0.25	1	0.25	1	0.5	0.25	0.25	0.5	0.25	1	1	1	0.5	1	0.25	1	0.25	1	0.25	0.25	0.25	0.5	0.25	0.25	1	0.75	0.75	1	0.25	0.5	0.25	0.75	0.5	1	0.5	0.75	0.25	0.25	0.5	0.25	0.25	1	0.75	0.5	1	1
300	1	1	0.5	0.5	0.5	0.5	1	0.5	1	1	0.5	0.75	0.25	0.5	0.25	0.5	0.5	0.5	0.5	0.75	1	1	0.5	1	0.25	1	1	0.75	0.5	0.25	1	0.25	0.25	1	1	1	1	0.25	0.25	0.25	0.5	1	0.5	0.5	0.25	0.25	0.5	0.25	0.75
301	1	0.333333	0.25	0.5	0.5	0.25	0.5	1	1	1	0.25	0.25	0.25	0.25	0.5	0.25	0.25	0.75	0.5	0.75	0.25	0.25	0.5	0.25	0.25	0.25	1	0.25	0.25	0.75	1	0.75	0.25	0.75	0.5	0.5	0.25	0.25	1	0.5	0.5	0.25	1	1	1	1	0.5	0.5	0.25
302	0.666667	0.666667	0.75	1	0.25	0.75	0.25	0.25	0.75	0.25	0.5	1	1	0.5	1	1	0.25	0.5	1	0.25	0.75	0.5	0.5	1	1	0.5	1	0.25	0.5	0.25	1	1	1	0.25	0.25	0.25	0.25	0.25	0.25	0.75	0.25	0.25	0.25	0.25	0.25	0.5	1	1	0.25
303	1	0.333333	0.25	0.25	0.75	0.25	0.75	1	0.25	1	0.25	0.25	0.25	0.25	0.25	0.25	0.5	0.75	0.5	0.25	1	0.5	1	1	0.25	0.25	0.75	1	0.5	0.25	1	0.5	0.25	1	0.25	1	0.25	0.25	0.25	0.25	0.75	0.25	0.25	0.25	1	0.5	0.75	1	1
304	0	1	1	0.25	0.5	0.5	1	0.5	0.25	1	0.5	1	0.25	0.5	0.25	1	0.25	1	1	0.5	0.75	0.25	0.5	0.75	1	0.5	0.25	1	1	0.25	1	0.5	0.5	0.5	0.5	0.75	1	0.5	0.5	1	0.5	0.5	0.25	0.5	0.25	1	0.25	0.5	0.25
305	0	1	1	0.5	0.25	0.25	0.25	1	0.75	1	0.25	0.25	0.25	0.5	0.5	0.5	0.25	1	1	0.25	0.25	0.25	0.5	0.5	1	0.25	1	0.25	0.25	0.5	0.25	0.25	0.25	0.25	0.5	0.75	0.5	1	1	0.5	0.25	0.25	0.25	0.5	0.5	0.75	0.5	0.75	1
306	0	0.666667	0.75	0.25	0.5	0.5	0.75	0.25	1	1	0.75	0.25	0.25	1	1	0.75	0.25	1	1	0.75	0.25	0.25	0.5	0.5	0.75	1	1	1	0.5	0.25	0.25	0.5	1	1	0.25	1	1	0.25	1	0.25	0.75	0.25	0.75	0.75	0.75	0.25	1	0.75	0.25
307	1	0	1	1	0.5	0.25	0.25	0.5	0.25	0.5	1	1	0.75	0.25	0.25	0.75	0.25	0.75	1	1	0.25	1	0.25	0.75	0.25	1	1	1	0.5	0.25	0.75	0.75	0.25	0.25	0.5	0.25	1	0.25	0.25	1	0.5	0.25	1	0.5	0.5	1	0.25	0.25	0.5
308	0.333333	0.666667	0.75	1	0.25	1	0.25	0.5	0.25	1	0.5	0.75	1	0.25	0.25	1	0.25	0.25	0.75	0.75	0.25	1	0.25	1	1	0.25	1	0.75	0.5	0.25	1	0.5	0.75	0.25	1	1	0.5	0.75	0.5	1	1	0.25	1	0.25	0.5	1	0.75	1	1
309	1	0	1	0.75	0.5	1	0.25	0.75	0.5	1	0.25	0.25	0.25	0.25	0.25	0.25	0.75	0.5	1	0.25	0.25	0.25	0.25	0.25	0.5	0.25	0.25	1	0.25	1	0.25	0.5	0.25	0.25	0.25	0.5	0.75	0.25	0.25	0.25	0.25	0.75	0.25	0.25	0.25	0.25	0.5	1	0.25
310	0	0.333333	0.5	0.25	1	1	0.25	1	0.25	0.5	0.5	0.25	0.5	0.5	0.5	0.25	0.25	0.75	0.25	0.25	0.25	1	0.5	1	1	0.25	0.25	0.25	0.5	0.5	0.75	0.25	0.25	0.25	0.75	0.5	0.25	0.25	1	1	1	0.5	0.25	0.25	0.25	0.75	0.5	0.5	0.25
311	0.333333	0	0.5	0.25	0.25	0.25	0.25	0.75	0.25	0.5	0.25	0.25	0.25	1	1	0.25	0.75	1	1	0.5	1	1	1	0.25	0.25	0.75	0.5	0.25	1	0.5	0.25	0.25	0.5	0.75	1	0.25	0.25	1	0.5	1	1	0.5	1	1	1	0.25	0.75	0.25	0.75
312	0.666667	0	0.5	0.25	0.5	1	0.75	1	0.5	0.25	1	1	1	0.25	1	1	0.25	0.75	0.25	0.25	0.25	0.25	0.75	0.25	1	1	0.25	0.25	1	0.5	0.25	0.25	0.5	1	0.25	0.25	0.5	1	0.25	0.25	0.25	1	0.25	0.75	0.25	1	1	0.5	0.25
313	0	1	1	0.25	0.75	0.75	0.25	0.25	0.75	0.5	0.25	0.75	0.75	1	0.25	0.5	0.25	1	1	0.25	0.25	0.25	0.25	0.5	1	0.5	1	1	0.25	0.25	0.5	1	0.5	0.25	1	1	0.25	1	1	0.25	0.75	0.5	0.25	0.25	0.5	0.5	1	0.25	0.25
314	1	0.333333	0.5	1	1	0.5	0.25	0.5	1	1	0.25	0.25	0.75	0.25	0.75	0.5	0.25	0.75	0.5	0.75	0.25	0.25	0.25	0.5	0.25	0.25	0.5	0.25	0.5	1	0.25	0.75	0.25	1	0.5	0.5	0.75	0.25	0.5	0.25	1	0.25	0.25	0.75	0.75	0.5	1	0.5	1
315	0	0.666667	0.5	0.75	0.25	1	0.75	1	1	0.25	1	0.25	1	1	0.25	0.5	0.75	0.5	0.25	1	1	1	1	0.25	1	1	0.25	0.25	0.75	0.5	0.5	1	1	0.25	1	1	1	0.75	1	1	0.25	0.5	0.5	1	0.25	0.25	1	0.75	0.75
316	0	0	0.5	0.25	1	0.5	0.25	1	0.5	0.25	1	0.25	0.25	0.25	0.5	0.25	1	0.5	1	0.25	1	1	0.25	0.5	0.25	0.25	0.5	0.75	1	0.25	1	1	0.5	0.25	0.5	0.5	0.75	0.5	1	1	0.75	0.25	0.25	1	0.5	0.25	1	1	1
317	0	0.333333	1	0.75	0.25	0.75	0.25	0.75	0.25	0.25	1	0.25	0.5	0.25	1	0.75	1	1	1	0.25	0.5	0.5	0.25	1	1	0.25	0.5	0.25	1	1	1	0.5	1	0.75	0.25	0.25	1	1	1	0.25	1	0.5	0.5	0.75	0.25	0.25	0.25	0.5	0.75
318	1	0.333333	0.25	1	1	0.25	0.5	0.25	0.25	0.25	0.75	0.75	0.25	0.25	0.5	0.25	1	0.5	0.25	1	0.5	0.25	0.25	0.25	0.75	0.5	0.75	0.5	1	1	1	0.25	1	0.25	0.75	0.25	0.25	0.5	0.25	0.5	1	0.5	0.25	1	0.5	0.75	0.25	0.25	1
319	1	0.666667	0.25	1	0.25	1	0.25	0.75	0.5	0.25	0.75	0.25	0.25	1	0.25	0.75	0.25	0.25	1	1	0.5	0.25	0.25	0.75	0.5	1	0.25	0.25	1	0.25	0.5	1	0.25	1	0.75	0.5	0.75	0.25	0.5	0.5	0.75	0.5	1	1	0.25	0.5	0.25	1	0.25
320	0	0	0.75	0.75	0.25	0.25	1	0.25	0.5	0.25	0.75	0.25	0.25	0.5	0.25	0.75	1	0.5	0.25	0.75	0.5	0.25	0.25	0.5	0.25	1	0.5	0.25	0.25	0.5	1	0.5	1	1	1	0.25	0.75	0.25	0.5	1	1	0.5	0.25	1	1	1	0.25	1	1
321	0.333333	1	0.5	1	1	1	0.25	1	0.25	0.5	0.25	1	0.25	1	0.75	1	1	0.25	0.75	0.75	0.25	0.5	1	0.25	0.5	0.25	0.25	0.75	0.25	0.25	0.25	1	0.5	0.5	0.25	1	1	0.5	0.25	0.25	0.5	0.75	1	0.75	0.25	0.75	0.25	0.75	0.75
322	0.333333	1	1	1	1	0.5	0.25	0.25	1	0.75	0.25	0.75	0.25	0.75	1	0.75	1	1	1	0.75	0.5	0.25	0.25	0.75	0.5	1	0.25	1	0.5	0.75	0.75	1	0.25	1	1	0.25	0.75	0.25	0.5	0.25	0.25	1	1	1	0.25	0.5	0.75	0.25	0.25
323	0.333333	0	0.25	0.25	0.25	0.5	0.5	0.25	0.5	0.25	1	1	0.25	1	0.5	0.25	0.5	0.25	0.25	0.25	0.5	1	0.25	0.25	1	0.75	0.25	0.75	1	1	1	0.5	0.25	1	1	0.5	0.25	1	1	1	0.5	1	0.25	1	0.5	0.25	1	0.25	0.25
324	0	1	0.25	0.75	1	0.5	0.75	1	0.25	0.25	0.75	1	0.25	1	0.25	1	0.5	0.25	0.5	1	0.5	0.25	1	1	1	0.25	0.25	0.25	0.75	0.5	0.25	0.75	0.5	0.75	1	0.25	1	0.5	1	1	0.25	1	1	0.5	0.25	1	1	0.25	0.25
325	0.666667	0	1	1	0.25	0.5	0.25	1	0.75	0.75	0.25	0.5	0.25	1	0.5	0.25	0.25	0.5	1	0.25	0.25	0.25	0.25	0.25	0.25	0.25	0.75	0.25	0.25	0.25	0.25	0.25	0.5	0.25	0.25	0.5	0.75	1	0.25	0.25	0.75	0.5	1	0.5	1	1	0.25	1	1
326	0.666667	0.666667	0.5	1	1	1	0.25	1	0.5	0.25	0.5	0.25	0.25	1	0.25	0.5	0.5	0.5	0.25	1	0.25	0.75	0.25	0.5	0.5	1	0.25	1	0.75	0.5	0.25	0.25	0.25	0.75	0.25	0.5	0.25	0.25	0.5	0.5	1	1	0.75	0.25	0.5	1	1	0.5	0.25
327	1	1	1	0.25	1	0.25	0.25	0.5	0.75	0.25	0.25	1	0.25	0.75	0.5	0.25	1	0.5	1	0.25	0.75	0.25	0.25	0.5	0.5	1	0.25	0.75	0.75	0.5	0.25	0.25	0.5	0.75	1	1	0.25	1	0.25	0.25	0.25	0.5	0.25	0.75	0.75	0.5	1	1	1
328	1	0	0.75	0.25	0.75	0.25	1	0.5	1	1	1	0.25	0.75	0.75	0.25	0.25	0.75	0.25	0.75	0.5	0.75	0.75	1	0.25	0.25	0.75	0.25	1	0.5	0.25	0.25	0.25	0.5	0.25	1	0.5	0.25	1	0.25	0.25	0.75	1	1	1	0.25	0.5	1	0.5	0.5
329	0.333333	0.666667	0.5	0.25	0.5	0.5	0.75	0.25	0.25	1	0.5	0.25	0.25	0.25	1	0.25	1	0.25	0.25	0.25	1	1	0.5	1	1	0.75	0.5	0.5	0.25	1	1	0.25	0.5	0.25	0.25	0.75	0.25	0.25	0.75	0.5	1	0.25	0.75	1	0.25	0.25	0.25	0.25	0.75
330	1	0.333333	1	1	1	0.25	0.75	1	0.25	0.25	0.25	0.5	0.5	0.5	1	1	0.25	0.25	0.5	0.25	0.75	0.5	1	0.75	0.5	1	0.5	0.75	1	0.25	0.25	0.5	1	1	0.5	1	1	0.25	0.5	0.25	0.5	0.25	0.75	0.25	0.25	1	0.25	0.75	1
331	0.333333	0.333333	1	0.75	0.5	0.25	1	1	0.5	0.25	0.75	0.5	0.75	1	0.25	0.25	0.75	0.25	0.25	0.25	0.5	0.25	1	1	1	0.75	0.25	0.25	1	0.25	0.75	1	0.5	1	1	0.25	0.5	0.25	1	0.25	0.75	0.5	1	0.25	1	0.25	0.75	0.25	0.25
332	0.666667	1	0.25	0.25	0.25	1	0.75	0.25	1	1	0.25	0.25	1	0.75	0.5	0.25	0.25	0.5	0.25	0.25	1	1	0.25	0.25	0.25	0.25	0.5	0.75	1	1	0.25	1	0.25	1	1	0.5	0.25	1	1	0.75	1	0.5	0.5	0.75	0.5	0.5	0.5	0.25	0.25
333	0.666667	0	0.25	0.75	1	1	1	0.25	0.25	1	0.5	1	0.75	1	0.75	1	0.25	1	1	0.75	1	0.75	0.5	1	1	0.75	1	1	0.75	0.75	0.25	0.25	0.5	0.25	0.75	0.75	0.75	1	0.5	0.25	0.25	1	1	0.5	0.5	0.25	0.25	0.5	1
334	0	0	0.5	0.25	0.25	0.5	0.25	1	0.5	0.25	0.5	0.25	0.25	0.25	0.5	0.25	0.25	1	0.75	1	0.25	1	1	0.25	0.25	0.25	0.25	0.25	0.25	0.5	0.75	1	0.75	0.25	0.25	0.25	0.25	0.25	0.5	0.5	1	0.25	1	1	1	0.25	1	0.25	0.25
335	0	0.666667	0.25	1	0.75	0.25	0.25	1	0.5	0.25	1	0.5	0.25	0.75	0.5	0.25	0.25	0.75	0.25	0.25	0.5	0.25	1	0.5	0.25	1	0.5	0.25	1	0.25	0.75	0.25	0.25	0.25	0.25	0.5	0.25	1	0.25	0.75	1	0.5	1	1	0.5	0.25	1	0.25	0.25
336	1	0.333333	1	0.25	0.25	1	1	0.5	0.75	0.75	1	0.25	0.25	0.75	0.25	0.25	0.25	0.25	0.25	0.75	0.25	0.75	1	0.75	0.25	0.25	0.5	0.25	0.25	1	0.25	1	1	0.5	0.5	0.5	0.25	0.25	0.5	0.25	0.25	0.75	0.5	0.75	0.5	0.5	0.25	0.75	0.5
337	0	0.333333	0.25	0.25	1	0.5	0.25	0.5	1	1	0.5	0.25	0.25	0.5	0.75	0.5	1	0.5	0.25	1	0.25	0.25	0.25	0.25	0.75	1	0.25	0.25	0.25	0.5	0.75	1	0.5	0.25	0.25	0.5	0.25	0.25	0.25	1	0.25	0.5	0.25	0.25	0.75	0.5	1	0.25	1
338	1	0.333333	0.25	1	1	0.25	0.25	0.5	0.75	0.5	0.75	0.25	1	1	0.5	0.25	0.25	0.25	0.25	0.25	0.5	0.25	0.25	0.25	1	0.75	0.25	0.25	1	0.5	0.75	0.5	1	1	1	0.25	1	1	0.5	1	1	0.25	0.25	0.5	1	0.25	0.75	0.5	0.5
339	0.333333	0.666667	0.5	1	1	0.25	0.75	0.25	1	1	0.25	0.75	0.25	0.25	0.5	0.25	0.25	0.5	0.75	0.25	0.75	0.25	0.25	0.25	0.25	0.5	0.25	1	1	0.25	1	1	0.5	0.25	1	0.5	0.25	0.5	1	1	0.75	0.5	0.25	1	0.5	1	0.25	0.25	0.25
340	0	0	0.5	0.25	0.25	0.5	0.75	0.25	0.25	0.25	0.25	0.25	0.5	0.25	1	1	0.5	0.5	1	0.75	0.5	0.25	0.25	0.25	0.25	0.75	0.25	0.25	0.5	0.5	0.25	0.75	1	1	1	0.25	0.5	0.75	0.5	0.25	1	0.25	0.5	0.25	0.5	0.75	0.25	0.25	0.25
341	0	0.333333	0.25	0.25	0.5	1	0.25	1	0.25	0.25	0.75	0.25	0.75	1	0.25	0.25	0.5	0.25	1	0.5	1	0.25	1	0.5	1	0.25	1	0.75	1	0.25	0.5	0.25	0.5	0.25	0.25	0.75	0.25	0.5	0.25	1	0.5	1	1	0.25	0.25	0.25	0.5	0.25	1
342	1	0.666667	1	1	0.25	0.25	1	1	0.5	0.75	1	1	0.25	1	0.5	0.75	0.25	0.25	0.75	0.25	0.5	0.75	1	0.75	0.25	0.25	0.25	0.75	0.25	0.5	0.25	0.25	1	1	0.25	1	0.75	0.5	0.25	1	0.5	0.25	0.5	0.5	0.5	0.25	0.25	1	0.25
343	0.666667	0	0.5	0.75	1	1	0.25	1	0.75	0.5	1	0.5	1	0.5	1	1	0.75	0.25	0.5	1	0.5	0.25	1	0.75	0.25	0.25	0.5	0.75	0.5	0.5	0.5	1	0.25	1	1	1	1	0.25	0.5	0.5	1	0.5	0.25	0.25	0.5	0.5	1	0.5	1
344	0	0	0.5	0.25	0.25	0.5	1	1	0.25	1	0.25	0.5	0.25	1	0.25	0.75	0.25	0.25	1	0.75	0.5	1	1	0.5	0.25	1	0.25	0.75	0.25	0.75	0.25	0.25	1	1	1	0.75	0.25	1	0.5	0.5	1	0.5	1	0.75	0.5	1	1	1	0.5
345	1	0	1	0.5	0.5	0.25	0.75	1	0.25	0.25	1	0.25	0.75	1	0.5	0.25	0.25	0.5	0.75	0.5	0.25	1	0.5	0.25	0.25	0.25	0.75	0.25	0.25	0.5	0.25	0.25	0.5	1	0.25	0.5	0.25	0.25	0.5	0.25	0.25	0.25	1	0.25	0.25	1	1	0.5	0.75
346	1	1	0.25	0.5	0.25	0.5	0.5	1	0.75	0.5	0.25	0.75	0.25	1	0.75	0.75	1	0.25	0.25	1	0.5	0.25	0.25	1	0.25	1	0.5	1	1	0.25	0.25	0.25	0.5	0.25	1	0.25	1	0.5	0.75	0.5	0.75	0.25	0.25	0.5	0.75	0.25	0.75	0.75	1
347	0	0	0.5	0.5	0.75	0.25	0.75	0.25	0.5	0.75	0.25	0.25	0.5	0.25	0.75	0.25	0.25	0.25	0.25	0.5	0.25	0.75	1	0.5	0.75	0.25	0.5	0.75	0.25	0.25	1	1	0.25	0.25	0.25	1	0.75	0.25	1	1	0.5	0.75	1	1	1	0.25	1	0.25	0.75
348	0.333333	1	0.5	1	1	0.75	0.25	0.75	0.5	0.75	0.25	0.75	0.25	0.25	1	0.75	0.25	0.25	0.5	1	0.25	1	1	0.5	0.25	0.75	0.25	0.5	0.75	0.25	1	0.5	0.25	0.25	0.25	0.5	0.25	0.25	0.25	1	1	1	0.75	0.25	0.75	0.75	0.5	0.5	0.25
349	1	0.333333	1	0.25	1	0.25	1	1	0.5	0.75	0.25	0.25	0.25	0.25	0.25	1	1	0.5	0.25	1	0.25	0.5	1	0.25	0.5	0.25	0.25	0.75	0.25	0.25	0.75	1	0.25	0.25	0.25	0.5	1	0.25	1	0.5	0.75	0.25	0.25	0.5	0.5	0.5	0.5	0.75	1
350	1	0	1	1	0.75	0.25	0.25	0.25	0.5	1	1	0.25	0.25	0.25	0.5	0.25	0.75	0.5	0.75	1	0.25	0.25	0.25	0.25	1	1	0.5	0.5	1	0.5	1	1	0.25	0.25	1	1	1	0.75	1	0.25	0.75	0.75	0.75	1	0.25	1	0.5	0.75	0.25
351	0.333333	1	1	0.75	0.25	0.5	0.25	1	1	0.5	1	0.5	0.75	0.25	1	1	0.25	0.75	1	0.25	0.75	0.75	1	0.25	0.25	0.25	1	0.75	1	0.25	1	0.5	1	0.5	0.5	0.75	0.75	0.5	0.25	0.25	0.25	0.25	0.25	0.25	0.75	0.75	0.25	0.25	0.25
352	0	0	0.25	0.75	0.25	0.25	0.25	0.25	1	0.25	0.75	1	1	0.75	0.5	0.5	0.25	0.5	0.5	0.25	0.25	0.25	0.25	0.5	1	0.5	0.25	0.25	0.25	0.25	0.5	0.75	0.5	0.25	1	0.5	0.25	1	1	0.5	0.25	1	1	1	0.25	0.25	0.25	0.25	0.5
353	0	0	0.25	0.5	0.5	0.75	0.25	0.25	0.5	1	1	0.25	0.5	0.75	0.25	1	1	0.5	1	0.25	1	0.5	0.25	1	0.25	0.5	1	0.25	0.25	0.25	1	1	0.25	0.25	0.5	1	0.5	1	1	1	0.5	0.5	0.25	0.5	0.5	0.25	1	0.25	1
354	0	1	0.25	0.75	1	0.5	0.25	0.75	0.25	0.25	0.25	1	0.25	0.75	1	1	1	0.25	0.5	0.25	0.5	0.25	0.75	0.25	1	0.25	0.5	0.75	0.25	0.25	0.5	0.25	0.5	0.25	0.5	1	1	0.25	0.25	0.25	0.25	0.5	0.5	1	0.25	1	0.25	0.75	0.5
355	0	0	0.25	0.25	0.5	0.75	0.5	0.25	0.25	0.25	0.75	0.5	0.25	0.25	0.25	0.75	0.25	0.5	1	1	0.25	1	1	0.25	1	1	0.5	0.25	1	0.5	0.75	0.25	0.25	0.25	0.75	1	1	0.25	0.5	0.25	0.75	0.25	0.5	0.75	0.5	1	0.25	0.25	0.5
356	1	0	0.5	0.75	0.75	0.25	0.25	1	0.25	0.25	0.25	0.5	0.25	0.25	0.25	0.25	0.25	0.75	0.75	0.5	0.25	0.25	0.25	1	0.25	1	0.25	0.25	0.75	0.5	0.25	0.25	0.75	0.75	0.25	0.75	1	0.75	1	1	1	1	0.25	0.25	1	0.25	0.5	0.75	1
357	0.333333	1	0.5	1	1	0.5	0.5	0.75	1	0.25	1	1	1	1	1	1	0.25	1	0.5	1	0.75	0.75	0.25	0.25	0.25	0.25	0.75	0.5	1	0.5	0.75	1	0.5	0.25	1	0.5	0.25	0.75	0.25	1	0.25	0.25	0.25	0.25	0.25	0.5	0.75	0.25	0.75
358	0.666667	0	0.5	1	0.75	0.5	0.25	0.75	0.25	0.5	0.25	0.75	1	0.25	1	0.25	0.25	0.25	1	0.5	0.5	0.25	0.5	0.5	1	0.25	1	0.25	1	0.75	1	0.75	0.25	1	0.5	0.5	0.25	0.25	0.5	0.25	0.25	0.25	0.25	1	0.25	0.25	0.25	0.75	1
359	1	0.333333	0.75	0.25	0.25	1	1	1	1	1	1	0.5	0.75	0.25	0.5	0.25	0.75	0.75	0.25	0.25	1	0.75	0.25	0.5	0.25	1	0.5	0.25	1	0.75	0.75	0.5	0.5	0.25	0.75	0.5	0.25	0.25	0.75	0.75	0.25	0.5	0.5	0.75	0.5	0.5	0.25	0.5	0.25
360	0.333333	0	0.25	0.25	1	0.75	0.75	1	0.5	0.25	1	0.25	0.25	0.5	0.25	0.25	0.25	0.5	0.25	0.25	1	0.25	1	0.5	0.25	0.75	0.5	0.25	0.25	0.5	0.5	1	0.25	0.75	1	0.5	0.25	0.25	0.25	1	0.25	0.25	0.75	1	1	1	0.75	0.25	0.75
361	0	0	0.25	0.25	0.5	0.25	0.25	0.25	0.5	1	1	0.5	0.25	1	0.5	0.25	0.25	0.25	1	0.25	0.75	1	1	0.5	0.25	0.25	0.75	0.5	1	0.75	0.5	1	0.5	1	0.25	0.5	0.75	0.75	0.75	0.25	0.75	0.5	0.25	0.25	0.25	0.25	0.5	0.25	0.25
362	0	0.333333	1	0.25	1	0.5	0.75	0.25	0.25	0.25	0.25	0.5	0.25	0.25	0.25	0.25	0.25	0.5	0.75	0.25	0.5	0.25	0.25	0.5	0.25	0.25	0.5	0.75	0.75	0.5	0.75	1	0.25	0.25	0.25	0.5	0.25	0.25	0.5	0.75	1	0.5	0.75	1	0.25	0.25	0.25	1	1
363	0	0.666667	0.25	0.25	0.5	0.5	0.25	1	0.75	0.25	0.25	0.25	0.25	0.25	0.5	0.25	1	0.5	0.25	0.25	1	0.25	1	0.5	0.25	0.25	0.75	0.5	0.75	0.25	0.25	0.25	0.75	0.25	0.25	1	1	0.5	0.5	0.25	0.25	0.25	0.25	0.25	0.5	0.25	0.5	0.75	1
364	0.333333	0.666667	1	0.75	0.25	0.5	0.25	0.25	0.25	0.25	0.25	0.75	0.25	0.25	1	1	0.25	0.25	0.25	1	0.5	0.25	0.25	0.25	1	0.5	0.75	0.5	1	1	0.75	0.25	0.5	0.25	0.25	0.5	0.75	0.25	0.25	0.5	0.5	0.25	0.25	0.25	0.25	1	0.5	1	1
365	0	0	0.5	1	1	0.5	0.25	1	1	0.75	0.25	1	0.75	0.25	0.5	0.25	1	0.5	0.25	0.5	0.5	1	1	0.5	1	1	0.25	0.25	1	1	1	0.25	0.5	1	1	0.5	1	0.25	0.25	0.75	0.25	0.5	0.25	1	0.25	0.75	1	0.5	0.75
366	0	0	1	1	0.5	0.25	0.25	1	0.5	1	1	0.5	0.25	0.25	0.5	0.75	1	1	1	1	1	0.75	1	0.25	0.25	1	0.5	0.75	0.25	0.5	1	0.25	0.25	0.25	0.25	0.25	0.25	0.25	0.5	0.75	0.5	0.5	1	1	0.25	0.25	1	0.5	0.25
367	1	1	0.25	0.25	0.75	0.5	0.75	1	0.25	0.5	0.25	0.75	0.25	0.25	1	0.75	0.5	0.75	0.75	0.25	1	1	0.5	0.25	0.75	1	0.5	0.5	1	0.5	0.5	0.25	0.5	0.25	1	1	0.75	0.25	1	1	1	0.25	0.25	1	0.75	0.25	0.75	1	0.75
368	0	0	0.75	0.75	0.5	0.75	0.25	0.25	0.25	0.25	0.75	1	1	0.25	0.5	0.75	1	0.5	0.25	0.25	0.25	1	0.25	0.5	0.75	1	0.25	0.5	0.25	0.75	0.25	0.25	0.25	0.25	0.25	0.25	0.5	0.25	0.25	1	1	0.25	1	1	0.25	0.25	0.25	0.25	0.25
369	0	1	1	1	0.25	0.25	0.25	1	0.5	0.5	0.25	0.25	0.75	0.25	0.25	0.25	0.75	0.25	0.75	0.25	0.25	0.25	0.25	0.25	1	1	0.25	0.25	0.25	0.25	1	1	0.25	0.25	0.25	1	1	1	0.5	0.75	0.25	0.25	0.75	0.25	1	1	1	1	0.5
370	0.333333	1	1	0.25	0.25	0.25	0.75	0.75	0.5	0.75	0.25	0.25	0.5	1	0.25	1	1	1	0.25	0.25	0.75	0.75	0.75	1	0.5	0.25	1	0.25	0.25	1	0.5	1	0.25	0.25	1	0.5	0.25	1	0.5	0.75	0.25	0.75	0.5	0.25	0.25	0.25	0.25	0.5	0.25
371	1	1	0.5	0.25	1	0.5	0.25	0.25	1	0.5	0.25	0.25	1	1	0.75	0.25	0.75	0.25	0.25	0.75	0.5	0.75	0.75	0.75	0.25	1	0.75	1	1	0.25	0.75	0.25	0.25	0.5	0.25	0.5	0.5	1	1	0.25	1	0.5	0.5	0.25	0.25	0.25	0.25	0.75	1
372	0.666667	0	0.25	1	1	0.25	0.5	0.5	1	0.25	0.25	0.5	1	0.25	0.75	0.5	0.25	0.25	0.75	0.75	0.25	0.25	1	0.5	0.5	0.25	0.25	0.5	0.5	1	0.25	0.75	1	0.5	0.25	0.5	0.25	0.25	0.5	0.25	0.25	0.5	1	1	1	0.25	0.75	1	1
373	0	0	0.25	0.75	0.75	0.25	0.5	0.5	1	0.5	0.75	1	1	0.25	0.75	1	0.5	0.5	0.5	1	0.25	0.5	0.5	1	0.5	0.25	0.25	0.5	0.5	1	0.75	0.25	0.25	0.25	0.25	0.25	0.25	1	0.75	0.5	0.25	0.25	0.25	0.75	0.25	1	0.75	1	0.25
374	0.333333	1	1	0.25	0.25	1	0.5	0.75	1	0.25	0.75	1	0.25	1	0.5	0.25	0.5	0.25	0.5	0.75	0.5	1	1	1	0.25	0.25	0.25	1	1	0.25	0.5	0.5	0.5	0.5	1	1	0.25	1	0.75	1	1	0.25	0.75	0.75	1	0.5	1	0.25	0.25
375	1	1	0.5	0.25	0.25	1	1	0.25	0.75	0.25	0.75	1	1	0.25	1	1	0.75	0.25	0.75	0.25	0.25	1	1	0.75	1	1	1	0.5	0.25	0.25	0.5	0.25	0.25	0.25	1	0.5	0.25	0.25	0.5	0.75	0.75	1	0.25	1	0.5	0.25	1	1	0.5
376	1	0	1	0.25	0.25	0.25	0.25	0.25	0.5	1	1	1	0.5	0.25	1	0.5	0.25	0.25	0.5	0.75	0.5	0.5	0.5	1	0.25	1	1	1	1	0.5	0.25	0.25	1	0.75	0.25	0.25	0.5	0.5	1	0.25	0.25	0.75	0.25	0.25	1	0.75	0.75	0.25	1
377	0	1	1	0.5	0.75	0.25	0.75	0.25	0.25	1	0.75	0.25	0.25	1	1	0.5	0.25	0.25	0.25	0.25	0.25	0.25	0.75	1	0.25	0.25	1	0.25	0.25	0.5	0.5	1	1	0.25	1	1	0.25	0.25	0.25	0.5	0.5	1	0.5	0.25	0.75	1	1	0.75	0.25
378	0	1	1	0.25	1	1	0.5	0.25	1	1	1	0.25	0.5	0.25	0.5	0.5	0.75	0.25	1	1	0.25	0.75	1	1	0.5	0.25	0.25	0.5	0.25	1	0.5	0.25	0.75	0.5	0.25	0.25	1	1	0.25	0.5	0.25	0.25	0.5	0.75	0.25	0.25	0.25	1	0.5
379	0	0	0.25	0.25	0.75	0.5	0.75	0.25	0.25	0.25	0.25	0.75	0.25	0.5	0.5	0.25	0.5	0.75	1	1	0.5	1	1	0.25	0.75	0.5	1	0.25	0.25	0.25	0.25	1	1	0.5	1	0.25	0.5	0.25	1	0.75	0.75	1	0.5	0.25	0.25	0.25	0.75	0.25	0.25
380	1	0	1	0.5	0.25	0.75	0.75	0.5	1	0.25	0.25	0.75	0.25	0.5	1	0.5	0.25	1	1	0.75	0.25	1	1	0.25	0.5	0.25	0.75	0.5	0.5	1	1	1	0.25	0.75	0.75	1	0.5	1	0.5	0.5	1	1	0.25	0.25	1	0.75	1	1	0.25
381	1	1	0.25	0.25	0.25	0.25	0.75	0.5	1	0.5	0.5	1	0.5	0.25	0.25	1	1	0.25	0.25	1	0.75	0.25	0.75	1	0.5	0.5	1	0.5	0.25	1	1	1	0.75	0.5	0.25	1	0.25	0.25	0.5	1	1	0.5	0.25	1	1	1	0.25	0.75	0.5
382	1	1	0.25	0.25	1	1	0.5	0.25	0.25	1	0.25	0.75	0.25	0.25	0.25	0.25	1	0.75	0.5	0.25	1	0.5	0.25	0.25	0.25	0.75	0.25	0.5	0.75	0.25	0.75	0.25	0.25	1	1	0.25	1	0.75	1	0.25	0.75	0.25	0.5	1	1	0.25	0.25	0.25	0.25
383	0	0.666667	0.25	0.75	0.75	1	0.5	1	0.25	0.25	0.25	0.75	1	1	0.25	1	1	0.75	0.5	0.25	0.25	0.75	0.25	0.25	0.5	0.25	1	0.25	1	0.5	0.5	1	0.5	0.5	0.75	0.75	0.25	1	1	0.25	0.75	0.5	1	0.5	0.75	0.25	0.25	0.75	1
384	0	1	1	0.5	0.75	0.25	1	0.25	1	0.75	0.5	0.75	1	0.5	0.25	1	0.5	0.25	1	0.25	0.25	0.25	0.5	0.75	0.25	1	1	1	0.5	0.75	1	0.25	0.25	0.5	1	1	0.25	0.5	1	1	0.75	0.75	1	0.5	0.75	1	0.5	0.25	1
385	1	1	0.75	0.25	0.25	0.25	1	0.75	0.75	0.25	0.5	0.5	0.25	0.5	0.25	0.25	0.5	1	1	1	0.25	0.25	1	0.25	0.25	0.25	1	0.25	0.25	1	1	0.25	0.5	0.5	0.25	0.5	1	0.5	0.5	1	0.25	0.25	0.75	0.25	1	0.5	0.75	0.75	0.75
386	0	0	1	1	0.5	1	1	0.25	0.25	0.25	0.5	1	0.25	0.5	0.25	1	1	1	1	0.25	0.75	0.25	0.5	0.25	1	1	1	0.25	0.5	0.25	0.25	0.5	0.25	1	0.25	0.25	0.75	0.25	0.5	0.25	0.75	0.25	1	0.5	1	0.75	1	0.25	1
387	1	0.333333	1	0.75	1	0.25	0.75	0.75	0.75	1	0.75	0.5	0.75	0.25	0.25	0.25	0.5	0.5	1	1	0.25	1	0.5	0.25	1	0.75	0.75	1	0.25	0.75	0.25	0.25	0.25	1	0.5	0.25	0.25	0.75	0.5	1	0.25	1	0.25	0.25	0.25	0.25	1	0.75	1
388	1	0.333333	0.25	0.25	0.25	0.25	1	0.25	0.25	0.25	0.75	0.5	0.75	0.25	0.25	1	0.5	0.25	0.5	0.75	0.25	0.25	0.25	1	0.5	0.25	1	1	1	0.25	0.75	0.25	1	1	0.5	1	0.25	0.25	0.25	1	0.5	0.25	0.75	0.25	0.25	0.25	1	1	0.25
389	0	0.666667	1	1	0.5	1	0.75	0.5	0.25	0.25	0.25	1	0.25	0.5	0.75	0.25	0.25	0.5	1	0.5	1	1	0.5	1	1	0.5	0.5	0.75	1	1	0.25	0.75	0.25	0.25	0.5	1	1	0.5	0.25	1	0.5	0.25	0.25	0.25	0.25	0.25	0.75	0.25	0.25
390	0	0	1	1	0.25	1	0.75	0.25	0.25	0.75	0.25	0.75	1	1	1	1	0.5	0.25	0.5	1	0.75	0.5	0.75	1	0.25	0.5	0.25	0.5	1	0.25	0.5	0.5	1	0.5	0.5	1	1	0.25	1	0.25	1	0.5	0.25	0.75	1	0.25	0.75	0.5	0.75
391	0	0	0.25	0.25	0.25	0.25	0.75	0.5	1	0.25	1	1	0.5	0.5	1	0.75	1	1	0.25	0.25	0.25	0.5	0.25	1	0.5	0.25	0.25	0.25	0.25	0.5	0.75	0.25	0.25	0.5	0.25	1	0.5	0.25	0.25	0.75	0.25	0.25	1	1	0.25	0.5	0.25	0.5	0.5
392	0	0.333333	1	1	0.5	1	0.5	0.25	0.25	0.25	0.5	0.75	0.75	0.25	0.5	1	1	0.5	1	1	0.25	1	0.75	0.25	0.25	1	0.5	1	1	0.25	0.75	0.75	1	0.25	1	1	0.5	0.25	0.25	0.5	1	1	0.5	0.25	0.25	0.75	0.25	0.25	0.25
393	1	1	1	0.25	0.5	1	1	0.25	0.75	0.25	1	0.5	0.25	1	1	0.25	0.25	0.25	0.5	0.25	0.25	0.5	1	1	0.5	0.75	0.25	0.5	1	1	0.25	0.25	0.25	0.75	0.5	0.75	1	0.25	0.75	0.25	0.25	0.75	0.25	0.5	0.5	0.25	1	1	0.5
394	0	1	0.5	0.25	0.75	0.25	1	0.75	0.25	0.5	0.25	0.25	0.5	0.75	0.5	0.5	1	1	0.5	0.25	0.75	0.5	0.5	0.25	0.75	0.5	1	0.25	0.5	0.75	0.25	0.25	1	0.5	0.75	0.5	1	0.25	1	0.5	0.25	0.25	1	1	0.5	0.25	0.25	0.75	0.5
395	1	0	1	0.5	0.25	0.25	0.5	0.75	1	0.25	1	1	0.25	1	1	0.5	0.25	1	0.25	0.25	1	1	0.25	0.75	1	1	1	0.25	0.25	1	0.5	0.75	1	0.25	0.5	0.25	0.25	0.75	0.5	0.25	0.5	0.25	0.25	0.75	1	0.25	0.25	0.25	0.25
396	0.333333	1	0.5	1	1	0.75	1	1	1	1	0.5	0.25	0.5	0.25	1	0.25	1	0.5	0.25	0.25	0.5	0.25	1	0.25	0.5	0.25	0.5	1	1	0.25	1	1	1	1	1	0.75	0.25	0.25	1	1	0.25	0.5	0.25	0.25	0.75	0.25	0.25	0.5	1
397	0	1	0.75	0.75	1	0.25	0.25	0.25	0.25	0.75	1	0.25	0.5	0.75	0.25	0.25	0.25	0.25	0.25	0.25	0.5	0.25	0.25	0.25	0.25	0.75	0.5	0.75	0.25	0.75	1	0.25	0.25	1	0.75	0.25	0.75	1	1	0.25	1	0.5	0.25	1	0.5	0.75	0.5	0.25	1
398	1	1	0.25	0.25	0.75	0.75	0.75	0.75	0.25	1	1	1	0.75	1	0.25	0.5	0.25	0.5	0.75	0.25	0.25	0.5	0.25	0.25	0.25	0.5	0.75	0.25	0.25	0.75	1	1	0.5	0.25	0.25	1	1	1	0.5	0.5	0.75	0.5	0.25	1	0.5	1	0.25	0.25	0.25
399	0.333333	1	0.5	1	0.75	0.75	1	0.5	0.25	0.5	0.5	0.5	1	0.25	0.25	0.25	0.25	0.5	0.25	0.25	1	0.75	0.25	0.25	1	0.25	1	0.75	1	1	0.25	0.75	0.75	0.75	1	0.5	1	1	0.25	0.5	0.75	0.75	0.25	0.75	0.5	1	0.5	1	1
400	1	1	0.75	0.5	0.75	1	0.25	0.75	0.25	0.25	0.5	0.25	1	0.25	0.5	1	1	0.5	0.25	1	0.25	0.75	0.25	0.25	0.5	0.5	0.25	1	0.25	1	0.25	0.75	0.25	0.5	0.25	0.75	0.25	0.75	0.5	0.25	0.25	0.25	0.75	0.5	1	0.75	0.25	1	0.25
401	0	0.333333	0.5	1	0.75	0.25	0.25	1	1	0.5	0.25	1	0.5	0.25	0.25	1	0.25	1	0.25	0.5	0.25	1	0.5	0.5	0.25	1	1	0.25	0.5	0.25	0.75	0.5	0.75	0.25	0.75	1	0.5	1	1	0.25	0.25	0.25	0.75	0.75	0.25	0.25	1	1	1
402	0	0	0.25	0.75	0.25	0.25	0.75	0.25	1	0.75	0.5	0.25	1	0.5	0.25	1	0.5	0.25	1	0.5	1	0.25	0.5	0.25	1	0.5	0.25	1	0.25	0.75	1	1	1	0.25	0.75	0.25	0.25	0.5	0.25	0.25	0.25	0.25	0.75	0.5	0.75	0.75	0.25	0.25	0.25
403	0	0.666667	0.5	0.25	0.5	0.75	1	0.25	0.25	0.25	1	1	0.5	0.25	0.25	0.25	0.5	0.75	1	0.25	0.5	0.25	0.5	0.25	0.25	0.5	1	0.25	0.25	1	0.5	0.25	0.25	1	0.25	0.25	0.5	0.5	0.5	1	1	0.25	1	1	0.5	0.5	0.25	0.75	1
404	0	0.666667	0.5	0.75	0.25	0.25	1	0.25	1	0.75	0.25	0.5	0.25	1	0.25	1	0.25	0.25	0.25	0.25	0.25	0.25	0.25	0.75	1	0.5	0.5	0.75	0.5	0.25	1	1	1	0.5	0.75	0.25	0.25	1	0.25	0.75	0.25	0.75	1	0.25	1	0.75	0.25	0.75	0.25
405	1	1	0.25	1	0.25	0.5	1	0.5	0.5	1	1	1	0.75	1	1	0.25	0.5	0.25	0.5	1	1	1	0.5	0.5	1	0.25	0.75	1	0.75	0.5	0.25	1	0.25	0.75	0.25	1	0.5	0.5	0.25	0.5	0.5	0.75	0.25	0.5	0.25	0.25	0.75	0.75	1
406	0	0.333333	1	0.25	1	0.25	1	0.5	0.25	0.5	0.5	1	0.25	0.25	1	0.25	0.25	0.5	0.25	0.25	0.25	0.25	1	0.75	0.5	0.25	0.75	1	0.5	1	0.25	0.5	0.25	0.25	0.5	0.25	0.5	1	1	0.5	0.25	0.25	0.25	0.5	0.75	0.5	1	1	0.5
407	0.333333	0	1	0.25	0.25	0.25	0.25	0.5	0.75	0.25	1	0.5	0.25	0.75	0.25	0.75	0.75	0.25	0.25	0.25	0.75	1	1	0.25	0.75	0.25	0.25	0.75	1	1	1	0.25	1	0.25	0.25	1	0.25	0.25	1	0.5	0.75	0.5	1	1	1	0.5	0.25	0.25	0.25
408	1	0	1	0.5	0.5	0.25	1	1	0.75	0.75	0.75	1	0.5	1	1	0.25	1	1	1	0.75	1	0.75	0.5	1	0.25	0.25	0.25	0.5	0.25	0.5	0.25	1	0.5	0.75	0.25	0.25	0.75	0.25	0.25	0.5	0.25	0.5	0.5	1	1	0.75	0.75	0.5	1
409	0.333333	1	0.25	0.25	1	0.25	0.25	0.25	0.25	0.25	1	0.5	0.75	0.75	0.5	0.5	0.25	0.5	1	0.75	0.25	0.25	0.25	0.75	0.25	0.5	0.25	0.25	0.5	1	0.25	0.25	0.25	1	0.25	0.75	0.25	0.75	0.5	1	1	1	0.5	0.25	1	0.25	0.5	1	1
410	0	0.666667	0.5	0.25	0.25	1	1	1	0.25	0.5	1	1	0.25	1	1	0.5	0.25	1	0.25	1	1	1	0.5	0.5	0.25	0.5	1	0.5	1	0.25	0.25	0.5	1	0.5	0.25	1	0.5	0.25	1	1	1	0.25	0.5	0.5	0.25	0.75	0.25	1	0.75
411	0.333333	1	1	0.25	0.25	0.25	0.25	0.5	0.25	1	0.5	1	0.25	1	1	0.5	0.25	1	0.5	0.25	1	1	1	0.25	0.25	0.75	0.25	0.75	0.75	1	0.25	0.5	0.75	0.5	1	1	0.25	0.25	0.25	0.25	0.75	0.25	0.25	0.25	0.75	0.5	0.25	1	1
412	0.333333	0	0.25	0.5	0.25	1	0.5	0.25	1	0.25	0.75	1	0.25	0.25	0.75	0.25	1	0.75	0.25	0.75	0.25	0.75	0.25	0.5	1	1	0.25	0.5	1	1	0.5	0.25	1	0.5	0.25	1	0.25	0.75	1	0.25	0.75	0.75	0.25	0.25	1	0.75	0.25	0.25	0.5
413	0	0.666667	0.25	1	0.75	0.25	0.5	1	0.25	0.25	0.75	0.5	0.25	1	0.25	1	0.75	1	1	0.25	0.75	0.25	0.25	0.25	0.25	0.75	0.25	1	1	1	1	0.25	0.25	0.25	0.25	0.25	0.25	0.75	0.5	0.5	0.25	0.5	0.5	0.25	0.25	1	0.25	1	1
414	0	1	0.5	0.25	0.25	0.25	0.25	0.25	1	0.25	0.5	1	0.25	0.25	1	0.5	0.25	1	0.75	0.5	1	0.25	1	1	0.25	1	1	1	1	0.25	1	1	1	0.25	0.5	0.25	0.25	0.25	0.25	0.5	0.75	1	0.5	0.5	0.75	0.5	0.25	0.25	0.25
415	0	0.666667	1	0.25	0.25	0.25	0.25	1	0.5	0.75	1	1	1	1	1	1	1	0.25	0.25	0.75	1	0.5	0.25	0.25	1	0.25	0.75	0.5	0.5	0.75	1	1	0.25	1	0.75	0.25	0.75	0.25	1	0.5	0.25	0.25	0.5	0.75	1	0.5	0.25	1	0.25
416	0.333333	0	1	0.25	0.75	0.25	0.25	1	0.5	0.5	0.25	0.75	0.5	0.5	1	1	0.75	1	1	0.25	1	0.25	0.25	0.75	0.25	0.75	1	0.5	0.5	1	0.5	0.5	1	1	0.75	1	0.5	1	1	0.5	0.25	0.5	1	0.75	0.25	0.25	0.75	0.25	0.25
417	0.333333	0.666667	1	0.25	0.25	0.25	0.25	1	0.5	1	1	1	1	0.25	1	0.5	0.5	1	0.5	0.25	0.75	0.5	0.25	1	1	1	1	0.5	0.75	0.25	0.5	0.25	1	0.5	0.25	0.25	0.25	1	1	0.5	0.25	0.25	0.5	0.25	1	0.5	0.75	0.25	0.5
418	0.333333	1	0.25	1	1	0.5	1	0.25	1	0.5	0.25	0.5	0.5	0.75	1	1	0.5	0.5	0.5	0.25	0.25	0.5	1	1	0.5	0.25	0.25	0.25	0.5	1	0.25	0.5	0.25	0.25	1	0.25	0.75	0.75	0.25	0.5	0.5	0.75	0.25	0.25	0.25	0.25	0.25	1	0.5
419	0	0	0.25	1	1	1	0.25	0.25	0.25	0.5	0.75	0.5	0.25	0.25	0.25	1	0.25	1	1	1	0.75	0.75	0.25	0.25	0.5	0.5	1	1	1	0.75	0.75	0.25	0.75	0.25	0.25	1	0.25	0.25	0.25	1	1	1	0.5	0.25	0.25	1	1	0.25	0.25
420	0	0	0.75	0.5	0.5	1	0.25	1	1	0.5	0.25	1	0.5	0.25	0.25	1	0.25	1	0.5	0.25	0.25	1	0.25	1	0.5	0.25	0.25	1	0.25	1	0.5	0.5	0.25	0.5	1	0.5	0.25	0.25	1	0.5	0.5	1	0.75	0.5	1	1	1	0.75	0.75
421	0.333333	0.666667	0.25	0.25	0.75	0.25	0.75	1	0.25	0.75	0.75	1	0.5	0.25	0.5	0.5	0.75	1	0.5	1	0.25	0.25	0.75	0.25	0.25	0.25	0.5	0.25	0.25	0.25	0.75	1	1	0.25	0.25	0.5	0.5	0.75	0.5	0.25	0.75	1	0.5	0.5	0.25	1	0.25	0.75	0.25
422	0	0.666667	1	0.25	0.75	0.25	0.25	0.25	0.25	0.5	0.75	0.25	0.5	0.25	1	0.5	0.75	0.5	1	1	0.25	0.25	0.75	1	0.5	0.5	0.75	0.5	0.25	0.25	0.5	0.25	1	1	1	0.25	0.25	0.75	0.25	0.5	0.75	0.25	0.25	1	1	0.75	0.75	0.25	0.75
423	0.333333	0	1	1	0.75	0.25	1	0.75	0.25	0.25	0.75	0.5	0.5	1	1	0.25	0.75	0.25	0.75	0.75	0.25	0.5	0.5	0.25	0.5	0.25	0.5	0.5	1	0.25	1	0.25	0.25	0.25	0.25	0.25	1	0.25	0.5	0.5	0.5	0.75	0.5	1	1	0.25	0.25	0.5	0.75
424	1	0.333333	1	1	1	0.25	0.25	0.25	1	1	0.25	0.25	1	0.75	0.25	1	0.5	0.25	0.25	1	0.5	0.5	0.25	0.5	0.25	1	1	1	1	0.25	0.25	0.5	1	1	0.25	1	0.5	0.25	0.25	1	0.5	1	0.25	0.5	0.25	0.25	0.25	1	1
425	0	1	1	0.25	0.5	0.25	0.25	1	1	0.25	0.25	0.5	1	1	1	1	0.5	0.5	1	1	1	1	0.25	0.25	0.25	1	1	1	1	1	0.25	0.25	0.5	0.25	0.5	0.25	0.25	0.25	1	0.75	0.5	0.25	1	0.25	0.25	0.75	0.75	0.5	0.25
426	0	0.333333	1	1	0.5	0.25	0.5	0.75	0.25	0.25	0.5	0.75	1	1	0.75	1	0.25	1	0.75	0.5	0.5	1	0.75	0.25	0.25	0.5	0.5	1	0.5	1	0.25	1	0.75	0.25	0.25	1	0.5	1	1	0.5	0.75	0.75	1	0.5	1	0.25	0.5	0.5	1
427	0	0	0.25	1	0.75	0.75	1	0.5	1	1	0.5	1	0.5	0.25	1	1	0.5	0.5	0.75	0.5	0.25	0.25	0.5	1	1	1	1	0.25	0.25	1	1	0.5	0.75	0.25	0.5	0.75	1	0.25	0.75	0.25	1	0.75	1	0.75	0.25	0.75	1	1	0.5
428	0	0	1	1	0.25	0.75	1	0.25	1	1	0.25	0.25	1	0.25	0.25	0.75	0.25	1	1	0.5	0.25	1	0.5	0.25	0.25	0.5	0.75	0.5	0.75	1	0.25	0.5	0.25	1	0.5	0.25	0.25	0.25	1	0.75	0.5	0.75	0.25	0.5	0.25	0.25	0.25	0.25	1
429	0	0.333333	0.25	0.25	1	1	0.75	0.5	0.5	1	1	0.75	0.25	0.5	0.25	1	0.25	1	1	1	1	0.25	0.25	0.75	0.5	0.5	0.25	0.5	1	1	0.5	0.5	0.5	0.25	0.25	0.25	0.5	0.75	0.5	0.25	0.75	0.75	1	0.25	1	0.5	0.25	0.75	0.75
430	0.666667	0.333333	0.25	0.25	0.5	1	0.25	0.5	1	0.5	0.5	0.25	0.25	0.5	0.75	0.5	0.5	0.25	0.25	0.5	0.25	0.5	0.25	0.25	0.25	0.75	0.75	0.25	0.5	0.75	0.5	0.5	0.25	0.25	0.5	0.75	0.5	1	0.25	0.25	1	0.25	0.25	0.75	1	1	0.25	0.75	0.5
431	0	1	0.25	0.25	0.75	1	1	0.5	1	0.25	1	0.5	1	0.75	0.25	0.25	0.75	0.25	0.75	1	1	0.5	0.5	1	0.25	1	1	0.25	0.75	0.25	0.5	0.25	1	1	1	0.5	0.25	0.25	0.75	0.5	1	1	0.25	1	1	0.5	0.25	0.5	0.75
432	0	0.666667	0.25	0.5	0.25	0.25	1	0.25	1	0.25	0.25	0.75	1	0.25	1	0.75	0.5	0.25	0.25	1	0.5	1	0.25	1	0.5	0.75	0.5	0.25	0.25	0.25	0.5	0.25	0.5	1	0.25	1	0.5	0.25	0.25	0.25	1	0.5	0.75	1	0.25	0.25	0.75	0.75	0.75
433	0.666667	0.333333	1	1	0.25	0.75	0.25	0.25	0.25	0.75	1	1	0.5	0.75	0.5	1	1	1	0.5	0.75	1	0.25	1	1	0.75	0.5	1	0.5	0.25	1	0.5	0.75	1	0.5	0.75	0.25	0.5	0.75	1	0.25	0.75	1	0.25	0.25	0.25	0.25	0.25	1	0.5
434	0	0	1	0.25	0.25	0.25	0.75	0.75	1	0.25	0.25	0.25	0.5	0.25	0.5	0.5	0.25	0.25	1	0.25	1	0.5	1	1	1	1	1	0.25	0.25	0.75	0.25	0.25	0.75	0.5	0.75	0.25	0.25	0.25	0.75	0.5	0.25	0.75	0.5	1	0.25	1	1	0.5	0.75
435	0	0	1	0.25	1	0.75	0.75	0.25	0.25	0.75	0.5	0.5	0.75	1	1	0.25	0.25	0.75	0.5	0.25	0.25	0.5	0.5	1	0.25	0.25	0.25	0.5	0.25	1	0.25	1	0.25	0.25	0.5	0.25	1	1	1	0.25	0.5	1	0.25	0.5	0.75	0.5	0.25	0.25	0.75
436	0.333333	0	0.25	0.75	0.75	0.25	0.75	0.25	0.25	0.25	0.25	1	0.25	0.25	1	0.5	0.25	0.25	1	1	0.75	1	1	1	0.25	0.25	0.25	0.5	1	1	0.25	1	0.25	0.5	0.75	0.25	0.5	0.25	0.25	1	1	1	0.25	0.25	0.75	0.25	0.25	0.5	0.75
437	0	0.333333	0.5	1	0.5	1	1	0.25	0.25	1	0.5	1	0.5	0.25	0.75	0.5	0.5	0.25	0.25	1	0.25	1	0.25	0.25	0.25	0.25	1	1	0.25	0.25	0.25	0.5	0.75	0.5	0.25	0.75	1	0.25	1	1	0.5	0.25	0.25	0.5	0.75	1	0.25	0.5	1
438	0.666667	0	0.25	0.25	0.25	0.5	0.5	0.75	0.25	0.25	0.25	1	0.75	0.5	0.25	1	0.25	0.5	1	0.5	0.75	0.5	0.5	1	1	0.25	0.25	0.5	1	0.75	1	0.5	1	0.5	0.75	0.25	0.25	0.25	0.5	0.25	1	1	1	0.25	0.25	0.25	0.75	0.5	0.25
439	0	0	0.75	1	0.25	0.25	0.25	0.5	0.25	1	0.5	1	0.75	0.5	0.25	0.25	1	1	0.25	0.25	0.25	1	0.5	0.75	1	0.5	0.25	1	0.5	0.25	1	0.25	0.25	0.25	0.25	0.25	0.25	1	1	0.25	0.75	0.25	0.25	0.25	0.25	0.25	0.25	0.75	1
440	1	0	0.25	0.25	0.25	0.25	0.5	1	0.75	1	1	1	0.25	0.5	0.25	1	0.5	0.75	0.75	1	1	1	0.25	0.5	1	0.25	0.25	0.75	0.25	0.25	0.25	0.25	0.25	0.25	0.5	1	0.25	0.25	0.25	0.25	0.5	0.75	1	0.25	0.25	0.25	1	1	0.25
441	0	0.666667	0.25	0.25	0.5	0.25	0.75	1	1	0.5	0.75	0.25	0.25	0.75	0.25	0.25	0.25	0.25	0.5	0.5	1	0.25	0.75	1	0.25	0.5	0.25	0.25	1	0.75	0.5	0.25	0.25	1	1	1	1	0.5	0.25	0.25	0.75	1	0.25	0.5	0.25	0.75	0.25	0.25	0.25
442	0	0.333333	0.25	0.25	0.5	1	1	0.25	0.75	1	0.75	0.75	0.25	0.5	0.25	0.5	0.25	1	1	0.25	0.25	0.25	1	1	0.25	0.75	0.25	0.25	0.25	0.25	0.25	0.75	0.25	0.25	0.25	0.25	0.25	1	1	0.5	0.25	0.75	1	0.25	0.25	0.25	0.5	0.25	1
443	0	0.333333	0.25	0.25	0.5	0.75	1	0.25	0.25	0.5	1	1	0.25	1	0.75	0.75	0.5	0.25	0.25	0.75	1	0.25	0.5	0.25	0.25	0.25	0.25	0.5	0.25	0.25	0.5	0.75	0.5	1	0.5	1	0.75	0.25	0.25	1	0.25	1	1	0.5	0.25	0.75	0.25	1	0.75
444	0.666667	0	0.5	1	0.25	0.25	0.25	1	1	0.75	0.25	0.25	1	0.75	0.5	0.25	0.5	1	0.5	1	1	0.25	0.25	0.25	0.25	0.5	1	0.25	1	0.75	1	0.25	0.25	0.25	0.5	0.75	1	0.25	0.5	1	0.75	1	1	0.5	0.25	0.25	0.5	0.75	1
445	1	0	0.25	0.25	0.5	0.75	0.75	0.25	0.25	0.25	0.5	0.75	1	0.25	1	1	1	1	0.25	0.5	0.25	1	0.5	1	0.25	0.5	0.25	0.75	0.25	0.25	0.75	0.25	0.5	1	0.5	1	1	0.5	0.75	1	0.25	0.25	1	1	0.75	1	0.25	0.25	0.25
446	1	0	0.25	0.25	0.5	0.25	0.25	0.5	0.25	0.5	0.75	1	1	0.25	0.25	0.25	0.25	0.5	1	0.25	1	1	0.75	0.75	0.25	0.25	0.25	1	0.25	0.25	0.25	0.25	0.75	1	0.25	0.5	0.25	1	0.75	1	0.75	0.5	0.25	0.75	1	1	0.5	0.25	1
447	0.333333	0.666667	1	1	1	0.75	1	0.25	1	0.25	0.75	0.75	0.25	0.25	0.75	1	0.25	1	1	1	0.25	1	0.5	0.75	0.5	1	1	1	0.25	0.25	0.25	0.25	0.25	0.25	1	0.75	0.25	1	1	0.25	0.5	0.25	0.75	0.5	0.75	0.25	1	1	0.5
448	0	0	0.75	0.25	0.25	0.75	0.25	0.25	0.25	0.5	0.5	1	0.25	0.5	0.25	1	0.5	1	0.75	0.5	0.25	1	0.25	0.75	1	0.25	0.25	1	0.5	0.5	1	1	1	0.25	0.25	0.25	0.5	0.25	0.25	0.25	0.5	0.75	1	1	0.25	1	0.5	0.75	0.75
449	0	0.333333	0.75	0.25	0.25	0.25	0.75	0.5	0.25	0.75	0.25	0.25	1	1	1	0.75	0.75	0.25	0.25	0.25	0.5	0.25	0.75	0.25	0.5	0.25	1	0.5	0.5	0.5	0.5	0.25	0.25	1	1	1	0.25	0.5	0.75	1	0.25	0.25	1	0.25	1	0.5	1	1	0.75
450	1	0	0.75	1	0.5	1	0.25	0.5	0.5	1	1	0.75	1	0.25	0.25	1	0.25	1	0.5	0.5	1	1	0.5	0.5	1	0.5	0.5	0.25	1	1	0.25	0.75	1	0.25	0.25	0.75	1	1	0.75	0.25	1	0.75	1	1	1	1	0.25	0.5	0.75
451	1	0.333333	1	0.25	0.25	1	0.25	0.5	0.75	0.5	0.25	0.5	0.75	0.5	1	0.25	0.5	1	0.25	0.75	0.75	1	0.5	1	0.25	0.5	1	0.5	1	1	1	0.5	0.75	0.25	0.75	1	0.25	1	1	0.25	0.25	0.25	0.75	0.5	0.75	1	0.25	1	0.75
452	1	0.333333	0.5	1	0.5	0.5	1	0.5	1	0.25	0.75	1	1	0.5	0.75	1	1	1	0.25	0.5	0.5	1	0.5	0.5	1	0.5	0.75	1	0.5	1	0.25	0.5	0.75	0.25	0.25	1	0.25	0.5	0.75	1	0.5	0.5	1	0.5	0.75	1	0.5	0.5	0.75
453	1	0.333333	0.5	0.75	0.5	0.75	0.25	0.25	1	0.5	0.5	0.75	1	0.25	1	0.75	0.25	0.5	0.75	0.5	0.75	1	0.25	1	0.25	0.25	0.25	0.5	0.25	1	0.5	0.75	1	1	0.25	0.5	1	0.5	0.25	0.75	0.5	0.5	0.75	0.25	0.75	1	1	1	0.25
454	0	0.333333	0.75	0.25	0.25	0.75	0.25	0.25	0.25	0.75	0.5	0.25	0.25	1	0.25	0.75	0.25	0.25	0.25	0.25	0.25	0.25	0.5	0.75	1	1	1	0.25	0.5	0.25	1	0.5	0.5	0.75	0.5	1	0.25	0.25	0.25	0.5	1	0.75	0.25	0.5	0.75	0.25	1	0.5	0.5
455	0	0	0.25	0.5	0.75	0.25	0.25	0.25	0.25	1	0.75	0.25	0.25	1	0.75	0.75	0.5	0.75	1	0.25	1	0.75	1	1	0.75	0.25	0.75	0.25	0.25	0.75	1	0.75	1	1	0.5	0.75	0.25	0.25	0.25	1	0.5	0.5	1	1	1	0.25	0.25	0.25	1
456	0	0.333333	0.75	0.25	0.25	1	0.5	0.75	0.25	0.5	0.25	0.5	0.75	1	1	0.25	0.75	0.25	0.25	0.75	0.75	0.5	1	1	1	1	1	1	0.25	0.5	1	0.5	0.5	1	0.25	1	1	1	0.75	0.25	0.25	0.5	0.25	0.5	0.5	0.25	0.25	1	0.5
457	1	0.666667	0.25	0.25	0.25	0.5	1	0.5	1	0.25	0.75	1	1	0.25	0.25	0.25	1	0.5	0.5	0.5	0.75	1	0.75	0.25	0.25	0.25	0.25	1	0.25	0.5	0.75	0.5	0.5	1	0.5	1	0.25	0.5	0.75	0.25	1	0.75	0.25	0.25	0.5	0.5	1	1	0.75
458	0.333333	0	0.25	1	0.25	0.75	0.25	0.25	0.75	1	0.5	0.5	1	0.5	1	1	1	0.75	0.5	0.5	1	0.25	1	1	1	0.25	0.25	0.75	0.25	0.25	0.5	0.75	1	0.25	1	1	0.25	0.25	0.5	1	0.5	0.75	1	0.5	0.75	0.25	0.5	0.5	0.75
459	0.666667	0.333333	0.5	1	1	1	0.25	0.5	1	0.75	0.25	0.25	1	0.5	1	0.25	1	1	0.75	0.25	0.75	0.25	0.75	0.25	0.25	1	1	0.25	0.5	0.75	0.25	0.75	0.75	0.25	0.75	1	0.5	1	1	1	0.75	0.25	0.25	1	0.5	0.5	1	0.75	0.5
460	0.333333	0.333333	0.25	1	0.25	0.5	0.25	1	1	0.25	0.5	0.5	1	0.75	0.25	0.25	1	0.75	1	1	1	0.75	1	0.75	1	0.25	0.25	0.75	1	0.5	0.5	0.5	0.75	1	0.25	0.25	1	0.25	0.5	1	0.5	0.75	0.25	0.5	0.75	1	0.5	0.5	0.25
461	1	0	0.75	1	0.75	0.5	1	1	1	1	0.25	1	1	0.5	0.25	0.25	1	0.25	0.75	0.25	0.75	0.25	0.25	0.25	0.25	0.25	0.75	0.25	0.25	0.25	1	1	1	0.25	0.75	0.75	1	0.25	1	0.75	0.25	1	1	0.5	0.5	1	0.25	0.25	1
462	1	0.333333	1	1	1	1	0.75	0.5	0.75	1	0.5	0.5	0.25	0.25	1	1	0.25	0.25	0.75	0.25	0.25	1	1	1	0.5	0.25	1	0.5	0.25	0.25	1	0.5	0.75	0.25	1	1	1	0.25	0.5	1	0.5	0.5	0.25	1	0.75	0.5	1	0.75	0.25
463	0.666667	0.666667	0.25	0.5	1	0.75	1	0.75	1	0.75	0.5	0.25	0.25	0.75	0.25	0.5	0.25	1	0.5	0.25	0.75	0.25	0.5	0.75	1	0.25	0.25	0.25	1	1	1	0.25	0.5	0.5	0.5	0.25	0.25	1	0.5	0.5	1	0.75	1	0.5	0.25	0.25	0.75	0.25	0.25
464	1	0.666667	0.25	0.25	0.5	0.5	0.5	1	1	0.75	0.25	0.25	0.25	0.5	0.25	0.75	1	1	1	0.5	1	0.75	0.25	0.5	1	1	0.25	1	0.25	1	0.25	0.75	0.25	0.25	0.25	0.75	0.25	0.25	0.25	1	0.5	0.5	0.25	0.75	0.75	0.25	0.75	1	0.25
465	0	0	1	1	0.5	0.5	0.5	0.25	0.25	0.75	0.25	1	1	0.5	0.75	0.25	0.25	0.5	0.25	0.5	0.5	0.25	1	1	0.25	0.5	1	1	0.5	0.75	0.25	1	1	0.75	0.5	0.75	0.25	0.25	0.75	0.25	0.5	0.75	0.5	0.25	1	0.5	0.5	0.75	1
466	1	0.333333	0.75	0.25	0.5	1	0.25	1	1	0.25	0.75	0.5	0.75	0.5	1	1	0.5	0.75	0.25	0.5	1	0.25	0.5	0.75	0.25	0.25	1	0.25	0.25	0.75	1	0.5	0.5	1	1	0.5	0.5	0.25	1	0.25	0.5	0.75	1	0.25	0.25	0.75	1	1	0.5
467	1	0.666667	0.75	0.25	0.5	0.75	1	0.25	0.75	0.25	0.5	0.75	0.25	0.75	0.25	0.25	1	1	0.25	0.5	1	1	0.5	0.5	0.75	0.5	1	0.75	0.25	1	1	0.25	1	0.25	0.25	0.75	1	1	1	0.25	0.5	1	1	0.5	0.5	1	0.5	0.75	0.25
468	0	0	1	1	0.5	0.75	1	0.75	0.75	0.25	0.25	1	0.25	1	1	0.25	0.5	0.75	0.5	0.5	1	0.25	0.25	1	0.5	0.5	0.25	1	1	1	1	0.75	1	0.5	0.5	0.5	0.5	0.75	0.75	0.25	1	1	0.25	0.5	0.75	0.25	0.5	0.75	0.25
469	0	1	1	0.25	0.5	1	0.25	0.25	0.75	1	0.25	0.25	0.5	1	1	1	0.5	0.5	1	1	0.5	0.5	0.5	0.75	1	0.25	0.25	0.25	0.25	0.75	0.25	0.5	0.5	0.25	0.25	0.75	1	1	1	0.25	0.5	1	0.25	1	1	0.25	0.25	0.5	1
470	0	1	0.75	0.5	1	1	0.25	0.25	0.25	0.25	0.5	0.5	1	0.75	0.75	0.25	0.25	1	0.25	0.25	0.25	0.25	1	1	0.25	0.5	1	1	0.25	0.75	0.25	0.5	0.75	1	0.25	1	0.25	1	1	0.75	0.75	0.25	0.25	1	1	0.5	1	1	0.25
471	1	0.333333	0.5	0.25	1	1	0.25	0.25	1	1	0.25	0.5	0.25	0.25	0.25	1	0.5	0.75	1	0.25	1	0.75	0.25	0.75	0.25	0.5	0.5	0.25	0.75	1	0.25	0.5	1	0.25	0.25	0.75	1	0.5	1	0.5	1	1	1	0.5	0.5	1	0.25	1	1
472	0	0	1	0.25	0.25	0.75	0.25	0.25	1	0.25	0.5	1	0.25	0.25	1	1	0.5	0.5	1	0.5	1	0.25	0.25	1	1	0.5	0.75	1	0.5	0.75	0.25	1	1	0.25	0.25	1	0.25	0.5	0.75	1	0.25	1	0.25	1	1	0.75	0.5	1	1
473	1	0	0.25	0.25	0.25	0.25	1	0.5	0.25	0.25	0.5	0.5	0.25	1	1	0.75	0.25	0.5	0.25	0.25	0.25	0.75	1	1	1	0.25	1	1	0.25	1	0.25	0.25	0.25	1	0.5	0.75	1	1	0.5	0.5	0.25	0.25	1	0.5	0.75	0.5	0.25	1	0.25
474	0.333333	0.333333	1	1	0.25	0.25	1	0.5	1	1	1	0.5	0.5	0.25	0.25	1	0.5	1	0.25	1	1	0.25	0.25	0.25	0.25	0.5	0.75	1	0.5	1	0.25	0.5	0.75	1	1	0.75	0.5	0.5	1	1	0.5	1	0.25	1	0.5	0.5	0.25	0.25	1
475	0	0.333333	0.75	1	0.25	1	0.75	0.25	0.75	1	0.25	0.75	0.25	0.5	0.75	0.25	0.5	1	0.25	1	0.75	0.5	0.25	0.25	1	0.5	1	1	1	0.25	0.75	0.25	0.25	1	1	1	1	0.25	1	0.25	0.25	1	0.5	0.25	1	1	0.5	1	1
476	0	0.333333	1	0.75	0.5	0.75	1	1	0.25	1	1	1	0.25	0.75	0.25	0.25	0.5	0.5	0.5	0.75	1	0.25	1	0.5	0.5	0.25	0.25	1	0.5	0.5	0.25	0.25	1	1	0.25	1	0.75	0.5	0.75	1	0.25	1	1	0.5	0.75	0.25	0.25	0.75	0.25
477	0.666667	0.666667	1	1	1	1	0.25	0.5	1	1	0.25	0.75	0.25	0.25	1	0.75	0.25	1	1	0.25	0.75	0.25	0.25	0.75	1	0.5	1	1	1	1	0.75	0.25	0.75	0.5	0.25	0.75	0.5	0.25	1	0.25	0.25	1	0.5	0.25	0.75	0.25	0.25	1	0.25
478	0	1	0.5	0.5	0.25	0.75	0.25	0.5	0.75	1	0.25	1	1	1	0.5	0.5	0.25	0.75	0.5	1	1	0.75	1	1	0.25	0.25	0.5	1	0.25	0.75	0.25	0.25	1	0.75	1	0.5	0.5	0.25	0.25	1	0.25	0.75	0.5	0.25	1	0.25	0.25	1	1
479	0	0	0.75	0.5	0.25	1	1	1	0.5	0.5	0.25	0.25	1	1	1	0.5	1	1	0.5	0.5	1	0.75	0.25	0.75	1	0.5	1	0.25	0.25	1	0.25	0.25	0.75	1	0.25	0.75	1	0.5	1	0.5	1	1	1	0.25	0.75	0.25	0.25	0.75	0.25
480	0.666667	0.333333	0.75	0.25	0.25	1	0.5	0.25	0.75	0.25	0.25	1	1	1	0.5	0.5	0.25	0.25	0.75	0.5	0.75	1	0.25	1	1	1	0.5	0.5	0.25	0.75	0.5	1	1	0.75	1	1	0.25	0.75	0.25	0.25	0.25	0.75	0.5	1	1	0.5	1	0.5	0.5
481	1	0	0.75	1	0.5	1	0.5	0.5	0.75	0.25	0.25	0.75	1	0.25	0.25	0.5	0.5	1	1	1	0.5	0.5	0.25	0.25	0.75	0.5	0.75	1	0.25	1	0.75	0.25	0.75	1	0.25	0.75	0.25	0.5	0.75	1	0.25	1	0.75	1	0.75	1	0.25	0.75	1
482	0.333333	0.333333	0.75	0.25	1	0.5	0.5	0.25	0.5	1	1	1	0.75	0.25	1	1	1	0.75	1	0.25	0.25	1	0.25	1	0.75	1	0.5	0.5	0.25	0.25	1	0.25	0.75	0.5	0.25	1	1	1	0.5	0.5	0.25	0.5	1	1	1	0.75	1	1	0.25
483	0	0	0.75	0.5	0.25	0.75	0.5	0.25	1	1	1	0.5	0.5	0.25	0.25	1	0.25	0.25	0.25	0.5	1	1	0.5	1	0.25	0.25	0.5	1	0.25	1	0.25	1	1	0.75	0.25	0.75	0.25	0.75	0.25	0.25	0.5	1	1	0.5	1	0.25	1	0.75	0.25
484	0.666667	0	0.25	0.25	0.25	1	0.5	1	0.75	1	0.75	0.25	0.25	0.5	0.75	1	1	0.5	0.5	0.25	0.25	0.75	1	1	0.75	0.25	1	1	0.5	1	0.75	0.25	0.75	1	0.25	0.25	0.25	0.5	0.5	1	0.25	1	0.5	0.75	0.25	0.25	1	0.5	0.5
485	0	0	0.75	0.25	0.25	0.5	1	0.25	0.75	0.5	0.75	1	0.25	0.25	1	1	0.25	0.25	0.75	1	1	1	0.5	1	1	0.25	0.25	1	0.25	0.5	0.25	0.5	1	1	0.25	1	1	0.75	0.25	0.25	0.5	0.5	0.25	1	1	0.75	0.5	1	1
486	0.666667	0	0.25	0.25	0.5	1	1	0.25	0.5	1	0.75	0.25	0.25	0.5	0.5	1	0.25	1	0.5	0.25	0.75	0.25	0.25	0.25	1	0.5	0.75	0.25	0.5	1	0.25	0.25	0.25	1	0.25	0.25	0.25	0.25	1	0.25	0.25	0.25	0.25	0.25	0.5	1	1	1	1
487	1	0.333333	1	0.5	1	0.75	1	0.5	0.75	0.25	0.5	0.5	1	0.5	0.75	1	0.5	0.25	1	0.25	1	0.5	0.25	1	0.75	0.75	0.5	1	0.5	0.5	1	1	1	0.25	0.25	1	1	0.25	0.5	0.25	0.5	0.5	1	0.25	1	1	0.5	0.5	0.25
488	0.666667	0.666667	0.25	0.25	1	1	0.25	0.5	1	0.25	0.5	0.25	1	0.5	0.75	0.25	0.5	0.75	1	0.25	0.25	0.25	0.25	0.25	1	0.5	1	1	0.5	0.75	1	0.25	0.25	0.5	0.25	0.25	0.25	0.5	0.75	1	1	1	0.25	0.5	0.25	1	0.5	0.75	0.25
489	1	1	1	0.5	0.5	0.5	1	0.25	1	1	0.75	0.25	0.75	1	0.75	0.25	0.75	0.75	1	1	0.75	0.25	0.75	0.5	1	0.5	0.25	0.25	1	1	0.75	0.25	1	0.5	0.5	0.25	1	0.5	1	1	0.5	0.5	1	0.25	1	0.5	1	0.25	1
490	1	1	1	0.75	0.5	1	1	0.25	0.25	0.25	0.5	0.5	1	0.25	1	0.25	0.5	0.25	1	0.25	0.25	1	0.75	0.25	1	1	0.75	0.25	0.25	0.5	1	0.25	0.25	0.25	0.5	1	1	0.25	1	0.75	0.75	0.5	1	0.25	0.25	1	0.5	1	1
491	0	0.333333	0.25	1	0.25	0.25	0.25	0.5	1	0.25	0.5	1	1	0.5	0.25	1	0.5	0.75	0.25	1	1	1	0.75	0.25	0.25	0.75	0.75	1	0.25	0.75	0.25	1	1	0.25	0.25	0.25	0.75	0.5	0.75	0.25	0.75	0.75	1	0.5	0.25	0.75	0.25	1	1
492	0	0.333333	0.5	0.25	0.25	0.25	0.75	1	1	0.25	0.25	0.5	1	0.25	0.25	1	1	1	0.25	0.5	0.5	1	0.5	0.5	0.25	0.25	0.25	1	0.25	1	0.25	0.25	0.25	1	0.5	0.75	0.5	0.75	0.25	0.25	0.5	1	0.25	0.75	0.25	0.25	0.75	0.25	0.75
493	1	0.333333	0.25	0.25	0.25	0.75	0.25	1	0.75	0.25	0.75	0.75	0.5	0.25	0.25	0.75	0.25	1	0.5	0.25	0.25	0.25	0.25	0.75	1	0.5	1	1	0.25	0.25	0.25	0.5	1	1	0.5	0.25	0.25	1	1	0.75	0.5	0.25	1	0.5	1	1	0.25	0.25	1
494	1	0	0.75	1	0.25	0.5	1	0.25	1	1	0.5	1	1	0.25	0.25	0.75	0.5	0.5	0.75	0.25	0.5	0.25	0.25	0.25	1	0.5	0.75	1	0.25	0.25	0.25	0.75	0.5	0.75	0.25	0.25	1	1	0.75	1	0.5	0.25	0.5	1	0.25	1	1	0.25	0.75
495	0.333333	1	1	0.25	0.75	0.25	0.25	0.25	1	0.5	0.5	0.25	0.75	0.25	1	0.25	0.5	0.25	0.25	1	1	0.25	0.25	0.75	0.25	0.25	0.25	0.25	0.25	0.25	0.25	0.5	0.25	1	0.5	0.5	1	0.25	0.75	1	0.5	1	0.25	0.25	1	0.75	0.25	0.25	0.25
496	0.666667	0.333333	0.5	0.5	1	1	1	0.25	1	0.75	0.5	1	1	0.25	0.25	0.75	0.5	0.25	1	0.25	1	0.25	0.5	1	0.25	0.25	1	1	0.5	0.25	1	0.25	0.5	0.75	0.25	1	0.5	0.75	0.25	0.25	0.25	1	0.75	0.25	0.25	0.75	0.25	0.75	0.25
497	0.666667	0	0.25	0.25	0.5	0.25	0.25	0.25	0.25	1	0.25	1	0.5	0.25	0.25	0.75	0.5	0.5	1	0.75	0.5	0.75	0.25	1	0.25	1	1	0.25	0.25	1	0.5	0.5	0.5	0.5	0.25	0.5	0.75	0.25	0.25	1	1	0.25	1	0.25	1	0.75	0.25	0.5	1
498	1	0.333333	1	1	0.75	0.75	1	1	0.5	1	1	1	1	1	0.5	1	0.25	0.25	0.25	0.5	1	0.25	0.25	0.25	0.25	0.25	0.25	1	0.75	0.5	1	1	0.75	0.25	0.5	0.25	0.75	0.25	1	1	0.5	0.75	1	1	0.25	1	0.25	1	0.5
499	0.333333	1	0.25	1	1	0.75	0.5	1	1	0.25	0.25	0.75	1	0.25	0.75	1	0.5	0.25	1	0.25	1	0.25	0.5	0.25	0.25	0.75	0.75	0.25	0.25	1	0.5	1	0.25	1	1	1	0.25	0.75	0.5	1	0.5	0.25	0.25	0.25	1	0.75	0.25	0.5	0.25
500	0.333333	1	1	0.5	0.25	0.25	1	1	0.25	0.75	0.25	0.5	0.5	1	1	1	0.25	0.75	1	0.75	0.25	0.25	0.75	0.75	0.25	0.25	0.75	1	1	0.75	1	0.5	0.25	1	0.5	0.25	1	1	0.25	0.75	0.5	1	0.5	0.25	0.25	0.25	1	1	0.25
501	0.666667	1	1	0.75	0.75	0.75	0.5	0.5	0.25	1	1	0.25	1	0.5	0.25	0.25	1	0.25	1	1	0.75	0.25	0.25	0.5	0.25	0.75	0.25	0.75	0.5	0.25	1	0.75	0.25	0.25	0.75	0.25	0.25	0.25	1	1	1	0.25	1	0.5	1	0.25	0.25	0.25	0.75
502	1	0	0.25	0.25	0.5	1	1	0.25	1	1	1	1	1	0.25	0.5	0.75	0.5	0.5	0.25	0.5	1	1	0.25	1	0.25	0.25	0.25	1	0.75	0.75	1	0.25	0.25	0.25	0.75	0.25	0.25	0.25	0.25	0.25	0.5	0.5	1	0.25	0.25	0.75	0.25	0.25	0.25
503	0	1	1	0.5	0.25	0.25	0.5	1	1	1	0.5	0.25	0.25	0.25	0.75	1	0.25	0.75	0.25	0.5	0.25	0.25	1	1	0.25	0.75	0.75	0.25	1	0.25	0.75	0.5	0.5	0.75	0.5	0.25	0.25	0.25	0.5	1	0.25	1	1	0.5	0.5	0.25	0.25	0.75	0.25
504	0	0.333333	0.25	0.25	0.5	0.25	0.25	0.25	0.25	0.75	0.25	0.25	0.25	0.25	0.25	0.5	0.5	1	1	0.5	0.5	0.25	1	1	0.5	1	0.5	0.5	1	0.75	0.5	1	1	1	0.5	0.25	1	1	1	1	0.25	0.25	1	0.25	1	1	0.5	0.25	1
505	1	0.333333	0.5	0.5	0.5	0.25	1	0.25	0.25	0.5	0.75	0.5	0.75	0.75	0.25	0.5	1	0.25	1	0.25	0.75	0.25	1	1	1	0.5	0.25	0.25	0.25	0.25	1	0.5	1	1	0.25	0.5	0.75	0.25	0.25	0.25	0.5	0.25	1	0.25	0.75	0.25	0.5	1	1
506	1	0	0.5	1	0.5	0.75	1	0.75	0.75	1	0.25	0.25	0.75	0.5	0.25	0.75	0.75	0.25	0.25	1	1	0.75	0.25	0.25	0.75	0.25	1	0.5	1	0.25	1	0.25	0.25	0.25	0.25	0.25	0.5	0.25	1	0.25	0.25	0.75	0.25	0.25	1	1	0.25	1	1
507	1	0	0.75	0.25	0.5	0.25	0.25	1	0.75	0.5	1	1	1	0.5	1	0.25	1	0.5	0.5	0.25	0.25	1	1	1	0.25	0.25	0.75	0.5	0.75	0.25	1	0.5	0.75	1	0.5	0.25	0.25	0.25	1	0.25	0.25	1	0.5	0.25	0.25	0.25	0.25	1	0.75
508	0	0.666667	1	0.25	0.25	0.25	0.25	0.5	0.75	1	0.5	0.5	0.25	0.5	0.25	0.75	0.25	0.25	0.25	0.25	1	1	0.5	1	1	1	0.25	1	0.5	0.25	1	0.25	0.5	0.75	1	1	0.75	0.75	0.5	0.25	0.5	1	1	1	0.25	1	0.25	0.25	0.25
509	0	0	1	0.25	0.25	0.5	1	0.25	0.75	0.75	0.5	0.25	0.25	0.25	0.75	0.5	0.25	0.25	1	0.25	1	0.25	0.5	0.75	0.75	0.75	0.25	0.25	0.75	0.75	0.25	0.25	0.25	0.25	1	1	1	0.25	0.25	0.25	1	0.25	0.75	0.5	0.5	0.25	0.5	0.75	1
510	0.333333	1	1	1	0.25	0.25	1	0.75	0.25	0.25	0.25	0.75	0.5	0.5	1	0.25	0.75	0.25	0.25	0.25	0.25	0.25	0.5	1	1	0.75	0.25	0.5	1	1	1	0.5	0.25	1	1	1	0.5	0.25	0.25	0.25	1	1	1	1	0.25	1	1	0.25	1
511	0	0.333333	0.25	0.25	1	0.5	0.25	0.75	0.25	0.25	1	0.25	0.25	1	1	0.5	1	0.25	0.25	0.5	0.25	0.75	0.75	0.25	0.75	0.75	1	0.25	0.25	0.25	0.5	0.5	1	0.25	0.25	1	0.5	0.5	0.75	0.5	0.75	0.25	0.75	0.75	1	0.5	1	0.25	0.75
512	0	0.666667	1	1	1	0.25	0.5	1	0.5	0.25	0.25	0.25	0.25	0.25	0.25	0.5	1	1	0.25	0.25	1	0.5	0.75	1	0.5	0.25	1	0.5	0.5	1	0.5	1	0.25	1	1	0.25	0.25	0.75	1	1	1	1	0.5	0.25	1	0.25	1	1	0.75
513	1	0	1	0.25	0.75	1	1	0.25	1	0.5	0.25	0.25	0.5	1	1	0.25	1	1	0.25	0.25	0.75	0.5	0.75	1	0.25	1	0.25	0.5	0.5	0.5	0.25	0.25	0.25	0.25	0.5	0.25	1	0.5	0.5	0.25	1	1	0.5	1	1	0.25	0.5	1	0.75
514	0.333333	0	0.25	0.25	0.25	0.75	0.5	0.25	0.75	0.25	0.25	0.5	0.25	0.25	0.25	0.5	0.25	0.25	1	0.25	1	0.5	1	0.25	0.25	1	0.25	0.25	0.75	1	0.5	1	0.75	0.25	1	1	0.5	0.25	1	0.25	0.5	0.5	0.25	0.25	0.25	1	0.75	0.25	0.5
515	0.666667	0	0.25	0.75	1	0.5	0.5	1	1	0.5	0.25	0.25	1	0.5	1	0.25	0.75	1	0.5	0.75	1	0.25	0.5	0.25	0.5	0.25	0.5	0.25	1	1	0.75	0.75	0.75	0.25	1	0.25	0.5	0.25	0.75	0.25	0.25	0.5	1	1	0.25	0.25	1	0.5	0.25
516	1	0	1	0.5	1	1	0.25	0.25	1	0.5	1	0.25	0.25	0.75	0.25	0.5	0.5	0.25	1	0.75	1	1	1	1	0.25	0.75	0.25	0.5	1	0.25	0.5	0.25	0.25	0.25	0.5	0.25	1	0.25	1	1	1	1	0.25	0.25	0.75	0.25	1	1	0.5
517	0	0.666667	1	0.5	0.5	0.25	0.25	1	0.5	0.75	1	1	1	1	1	0.5	0.25	0.25	0.5	1	0.75	0.5	0.25	0.5	0.5	0.5	0.75	0.25	0.25	0.25	0.5	1	1	0.25	0.25	0.25	1	0.75	1	1	0.75	0.25	0.25	0.25	0.5	1	1	1	0.5
518	0.333333	0	0.25	0.5	0.5	0.75	0.5	0.25	0.75	0.25	0.75	0.25	0.25	0.5	0.5	1	1	0.25	0.5	0.25	0.25	0.25	1	0.5	1	1	0.25	0.25	0.25	0.25	0.25	0.25	0.25	0.5	0.5	1	1	1	0.5	0.5	0.25	0.25	0.75	0.25	1	1	1	1	0.5
519	0	0	0.5	0.25	1	0.75	0.25	0.75	0.25	1	0.25	1	0.5	0.25	0.75	0.25	0.25	0.25	0.25	0.25	0.5	0.25	0.25	0.25	0.5	0.25	0.75	0.25	0.5	0.25	1	0.25	1	0.25	0.25	0.5	1	1	1	0.5	1	0.25	1	1	0.5	0.25	0.75	0.5	0.75
520	0.666667	0	0.25	0.25	0.25	0.25	0.5	0.75	0.5	1	0.75	1	1	0.25	1	1	1	1	0.25	1	1	1	0.75	1	0.5	0.25	0.75	0.5	0.25	0.25	0.5	1	0.75	0.25	0.25	0.75	0.5	0.75	0.75	0.25	0.25	0.75	0.5	0.75	1	0.25	1	0.25	0.25
521	0.333333	0	1	0.5	0.75	0.25	0.25	0.5	1	0.5	0.25	1	1	1	0.75	0.5	0.75	0.75	0.25	0.75	0.75	1	1	0.75	0.25	1	1	0.25	0.5	0.25	0.5	0.5	0.25	1	0.25	1	0.5	0.5	1	0.25	0.25	1	1	0.25	1	1	0.75	0.25	0.5
522	1	1	0.75	0.5	0.25	0.25	0.75	0.25	0.75	0.5	0.75	1	0.5	0.5	0.5	0.75	1	0.75	0.5	1	0.25	0.25	1	0.5	0.5	0.25	0.25	0.5	0.75	1	0.25	0.5	0.25	0.25	0.5	1	0.5	0.75	0.25	1	1	0.25	0.5	0.75	1	0.5	0.25	0.25	0.25
523	0	1	0.75	0.75	0.25	0.75	0.5	0.75	0.25	0.5	0.25	0.25	0.75	0.75	0.25	1	1	1	0.25	0.25	0.25	0.5	0.25	1	0.5	0.5	1	0.25	0.25	0.25	0.5	1	0.5	0.25	0.75	1	0.5	0.25	0.75	0.75	0.25	0.25	0.5	0.25	0.25	0.25	0.75	1	0.25
524	1	1	0.25	0.75	0.25	0.25	1	0.75	0.5	0.25	0.5	0.25	1	1	0.5	0.25	0.25	0.25	0.25	0.25	0.5	1	0.75	0.5	1	1	0.25	0.25	0.25	0.25	0.75	0.25	0.25	1	0.75	1	1	1	0.5	1	0.75	1	1	1	0.5	0.5	0.25	0.75	1
525	0	0.333333	0.25	0.5	0.25	0.25	1	0.75	0.25	1	0.25	1	0.75	0.75	0.25	0.5	0.25	0.25	0.5	0.75	0.25	0.5	0.25	0.75	0.75	0.75	0.25	0.75	0.25	0.25	0.75	0.75	0.75	0.5	0.5	0.25	0.5	0.25	0.75	0.25	1	0.25	0.5	1	0.25	0.75	0.25	0.25	0.25
526	0	0	0.25	0.75	1	0.25	0.5	0.5	1	1	1	0.5	0.25	0.25	1	0.5	0.25	1	1	1	0.25	1	1	0.75	0.75	0.5	1	0.25	1	0.25	0.5	1	0.25	0.75	0.25	0.25	0.5	1	1	0.25	0.25	0.25	0.25	0.75	0.5	0.25	1	1	0.25
527	0	0	1	0.5	1	0.25	0.25	1	1	0.5	1	1	0.25	0.25	0.5	0.75	0.25	0.25	0.5	0.25	1	0.5	1	0.25	0.25	0.75	0.5	0.75	1	1	0.5	0.5	1	0.5	0.25	0.5	1	1	1	0.25	0.25	1	0.75	0.5	0.25	0.5	0.25	0.25	0.75
528	0	0	0.25	0.25	0.25	0.25	0.5	1	1	0.25	0.25	1	0.25	0.75	1	0.5	0.75	0.25	0.5	0.75	1	0.25	0.25	0.75	1	0.25	1	0.5	1	1	1	0.75	1	0.5	0.5	0.25	1	1	0.25	0.25	0.25	1	0.5	0.25	1	0.5	1	1	0.25
529	0.666667	0.666667	1	0.25	0.5	1	0.25	0.25	0.25	0.5	0.75	0.5	0.5	0.75	0.25	0.5	0.25	0.25	0.25	0.25	0.75	1	1	0.5	0.25	0.25	0.5	1	0.75	1	0.25	0.25	0.25	0.5	1	0.25	0.5	0.75	0.5	1	0.75	0.25	0.25	1	0.25	0.5	0.75	1	0.25
530	0.333333	0	1	1	1	0.5	0.25	1	0.5	0.25	0.5	1	0.25	0.5	0.25	0.25	0.75	1	0.5	0.25	1	0.75	1	0.25	0.25	1	1	0.5	0.25	0.25	0.5	0.25	0.75	0.25	0.25	0.25	0.75	0.25	0.25	0.75	0.25	0.5	0.25	0.25	0.25	0.5	1	0.5	0.25
531	0.333333	1	0.25	0.25	0.75	1	0.25	0.75	0.25	1	0.75	0.25	0.5	0.25	1	0.5	0.5	0.75	0.25	0.75	1	0.25	1	0.75	0.5	1	1	0.75	0.25	1	0.5	0.25	1	1	1	1	0.25	1	0.25	0.5	0.25	1	0.25	0.25	0.25	1	0.75	0.25	0.25
532	0.333333	1	0.25	0.25	0.25	0.25	0.25	0.75	0.25	0.25	1	1	0.5	0.5	0.25	0.25	0.75	0.5	0.25	1	1	0.5	0.5	0.75	0.5	0.25	1	1	0.75	1	0.5	1	0.25	0.5	0.75	1	0.25	0.5	0.25	0.5	0.5	0.25	1	0.75	0.25	0.75	0.25	1	0.5
533	1	1	0.75	0.25	0.75	0.25	0.5	0.25	0.25	0.25	1	0.5	1	1	0.25	0.5	0.5	0.75	0.25	0.25	0.5	0.25	0.25	0.5	1	1	0.25	0.25	0.25	0.25	0.5	0.75	1	0.25	0.25	0.25	0.25	0.75	0.5	0.25	0.75	0.75	0.25	0.25	0.75	0.75	1	1	0.5
534	0.333333	0.666667	0.25	0.25	0.75	0.25	0.25	1	0.5	0.5	0.75	0.25	0.25	0.75	0.25	0.5	1	1	0.75	0.75	0.25	0.25	1	0.25	0.5	0.5	1	0.25	0.25	0.25	0.5	0.25	0.25	0.5	0.75	0.5	0.5	1	0.25	0.5	0.25	0.25	0.25	0.25	0.75	0.25	0.5	0.75	0.25
535	0.333333	0.666667	0.25	0.5	0.25	0.5	0.75	0.25	0.25	0.25	1	0.25	0.25	0.5	0.25	0.5	0.5	0.25	0.5	0.25	0.75	0.75	1	0.25	0.25	1	0.75	0.25	1	0.25	1	1	0.25	0.75	0.25	0.25	0.5	0.5	1	0.25	0.75	0.25	0.5	0.25	1	0.5	0.25	1	0.5
536	0.333333	0.333333	1	1	0.25	1	1	0.5	0.5	0.5	0.75	0.25	0.5	0.5	0.75	0.5	1	0.25	0.75	0.75	0.5	0.25	1	0.25	0.5	0.5	0.75	0.25	0.75	1	0.5	0.25	1	0.25	0.25	0.25	0.25	0.75	0.75	0.5	0.25	0.75	0.25	0.75	1	0.25	0.25	0.25	0.25
537	0.333333	0.666667	0.75	1	1	1	1	0.5	1	1	0.75	1	0.5	0.75	0.25	0.25	1	1	0.5	0.25	0.25	0.5	1	1	0.25	1	0.75	0.25	0.5	0.5	0.25	0.25	0.25	0.25	0.25	1	0.25	0.25	1	0.75	0.75	0.25	0.5	0.75	1	1	0.75	0.25	0.25
538	0	1	0.5	0.25	0.75	0.25	0.5	0.75	1	0.25	0.75	1	0.25	0.5	0.5	0.75	0.25	0.25	1	0.5	0.75	0.75	0.75	1	0.25	1	0.5	0.25	0.5	1	0.5	0.5	1	0.25	0.75	0.25	0.25	0.75	0.5	0.25	1	0.25	0.75	0.5	0.75	0.75	0.5	1	0.25
539	0	0	0.25	0.25	0.25	0.75	0.25	0.25	0.25	0.75	1	0.25	0.5	0.5	0.5	1	1	0.25	0.25	0.75	1	1	1	0.25	0.5	0.25	0.5	0.5	0.25	1	1	0.25	1	0.5	1	0.75	0.25	0.25	1	0.5	0.75	1	0.75	0.25	0.5	0.25	1	0.25	1
540	0.333333	0	0.25	1	1	0.5	0.5	0.25	1	0.5	1	0.25	0.75	0.75	0.25	0.5	1	0.25	1	0.25	1	0.5	0.25	1	0.5	0.75	0.75	1	0.25	1	0.75	0.25	1	0.25	0.75	0.25	0.5	0.25	1	1	0.25	1	1	1	1	0.25	0.25	0.5	0.75
541	0.333333	0.666667	0.5	1	1	0.75	0.25	0.5	0.25	0.25	0.25	0.25	1	0.75	0.25	0.25	0.5	1	0.25	1	0.5	0.75	0.75	0.25	0.5	0.25	0.75	0.5	0.5	0.25	1	1	0.5	0.75	0.25	1	0.75	0.75	0.5	0.25	0.25	0.75	0.5	0.25	0.5	0.25	0.5	0.5	0.5
542	0	1	1	0.25	1	0.5	1	0.25	0.75	0.5	0.25	0.25	0.75	1	1	0.25	1	1	0.25	0.25	0.25	0.25	0.25	1	1	0.25	1	1	0.25	0.75	0.75	0.25	0.5	1	1	1	1	0.25	0.75	0.5	0.5	0.25	1	0.25	0.5	0.25	0.25	0.25	0.25
543	1	0.333333	0.5	0.25	1	0.25	0.25	0.75	0.25	0.25	0.25	1	1	0.25	0.25	1	1	0.25	0.75	0.25	0.5	0.25	0.75	1	1	0.25	0.25	0.5	1	0.25	0.5	0.25	0.5	1	0.75	1	1	1	0.5	0.25	0.75	1	0.25	0.75	0.25	0.5	0.25	1	0.25
544	0	1	0.5	0.25	0.5	1	0.25	1	0.25	0.25	0.75	1	1	1	0.25	0.25	0.25	0.75	1	1	0.25	1	1	1	0.75	0.25	0.5	0.25	0.75	0.25	1	0.5	0.75	1	0.5	0.25	0.75	0.5	0.5	0.25	1	1	1	1	0.25	0.25	1	1	1
545	0	0.666667	0.75	0.25	1	0.25	0.5	0.25	0.25	0.25	1	0.25	0.25	0.25	0.5	0.25	0.5	0.5	1	0.25	1	1	1	0.5	0.75	0.25	0.75	0.25	1	0.25	0.25	1	0.5	0.5	0.25	0.5	0.25	0.5	0.75	0.25	0.25	0.25	1	0.25	0.25	0.25	0.5	1	0.25
546	0	1	0.5	1	0.75	0.25	0.75	0.25	0.25	0.5	1	0.25	0.5	0.75	0.5	1	0.75	1	0.75	1	0.5	0.25	1	1	1	1	1	1	0.25	0.25	0.75	0.5	1	0.25	1	0.75	1	0.25	0.25	0.25	0.75	0.5	0.5	0.75	0.75	0.5	1	1	1
547	1	0	0.75	1	0.25	0.5	0.5	1	0.75	0.25	1	0.25	0.25	0.75	0.5	0.5	0.75	0.5	0.25	0.75	0.5	0.5	1	0.25	1	0.75	0.25	0.25	0.75	0.5	0.25	0.25	0.5	1	0.25	0.25	0.25	0.25	0.5	0.25	0.75	0.5	0.75	0.5	0.75	0.5	0.75	0.5	1
548	0.333333	1	1	0.25	1	0.5	0.5	1	0.75	0.25	1	0.25	0.25	0.5	0.25	0.75	0.25	1	1	0.5	0.75	0.25	0.25	0.5	0.25	1	0.75	0.5	1	1	1	0.5	1	0.25	1	0.75	0.25	1	0.5	0.25	1	1	0.25	1	1	0.75	0.25	0.25	0.75
549	1	0.666667	0.25	0.75	1	0.25	0.25	0.25	0.25	0.25	0.5	0.5	1	1	0.5	0.25	0.5	0.25	0.25	0.25	0.5	0.75	1	0.5	1	0.25	0.5	0.25	1	0.5	0.25	0.25	0.75	0.25	0.75	1	0.25	1	0.25	0.25	0.25	0.5	0.25	0.25	1	0.25	1	0.75	0.5
550	0	0.666667	0.75	0.5	0.25	1	1	0.75	0.5	0.25	0.25	0.75	0.75	0.25	0.25	0.25	0.25	0.5	0.25	0.5	0.75	0.25	0.25	0.5	0.25	0.25	0.75	0.75	0.5	0.5	0.25	0.25	1	1	0.75	0.25	1	0.75	0.25	0.75	0.25	0.5	0.25	1	1	1	0.25	1	0.75
551	0	0.666667	0.5	0.75	0.25	0.5	1	0.25	0.25	1	0.5	0.75	0.25	0.25	1	0.75	0.25	1	1	1	1	0.5	0.5	0.5	1	0.25	0.5	0.25	0.75	0.75	0.75	1	0.25	0.5	0.25	0.25	0.75	0.5	0.25	0.25	0.25	0.25	1	1	0.25	1	1	1	0.25
552	0.666667	1	0.75	0.5	1	0.75	0.75	0.25	0.5	0.5	1	0.25	0.25	1	0.75	0.25	1	1	0.25	0.75	0.25	1	0.5	1	1	0.25	1	0.75	1	0.25	0.5	0.25	1	1	0.5	0.25	0.25	0.5	0.75	0.75	0.75	0.25	0.25	0.75	0.5	0.5	0.25	0.75	0.25
553	0.333333	0	1	1	0.5	0.75	1	1	0.5	1	1	0.25	0.25	0.25	0.25	0.25	0.75	0.5	0.5	0.75	0.5	0.5	1	0.75	0.25	0.75	0.5	0.5	1	0.25	0.75	0.25	0.75	0.25	0.75	0.25	0.25	1	0.5	0.75	0.5	1	0.25	1	0.25	0.5	0.25	1	0.25
554	0	0	1	1	0.25	1	0.5	0.5	0.25	1	1	1	0.25	1	1	0.75	0.25	0.5	0.75	1	0.5	1	0.25	1	1	0.5	0.5	0.25	0.75	0.25	0.5	1	0.25	0.25	0.75	0.25	0.25	0.25	0.25	0.25	0.75	0.25	0.25	0.75	0.25	0.25	0.5	1	1
555	0	0	1	0.25	1	0.25	0.5	0.25	0.25	0.75	1	0.5	0.5	0.25	0.5	0.25	0.25	0.25	1	0.25	0.25	0.75	1	1	0.25	1	0.5	0.5	1	0.25	0.25	1	0.5	0.25	0.25	0.25	1	0.5	0.75	0.25	0.25	0.5	0.25	1	0.5	1	0.75	0.25	1
556	1	1	0.25	0.25	0.75	0.5	0.25	0.75	0.25	0.5	0.25	1	0.25	1	0.25	0.75	0.5	1	0.75	0.25	0.5	0.75	0.5	0.25	1	1	1	0.25	1	0.25	0.25	1	0.75	0.75	0.5	0.5	1	0.25	0.5	0.25	0.25	0.25	0.25	1	1	1	0.25	0.25	1
557	0.333333	1	0.5	0.25	0.25	1	0.25	1	0.25	0.25	0.25	0.75	0.75	0.75	0.25	0.75	1	0.5	0.25	0.25	0.25	0.5	0.25	0.75	0.25	0.25	0.75	1	1	0.25	0.25	0.5	0.25	0.25	1	1	0.75	0.5	1	1	0.5	0.25	0.25	0.75	1	1	1	0.5	1
558	0.333333	1	0.5	0.75	1	0.5	0.25	0.75	0.5	0.25	1	0.25	1	1	0.5	0.25	1	0.25	0.25	0.25	0.5	0.5	1	0.25	1	0.25	0.5	0.25	0.75	0.25	0.25	0.25	0.5	1	0.25	1	1	0.5	1	0.25	1	0.75	0.25	0.25	0.25	1	0.5	0.5	0.25
559	0	0	1	0.25	0.75	0.25	0.75	1	1	0.75	0.25	0.5	0.25	1	0.25	0.75	0.25	0.75	0.25	0.25	0.75	0.75	1	0.25	1	0.5	0.75	0.25	0.25	0.5	0.5	1	0.25	1	0.75	0.25	0.75	1	1	0.25	1	0.5	0.25	1	0.5	0.75	0.25	0.5	0.5
560	0.333333	0.333333	1	0.25	1	0.25	0.75	0.25	0.5	0.5	1	0.5	0.25	1	1	0.75	0.5	0.25	0.25	1	0.25	0.75	0.25	0.5	0.75	0.75	0.25	0.25	0.75	0.75	0.75	1	0.25	0.25	0.75	1	0.25	0.75	1	1	0.25	0.75	0.25	0.25	0.5	0.5	1	1	1
561	0.666667	0	0.25	0.25	0.25	0.5	0.25	0.25	1	1	0.5	1	1	0.25	1	1	1	0.25	0.25	0.25	0.75	0.5	0.25	0.75	0.5	1	0.25	1	0.75	0.5	0.25	1	0.25	1	1	0.5	0.5	0.75	0.5	0.5	1	0.5	1	0.5	0.25	0.25	1	0.25	0.25
562	0.333333	0	0.5	0.25	0.75	1	1	0.75	0.75	0.25	0.25	0.5	0.25	0.25	0.5	0.75	1	0.5	0.25	0.5	0.5	0.5	1	0.75	1	0.25	0.5	0.25	1	0.25	1	0.5	1	0.25	1	1	0.25	0.75	0.5	0.25	1	0.75	1	0.25	0.5	0.25	0.25	0.25	0.75
563	0.666667	0.333333	0.75	1	1	1	1	0.25	0.25	1	0.25	0.5	0.5	0.5	0.5	1	0.25	0.25	0.75	1	0.25	1	1	0.5	0.5	0.25	0.75	0.75	1	0.5	0.5	1	0.25	0.25	0.75	0.25	0.25	0.75	0.25	0.5	0.25	0.75	0.25	1	0.75	0.25	0.75	1	0.75
564	1	0.666667	0.5	0.5	0.75	0.75	0.25	0.25	0.25	0.5	0.25	0.5	0.5	1	0.5	1	1	0.25	0.25	0.75	0.75	0.25	0.25	1	1	0.75	1	1	0.25	0.25	0.25	0.25	0.25	0.25	0.75	0.25	1	1	0.5	0.75	0.25	0.75	0.75	1	0.75	0.25	0.25	0.5	1
565	0	1	1	0.75	0.25	0.5	0.5	0.75	0.5	0.5	0.25	0.75	0.5	1	0.5	1	1	0.25	0.25	0.25	0.75	0.75	0.5	1	1	0.25	0.75	0.75	0.25	0.25	1	0.25	0.75	0.25	0.5	0.25	0.25	0.75	0.75	0.75	0.25	0.5	0.75	0.25	1	0.25	1	0.75	1
566	0.666667	0.333333	0.5	0.25	0.25	0.5	1	1	0.5	0.5	1	0.75	0.25	1	1	0.25	0.75	1	0.25	1	0.25	1	0.75	1	0.25	1	0.25	0.75	0.5	0.75	0.25	0.25	0.5	0.25	0.75	0.25	0.75	0.25	0.75	0.25	0.25	0.25	0.25	1	0.5	0.75	0.25	1	1
567	1	0	0.75	0.75	0.5	0.25	0.25	0.25	0.5	0.75	0.5	1	1	1	0.25	0.5	0.25	0.5	0.25	1	0.5	0.75	0.25	0.5	0.5	1	1	0.5	0.5	1	1	0.75	1	1	1	0.5	0.25	1	0.5	1	0.25	0.75	1	0.5	0.75	0.75	1	0.5	0.5
568	0.333333	1	0.5	0.75	1	0.75	1	0.25	0.25	0.5	0.25	0.75	0.25	0.25	0.5	1	0.25	0.75	1	1	0.25	0.75	0.75	0.25	0.5	0.25	0.25	0.25	1	0.25	0.5	0.75	0.25	0.75	0.25	0.5	0.5	1	0.25	0.5	0.25	0.25	0.25	1	0.25	1	0.5	0.75	1
569	0.333333	1	0.5	1	0.75	0.25	1	1	0.5	0.25	0.75	0.25	1	1	1	1	0.75	0.25	0.25	1	0.25	0.25	0.5	0.25	0.25	0.25	0.25	0.25	0.75	0.25	0.25	0.75	0.5	0.5	0.25	0.5	0.75	0.25	1	0.5	0.5	0.25	0.25	1	1	1	0.75	1	0.5
570	0.666667	0.666667	0.5	0.5	1	1	0.25	1	1	0.5	0.5	0.5	0.25	0.25	0.75	0.25	1	0.25	1	0.75	0.75	0.75	1	0.25	0.25	0.5	0.25	0.5	1	0.25	1	1	0.25	0.75	0.25	0.25	0.25	0.25	1	1	0.25	1	0.75	0.25	0.5	0.25	1	1	1
571	0.333333	1	1	1	0.25	0.5	0.25	1	1	1	0.75	1	0.25	1	0.25	1	0.75	0.25	0.75	1	0.25	0.75	1	0.5	0.25	0.25	0.5	0.25	0.25	1	0.75	0.25	0.25	0.25	0.25	0.75	0.5	0.25	1	1	1	0.25	0.75	1	0.5	0.25	1	1	1
572	1	1	0.25	0.25	0.25	0.5	0.5	1	0.25	1	1	0.5	0.75	0.25	0.5	0.5	1	1	0.5	0.5	0.25	1	0.25	1	1	0.25	0.5	0.25	0.25	0.5	1	0.25	0.25	0.25	0.25	1	0.75	0.5	0.25	0.25	1	0.25	0.75	0.25	0.75	0.75	0.25	0.5	0.5
573	0	0	0.5	1	0.25	1	1	0.25	0.25	0.5	0.25	0.75	0.5	1	0.25	0.25	1	0.25	0.25	0.75	1	1	0.75	0.75	0.75	0.5	1	0.75	1	0.5	0.75	0.25	0.75	0.25	1	0.75	0.25	0.25	1	1	1	1	1	0.25	0.5	1	1	0.25	0.5
574	0.666667	1	0.5	0.5	1	0.5	0.5	0.75	0.5	1	1	0.5	0.5	1	0.25	0.25	0.25	1	0.5	0.5	0.25	0.5	1	1	1	0.25	1	1	0.75	0.5	0.25	0.25	0.5	0.5	0.25	0.25	0.25	0.5	0.5	1	0.5	0.5	1	1	0.5	0.25	0.25	1	0.25
575	1	0	0.25	1	1	1	1	1	0.75	0.5	0.25	0.25	0.25	0.5	0.25	1	0.5	0.25	1	0.25	0.25	0.75	1	1	0.25	0.25	1	0.75	0.5	0.25	0.5	1	1	0.25	0.75	0.25	0.25	0.25	0.75	0.25	0.25	0.75	0.25	1	0.75	0.25	0.75	0.25	0.25
576	1	0	1	1	0.5	0.25	0.75	0.25	0.75	0.25	0.25	0.25	0.75	0.25	1	0.75	0.25	0.5	1	1	1	0.75	1	0.25	1	0.5	0.25	0.25	1	0.75	0.25	0.5	0.25	1	0.25	0.5	0.25	0.5	0.5	0.25	0.25	0.75	1	0.5	0.5	1	0.5	1	1
577	0	0.333333	1	0.25	0.25	0.75	1	0.25	0.25	0.5	0.25	0.25	1	0.25	0.25	0.75	0.25	0.5	0.25	0.75	0.75	0.5	1	1	0.25	1	0.75	1	0.25	1	0.25	0.25	0.5	1	1	0.75	1	0.5	0.25	0.25	0.75	0.25	1	0.5	1	1	0.25	0.25	0.25
578	0.333333	1	1	0.25	0.25	0.25	0.25	0.25	0.75	0.75	0.5	0.25	1	0.5	0.25	1	1	0.25	1	0.25	0.25	0.75	0.5	1	0.25	0.5	0.25	1	0.25	0.5	0.25	0.5	0.5	0.75	0.5	0.75	1	1	0.25	1	0.25	1	1	1	0.75	0.25	0.5	0.25	0.75
579	0	0.333333	1	0.25	0.5	0.25	0.75	0.5	0.75	0.25	0.25	1	1	0.25	0.25	1	0.5	0.5	0.5	0.75	0.5	1	1	1	0.5	0.75	0.25	0.5	1	0.25	1	0.5	1	0.5	0.25	1	0.25	0.75	0.75	0.5	0.25	0.25	1	0.5	0.25	0.25	1	1	1
580	0	0.333333	0.5	0.75	0.25	0.25	0.5	0.5	1	0.5	0.75	0.25	1	0.5	0.75	1	0.75	0.25	0.5	0.5	0.75	0.25	1	1	0.75	1	1	1	0.25	0.75	0.25	0.75	0.25	0.25	0.25	0.25	0.75	0.5	0.5	0.5	0.25	0.5	1	0.25	0.25	1	0.25	0.25	1
581	0	0.666667	0.5	1	0.75	0.25	0.25	1	1	1	0.25	0.5	0.75	1	1	0.75	0.25	0.25	1	0.25	1	1	0.5	0.25	0.25	0.25	0.25	1	0.5	0.25	1	1	1	0.25	0.5	1	1	0.25	0.5	1	0.5	0.5	0.5	1	1	1	0.5	0.25	1
582	0.333333	0.666667	1	1	0.5	1	1	1	0.25	1	0.25	1	0.75	0.25	0.25	0.25	1	0.75	1	0.25	1	1	0.75	0.25	0.25	0.5	0.25	1	0.25	0.75	1	0.25	1	0.75	0.5	0.25	0.25	0.5	0.75	1	0.5	1	0.75	0.5	0.5	1	0.25	0.25	0.25
583	0	1	1	0.25	0.25	0.25	0.5	0.75	0.25	0.25	0.25	0.25	1	0.25	1	0.5	0.5	0.75	1	0.5	0.25	1	0.25	0.75	0.25	0.75	0.25	0.25	0.25	0.75	0.5	1	1	0.25	0.25	1	0.25	0.5	0.75	0.25	0.25	0.25	0.25	0.5	1	0.5	0.25	0.25	1
584	0	0	0.25	0.25	0.5	0.5	0.75	0.25	1	1	0.75	0.25	0.25	0.75	0.25	0.25	0.25	1	0.75	0.5	0.25	0.25	0.25	1	0.75	0.25	0.25	0.5	0.5	0.25	0.25	0.25	0.25	0.75	0.5	0.25	0.25	0.5	0.75	1	0.25	1	0.25	0.75	0.25	0.25	0.5	0.75	1
585	0.333333	0.666667	0.25	0.25	0.25	0.75	1	0.25	0.5	1	0.5	0.75	0.25	0.25	0.75	0.25	0.75	0.25	0.25	0.5	0.75	1	0.5	1	1	0.25	0.75	0.25	0.5	0.75	1	0.5	0.25	0.25	1	1	0.75	0.5	0.25	1	0.25	0.25	0.25	0.25	1	0.25	0.5	1	1
586	0	0.333333	0.75	0.5	0.25	1	1	1	1	1	0.5	0.25	0.25	0.75	0.5	1	0.5	1	1	0.25	0.25	0.75	0.5	0.25	0.25	0.5	1	1	0.5	0.25	0.25	0.75	0.25	0.25	0.75	0.25	0.25	0.25	1	0.75	0.25	0.25	1	0.5	0.5	0.75	0.5	0.75	1
587	0	0.333333	0.5	1	0.25	0.25	1	1	0.75	0.25	0.25	0.75	0.25	0.25	0.75	0.25	0.25	0.25	1	1	0.5	0.5	0.75	0.25	0.25	0.25	0.25	0.5	1	0.75	1	0.25	0.25	0.25	0.75	1	1	0.25	0.75	1	0.5	0.25	1	0.5	0.25	1	1	0.25	0.75
588	1	0.333333	0.25	0.25	1	0.75	0.5	1	0.75	1	0.5	0.25	0.5	0.75	0.25	0.5	1	0.75	0.75	0.25	1	0.25	0.5	0.25	1	0.25	0.5	0.75	0.5	1	1	1	1	0.25	0.25	0.5	0.75	0.5	0.75	0.25	0.25	1	1	0.25	0.25	0.75	0.25	0.75	0.25
589	1	0.666667	0.25	1	0.25	1	0.75	0.25	0.75	1	0.25	0.5	0.75	0.5	0.75	0.25	0.25	0.75	0.25	0.5	0.25	1	0.5	0.75	0.5	0.75	0.75	0.25	0.25	0.75	0.25	1	1	1	0.25	0.25	0.25	0.5	0.25	1	0.25	1	0.25	0.5	0.5	0.75	0.25	0.75	1
590	1	0	0.25	0.25	0.5	0.25	0.25	0.5	0.25	1	0.5	0.5	0.75	0.5	1	1	0.5	0.25	1	0.5	0.25	1	0.5	0.5	1	1	0.75	1	0.5	0.25	0.25	0.5	1	1	1	0.75	0.25	0.5	0.75	0.25	0.25	0.75	1	0.25	0.75	0.5	0.25	0.25	1
591	0	1	0.75	0.25	0.5	0.5	0.75	1	1	0.5	1	1	0.25	0.5	1	1	0.5	1	1	1	0.25	1	0.5	1	1	0.5	1	1	0.5	0.25	1	0.5	0.25	0.75	0.25	0.5	1	0.25	0.75	0.25	0.5	0.75	1	0.75	0.5	1	0.5	0.75	1
592	0	0.333333	0.25	0.75	0.5	0.25	1	1	0.75	0.25	0.25	0.25	1	0.5	0.25	1	0.5	0.25	0.5	1	0.25	0.75	0.25	0.75	0.25	0.25	0.25	0.25	1	0.25	1	0.25	0.25	0.25	0.25	1	0.75	0.5	0.5	1	0.5	0.5	0.75	0.25	0.75	0.25	1	0.5	0.5
593	1	0	0.25	0.25	0.25	0.25	0.25	0.5	1	1	0.5	0.25	0.75	0.5	0.25	0.25	0.5	0.25	0.25	1	1	0.25	0.25	0.75	0.5	0.25	0.25	0.5	0.25	0.25	0.25	1	1	1	0.5	1	1	0.5	0.25	0.25	0.5	0.25	0.25	0.25	0.75	0.5	0.5	0.75	1
594	0	0	0.25	1	0.75	0.25	0.25	0.5	0.75	1	0.25	0.25	0.5	0.75	0.25	0.5	1	0.25	1	0.5	1	0.25	0.5	0.25	1	0.5	0.25	1	0.25	0.25	0.25	1	1	0.75	0.5	0.5	0.25	0.25	0.75	0.25	0.25	0.75	0.5	0.25	0.5	0.75	1	0.5	0.5
595	0.333333	0	1	0.5	0.25	0.75	0.25	0.5	0.25	0.5	0.5	0.75	0.5	0.25	0.25	1	0.5	0.5	1	0.75	0.25	0.25	1	0.75	0.25	0.25	1	1	0.75	0.25	0.25	0.5	1	1	0.25	0.25	0.75	1	1	0.25	0.25	0.25	1	0.25	0.25	1	0.5	0.75	0.5
596	0.333333	0.333333	0.5	0.25	1	0.25	1	1	1	0.25	0.25	0.75	1	0.5	0.75	1	0.5	0.5	1	0.25	0.25	1	1	0.25	0.75	1	0.25	1	0.5	0.75	0.25	0.25	0.75	0.25	0.25	0.5	0.25	0.5	1	0.5	0.75	0.75	0.5	0.5	0.25	1	1	1	0.25
597	1	0.333333	0.25	0.25	0.25	0.5	1	1	0.25	1	0.5	0.25	0.5	0.5	0.5	1	1	0.25	1	1	1	0.25	1	0.75	0.5	0.5	1	0.25	1	1	0.75	0.5	1	1	0.25	0.25	0.25	0.5	0.25	1	0.5	0.25	1	0.25	0.75	0.25	0.25	0.25	0.75
598	0.666667	1	1	0.75	0.25	0.75	0.25	0.75	0.75	1	1	0.25	1	0.25	0.25	0.75	1	0.75	1	0.25	0.25	0.25	0.25	0.25	0.5	0.25	1	1	1	0.25	0.75	0.25	0.75	0.25	0.75	0.5	0.25	1	0.75	0.25	0.25	1	0.75	0.25	0.75	0.25	0.25	0.25	0.75
599	0.333333	0.666667	0.25	0.25	0.75	0.25	0.5	1	0.5	0.5	0.25	0.75	0.25	0.5	1	1	0.75	0.75	1	0.25	0.25	1	0.5	0.25	0.25	0.75	0.25	1	0.25	0.25	0.25	1	0.75	0.25	0.25	0.75	0.5	0.5	1	0.25	1	1	0.5	1	1	0.75	0.5	0.25	0.75
600	1	0.333333	0.5	1	0.5	1	0.25	0.5	0.5	1	0.25	0.75	0.25	0.25	0.75	0.25	0.25	1	0.75	0.25	0.25	1	0.75	1	0.25	0.25	0.75	1	0.5	0.25	0.25	0.75	0.75	0.5	1	0.25	0.75	0.25	0.75	0.25	0.25	0.25	0.75	1	0.25	1	1	0.75	1
601	0	0	0.5	1	0.5	0.5	0.25	0.25	0.75	1	1	0.25	1	0.75	0.75	0.25	0.5	0.5	1	0.5	0.5	0.75	0.5	1	1	0.25	1	1	0.5	0.25	0.5	0.5	0.5	0.25	1	1	0.75	0.5	0.5	0.25	0.75	1	0.25	0.25	0.75	0.75	0.5	0.75	0.25
602	0.333333	0	1	1	0.75	0.25	0.25	1	1	0.5	0.25	0.5	1	0.25	0.25	0.25	0.5	0.75	0.5	0.25	0.25	1	0.5	1	0.25	0.5	1	1	0.5	0.25	0.75	1	0.75	0.25	0.5	0.25	0.75	0.5	0.5	0.75	0.25	0.25	0.75	0.5	0.5	1	0.5	0.5	0.75
603	0.333333	1	0.5	0.75	1	1	0.25	0.75	1	0.25	1	0.75	0.75	0.25	0.25	0.25	0.25	0.75	0.25	0.25	0.5	1	0.25	0.5	0.75	0.25	0.75	1	0.25	0.75	1	1	1	0.25	0.25	0.5	0.25	0.25	1	0.25	0.5	0.25	1	0.25	0.25	0.75	0.5	0.25	1
604	1	1	1	0.25	0.5	0.5	1	0.25	0.25	0.25	0.25	0.75	0.25	1	0.75	0.25	0.5	0.5	1	1	0.75	1	0.5	0.5	0.25	0.5	0.75	0.5	0.25	0.25	1	0.5	0.75	0.75	0.25	0.25	0.75	0.25	0.25	0.25	0.5	1	1	0.25	0.75	1	0.25	1	0.25
605	0.333333	0.333333	0.5	0.5	1	0.5	0.5	0.25	0.25	0.25	1	0.25	0.25	1	0.5	0.25	0.25	0.25	0.25	1	0.75	0.25	0.75	0.25	0.5	1	0.25	0.25	0.25	0.75	0.5	0.25	1	0.25	0.25	0.25	0.25	0.25	0.75	0.5	0.25	0.25	0.5	1	1	0.25	1	0.75	0.5
606	0	0.666667	1	0.5	0.5	0.75	0.5	0.5	1	1	1	0.25	0.75	0.5	0.75	0.25	0.25	1	0.25	0.5	1	1	1	0.25	0.5	0.25	1	0.5	1	0.25	0.5	0.25	1	0.5	0.25	1	0.25	0.25	0.75	0.25	0.25	1	0.5	1	0.5	0.75	0.75	1	0.25
607	0.333333	0	0.25	0.5	0.25	0.5	1	1	0.75	0.5	0.25	0.25	0.75	0.75	1	0.25	0.5	0.25	0.25	0.25	0.5	1	1	1	0.5	1	1	1	1	0.75	0.25	0.75	1	0.25	0.25	0.75	0.5	0.5	0.75	0.5	0.25	0.25	0.25	1	1	0.25	0.25	0.25	1
608	1	1	0.75	0.5	0.25	0.25	0.25	0.25	0.25	0.5	0.25	0.25	0.5	0.25	0.75	0.5	1	0.25	0.75	0.75	0.5	0.25	0.25	1	0.5	0.75	0.25	1	0.75	0.25	0.25	0.25	0.75	0.75	0.25	0.25	0.75	0.25	0.25	0.25	0.5	1	0.5	0.75	0.5	1	0.75	0.25	0.5
609	0.333333	0	0.5	0.5	0.25	0.25	0.75	1	1	0.75	0.5	0.75	0.5	0.5	0.25	0.25	1	0.5	0.5	1	1	0.5	0.75	0.5	0.25	0.5	1	0.25	1	0.5	0.75	0.25	0.25	0.25	1	0.5	0.75	0.25	0.5	0.5	1	0.5	0.5	0.75	0.25	0.75	0.25	0.25	0.5
610	0	0.666667	0.25	0.25	1	0.5	0.5	0.25	0.25	1	1	0.25	0.5	0.75	1	0.75	0.25	0.25	0.75	0.25	0.25	0.25	0.25	0.75	0.5	0.75	1	0.25	1	0.5	1	1	0.25	0.25	0.75	0.25	0.75	0.25	0.25	0.75	0.25	0.5	1	1	0.5	0.25	0.75	1	0.5
611	0	0	0.75	0.25	0.25	0.25	0.25	0.75	0.25	0.25	0.5	1	0.25	0.75	1	0.5	0.25	0.5	0.5	0.5	0.5	0.5	0.25	0.75	0.5	1	1	1	0.25	0.25	0.25	1	0.25	0.25	1	0.5	0.25	0.25	0.5	0.25	1	0.5	0.25	1	1	1	0.25	1	0.75
612	0.333333	0	0.75	0.25	1	1	0.25	0.25	0.25	0.25	0.75	1	1	1	1	1	0.25	1	0.5	1	0.5	1	0.5	0.5	0.5	0.5	1	1	0.5	0.75	1	0.25	1	0.25	0.25	0.25	0.25	0.25	1	0.5	0.25	0.75	0.75	0.25	0.25	0.25	1	1	0.25
613	0.333333	0	0.75	0.25	1	0.5	0.5	0.5	1	0.5	1	0.25	0.25	1	0.75	0.5	0.25	0.75	0.25	0.25	0.25	0.5	0.25	0.25	0.5	0.25	0.25	1	0.25	1	0.5	0.75	0.25	1	1	0.5	0.25	1	0.75	0.25	0.75	1	0.5	0.5	0.25	0.5	0.25	0.25	0.25
614	0	0.666667	0.25	0.25	0.25	0.25	0.5	0.25	1	0.5	0.25	0.25	0.25	0.25	0.5	1	0.75	0.25	0.75	0.25	0.5	0.5	1	0.5	1	0.25	0.25	1	0.5	0.75	1	1	0.5	1	0.5	0.5	0.75	1	1	1	1	1	0.25	0.25	1	1	1	0.25	0.25
615	1	0.333333	0.5	0.75	0.5	1	0.25	0.25	1	0.5	1	1	1	0.5	0.5	0.25	1	1	1	0.25	0.75	0.75	0.25	0.25	0.25	0.75	0.5	0.5	0.75	0.25	0.75	0.5	0.25	0.25	0.75	0.25	1	0.5	0.25	0.25	1	0.5	0.5	0.75	0.5	0.25	0.25	1	1
616	0	0.333333	0.25	0.5	0.25	0.25	1	0.5	0.25	1	0.25	0.25	0.25	0.25	0.75	0.25	0.25	1	0.5	0.75	1	1	0.25	0.5	0.75	0.25	0.75	1	0.75	1	0.75	0.25	0.25	1	0.5	0.25	0.5	0.25	1	1	0.25	0.25	0.25	1	1	0.25	0.5	0.5	1
617	0	0.333333	0.25	0.5	0.75	0.25	0.25	0.5	1	1	0.25	0.25	0.75	0.25	1	1	0.25	0.25	0.25	1	1	0.25	0.5	0.25	1	0.25	0.25	0.25	0.25	0.75	1	1	1	0.25	0.5	0.25	1	0.5	0.75	1	0.25	1	0.75	0.75	0.25	0.5	0.25	0.5	0.5
618	0	0.333333	0.25	0.75	0.5	0.25	0.25	0.25	0.25	0.25	0.25	0.25	1	0.25	0.25	0.5	0.25	0.25	0.25	0.5	0.25	0.25	0.25	0.25	0.75	0.5	0.25	0.75	0.25	0.25	0.25	0.25	0.25	1	0.25	1	0.25	0.75	0.5	0.75	0.5	0.25	1	0.25	1	0.5	0.25	0.25	0.25
619	0.666667	0.333333	0.5	1	1	1	0.5	0.25	1	0.25	0.5	0.5	0.5	0.25	0.75	1	0.25	1	0.75	1	1	0.75	0.25	0.5	1	0.25	0.75	0.5	0.25	1	1	0.5	1	0.75	0.25	1	0.25	0.5	0.75	1	1	1	0.25	0.75	1	0.25	0.25	0.5	0.25
620	1	0	1	1	1	0.25	0.25	0.25	0.5	0.5	0.25	0.5	0.5	1	0.5	0.25	1	1	0.25	0.75	0.75	0.25	1	0.5	0.75	1	1	0.25	0.25	0.25	0.5	0.5	0.5	0.25	1	1	1	1	0.25	0.5	0.5	0.25	1	0.25	1	0.25	0.5	0.75	1
621	1	1	0.75	1	0.5	0.5	1	1	1	0.5	0.5	1	0.25	0.25	0.25	1	0.5	1	0.25	0.25	0.25	1	0.25	0.25	0.75	0.25	0.5	1	1	0.25	0.25	0.5	0.25	0.5	1	0.75	0.25	0.5	1	0.5	0.75	1	1	0.75	0.5	0.5	0.75	0.25	0.75
622	1	1	1	0.5	0.25	1	1	0.5	0.25	0.25	0.25	1	0.5	0.25	0.5	0.5	1	0.5	0.75	0.25	1	0.25	0.75	0.25	1	0.5	0.5	0.5	0.25	1	1	0.25	0.75	0.75	1	0.25	0.25	1	0.75	0.75	0.25	0.25	0.25	0.5	0.25	0.75	1	0.75	0.5
623	0.666667	1	0.25	0.5	1	0.5	0.25	0.25	0.5	1	0.25	0.5	1	0.25	0.5	0.25	0.5	1	0.5	0.5	0.5	0.75	0.5	1	1	0.5	1	0.25	1	0.25	1	1	0.5	0.75	1	0.25	0.25	0.25	0.25	0.25	0.5	0.25	0.25	0.25	0.25	1	0.25	0.5	0.75
624	0.666667	1	0.5	0.5	1	1	0.75	1	0.5	0.5	0.25	0.25	1	0.5	0.5	0.5	0.5	0.5	0.75	0.5	0.75	0.25	0.25	1	0.5	1	1	0.5	0.5	0.5	0.25	0.75	1	1	0.5	0.75	0.75	1	0.25	0.25	1	1	0.25	0.75	1	1	0.5	0.75	1
625	0.333333	0.333333	0.5	0.5	0.5	1	1	1	0.25	0.5	0.25	0.25	0.75	0.25	1	0.5	0.5	0.5	0.5	0.25	0.25	0.25	1	0.5	0.75	1	0.5	0.25	1	0.5	0.75	1	0.25	1	0.5	0.5	0.75	1	0.75	0.25	0.5	0.25	0.25	0.25	1	0.75	1	0.25	0.25
626	0.333333	0	0.5	0.25	1	1	1	0.75	0.25	0.25	0.5	0.25	1	0.25	0.25	1	1	0.25	0.5	0.25	0.25	0.25	1	0.25	0.75	0.25	0.25	0.25	0.25	0.5	0.25	1	1	1	1	0.5	1	0.25	0.75	0.75	0.25	0.75	0.25	0.25	0.75	0.75	0.25	0.5	0.5
627	1	1	1	0.5	0.5	0.25	0.75	1	0.5	0.5	1	0.5	0.5	1	1	0.5	0.5	0.5	0.75	0.25	0.5	0.5	0.25	0.75	0.25	1	0.5	1	0.25	0.25	0.25	0.75	0.25	1	1	0.5	1	0.25	0.5	1	0.5	0.5	0.5	0.25	0.75	0.75	0.25	1	0.5
628	0	1	1	0.5	0.5	1	0.25	1	0.5	0.5	1	0.5	1	0.5	0.5	0.25	1	0.75	0.25	0.25	0.25	0.25	0.75	1	0.5	0.5	1	0.25	1	0.25	0.75	0.25	0.25	0.25	1	0.25	0.25	1	0.5	0.75	0.25	0.25	0.75	0.25	0.5	0.5	0.25	0.25	0.5
629	0	0	0.25	1	0.75	0.25	0.25	0.25	0.75	0.25	0.75	1	0.75	1	1	0.25	1	0.75	0.25	1	0.5	0.25	1	0.5	0.5	0.25	0.75	0.75	0.25	0.5	0.5	1	0.5	0.5	0.25	0.5	0.5	0.25	0.5	1	1	0.25	0.25	0.25	1	0.25	1	1	1
630	0.666667	0	1	0.25	1	0.75	0.25	1	0.75	0.75	0.5	0.5	0.25	0.5	0.25	0.25	0.25	1	0.75	1	0.25	0.75	0.5	0.75	0.75	0.5	0.5	0.75	0.25	0.75	0.75	1	0.25	0.25	0.25	0.75	0.75	0.75	0.5	0.25	0.25	0.5	0.25	0.75	0.5	0.25	0.75	0.25	0.5
631	0	0	0.25	0.25	0.25	0.25	0.25	1	0.25	0.25	1	0.25	0.25	0.25	0.25	0.25	0.25	0.5	1	1	0.75	0.75	0.5	0.25	1	1	1	0.5	0.5	0.25	0.25	0.25	0.5	0.25	1	0.5	1	0.25	0.25	0.75	0.25	0.25	0.75	1	0.25	1	0.25	0.25	0.25
632	0.666667	1	0.25	0.5	0.75	0.75	0.25	0.25	0.5	0.25	0.5	0.5	1	1	0.25	0.25	1	1	0.25	1	0.75	0.75	0.25	0.5	0.25	0.25	1	0.25	1	0.25	1	1	1	0.25	1	0.75	0.25	0.75	1	1	1	0.25	1	0.25	0.5	1	0.25	0.5	0.25
633	0.333333	0	0.75	1	0.75	0.5	0.25	0.25	0.25	0.25	0.25	0.75	0.75	1	0.25	0.25	0.25	0.5	0.5	0.25	0.25	1	0.25	0.25	1	0.5	0.25	1	1	0.25	0.5	0.25	0.25	0.25	0.75	0.5	0.75	0.25	0.75	0.25	0.25	0.25	0.75	0.5	0.25	1	0.5	0.25	0.5
634	0.333333	1	1	1	0.25	1	0.25	1	0.25	0.25	0.75	0.25	0.5	1	0.25	0.5	0.5	0.25	0.25	0.5	0.25	0.25	0.25	1	0.25	0.75	0.25	0.25	0.25	0.75	0.25	0.5	0.5	0.25	1	0.5	1	0.25	0.5	0.25	0.25	1	0.25	1	0.75	0.75	0.75	0.75	0.25
635	0	0.666667	0.25	0.5	0.25	0.75	0.25	1	0.25	0.25	1	0.25	1	1	1	0.5	0.5	0.5	0.75	0.25	0.75	0.75	1	0.25	0.5	0.25	0.25	0.5	0.25	0.5	0.75	1	0.5	1	0.25	1	1	1	0.5	0.25	0.25	0.5	1	1	0.75	0.75	1	0.25	0.25
636	0	1	0.25	1	0.25	0.5	1	1	0.25	1	0.25	0.5	0.25	0.75	0.5	1	0.25	1	0.5	1	0.5	0.25	0.25	0.5	0.25	1	1	0.25	1	0.25	0.5	1	0.5	0.75	0.5	0.25	0.5	1	0.25	0.25	0.25	0.25	0.25	1	0.5	0.25	0.25	1	1
637	0	0.333333	0.25	1	1	0.75	0.25	0.75	0.5	0.75	0.25	0.25	1	0.5	0.5	1	1	0.5	1	0.25	0.5	0.75	1	0.5	1	0.25	0.5	0.25	1	0.25	1	0.5	0.25	1	0.5	0.5	0.75	0.75	0.25	0.25	0.25	1	0.25	1	0.5	0.25	0.5	0.25	1
638	1	1	0.5	0.25	0.25	0.25	0.25	1	1	1	0.25	0.25	0.25	0.25	0.5	1	0.25	0.5	0.25	0.75	0.5	0.25	0.75	0.25	0.5	0.75	0.25	1	1	1	0.5	0.5	0.75	0.5	1	1	0.75	0.5	0.25	1	0.5	1	1	0.5	0.5	0.25	0.25	0.75	0.25
639	0	1	0.25	1	0.5	0.25	1	1	0.5	0.25	0.75	0.25	0.25	0.75	0.5	0.5	1	0.5	1	1	0.75	0.75	0.75	0.75	0.75	1	0.25	0.25	0.25	0.5	0.25	1	0.25	0.25	0.25	1	0.25	0.75	0.5	0.25	0.25	0.5	0.75	0.25	1	1	0.25	0.5	0.25
640	1	1	0.25	0.25	1	0.25	1	0.25	1	1	1	0.25	0.25	0.25	0.25	0.25	0.75	0.25	0.5	0.25	0.5	0.25	0.25	0.25	0.25	0.25	1	1	0.25	1	1	0.25	0.25	0.25	1	1	0.75	1	0.25	1	0.25	0.25	0.75	1	0.25	0.25	0.25	0.75	0.75
641	0	0	1	0.75	1	0.25	0.5	0.25	0.25	1	0.25	0.25	0.25	0.25	0.5	1	1	0.25	1	0.5	0.5	1	0.25	0.5	0.25	1	0.25	0.25	1	0.25	0.25	0.25	0.25	0.25	0.75	0.5	0.75	1	0.5	0.25	1	0.25	1	0.25	0.5	0.75	0.5	0.25	0.25
642	0.666667	0	1	0.75	0.25	0.75	0.75	0.25	0.25	0.75	0.25	0.5	0.75	1	0.25	0.25	1	0.25	0.25	1	0.5	0.5	0.75	1	0.75	0.5	0.5	0.75	0.25	1	0.75	1	0.25	0.25	0.25	0.75	0.25	0.25	0.75	0.75	0.5	0.75	0.25	0.5	0.25	1	0.75	0.25	1
643	0.333333	1	0.75	0.75	1	1	0.25	1	0.25	0.75	0.25	1	1	0.75	0.25	0.25	0.25	0.75	0.25	0.25	0.5	0.75	0.25	0.75	1	0.5	0.5	0.25	1	0.25	0.25	0.25	0.75	0.25	0.25	0.25	1	0.5	0.5	0.75	0.25	0.25	0.5	0.25	0.5	0.5	1	0.25	0.25
644	0.666667	1	0.25	0.25	1	0.5	0.75	1	1	0.5	0.5	0.5	0.5	1	1	0.5	0.5	0.5	0.75	1	0.25	0.25	0.75	0.5	0.75	1	0.25	0.75	0.25	0.75	0.5	0.25	0.5	0.75	0.25	0.75	0.25	0.25	0.25	0.75	0.5	0.25	0.5	1	1	0.75	0.25	0.5	0.75
645	0	0	0.75	0.5	0.25	0.25	1	0.25	1	0.5	0.5	0.5	0.25	0.25	0.25	0.5	1	0.25	0.25	0.75	0.25	0.75	0.5	0.75	0.25	0.5	1	0.5	0.75	1	0.25	0.75	0.75	0.25	0.25	0.25	1	0.5	0.75	1	1	0.25	0.25	1	1	1	0.25	0.5	0.5
646	0.333333	0.666667	0.5	1	1	1	0.75	0.25	0.5	1	1	0.25	0.5	1	1	0.75	0.5	0.75	1	1	0.25	0.25	1	0.25	0.25	0.5	0.25	1	0.25	0.75	1	1	0.25	0.25	0.25	0.5	0.5	1	0.25	0.25	0.5	0.5	0.5	0.5	0.25	0.75	0.25	1	1
647	0.333333	1	0.25	0.25	0.25	0.5	0.75	0.5	1	1	0.75	0.5	0.75	0.25	0.5	0.25	0.25	0.5	0.75	1	1	0.5	1	0.25	0.25	0.25	0.25	0.25	0.5	0.75	0.25	0.75	0.25	0.25	0.75	0.25	1	1	0.25	0.25	1	0.5	0.25	0.25	0.25	1	1	1	0.25
648	0	1	0.5	0.75	1	1	1	0.75	1	1	0.25	0.5	0.25	0.25	0.25	0.5	1	0.5	0.5	0.25	1	0.25	1	0.5	0.5	0.25	0.25	0.75	0.25	0.25	0.5	0.75	0.25	0.25	0.75	1	1	0.75	0.5	0.75	1	0.25	0.25	0.75	0.5	0.5	0.25	0.25	0.25
649	0	0.666667	0.25	0.25	0.75	1	0.25	0.75	1	1	0.75	0.5	0.5	0.75	0.25	1	0.75	0.5	0.5	0.75	0.5	0.75	1	1	0.25	0.75	0.5	0.25	0.75	0.25	0.25	0.75	0.25	0.25	1	0.75	0.75	1	0.25	0.25	0.75	1	0.25	0.75	0.5	0.75	0.25	0.25	1
650	0.333333	0.333333	0.25	0.25	1	0.25	0.25	0.25	0.5	0.5	1	1	0.5	0.5	0.25	0.75	0.25	1	0.75	1	0.75	0.75	0.25	0.5	0.75	0.25	0.25	0.25	0.25	0.5	0.75	0.25	0.25	1	0.75	0.25	1	0.5	0.5	0.5	0.75	0.5	0.5	1	0.5	0.75	1	0.25	0.5
651	0	0.333333	0.5	0.25	1	1	0.25	0.75	0.25	1	0.75	0.25	0.25	1	0.25	0.25	0.25	0.5	0.5	1	0.75	0.25	0.25	0.25	0.25	0.75	0.25	0.75	0.5	1	1	0.5	1	0.25	0.75	0.75	0.5	0.25	0.25	1	1	0.25	0.5	0.25	1	0.5	0.5	0.25	0.25
652	0.666667	0	0.5	0.75	1	0.25	0.75	0.75	0.75	0.25	0.75	0.75	0.25	0.25	1	0.25	0.75	0.5	0.75	1	0.25	0.75	1	0.5	0.75	1	0.25	1	0.25	0.5	0.25	0.5	1	0.5	0.5	1	0.5	0.75	0.75	0.25	0.25	0.75	0.25	1	0.75	0.25	0.25	0.5	0.75
653	0.666667	1	0.25	0.25	0.5	1	1	0.25	1	0.25	1	0.25	0.25	0.25	0.75	0.25	0.25	0.25	1	0.75	0.5	0.5	0.75	1	1	0.25	0.25	0.25	0.25	0.5	0.5	1	0.25	1	0.75	1	0.25	0.75	1	1	0.75	0.25	0.75	0.25	0.25	0.5	0.5	0.5	0.25
654	0	0	0.25	0.5	0.25	0.5	0.5	1	0.5	1	0.25	1	0.25	0.25	0.25	1	0.5	1	0.25	0.75	0.25	0.25	0.25	0.25	1	0.25	0.25	0.25	0.25	0.5	0.25	1	0.5	1	1	0.5	0.25	0.25	0.25	0.75	0.5	0.25	0.5	0.25	0.25	1	0.25	0.25	0.25
655	1	1	0.5	0.25	0.75	1	1	0.25	0.5	0.5	1	0.5	0.25	0.75	0.25	1	1	0.5	0.5	0.75	1	0.5	1	0.75	0.5	0.25	1	1	1	1	0.25	0.75	0.25	0.75	1	0.5	0.25	0.25	0.5	0.25	1	0.5	0.25	0.25	0.25	0.25	1	0.25	0.75
656	0.333333	0	0.25	1	0.25	0.5	0.5	1	0.25	1	0.75	0.25	0.25	1	0.5	0.25	0.75	0.25	0.25	0.25	0.75	0.25	0.25	0.5	0.5	1	0.75	0.5	1	0.25	1	0.75	0.5	0.25	1	0.75	1	0.25	0.25	0.25	0.25	0.5	0.75	0.25	0.75	0.25	1	0.5	0.5
657	0.333333	0	1	1	0.25	0.75	0.25	1	1	1	0.5	1	1	1	0.25	1	0.5	0.5	0.25	0.25	0.5	0.25	1	0.5	0.5	0.75	1	0.75	1	0.25	1	0.25	1	1	0.75	0.25	0.25	0.25	0.25	0.25	1	0.5	0.25	0.5	0.75	0.75	0.75	0.75	1
658	0	1	0.5	1	1	0.5	1	0.25	0.25	0.25	0.25	0.5	0.5	0.5	1	1	0.75	0.75	1	1	0.25	0.75	0.75	1	0.25	0.75	0.25	0.25	0.25	0.25	1	0.25	0.75	0.75	1	0.25	0.25	0.25	0.25	0.25	0.5	0.5	1	1	0.25	1	0.75	0.25	0.25
659	0	1	0.5	1	1	0.75	0.5	0.75	1	0.5	1	0.25	0.25	0.5	0.75	1	0.5	1	1	1	1	1	0.25	0.5	0.25	0.5	0.25	0.25	0.25	0.5	0.25	0.25	0.5	0.25	0.25	0.5	0.25	0.25	0.25	0.25	0.25	0.25	1	0.25	0.75	0.25	1	0.5	1
660	0.666667	1	1	1	0.75	0.25	0.25	1	0.25	1	0.75	0.5	1	1	0.5	0.25	1	0.25	0.5	1	0.5	0.5	1	0.25	1	1	0.5	0.25	0.25	1	0.75	1	0.5	0.75	1	0.5	1	0.25	0.5	0.75	0.25	0.25	0.25	0.25	0.5	0.25	0.25	0.25	1
661	1	0.333333	0.5	1	0.25	0.5	0.25	1	0.5	0.25	1	0.5	0.75	1	0.25	1	1	0.25	0.75	0.5	0.25	0.5	0.25	0.25	1	1	1	1	0.25	0.25	0.25	0.25	0.5	0.25	1	0.25	0.25	0.75	0.5	0.75	0.5	0.25	0.75	0.25	0.5	0.25	1	1	1
662	0	0.666667	1	1	1	0.25	0.25	0.25	0.5	0.25	0.5	0.25	0.25	0.25	0.25	1	0.25	0.5	0.25	1	0.25	0.25	0.25	0.5	0.25	1	0.5	1	0.75	0.25	1	1	1	0.75	1	1	0.25	0.75	0.25	1	0.75	0.5	0.25	0.25	0.25	0.25	0.5	0.25	0.25
663	1	1	0.25	0.25	0.25	0.5	0.5	1	0.5	0.75	0.5	0.25	0.25	0.25	0.5	0.5	1	0.5	0.25	1	0.25	0.25	0.25	0.5	0.5	0.75	0.5	0.25	0.25	0.75	0.75	0.5	0.5	0.5	0.25	0.75	0.25	0.25	0.75	0.75	1	0.5	0.5	1	0.5	0.75	0.5	0.25	0.25
664	0.333333	1	0.25	0.25	0.25	0.25	0.25	0.25	0.5	0.5	0.25	0.5	0.25	0.25	0.75	0.25	0.25	0.5	0.5	0.75	0.5	0.75	0.25	0.75	0.75	0.75	0.5	0.5	1	0.25	0.25	0.25	0.25	0.25	0.75	0.5	0.5	1	0.25	0.75	1	0.5	1	0.25	0.5	1	0.25	1	0.75
665	0	0.666667	0.25	0.75	1	0.25	0.25	0.25	0.25	1	0.5	1	0.5	0.5	0.75	0.25	0.25	0.25	1	1	0.5	0.25	0.75	0.5	0.5	1	0.25	0.25	0.25	0.5	0.25	1	0.25	0.75	0.25	0.5	0.25	1	0.25	1	0.75	0.25	0.25	0.25	0.5	0.75	0.25	0.5	0.25
666	1	0.333333	0.5	0.25	1	0.25	0.25	0.25	0.25	1	0.75	0.25	0.25	1	0.25	1	0.75	0.5	0.75	0.25	0.25	0.25	1	0.5	1	1	0.5	0.25	0.25	0.5	0.5	0.5	1	1	0.25	0.5	0.25	0.25	0.5	0.25	1	0.25	0.25	0.25	1	1	0.5	0.75	0.25
667	0	0	0.25	1	0.75	0.25	0.25	0.25	0.5	0.25	1	0.25	0.75	0.25	0.25	0.75	1	0.75	1	0.75	0.25	0.25	0.75	0.5	0.25	0.75	1	0.75	1	0.25	0.25	0.25	0.25	0.75	0.5	1	0.25	1	0.25	0.75	0.5	0.5	0.25	1	1	0.75	0.25	0.25	0.25
668	1	0	0.5	1	1	0.5	0.25	1	0.25	0.5	0.75	0.5	0.75	0.5	0.75	0.75	1	0.5	0.25	0.25	1	0.75	1	0.25	1	0.5	0.25	0.25	1	0.25	0.75	0.25	1	1	0.25	0.25	0.5	0.25	0.5	0.25	0.25	1	1	0.25	0.5	0.75	0.25	0.5	0.25
669	0	0.666667	0.25	0.25	0.75	1	0.75	1	0.25	1	1	1	0.75	0.25	0.5	0.25	0.25	0.25	0.5	1	0.5	1	0.25	1	1	0.5	0.75	0.25	0.25	0.75	0.25	0.5	0.25	1	1	0.5	0.5	0.75	1	0.75	0.25	0.25	0.25	0.25	0.5	1	1	0.25	0.5
670	1	1	0.5	0.25	0.5	0.5	0.25	0.25	1	1	0.75	0.25	0.25	0.25	0.75	0.25	0.25	0.25	0.75	0.25	0.75	1	0.25	0.25	0.25	1	0.5	0.25	1	1	1	0.25	1	0.25	1	0.5	0.75	1	0.75	0.75	0.25	0.25	0.25	0.25	0.25	0.25	1	0.75	0.25
671	0	0.333333	0.75	0.5	0.5	1	0.25	1	0.5	1	1	1	1	0.5	1	0.75	0.25	1	0.75	1	0.75	0.25	0.25	0.5	0.75	1	1	1	1	0.25	0.75	1	0.25	0.25	0.25	0.75	0.25	0.25	0.75	0.25	0.25	0.5	0.75	0.5	0.5	0.25	1	0.25	0.25
672	1	0	0.25	0.25	0.25	0.25	0.5	0.75	0.5	0.75	0.25	1	0.75	1	0.75	0.25	0.25	0.75	0.75	0.5	0.25	0.75	0.5	0.5	1	1	0.25	0.25	0.25	0.25	1	1	1	0.5	0.5	0.25	0.75	0.25	0.5	0.5	0.25	0.25	0.75	0.25	0.5	0.25	0.25	0.25	0.25
673	0	1	0.25	1	0.25	1	0.25	1	0.75	0.25	0.25	0.25	0.25	0.25	0.5	0.25	0.75	0.75	0.75	1	0.25	0.25	1	0.25	0.75	0.25	0.75	1	1	1	0.25	0.75	1	1	0.25	0.25	1	1	0.25	0.25	0.5	0.5	0.5	0.5	1	0.5	0.25	1	1
674	1	0	0.25	1	1	1	1	0.25	0.25	0.25	0.25	0.25	1	0.5	1	0.25	0.25	0.25	0.5	0.25	0.25	0.5	1	1	1	0.25	1	1	1	0.25	0.75	0.5	0.25	0.25	0.5	0.5	1	0.5	0.25	0.25	0.5	0.25	0.25	1	0.25	1	0.25	0.75	0.25
675	1	0.333333	0.5	0.25	0.25	0.25	1	0.25	1	0.75	0.75	0.25	0.25	0.5	1	0.25	1	0.5	0.5	0.25	0.25	0.25	0.25	0.25	0.5	0.75	0.75	1	1	0.75	0.25	1	0.75	1	1	1	1	0.5	1	0.25	0.25	1	0.25	0.25	0.25	0.25	0.75	0.75	0.75
676	1	0	0.25	0.25	1	0.25	1	0.75	0.75	0.5	0.5	0.25	1	0.25	0.5	0.75	0.25	1	0.25	0.5	0.25	0.25	0.5	0.25	1	1	0.75	0.25	0.25	0.75	0.25	0.5	0.75	0.25	0.25	0.25	0.25	1	0.5	0.5	0.25	0.75	0.25	0.25	1	0.25	0.25	0.25	1
677	1	0	0.25	1	0.25	0.25	0.25	0.25	0.5	1	1	0.25	1	0.75	0.25	0.5	0.5	1	0.5	0.25	0.75	0.25	0.25	1	0.25	0.5	0.25	0.25	0.25	0.25	1	0.5	1	0.25	0.75	0.5	1	0.25	0.5	0.75	0.5	0.5	1	0.25	1	0.25	0.25	1	0.5
678	0	0	0.75	1	0.25	0.25	1	1	1	0.25	0.5	0.5	0.5	1	0.75	0.25	0.25	0.5	1	0.5	0.25	1	1	1	0.25	0.5	0.5	0.25	0.25	1	0.25	1	0.75	0.25	0.5	0.5	0.25	0.5	1	0.75	0.25	0.25	1	0.25	0.5	0.75	0.5	0.5	0.25
679	0	0	0.25	1	0.25	1	0.75	0.25	0.25	0.75	1	1	1	0.25	0.5	1	0.25	0.25	1	0.75	0.75	1	1	0.75	0.25	0.5	0.5	0.5	0.25	1	0.5	1	1	0.5	1	0.25	1	0.5	1	0.75	0.25	0.75	1	0.25	1	0.25	0.25	0.5	1
680	0	0.333333	0.5	0.25	1	0.75	1	0.75	0.75	0.5	0.25	0.75	0.25	1	1	0.5	0.25	0.75	0.75	0.25	1	1	0.5	0.25	0.25	1	0.25	0.25	1	1	1	1	0.25	0.25	0.25	0.75	0.5	0.25	0.75	1	0.25	0.25	1	1	1	1	1	1	0.25
681	1	1	1	1	0.5	0.5	0.25	1	0.25	0.25	0.25	0.25	0.5	0.5	0.25	0.5	0.75	0.25	0.25	0.25	0.75	0.25	0.25	0.25	1	0.5	0.5	0.25	1	0.25	1	1	0.25	0.25	0.75	1	0.5	0.5	0.25	0.25	0.25	1	1	0.5	0.25	0.5	0.25	1	1
682	0.666667	0	0.5	1	0.25	1	1	0.25	0.25	0.75	0.25	0.5	0.5	1	1	1	0.25	0.5	1	1	0.5	0.5	1	0.5	0.75	0.25	1	1	0.5	1	1	0.5	1	1	0.25	1	1	1	0.25	1	0.75	0.25	0.25	0.25	0.75	0.25	0.25	0.25	1
683	1	0.666667	0.5	0.5	0.25	1	1	0.75	0.5	0.25	1	1	1	0.25	1	0.75	0.25	0.25	0.75	1	0.75	0.25	0.25	1	1	0.25	0.25	0.25	1	0.75	0.25	0.25	0.5	0.75	0.75	0.25	0.5	0.75	0.5	0.75	0.5	0.25	1	0.75	0.25	1	0.25	0.5	0.5
684	0.666667	0.333333	0.75	1	0.25	0.75	1	1	0.25	0.75	0.25	0.5	0.5	0.5	0.25	1	1	0.5	0.5	0.75	0.5	1	1	0.25	1	1	0.25	0.75	1	0.5	0.25	0.75	0.75	0.75	0.25	0.25	0.75	0.5	1	0.75	0.25	0.25	0.25	0.25	0.5	0.5	0.75	0.5	1
685	0.666667	1	0.25	1	0.25	0.5	0.75	0.25	0.75	0.25	0.5	0.25	0.75	0.25	1	0.25	1	0.75	0.25	0.25	0.5	0.75	0.5	0.75	0.75	1	0.25	0.5	0.25	0.5	0.25	1	0.25	0.5	0.75	0.25	0.25	1	0.25	0.25	0.25	0.5	0.25	0.25	0.5	0.25	0.25	0.75	0.25
686	0.333333	0.333333	0.25	0.25	0.25	1	0.75	0.25	1	0.75	0.25	0.75	0.25	0.25	0.5	0.25	0.75	0.25	0.5	1	0.25	0.5	1	1	1	0.25	0.25	0.75	0.5	0.75	0.75	0.5	0.5	0.25	0.25	1	1	0.25	0.25	0.5	0.75	0.5	0.75	0.5	0.25	0.25	0.25	0.5	0.75
687	0	1	0.5	0.25	1	0.25	0.75	0.25	1	0.75	0.25	0.75	0.25	0.25	0.75	0.75	1	1	1	0.75	0.25	0.75	0.25	0.5	0.25	0.75	0.5	0.75	0.75	1	0.75	1	0.25	0.25	0.75	0.5	0.25	1	0.5	1	1	0.5	0.5	0.75	1	1	1	0.5	0.25
688	0	1	0.75	0.25	1	0.75	0.25	1	0.5	0.5	0.25	0.5	0.5	1	0.5	0.5	0.25	0.5	0.25	0.75	0.25	0.25	1	0.5	0.75	0.25	0.25	0.5	0.75	0.25	0.25	0.25	0.25	1	1	0.25	0.25	0.75	1	0.25	0.25	0.25	0.25	0.25	0.25	0.5	0.25	0.5	1
689	1	1	0.5	0.25	0.25	0.25	0.25	0.75	1	1	0.75	1	0.5	0.25	0.25	0.5	0.5	0.25	0.25	0.25	0.25	0.75	0.25	0.25	1	1	0.75	0.25	0.25	1	0.5	1	0.5	0.5	0.25	0.75	1	1	0.25	1	0.5	0.5	1	0.25	1	0.5	0.5	0.25	1
690	0.333333	0	1	1	0.25	1	0.5	0.75	0.75	0.25	0.25	1	0.5	0.75	1	0.5	0.75	1	1	0.5	0.5	0.25	0.25	0.25	0.5	1	1	1	1	0.5	1	1	1	0.5	0.5	0.25	1	1	0.25	0.75	1	1	0.75	1	0.5	0.25	0.25	0.25	0.5
691	0	0	0.25	0.5	0.25	1	0.25	1	0.25	0.75	0.75	0.25	1	1	1	0.5	0.75	0.25	0.25	0.25	0.75	0.25	0.25	1	1	1	1	0.5	0.25	1	0.5	0.5	0.25	0.75	1	0.25	0.5	0.75	0.75	0.25	0.75	1	0.5	1	0.25	1	0.25	0.75	0.75
692	0.333333	0	0.75	1	1	1	1	1	0.5	0.5	0.75	0.25	0.25	0.25	0.25	0.75	0.75	0.75	0.5	0.5	0.75	0.5	0.25	1	0.25	1	0.5	0.5	1	1	0.5	1	0.5	1	1	0.75	0.5	0.5	1	0.25	0.5	1	0.25	0.25	1	1	0.25	0.75	0.5
693	0.333333	0.333333	0.25	0.75	0.25	0.75	0.5	1	0.25	0.5	0.75	0.25	1	0.5	0.5	0.5	1	0.25	0.25	1	1	0.5	0.25	0.25	0.5	0.75	0.25	0.25	0.75	1	1	1	0.25	0.5	0.25	1	1	0.25	1	0.25	1	0.75	0.25	1	1	0.5	1	0.25	1
694	1	0.333333	0.5	0.75	1	0.25	0.5	0.5	0.75	0.5	0.5	1	0.5	0.5	0.75	1	0.5	0.5	0.25	0.75	1	0.5	0.25	0.75	0.5	0.5	0.25	0.25	1	0.75	0.5	0.25	0.25	0.75	0.25	0.25	0.75	0.75	0.75	0.5	0.5	0.75	1	0.5	0.5	0.5	0.5	1	1
695	0	0.666667	0.25	0.25	0.5	0.25	0.75	0.5	0.25	0.75	0.25	0.25	0.75	0.25	1	0.5	0.75	1	1	0.25	1	0.5	0.25	1	1	1	0.75	0.75	0.75	1	0.25	1	0.5	1	0.5	0.5	1	1	1	0.25	1	0.75	0.75	0.5	1	0.75	0.75	0.5	0.25
696	0.333333	0	0.5	0.25	0.75	0.25	0.5	0.75	0.5	0.75	0.75	0.25	0.75	0.5	0.25	1	0.75	0.25	0.5	1	1	0.75	0.25	0.25	1	0.75	1	0.75	0.75	1	0.25	0.75	0.25	0.75	0.25	0.25	0.5	0.75	0.25	0.75	0.75	1	0.25	0.25	0.25	0.25	0.25	0.25	0.5
697	0.666667	0.666667	0.25	0.75	0.25	0.25	0.75	0.75	1	0.25	0.25	0.25	0.5	0.75	0.25	0.5	1	0.25	0.5	0.25	0.25	0.75	1	1	0.25	0.25	0.25	0.25	1	0.75	0.25	1	0.75	0.25	0.25	0.25	0.5	0.25	1	0.5	1	0.5	0.5	1	1	0.25	0.25	0.25	0.5
698	0.666667	0.666667	1	0.25	0.25	0.5	0.75	0.5	1	0.5	0.5	1	0.25	0.5	1	0.25	0.25	0.75	0.75	0.75	1	0.25	0.25	0.25	0.5	0.5	1	0.25	1	0.25	0.5	1	1	0.25	1	0.25	0.75	0.25	0.75	0.25	0.25	0.75	0.5	0.25	0.75	0.5	0.75	0.25	0.5
699	0.333333	0.666667	0.5	0.25	0.75	1	0.5	0.75	1	0.5	0.25	0.25	0.5	0.75	0.25	1	0.25	1	0.75	0.5	1	0.25	0.25	0.75	0.5	0.5	0.25	1	1	0.25	0.5	1	0.25	0.25	0.25	1	0.5	0.75	0.25	0.75	0.75	1	1	1	0.25	1	0.75	0.25	0.25
700	0.333333	0.333333	0.75	0.25	1	1	0.5	0.75	0.5	0.75	0.25	1	0.25	0.5	1	1	0.25	0.75	0.5	1	0.25	1	0.75	0.25	0.5	0.5	0.75	0.25	0.25	0.75	0.25	0.75	0.25	0.5	1	1	1	0.5	0.5	0.75	0.25	0.25	0.5	0.75	0.75	1	1	0.25	0.5
701	0.333333	1	0.25	0.5	0.5	1	1	0.5	0.5	0.75	0.25	1	0.25	0.75	0.75	0.5	0.75	1	0.25	0.25	1	0.75	0.25	0.25	0.25	1	0.25	0.5	0.5	1	0.25	0.25	1	0.25	0.25	0.25	1	0.25	1	1	0.25	1	1	0.25	0.75	0.5	0.5	1	0.25
702	0.666667	0	0.25	1	0.75	0.25	0.25	1	0.5	0.5	0.5	0.75	0.5	0.75	0.25	0.5	0.25	1	0.25	0.25	0.75	0.5	0.75	0.5	0.25	0.75	0.25	1	1	0.75	1	1	0.25	0.25	0.25	0.25	0.25	0.25	1	0.5	0.25	0.25	0.75	0.25	0.5	0.5	0.75	0.25	0.25
703	1	0.333333	0.75	0.5	0.75	1	0.25	0.5	0.25	1	1	0.5	1	1	0.5	0.25	0.25	0.25	0.25	0.25	0.25	1	0.5	0.5	0.5	0.5	0.25	1	1	0.25	0.75	0.75	0.25	0.5	0.75	0.25	0.25	0.25	0.75	0.25	0.5	0.25	0.25	0.25	1	0.25	0.75	0.25	0.25
704	0	0	1	0.5	0.25	0.25	1	1	1	0.25	0.75	1	1	0.75	0.25	0.25	0.75	0.25	1	0.75	0.25	1	0.5	0.75	0.75	0.75	1	0.75	0.25	1	0.25	0.5	0.25	0.25	0.5	1	1	0.75	0.5	0.5	1	1	1	1	0.25	0.75	0.25	0.75	0.25
705	0.666667	0.666667	0.25	0.5	1	0.25	0.25	0.75	1	0.75	0.5	0.75	0.5	0.5	1	0.75	1	0.25	1	1	0.5	0.75	0.75	0.5	0.5	0.25	0.25	0.5	0.25	1	0.25	0.25	0.25	0.75	0.25	0.25	1	1	0.25	0.75	0.25	0.25	0.75	1	1	0.25	0.25	0.25	0.5
706	0	0	0.5	0.75	0.25	0.25	0.25	1	0.75	0.25	0.5	0.25	0.5	1	0.5	1	0.25	1	0.25	1	0.5	0.5	0.25	0.75	0.5	0.5	1	0.25	0.25	0.5	0.25	1	0.25	0.75	0.75	0.25	0.5	1	1	0.5	0.75	0.75	0.25	0.75	1	0.5	1	0.75	1
707	0	0.333333	0.75	0.5	0.75	1	1	0.75	0.25	0.25	0.5	1	0.25	0.25	1	0.25	0.75	0.25	0.5	1	1	0.25	0.25	0.25	0.75	0.75	0.25	0.5	1	1	0.5	0.75	0.5	0.25	0.5	1	0.5	0.75	0.25	1	0.5	0.5	0.25	0.25	0.25	0.75	0.5	1	0.25
708	0	0.666667	1	1	0.25	0.75	1	0.25	0.75	0.25	1	0.5	0.5	0.25	0.25	0.5	0.25	0.25	0.25	0.5	1	0.5	0.75	1	0.25	0.5	0.25	1	1	0.75	0.25	0.75	0.25	0.25	0.25	0.75	0.5	0.5	1	0.25	0.25	1	0.75	0.25	0.25	0.75	0.75	0.25	0.25
709	0	0	0.25	0.25	1	0.25	0.5	0.5	0.25	0.75	0.75	0.25	1	1	0.75	1	1	0.25	1	0.75	0.25	1	0.5	0.75	0.75	0.75	0.5	0.5	1	0.25	0.5	0.75	1	1	0.25	0.75	0.75	0.25	0.25	1	1	0.75	0.75	0.25	0.25	0.75	0.75	1	0.5
710	0.333333	0	1	1	0.25	1	0.25	0.75	0.25	0.5	0.25	0.25	0.5	1	0.5	0.25	1	0.5	1	1	0.25	0.75	0.25	0.25	0.5	0.25	1	0.5	0.5	1	0.75	0.25	1	0.5	1	1	1	0.5	0.5	0.5	1	0.25	0.5	0.5	0.25	1	0.25	1	0.25
711	0.666667	0	0.25	0.75	0.5	1	1	0.25	1	1	0.25	0.75	1	1	0.5	0.75	0.75	1	0.25	1	1	0.25	0.5	0.25	0.25	0.75	0.25	1	0.5	0.5	0.25	0.25	1	0.5	0.5	1	1	0.75	1	0.5	0.75	0.75	0.75	0.75	0.25	0.75	0.75	1	0.25
712	0.333333	0.333333	1	0.5	0.25	0.75	1	1	0.25	1	0.5	0.5	0.5	0.5	0.25	0.5	0.25	0.25	0.25	1	0.75	0.25	0.5	1	1	0.25	0.5	0.25	0.25	1	0.5	0.25	0.75	0.25	1	0.25	0.5	1	0.75	0.25	1	0.5	1	0.75	1	0.25	1	1	1
713	1	1	0.25	0.75	0.25	1	0.25	0.75	0.75	1	0.5	0.75	1	1	1	0.75	1	0.25	1	1	1	0.25	0.75	0.25	1	1	1	0.25	0.25	0.25	0.5	0.25	1	0.25	0.25	0.25	0.25	1	0.5	1	0.5	0.75	1	0.25	1	1	0.25	1	1
714	1	1	1	1	0.25	0.25	0.75	0.25	1	1	1	0.75	1	0.75	1	0.75	0.25	0.25	0.5	0.25	1	1	1	0.25	0.25	0.25	1	0.5	1	0.25	0.5	0.25	1	0.25	0.25	0.75	0.25	0.5	0.5	0.75	0.25	0.5	0.5	1	0.25	0.75	1	0.25	0.75
715	0	1	1	1	1	1	1	0.25	1	0.5	1	1	0.25	1	0.25	0.25	1	0.5	1	0.25	0.25	1	1	0.25	0.75	0.25	1	1	0.25	0.75	0.75	0.25	0.5	1	0.25	0.25	0.75	0.75	0.25	0.25	1	0.75	1	0.5	0.5	0.75	1	1	0.25
716	0.666667	0.666667	0.5	0.5	1	0.25	0.5	0.75	0.75	0.25	0.25	1	0.75	0.75	0.5	0.5	0.75	1	0.25	1	0.5	0.75	0.25	0.5	0.25	0.5	0.5	0.25	0.75	1	1	0.25	0.75	1	1	0.5	0.75	0.5	1	0.25	0.25	0.25	0.5	1	0.25	0.5	1	0.25	0.25
717	0.666667	0	1	0.25	1	1	1	0.25	0.25	0.25	0.75	0.75	0.25	0.75	0.75	0.75	0.25	1	0.25	0.75	1	0.25	0.5	1	1	0.25	0.75	1	0.5	0.5	0.5	1	0.5	0.5	1	1	0.5	1	1	1	1	1	0.5	1	1	0.75	0.5	0.75	0.75
718	1	0.666667	1	0.25	0.75	0.25	1	0.75	1	1	1	1	1	0.5	0.75	0.5	0.75	0.25	0.25	0.5	1	1	0.5	1	0.5	1	0.25	1	1	0.25	1	0.5	1	0.25	1	0.25	1	0.25	1	0.25	0.5	1	0.25	1	0.25	0.25	0.25	1	0.25
719	0	0	0.25	1	0.5	0.5	0.25	0.25	0.5	0.25	1	0.25	0.25	1	0.25	0.25	0.25	0.25	0.25	1	1	1	0.25	0.5	0.75	0.25	0.25	0.25	0.25	0.25	1	0.5	1	0.25	1	1	0.75	0.25	1	1	0.75	0.25	0.25	0.25	0.5	0.75	1	1	1
720	0.666667	1	0.5	0.75	0.25	0.5	0.75	1	1	1	1	0.5	1	0.25	0.25	0.25	1	0.25	1	0.25	1	1	0.5	0.25	0.75	1	0.25	1	1	0.25	1	0.25	0.25	0.75	0.25	0.25	0.75	1	0.25	0.25	0.25	0.25	0.25	1	1	1	1	0.5	0.25
721	1	0	0.5	0.5	1	0.5	1	0.25	0.25	0.75	0.25	0.75	1	1	1	0.25	1	1	1	1	0.25	1	0.5	0.75	0.75	1	0.25	1	1	0.5	1	1	0.75	1	0.25	0.5	0.25	0.25	0.25	0.25	1	1	0.25	0.75	0.25	1	0.5	0.25	0.25
722	0	1	0.25	0.25	0.25	0.5	0.75	0.25	0.25	0.75	1	0.25	0.25	0.5	0.25	1	1	1	1	0.5	0.25	0.5	0.25	0.25	0.5	0.25	0.25	1	0.25	0.5	0.5	0.25	1	0.25	1	0.25	1	0.25	1	1	1	0.75	0.75	1	0.25	0.5	1	1	1
723	1	0	0.25	0.25	0.75	0.25	1	1	1	1	0.25	0.25	1	0.25	1	1	1	0.25	1	1	1	1	0.25	1	0.5	1	1	0.75	1	1	0.25	1	0.25	1	0.5	0.75	0.75	1	0.25	0.75	0.25	1	0.25	1	0.25	0.25	0.5	1	1
724	0.666667	0	0.25	0.25	1	1	0.5	0.5	1	0.25	1	0.5	1	1	0.5	0.5	1	0.5	0.75	1	0.25	1	1	0.25	1	0.25	0.25	1	0.25	0.25	0.75	0.25	0.25	0.75	0.25	0.25	1	0.25	0.75	0.75	0.25	1	1	0.25	0.5	1	1	1	1
725	1	0	0.5	0.25	1	0.25	1	1	1	1	1	0.75	1	1	1	0.25	1	0.5	0.5	0.25	1	1	1	0.25	0.25	0.75	0.25	0.25	0.75	0.5	0.25	0.5	0.5	0.25	0.25	0.25	1	0.75	0.25	0.25	0.25	0.5	0.75	1	0.25	0.5	1	0.25	0.25
726	0	0.333333	1	0.25	1	1	1	0.5	0.25	0.5	0.25	0.25	0.25	0.5	0.25	0.25	0.75	0.25	0.5	0.25	0.5	0.25	0.25	0.75	0.25	0.25	0.25	0.5	1	0.25	0.25	0.25	0.5	0.25	0.25	0.75	1	0.25	0.25	0.25	0.25	0.25	1	0.25	0.25	0.25	0.5	0.75	0.25
727	1	0.333333	0.25	0.25	0.25	0.5	0.25	0.5	0.5	0.25	0.25	0.5	0.25	0.25	0.75	0.5	1	0.75	0.25	0.25	1	1	1	0.25	0.25	0.25	0.25	1	0.25	0.5	0.25	0.25	0.75	0.5	1	1	0.75	1	0.25	0.25	0.25	0.25	0.5	0.25	0.25	0.25	0.5	0.5	0.5
728	0.333333	0.333333	1	1	0.25	1	0.25	0.25	0.75	0.25	0.25	1	1	0.25	1	0.25	0.25	0.5	0.75	0.5	1	1	1	1	1	0.5	1	1	0.25	1	0.25	0.25	0.5	1	0.5	0.75	1	0.25	1	0.75	1	1	0.25	1	1	0.25	1	1	1
729	0.333333	0.333333	1	0.25	0.25	0.75	1	1	1	1	0.25	0.75	0.75	0.5	0.75	0.25	0.5	1	1	0.25	0.5	0.25	1	0.75	1	1	0.25	1	0.5	0.25	1	1	0.25	1	0.25	0.25	1	0.5	1	1	0.25	0.25	0.25	1	1	1	0.25	0.5	1
730	0	1	1	1	0.5	0.75	0.25	0.25	1	0.25	0.75	0.75	0.25	1	1	0.25	0.25	1	1	1	1	0.5	0.5	1	0.75	0.25	0.5	1	0.25	0.75	0.25	0.75	0.25	1	0.25	1	0.25	0.25	0.25	0.25	0.25	1	1	1	0.25	0.75	0.25	0.25	1
731	0.333333	1	0.75	1	0.5	0.25	0.75	0.25	0.5	0.25	0.25	0.25	0.25	0.25	0.25	0.25	0.5	0.75	0.75	1	1	0.75	0.25	0.5	0.25	0.25	1	0.5	0.75	1	1	1	1	0.25	1	1	1	0.25	1	0.25	1	1	1	0.25	0.25	0.25	0.25	0.25	0.25
732	0	0	1	0.25	0.5	0.75	1	0.25	1	0.5	1	1	1	1	1	0.25	0.25	0.75	1	0.25	1	1	0.25	1	1	0.5	0.75	1	0.25	0.75	0.25	0.25	0.25	1	0.25	1	0.75	0.5	0.75	1	0.5	0.25	0.25	0.75	0.25	0.25	0.25	0.25	1
733	0	0	0.25	1	0.5	0.5	1	0.5	0.75	0.25	0.25	0.75	1	1	0.25	1	0.25	0.25	0.5	0.25	0.25	0.25	0.25	0.75	1	0.5	0.25	0.25	0.25	0.25	1	1	1	0.25	0.75	0.25	0.5	0.75	0.25	0.5	0.25	0.25	0.5	0.25	0.25	0.25	0.75	0.5	1
734	1	0	0.25	0.75	0.25	0.25	0.5	0.5	1	1	0.75	1	1	0.75	0.25	0.25	0.25	0.5	1	0.25	0.25	1	0.25	0.75	1	1	0.25	1	0.5	0.5	0.25	0.5	0.25	0.25	0.25	1	0.5	0.75	1	1	1	1	0.5	0.5	0.5	0.25	0.25	1	0.25
735	0.666667	1	1	0.25	0.5	1	1	1	1	1	0.75	1	1	0.25	1	0.5	0.25	1	1	1	1	0.25	0.25	1	0.25	1	0.25	0.25	1	0.25	0.5	0.25	1	1	1	0.25	1	1	0.25	1	0.75	1	1	1	1	0.75	1	1	0.5
736	0	0.666667	0.75	0.5	1	0.25	0.75	0.75	0.75	1	1	1	0.25	0.25	0.5	0.25	1	0.5	0.75	0.5	0.5	1	1	0.25	1	1	1	1	1	0.25	1	1	0.75	0.75	1	1	1	0.25	0.75	0.25	0.25	1	0.75	0.25	0.25	0.75	0.25	0.25	0.25
737	1	0	1	1	0.25	0.25	1	1	1	0.25	0.5	0.5	0.25	0.5	1	0.5	1	0.5	0.5	1	1	1	1	1	1	0.25	1	0.25	1	0.5	1	0.5	0.25	0.25	0.5	0.75	1	0.25	0.25	0.25	0.25	1	0.25	0.25	0.75	1	0.25	0.75	0.25
738	1	1	1	1	0.5	0.25	1	0.25	0.75	0.75	0.25	1	1	1	1	0.5	1	1	0.5	1	0.25	0.25	0.25	0.25	0.75	0.25	0.5	0.25	0.25	0.25	0.25	0.25	0.25	1	0.25	0.25	0.5	0.5	0.25	0.25	0.25	0.25	1	0.25	0.25	0.25	0.25	0.25	0.25
739	0.666667	0	1	1	0.25	0.25	0.25	1	0.75	0.25	0.25	0.75	0.5	1	1	1	0.25	1	1	0.5	1	0.75	1	0.75	0.25	1	0.5	0.25	0.25	0.25	1	1	1	0.25	0.25	0.25	1	0.5	1	0.25	1	0.25	1	0.25	0.25	0.25	1	1	1
740	0.333333	0.333333
[truncated: 11 more columns]

## Sheet: 方差归一化
DataPoint	1	2	3	4	5	6	7	8	9	10	11	12	13	14	15	16	17	18	19	20	21	22	23	24	25	26	27	28	29	30	31	32	33	34	35	36	37	38	39	40	41	42	43	44	45	46	47	48	49
1	1	0.113792	0	0.478546	0.478546	0.478546	0.478546	0	0.315182	0.315182	0.478546	0.315182	0.0544548	0.478546	0.478546	0.315182	0.478546	0.478546	0.478546	0.478546	0.315182	0	0	0.0544548	0.478546	0.478546	0	0.478546	0.478546	0.315182	0.478546	0.478546	0.315182	0.0544548	0	0.0544548	0.315182	0.478546	0.478546	0.478546	0.478546	0.315182	0.478546	0.315182	0.315182	0.315182	0.0544548	0.478546	0.0544548
2	1	1	0.478546	0	0.315182	0.478546	0.315182	0.0544548	0.0544548	0.315182	0.315182	0.478546	0.478546	0.478546	0	0.315182	0.478546	0.315182	0.0544548	0.0544548	0	0.478546	0.478546	0.478546	0.315182	0.315182	0.478546	0.0544548	0.315182	0.315182	0.315182	0.478546	0.315182	0.478546	0	0.0544548	0.478546	0.0544548	0.315182	0.478546	0.315182	0	0.0544548	0.478546	0.478546	0	0.315182	0.478546	0
3	1	0.658624	0.478546	0.315182	0.478546	0.315182	0.315182	0.315182	0.478546	0	0.315182	0	0.315182	0	0.478546	0.315182	0.0544548	0	0.478546	0.478546	0.478546	0	0.315182	0.315182	0.478546	0.478546	0	0.478546	0.478546	0.478546	0.0544548	0.478546	0	0.478546	0.315182	0.315182	0.478546	0	0.478546	0.478546	0.315182	0	0.315182	0.315182	0.478546	0	0.0544548	0.0544548	0.478546
4	1	1	0.315182	0.315182	0.478546	0.315182	0.315182	0.315182	0.478546	0.315182	0.0544548	0.315182	0.478546	0.315182	0.478546	0.0544548	0.478546	0.315182	0.0544548	0.315182	0.0544548	0.0544548	0.315182	0.478546	0.478546	0.315182	0.478546	0.478546	0.315182	0.315182	0.478546	0.478546	0.315182	0.315182	0.315182	0.478546	0.315182	0	0.0544548	0.478546	0.315182	0	0.0544548	0	0.478546	0.315182	0.0544548	0	0.315182
5	0	0	0.478546	0	0.478546	0.315182	0.478546	0.478546	0.478546	0.478546	0.478546	0.315182	0	0.315182	0.478546	0.478546	0.0544548	0	0	0	0.315182	0.315182	0.478546	0.315182	0.0544548	0.315182	0	0.315182	0.478546	0.478546	0.478546	0.315182	0.315182	0.315182	0.315182	0.478546	0	0.315182	0.478546	0.315182	0.0544548	0	0.315182	0.315182	0.478546	0.315182	0.315182	0	0.478546
6	1	0.658624	0	0	0.478546	0.478546	0.0544548	0.478546	0.315182	0.315182	0.315182	0.0544548	0.0544548	0.0544548	0.0544548	0.0544548	0	0.315182	0.315182	0.478546	0.315182	0.478546	0.315182	0.315182	0.315182	0.315182	0.478546	0.315182	0	0.478546	0.478546	0.478546	0.478546	0.0544548	0	0.478546	0.0544548	0.315182	0.315182	0.315182	0.315182	0.478546	0.315182	0.478546	0.478546	0.478546	0.315182	0.478546	0.315182
7	0.658624	1	0.478546	0.0544548	0.315182	0.478546	0.478546	0.315182	0.478546	0.315182	0.0544548	0.315182	0.478546	0	0.478546	0.478546	0.478546	0.478546	0.478546	0.315182	0.315182	0	0.0544548	0.315182	0.478546	0.0544548	0.478546	0.0544548	0.478546	0.0544548	0.478546	0.315182	0.315182	0.478546	0.478546	0.315182	0.315182	0.315182	0.478546	0.478546	0.478546	0	0	0.478546	0.315182	0.0544548	0.315182	0	0
8	1	0.658624	0	0.315182	0	0.0544548	0.478546	0.478546	0.478546	0.0544548	0.478546	0.478546	0.478546	0.478546	0.478546	0.478546	0.478546	0.315182	0	0.315182	0.478546	0.478546	0.315182	0.478546	0.315182	0.478546	0.478546	0.0544548	0.315182	0.315182	0.478546	0.478546	0.478546	0.478546	0.478546	0.0544548	0.478546	0.315182	0.478546	0.478546	0.315182	0.0544548	0.478546	0.478546	0.315182	0.315182	0.315182	0.478546	0.478546
9	1	1	0.315182	0.0544548	0	0.478546	0.0544548	0.315182	0.315182	0.478546	0.478546	0.478546	0.0544548	0	0.0544548	0.0544548	0.478546	0.478546	0.478546	0.478546	0.315182	0.478546	0.478546	0.478546	0.478546	0.315182	0.478546	0.0544548	0	0.478546	0.315182	0.315182	0.478546	0.0544548	0.478546	0.478546	0.478546	0.0544548	0.0544548	0.315182	0.0544548	0.478546	0	0.0544548	0.315182	0.315182	0.315182	0	0.0544548
10	0.113792	1	0.315182	0.478546	0.478546	0.0544548	0.478546	0.315182	0.315182	0	0.315182	0.0544548	0.0544548	0.315182	0	0.315182	0.315182	0.478546	0.315182	0.315182	0.315182	0.315182	0.478546	0.315182	0.315182	0.0544548	0.315182	0	0.478546	0.0544548	0.478546	0.315182	0	0.478546	0.478546	0.315182	0	0.0544548	0.478546	0	0.315182	0.0544548	0	0.315182	0	0.315182	0.315182	0	0.478546
11	1	1	0.478546	0	0.478546	0.478546	0.0544548	0.478546	0.315182	0.0544548	0.478546	0.478546	0.478546	0.478546	0.478546	0.0544548	0.315182	0.478546	0.0544548	0.315182	0.315182	0.315182	0.478546	0.478546	0.0544548	0.478546	0.478546	0.0544548	0.315182	0.0544548	0	0.315182	0	0.478546	0	0.315182	0.478546	0.315182	0.315182	0.315182	0.478546	0.478546	0.478546	0.315182	0	0.0544548	0.478546	0.478546	0
12	1	0	0	0	0.315182	0.315182	0.478546	0.315182	0	0	0.315182	0	0.478546	0.478546	0.315182	0.0544548	0.0544548	0	0.315182	0.478546	0.315182	0.315182	0.478546	0	0.478546	0	0	0	0	0.478546	0.0544548	0	0.478546	0.315182	0.478546	0.315182	0.315182	0	0.315182	0	0.0544548	0.478546	0.478546	0	0.478546	0.315182	0.315182	0.478546	0
13	0.658624	0.658624	0.478546	0.478546	0	0.315182	0.478546	0.315182	0.315182	0.0544548	0.478546	0	0.0544548	0.478546	0.478546	0.478546	0.315182	0.315182	0.315182	0.315182	0.0544548	0.0544548	0.478546	0	0.0544548	0.0544548	0.0544548	0.315182	0.0544548	0.315182	0.0544548	0.315182	0	0.315182	0.478546	0.0544548	0	0.478546	0	0.0544548	0.315182	0.478546	0.315182	0	0.478546	0.0544548	0.315182	0.315182	0.0544548
14	0.113792	0.658624	0.478546	0.0544548	0	0.478546	0.478546	0.478546	0.315182	0.315182	0.0544548	0.315182	0.315182	0.315182	0.478546	0.315182	0.315182	0.478546	0.478546	0.0544548	0.0544548	0.478546	0	0.315182	0.315182	0.315182	0	0.0544548	0.315182	0	0.478546	0.315182	0.0544548	0.315182	0.478546	0.478546	0	0.0544548	0	0.478546	0.315182	0	0.478546	0.315182	0	0.478546	0	0.315182	0.478546
15	0	0	0.315182	0.478546	0.315182	0.478546	0.478546	0.478546	0.0544548	0.0544548	0	0.315182	0.315182	0.0544548	0.0544548	0.478546	0.478546	0.478546	0.0544548	0.478546	0.478546	0.478546	0.478546	0.315182	0.478546	0	0.478546	0	0.315182	0	0.478546	0.315182	0.478546	0.478546	0.315182	0.478546	0.315182	0.478546	0.478546	0.0544548	0.478546	0	0.478546	0.315182	0	0.478546	0.478546	0.0544548	0
16	0.658624	0	0.0544548	0	0.478546	0	0.0544548	0.315182	0	0.315182	0.315182	0.315182	0	0.315182	0.478546	0.478546	0.478546	0.478546	0.0544548	0.315182	0.478546	0.478546	0.478546	0.478546	0.478546	0.478546	0.315182	0.315182	0.315182	0.0544548	0	0.315182	0.478546	0.0544548	0.315182	0.315182	0.315182	0.315182	0.315182	0.315182	0.478546	0.315182	0.478546	0.315182	0.478546	0.315182	0.478546	0.478546	0.0544548
17	1	0	0.478546	0.0544548	0.0544548	0	0.315182	0	0.478546	0.315182	0.478546	0.0544548	0.0544548	0.315182	0.478546	0.315182	0.478546	0.478546	0.478546	0.315182	0.315182	0.0544548	0.315182	0.478546	0.478546	0.478546	0.478546	0	0.478546	0.315182	0.478546	0.315182	0.315182	0.315182	0.478546	0.478546	0.0544548	0	0.0544548	0.478546	0.478546	0.478546	0.0544548	0.315182	0	0.0544548	0.478546	0.315182	0
18	1	0.113792	0.478546	0.478546	0.315182	0.0544548	0	0.478546	0.478546	0.0544548	0.315182	0.315182	0.315182	0.0544548	0.0544548	0.0544548	0.315182	0.0544548	0	0.0544548	0.478546	0.478546	0.0544548	0.315182	0.478546	0.478546	0.478546	0.478546	0.478546	0.0544548	0	0.478546	0.478546	0.478546	0	0.478546	0.478546	0.315182	0.478546	0.478546	0.315182	0.0544548	0.0544548	0	0.478546	0.315182	0.478546	0.315182	0.0544548
19	1	0.658624	0.315182	0.478546	0	0	0.315182	0.315182	0.315182	0.315182	0.315182	0.478546	0.315182	0.0544548	0.0544548	0.315182	0.478546	0.478546	0.478546	0.315182	0.0544548	0.0544548	0.478546	0	0.478546	0.315182	0.478546	0.478546	0.315182	0.0544548	0.0544548	0.315182	0.478546	0.0544548	0.0544548	0.478546	0.478546	0.315182	0.478546	0.315182	0.478546	0.315182	0.0544548	0.478546	0	0	0.0544548	0.315182	0.478546
20	0.113792	1	0.0544548	0.0544548	0.478546	0.0544548	0.315182	0.315182	0.315182	0.315182	0.478546	0.478546	0	0	0.0544548	0.315182	0.315182	0.315182	0.315182	0.315182	0.315182	0.478546	0.315182	0.315182	0.478546	0.315182	0.315182	0	0	0	0.478546	0.315182	0	0	0.0544548	0	0	0	0.0544548	0.478546	0.315182	0.0544548	0.0544548	0.0544548	0	0.478546	0	0.315182	0.315182
21	0.658624	0.658624	0.315182	0.315182	0	0.315182	0	0.315182	0	0.315182	0	0.0544548	0	0.0544548	0.315182	0	0.315182	0.478546	0	0.0544548	0.315182	0.0544548	0.0544548	0.0544548	0.478546	0.0544548	0.478546	0.0544548	0.315182	0.478546	0	0.478546	0.0544548	0	0.0544548	0.315182	0.315182	0.315182	0.478546	0.315182	0.478546	0.478546	0.478546	0.0544548	0.315182	0	0.0544548	0	0.315182
22	1	0	0.315182	0.315182	0	0.0544548	0.478546	0.478546	0	0.0544548	0.0544548	0	0.0544548	0.315182	0.315182	0.315182	0.478546	0.315182	0.478546	0.478546	0.478546	0.0544548	0.315182	0	0.0544548	0	0	0.0544548	0.478546	0.478546	0	0.478546	0.478546	0.478546	0.478546	0	0.478546	0.315182	0.478546	0.315182	0.478546	0.315182	0.478546	0	0.478546	0.315182	0.315182	0.478546	0.315182
23	0.658624	0	0.315182	0	0.478546	0	0.478546	0.315182	0	0.478546	0.478546	0.0544548	0.315182	0.315182	0	0.0544548	0	0.315182	0.478546	0.478546	0.478546	0.315182	0.315182	0.0544548	0.478546	0.315182	0.315182	0	0.315182	0.315182	0.315182	0.478546	0.0544548	0.478546	0.315182	0.315182	0.478546	0.478546	0.478546	0.478546	0.478546	0.315182	0.478546	0.315182	0.0544548	0.478546	0.315182	0.478546	0.478546
24	0.113792	1	0.315182	0.0544548	0.478546	0	0.478546	0.478546	0.478546	0.0544548	0.478546	0.478546	0.478546	0.478546	0	0.315182	0.315182	0.478546	0.315182	0.478546	0	0.315182	0.478546	0.315182	0.478546	0.478546	0.478546	0.0544548	0.478546	0.0544548	0.0544548	0	0	0.0544548	0.315182	0	0	0	0.478546	0.0544548	0.315182	0.478546	0.315182	0.0544548	0.0544548	0.478546	0.315182	0.478546	0.478546
25	1	1	0.0544548	0.478546	0.315182	0.478546	0.0544548	0.0544548	0.478546	0.478546	0	0.0544548	0.478546	0	0.315182	0.478546	0.478546	0	0.478546	0.315182	0	0.478546	0	0.315182	0.478546	0.315182	0.478546	0.478546	0.478546	0.315182	0.315182	0.315182	0.315182	0.0544548	0	0.478546	0.478546	0.315182	0	0.0544548	0.315182	0.478546	0.315182	0	0	0.478546	0.0544548	0.478546	0.478546
26	0.658624	1	0.0544548	0	0.0544548	0.478546	0.0544548	0.315182	0.478546	0.315182	0.478546	0.0544548	0.478546	0.478546	0.478546	0.478546	0	0.0544548	0	0.315182	0.315182	0.0544548	0.0544548	0.478546	0.478546	0.0544548	0	0.315182	0.315182	0.478546	0.315182	0.478546	0.478546	0.478546	0.478546	0.478546	0.478546	0	0.315182	0.315182	0	0.478546	0.0544548	0	0.478546	0.0544548	0.315182	0.478546	0.478546
27	1	1	0.478546	0.0544548	0.315182	0.478546	0.0544548	0.315182	0.315182	0	0.478546	0.315182	0.315182	0.478546	0.478546	0.478546	0.478546	0.478546	0	0.315182	0.478546	0.0544548	0	0.478546	0.315182	0.478546	0	0	0	0.478546	0.478546	0.478546	0.478546	0.0544548	0.478546	0	0.0544548	0.478546	0.478546	0.478546	0.478546	0	0.315182	0.0544548	0.315182	0.0544548	0.0544548	0.478546	0.478546
28	1	0.113792	0.315182	0.478546	0	0.315182	0.478546	0.478546	0.478546	0.478546	0.478546	0.478546	0.478546	0.315182	0	0.0544548	0.478546	0.315182	0.315182	0.315182	0.478546	0.0544548	0.0544548	0.478546	0.478546	0.315182	0.0544548	0.0544548	0.0544548	0	0.478546	0.478546	0.315182	0.0544548	0	0.478546	0.0544548	0.0544548	0.315182	0.478546	0.478546	0.478546	0.478546	0.478546	0.478546	0.0544548	0.0544548	0.315182	0.315182
29	0.658624	0.113792	0.315182	0.315182	0.315182	0.478546	0.0544548	0.478546	0.478546	0.0544548	0.478546	0.478546	0.0544548	0	0.315182	0.478546	0.315182	0.478546	0	0.0544548	0.315182	0.0544548	0.315182	0.478546	0.478546	0	0.315182	0.315182	0.478546	0.478546	0.478546	0.315182	0.0544548	0.478546	0.478546	0.0544548	0.478546	0	0	0.315182	0.315182	0	0.315182	0.478546	0	0.478546	0.315182	0.315182	0
30	1	1	0.315182	0.315182	0.478546	0.315182	0.478546	0.478546	0	0	0.315182	0.478546	0.478546	0.478546	0.478546	0.478546	0.315182	0.478546	0.478546	0.478546	0	0.315182	0.315182	0.478546	0.0544548	0	0.478546	0	0.315182	0.478546	0.478546	0.315182	0.478546	0.478546	0.315182	0.315182	0	0.478546	0.315182	0.0544548	0.0544548	0.315182	0.478546	0.315182	0.0544548	0.315182	0.315182	0.315182	0.315182
31	0.658624	0.658624	0.315182	0.315182	0.0544548	0.478546	0.0544548	0.478546	0.0544548	0.478546	0	0.0544548	0.0544548	0.315182	0.315182	0.0544548	0.315182	0.478546	0.478546	0.315182	0.315182	0.0544548	0.315182	0.0544548	0.0544548	0.478546	0.315182	0.315182	0.0544548	0.478546	0.478546	0.478546	0.315182	0.0544548	0.315182	0.478546	0.315182	0.315182	0.315182	0.478546	0.478546	0.315182	0.478546	0.315182	0	0.478546	0	0.0544548	0.0544548
32	1	0	0	0.478546	0	0.478546	0.315182	0.315182	0.0544548	0.478546	0.478546	0.478546	0.478546	0	0.478546	0.478546	0.478546	0.478546	0.0544548	0.478546	0.478546	0.478546	0.478546	0.315182	0.315182	0.0544548	0.315182	0.315182	0.478546	0.0544548	0.478546	0.315182	0.315182	0.0544548	0.478546	0.478546	0.0544548	0.315182	0.478546	0.0544548	0.0544548	0.315182	0.315182	0.478546	0.315182	0.315182	0.315182	0.315182	0.315182
33	0.113792	0.658624	0.315182	0	0.315182	0.0544548	0.315182	0.0544548	0.0544548	0.315182	0.478546	0	0.315182	0.315182	0.478546	0.478546	0.0544548	0.315182	0.478546	0.315182	0.478546	0.315182	0.478546	0.478546	0.478546	0.315182	0.315182	0.315182	0.478546	0.478546	0.478546	0	0.478546	0.315182	0.315182	0.315182	0.478546	0.0544548	0.478546	0.0544548	0	0.0544548	0.478546	0.315182	0.478546	0.478546	0.478546	0.478546	0
34	0.658624	0.658624	0.478546	0.478546	0.315182	0.478546	0.478546	0.315182	0.315182	0.0544548	0.478546	0	0.0544548	0.478546	0	0.478546	0.478546	0.478546	0.0544548	0.478546	0.315182	0.315182	0.315182	0	0	0.478546	0	0.0544548	0	0.478546	0.478546	0.0544548	0.478546	0.0544548	0.478546	0.478546	0.0544548	0.0544548	0.315182	0.478546	0.0544548	0.0544548	0.0544548	0.478546	0.0544548	0.315182	0.478546	0.0544548	0.0544548
35	0.113792	0.658624	0.0544548	0.315182	0.315182	0	0.0544548	0	0.0544548	0.478546	0.315182	0.478546	0.478546	0.315182	0.315182	0.478546	0.0544548	0.315182	0.315182	0.478546	0.315182	0.478546	0.0544548	0.0544548	0.315182	0.315182	0.478546	0.315182	0.315182	0.478546	0.478546	0	0.478546	0.478546	0	0.478546	0.478546	0.478546	0.478546	0.478546	0.478546	0.0544548	0.478546	0.478546	0.315182	0.478546	0.0544548	0	0.315182
36	0	0.658624	0.315182	0.315182	0.478546	0.478546	0.315182	0.0544548	0.478546	0.0544548	0.0544548	0	0.315182	0.0544548	0.315182	0.478546	0.0544548	0.478546	0.315182	0.315182	0.478546	0.315182	0.315182	0.478546	0.478546	0.0544548	0.478546	0.478546	0.478546	0.315182	0.478546	0.315182	0.478546	0.478546	0.478546	0.478546	0.315182	0.478546	0.478546	0.315182	0.315182	0.478546	0.478546	0.0544548	0.315182	0.478546	0.0544548	0.315182	0
37	0.113792	1	0.0544548	0.315182	0.478546	0.478546	0.478546	0.478546	0.478546	0.478546	0.0544548	0.315182	0	0.315182	0.315182	0.478546	0.478546	0	0	0.315182	0.478546	0	0	0.478546	0.478546	0.478546	0.0544548	0.315182	0.478546	0.315182	0	0.315182	0.315182	0.0544548	0.478546	0.478546	0.478546	0.0544548	0.478546	0.0544548	0	0.315182	0.315182	0.478546	0.315182	0	0.315182	0	0.315182
38	0.658624	1	0.478546	0	0.478546	0.478546	0.478546	0.0544548	0.0544548	0	0.0544548	0.0544548	0.315182	0.478546	0.478546	0.0544548	0.478546	0.315182	0	0.315182	0.478546	0.315182	0.0544548	0.315182	0	0.478546	0	0.478546	0.478546	0.478546	0.478546	0.478546	0.478546	0	0.315182	0.478546	0.315182	0.478546	0	0.0544548	0.478546	0.478546	0.0544548	0.0544548	0.478546	0.315182	0.478546	0.315182	0
39	0	0.658624	0.315182	0.0544548	0.0544548	0	0.478546	0	0.315182	0.478546	0	0.478546	0.315182	0.478546	0.315182	0.315182	0.478546	0.478546	0.315182	0.478546	0.478546	0.478546	0.0544548	0	0.0544548	0.0544548	0.315182	0.315182	0.315182	0.315182	0.315182	0	0.315182	0.315182	0	0.478546	0.0544548	0.0544548	0.478546	0.478546	0.478546	0.478546	0.478546	0.478546	0.315182	0.478546	0.315182	0.0544548	0
40	0.658624	1	0.478546	0.478546	0.478546	0.0544548	0.478546	0.0544548	0	0.315182	0.315182	0.478546	0	0	0.315182	0.315182	0.315182	0.478546	0.478546	0.0544548	0.315182	0.478546	0	0.315182	0.315182	0.315182	0.478546	0.478546	0.478546	0.0544548	0.315182	0.315182	0.315182	0.0544548	0.0544548	0.315182	0.478546	0.315182	0.478546	0.315182	0.478546	0.0544548	0.315182	0.478546	0.315182	0.0544548	0.0544548	0.478546	0.478546
41	0.658624	0.658624	0.0544548	0.315182	0.315182	0.478546	0.0544548	0.478546	0.478546	0.315182	0	0.315182	0.478546	0.0544548	0.315182	0	0.478546	0.315182	0.0544548	0.315182	0.478546	0.315182	0.0544548	0.478546	0.315182	0.478546	0.478546	0.315182	0.315182	0	0.478546	0.315182	0	0	0.478546	0.315182	0.478546	0.478546	0.315182	0.478546	0.478546	0.315182	0.478546	0.478546	0	0.478546	0.315182	0.0544548	0.315182
42	0.658624	0.113792	0.315182	0.478546	0.315182	0.0544548	0.315182	0.478546	0.478546	0.315182	0.478546	0	0.478546	0.478546	0.478546	0.478546	0.0544548	0.315182	0.478546	0.478546	0.315182	0.478546	0.0544548	0.478546	0.478546	0.478546	0.478546	0.315182	0.315182	0.315182	0.315182	0.478546	0.0544548	0.315182	0.478546	0.315182	0	0	0.478546	0.315182	0	0.478546	0.478546	0.0544548	0.478546	0.478546	0.478546	0.0544548	0.315182
43	0	1	0.315182	0.0544548	0.0544548	0.315182	0.315182	0.315182	0.0544548	0.315182	0.315182	0.315182	0.478546	0.0544548	0.0544548	0.478546	0.0544548	0.478546	0.315182	0.0544548	0.315182	0.0544548	0.0544548	0.478546	0.315182	0.478546	0.478546	0.478546	0.0544548	0	0.0544548	0.478546	0.315182	0.315182	0.315182	0.478546	0.0544548	0.478546	0.478546	0.478546	0	0	0.478546	0.315182	0	0.315182	0.478546	0.478546	0.478546
44	1	0.113792	0	0.478546	0.0544548	0.315182	0	0.315182	0.478546	0.478546	0.478546	0.315182	0.478546	0.478546	0	0.315182	0.478546	0.478546	0.478546	0.0544548	0.315182	0.0544548	0.478546	0.478546	0.478546	0.0544548	0.315182	0.315182	0.315182	0.478546	0.478546	0.478546	0.0544548	0.315182	0.0544548	0.478546	0.478546	0.0544548	0.478546	0.478546	0.478546	0.478546	0.0544548	0.478546	0.315182	0	0	0.478546	0.478546
45	1	0.113792	0.478546	0.478546	0.478546	0.478546	0.315182	0.315182	0.315182	0.315182	0.478546	0.478546	0.478546	0.0544548	0.478546	0.0544548	0.478546	0.478546	0.478546	0.478546	0	0.478546	0.0544548	0.478546	0.478546	0.0544548	0.315182	0.315182	0.0544548	0.315182	0	0.315182	0.478546	0.315182	0	0.478546	0.478546	0	0.0544548	0.478546	0.478546	0	0.478546	0.315182	0.478546	0.478546	0	0.478546	0.478546
46	1	1	0.478546	0	0.478546	0.478546	0.478546	0.478546	0.315182	0	0.478546	0.478546	0	0.0544548	0.478546	0.315182	0.315182	0.315182	0.478546	0.315182	0.478546	0.478546	0	0.315182	0.0544548	0.478546	0.0544548	0.478546	0.0544548	0.315182	0.315182	0.478546	0.0544548	0.315182	0.478546	0.315182	0.0544548	0.478546	0.478546	0.478546	0.0544548	0.478546	0.478546	0.478546	0	0.315182	0.315182	0.0544548	0
47	1	1	0.315182	0	0	0.478546	0.315182	0.315182	0.478546	0.478546	0.0544548	0.478546	0.478546	0.478546	0.0544548	0.315182	0.478546	0	0.478546	0.478546	0.0544548	0.315182	0.478546	0.478546	0.478546	0.0544548	0.478546	0.0544548	0.0544548	0.478546	0.478546	0.478546	0.315182	0.478546	0.478546	0.478546	0.315182	0.478546	0.315182	0.478546	0.478546	0.478546	0.0544548	0.478546	0.478546	0.478546	0.315182	0.478546	0.315182
48	1	0.113792	0.315182	0.315182	0.0544548	0	0	0.0544548	0.478546	0.0544548	0.315182	0.315182	0.315182	0.478546	0	0.478546	0.315182	0.315182	0.478546	0.0544548	0	0.315182	0.315182	0.478546	0.315182	0.0544548	0.478546	0.0544548	0	0.0544548	0.0544548	0.315182	0.478546	0.315182	0	0.478546	0	0.315182	0	0.478546	0.478546	0.0544548	0.0544548	0.315182	0.315182	0.478546	0.315182	0.0544548	0.0544548
49	1	0.658624	0.478546	0.315182	0.478546	0.478546	0	0.478546	0.478546	0.0544548	0.478546	0.315182	0.478546	0.478546	0	0.0544548	0.478546	0.478546	0.0544548	0.478546	0.315182	0.315182	0.478546	0.315182	0.478546	0	0.478546	0.315182	0.478546	0.478546	0.0544548	0.478546	0.478546	0.0544548	0	0.0544548	0.478546	0.478546	0.315182	0.315182	0.478546	0.478546	0	0.478546	0.315182	0	0.315182	0.478546	0.315182
50	0.113792	0.658624	0.478546	0.315182	0.0544548	0.315182	0.315182	0	0.478546	0.478546	0	0.0544548	0	0.478546	0.315182	0.0544548	0	0.0544548	0.0544548	0.315182	0.478546	0.315182	0.315182	0.478546	0.478546	0.315182	0.478546	0.315182	0.315182	0	0.0544548	0.478546	0.478546	0.0544548	0.478546	0.315182	0.0544548	0.315182	0.315182	0.478546	0.478546	0.478546	0.0544548	0	0.0544548	0	0.478546	0.315182	0
51	0.658624	0	0.315182	0.478546	0.315182	0.315182	0.315182	0	0.0544548	0.0544548	0	0.478546	0	0.478546	0.0544548	0	0.478546	0.0544548	0.478546	0.478546	0	0.0544548	0	0.478546	0.315182	0.315182	0.478546	0.478546	0.478546	0.478546	0.0544548	0	0.315182	0.315182	0.0544548	0.478546	0.478546	0	0.0544548	0	0.315182	0.478546	0.478546	0	0.478546	0.478546	0	0.315182	0.315182
52	0.113792	1	0.315182	0.315182	0.315182	0.315182	0.478546	0	0.478546	0.478546	0	0.0544548	0.0544548	0.315182	0.478546	0.315182	0.0544548	0	0.478546	0.0544548	0.315182	0.315182	0.0544548	0.478546	0.478546	0	0.478546	0	0	0.478546	0	0	0	0.0544548	0.315182	0.315182	0	0.478546	0.478546	0.0544548	0.478546	0.478546	0.0544548	0.315182	0.478546	0.315182	0.478546	0.315182	0.315182
53	1	0	0.478546	0.478546	0.0544548	0.0544548	0.478546	0.478546	0.478546	0.0544548	0	0	0.315182	0.478546	0.315182	0.315182	0	0	0.315182	0.315182	0	0	0.478546	0.0544548	0.478546	0.315182	0.315182	0.478546	0.315182	0.315182	0.315182	0.315182	0.315182	0.478546	0.478546	0.478546	0.0544548	0.478546	0.0544548	0.0544548	0.478546	0.478546	0.0544548	0.478546	0.478546	0	0.315182	0.478546	0.315182
54	0.658624	1	0.0544548	0.0544548	0.478546	0.0544548	0	0.315182	0	0	0.478546	0.315182	0.0544548	0.478546	0.0544548	0.478546	0.478546	0.478546	0	0.478546	0	0.478546	0.478546	0.478546	0.0544548	0.478546	0.478546	0.478546	0.0544548	0.315182	0.0544548	0.478546	0.478546	0.0544548	0.315182	0.315182	0.0544548	0.478546	0.478546	0.0544548	0.315182	0.0544548	0.315182	0.478546	0.478546	0.478546	0.0544548	0.315182	0.478546
55	0.113792	0	0.478546	0.315182	0.478546	0.478546	0.478546	0.478546	0.0544548	0.0544548	0.0544548	0.315182	0.478546	0	0.0544548	0	0.0544548	0.0544548	0.315182	0.315182	0.315182	0.0544548	0.0544548	0.0544548	0.0544548	0.478546	0.478546	0.478546	0	0	0.478546	0	0.478546	0.0544548	0.478546	0.478546	0.315182	0.478546	0.478546	0.478546	0.0544548	0.478546	0.478546	0.478546	0.0544548	0.478546	0.315182	0.478546	0.0544548
56	0	0.113792	0.315182	0.478546	0.315182	0.315182	0.315182	0.315182	0.478546	0.478546	0.478546	0.478546	0.0544548	0	0.315182	0.478546	0.478546	0.478546	0.0544548	0.478546	0.478546	0.0544548	0.0544548	0.0544548	0.315182	0.478546	0.478546	0.0544548	0.478546	0.478546	0.0544548	0	0	0	0.315182	0	0.478546	0.315182	0.315182	0.315182	0.478546	0.478546	0.0544548	0.315182	0.478546	0.0544548	0.478546	0.478546	0.478546
57	0.113792	0	0	0.0544548	0.478546	0.315182	0.478546	0.315182	0	0.478546	0.478546	0.478546	0.0544548	0.478546	0.478546	0	0.315182	0.478546	0	0.315182	0.315182	0.478546	0.315182	0.0544548	0.478546	0.478546	0.0544548	0.478546	0.478546	0.478546	0.0544548	0.478546	0.478546	0.0544548	0.478546	0	0.478546	0.315182	0.315182	0.478546	0.478546	0.0544548	0.478546	0.0544548	0	0.315182	0.478546	0.478546	0.478546
58	0.658624	0	0.478546	0.315182	0.315182	0.478546	0.0544548	0.478546	0	0.0544548	0.478546	0.315182	0.315182	0.478546	0.478546	0	0.478546	0.478546	0	0	0.315182	0.0544548	0.478546	0.478546	0.478546	0.478546	0	0.315182	0.478546	0.315182	0.478546	0.478546	0.0544548	0.478546	0.315182	0	0	0.315182	0.478546	0.315182	0.478546	0.478546	0.478546	0.315182	0.315182	0	0.478546	0.478546	0.0544548
59	1	0.658624	0	0.315182	0	0.315182	0.478546	0.478546	0	0.478546	0.478546	0	0.315182	0.478546	0.478546	0	0.315182	0.0544548	0.478546	0.478546	0.315182	0.0544548	0.0544548	0.0544548	0.0544548	0	0.315182	0.478546	0.478546	0	0.0544548	0.478546	0.478546	0.0544548	0.315182	0	0.315182	0.0544548	0.315182	0.315182	0.478546	0.478546	0.0544548	0.478546	0.315182	0.0544548	0.478546	0.478546	0
60	1	0.113792	0.478546	0.0544548	0.478546	0.478546	0.478546	0.0544548	0.315182	0.478546	0.315182	0.315182	0	0.478546	0.478546	0	0.0544548	0.478546	0.0544548	0.478546	0.315182	0.315182	0	0.478546	0.478546	0.0544548	0.478546	0.0544548	0.478546	0	0.315182	0.478546	0.315182	0.315182	0.315182	0.315182	0.478546	0.478546	0.478546	0.478546	0.478546	0.0544548	0.478546	0.315182	0	0.0544548	0.315182	0.0544548	0.478546
61	1	0.658624	0.315182	0.478546	0.478546	0.478546	0.478546	0.0544548	0.478546	0.0544548	0.0544548	0.478546	0.478546	0.478546	0.315182	0	0.478546	0.315182	0.478546	0.478546	0.315182	0.0544548	0.478546	0.478546	0.315182	0.315182	0.478546	0	0.478546	0.315182	0.315182	0.478546	0.315182	0.0544548	0.478546	0.315182	0.315182	0.478546	0.478546	0.478546	0.315182	0.0544548	0.0544548	0.315182	0.478546	0.315182	0.315182	0	0.478546
62	1	0.113792	0.315182	0.315182	0.478546	0.315182	0.0544548	0.315182	0.315182	0.315182	0.315182	0.478546	0.315182	0.478546	0.478546	0.315182	0.0544548	0.478546	0.478546	0.478546	0.478546	0.478546	0.478546	0	0.315182	0.315182	0.315182	0.478546	0.315182	0.315182	0.315182	0.478546	0.315182	0.478546	0.0544548	0.315182	0.0544548	0.478546	0.478546	0.478546	0.315182	0	0	0.478546	0	0.478546	0.478546	0	0.315182
63	0.658624	0.658624	0	0.478546	0	0.315182	0.478546	0.315182	0	0.478546	0.315182	0.478546	0.315182	0	0.478546	0.478546	0	0.478546	0.315182	0.315182	0.315182	0.478546	0	0.478546	0.0544548	0.315182	0.315182	0.0544548	0	0	0	0.315182	0	0	0.478546	0	0.315182	0.478546	0.315182	0.0544548	0	0.315182	0.315182	0.315182	0.478546	0	0.0544548	0.0544548	0.315182
64	0.658624	0	0.315182	0	0.478546	0.478546	0.0544548	0.478546	0.0544548	0.478546	0	0.478546	0.315182	0.315182	0.315182	0	0	0.478546	0.0544548	0.478546	0	0	0.315182	0	0.315182	0.315182	0.0544548	0.478546	0.315182	0.315182	0.478546	0.478546	0.0544548	0	0.315182	0.315182	0.478546	0.315182	0.478546	0	0.315182	0.0544548	0.315182	0.0544548	0.315182	0.315182	0.0544548	0.315182	0.315182
65	1	0.658624	0.315182	0.315182	0.478546	0.478546	0.315182	0	0	0.0544548	0	0.478546	0.478546	0.315182	0.0544548	0.478546	0.315182	0.315182	0.315182	0.0544548	0.315182	0.315182	0.478546	0.0544548	0.478546	0	0.478546	0.315182	0.315182	0.478546	0.315182	0.315182	0	0.315182	0.478546	0	0	0	0.315182	0.315182	0.315182	0.315182	0.315182	0	0.315182	0.478546	0	0.315182	0.0544548
66	0.658624	0	0	0.0544548	0.478546	0.478546	0.315182	0.0544548	0.315182	0.315182	0.478546	0.478546	0	0.478546	0.315182	0.478546	0	0.0544548	0.478546	0.478546	0.478546	0.315182	0	0.0544548	0.0544548	0.315182	0.315182	0.315182	0.478546	0.478546	0.315182	0.478546	0.478546	0.0544548	0.315182	0.315182	0.0544548	0.315182	0.0544548	0.315182	0	0.315182	0.315182	0	0.478546	0.478546	0	0.315182	0.478546
67	1	0.658624	0.315182	0.315182	0.315182	0.315182	0.315182	0.315182	0.478546	0.478546	0.478546	0.315182	0.315182	0.0544548	0.315182	0.478546	0.478546	0.315182	0.315182	0.478546	0.315182	0.478546	0.0544548	0.315182	0.0544548	0.478546	0.478546	0.478546	0.315182	0.315182	0	0.478546	0	0.315182	0.478546	0.315182	0.315182	0.315182	0	0	0.315182	0	0	0.315182	0.315182	0.0544548	0.478546	0.0544548	0.315182
68	1	0.658624	0.0544548	0.315182	0.315182	0.315182	0.0544548	0.315182	0.478546	0.478546	0.478546	0.315182	0.315182	0.478546	0.478546	0.478546	0.478546	0	0.315182	0.315182	0	0.315182	0.315182	0.478546	0.478546	0.315182	0.0544548	0.0544548	0.315182	0	0.478546	0.315182	0.315182	0	0.315182	0.315182	0.0544548	0.315182	0.478546	0.478546	0.315182	0.315182	0.0544548	0.315182	0	0.478546	0.315182	0.315182	0.315182
69	0.658624	1	0.478546	0.478546	0.478546	0	0.478546	0.315182	0	0	0	0.315182	0.315182	0.315182	0	0.315182	0.478546	0	0.478546	0.315182	0	0.0544548	0.315182	0	0.315182	0.478546	0.315182	0.478546	0.478546	0.0544548	0.478546	0.315182	0	0	0.478546	0.478546	0.315182	0.0544548	0.315182	0.315182	0.315182	0.315182	0.315182	0.478546	0	0	0.0544548	0.315182	0
70	0.658624	0.113792	0	0.0544548	0.478546	0.0544548	0.315182	0.478546	0	0.478546	0.478546	0	0.315182	0.478546	0	0.0544548	0.315182	0	0.315182	0.315182	0	0.315182	0.478546	0.315182	0.315182	0	0.0544548	0.478546	0	0.315182	0.0544548	0	0.478546	0.315182	0.0544548	0.0544548	0.315182	0.315182	0.315182	0.478546	0.0544548	0.315182	0	0.478546	0.315182	0.0544548	0.0544548	0	0.0544548
71	0	0.658624	0.315182	0.315182	0.478546	0.0544548	0.315182	0.315182	0.315182	0.0544548	0.315182	0.315182	0.478546	0.0544548	0.315182	0.478546	0.0544548	0.315182	0.315182	0.0544548	0	0.315182	0.315182	0.478546	0.0544548	0	0	0	0.478546	0.478546	0.478546	0.315182	0.478546	0.315182	0.0544548	0.315182	0	0.0544548	0.0544548	0.478546	0.315182	0.315182	0.478546	0.0544548	0.478546	0.478546	0.0544548	0.478546	0.0544548
72	0.658624	0.658624	0.478546	0.0544548	0.315182	0	0.0544548	0.478546	0.315182	0.315182	0.315182	0.0544548	0	0.315182	0.478546	0.478546	0.0544548	0.315182	0.315182	0.315182	0.0544548	0	0.478546	0.478546	0	0	0	0.478546	0.315182	0.315182	0.0544548	0.478546	0.478546	0.0544548	0.315182	0	0.315182	0.0544548	0	0.478546	0.0544548	0.0544548	0.478546	0.315182	0.0544548	0.0544548	0.0544548	0	0.0544548
73	0.658624	0.113792	0	0	0.478546	0.315182	0.478546	0.0544548	0.478546	0.315182	0.0544548	0	0.0544548	0.315182	0.315182	0.0544548	0.315182	0	0.315182	0.0544548	0.315182	0.315182	0.478546	0	0.478546	0.315182	0.315182	0.478546	0.478546	0	0.315182	0.315182	0.0544548	0.315182	0.315182	0.315182	0.0544548	0.315182	0.478546	0.478546	0.315182	0.315182	0.315182	0.315182	0	0.315182	0.478546	0.0544548	0.0544548
74	1	1	0.315182	0.0544548	0.315182	0	0.478546	0	0.478546	0.478546	0	0.315182	0.0544548	0.478546	0	0.315182	0	0.478546	0.315182	0.478546	0.315182	0.315182	0	0.315182	0.315182	0.315182	0	0.315182	0.315182	0.315182	0.315182	0.315182	0	0.315182	0	0.0544548	0	0.315182	0.315182	0.315182	0.0544548	0.478546	0.478546	0.315182	0.0544548	0.478546	0.478546	0.478546	0.478546
75	1	1	0	0	0.315182	0	0.315182	0	0.0544548	0.478546	0.315182	0.315182	0.315182	0.315182	0.0544548	0.0544548	0.0544548	0.315182	0.315182	0.315182	0	0.0544548	0.315182	0	0.315182	0.0544548	0.478546	0.315182	0.478546	0	0.478546	0.315182	0	0.315182	0.478546	0	0.315182	0.315182	0.315182	0.478546	0.0544548	0.478546	0.478546	0.315182	0.315182	0.315182	0	0.478546	0.0544548
76	1	0.658624	0	0.0544548	0.0544548	0.315182	0.0544548	0.315182	0.315182	0.0544548	0.478546	0.0544548	0.315182	0.315182	0.315182	0.478546	0.0544548	0	0.0544548	0	0	0.0544548	0.315182	0	0.315182	0.0544548	0.478546	0.315182	0.0544548	0	0	0.478546	0.315182	0.478546	0.315182	0.478546	0.0544548	0.315182	0	0.0544548	0.315182	0.0544548	0.315182	0.315182	0.315182	0.315182	0	0.478546	0.478546
77	1	0.658624	0.0544548	0.315182	0.0544548	0	0.315182	0.315182	0	0.0544548	0.478546	0.315182	0	0.315182	0.478546	0.478546	0.315182	0.0544548	0.315182	0.315182	0.0544548	0	0.315182	0.315182	0.315182	0.315182	0	0.478546	0	0.315182	0.315182	0.478546	0.315182	0.315182	0.315182	0.0544548	0.315182	0	0.478546	0	0	0	0.478546	0	0.0544548	0.478546	0.478546	0.478546	0.315182
78	1	0	0	0	0.0544548	0.315182	0.315182	0	0.315182	0	0.478546	0.478546	0.315182	0.0544548	0.315182	0.0544548	0.315182	0	0.315182	0.315182	0.478546	0.0544548	0.315182	0	0.315182	0.0544548	0.315182	0.0544548	0.478546	0.315182	0.478546	0.315182	0.0544548	0.0544548	0.315182	0.315182	0.478546	0.478546	0	0.478546	0.315182	0.0544548	0	0.0544548	0.478546	0.0544548	0.478546	0	0.315182
79	0.658624	0.113792	0.315182	0.0544548	0.315182	0	0.478546	0.478546	0.478546	0.478546	0.315182	0.0544548	0.315182	0.315182	0.315182	0.0544548	0.478546	0.315182	0	0.315182	0.478546	0	0	0.315182	0.0544548	0.315182	0.0544548	0.315182	0.315182	0.315182	0.315182	0.315182	0	0	0.0544548	0.315182	0	0.315182	0.478546	0.478546	0	0.315182	0.315182	0.315182	0.315182	0.478546	0.315182	0.0544548	0.315182
80	0.113792	1	0	0.315182	0.315182	0.478546	0.478546	0.0544548	0	0	0.478546	0.478546	0.315182	0.478546	0	0.315182	0.315182	0	0.0544548	0.478546	0.315182	0.315182	0.478546	0.478546	0.478546	0.315182	0	0	0	0	0	0.315182	0	0.0544548	0	0.478546	0.315182	0.315182	0.315182	0.478546	0	0.315182	0.0544548	0.315182	0.0544548	0.0544548	0.315182	0	0.315182
81	0.658624	0	0.0544548	0.478546	0.315182	0.315182	0.315182	0.0544548	0.315182	0.315182	0.478546	0.315182	0.478546	0.315182	0	0.478546	0.315182	0.478546	0.478546	0.315182	0.315182	0.0544548	0.315182	0.0544548	0.478546	0.478546	0.478546	0.315182	0.478546	0	0.0544548	0.315182	0	0.478546	0.478546	0.315182	0.315182	0.315182	0	0.315182	0.315182	0.315182	0.315182	0.0544548	0.315182	0.315182	0.315182	0.315182	0
82	0.113792	0.658624	0.0544548	0.315182	0.0544548	0.315182	0.315182	0.315182	0	0.315182	0.478546	0.315182	0.0544548	0.478546	0.0544548	0.478546	0.478546	0.315182	0.0544548	0.478546	0	0.478546	0	0.315182	0.0544548	0.315182	0.478546	0.315182	0.478546	0	0.0544548	0.315182	0	0	0.0544548	0	0.315182	0	0.315182	0.478546	0.478546	0	0.315182	0	0.0544548	0.315182	0.0544548	0.315182	0.0544548
83	0.658624	0.113792	0.315182	0	0.315182	0	0.315182	0	0.315182	0.315182	0.315182	0.0544548	0.315182	0.0544548	0.0544548	0.478546	0.478546	0	0.315182	0.315182	0.478546	0.0544548	0.315182	0.315182	0.478546	0	0.315182	0.478546	0.478546	0	0.315182	0	0.478546	0	0	0	0.0544548	0.315182	0.315182	0.478546	0.478546	0	0.315182	0.0544548	0.0544548	0.315182	0.315182	0.315182	0.478546
84	1	1	0	0.315182	0.478546	0.478546	0.478546	0.315182	0	0.315182	0.0544548	0	0.315182	0.315182	0	0.315182	0.315182	0	0.315182	0.315182	0.478546	0.315182	0.315182	0.0544548	0.315182	0.0544548	0.315182	0.0544548	0.315182	0.315182	0.478546	0.478546	0	0.315182	0.315182	0.0544548	0.315182	0.315182	0.315182	0.0544548	0.315182	0.315182	0.0544548	0.478546	0.478546	0.315182	0.315182	0.478546	0.315182
85	0.658624	0.658624	0.315182	0.478546	0	0.315182	0.315182	0.0544548	0	0.0544548	0.315182	0.0544548	0.478546	0.315182	0.478546	0.315182	0.0544548	0.315182	0.315182	0.315182	0.315182	0.0544548	0.315182	0.315182	0.0544548	0.0544548	0.0544548	0.478546	0.0544548	0.0544548	0.478546	0.0544548	0.315182	0.0544548	0.0544548	0.315182	0.0544548	0.315182	0.315182	0.478546	0	0	0.0544548	0.315182	0	0.478546	0.478546	0	0.478546
86	1	1	0	0.478546	0.315182	0.315182	0.315182	0	0.315182	0.478546	0.478546	0	0.315182	0	0.315182	0.315182	0.315182	0.315182	0.315182	0.0544548	0.315182	0.0544548	0.315182	0.315182	0	0.315182	0.478546	0.478546	0.478546	0.315182	0.315182	0.315182	0.0544548	0.478546	0.478546	0.315182	0	0.315182	0.315182	0.315182	0.478546	0.478546	0.478546	0.478546	0	0.315182	0.478546	0.478546	0.315182
87	0.658624	1	0.315182	0.315182	0.478546	0	0.0544548	0.478546	0.0544548	0.315182	0	0.315182	0	0.0544548	0.315182	0.315182	0.315182	0.478546	0.0544548	0.315182	0.478546	0.478546	0	0.478546	0.478546	0	0	0.315182	0.478546	0.315182	0.478546	0.478546	0	0.0544548	0.478546	0.315182	0	0.478546	0.0544548	0.315182	0.0544548	0	0.315182	0.478546	0.0544548	0.478546	0.315182	0.315182	0.315182
88	1	0	0.478546	0.315182	0.478546	0.478546	0.0544548	0.315182	0.315182	0.315182	0.315182	0.478546	0.478546	0.478546	0.478546	0.0544548	0.315182	0.478546	0.315182	0.478546	0.0544548	0.478546	0.478546	0	0.478546	0.478546	0	0.315182	0	0.0544548	0.478546	0.478546	0.478546	0.478546	0.315182	0.315182	0	0.0544548	0.478546	0.478546	0.478546	0.0544548	0	0.478546	0.315182	0.478546	0.315182	0.315182	0.315182
89	0.658624	0.658624	0.478546	0.315182	0.315182	0.478546	0.478546	0.478546	0.0544548	0	0.478546	0.315182	0.315182	0	0.315182	0.478546	0.315182	0.0544548	0	0.478546	0.478546	0.478546	0.478546	0.0544548	0.315182	0	0	0.315182	0	0.0544548	0.315182	0.478546	0.0544548	0.478546	0.478546	0.0544548	0.478546	0.478546	0.478546	0.0544548	0.315182	0.315182	0.0544548	0.478546	0.478546	0.315182	0.478546	0.478546	0.478546
90	0.658624	0.658624	0.315182	0.315182	0.315182	0.315182	0	0.478546	0.0544548	0.315182	0.0544548	0.478546	0	0.478546	0.0544548	0.315182	0.0544548	0.0544548	0.315182	0.0544548	0.0544548	0	0.315182	0.315182	0.478546	0.478546	0.0544548	0.478546	0.478546	0.478546	0.478546	0.478546	0.0544548	0	0	0.0544548	0.478546	0.478546	0	0.315182	0.478546	0.478546	0.315182	0.0544548	0.478546	0.315182	0.315182	0	0.478546
91	0.658624	1	0.478546	0.478546	0.478546	0	0.315182	0.315182	0.315182	0.315182	0.478546	0.0544548	0.315182	0.478546	0.478546	0.315182	0.315182	0.315182	0.478546	0.478546	0.0544548	0.0544548	0.315182	0.478546	0.315182	0.0544548	0.478546	0.478546	0.315182	0.478546	0.0544548	0.315182	0.0544548	0.0544548	0.478546	0.0544548	0.0544548	0.478546	0.478546	0.478546	0.0544548	0.315182	0.0544548	0.478546	0.315182	0	0	0.315182	0
92	0.658624	1	0.315182	0.0544548	0.315182	0.0544548	0.315182	0.315182	0.0544548	0.315182	0.0544548	0.315182	0.315182	0.315182	0.315182	0.315182	0.478546	0.315182	0.315182	0.315182	0.315182	0.315182	0	0	0.315182	0	0	0.315182	0.315182	0.478546	0.315182	0	0.315182	0.478546	0.315182	0.478546	0	0.315182	0.478546	0.315182	0.315182	0.315182	0.315182	0.315182	0.315182	0.478546	0.315182	0	0.478546
93	0.658624	0	0.315182	0.315182	0.0544548	0.478546	0.478546	0	0.0544548	0.315182	0	0.478546	0.315182	0.315182	0.478546	0.478546	0.478546	0.478546	0.315182	0.478546	0.0544548	0.478546	0	0.478546	0.478546	0.478546	0.0544548	0.478546	0.315182	0.315182	0.315182	0.478546	0.0544548	0.0544548	0.315182	0.315182	0.315182	0	0.0544548	0.315182	0	0	0.315182	0.0544548	0.315182	0.315182	0.315182	0.478546	0.315182
94	0	0.658624	0.315182	0.478546	0.315182	0.315182	0.315182	0	0.315182	0	0.0544548	0.478546	0.478546	0	0.315182	0.315182	0	0.315182	0.0544548	0	0.315182	0.315182	0	0	0.478546	0.478546	0.315182	0.0544548	0.315182	0.478546	0.478546	0	0.0544548	0	0.315182	0.478546	0.478546	0.0544548	0	0.315182	0	0	0.0544548	0.315182	0	0.315182	0.315182	0.478546	0.315182
95	0.658624	0	0.0544548	0.478546	0.315182	0	0.315182	0	0.315182	0.315182	0.315182	0.315182	0.315182	0.478546	0.478546	0.0544548	0.0544548	0.0544548	0.478546	0.478546	0.315182	0.478546	0.0544548	0.315182	0.0544548	0	0	0.0544548	0.478546	0.478546	0	0.478546	0.0544548	0.315182	0	0.315182	0.0544548	0	0.315182	0	0.315182	0	0.315182	0.315182	0.478546	0.315182	0.315182	0.478546	0
96	0.658624	0.658624	0.315182	0.315182	0	0.315182	0.315182	0.315182	0.315182	0.478546	0	0.315182	0	0.478546	0.315182	0.315182	0.0544548	0.315182	0.478546	0.478546	0.478546	0.315182	0.478546	0.315182	0.315182	0.315182	0.315182	0	0.0544548	0.478546	0.315182	0.0544548	0.0544548	0.478546	0.315182	0.478546	0.478546	0.315182	0	0.0544548	0.315182	0	0.478546	0.315182	0.478546	0.478546	0	0.478546	0
97	1	0.658624	0	0.0544548	0	0.315182	0.478546	0.478546	0	0.478546	0.315182	0.0544548	0.478546	0.0544548	0.315182	0.478546	0	0.0544548	0.0544548	0	0.478546	0.478546	0.478546	0.0544548	0.478546	0.315182	0.478546	0.315182	0.0544548	0.478546	0.478546	0.0544548	0.315182	0.0544548	0.478546	0.315182	0.0544548	0.315182	0	0.0544548	0.315182	0.478546	0	0	0.478546	0.0544548	0.315182	0.315182	0.478546
98	0.113792	0.658624	0.315182	0	0.478546	0.315182	0.478546	0.0544548	0	0.0544548	0.315182	0.315182	0.0544548	0.315182	0.478546	0.478546	0.0544548	0.315182	0.478546	0.315182	0.478546	0.478546	0.478546	0.478546	0.315182	0.478546	0.315182	0.315182	0.315182	0	0.315182	0.315182	0.478546	0.315182	0.0544548	0.478546	0.478546	0.478546	0.478546	0.315182	0.478546	0	0.315182	0.0544548	0.315182	0.315182	0.0544548	0.315182	0.315182
99	0.658624	0.658624	0	0.315182	0.478546	0	0.478546	0.0544548	0.315182	0	0.315182	0.478546	0.315182	0.315182	0.315182	0	0.315182	0.0544548	0.478546	0.478546	0	0.315182	0.478546	0	0	0.315182	0.315182	0.315182	0.315182	0.315182	0	0.478546	0.478546	0	0.315182	0.0544548	0.315182	0.315182	0	0.315182	0	0.315182	0.315182	0	0	0.315182	0.315182	0.315182	0
100	0.658624	0.113792	0	0	0.478546	0	0.315182	0	0.315182	0	0.315182	0.315182	0.315182	0.478546	0.315182	0	0	0.315182	0.478546	0.315182	0.478546	0.478546	0.478546	0	0.0544548	0.478546	0.315182	0	0	0.478546	0.478546	0.478546	0.0544548	0.478546	0.0544548	0.478546	0	0.315182	0.478546	0.315182	0.0544548	0.478546	0.478546	0.315182	0.478546	0.478546	0.478546	0.478546	0.315182
101	0.658624	0.658624	0.478546	0	0	0.478546	0.478546	0.0544548	0.315182	0.315182	0	0.315182	0.315182	0	0.315182	0.315182	0.478546	0.478546	0.315182	0.0544548	0.0544548	0	0.315182	0.478546	0.0544548	0	0	0.315182	0.315182	0	0.315182	0	0.315182	0	0.315182	0.478546	0.315182	0	0.315182	0.315182	0.478546	0.478546	0.315182	0.315182	0.478546	0.0544548	0	0.478546	0.478546
102	0	0.658624	0.315182	0.478546	0.315182	0.0544548	0	0.315182	0.0544548	0.315182	0.315182	0.478546	0	0.478546	0.315182	0.315182	0.315182	0.315182	0.315182	0.478546	0.478546	0.0544548	0.0544548	0.478546	0.315182	0.315182	0.315182	0.478546	0.315182	0.478546	0.478546	0.0544548	0.315182	0.315182	0	0.315182	0	0.315182	0.478546	0.478546	0.0544548	0.478546	0	0.315182	0.315182	0.0544548	0.315182	0.315182	0
103	0.658624	0.658624	0	0	0	0.315182	0.478546	0.315182	0.478546	0.315182	0.315182	0.315182	0.0544548	0.315182	0.315182	0	0.0544548	0.478546	0.478546	0.478546	0.315182	0.315182	0.315182	0.315182	0	0.315182	0.478546	0.478546	0.478546	0.315182	0	0.315182	0.315182	0	0.315182	0.315182	0.478546	0.478546	0.478546	0	0.478546	0.315182	0.315182	0.315182	0.478546	0.315182	0.315182	0.478546	0.315182
104	0.658624	0.113792	0.478546	0.478546	0	0.0544548	0	0.315182	0.0544548	0.315182	0.315182	0.0544548	0.315182	0.315182	0	0.478546	0.315182	0.315182	0.0544548	0.315182	0	0.478546	0	0.315182	0.0544548	0.315182	0.315182	0.315182	0.0544548	0.315182	0.0544548	0.478546	0.478546	0.315182	0.315182	0	0.315182	0.315182	0.315182	0.315182	0.315182	0.315182	0.478546	0.478546	0.0544548	0.315182	0.478546	0	0.478546
105	0.113792	0	0.315182	0.315182	0.315182	0.478546	0.315182	0.315182	0.315182	0	0	0.315182	0.315182	0	0.478546	0	0.478546	0.0544548	0.315182	0.315182	0.0544548	0.315182	0.315182	0.478546	0	0.478546	0.315182	0.0544548	0.478546	0.315182	0.0544548	0.315182	0.315182	0.315182	0.315182	0.478546	0.478546	0	0	0.0544548	0	0.315182	0.478546	0	0.478546	0.315182	0.478546	0	0.478546
106	1	0.658624	0.315182	0.478546	0	0.478546	0.315182	0	0.315182	0.0544548	0	0	0.315182	0.478546	0.478546	0.0544548	0	0.315182	0.478546	0.478546	0.478546	0.478546	0.315182	0.315182	0.315182	0.478546	0.478546	0.315182	0	0.0544548	0.315182	0	0.478546	0.478546	0.315182	0.315182	0	0.315182	0.315182	0.315182	0.0544548	0.315182	0.315182	0	0.315182	0.478546	0.478546	0.315182	0.0544548
107	0	0.658624	0.315182	0.478546	0	0.478546	0.0544548	0.478546	0.478546	0.315182	0	0.315182	0.478546	0.478546	0.478546	0.315182	0	0.315182	0.315182	0	0.315182	0.478546	0.315182	0	0.315182	0.478546	0.478546	0.478546	0.315182	0.478546	0.0544548	0	0.315182	0.0544548	0	0	0.478546	0.315182	0.478546	0.315182	0.315182	0.315182	0.478546	0.315182	0.478546	0.315182	0.315182	0.0544548	0.315182
108	1	0.113792	0.478546	0.315182	0.478546	0.315182	0.0544548	0.315182	0.0544548	0.315182	0	0.0544548	0.315182	0.478546	0.478546	0.315182	0	0.315182	0.0544548	0.315182	0.478546	0.315182	0.478546	0.478546	0.315182	0.315182	0.315182	0.478546	0.0544548	0.315182	0.315182	0.478546	0.478546	0.478546	0.315182	0.478546	0.478546	0.478546	0.315182	0.478546	0	0.315182	0.315182	0.478546	0	0	0.315182	0.478546	0.478546
109	0.658624	0	0.315182	0.0544548	0	0.315182	0.315182	0.315182	0	0.315182	0	0.315182	0.0544548	0.315182	0	0	0.0544548	0.478546	0.315182	0.315182	0.478546	0.478546	0.315182	0.315182	0.0544548	0.478546	0.478546	0.315182	0	0.478546	0.0544548	0.315182	0.478546	0	0.315182	0	0.315182	0.478546	0	0	0.478546	0.315182	0	0	0.315182	0	0	0.478546	0.0544548
110	0	0.658624	0.0544548	0.478546	0	0.478546	0.315182	0.315182	0.0544548	0.478546	0.478546	0.315182	0.0544548	0.315182	0.478546	0.0544548	0.315182	0.478546	0.0544548	0.0544548	0	0.478546	0.0544548	0.315182	0.478546	0.315182	0	0	0	0.315182	0.478546	0.315182	0.478546	0	0.0544548	0.0544548	0.315182	0.315182	0.478546	0.478546	0.478546	0.315182	0.478546	0.315182	0.478546	0.315182	0.315182	0.0544548	0.478546
111	1	0	0.315182	0.478546	0.315182	0.315182	0.478546	0.315182	0.315182	0.478546	0.478546	0.0544548	0.315182	0	0.315182	0.478546	0	0.478546	0.478546	0.315182	0	0.478546	0.478546	0.315182	0.0544548	0.478546	0.0544548	0.0544548	0.315182	0.0544548	0.315182	0.315182	0.315182	0.478546	0.315182	0	0.315182	0.315182	0.315182	0.478546	0.315182	0	0.315182	0	0.0544548	0.478546	0.315182	0	0
112	1	0.658624	0.478546	0	0	0.315182	0.315182	0	0.315182	0.315182	0	0.0544548	0	0.315182	0	0.478546	0.315182	0.478546	0.0544548	0.315182	0.315182	0.478546	0.315182	0.478546	0	0	0.315182	0.478546	0.478546	0.315182	0.478546	0.0544548	0.315182	0.0544548	0.315182	0.315182	0.315182	0	0.0544548	0.315182	0.315182	0.478546	0.0544548	0.315182	0.315182	0	0.315182	0.315182	0.315182
113	0.658624	0.658624	0.0544548	0.478546	0.315182	0.478546	0.478546	0	0.315182	0	0.478546	0.315182	0.0544548	0	0.315182	0	0	0.315182	0	0	0.478546	0.315182	0	0.315182	0.315182	0.0544548	0.315182	0.478546	0	0.315182	0.0544548	0.478546	0	0.315182	0.315182	0.0544548	0.315182	0.315182	0.315182	0.0544548	0.315182	0.478546	0.478546	0.315182	0.478546	0.478546	0.478546	0	0.315182
114	0	1	0.315182	0.315182	0.315182	0.315182	0.315182	0.0544548	0	0.478546	0	0.315182	0.315182	0.478546	0	0.315182	0.478546	0.0544548	0.315182	0.478546	0.315182	0.0544548	0.315182	0	0.315182	0.315182	0.0544548	0.315182	0.315182	0.315182	0.315182	0.315182	0.315182	0.315182	0.478546	0	0	0.315182	0.478546	0.478546	0.315182	0.315182	0.0544548	0.478546	0.478546	0.315182	0.478546	0.0544548	0.478546
115	0.658624	1	0	0.0544548	0.315182	0.0544548	0.315182	0.0544548	0.0544548	0.315182	0.315182	0	0.315182	0	0.0544548	0.478546	0	0.315182	0.315182	0.315182	0.315182	0.315182	0	0.315182	0.478546	0.478546	0	0.315182	0.0544548	0.0544548	0.0544548	0.315182	0.315182	0.315182	0.0544548	0.478546	0.315182	0.0544548	0.315182	0.0544548	0.315182	0	0.478546	0.315182	0.315182	0.315182	0.315182	0	0.478546
116	0.113792	0.658624	0.0544548	0.315182	0.478546	0.0544548	0.0544548	0.315182	0	0.315182	0.478546	0.315182	0.478546	0.478546	0.315182	0.315182	0.0544548	0.315182	0.0544548	0.315182	0	0.315182	0.315182	0.315182	0.315182	0.478546	0.478546	0.315182	0.478546	0.478546	0.478546	0.478546	0	0.478546	0.315182	0.0544548	0.0544548	0.478546	0.478546	0.315182	0.478546	0.478546	0.478546	0	0	0.0544548	0.478546	0.315182	0.0544548
117	0.658624	1	0.478546	0.478546	0.478546	0	0.478546	0.315182	0.0544548	0.315182	0	0	0.478546	0.315182	0.478546	0.0544548	0.478546	0	0.478546	0	0.315182	0.0544548	0.478546	0	0.478546	0	0.315182	0.315182	0.315182	0	0.315182	0.478546	0.315182	0	0.478546	0.315182	0.0544548	0.315182	0	0.315182	0	0.315182	0.0544548	0.478546	0	0.315182	0	0.478546	0
118	1	0	0	0.315182	0.0544548	0.478546	0.478546	0.478546	0.315182	0	0.315182	0.315182	0.315182	0.478546	0.315182	0.315182	0.315182	0.478546	0.0544548	0	0.0544548	0.478546	0.478546	0	0.0544548	0.478546	0.315182	0.315182	0.315182	0	0	0.478546	0.315182	0	0.478546	0	0.0544548	0.315182	0.315182	0.0544548	0.315182	0.315182	0.0544548	0.478546	0.478546	0.478546	0.0544548	0	0.315182
119	0.113792	0	0.0544548	0.315182	0.315182	0.315182	0.315182	0.315182	0.0544548	0	0.315182	0.478546	0	0.478546	0.478546	0.478546	0.478546	0	0.478546	0.478546	0.315182	0.315182	0.315182	0	0.0544548	0.478546	0.478546	0.0544548	0	0	0.0544548	0.478546	0.478546	0.478546	0.315182	0.0544548	0.315182	0.0544548	0	0	0.478546	0.478546	0.478546	0.315182	0	0	0.0544548	0.478546	0.478546
120	0.658624	0.113792	0	0	0.0544548	0	0.315182	0	0	0.315182	0.315182	0.0544548	0.478546	0.315182	0.0544548	0.0544548	0.315182	0.315182	0	0.478546	0	0.0544548	0.315182	0.315182	0	0.478546	0	0.315182	0.0544548	0.315182	0.315182	0.0544548	0	0.315182	0.478546	0.315182	0.478546	0.478546	0.315182	0.0544548	0.315182	0	0.315182	0.315182	0.478546	0.478546	0.315182	0	0.315182
121	0.658624	1	0.0544548	0.315182	0	0.478546	0.478546	0.0544548	0	0.478546	0	0.315182	0.315182	0.0544548	0.478546	0.478546	0.315182	0.478546	0.0544548	0.478546	0.0544548	0.315182	0.315182	0	0.315182	0.315182	0.315182	0.315182	0.315182	0	0	0	0.0544548	0	0.315182	0	0.315182	0.478546	0	0.0544548	0.315182	0.315182	0.0544548	0.478546	0.315182	0.478546	0.0544548	0	0.315182
122	0	0.658624	0.478546	0	0	0.0544548	0.478546	0.315182	0.315182	0.315182	0.315182	0.315182	0.478546	0.315182	0.478546	0.0544548	0.478546	0.315182	0.315182	0.0544548	0.315182	0.478546	0.478546	0.315182	0.315182	0.478546	0.315182	0.315182	0.315182	0.478546	0.478546	0.315182	0.315182	0	0.478546	0.0544548	0.315182	0.315182	0.315182	0.315182	0.315182	0.0544548	0.315182	0.315182	0.315182	0.478546	0.0544548	0	0.0544548
123	0.658624	0.658624	0.315182	0.315182	0.315182	0.478546	0.478546	0.315182	0	0.315182	0.478546	0	0.0544548	0	0	0	0.315182	0.478546	0.478546	0.315182	0.315182	0.315182	0.315182	0.0544548	0.315182	0.315182	0.478546	0.478546	0	0	0.315182	0.478546	0.315182	0	0.478546	0	0.315182	0	0	0.315182	0	0.315182	0.315182	0.315182	0.0544548	0.315182	0.315182	0.478546	0.315182
124	0.658624	0	0.0544548	0.315182	0	0.478546	0.315182	0.478546	0.478546	0.315182	0	0.478546	0.315182	0	0	0.315182	0.0544548	0	0.0544548	0.478546	0.478546	0.315182	0.315182	0.0544548	0.315182	0.315182	0.315182	0.315182	0	0.315182	0.0544548	0.0544548	0.0544548	0.315182	0	0.315182	0.315182	0.478546	0.478546	0.315182	0.315182	0	0.315182	0.315182	0	0.0544548	0	0.0544548	0
125	0.658624	0.658624	0.315182	0.478546	0	0.478546	0.315182	0	0	0.478546	0.315182	0.0544548	0.315182	0.478546	0.478546	0.0544548	0.315182	0.0544548	0.315182	0.478546	0.478546	0	0	0.0544548	0.315182	0	0.478546	0.315182	0.315182	0.315182	0.0544548	0.315182	0	0.315182	0.315182	0.0544548	0.315182	0.478546	0.478546	0.0544548	0.315182	0.0544548	0	0.315182	0.315182	0.478546	0	0.0544548	0.478546
126	1	0	0.315182	0.315182	0	0.0544548	0.315182	0	0.315182	0.478546	0.478546	0.478546	0.478546	0.315182	0.478546	0.315182	0.315182	0.315182	0.0544548	0	0.478546	0.315182	0	0.478546	0.315182	0	0.478546	0	0.478546	0.478546	0.0544548	0.315182	0.315182	0	0.315182	0.315182	0.315182	0.0544548	0.315182	0.315182	0	0.0544548	0.478546	0	0.315182	0.315182	0.315182	0.315182	0.478546
127	0.113792	0.113792	0.478546	0.478546	0.478546	0.0544548	0.478546	0.315182	0.315182	0.315182	0	0	0	0.478546	0.0544548	0	0.0544548	0.478546	0	0	0.0544548	0.315182	0	0	0.478546	0	0.478546	0.315182	0	0.315182	0.0544548	0	0	0	0.0544548	0	0.315182	0.0544548	0.478546	0.315182	0.0544548	0.315182	0.315182	0.315182	0.0544548	0.315182	0.0544548	0	0.478546
128	1	0.658624	0.315182	0.315182	0	0.478546	0.0544548	0	0	0	0.0544548	0.315182	0.315182	0.0544548	0	0.478546	0	0.478546	0.315182	0.478546	0.478546	0.478546	0	0.478546	0	0.315182	0.0544548	0.315182	0	0.315182	0.315182	0	0.478546	0.315182	0	0.478546	0.315182	0	0.0544548	0	0	0.315182	0.0544548	0.315182	0	0.478546	0	0.478546	0.478546
129	0.658624	0.113792	0.0544548	0	0.315182	0.315182	0	0.315182	0.315182	0.478546	0.315182	0.315182	0.0544548	0.315182	0.315182	0.0544548	0.0544548	0.315182	0.315182	0.0544548	0.315182	0.315182	0.0544548	0.0544548	0.315182	0.315182	0.315182	0.0544548	0.315182	0.315182	0.0544548	0.315182	0.315182	0.478546	0.478546	0.315182	0.478546	0.0544548	0.315182	0.478546	0.0544548	0.315182	0.315182	0.0544548	0.315182	0.315182	0.315182	0	0.315182
130	1	0	0	0.478546	0.315182	0.315182	0.478546	0.315182	0.315182	0.478546	0.0544548	0.0544548	0.478546	0.478546	0.478546	0.478546	0	0.315182	0.478546	0.315182	0.315182	0.478546	0.315182	0.0544548	0.0544548	0.315182	0.0544548	0.478546	0	0.0544548	0	0.315182	0.478546	0.478546	0.315182	0.0544548	0.478546	0	0.315182	0.478546	0	0.315182	0.478546	0	0.315182	0.0544548	0.478546	0.478546	0.315182
131	0	0	0.315182	0.315182	0.478546	0	0.315182	0.478546	0.478546	0.315182	0.315182	0.315182	0.478546	0	0.0544548	0.0544548	0	0.315182	0.315182	0.315182	0.315182	0.478546	0.478546	0.315182	0.0544548	0.478546	0.315182	0	0.478546	0.478546	0.315182	0.478546	0.315182	0.478546	0.0544548	0.315182	0.0544548	0.478546	0.0544548	0.315182	0.315182	0	0.315182	0.0544548	0	0.315182	0.0544548	0	0
132	1	1	0	0.478546	0.0544548	0.315182	0.478546	0.0544548	0.478546	0.0544548	0.478546	0	0.315182	0.478546	0	0.478546	0.478546	0	0.315182	0.315182	0.478546	0.478546	0.315182	0	0	0.478546	0.315182	0.315182	0.478546	0.315182	0.315182	0.315182	0	0.315182	0.315182	0.315182	0.0544548	0.315182	0.478546	0.478546	0.315182	0.0544548	0.478546	0.315182	0.0544548	0.478546	0.478546	0	0.315182
133	0.658624	1	0	0.478546	0.315182	0	0.315182	0.315182	0	0.478546	0.0544548	0	0.315182	0.478546	0	0.478546	0.315182	0.315182	0	0.0544548	0	0.478546	0.0544548	0.315182	0.478546	0.315182	0	0.315182	0.478546	0.0544548	0.0544548	0.315182	0.478546	0.478546	0.478546	0.0544548	0	0.315182	0.315182	0.478546	0.478546	0.315182	0.0544548	0.0544548	0	0	0.0544548	0.315182	0.315182
134	1	0	0.315182	0.478546	0.315182	0.478546	0.478546	0.0544548	0	0.0544548	0.315182	0.478546	0.478546	0	0.478546	0	0.478546	0.315182	0.315182	0.0544548	0	0.315182	0.478546	0.315182	0.478546	0.315182	0	0.315182	0.315182	0	0.0544548	0.478546	0.0544548	0.315182	0.478546	0.315182	0.0544548	0.315182	0	0	0.315182	0.0544548	0.315182	0.315182	0.0544548	0.0544548	0.478546	0.0544548	0
135	0	0	0.0544548	0.315182	0.315182	0.315182	0.478546	0	0.478546	0.478546	0.0544548	0.0544548	0.315182	0.315182	0	0.315182	0.478546	0.478546	0.315182	0.478546	0	0.478546	0	0.315182	0.315182	0	0.478546	0.478546	0.478546	0.0544548	0.478546	0	0.478546	0.315182	0.478546	0	0	0.0544548	0.478546	0.315182	0.478546	0	0.315182	0.315182	0	0.315182	0.315182	0.0544548	0
136	0.113792	0.658624	0.315182	0.315182	0.478546	0.478546	0	0.478546	0.478546	0.0544548	0.478546	0.0544548	0	0.315182	0.315182	0.0544548	0.478546	0.315182	0.478546	0.315182	0	0.0544548	0.478546	0.315182	0.315182	0	0.0544548	0.315182	0.315182	0.315182	0.478546	0.478546	0.315182	0.478546	0.315182	0	0.315182	0.315182	0	0.0544548	0	0.315182	0.478546	0	0.478546	0.478546	0.478546	0	0.315182
137	0.113792	0.658624	0.315182	0.315182	0.478546	0	0.0544548	0	0.315182	0.478546	0.478546	0.0544548	0.0544548	0.315182	0.478546	0.478546	0.315182	0.315182	0.315182	0.478546	0.478546	0.315182	0.478546	0.315182	0.315182	0.315182	0.315182	0.0544548	0.315182	0.315182	0	0.0544548	0.315182	0.315182	0.315182	0.478546	0.478546	0.315182	0.315182	0.478546	0	0.315182	0.315182	0.315182	0	0.315182	0.315182	0	0.315182
138	1	1	0.478546	0.315182	0.478546	0.478546	0	0	0	0.0544548	0.315182	0.315182	0.0544548	0.478546	0	0.478546	0.478546	0.315182	0.0544548	0	0.0544548	0	0.478546	0.0544548	0.315182	0.478546	0.478546	0	0.0544548	0.315182	0.478546	0.478546	0.315182	0.478546	0.315182	0.478546	0	0.0544548	0	0	0.315182	0.315182	0.315182	0	0.0544548	0.0544548	0.478546	0.0544548	0.315182
139	0.113792	0.658624	0.0544548	0.315182	0.478546	0.478546	0.315182	0.478546	0	0.315182	0.315182	0	0.0544548	0.315182	0	0.478546	0.0544548	0	0	0.478546	0.315182	0	0.315182	0	0	0.0544548	0.315182	0.478546	0	0.315182	0.315182	0.0544548	0.315182	0	0.315182	0.315182	0.315182	0.0544548	0.315182	0.315182	0	0.315182	0.478546	0	0.315182	0.315182	0.478546	0.0544548	0.315182
140	0.658624	1	0	0.478546	0.315182	0.478546	0.478546	0.315182	0	0.0544548	0	0.478546	0.478546	0.315182	0.478546	0	0.478546	0.0544548	0	0.0544548	0	0.315182	0.315182	0.0544548	0.315182	0.478546	0.0544548	0.315182	0.0544548	0.315182	0.315182	0.0544548	0	0.315182	0	0.0544548	0.315182	0.315182	0.0544548	0.315182	0.478546	0	0.0544548	0.315182	0.315182	0.478546	0.478546	0	0
141	1	1	0	0.315182	0.478546	0	0.315182	0.478546	0.315182	0.315182	0.315182	0.478546	0.315182	0.478546	0.0544548	0.315182	0.0544548	0.478546	0.478546	0	0.0544548	0.315182	0.478546	0	0.315182	0.0544548	0.478546	0.0544548	0	0.478546	0	0	0.315182	0.478546	0.315182	0.315182	0.315182	0.315182	0	0.478546	0.478546	0	0.315182	0.478546	0	0.315182	0	0.315182	0
142	1	0	0.478546	0.478546	0	0.315182	0.315182	0.315182	0	0	0.315182	0	0.315182	0	0.315182	0.315182	0.315182	0.315182	0.315182	0	0	0.315182	0.315182	0.478546	0	0.315182	0.315182	0.478546	0.315182	0	0.315182	0.0544548	0.478546	0.315182	0.315182	0	0.315182	0.315182	0.478546	0.315182	0.315182	0.478546	0.315182	0.315182	0.315182	0.315182	0.315182	0.478546	0.315182
143	0.113792	0	0.478546	0.0544548	0.315182	0.478546	0.0544548	0.478546	0.478546	0	0	0.0544548	0	0	0.315182	0.315182	0	0.315182	0	0.315182	0.478546	0.478546	0.315182	0	0.315182	0.315182	0.315182	0.478546	0	0.0544548	0.478546	0.315182	0.478546	0	0.0544548	0.315182	0.478546	0	0.0544548	0.478546	0	0.478546	0.315182	0.315182	0.315182	0.315182	0	0.478546	0
144	0.658624	0.658624	0.315182	0.315182	0.478546	0.0544548	0.478546	0.0544548	0.0544548	0	0.478546	0.478546	0.478546	0.315182	0	0.478546	0.478546	0.315182	0.315182	0.478546	0.315182	0.0544548	0.315182	0	0	0.478546	0.478546	0.478546	0.478546	0.478546	0.315182	0.0544548	0.315182	0.315182	0.315182	0.315182	0	0.0544548	0.478546	0.478546	0.478546	0.315182	0.0544548	0.0544548	0.315182	0.478546	0.315182	0	0
145	0.658624	1	0.478546	0	0.315182	0	0.0544548	0.0544548	0.478546	0.478546	0.478546	0.478546	0.478546	0.478546	0	0.315182	0.478546	0	0.478546	0.0544548	0.478546	0.315182	0.478546	0.478546	0.315182	0.0544548	0.0544548	0.0544548	0.315182	0	0	0	0	0.0544548	0.478546	0	0.478546	0.315182	0.315182	0.478546	0	0.478546	0.315182	0.315182	0.0544548	0.478546	0.478546	0.478546	0.315182
146	1	0.113792	0.315182	0.315182	0.478546	0	0.0544548	0.0544548	0.315182	0	0.315182	0.315182	0.315182	0	0.478546	0.478546	0.478546	0.315182	0.0544548	0.478546	0.478546	0.315182	0.478546	0.478546	0	0.478546	0.478546	0.478546	0.0544548	0.478546	0.315182	0	0	0.478546	0.478546	0	0.478546	0	0.478546	0.0544548	0.0544548	0.478546	0	0.315182	0.0544548	0.478546	0.478546	0.478546	0.315182
147	0.658624	0.113792	0.315182	0.315182	0.315182	0.478546	0.478546	0.0544548	0.478546	0.315182	0.315182	0.478546	0.0544548	0.0544548	0.0544548	0	0.315182	0.315182	0.315182	0.0544548	0.315182	0.315182	0.315182	0.478546	0.0544548	0.478546	0.478546	0.478546	0	0.478546	0.478546	0.478546	0.478546	0.478546	0.0544548	0.478546	0.315182	0.478546	0.315182	0.315182	0.478546	0.0544548	0.478546	0.478546	0.315182	0.478546	0.478546	0.315182	0.315182
148	0.658624	0.658624	0.0544548	0.478546	0	0.315182	0	0	0.315182	0	0.0544548	0.315182	0.478546	0.315182	0.315182	0.315182	0.315182	0.0544548	0.478546	0.478546	0.315182	0.478546	0.478546	0.315182	0.478546	0.315182	0.315182	0.315182	0.478546	0.478546	0.0544548	0.0544548	0.478546	0.478546	0.478546	0.478546	0.478546	0.478546	0.478546	0	0.478546	0.478546	0.315182	0.315182	0	0.478546	0.315182	0.315182	0
149	0	1	0.478546	0.478546	0.0544548	0.315182	0.478546	0.478546	0.478546	0.315182	0.315182	0.315182	0.315182	0.0544548	0.0544548	0.0544548	0.0544548	0.478546	0.315182	0.315182	0.0544548	0.0544548	0.478546	0.478546	0.315182	0.0544548	0.478546	0.315182	0	0	0.478546	0.478546	0.315182	0.478546	0.478546	0.315182	0.315182	0.478546	0.478546	0	0.315182	0.315182	0.315182	0.478546	0.478546	0.478546	0.0544548	0	0
150	1	0.113792	0.478546	0.315182	0.315182	0.0544548	0	0	0.315182	0	0.315182	0	0.478546	0.0544548	0.478546	0.478546	0.478546	0.478546	0.315182	0.478546	0.478546	0.315182	0.315182	0.0544548	0	0.478546	0	0.478546	0.0544548	0.0544548	0	0.315182	0.478546	0.315182	0.478546	0.315182	0.478546	0.478546	0.0544548	0.315182	0.478546	0.315182	0.0544548	0.0544548	0	0.478546	0.0544548	0.315182	0.478546
151	0.658624	0.658624	0.315182	0.315182	0.0544548	0.0544548	0	0.0544548	0.478546	0.0544548	0.478546	0.315182	0.478546	0.315182	0.478546	0.478546	0.478546	0.315182	0.315182	0.0544548	0	0	0.0544548	0.315182	0	0	0.315182	0.478546	0	0.478546	0.315182	0.0544548	0.478546	0.478546	0.0544548	0	0.478546	0	0.315182	0.478546	0.478546	0.0544548	0.478546	0.478546	0.478546	0.315182	0.315182	0.315182	0.478546
152	0.658624	1	0.315182	0	0.0544548	0.315182	0.478546	0.0544548	0.315182	0.478546	0.478546	0.478546	0	0	0	0	0.315182	0.478546	0.315182	0.315182	0.478546	0.478546	0	0.478546	0.478546	0.478546	0.315182	0.315182	0.478546	0.478546	0.315182	0.478546	0.478546	0.478546	0.0544548	0.315182	0.315182	0.0544548	0.315182	0.315182	0.315182	0.478546	0	0.315182	0.315182	0.478546	0	0	0.478546
153	1	1	0.478546	0.478546	0.478546	0.478546	0.0544548	0.478546	0	0.478546	0.0544548	0.315182	0.478546	0.0544548	0.0544548	0.315182	0.478546	0.315182	0	0.315182	0.478546	0	0.315182	0.478546	0	0.0544548	0.478546	0.315182	0.478546	0.478546	0.315182	0	0.478546	0.478546	0.478546	0.478546	0	0.0544548	0	0.315182	0.315182	0.0544548	0.315182	0.478546	0.315182	0.478546	0.478546	0.315182	0.0544548
154	1	0.113792	0.315182	0.0544548	0.478546	0.315182	0.315182	0.478546	0	0.478546	0.315182	0.315182	0.315182	0.315182	0.0544548	0.478546	0.478546	0.478546	0	0.315182	0.315182	0	0.0544548	0.478546	0.478546	0.0544548	0.478546	0.315182	0	0.315182	0	0.0544548	0.315182	0	0	0.315182	0.0544548	0.0544548	0.478546	0.315182	0	0.315182	0.315182	0	0.315182	0	0.315182	0.315182	0.315182
155	1	0	0.478546	0.315182	0.315182	0.315182	0.478546	0.478546	0.315182	0.478546	0.478546	0.478546	0.478546	0.0544548	0.315182	0	0	0.478546	0.315182	0.0544548	0.315182	0	0.315182	0.315182	0	0.315182	0.478546	0.315182	0.478546	0.478546	0.478546	0.0544548	0.478546	0.478546	0.478546	0.478546	0.478546	0.478546	0.315182	0.315182	0.315182	0.478546	0.478546	0	0.478546	0.478546	0.0544548	0.478546	0.478546
156	0.658624	0.658624	0.478546	0.478546	0.0544548	0.478546	0.315182	0.0544548	0.478546	0.478546	0.0544548	0.478546	0.0544548	0.478546	0.478546	0.478546	0	0.315182	0.478546	0.315182	0.315182	0.315182	0.478546	0.315182	0.315182	0.0544548	0.478546	0.478546	0.478546	0.315182	0.478546	0.0544548	0.0544548	0.315182	0.0544548	0.315182	0.478546	0.315182	0.315182	0.315182	0	0	0.478546	0	0	0.315182	0.315182	0.478546	0.478546
157	0.658624	0	0.478546	0.478546	0.0544548	0.0544548	0.0544548	0.315182	0.315182	0	0.478546	0.478546	0.478546	0.478546	0.315182	0	0.315182	0	0.315182	0.315182	0.478546	0	0.478546	0.478546	0.478546	0.0544548	0.478546	0.315182	0.0544548	0.315182	0	0	0.0544548	0.0544548	0.0544548	0.478546	0.478546	0.478546	0.478546	0	0.315182	0.478546	0	0.0544548	0	0.0544548	0.0544548	0.478546	0.478546
158	1	0.113792	0.315182	0.315182	0.478546	0.315182	0.0544548	0.0544548	0.478546	0.478546	0.478546	0.315182	0.0544548	0.0544548	0.478546	0.315182	0.315182	0.315182	0.315182	0.478546	0.315182	0	0	0.315182	0.478546	0.0544548	0.0544548	0.315182	0.478546	0.315182	0.315182	0.478546	0.478546	0.315182	0.478546	0.478546	0.0544548	0.315182	0.0544548	0.0544548	0.0544548	0.0544548	0.0544548	0.315182	0.315182	0.478546	0.0544548	0.478546	0.315182
159	0.658624	1	0.315182	0.315182	0.478546	0.315182	0.315182	0.315182	0.315182	0.478546	0.478546	0.315182	0.478546	0.315182	0.0544548	0.0544548	0.315182	0	0.315182	0.315182	0.315182	0	0	0.315182	0	0.315182	0.478546	0.315182	0.315182	0.0544548	0	0.315182	0.315182	0.315182	0.478546	0	0	0.0544548	0.315182	0.315182	0.0544548	0.315182	0.478546	0.478546	0.478546	0.315182	0	0.315182	0.315182
160	0.658624	0	0.478546	0	0	0.0544548	0	0.315182	0.478546	0.478546	0.478546	0.478546	0	0.478546	0.315182	0.315182	0.0544548	0.478546	0	0.478546	0	0.0544548	0.315182	0.478546	0.315182	0.315182	0.315182	0.478546	0.0544548	0.478546	0.478546	0.478546	0.478546	0	0.478546	0	0.478546	0.478546	0.0544548	0	0.315182	0.478546	0.315182	0	0.478546	0.315182	0.315182	0.478546	0.478546
161	0	0.113792	0.478546	0.315182	0.315182	0.315182	0	0	0	0.315182	0.478546	0.315182	0.478546	0.478546	0.315182	0.478546	0.478546	0	0.478546	0.315182	0.478546	0.478546	0.478546	0.0544548	0.0544548	0.478546	0.315182	0.315182	0	0.478546	0.0544548	0	0.478546	0.0544548	0.0544548	0.478546	0	0.315182	0.0544548	0.315182	0.315182	0.478546	0.478546	0	0	0.0544548	0.315182	0.315182	0.315182
162	0	0.658624	0.315182	0	0.478546	0.315182	0	0.478546	0.478546	0.315182	0.315182	0.315182	0.0544548	0.315182	0.478546	0.315182	0.478546	0	0.315182	0.315182	0.478546	0	0.315182	0.478546	0	0	0.315182	0.0544548	0.315182	0.315182	0.315182	0.315182	0.315182	0.478546	0.0544548	0.315182	0.315182	0.478546	0.0544548	0.315182	0.315182	0.478546	0.315182	0	0.478546	0	0	0.0544548	0
163	0.658624	1	0	0	0.315182	0.478546	0.315182	0.315182	0.478546	0.315182	0.315182	0.315182	0.478546	0.315182	0.478546	0	0.478546	0.478546	0.0544548	0.315182	0.0544548	0.315182	0	0.315182	0.315182	0.478546	0.315182	0.0544548	0.315182	0.315182	0.315182	0.315182	0.315182	0.315182	0	0.315182	0	0.0544548	0.478546	0	0.315182	0.315182	0.315182	0.315182	0.0544548	0	0	0.478546	0
164	1	1	0.478546	0	0.315182	0.315182	0.478546	0.315182	0.0544548	0.478546	0.478546	0.315182	0	0.478546	0.478546	0.478546	0.315182	0.0544548	0	0.315182	0.315182	0.315182	0.315182	0.315182	0.0544548	0.0544548	0.315182	0.315182	0.0544548	0.0544548	0	0.315182	0.315182	0.315182	0.478546	0	0.0544548	0.0544548	0.315182	0.478546	0.478546	0.478546	0.478546	0.0544548	0	0	0.315182	0.315182	0.315182
165	0	0.113792	0.315182	0.315182	0.315182	0.0544548	0	0	0	0.478546	0.478546	0.478546	0.478546	0.0544548	0	0	0.315182	0.315182	0.315182	0.315182	0.0544548	0	0	0.315182	0.315182	0.315182	0.315182	0.315182	0.0544548	0	0	0.315182	0.315182	0.315182	0.315182	0.0544548	0.0544548	0	0.315182	0.315182	0.315182	0.315182	0	0	0	0.0544548	0	0.478546	0.315182
166	0.658624	0.658624	0.478546	0.315182	0	0.478546	0.315182	0.0544548	0.478546	0.315182	0.315182	0.478546	0.315182	0.315182	0.478546	0	0.315182	0.478546	0.478546	0.478546	0.315182	0.315182	0.0544548	0.478546	0.315182	0.315182	0.478546	0.315182	0.315182	0.478546	0.315182	0.315182	0.0544548	0.315182	0.315182	0.478546	0.315182	0.0544548	0.478546	0.315182	0.315182	0.478546	0.315182	0.315182	0.478546	0	0.315182	0.478546	0
167	1	0.113792	0	0	0	0.0544548	0.315182	0.315182	0.0544548	0.0544548	0.0544548	0	0.315182	0.0544548	0.478546	0	0.478546	0	0.478546	0.315182	0.478546	0.478546	0.0544548	0.0544548	0.315182	0.478546	0.478546	0.0544548	0.0544548	0.0544548	0.478546	0.315182	0.478546	0.315182	0.315182	0.315182	0	0.315182	0.315182	0.315182	0.478546	0.478546	0.315182	0.478546	0.0544548	0	0.315182	0.315182	0.478546
168	0.658624	0.658624	0.315182	0	0.0544548	0.315182	0	0	0.315182	0.315182	0.315182	0	0.0544548	0.315182	0.478546	0.478546	0.478546	0.478546	0.315182	0.315182	0.315182	0.0544548	0.315182	0.478546	0.315182	0.315182	0.478546	0.315182	0.0544548	0.315182	0	0.0544548	0.478546	0.315182	0.315182	0.315182	0.315182	0.0544548	0.315182	0.315182	0.315182	0.315182	0	0.315182	0.478546	0.478546	0.478546	0.478546	0.315182
169	1	0	0	0.315182	0.315182	0.478546	0.0544548	0.315182	0.315182	0	0.315182	0.478546	0.478546	0.478546	0.478546	0.315182	0	0	0.478546	0.478546	0	0	0.315182	0	0	0.315182	0.478546	0.478546	0.478546	0.478546	0.315182	0.315182	0.315182	0.315182	0.315182	0	0	0.478546	0	0.315182	0.478546	0.478546	0	0.315182	0.478546	0.315182	0.478546	0.0544548	0.315182
170	1	0	0	0.478546	0.478546	0.315182	0.315182	0.315182	0.0544548	0.315182	0.0544548	0	0	0.315182	0.478546	0.315182	0	0.0544548	0	0.315182	0.478546	0.315182	0.315182	0.315182	0.478546	0.315182	0.0544548	0.0544548	0.478546	0.478546	0.315182	0	0.315182	0.0544548	0.0544548	0.315182	0	0.315182	0.315182	0.315182	0.0544548	0.315182	0.0544548	0.478546	0.478546	0.478546	0.478546	0.478546	0
171	0	0.658624	0	0	0	0	0.478546	0.315182	0.0544548	0.0544548	0.478546	0.0544548	0.315182	0.315182	0.478546	0.0544548	0.315182	0.315182	0.315182	0.315182	0.315182	0.315182	0.478546	0.315182	0.0544548	0.315182	0.315182	0.0544548	0.0544548	0.315182	0.315182	0.0544548	0.478546	0	0	0.0544548	0.315182	0.0544548	0	0.315182	0.315182	0.478546	0.0544548	0.315182	0.315182	0.478546	0.478546	0	0
172	1	0.658624	0.0544548	0	0.315182	0.0544548	0	0.315182	0.315182	0.315182	0	0.478546	0.478546	0.315182	0.478546	0.478546	0	0	0	0.315182	0.478546	0.478546	0.315182	0	0	0	0	0	0.315182	0.478546	0.315182	0.478546	0.478546	0.315182	0.478546	0	0.315182	0.315182	0.315182	0.0544548	0.0544548	0.315182	0.0544548	0.478546	0.315182	0.478546	0.478546	0.0544548	0.315182
173	0.658624	0.658624	0.0544548	0	0.315182	0.315182	0.315182	0	0.0544548	0.478546	0.478546	0	0.315182	0.315182	0.315182	0.315182	0.315182	0.315182	0.478546	0.315182	0.478546	0.0544548	0.315182	0.315182	0.0544548	0.0544548	0.478546	0.315182	0.0544548	0.478546	0.0544548	0.315182	0.478546	0	0.478546	0.0544548	0	0.315182	0.315182	0.315182	0.315182	0.315182	0	0	0.315182	0.478546	0.478546	0	0.315182
174	1	0	0.478546	0	0	0.315182	0.315182	0	0.478546	0	0.315182	0.315182	0.478546	0.315182	0.0544548	0	0.315182	0.0544548	0.478546	0.478546	0.315182	0.478546	0.315182	0.478546	0.315182	0.315182	0	0.478546	0.478546	0.478546	0	0.0544548	0.478546	0.0544548	0.0544548	0.478546	0.315182	0.0544548	0.478546	0.315182	0.315182	0.315182	0.315182	0.315182	0.315182	0.0544548	0.315182	0.0544548	0.0544548
175	0	0.658624	0	0.478546	0.315182	0.478546	0.315182	0.315182	0.315182	0	0.315182	0.0544548	0	0	0.478546	0.478546	0	0.0544548	0.315182	0.315182	0.315182	0.478546	0	0.478546	0	0.315182	0.315182	0.315182	0.478546	0.0544548	0.478546	0.315182	0.478546	0	0.315182	0	0	0.315182	0.315182	0.478546	0.315182	0.478546	0.315182	0.315182	0	0.0544548	0	0.315182	0.315182
176	0.658624	0.658624	0	0.315182	0.478546	0.315182	0.315182	0.315182	0.0544548	0.315182	0.315182	0.0544548	0.315182	0.478546	0.315182	0.478546	0.478546	0.0544548	0.315182	0.315182	0.478546	0.0544548	0.315182	0.315182	0.478546	0.0544548	0.315182	0.315182	0.315182	0.0544548	0	0.478546	0.478546	0.315182	0.315182	0.478546	0.0544548	0.0544548	0	0.478546	0.0544548	0.478546	0.478546	0.478546	0.315182	0.315182	0	0.315182	0
177	0.658624	0.658624	0.315182	0.315182	0.315182	0.0544548	0.478546	0.315182	0.0544548	0.315182	0.315182	0	0.0544548	0.0544548	0.315182	0.0544548	0.315182	0.315182	0.315182	0.315182	0.478546	0	0.315182	0.315182	0.315182	0.315182	0.315182	0.0544548	0.315182	0.315182	0	0.478546	0.315182	0.0544548	0.315182	0.0544548	0	0.0544548	0.478546	0.315182	0.315182	0.315182	0.0544548	0.315182	0.315182	0.315182	0.0544548	0.315182	0
178	0	1	0.478546	0.0544548	0.315182	0.315182	0	0	0.0544548	0.478546	0.478546	0.0544548	0.478546	0.0544548	0.478546	0.315182	0.0544548	0.315182	0.315182	0.315182	0.315182	0	0.315182	0	0.0544548	0.0544548	0.315182	0.315182	0.315182	0.315182	0.478546	0.0544548	0.315182	0.478546	0.478546	0.315182	0.315182	0.478546	0.315182	0.478546	0.478546	0	0.0544548	0.315182	0.315182	0	0	0.478546	0.478546
179	0	0	0.478546	0.315182	0.315182	0.315182	0.315182	0	0.0544548	0.0544548	0.315182	0.0544548	0.0544548	0.478546	0.315182	0	0.0544548	0.315182	0.478546	0.315182	0.0544548	0	0.0544548	0.478546	0.315182	0.478546	0.0544548	0	0.0544548	0.315182	0.315182	0.315182	0.315182	0	0.0544548	0.315182	0	0.478546	0.478546	0.315182	0.315182	0.315182	0	0.0544548	0.478546	0.315182	0.315182	0.315182	0
180	0	0.113792	0.478546	0.478546	0.478546	0.478546	0.315182	0.478546	0	0.0544548	0.315182	0.0544548	0.315182	0.478546	0.315182	0.0544548	0.0544548	0.315182	0.315182	0.478546	0	0.478546	0.478546	0	0.315182	0.478546	0	0	0.315182	0.478546	0.0544548	0	0.478546	0.315182	0.478546	0.0544548	0.315182	0.315182	0.315182	0	0.0544548	0	0.315182	0.0544548	0.315182	0.478546	0.315182	0.0544548	0.315182
181	0	1	0.315182	0	0.315182	0	0.315182	0.0544548	0.478546	0.315182	0.0544548	0.315182	0	0.315182	0.0544548	0	0.315182	0	0.0544548	0.478546	0.315182	0	0.478546	0.0544548	0.315182	0	0.315182	0.478546	0.478546	0	0.0544548	0.478546	0.315182	0.315182	0	0.478546	0	0.315182	0.478546	0.315182	0.478546	0.478546	0	0.315182	0.478546	0.478546	0.478546	0.315182	0.0544548
182	0	0.658624	0.478546	0.315182	0.478546	0	0	0	0.478546	0	0.478546	0.315182	0	0.315182	0.315182	0.315182	0.315182	0.0544548	0.315182	0.0544548	0.315182	0	0.315182	0	0.0544548	0.315182	0.0544548	0.315182	0.0544548	0.478546	0.478546	0.478546	0.315182	0.315182	0.315182	0.478546	0.315182	0.315182	0.315182	0.0544548	0.478546	0.478546	0.478546	0.478546	0.0544548	0.315182	0	0.0544548	0.315182
183	0.658624	0	0.315182	0	0.478546	0.315182	0	0	0.478546	0.315182	0.315182	0.315182	0.315182	0.315182	0.0544548	0.315182	0.315182	0.0544548	0.315182	0.478546	0.0544548	0.478546	0.478546	0.478546	0.315182	0.0544548	0.315182	0.315182	0.0544548	0.478546	0.315182	0.315182	0.0544548	0.478546	0.478546	0.478546	0.315182	0	0.478546	0	0.315182	0.478546	0.315182	0.315182	0.315182	0	0.315182	0.315182	0.0544548
184	0.658624	1	0	0.315182	0.315182	0.0544548	0.478546	0	0	0.0544548	0.315182	0.315182	0.0544548	0	0.478546	0.315182	0.478546	0.0544548	0.315182	0.315182	0.478546	0.478546	0.0544548	0.315182	0.315182	0	0.315182	0.315182	0.478546	0	0.315182	0.315182	0.315182	0.0544548	0.315182	0.0544548	0.315182	0.315182	0.478546	0	0.0544548	0.315182	0.315182	0	0.315182	0.315182	0.315182	0.315182	0
185	0	0	0.315182	0	0.315182	0.0544548	0	0.315182	0.478546	0.478546	0.478546	0.0544548	0.315182	0	0	0	0.315182	0	0.0544548	0	0.315182	0	0.315182	0.0544548	0	0.0544548	0.315182	0.478546	0	0	0.478546	0.315182	0.315182	0.0544548	0.0544548	0.315182	0.315182	0.315182	0	0.315182	0.315182	0.478546	0.478546	0.478546	0.478546	0.478546	0	0.315182	0.315182
186	0.658624	0	0.478546	0	0.478546	0.478546	0.0544548	0.315182	0	0.315182	0.478546	0.315182	0.478546	0	0.478546	0.315182	0.0544548	0	0.0544548	0.478546	0.0544548	0.315182	0	0.315182	0.315182	0.315182	0.0544548	0.478546	0.0544548	0.315182	0.478546	0.315182	0	0.315182	0.0544548	0	0.315182	0	0	0.0544548	0.315182	0.0544548	0.315182	0	0	0	0.0544548	0	0.315182
187	1	0.658624	0.478546	0.315182	0.478546	0	0.315182	0.0544548	0.0544548	0.478546	0.315182	0.478546	0.478546	0.478546	0.315182	0.478546	0.0544548	0.0544548	0.315182	0.315182	0.315182	0.315182	0.315182	0.0544548	0.478546	0.478546	0	0.0544548	0.315182	0	0.315182	0.315182	0.0544548	0	0.478546	0.0544548	0.315182	0.478546	0.315182	0.0544548	0.315182	0.0544548	0	0.0544548	0.0544548	0.0544548	0.0544548	0	0.0544548
188	0.658624	1	0.478546	0.315182	0.315182	0	0	0.315182	0	0.478546	0	0.478546	0.478546	0.315182	0.315182	0.315182	0.315182	0.315182	0.478546	0	0.0544548	0.0544548	0	0.315182	0.315182	0.315182	0	0.315182	0.315182	0.315182	0.315182	0.315182	0.478546	0.315182	0.478546	0.478546	0.315182	0.0544548	0.478546	0.478546	0.315182	0.478546	0.315182	0.0544548	0.0544548	0	0.315182	0	0.315182
189	0.658624	0.658624	0	0.315182	0.478546	0.315182	0.478546	0.478546	0.315182	0.315182	0	0	0.478546	0.0544548	0.315182	0.478546	0.0544548	0.315182	0.315182	0	0.478546	0.315182	0.478546	0.315182	0.315182	0.315182	0	0.315182	0	0.315182	0.315182	0.478546	0	0.315182	0	0.315182	0.315182	0.478546	0	0.315182	0.315182	0	0.478546	0.478546	0.478546	0.315182	0.478546	0.478546	0.0544548
190	0.113792	0.113792	0.0544548	0.315182	0.478546	0.478546	0.478546	0.0544548	0.315182	0	0.0544548	0	0.315182	0.0544548	0	0.315182	0.315182	0.315182	0.315182	0	0.315182	0.315182	0.315182	0.315182	0.478546	0.478546	0.315182	0.478546	0	0.315182	0.0544548	0.478546	0	0.315182	0.478546	0.315182	0	0.478546	0	0.315182	0.0544548	0.0544548	0.478546	0.315182	0.315182	0.315182	0.315182	0.0544548	0
191	0.113792	1	0.0544548	0.315182	0.0544548	0	0	0.315182	0.0544548	0.478546	0.478546	0.0544548	0.478546	0.315182	0.478546	0.315182	0.478546	0	0.315182	0	0.0544548	0.315182	0.315182	0	0.315182	0	0.0544548	0.478546	0.315182	0	0	0.478546	0.478546	0.478546	0.315182	0.0544548	0.315182	0.315182	0	0.0544548	0.315182	0.315182	0.0544548	0	0.315182	0.478546	0.315182	0.478546	0.478546
192	0	0	0.478546	0	0	0.315182	0.0544548	0	0.315182	0.478546	0	0.315182	0	0.478546	0.315182	0.315182	0.315182	0.478546	0.315182	0.0544548	0.315182	0.315182	0.0544548	0	0.0544548	0.478546	0.315182	0.315182	0	0.315182	0.315182	0.315182	0	0.478546	0.478546	0	0.315182	0	0.478546	0.315182	0.0544548	0.315182	0.315182	0.315182	0	0	0.315182	0.315182	0.478546
193	0	0.113792	0.315182	0.315182	0.315182	0	0.478546	0.315182	0	0.315182	0	0.478546	0	0.478546	0	0.315182	0.315182	0.478546	0.315182	0.478546	0.478546	0.315182	0.0544548	0.0544548	0.315182	0.315182	0.478546	0.315182	0.478546	0.478546	0.478546	0.315182	0	0.315182	0.315182	0.315182	0	0.478546	0.315182	0.315182	0.478546	0.315182	0.478546	0	0.315182	0.315182	0.478546	0	0
194	0.658624	1	0.0544548	0	0.478546	0.315182	0.478546	0.0544548	0	0.315182	0.315182	0.0544548	0.478546	0.315182	0.0544548	0.315182	0.315182	0.0544548	0.0544548	0.478546	0.315182	0.315182	0.315182	0.478546	0.478546	0.0544548	0	0.315182	0.315182	0.0544548	0.478546	0.315182	0.0544548	0.315182	0.315182	0.0544548	0.0544548	0.478546	0.315182	0.315182	0.315182	0.478546	0.478546	0.478546	0	0	0	0.315182	0.315182
195	1	1	0.315182	0.0544548	0	0.478546	0.315182	0.478546	0.315182	0.478546	0.315182	0	0.0544548	0.0544548	0	0.315182	0.478546	0.478546	0.478546	0.0544548	0.478546	0.0544548	0.478546	0.478546	0.478546	0	0.478546	0	0	0.315182	0.315182	0	0	0.315182	0.315182	0	0	0	0.315182	0.315182	0.315182	0.0544548	0.478546	0	0	0.478546	0.478546	0	0.315182
196	1	1	0.315182	0.315182	0.315182	0	0	0.478546	0.315182	0.315182	0	0	0.0544548	0	0.315182	0.0544548	0.478546	0	0.315182	0.315182	0	0.478546	0.478546	0	0.0544548	0.0544548	0.315182	0.315182	0.0544548	0.315182	0.478546	0.0544548	0.315182	0.315182	0.315182	0	0.0544548	0	0.315182	0.315182	0	0.315182	0.478546	0.315182	0.478546	0.478546	0.0544548	0.315182	0
197	0	0.658624	0	0.315182	0.478546	0	0.478546	0	0.315182	0.315182	0.478546	0.478546	0.478546	0.315182	0.315182	0.0544548	0	0.478546	0	0	0.315182	0.478546	0.315182	0.478546	0	0.478546	0.315182	0.315182	0.315182	0	0.0544548	0	0.0544548	0.0544548	0.478546	0.315182	0.315182	0.315182	0.478546	0.315182	0.0544548	0.315182	0.0544548	0.315182	0	0	0.478546	0.0544548	0.315182
198	1	0.658624	0.478546	0.315182	0.478546	0	0.315182	0	0	0.315182	0.0544548	0.478546	0.478546	0.315182	0	0.478546	0	0.315182	0.315182	0.315182	0	0.478546	0.0544548	0.315182	0	0.315182	0.0544548	0	0.478546	0.315182	0.315182	0.315182	0.315182	0	0.315182	0.315182	0.315182	0.315182	0.315182	0	0.315182	0	0.315182	0.315182	0.315182	0.478546	0	0.315182	0.315182
199	0.113792	0.658624	0.315182	0.0544548	0.315182	0.315182	0.0544548	0.315182	0.315182	0	0.0544548	0.315182	0.478546	0.315182	0.478546	0.315182	0.478546	0.315182	0.315182	0.315182	0.478546	0	0.0544548	0.315182	0.315182	0.0544548	0	0.315182	0.478546	0.478546	0	0.315182	0.478546	0.315182	0.478546	0.315182	0.315182	0	0.315182	0.315182	0.478546	0.315182	0.0544548	0.0544548	0.478546	0.315182	0.0544548	0.0544548	0
200	0.113792	0.658624	0	0.0544548	0.315182	0.478546	0.478546	0.478546	0.478546	0	0.315182	0.478546	0	0.315182	0.478546	0	0.478546	0	0	0.315182	0.478546	0.315182	0.315182	0.315182	0	0.315182	0.315182	0.315182	0.315182	0.315182	0	0.315182	0.315182	0.315182	0.0544548	0	0.0544548	0.478546	0	0	0.0544548	0.315182	0.315182	0.315182	0	0.0544548	0	0.0544548	0.478546
201	0.113792	0.113792	0	0	0.315182	0.0544548	0	0.315182	0.315182	0.478546	0.478546	0.315182	0.0544548	0.478546	0.315182	0.315182	0.315182	0.315182	0.478546	0.315182	0.478546	0	0.315182	0.0544548	0.315182	0	0.0544548	0.315182	0.478546	0.315182	0.315182	0.0544548	0.315182	0.315182	0.478546	0.315182	0.315182	0	0.315182	0.0544548	0.315182	0.478546	0	0.0544548	0.315182	0.478546	0.315182	0.478546	0.315182
202	1	0.658624	0.315182	0.315182	0.478546	0	0.315182	0	0.478546	0.315182	0.478546	0.0544548	0	0.478546	0.315182	0.315182	0.315182	0	0.315182	0.478546	0.478546	0.315182	0.315182	0.0544548	0	0	0.478546	0.315182	0.315182	0.315182	0.0544548	0.0544548	0	0.478546	0.315182	0.478546	0.315182	0.315182	0.315182	0.478546	0.478546	0.478546	0.315182	0.0544548	0.0544548	0	0.315182	0.315182	0.0544548
203	1	1	0	0.315182	0.478546	0.315182	0.315182	0.315182	0.315182	0.315182	0.315182	0	0.315182	0.315182	0.478546	0	0	0.478546	0.478546	0.478546	0.315182	0.315182	0.0544548	0.478546	0.0544548	0.0544548	0.315182	0	0	0.315182	0.315182	0.478546	0	0	0.478546	0.478546	0	0.0544548	0.315182	0.315182	0.315182	0.315182	0.315182	0	0.315182	0	0.478546	0.315182	0.0544548
204	0	0.113792	0	0.478546	0.478546	0	0.478546	0.478546	0.315182	0	0.315182	0.315182	0	0.0544548	0.0544548	0.478546	0.478546	0.315182	0.315182	0.315182	0.0544548	0	0.0544548	0.315182	0.0544548	0.0544548	0.478546	0.478546	0.315182	0.478546	0	0	0.0544548	0.315182	0.478546	0	0.0544548	0	0.0544548	0.478546	0.478546	0.315182	0	0.0544548	0.478546	0	0.315182	0	0.478546
205	0	1	0	0.478546	0.478546	0.315182	0.478546	0.0544548	0.0544548	0.315182	0	0.315182	0.315182	0.478546	0.478546	0.315182	0.478546	0	0.0544548	0.315182	0.315182	0.0544548	0	0.315182	0	0.315182	0	0	0.0544548	0.478546	0.315182	0	0.315182	0	0.315182	0.315182	0.0544548	0	0.478546	0	0.315182	0.315182	0.315182	0.478546	0.315182	0	0.0544548	0.478546	0.315182
206	0.658624	0.658624	0.315182	0	0.315182	0	0	0.0544548	0.478546	0	0.315182	0.315182	0.478546	0.478546	0.315182	0.0544548	0	0.478546	0.315182	0.315182	0	0.315182	0.315182	0	0.315182	0.315182	0	0.0544548	0.0544548	0.315182	0.0544548	0.315182	0.478546	0.478546	0.478546	0	0.478546	0.478546	0.478546	0.315182	0.315182	0.478546	0	0.478546	0.315182	0.0544548	0.0544548	0.478546	0.0544548
207	0.113792	0	0.478546	0	0.315182	0.478546	0.0544548	0.0544548	0	0.478546	0.315182	0.0544548	0.478546	0	0	0.478546	0.478546	0.478546	0	0.315182	0.478546	0.315182	0.315182	0.478546	0.315182	0.0544548	0.478546	0.478546	0.315182	0.478546	0.315182	0.315182	0.0544548	0.0544548	0.315182	0.315182	0.315182	0.478546	0	0.478546	0.478546	0.0544548	0.315182	0.315182	0	0.315182	0.315182	0.315182	0.478546
208	1	0.658624	0.315182	0.478546	0	0.315182	0	0.0544548	0.315182	0.478546	0.315182	0.315182	0.478546	0.0544548	0.315182	0	0.478546	0.315182	0.315182	0.0544548	0.315182	0	0.315182	0.315182	0.315182	0.315182	0	0.478546	0.315182	0	0.315182	0.478546	0.315182	0.478546	0	0.315182	0.315182	0.0544548	0.315182	0.315182	0.315182	0.315182	0.0544548	0	0.0544548	0.315182	0.315182	0	0.315182
209	0.658624	0.658624	0.0544548	0.0544548	0	0	0.0544548	0	0.0544548	0.315182	0.478546	0.478546	0.315182	0.0544548	0.315182	0.0544548	0.315182	0.478546	0.315182	0.0544548	0	0	0.0544548	0.315182	0.315182	0.0544548	0.315182	0.478546	0.478546	0	0.315182	0.315182	0.315182	0.478546	0.478546	0.315182	0.478546	0.315182	0	0.315182	0.478546	0.478546	0.478546	0.478546	0.315182	0.478546	0.478546	0	0.315182
210	0.113792	0	0.0544548	0.315182	0	0.478546	0.315182	0.0544548	0.0544548	0.0544548	0.315182	0.0544548	0.0544548	0.315182	0.0544548	0.315182	0.315182	0.478546	0.478546	0.315182	0	0.0544548	0.315182	0.478546	0.478546	0.0544548	0	0.0544548	0.315182	0.315182	0.478546	0.315182	0	0	0.478546	0.315182	0.315182	0.478546	0	0.0544548	0.315182	0.315182	0.478546	0.0544548	0.315182	0.315182	0.315182	0.478546	0.315182
211	0.113792	0.658624	0.0544548	0.0544548	0	0.478546	0.478546	0.315182	0.315182	0.315182	0	0.315182	0.315182	0.478546	0	0	0.478546	0.0544548	0.315182	0.478546	0	0.315182	0	0	0.315182	0.478546	0.478546	0.478546	0.315182	0	0.0544548	0.315182	0.315182	0.315182	0.315182	0	0.0544548	0	0.315182	0.315182	0	0.478546	0.478546	0.478546	0.478546	0.315182	0.478546	0	0.478546
212	1	1	0	0.315182	0.478546	0.478546	0.478546	0	0.478546	0	0	0	0.315182	0	0	0	0	0.478546	0.315182	0.315182	0.0544548	0	0.315182	0.478546	0	0	0.0544548	0.315182	0.315182	0.0544548	0	0.0544548	0.315182	0.315182	0.315182	0.315182	0.315182	0.0544548	0.315182	0.315182	0	0.478546	0.478546	0	0.315182	0.478546	0.478546	0.315182	0.0544548
213	0.658624	0.113792	0.315182	0	0	0.315182	0	0.0544548	0.315182	0.315182	0.478546	0.478546	0	0	0.315182	0.315182	0.478546	0.478546	0.315182	0	0.315182	0.315182	0	0.315182	0.0544548	0.478546	0	0.0544548	0	0.315182	0.315182	0.315182	0.315182	0.315182	0.478546	0.315182	0.478546	0.315182	0.0544548	0.315182	0	0.315182	0.0544548	0	0.315182	0.315182	0.0544548	0.315182	0.315182
214	0	0.658624	0	0.478546	0.0544548	0.315182	0.478546	0.315182	0.315182	0.315182	0	0.315182	0.315182	0	0.478546	0.478546	0.315182	0	0.0544548	0.315182	0.315182	0.478546	0	0.478546	0	0.315182	0.478546	0.478546	0	0.315182	0.315182	0.315182	0.315182	0.0544548	0.478546	0.315182	0.478546	0.315182	0.315182	0	0	0.0544548	0.315182	0.315182	0	0.0544548	0.315182	0.478546	0.315182
215	0	0.113792	0.478546	0.315182	0.478546	0.315182	0.0544548	0	0.315182	0.0544548	0	0.315182	0.315182	0.478546	0	0.0544548	0.315182	0.478546	0	0.478546	0.0544548	0	0.478546	0.478546	0.478546	0	0	0.478546	0.0544548	0.478546	0	0.0544548	0.0544548	0.478546	0.315182	0.315182	0.478546	0.478546	0	0.478546	0.478546	0.315182	0.315182	0.315182	0.315182	0	0	0.315182	0
216	0.658624	0.113792	0.315182	0	0.315182	0.478546	0.315182	0	0.0544548	0	0.0544548	0	0.0544548	0	0.478546	0.315182	0.315182	0.315182	0	0.315182	0.315182	0.478546	0.315182	0.0544548	0.0544548	0.478546	0.315182	0.315182	0.315182	0.478546	0.0544548	0.315182	0.315182	0.478546	0.478546	0.0544548	0.478546	0.478546	0.478546	0	0	0.315182	0.478546	0.0544548	0.478546	0.315182	0.315182	0	0.315182
217	0.113792	0.658624	0	0	0.315182	0.478546	0.315182	0.315182	0.0544548	0	0.315182	0.315182	0.0544548	0	0.315182	0	0.478546	0	0	0.0544548	0.315182	0.0544548	0.315182	0.478546	0.315182	0.478546	0.0544548	0.0544548	0.315182	0.478546	0	0.478546	0.315182	0	0.478546	0.315182	0.315182	0.315182	0.0544548	0	0	0.0544548	0.315182	0.0544548	0.478546	0.478546	0.315182	0.478546	0.478546
218	0.113792	0.658624	0.478546	0.315182	0.478546	0.0544548	0	0.478546	0	0.0544548	0.0544548	0.315182	0	0	0.478546	0.478546	0	0	0.0544548	0.315182	0.315182	0	0	0.0544548	0	0.478546	0	0.315182	0.315182	0.315182	0.315182	0.315182	0	0.315182	0.0544548	0.315182	0.478546	0.478546	0.478546	0	0.315182	0.478546	0.315182	0.0544548	0.315182	0	0.0544548	0	0
219	0.658624	0.113792	0.315182	0.478546	0.315182	0.478546	0.315182	0.478546	0.315182	0.315182	0.315182	0	0.0544548	0.315182	0.315182	0.0544548	0.315182	0.478546	0	0	0.478546	0.478546	0.478546	0	0	0.315182	0.315182	0.478546	0.315182	0.0544548	0	0.315182	0	0	0.315182	0.315182	0.0544548	0.315182	0	0.315182	0.315182	0	0.0544548	0.315182	0.315182	0.0544548	0.478546	0.315182	0.315182
220	0.658624	0.658624	0	0	0	0.0544548	0	0	0.315182	0.315182	0.315182	0.0544548	0.315182	0.315182	0.478546	0	0.315182	0.315182	0.315182	0.315182	0.478546	0.0544548	0.315182	0.315182	0.315182	0.315182	0.478546	0.478546	0	0.315182	0.315182	0.315182	0.315182	0.315182	0	0.315182	0.315182	0.315182	0.478546	0	0.315182	0.315182	0.478546	0.478546	0.478546	0.315182	0.0544548	0.0544548	0.478546
221	0.658624	1	0	0	0	0.0544548	0.478546	0.478546	0	0	0	0.315182	0.478546	0.315182	0.315182	0.0544548	0.0544548	0.0544548	0.0544548	0.315182	0.315182	0	0.478546	0.478546	0.315182	0.478546	0.0544548	0.315182	0	0	0.478546	0.315182	0.315182	0.478546	0.315182	0.315182	0.315182	0.315182	0	0.315182	0.478546	0.478546	0.0544548	0.478546	0.315182	0.478546	0.478546	0.0544548	0.315182
222	0.658624	0.113792	0	0.0544548	0.315182	0.315182	0.0544548	0.478546	0	0.478546	0.478546	0	0.478546	0	0.478546	0	0.315182	0.0544548	0.478546	0.478546	0.478546	0.478546	0	0.315182	0.478546	0	0.478546	0.478546	0	0.315182	0.478546	0.315182	0	0.0544548	0.315182	0.478546	0.0544548	0.478546	0.478546	0.315182	0.478546	0	0.478546	0.315182	0.315182	0.478546	0	0.478546	0
223	0.658624	1	0.0544548	0.315182	0.315182	0.478546	0.478546	0.315182	0.315182	0.0544548	0	0.315182	0.478546	0.315182	0.315182	0.315182	0.478546	0.478546	0.478546	0.315182	0.0544548	0.478546	0	0.478546	0.478546	0.0544548	0.315182	0.315182	0	0.315182	0	0	0.315182	0	0.315182	0.478546	0.315182	0.478546	0.315182	0.315182	0.0544548	0.315182	0.315182	0.478546	0	0.315182	0.315182	0.315182	0.315182
224	0.658624	0.658624	0.315182	0	0.315182	0.315182	0.315182	0.478546	0	0.315182	0	0.315182	0.478546	0.478546	0.315182	0	0.315182	0.478546	0	0.315182	0.315182	0.478546	0.478546	0.315182	0.315182	0.478546	0.478546	0.315182	0.315182	0.315182	0.478546	0	0	0	0.0544548	0	0.0544548	0	0.315182	0	0.315182	0.315182	0.315182	0.315182	0.478546	0.0544548	0.0544548	0	0
225	0	0	0.315182	0.315182	0.315182	0.315182	0.315182	0.478546	0.315182	0.478546	0.478546	0.478546	0.478546	0.478546	0.478546	0.478546	0.0544548	0.315182	0.315182	0.0544548	0.315182	0	0	0.315182	0.478546	0.478546	0.478546	0.315182	0	0.478546	0	0.315182	0.478546	0	0	0.315182	0.478546	0.478546	0.0544548	0	0.478546	0.478546	0.0544548	0	0.478546	0.478546	0.478546	0.478546	0.0544548
226	0.658624	0.658624	0.478546	0.315182	0.315182	0	0.478546	0	0.478546	0.478546	0.0544548	0	0.315182	0.0544548	0	0.478546	0.0544548	0.315182	0.315182	0	0.478546	0.478546	0.478546	0.478546	0.315182	0.478546	0.478546	0.0544548	0.0544548	0.315182	0.315182	0.478546	0.478546	0	0.315182	0.478546	0.315182	0.478546	0.0544548	0.0544548	0.0544548	0.0544548	0.478546	0.478546	0.0544548	0.315182	0.478546	0.315182	0
227	0.658624	0.658624	0.315182	0	0.315182	0.315182	0	0.478546	0.315182	0.315182	0.0544548	0	0	0.315182	0.315182	0	0.315182	0	0.315182	0.0544548	0.478546	0.315182	0.315182	0	0	0.478546	0.478546	0	0.315182	0.478546	0.315182	0	0	0.478546	0.478546	0	0.315182	0.478546	0.478546	0	0.315182	0.315182	0.478546	0.478546	0.315182	0.478546	0.478546	0.0544548	0
228	0	0	0.315182	0	0.315182	0.0544548	0.478546	0.315182	0.478546	0.315182	0.315182	0.0544548	0.478546	0.0544548	0.478546	0.315182	0.0544548	0.315182	0.0544548	0.478546	0.315182	0.478546	0.315182	0.478546	0	0.315182	0	0.315182	0.315182	0.0544548	0.315182	0.0544548	0.478546	0.315182	0	0.478546	0.315182	0.478546	0.315182	0.315182	0.315182	0.315182	0	0.315182	0.315182	0.478546	0	0.478546	0.478546
229	1	0	0.478546	0	0.478546	0	0.0544548	0.0544548	0.478546	0.315182	0.0544548	0.0544548	0.315182	0.315182	0.315182	0	0.0544548	0.315182	0.478546	0.478546	0.0544548	0.478546	0.315182	0.0544548	0.315182	0.478546	0.0544548	0.478546	0.478546	0.315182	0.315182	0.315182	0.0544548	0	0.315182	0.478546	0	0.315182	0.0544548	0.0544548	0.478546	0.315182	0.315182	0.0544548	0.478546	0.315182	0.478546	0	0.315182
230	0.658624	0.658624	0.315182	0	0.315182	0.478546	0	0	0	0	0.315182	0	0.478546	0.478546	0	0.0544548	0.478546	0.315182	0	0.478546	0.315182	0.478546	0	0.315182	0.478546	0	0.478546	0.478546	0	0.315182	0.315182	0.315182	0.478546	0.478546	0.478546	0.315182	0.315182	0.315182	0	0.0544548	0.478546	0.478546	0	0	0	0.315182	0.478546	0.315182	0.315182
231	1	1	0.315182	0.478546	0	0.315182	0	0.478546	0.315182	0.478546	0.478546	0.315182	0.478546	0.478546	0	0.315182	0.0544548	0	0.315182	0.315182	0.315182	0.478546	0.0544548	0	0.315182	0.478546	0.478546	0.478546	0.478546	0.315182	0.315182	0.478546	0.315182	0	0.478546	0	0	0	0.478546	0.315182	0.0544548	0.315182	0.478546	0.478546	0.478546	0.478546	0	0.315182	0.478546
232	0.658624	1	0.315182	0.315182	0.315182	0.315182	0	0.478546	0.478546	0.478546	0.0544548	0.315182	0.315182	0.478546	0	0.315182	0.315182	0	0.478546	0.315182	0.315182	0.315182	0.315182	0.0544548	0.478546	0.315182	0.478546	0.478546	0.315182	0.0544548	0.315182	0.315182	0.478546	0.315182	0.0544548	0.315182	0.0544548	0.315182	0	0	0.315182	0.478546	0.478546	0.478546	0.315182	0.315182	0.315182	0	0.315182
233	1	0	0	0.315182	0	0.315182	0.478546	0.478546	0.478546	0.315182	0.478546	0	0.315182	0.315182	0	0	0	0	0.315182	0.478546	0.315182	0.478546	0.478546	0	0.478546	0.478546	0.0544548	0.315182	0.315182	0	0.315182	0.478546	0.478546	0	0.478546	0.478546	0.315182	0.478546	0.478546	0.0544548	0	0.315182	0	0.315182	0	0.315182	0.315182	0	0.478546
234	0.658624	0	0.478546	0.478546	0.478546	0.315182	0.315182	0.315182	0	0.315182	0.315182	0	0	0.315182	0	0.0544548	0.478546	0.478546	0.478546	0.478546	0.478546	0.315182	0.478546	0.315182	0.478546	0.315182	0.315182	0.0544548	0.478546	0.478546	0.478546	0.478546	0.315182	0	0.0544548	0.315182	0.315182	0.478546	0	0.478546	0.315182	0.315182	0.0544548	0.478546	0	0.315182	0.315182	0.478546	0.478546
235	0.658624	1	0	0.315182	0.0544548	0	0.315182	0.478546	0.315182	0.478546	0.478546	0.315182	0.478546	0.478546	0	0.315182	0.315182	0.315182	0.478546	0.478546	0	0.478546	0.478546	0	0	0.315182	0.315182	0.315182	0.478546	0.315182	0.478546	0.478546	0.478546	0.478546	0.478546	0	0.315182	0.315182	0.315182	0.315182	0.478546	0	0.315182	0	0.315182	0.478546	0	0.0544548	0.478546
236	1	0	0.315182	0	0.315182	0.478546	0	0.315182	0.0544548	0	0.478546	0.478546	0.0544548	0.315182	0.0544548	0.0544548	0.478546	0.478546	0.315182	0.478546	0.0544548	0.315182	0	0.315182	0.478546	0	0.315182	0.315182	0.0544548	0.315182	0.315182	0.478546	0.315182	0.478546	0.315182	0.315182	0.315182	0.315182	0.315182	0.478546	0.0544548	0.478546	0.478546	0.478546	0	0.478546	0.315182	0.0544548	0.478546
237	0	1	0.478546	0.315182	0.478546	0.478546	0.315182	0	0.315182	0.478546	0.315182	0.315182	0.315182	0.0544548	0.478546	0.478546	0.0544548	0.315182	0.0544548	0.315182	0.315182	0.315182	0	0.0544548	0.315182	0.478546	0.478546	0.315182	0.315182	0.315182	0.315182	0	0.315182	0.478546	0.0544548	0	0.478546	0	0.315182	0.315182	0	0.315182	0	0.478546	0.315182	0.0544548	0.315182	0.315182	0
238	1	0	0.315182	0	0.0544548	0.478546	0.478546	0.315182	0.478546	0.478546	0	0	0	0	0.315182	0.478546	0.315182	0.478546	0.315182	0	0.0544548	0	0.315182	0.315182	0	0.478546	0.478546	0.315182	0.0544548	0	0.315182	0	0.315182	0.478546	0.478546	0	0.478546	0.315182	0.315182	0.0544548	0.315182	0.315182	0.315182	0	0.315182	0.315182	0.0544548	0.478546	0
239	0.658624	0.658624	0	0.0544548	0	0.0544548	0.315182	0.478546	0	0	0	0.315182	0.478546	0.315182	0	0	0.478546	0.315182	0.478546	0.478546	0	0.0544548	0.315182	0.315182	0	0.315182	0	0.0544548	0	0.478546	0.478546	0	0.315182	0.315182	0.315182	0.315182	0.315182	0	0.315182	0.478546	0.478546	0.478546	0.315182	0.315182	0.478546	0.315182	0.315182	0.315182	0.0544548
240	0.113792	0	0.315182	0.478546	0	0.315182	0.478546	0	0.315182	0.315182	0.315182	0	0.315182	0	0.478546	0.478546	0.315182	0.315182	0.315182	0.478546	0.478546	0.0544548	0	0	0.315182	0.315182	0.478546	0	0	0.315182	0.315182	0.478546	0.478546	0.315182	0.315182	0.315182	0.0544548	0.315182	0.315182	0.478546	0.315182	0.315182	0.315182	0.315182	0.478546	0.478546	0.478546	0.478546	0.478546
241	0.113792	0.658624	0.0544548	0.478546	0.315182	0.315182	0.478546	0	0.315182	0.315182	0.478546	0.315182	0.315182	0.0544548	0.0544548	0	0.478546	0	0.315182	0.315182	0.0544548	0.315182	0.315182	0.315182	0.478546	0.315182	0	0.315182	0.315182	0.0544548	0.315182	0.315182	0.478546	0.0544548	0.0544548	0	0.478546	0.478546	0.315182	0.478546	0.315182	0.315182	0	0.478546	0	0.0544548	0.478546	0.315182	0
242	0	1	0.315182	0.315182	0.478546	0	0.315182	0.0544548	0.315182	0.0544548	0.315182	0	0.315182	0	0	0	0.315182	0.478546	0.478546	0.315182	0.0544548	0.478546	0.315182	0.315182	0.315182	0.315182	0	0.315182	0	0.315182	0.478546	0.478546	0	0.315182	0	0	0.315182	0.0544548	0	0.478546	0.315182	0.478546	0.315182	0.478546	0.315182	0.315182	0	0.315182	0.315182
243	1	1	0	0.315182	0.478546	0	0.315182	0.315182	0.315182	0.478546	0.315182	0.0544548	0.478546	0.478546	0.315182	0.315182	0	0	0	0.478546	0.478546	0.478546	0.315182	0.0544548	0.0544548	0.478546	0.315182	0.315182	0.478546	0	0.0544548	0.478546	0.315182	0.478546	0	0.0544548	0.315182	0.315182	0	0.315182	0.478546	0	0.0544548	0.315182	0.0544548	0.478546	0.0544548	0.315182	0.315182
244	0	1	0.0544548	0.478546	0.478546	0	0.315182	0.478546	0	0.315182	0	0	0.0544548	0.315182	0	0.478546	0.315182	0	0	0	0.315182	0.478546	0.478546	0.315182	0.478546	0	0.315182	0.0544548	0	0	0	0.478546	0.0544548	0.315182	0.315182	0	0.478546	0	0	0.478546	0.0544548	0.478546	0.315182	0.478546	0.315182	0.315182	0.315182	0.478546	0.315182
245	0.658624	0	0	0.315182	0.315182	0.315182	0.315182	0.478546	0	0.315182	0.0544548	0.478546	0.315182	0.315182	0.0544548	0.315182	0.0544548	0.315182	0.478546	0.478546	0.315182	0.315182	0.0544548	0.315182	0.315182	0.478546	0.478546	0	0.315182	0.478546	0.0544548	0.315182	0	0.478546	0.478546	0.315182	0.0544548	0.315182	0.315182	0	0.315182	0	0.478546	0.478546	0.315182	0.478546	0.478546	0.315182	0.0544548
246	0	0.658624	0.0544548	0.478546	0.478546	0.478546	0	0.315182	0.0544548	0	0.315182	0.478546	0.315182	0	0.315182	0.315182	0.478546	0.315182	0.0544548	0.0544548	0.315182	0.315182	0.0544548	0.315182	0.0544548	0.478546	0.315182	0.315182	0.315182	0.478546	0.478546	0.478546	0.315182	0.0544548	0	0.315182	0	0.315182	0.478546	0.315182	0	0.0544548	0.315182	0.315182	0	0.315182	0.478546	0.478546	0
247	0	0.658624	0.315182	0.478546	0.478546	0.0544548	0.478546	0.478546	0.478546	0	0.315182	0.315182	0.478546	0	0	0.478546	0.478546	0.478546	0.315182	0.315182	0.0544548	0.315182	0.0544548	0.315182	0.478546	0.478546	0	0	0.315182	0.315182	0.315182	0.0544548	0	0.478546	0.478546	0.0544548	0.315182	0.315182	0	0.315182	0.315182	0.478546	0.478546	0	0	0.315182	0.315182	0	0.315182
248	0.658624	0.658624	0.315182	0.0544548	0.0544548	0	0.478546	0.478546	0.315182	0	0.315182	0.0544548	0	0.478546	0.315182	0.0544548	0.315182	0	0.0544548	0.478546	0.315182	0	0.315182	0.0544548	0	0.315182	0	0.478546	0.478546	0.315182	0	0.0544548	0.315182	0	0.315182	0.0544548	0.315182	0.478546	0	0.478546	0.478546	0.315182	0	0.0544548	0	0.478546	0.478546	0.478546	0
249	0	0.113792	0.478546	0.315182	0.315182	0.478546	0.0544548	0.315182	0.315182	0.0544548	0.315182	0.315182	0	0.0544548	0.315182	0	0.315182	0.478546	0.315182	0.315182	0.0544548	0.315182	0.478546	0	0	0.315182	0.315182	0	0.315182	0.315182	0.315182	0.478546	0.478546	0.478546	0.478546	0	0	0	0.478546	0.478546	0.315182	0.478546	0.478546	0.478546	0.315182	0	0.315182	0.478546	0
250	0.658624	0.658624	0.0544548	0	0.315182	0.0544548	0.478546	0.315182	0.478546	0.315182	0.478546	0.315182	0	0.315182	0.315182	0.0544548	0	0.315182	0	0.478546	0.478546	0	0.315182	0.315182	0.315182	0.478546	0.0544548	0	0.315182	0.478546	0.478546	0.478546	0.478546	0.315182	0.315182	0.0544548	0	0.315182	0.478546	0.315182	0	0.478546	0	0.315182	0.478546	0	0.478546	0.315182	0
251	0.658624	1	0	0.478546	0.0544548	0.315182	0.315182	0.0544548	0.478546	0.315182	0.478546	0.315182	0	0.315182	0.478546	0	0.315182	0.315182	0.315182	0.478546	0	0.478546	0.315182	0.478546	0	0.315182	0.315182	0.315182	0	0.478546	0.0544548	0.0544548	0.315182	0.478546	0.315182	0.478546	0.315182	0	0.478546	0.315182	0	0.0544548	0.315182	0.315182	0.0544548	0.478546	0.478546	0.315182	0.478546
252	0	0.113792	0.315182	0.478546	0.478546	0.315182	0	0.0544548	0	0.315182	0.315182	0.0544548	0.315182	0.315182	0.0544548	0.478546	0.315182	0.0544548	0.478546	0.315182	0.0544548	0.315182	0.0544548	0.478546	0.315182	0.478546	0.0544548	0	0.315182	0.478546	0.0544548	0.315182	0.315182	0.0544548	0.478546	0.0544548	0.315182	0.478546	0.478546	0	0.315182	0.0544548	0	0.0544548	0.315182	0.478546	0.315182	0.0544548	0.315182
253	0.658624	0.658624	0.315182	0.315182	0	0	0.315182	0.315182	0.0544548	0.0544548	0.315182	0.0544548	0	0.315182	0.315182	0.315182	0	0.315182	0.0544548	0.315182	0.315182	0	0.315182	0.478546	0	0	0.315182	0.315182	0.0544548	0.315182	0	0.0544548	0.315182	0	0.315182	0.0544548	0	0.0544548	0.315182	0	0	0	0.315182	0.315182	0.315182	0	0	0.315182	0.478546
254	0.113792	0.658624	0.478546	0.315182	0.478546	0.478546	0.315182	0	0.315182	0.478546	0.0544548	0	0	0	0.478546	0.0544548	0.315182	0.315182	0	0	0.315182	0	0	0.478546	0.478546	0.478546	0.478546	0	0	0	0	0.315182	0.315182	0	0.478546	0	0.315182	0.0544548	0.315182	0.0544548	0.315182	0.315182	0.478546	0.315182	0.0544548	0.478546	0.478546	0.315182	0
255	0.658624	0.658624	0.315182	0	0.315182	0.478546	0.478546	0.0544548	0.315182	0.315182	0.0544548	0.315182	0	0	0.315182	0.0544548	0.315182	0.315182	0.0544548	0.0544548	0.315182	0.0544548	0.315182	0.478546	0	0.315182	0.315182	0.0544548	0.315182	0.478546	0.478546	0.478546	0.478546	0.315182	0.0544548	0.478546	0.315182	0.0544548	0.478546	0	0.0544548	0.478546	0.315182	0	0.315182	0	0.315182	0.478546	0.315182
256	0.658624	0.113792	0.315182	0	0.478546	0.478546	0	0.478546	0.478546	0	0.315182	0	0	0.0544548	0.315182	0	0.315182	0	0.315182	0	0.478546	0.315182	0.315182	0.315182	0	0.315182	0.315182	0	0.315182	0.315182	0	0.0544548	0	0.315182	0.315182	0.315182	0	0.315182	0.315182	0.315182	0.315182	0	0.478546	0.315182	0.0544548	0	0.315182	0	0
257	0.658624	0	0.315182	0	0.315182	0.478546	0	0.0544548	0.315182	0.315182	0.478546	0.478546	0.315182	0.478546	0.478546	0.315182	0.315182	0.315182	0.478546	0.478546	0.315182	0	0	0.478546	0.0544548	0.315182	0	0.478546	0.478546	0	0.478546	0.478546	0.478546	0	0.315182	0.315182	0.315182	0.315182	0.478546	0.315182	0.478546	0.315182	0.315182	0	0	0	0.315182	0	0.478546
258	0.113792	0	0	0.315182	0.478546	0	0.478546	0.478546	0.315182	0.315182	0.315182	0.315182	0.478546	0.478546	0.315182	0.315182	0.315182	0.315182	0.0544548	0.478546	0.315182	0.478546	0.478546	0.478546	0.0544548	0.315182	0	0	0.478546	0	0	0.315182	0	0.478546	0.478546	0.478546	0.315182	0.478546	0.478546	0.478546	0.478546	0	0.478546	0.315182	0.315182	0.315182	0.315182	0.315182	0.0544548
259	1	1	0	0.315182	0.315182	0.315182	0.315182	0.315182	0.478546	0.315182	0.478546	0	0.478546	0.478546	0	0.315182	0.315182	0.315182	0	0.315182	0.315182	0.478546	0	0.315182	0.0544548	0	0.315182	0	0.478546	0.478546	0.478546	0.478546	0.315182	0.315182	0.478546	0	0	0.478546	0.478546	0.315182	0.478546	0.315182	0.478546	0.478546	0.478546	0.315182	0.0544548	0	0.0544548
260	1	0.113792	0.315182	0.315182	0	0.0544548	0.315182	0.315182	0.0544548	0.0544548	0.315182	0.315182	0.0544548	0	0.478546	0.315182	0.478546	0.315182	0.478546	0.478546	0.315182	0.315182	0.315182	0.315182	0.0544548	0.315182	0	0.315182	0.478546	0.315182	0.0544548	0	0.315182	0.478546	0.478546	0	0.315182	0.315182	0.478546	0.0544548	0.315182	0.315182	0.478546	0.0544548	0.315182	0.0544548	0.315182	0.0544548	0.478546
261	0	1	0	0	0	0.315182	0.315182	0.315182	0.478546	0	0.315182	0.315182	0.478546	0.0544548	0.315182	0	0.0544548	0.478546	0	0.315182	0	0.315182	0.315182	0.478546	0.478546	0.478546	0.478546	0.315182	0.478546	0.478546	0.315182	0.0544548	0.315182	0.478546	0	0.315182	0.0544548	0	0	0.478546	0.315182	0	0.478546	0.315182	0	0.478546	0.478546	0.478546	0
262	0.658624	0	0.315182	0.478546	0	0.315182	0.315182	0.478546	0.478546	0.315182	0.478546	0.478546	0.478546	0.315182	0.315182	0.0544548	0	0.315182	0.315182	0.315182	0.478546	0.315182	0	0.478546	0.315182	0.478546	0.478546	0.478546	0	0.478546	0.478546	0.478546	0.478546	0	0	0.315182	0.478546	0	0.315182	0.478546	0.478546	0.478546	0.478546	0.315182	0	0.315182	0.315182	0.315182	0.478546
263	1	1	0.478546	0.315182	0.315182	0.0544548	0	0.315182	0.478546	0.315182	0	0.315182	0.315182	0.315182	0.315182	0.315182	0	0.315182	0.478546	0.478546	0.315182	0.478546	0	0	0.0544548	0.315182	0	0.315182	0	0.315182	0.315182	0.0544548	0.478546	0.478546	0	0.478546	0.315182	0.478546	0.478546	0	0.315182	0.315182	0.0544548	0.315182	0.315182	0.315182	0	0	0.478546
264	0	0.658624	0.478546	0.478546	0.315182	0.315182	0.478546	0	0.478546	0.478546	0	0.315182	0	0	0.315182	0	0	0.0544548	0.315182	0	0.315182	0.0544548	0	0.315182	0.478546	0	0.315182	0.0544548	0.478546	0.315182	0.315182	0.315182	0.0544548	0.315182	0.315182	0.315182	0.478546	0.315182	0.478546	0.478546	0.315182	0.315182	0	0.315182	0.0544548	0.478546	0.315182	0.478546	0.478546
265	0.113792	0	0.315182	0.478546	0	0.478546	0.315182	0.478546	0	0.315182	0	0.0544548	0.478546	0.315182	0	0	0.478546	0.315182	0.315182	0	0.478546	0.315182	0.478546	0	0.478546	0.315182	0.315182	0.0544548	0	0	0.315182	0	0.0544548	0.315182	0.315182	0	0.478546	0.315182	0.478546	0.315182	0.478546	0.315182	0.478546	0.478546	0.315182	0.478546	0	0.315182	0.478546
266	0.658624	1	0	0.315182	0.478546	0	0.478546	0.315182	0	0.315182	0	0.315182	0.478546	0	0.0544548	0.0544548	0	0.315182	0	0.478546	0	0.315182	0.0544548	0.478546	0.478546	0.0544548	0	0.0544548	0.315182	0.315182	0.315182	0	0.478546	0.478546	0	0.315182	0	0.0544548	0	0.315182	0.478546	0.0544548	0.315182	0	0.478546	0.0544548	0.478546	0	0.315182
267	0.113792	0	0	0.315182	0	0	0.478546	0	0.478546	0.0544548	0.315182	0	0.315182	0	0.478546	0.315182	0	0.315182	0.478546	0	0.315182	0.478546	0	0.478546	0	0	0.478546	0.478546	0.315182	0	0.478546	0.0544548	0.315182	0.478546	0.315182	0	0.0544548	0.315182	0.315182	0.478546	0.478546	0.315182	0.478546	0.315182	0.478546	0.478546	0.315182	0.0544548	0.478546
268	1	0	0.478546	0.478546	0.478546	0	0	0.478546	0	0.478546	0	0.315182	0.478546	0	0.478546	0.478546	0	0.0544548	0.315182	0.315182	0	0.0544548	0.478546	0	0.315182	0.315182	0.0544548	0.315182	0	0.478546	0.478546	0.315182	0.315182	0.315182	0.315182	0	0	0.0544548	0	0.315182	0.478546	0	0.478546	0	0.315182	0.315182	0.315182	0	0.478546
269	0.658624	0	0.315182	0.478546	0.315182	0	0.315182	0	0.315182	0.478546	0.315182	0.478546	0.478546	0.315182	0.315182	0	0.315182	0.315182	0	0.478546	0.315182	0	0.315182	0.478546	0.478546	0	0.315182	0	0.315182	0.0544548	0.315182	0.478546	0.478546	0.478546	0.478546	0	0.315182	0.315182	0	0.315182	0.478546	0.478546	0.315182	0.315182	0.315182	0.0544548	0.315182	0.478546	0.315182
270	0	0	0.478546	0.315182	0.478546	0.478546	0.0544548	0.315182	0.478546	0	0.315182	0.0544548	0.478546	0.315182	0.315182	0.315182	0.315182	0.315182	0	0.315182	0.315182	0.315182	0.478546	0.315182	0.0544548	0	0	0.315182	0.478546	0.478546	0.315182	0.315182	0.315182	0.315182	0.478546	0.478546	0.315182	0.478546	0.0544548	0.315182	0.315182	0.0544548	0.315182	0	0.478546	0.478546	0.0544548	0	0
271	0.113792	0	0.315182	0	0.478546	0.478546	0	0.478546	0	0.0544548	0	0.315182	0.478546	0.478546	0.315182	0.478546	0.0544548	0.0544548	0.478546	0.315182	0.315182	0.478546	0.478546	0.315182	0.478546	0.0544548	0.315182	0.478546	0.315182	0.315182	0.315182	0.0544548	0.315182	0.315182	0.0544548	0.478546	0.478546	0	0.315182	0.315182	0	0.315182	0.478546	0.478546	0.478546	0.315182	0.315182	0	0.315182
272	0	0.658624	0.0544548	0.315182	0.0544548	0.0544548	0	0.478546	0	0	0.315182	0.478546	0.478546	0.0544548	0.0544548	0.315182	0.315182	0.0544548	0.315182	0	0.315182	0.478546	0.315182	0.0544548	0.315182	0.315182	0.315182	0.478546	0.315182	0.478546	0.315182	0	0	0.0544548	0	0	0	0	0.315182	0	0.478546	0.478546	0.478546	0	0.478546	0.315182	0.0544548	0.0544548	0.315182
273	0.658624	0.658624	0.315182	0.315182	0.315182	0.0544548	0.315182	0	0.315182	0.315182	0.315182	0.478546	0	0	0.0544548	0.315182	0	0.478546	0.315182	0.315182	0.0544548	0.478546	0.315182	0.315182	0.478546	0.478546	0.315182	0.478546	0.0544548	0.478546	0.478546	0.478546	0	0.478546	0.315182	0	0.478546	0.315182	0.478546	0.315182	0.0544548	0	0.315182	0.315182	0	0.315182	0	0	0.478546
274	0	1	0.478546	0.478546	0.315182	0.315182	0	0.315182	0	0.478546	0	0.0544548	0	0.315182	0.478546	0.478546	0	0.315182	0.315182	0.0544548	0	0.478546	0.315182	0.478546	0.315182	0.315182	0.478546	0.0544548	0.315182	0.315182	0.0544548	0.315182	0.0544548	0.315182	0.478546	0.0544548	0.315182	0.315182	0	0.478546	0.315182	0	0	0.315182	0.315182	0.315182	0	0.315182	0.315182
275	1	0.113792	0.315182	0.315182	0	0.315182	0	0.478546	0.315182	0.478546	0.478546	0.315182	0.478546	0.478546	0.478546	0.478546	0.315182	0.315182	0.478546	0.315182	0.315182	0.315182	0.315182	0.315182	0	0.315182	0.0544548	0.478546	0.478546	0.478546	0	0.315182	0.478546	0.478546	0	0.0544548	0	0	0.478546	0.478546	0.478546	0	0.478546	0.478546	0.315182	0.478546	0	0.315182	0.0544548
276	1	0	0.315182	0.315182	0.315182	0	0.478546	0.315182	0.0544548	0.315182	0	0.0544548	0	0.0544548	0.315182	0.478546	0.315182	0	0.315182	0.315182	0.478546	0.0544548	0.315182	0.315182	0	0.315182	0.315182	0	0.315182	0.315182	0.315182	0.315182	0.478546	0.315182	0	0.478546	0	0.478546	0.0544548	0.478546	0.315182	0.315182	0.315182	0.0544548	0.478546	0.315182	0	0.0544548	0.0544548
277	0.658624	0	0.315182	0.315182	0.478546	0.315182	0.0544548	0.478546	0.315182	0.315182	0.315182	0.478546	0.478546	0.478546	0	0.315182	0.0544548	0.315182	0	0.478546	0.315182	0.315182	0.315182	0.315182	0.478546	0	0.315182	0.0544548	0.315182	0	0.478546	0.478546	0.478546	0.478546	0.478546	0	0.315182	0.0544548	0.315182	0.0544548	0.0544548	0.478546	0.315182	0.478546	0.315182	0.315182	0.0544548	0	0.315182
278	0.658624	0	0.478546	0	0.478546	0.315182	0	0	0.315182	0.478546	0.315182	0.478546	0.478546	0	0.315182	0.0544548	0.478546	0.315182	0.478546	0.0544548	0.478546	0.478546	0.315182	0.0544548	0.478546	0	0.0544548	0	0.478546	0.478546	0.478546	0.0544548	0.0544548	0.0544548	0.478546	0.478546	0.315182	0.478546	0.0544548	0	0.0544548	0.315182	0.315182	0.478546	0.478546	0.315182	0	0	0.315182
279	0.658624	1	0	0.478546	0	0	0	0.478546	0.478546	0	0	0.0544548	0.478546	0	0.315182	0.478546	0.478546	0.315182	0.478546	0.315182	0	0.0544548	0.0544548	0.315182	0.315182	0.478546	0.0544548	0.0544548	0.0544548	0.478546	0.478546	0.478546	0.478546	0.478546	0.478546	0.315182	0.315182	0.478546	0.478546	0.478546	0.478546	0.315182	0.315182	0.315182	0.315182	0.315182	0	0.0544548	0
280	0.658624	0	0.478546	0.478546	0	0	0.478546	0	0	0.478546	0.315182	0.315182	0.315182	0.478546	0	0.315182	0.315182	0.315182	0.478546	0	0.315182	0.315182	0.0544548	0.315182	0.315182	0.315182	0.478546	0.478546	0.315182	0.315182	0.0544548	0.478546	0.315182	0.315182	0.315182	0.315182	0.315182	0	0.0544548	0.315182	0.315182	0.0544548	0	0.478546	0.478546	0.478546	0	0.478546	0.478546
281	0.658624	1	0.315182	0.0544548	0.315182	0.315182	0.478546	0.315182	0.0544548	0.0544548	0.478546	0	0	0.478546	0.315182	0.0544548	0.478546	0	0.315182	0.315182	0.478546	0	0.478546	0.478546	0.315182	0.478546	0	0	0.0544548	0.315182	0.315182	0.478546	0	0.0544548	0.478546	0.315182	0.0544548	0.478546	0.315182	0.315182	0	0.478546	0.0544548	0.315182	0	0.0544548	0.478546	0	0.478546
282	0.658624	1	0.315182	0	0.0544548	0	0.315182	0.315182	0.315182	0.315182	0	0.315182	0.0544548	0	0	0.0544548	0	0.478546	0.315182	0.0544548	0.478546	0.0544548	0.315182	0.0544548	0.315182	0.315182	0	0	0.315182	0.0544548	0.315182	0	0.0544548	0	0.478546	0.315182	0.478546	0	0.478546	0.478546	0	0.315182	0.315182	0	0.315182	0.315182	0.478546	0	0.478546
283	0.658624	1	0.478546	0.315182	0.478546	0.315182	0.478546	0.0544548	0.315182	0.315182	0	0	0.315182	0	0	0.478546	0.478546	0	0.315182	0.315182	0.315182	0.0544548	0.315182	0.315182	0.315182	0.315182	0.0544548	0.478546	0.0544548	0.478546	0.478546	0.478546	0	0.315182	0.0544548	0	0.315182	0	0.315182	0.315182	0.478546	0.315182	0.478546	0.478546	0.315182	0.478546	0	0.478546	0.0544548
284	1	0	0.478546	0.478546	0	0.478546	0.315182	0.478546	0.315182	0	0	0.0544548	0.478546	0.315182	0.315182	0.0544548	0.478546	0.315182	0	0.315182	0.315182	0.0544548	0.315182	0	0.0544548	0.478546	0.315182	0	0.315182	0	0	0.315182	0	0.315182	0.315182	0.0544548	0.315182	0.0544548	0.315182	0.0544548	0	0	0.315182	0.315182	0	0.478546	0.478546	0	0.315182
285	0.113792	0.658624	0.315182	0.315182	0.315182	0.315182	0.0544548	0.478546	0	0	0.315182	0	0.315182	0.0544548	0.478546	0.315182	0.478546	0.315182	0.315182	0.315182	0	0.315182	0	0.315182	0.315182	0.478546	0.0544548	0.0544548	0	0	0.315182	0.478546	0.315182	0.0544548	0.478546	0	0	0.0544548	0.315182	0.315182	0.315182	0.315182	0.478546	0	0.0544548	0.315182	0.315182	0.478546	0.478546
286	0.658624	0.658624	0.0544548	0.315182	0.0544548	0.315182	0.478546	0.315182	0.0544548	0.315182	0.315182	0.0544548	0.478546	0.478546	0	0.478546	0.478546	0.315182	0.0544548	0.478546	0.315182	0.315182	0	0.478546	0.0544548	0.315182	0.0544548	0.0544548	0.478546	0.315182	0.315182	0.315182	0.315182	0.478546	0.315182	0.315182	0	0.478546	0	0.315182	0.0544548	0.0544548	0.315182	0.315182	0.315182	0.315182	0.0544548	0.315182	0.315182
287	1	0	0.478546	0.478546	0.315182	0	0	0.478546	0.315182	0	0.315182	0.0544548	0.315182	0.478546	0.0544548	0.315182	0.0544548	0.315182	0.315182	0.315182	0.478546	0.478546	0.315182	0.478546	0.478546	0.478546	0.315182	0.0544548	0.315182	0	0.315182	0.0544548	0.315182	0.315182	0.315182	0.0544548	0.315182	0.315182	0	0.315182	0.315182	0	0.478546	0.0544548	0	0.315182	0.0544548	0.0544548	0.315182
288	1	0	0.478546	0.478546	0.478546	0	0.478546	0.478546	0	0.315182	0.478546	0.315182	0.315182	0.478546	0.315182	0.478546	0.478546	0.0544548	0.0544548	0	0	0.315182	0.315182	0	0.315182	0.478546	0	0.315182	0.478546	0.478546	0.315182	0	0.478546	0.0544548	0.315182	0.478546	0	0.478546	0.315182	0.478546	0	0.315182	0.315182	0.315182	0.478546	0.315182	0.0544548	0.478546	0.478546
289	1	0.658624	0.315182	0.315182	0.315182	0.478546	0.0544548	0	0	0.478546	0	0	0.478546	0	0	0.0544548	0.478546	0.315182	0.0544548	0.315182	0.315182	0.478546	0.315182	0.315182	0	0.478546	0.478546	0.478546	0.478546	0	0	0.0544548	0.315182	0.0544548	0.315182	0.315182	0.0544548	0.315182	0.315182	0.315182	0.315182	0.315182	0.0544548	0.478546	0.478546	0.478546	0.478546	0.315182	0.0544548
290	0.658624	0	0	0.478546	0.478546	0.0544548	0.315182	0.315182	0	0	0	0	0.478546	0.315182	0	0.0544548	0.315182	0.315182	0	0.315182	0.315182	0.315182	0.315182	0	0.478546	0.315182	0.315182	0.315182	0.315182	0.0544548	0.478546	0.315182	0.0544548	0.0544548	0	0.0544548	0.478546	0.315182	0.478546	0.478546	0.315182	0.315182	0.478546	0.0544548	0.478546	0.0544548	0.315182	0.478546	0.478546
291	0	0.658624	0.315182	0.315182	0.478546	0.315182	0.478546	0	0.315182	0.478546	0.478546	0	0	0	0.0544548	0.315182	0.315182	0.315182	0.478546	0.315182	0.478546	0.315182	0.0544548	0.478546	0.478546	0	0.478546	0.315182	0	0.478546	0.0544548	0.315182	0	0.315182	0.315182	0	0.315182	0.478546	0.478546	0.478546	0.315182	0	0.0544548	0.315182	0.315182	0.0544548	0.315182	0.0544548	0.478546
292	0.658624	0.658624	0.0544548	0	0.478546	0.315182	0.478546	0.315182	0.0544548	0.315182	0	0.315182	0.478546	0.478546	0.478546	0.315182	0.315182	0.315182	0	0.478546	0	0	0	0.0544548	0.315182	0.315182	0.0544548	0.478546	0.315182	0.315182	0.0544548	0.0544548	0.315182	0.315182	0.478546	0.478546	0.315182	0	0	0.0544548	0	0.478546	0.478546	0	0.0544548	0.478546	0.0544548	0.315182	0.0544548
293	0.113792	0.658624	0.315182	0.0544548	0	0.315182	0.315182	0.315182	0	0.478546	0.478546	0.478546	0	0.0544548	0.0544548	0	0	0.315182	0.315182	0.315182	0.478546	0.315182	0.315182	0.0544548	0	0.478546	0.315182	0.478546	0.315182	0.315182	0.315182	0.0544548	0.0544548	0.478546	0.315182	0.0544548	0.478546	0	0	0.315182	0.0544548	0.315182	0.315182	0.315182	0.315182	0.315182	0.315182	0.478546	0.315182
294	1	1	0.478546	0.315182	0	0.315182	0.0544548	0	0.315182	0.0544548	0.0544548	0.0544548	0.315182	0.478546	0.478546	0	0.315182	0.315182	0.315182	0.315182	0.478546	0.315182	0.315182	0.0544548	0.315182	0.478546	0.0544548	0	0.315182	0.478546	0.478546	0.315182	0.0544548	0.478546	0	0.478546	0.478546	0	0.315182	0.478546	0.315182	0.0544548	0.315182	0	0	0.0544548	0.315182	0.478546	0.478546
295	1	1	0	0	0.478546	0.478546	0.478546	0	0.315182	0.315182	0	0.315182	0	0	0.0544548	0.478546	0.478546	0.315182	0.478546	0.0544548	0.315182	0.315182	0.315182	0.478546	0.315182	0	0.315182	0.315182	0.315182	0.0544548	0.315182	0.478546	0.478546	0.0544548	0	0.0544548	0.478546	0.315182	0.315182	0	0.478546	0.478546	0.478546	0.315182	0	0.0544548	0.315182	0.0544548	0.478546
296	0.658624	0.658624	0.478546	0.315182	0.0544548	0	0.478546	0	0	0.478546	0.315182	0	0.0544548	0.478546	0.315182	0.0544548	0	0.315182	0.478546	0.315182	0	0.478546	0.0544548	0.0544548	0	0	0.315182	0.315182	0.478546	0.478546	0.478546	0.478546	0.478546	0.0544548	0.315182	0.315182	0	0.0544548	0.315182	0.315182	0.315182	0.478546	0.0544548	0.315182	0.0544548	0.315182	0	0.478546	0.0544548
297	0	1	0	0	0.478546	0.0544548	0	0	0.315182	0.315182	0.315182	0	0.315182	0.0544548	0.315182	0.478546	0.478546	0	0	0.478546	0.478546	0	0.315182	0.315182	0	0.0544548	0.0544548	0.478546	0.315182	0.0544548	0.315182	0.478546	0.478546	0.478546	0.478546	0.478546	0.478546	0	0.315182	0.478546	0	0.315182	0.315182	0	0.315182	0.315182	0.315182	0.0544548	0.315182
298	1	0.658624	0.0544548	0.478546	0.478546	0.478546	0.478546	0.478546	0.0544548	0.315182	0	0.315182	0.478546	0.315182	0.0544548	0.315182	0.315182	0.0544548	0.315182	0.315182	0.0544548	0.478546	0.478546	0.315182	0.478546	0.315182	0	0.315182	0	0.478546	0.478546	0.315182	0.315182	0.478546	0	0.315182	0.315182	0.478546	0	0	0.0544548	0.478546	0.315182	0	0.315182	0.478546	0.315182	0.315182	0.315182
299	0.658624	0.113792	0	0.315182	0.478546	0.315182	0.478546	0	0.315182	0.315182	0	0.315182	0.478546	0.478546	0.478546	0	0.478546	0.315182	0.478546	0.315182	0.478546	0.315182	0.315182	0.315182	0	0.315182	0.315182	0.478546	0.0544548	0.0544548	0.478546	0.315182	0	0.315182	0.0544548	0	0.478546	0	0.0544548	0.315182	0.315182	0	0.315182	0.315182	0.478546	0.0544548	0	0.478546	0.478546
300	1	1	0	0	0	0	0.478546	0	0.478546	0.478546	0	0.0544548	0.315182	0	0.315182	0	0	0	0	0.0544548	0.478546	0.478546	0	0.478546	0.315182	0.478546	0.478546	0.0544548	0	0.315182	0.478546	0.315182	0.315182	0.478546	0.478546	0.478546	0.478546	0.315182	0.315182	0.315182	0	0.478546	0	0	0.315182	0.315182	0	0.315182	0.0544548
301	1	0	0.315182	0	0	0.315182	0	0.478546	0.478546	0.478546	0.315182	0.315182	0.315182	0.315182	0	0.315182	0.315182	0.0544548	0	0.0544548	0.315182	0.315182	0	0.315182	0.315182	0.315182	0.478546	0.315182	0.315182	0.0544548	0.478546	0.0544548	0.315182	0.0544548	0	0	0.315182	0.315182	0.478546	0	0	0.315182	0.478546	0.478546	0.478546	0.478546	0	0	0.315182
302	0.113792	0.113792	0.0544548	0.478546	0.315182	0.0544548	0.315182	0.315182	0.0544548	0.315182	0	0.478546	0.478546	0	0.478546	0.478546	0.315182	0	0.478546	0.315182	0.0544548	0	0	0.478546	0.478546	0	0.478546	0.315182	0	0.315182	0.478546	0.478546	0.478546	0.315182	0.315182	0.315182	0.315182	0.315182	0.315182	0.0544548	0.315182	0.315182	0.315182	0.315182	0.315182	0	0.478546	0.478546	0.315182
303	1	0	0.315182	0.315182	0.0544548	0.315182	0.0544548	0.478546	0.315182	0.478546	0.315182	0.315182	0.315182	0.315182	0.315182	0.315182	0	0.0544548	0	0.315182	0.478546	0	0.478546	0.478546	0.315182	0.315182	0.0544548	0.478546	0	0.315182	0.478546	0	0.315182	0.478546	0.315182	0.478546	0.315182	0.315182	0.315182	0.315182	0.0544548	0.315182	0.315182	0.315182	0.478546	0	0.0544548	0.478546	0.478546
304	0.658624	1	0.478546	0.315182	0	0	0.478546	0	0.315182	0.478546	0	0.478546	0.315182	0	0.315182	0.478546	0.315182	0.478546	0.478546	0	0.0544548	0.315182	0	0.0544548	0.478546	0	0.315182	0.478546	0.478546	0.315182	0.478546	0	0	0	0	0.0544548	0.478546	0	0	0.478546	0	0	0.315182	0	0.315182	0.478546	0.315182	0	0.315182
305	0.658624	1	0.478546	0	0.315182	0.315182	0.315182	0.478546	0.0544548	0.478546	0.315182	0.315182	0.315182	0	0	0	0.315182	0.478546	0.478546	0.315182	0.315182	0.315182	0	0	0.478546	0.315182	0.478546	0.315182	0.315182	0	0.315182	0.315182	0.315182	0.315182	0	0.0544548	0	0.478546	0.478546	0	0.315182	0.315182	0.315182	0	0	0.0544548	0	0.0544548	0.478546
306	0.658624	0.113792	0.0544548	0.315182	0	0	0.0544548	0.315182	0.478546	0.478546	0.0544548	0.315182	0.315182	0.478546	0.478546	0.0544548	0.315182	0.478546	0.478546	0.0544548	0.315182	0.315182	0	0	0.0544548	0.478546	0.478546	0.478546	0	0.315182	0.315182	0	0.478546	0.478546	0.315182	0.478546	0.478546	0.315182	0.478546	0.315182	0.0544548	0.315182	0.0544548	0.0544548	0.0544548	0.315182	0.478546	0.0544548	0.315182
307	1	0.658624	0.478546	0.478546	0	0.315182	0.315182	0	0.315182	0	0.478546	0.478546	0.0544548	0.315182	0.315182	0.0544548	0.315182	0.0544548	0.478546	0.478546	0.315182	0.478546	0.315182	0.0544548	0.315182	0.478546	0.478546	0.478546	0	0.315182	0.0544548	0.0544548	0.315182	0.315182	0	0.315182	0.478546	0.315182	0.315182	0.478546	0	0.315182	0.478546	0	0	0.478546	0.315182	0.315182	0
308	0	0.113792	0.0544548	0.478546	0.315182	0.478546	0.315182	0	0.315182	0.478546	0	0.0544548	0.478546	0.315182	0.315182	0.478546	0.315182	0.315182	0.0544548	0.0544548	0.315182	0.478546	0.315182	0.478546	0.478546	0.315182	0.478546	0.0544548	0	0.315182	0.478546	0	0.0544548	0.315182	0.478546	0.478546	0	0.0544548	0	0.478546	0.478546	0.315182	0.478546	0.315182	0	0.478546	0.0544548	0.478546	0.478546
309	1	0.658624	0.478546	0.0544548	0	0.478546	0.315182	0.0544548	0	0.478546	0.315182	0.315182	0.315182	0.315182	0.315182	0.315182	0.0544548	0	0.478546	0.315182	0.315182	0.315182	0.315182	0.315182	0	0.315182	0.315182	0.478546	0.315182	0.478546	0.315182	0	0.315182	0.315182	0.315182	0	0.0544548	0.315182	0.315182	0.315182	0.315182	0.0544548	0.315182	0.315182	0.315182	0.315182	0	0.478546	0.315182
310	0.658624	0	0	0.315182	0.478546	0.478546	0.315182	0.478546	0.315182	0	0	0.315182	0	0	0	0.315182	0.315182	0.0544548	0.315182	0.315182	0.315182	0.478546	0	0.478546	0.478546	0.315182	0.315182	0.315182	0	0	0.0544548	0.315182	0.315182	0.315182	0.0544548	0	0.315182	0.315182	0.478546	0.478546	0.478546	0	0.315182	0.315182	0.315182	0.0544548	0	0	0.315182
311	0	0.658624	0	0.315182	0.315182	0.315182	0.315182	0.0544548	0.315182	0	0.315182	0.315182	0.315182	0.478546	0.478546	0.315182	0.0544548	0.478546	0.478546	0	0.478546	0.478546	0.478546	0.315182	0.315182	0.0544548	0	0.315182	0.478546	0	0.315182	0.315182	0	0.0544548	0.478546	0.315182	0.315182	0.478546	0	0.478546	0.478546	0	0.478546	0.478546	0.478546	0.315182	0.0544548	0.315182	0.0544548
312	0.113792	0.658624	0	0.315182	0	0.478546	0.0544548	0.478546	0	0.315182	0.478546	0.478546	0.478546	0.315182	0.478546	0.478546	0.315182	0.0544548	0.315182	0.315182	0.315182	0.315182	0.0544548	0.315182	0.478546	0.478546	0.315182	0.315182	0.478546	0	0.315182	0.315182	0	0.478546	0.315182	0.315182	0	0.478546	0.315182	0.315182	0.315182	0.478546	0.315182	0.0544548	0.315182	0.478546	0.478546	0	0.315182
313	0.658624	1	0.478546	0.315182	0.0544548	0.0544548	0.315182	0.315182	0.0544548	0	0.315182	0.0544548	0.0544548	0.478546	0.315182	0	0.315182	0.478546	0.478546	0.315182	0.315182	0.315182	0.315182	0	0.478546	0	0.478546	0.478546	0.315182	0.315182	0	0.478546	0	0.315182	0.478546	0.478546	0.315182	0.478546	0.478546	0.315182	0.0544548	0	0.315182	0.315182	0	0	0.478546	0.315182	0.315182
314	1	0	0	0.478546	0.478546	0	0.315182	0	0.478546	0.478546	0.315182	0.315182	0.0544548	0.315182	0.0544548	0	0.315182	0.0544548	0	0.0544548	0.315182	0.315182	0.315182	0	0.315182	0.315182	0	0.315182	0	0.478546	0.315182	0.0544548	0.315182	0.478546	0	0	0.0544548	0.315182	0	0.315182	0.478546	0.315182	0.315182	0.0544548	0.0544548	0	0.478546	0	0.478546
315	0.658624	0.113792	0	0.0544548	0.315182	0.478546	0.0544548	0.478546	0.478546	0.315182	0.478546	0.315182	0.478546	0.478546	0.315182	0	0.0544548	0	0.315182	0.478546	0.478546	0.478546	0.478546	0.315182	0.478546	0.478546	0.315182	0.315182	0.0544548	0	0	0.478546	0.478546	0.315182	0.478546	0.478546	0.478546	0.0544548	0.478546	0.478546	0.315182	0	0	0.478546	0.315182	0.315182	0.478546	0.0544548	0.0544548
316	0.658624	0.658624	0	0.315182	0.478546	0	0.315182	0.478546	0	0.315182	0.478546	0.315182	0.315182	0.315182	0	0.315182	0.478546	0	0.478546	0.315182	0.478546	0.478546	0.315182	0	0.315182	0.315182	0	0.0544548	0.478546	0.315182	0.478546	0.478546	0	0.315182	0	0	0.0544548	0	0.478546	0.478546	0.0544548	0.315182	0.315182	0.478546	0	0.315182	0.478546	0.478546	0.478546
317	0.658624	0	0.478546	0.0544548	0.315182	0.0544548	0.315182	0.0544548	0.315182	0.315182	0.478546	0.315182	0	0.315182	0.478546	0.0544548	0.478546	0.478546	0.478546	0.315182	0	0	0.315182	0.478546	0.478546	0.315182	0	0.315182	0.478546	0.478546	0.478546	0	0.478546	0.0544548	0.315182	0.315182	0.478546	0.478546	0.478546	0.315182	0.478546	0	0	0.0544548	0.315182	0.315182	0.315182	0	0.0544548
318	1	0	0.315182	0.478546	0.478546	0.315182	0	0.315182	0.315182	0.315182	0.0544548	0.0544548	0.315182	0.315182	0	0.315182	0.478546	0	0.315182	0.478546	0	0.315182	0.315182	0.315182	0.0544548	0	0.0544548	0	0.478546	0.478546	0.478546	0.315182	0.478546	0.315182	0.0544548	0.315182	0.315182	0	0.315182	0	0.478546	0	0.315182	0.478546	0	0.0544548	0.315182	0.315182	0.478546
319	1	0.113792	0.315182	0.478546	0.315182	0.478546	0.315182	0.0544548	0	0.315182	0.0544548	0.315182	0.315182	0.478546	0.315182	0.0544548	0.315182	0.315182	0.478546	0.478546	0	0.315182	0.315182	0.0544548	0	0.478546	0.315182	0.315182	0.478546	0.315182	0	0.478546	0.315182	0.478546	0.0544548	0	0.0544548	0.315182	0	0	0.0544548	0	0.478546	0.478546	0.315182	0	0.315182	0.478546	0.315182
320	0.658624	0.658624	0.0544548	0.0544548	0.315182	0.315182	0.478546	0.315182	0	0.315182	0.0544548	0.315182	0.315182	0	0.315182	0.0544548	0.478546	0	0.315182	0.0544548	0	0.315182	0.315182	0	0.315182	0.478546	0	0.315182	0.315182	0	0.478546	0	0.478546	0.478546	0.478546	0.315182	0.0544548	0.315182	0	0.478546	0.478546	0	0.315182	0.478546	0.478546	0.478546	0.315182	0.478546	0.478546
321	0	1	0	0.478546	0.478546	0.478546	0.315182	0.478546	0.315182	0	0.315182	0.478546	0.315182	0.478546	0.0544548	0.478546	0.478546	0.315182	0.0544548	0.0544548	0.315182	0	0.478546	0.315182	0	0.315182	0.315182	0.0544548	0.315182	0.315182	0.315182	0.478546	0	0	0.315182	0.478546	0.478546	0	0.315182	0.315182	0	0.0544548	0.478546	0.0544548	0.315182	0.0544548	0.315182	0.0544548	0.0544548
322	0	1	0.478546	0.478546	0.478546	0	0.315182	0.315182	0.478546	0.0544548	0.315182	0.0544548	0.315182	0.0544548	0.478546	0.0544548	0.478546	0.478546	0.478546	0.0544548	0	0.315182	0.315182	0.0544548	0	0.478546	0.315182	0.478546	0	0.0544548	0.0544548	0.478546	0.315182	0.478546	0.478546	0.315182	0.0544548	0.315182	0	0.315182	0.315182	0.478546	0.478546	0.478546	0.315182	0	0.0544548	0.315182	0.315182
323	0	0.658624	0.315182	0.315182	0.315182	0	0	0.315182	0	0.315182	0.478546	0.478546	0.315182	0.478546	0	0.315182	0	0.315182	0.315182	0.315182	0	0.478546	0.315182	0.315182	0.478546	0.0544548	0.315182	0.0544548	0.478546	0.478546	0.478546	0	0.315182	0.478546	0.478546	0	0.315182	0.478546	0.478546	0.478546	0	0.478546	0.315182	0.478546	0	0.315182	0.478546	0.315182	0.315182
324	0.658624	1	0.315182	0.0544548	0.478546	0	0.0544548	0.478546	0.315182	0.315182	0.0544548	0.478546	0.315182	0.478546	0.315182	0.478546	0	0.315182	0	0.478546	0	0.315182	0.478546	0.478546	0.478546	0.315182	0.315182	0.315182	0.0544548	0	0.315182	0.0544548	0	0.0544548	0.478546	0.315182	0.478546	0	0.478546	0.478546	0.315182	0.478546	0.478546	0	0.315182	0.478546	0.478546	0.315182	0.315182
325	0.113792	0.658624	0.478546	0.478546	0.315182	0	0.315182	0.478546	0.0544548	0.0544548	0.315182	0	0.315182	0.478546	0	0.315182	0.315182	0	0.478546	0.315182	0.315182	0.315182	0.315182	0.315182	0.315182	0.315182	0.0544548	0.315182	0.315182	0.315182	0.315182	0.315182	0	0.315182	0.315182	0	0.0544548	0.478546	0.315182	0.315182	0.0544548	0	0.478546	0	0.478546	0.478546	0.315182	0.478546	0.478546
326	0.113792	0.113792	0	0.478546	0.478546	0.478546	0.315182	0.478546	0	0.315182	0	0.315182	0.315182	0.478546	0.315182	0	0	0	0.315182	0.478546	0.315182	0.0544548	0.315182	0	0	0.478546	0.315182	0.478546	0.0544548	0	0.315182	0.315182	0.315182	0.0544548	0.315182	0	0.315182	0.315182	0	0	0.478546	0.478546	0.0544548	0.315182	0	0.478546	0.478546	0	0.315182
327	1	1	0.478546	0.315182	0.478546	0.315182	0.315182	0	0.0544548	0.315182	0.315182	0.478546	0.315182	0.0544548	0	0.315182	0.478546	0	0.478546	0.315182	0.0544548	0.315182	0.315182	0	0	0.478546	0.315182	0.0544548	0.0544548	0	0.315182	0.315182	0	0.0544548	0.478546	0.478546	0.315182	0.478546	0.315182	0.315182	0.315182	0	0.315182	0.0544548	0.0544548	0	0.478546	0.478546	0.478546
328	1	0.658624	0.0544548	0.315182	0.0544548	0.315182	0.478546	0	0.478546	0.478546	0.478546	0.315182	0.0544548	0.0544548	0.315182	0.315182	0.0544548	0.315182	0.0544548	0	0.0544548	0.0544548	0.478546	0.315182	0.315182	0.0544548	0.315182	0.478546	0	0.315182	0.315182	0.315182	0	0.315182	0.478546	0	0.315182	0.478546	0.315182	0.315182	0.0544548	0.478546	0.478546	0.478546	0.315182	0	0.478546	0	0
329	0	0.113792	0	0.315182	0	0	0.0544548	0.315182	0.315182	0.478546	0	0.315182	0.315182	0.315182	0.478546	0.315182	0.478546	0.315182	0.315182	0.315182	0.478546	0.478546	0	0.478546	0.478546	0.0544548	0	0	0.315182	0.478546	0.478546	0.315182	0	0.315182	0.315182	0.0544548	0.315182	0.315182	0.0544548	0	0.478546	0.315182	0.0544548	0.478546	0.315182	0.315182	0.315182	0.315182	0.0544548
330	1	0	0.478546	0.478546	0.478546	0.315182	0.0544548	0.478546	0.315182	0.315182	0.315182	0	0	0	0.478546	0.478546	0.315182	0.315182	0	0.315182	0.0544548	0	0.478546	0.0544548	0	0.478546	0	0.0544548	0.478546	0.315182	0.315182	0	0.478546	0.478546	0	0.478546	0.478546	0.315182	0	0.315182	0	0.315182	0.0544548	0.315182	0.315182	0.478546	0.315182	0.0544548	0.478546
331	0	0	0.478546	0.0544548	0	0.315182	0.478546	0.478546	0	0.315182	0.0544548	0	0.0544548	0.478546	0.315182	0.315182	0.0544548	0.315182	0.315182	0.315182	0	0.315182	0.478546	0.478546	0.478546	0.0544548	0.315182	0.315182	0.478546	0.315182	0.0544548	0.478546	0	0.478546	0.478546	0.315182	0	0.315182	0.478546	0.315182	0.0544548	0	0.478546	0.315182	0.478546	0.315182	0.0544548	0.315182	0.315182
332	0.113792	1	0.315182	0.315182	0.315182	0.478546	0.0544548	0.315182	0.478546	0.478546	0.315182	0.315182	0.478546	0.0544548	0	0.315182	0.315182	0	0.315182	0.315182	0.478546	0.478546	0.315182	0.315182	0.315182	0.315182	0	0.0544548	0.478546	0.478546	0.315182	0.478546	0.315182	0.478546	0.478546	0	0.315182	0.478546	0.478546	0.0544548	0.478546	0	0	0.0544548	0	0	0	0.315182	0.315182
333	0.113792	0.658624	0.315182	0.0544548	0.478546	0.478546	0.478546	0.315182	0.315182	0.478546	0	0.478546	0.0544548	0.478546	0.0544548	0.478546	0.315182	0.478546	0.478546	0.0544548	0.478546	0.0544548	0	0.478546	0.478546	0.0544548	0.478546	0.478546	0.0544548	0.0544548	0.315182	0.315182	0	0.315182	0.0544548	0.0544548	0.0544548	0.478546	0	0.315182	0.315182	0.478546	0.478546	0	0	0.315182	0.315182	0	0.478546
334	0.658624	0.658624	0	0.315182	0.315182	0	0.315182	0.478546	0	0.315182	0	0.315182	0.315182	0.315182	0	0.315182	0.315182	0.478546	0.0544548	0.478546	0.315182	0.478546	0.478546	0.315182	0.315182	0.315182	0.315182	0.315182	0.315182	0	0.0544548	0.478546	0.0544548	0.315182	0.315182	0.315182	0.315182	0.315182	0	0	0.478546	0.315182	0.478546	0.478546	0.478546	0.315182	0.478546	0.315182	0.315182
335	0.658624	0.113792	0.315182	0.478546	0.0544548	0.315182	0.315182	0.478546	0	0.315182	0.478546	0	0.315182	0.0544548	0	0.315182	0.315182	0.0544548	0.315182	0.315182	0	0.315182	0.478546	0	0.315182	0.478546	0	0.315182	0.478546	0.315182	0.0544548	0.315182	0.315182	0.315182	0.315182	0	0.315182	0.478546	0.315182	0.0544548	0.478546	0	0.478546	0.478546	0	0.315182	0.478546	0.315182	0.315182
336	1	0	0.478546	0.315182	0.315182	0.478546	0.478546	0	0.0544548	0.0544548	0.478546	0.315182	0.315182	0.0544548	0.315182	0.315182	0.315182	0.315182	0.315182	0.0544548	0.315182	0.0544548	0.478546	0.0544548	0.315182	0.315182	0	0.315182	0.315182	0.478546	0.315182	0.478546	0.478546	0	0	0	0.315182	0.315182	0	0.315182	0.315182	0.0544548	0	0.0544548	0	0	0.315182	0.0544548	0
337	0.658624	0	0.315182	0.315182	0.478546	0	0.315182	0	0.478546	0.478546	0	0.315182	0.315182	0	0.0544548	0	0.478546	0	0.315182	0.478546	0.315182	0.315182	0.315182	0.315182	0.0544548	0.478546	0.315182	0.315182	0.315182	0	0.0544548	0.478546	0	0.315182	0.315182	0	0.315182	0.315182	0.315182	0.478546	0.315182	0	0.315182	0.315182	0.0544548	0	0.478546	0.315182	0.478546
338	1	0	0.315182	0.478546	0.478546	0.315182	0.315182	0	0.0544548	0	0.0544548	0.315182	0.478546	0.478546	0	0.315182	0.315182	0.315182	0.315182	0.315182	0	0.315182	0.315182	0.315182	0.478546	0.0544548	0.315182	0.315182	0.478546	0	0.0544548	0	0.478546	0.478546	0.478546	0.315182	0.478546	0.478546	0	0.478546	0.478546	0.315182	0.315182	0	0.478546	0.315182	0.0544548	0	0
339	0	0.113792	0	0.478546	0.478546	0.315182	0.0544548	0.315182	0.478546	0.478546	0.315182	0.0544548	0.315182	0.315182	0	0.315182	0.315182	0	0.0544548	0.315182	0.0544548	0.315182	0.315182	0.315182	0.315182	0	0.315182	0.478546	0.478546	0.315182	0.478546	0.478546	0	0.315182	0.478546	0	0.315182	0	0.478546	0.478546	0.0544548	0	0.315182	0.478546	0	0.478546	0.315182	0.315182	0.315182
340	0.658624	0.658624	0	0.315182	0.315182	0	0.0544548	0.315182	0.315182	0.315182	0.315182	0.315182	0	0.315182	0.478546	0.478546	0	0	0.478546	0.0544548	0	0.315182	0.315182	0.315182	0.315182	0.0544548	0.315182	0.315182	0	0	0.315182	0.0544548	0.478546	0.478546	0.478546	0.315182	0	0.0544548	0	0.315182	0.478546	0.315182	0	0.315182	0	0.0544548	0.315182	0.315182	0.315182
341	0.658624	0	0.315182	0.315182	0	0.478546	0.315182	0.478546	0.315182	0.315182	0.0544548	0.315182	0.0544548	0.478546	0.315182	0.315182	0	0.315182	0.478546	0	0.478546	0.315182	0.478546	0	0.478546	0.315182	0.478546	0.0544548	0.478546	0.315182	0	0.315182	0	0.315182	0.315182	0.0544548	0.315182	0	0.315182	0.478546	0	0.478546	0.478546	0.315182	0.315182	0.315182	0	0.315182	0.478546
342	1	0.113792	0.478546	0.478546	0.315182	0.315182	0.478546	0.478546	0	0.0544548	0.478546	0.478546	0.315182	0.478546	0	0.0544548	0.315182	0.315182	0.0544548	0.315182	0	0.0544548	0.478546	0.0544548	0.315182	0.315182	0.315182	0.0544548	0.315182	0	0.315182	0.315182	0.478546	0.478546	0.315182	0.478546	0.0544548	0	0.315182	0.478546	0	0.315182	0	0	0	0.315182	0.315182	0.478546	0.315182
343	0.113792	0.658624	0	0.0544548	0.478546	0.478546	0.315182	0.478546	0.0544548	0	0.478546	0	0.478546	0	0.478546	0.478546	0.0544548	0.315182	0	0.478546	0	0.315182	0.478546	0.0544548	0.315182	0.315182	0	0.0544548	0	0	0	0.478546	0.315182	0.478546	0.478546	0.478546	0.478546	0.315182	0	0	0.478546	0	0.315182	0.315182	0	0	0.478546	0	0.478546
344	0.658624	0.658624	0	0.315182	0.315182	0	0.478546	0.478546	0.315182	0.478546	0.315182	0	0.315182	0.478546	0.315182	0.0544548	0.315182	0.315182	0.478546	0.0544548	0	0.478546	0.478546	0	0.315182	0.478546	0.315182	0.0544548	0.315182	0.0544548	0.315182	0.315182	0.478546	0.478546	0.478546	0.0544548	0.315182	0.478546	0	0	0.478546	0	0.478546	0.0544548	0	0.478546	0.478546	0.478546	0
345	1	0.658624	0.478546	0	0	0.315182	0.0544548	0.478546	0.315182	0.315182	0.478546	0.315182	0.0544548	0.478546	0	0.315182	0.315182	0	0.0544548	0	0.315182	0.478546	0	0.315182	0.315182	0.315182	0.0544548	0.315182	0.315182	0	0.315182	0.315182	0	0.478546	0.315182	0	0.315182	0.315182	0	0.315182	0.315182	0.315182	0.478546	0.315182	0.315182	0.478546	0.478546	0	0.0544548
346	1	1	0.315182	0	0.315182	0	0	0.478546	0.0544548	0	0.315182	0.0544548	0.315182	0.478546	0.0544548	0.0544548	0.478546	0.315182	0.315182	0.478546	0	0.315182	0.315182	0.478546	0.315182	0.478546	0	0.478546	0.478546	0.315182	0.315182	0.315182	0	0.315182	0.478546	0.315182	0.478546	0	0.0544548	0	0.0544548	0.315182	0.315182	0	0.0544548	0.315182	0.0544548	0.0544548	0.478546
347	0.658624	0.658624	0	0	0.0544548	0.315182	0.0544548	0.315182	0	0.0544548	0.315182	0.315182	0	0.315182	0.0544548	0.315182	0.315182	0.315182	0.315182	0	0.315182	0.0544548	0.478546	0	0.0544548	0.315182	0	0.0544548	0.315182	0.315182	0.478546	0.478546	0.315182	0.315182	0.315182	0.478546	0.0544548	0.315182	0.478546	0.478546	0	0.0544548	0.478546	0.478546	0.478546	0.315182	0.478546	0.315182	0.0544548
348	0	1	0	0.478546	0.478546	0.0544548	0.315182	0.0544548	0	0.0544548	0.315182	0.0544548	0.315182	0.315182	0.478546	0.0544548	0.315182	0.315182	0	0.478546	0.315182	0.478546	0.478546	0	0.315182	0.0544548	0.315182	0	0.0544548	0.315182	0.478546	0	0.315182	0.315182	0.315182	0	0.315182	0.315182	0.315182	0.478546	0.478546	0.478546	0.0544548	0.315182	0.0544548	0.0544548	0	0	0.315182
349	1	0	0.478546	0.315182	0.478546	0.315182	0.478546	0.478546	0	0.0544548	0.315182	0.315182	0.315182	0.315182	0.315182	0.478546	0.478546	0	0.315182	0.478546	0.315182	0	0.478546	0.315182	0	0.315182	0.315182	0.0544548	0.315182	0.315182	0.0544548	0.478546	0.315182	0.315182	0.315182	0	0.478546	0.315182	0.478546	0	0.0544548	0.315182	0.315182	0	0	0	0	0.0544548	0.478546
350	1	0.658624	0.478546	0.478546	0.0544548	0.315182	0.315182	0.315182	0	0.478546	0.478546	0.315182	0.315182	0.315182	0	0.315182	0.0544548	0	0.0544548	0.478546	0.315182	0.315182	0.315182	0.315182	0.478546	0.478546	0	0	0.478546	0	0.478546	0.478546	0.315182	0.315182	0.478546	0.478546	0.478546	0.0544548	0.478546	0.315182	0.0544548	0.0544548	0.0544548	0.478546	0.315182	0.478546	0	0.0544548	0.315182
351	0	1	0.478546	0.0544548	0.315182	0	0.315182	0.478546	0.478546	0	0.478546	0	0.0544548	0.315182	0.478546	0.478546	0.315182	0.0544548	0.478546	0.315182	0.0544548	0.0544548	0.478546	0.315182	0.315182	0.315182	0.478546	0.0544548	0.478546	0.315182	0.478546	0	0.478546	0	0	0.0544548	0.0544548	0	0.315182	0.315182	0.315182	0.315182	0.315182	0.315182	0.0544548	0.0544548	0.315182	0.315182	0.315182
352	0.658624	0.658624	0.315182	0.0544548	0.315182	0.315182	0.315182	0.315182	0.478546	0.315182	0.0544548	0.478546	0.478546	0.0544548	0	0	0.315182	0	0	0.315182	0.315182	0.315182	0.315182	0	0.478546	0	0.315182	0.315182	0.315182	0.315182	0	0.0544548	0	0.315182	0.478546	0	0.315182	0.478546	0.478546	0	0.315182	0.478546	0.478546	0.478546	0.315182	0.315182	0.315182	0.315182	0
353	0.658624	0.658624	0.315182	0	0	0.0544548	0.315182	0.315182	0	0.478546	0.478546	0.315182	0	0.0544548	0.315182	0.478546	0.478546	0	0.478546	0.315182	0.478546	0	0.315182	0.478546	0.315182	0	0.478546	0.315182	0.315182	0.315182	0.478546	0.478546	0.315182	0.315182	0	0.478546	0	0.478546	0.478546	0.478546	0	0	0.315182	0	0	0.315182	0.478546	0.315182	0.478546
354	0.658624	1	0.315182	0.0544548	0.478546	0	0.315182	0.0544548	0.315182	0.315182	0.315182	0.478546	0.315182	0.0544548	0.478546	0.478546	0.478546	0.315182	0	0.315182	0	0.315182	0.0544548	0.315182	0.478546	0.315182	0	0.0544548	0.315182	0.315182	0	0.315182	0	0.315182	0	0.478546	0.478546	0.315182	0.315182	0.315182	0.315182	0	0	0.478546	0.315182	0.478546	0.315182	0.0544548	0
355	0.658624	0.658624	0.315182	0.315182	0	0.0544548	0	0.315182	0.315182	0.315182	0.0544548	0	0.315182	0.315182	0.315182	0.0544548	0.315182	0	0.478546	0.478546	0.315182	0.478546	0.478546	0.315182	0.478546	0.478546	0	0.315182	0.478546	0	0.0544548	0.315182	0.315182	0.315182	0.0544548	0.478546	0.478546	0.315182	0	0.315182	0.0544548	0.315182	0	0.0544548	0	0.478546	0.315182	0.315182	0
356	1	0.658624	0	0.0544548	0.0544548	0.315182	0.315182	0.478546	0.315182	0.315182	0.315182	0	0.315182	0.315182	0.315182	0.315182	0.315182	0.0544548	0.0544548	0	0.315182	0.315182	0.315182	0.478546	0.315182	0.478546	0.315182	0.315182	0.0544548	0	0.315182	0.315182	0.0544548	0.0544548	0.315182	0.0544548	0.478546	0.0544548	0.478546	0.478546	0.478546	0.478546	0.315182	0.315182	0.478546	0.315182	0	0.0544548	0.478546
357	0	1	0	0.478546	0.478546	0	0	0.0544548	0.478546	0.315182	0.478546	0.478546	0.478546	0.478546	0.478546	0.478546	0.315182	0.478546	0	0.478546	0.0544548	0.0544548	0.315182	0.315182	0.315182	0.315182	0.0544548	0	0.478546	0	0.0544548	0.478546	0	0.315182	0.478546	0	0.315182	0.0544548	0.315182	0.478546	0.315182	0.315182	0.315182	0.315182	0.315182	0	0.0544548	0.315182	0.0544548
358	0.113792	0.658624	0	0.478546	0.0544548	0	0.315182	0.0544548	0.315182	0	0.315182	0.0544548	0.478546	0.315182	0.478546	0.315182	0.315182	0.315182	0.478546	0	0	0.315182	0	0	0.478546	0.315182	0.478546	0.315182	0.478546	0.0544548	0.478546	0.0544548	0.315182	0.478546	0	0	0.315182	0.315182	0	0.315182	0.315182	0.315182	0.315182	0.478546	0.315182	0.315182	0.315182	0.0544548	0.478546
359	1	0	0.0544548	0.315182	0.315182	0.478546	0.478546	0.478546	0.478546	0.478546	0.478546	0	0.0544548	0.315182	0	0.315182	0.0544548	0.0544548	0.315182	0.315182	0.478546	0.0544548	0.315182	0	0.315182	0.478546	0	0.315182	0.478546	0.0544548	0.0544548	0	0	0.315182	0.0544548	0	0.315182	0.315182	0.0544548	0.0544548	0.315182	0	0	0.0544548	0	0	0.315182	0	0.315182
360	0	0.658624	0.315182	0.315182	0.478546	0.0544548	0.0544548	0.478546	0	0.315182	0.478546	0.315182	0.315182	0	0.315182	0.315182	0.315182	0	0.315182	0.315182	0.478546	0.315182	0.478546	0	0.315182	0.0544548	0	0.315182	0.315182	0	0	0.478546	0.315182	0.0544548	0.478546	0	0.315182	0.315182	0.315182	0.478546	0.315182	0.315182	0.0544548	0.478546	0.478546	0.478546	0.0544548	0.315182	0.0544548
361	0.658624	0.658624	0.315182	0.315182	0	0.315182	0.315182	0.315182	0	0.478546	0.478546	0	0.315182	0.478546	0	0.315182	0.315182	0.315182	0.478546	0.315182	0.0544548	0.478546	0.478546	0	0.315182	0.315182	0.0544548	0	0.478546	0.0544548	0	0.478546	0	0.478546	0.315182	0	0.0544548	0.0544548	0.0544548	0.315182	0.0544548	0	0.315182	0.315182	0.315182	0.315182	0	0.315182	0.315182
362	0.658624	0	0.478546	0.315182	0.478546	0	0.0544548	0.315182	0.315182	0.315182	0.315182	0	0.315182	0.315182	0.315182	0.315182	0.315182	0	0.0544548	0.315182	0	0.315182	0.315182	0	0.315182	0.315182	0	0.0544548	0.0544548	0	0.0544548	0.478546	0.315182	0.315182	0.315182	0	0.315182	0.315182	0	0.0544548	0.478546	0	0.0544548	0.478546	0.315182	0.315182	0.315182	0.478546	0.478546
363	0.658624	0.113792	0.315182	0.315182	0	0	0.315182	0.478546	0.0544548	0.315182	0.315182	0.315182	0.315182	0.315182	0	0.315182	0.478546	0	0.315182	0.315182	0.478546	0.315182	0.478546	0	0.315182	0.315182	0.0544548	0	0.0544548	0.315182	0.315182	0.315182	0.0544548	0.315182	0.315182	0.478546	0.478546	0	0	0.315182	0.315182	0.315182	0.315182	0.315182	0	0.315182	0	0.0544548	0.478546
364	0	0.113792	0.478546	0.0544548	0.315182	0	0.315182	0.315182	0.315182	0.315182	0.315182	0.0544548	0.315182	0.315182	0.478546	0.478546	0.315182	0.315182	0.315182	0.478546	0	0.315182	0.315182	0.315182	0.478546	0	0.0544548	0	0.478546	0.478546	0.0544548	0.315182	0	0.315182	0.315182	0	0.0544548	0.315182	0.315182	0	0	0.315182	0.315182	0.315182	0.315182	0.478546	0	0.478546	0.478546
365	0.658624	0.658624	0	0.478546	0.478546	0	0.315182	0.478546	0.478546	0.0544548	0.315182	0.478546	0.0544548	0.315182	0	0.315182	0.478546	0	0.315182	0	0	0.478546	0.478546	0	0.478546	0.478546	0.315182	0.315182	0.478546	0.478546	0.478546	0.315182	0	0.478546	0.478546	0	0.478546	0.315182	0.315182	0.0544548	0.315182	0	0.315182	0.478546	0.315182	0.0544548	0.478546	0	0.0544548
366	0.658624	0.658624	0.478546	0.478546	0	0.315182	0.315182	0.478546	0	0.478546	0.478546	0	0.315182	0.315182	0	0.0544548	0.478546	0.478546	0.478546	0.478546	0.478546	0.0544548	0.478546	0.315182	0.315182	0.478546	0	0.0544548	0.315182	0	0.478546	0.315182	0.315182	0.315182	0.315182	0.315182	0.315182	0.315182	0	0.0544548	0	0	0.478546	0.478546	0.315182	0.315182	0.478546	0	0.315182
367	1	1	0.315182	0.315182	0.0544548	0	0.0544548	0.478546	0.315182	0	0.315182	0.0544548	0.315182	0.315182	0.478546	0.0544548	0	0.0544548	0.0544548	0.315182	0.478546	0.478546	0	0.315182	0.0544548	0.478546	0	0	0.478546	0	0	0.315182	0	0.315182	0.478546	0.478546	0.0544548	0.315182	0.478546	0.478546	0.478546	0.315182	0.315182	0.478546	0.0544548	0.315182	0.0544548	0.478546	0.0544548
368	0.658624	0.658624	0.0544548	0.0544548	0	0.0544548	0.315182	0.315182	0.315182	0.315182	0.0544548	0.478546	0.478546	0.315182	0	0.0544548	0.478546	0	0.315182	0.315182	0.315182	0.478546	0.315182	0	0.0544548	0.478546	0.315182	0	0.315182	0.0544548	0.315182	0.315182	0.315182	0.315182	0.315182	0.315182	0	0.315182	0.315182	0.478546	0.478546	0.315182	0.478546	0.478546	0.315182	0.315182	0.315182	0.315182	0.315182
369	0.658624	1	0.478546	0.478546	0.315182	0.315182	0.315182	0.478546	0	0	0.315182	0.315182	0.0544548	0.315182	0.315182	0.315182	0.0544548	0.315182	0.0544548	0.315182	0.315182	0.315182	0.315182	0.315182	0.478546	0.478546	0.315182	0.315182	0.315182	0.315182	0.478546	0.478546	0.315182	0.315182	0.315182	0.478546	0.478546	0.478546	0	0.0544548	0.315182	0.315182	0.0544548	0.315182	0.478546	0.478546	0.478546	0.478546	0
370	0	1	0.478546	0.315182	0.315182	0.315182	0.0544548	0.0544548	0	0.0544548	0.315182	0.315182	0	0.478546	0.315182	0.478546	0.478546	0.478546	0.315182	0.315182	0.0544548	0.0544548	0.0544548	0.478546	0	0.315182	0.478546	0.315182	0.315182	0.478546	0	0.478546	0.315182	0.315182	0.478546	0	0.315182	0.478546	0	0.0544548	0.315182	0.0544548	0	0.315182	0.315182	0.315182	0.315182	0	0.315182
371	1	1	0	0.315182	0.478546	0	0.315182	0.315182	0.478546	0	0.315182	0.315182	0.478546	0.478546	0.0544548	0.315182	0.0544548	0.315182	0.315182	0.0544548	0	0.0544548	0.0544548	0.0544548	0.315182	0.478546	0.0544548	0.478546	0.478546	0.315182	0.0544548	0.315182	0.315182	0	0.315182	0	0	0.478546	0.478546	0.315182	0.478546	0	0	0.315182	0.315182	0.315182	0.315182	0.0544548	0.478546
372	0.113792	0.658624	0.315182	0.478546	0.478546	0.315182	0	0	0.478546	0.315182	0.315182	0	0.478546	0.315182	0.0544548	0	0.315182	0.315182	0.0544548	0.0544548	0.315182	0.315182	0.478546	0	0	0.315182	0.315182	0	0	0.478546	0.315182	0.0544548	0.478546	0	0.315182	0	0.315182	0.315182	0	0.315182	0.315182	0	0.478546	0.478546	0.478546	0.315182	0.0544548	0.478546	0.478546
373	0.658624	0.658624	0.315182	0.0544548	0.0544548	0.315182	0	0	0.478546	0	0.0544548	0.478546	0.478546	0.315182	0.0544548	0.478546	0	0	0	0.478546	0.315182	0	0	0.478546	0	0.315182	0.315182	0	0	0.478546	0.0544548	0.315182	0.315182	0.315182	0.315182	0.315182	0.315182	0.478546	0.0544548	0	0.315182	0.315182	0.315182	0.0544548	0.315182	0.478546	0.0544548	0.478546	0.315182
374	0	1	0.478546	0.315182	0.315182	0.478546	0	0.0544548	0.478546	0.315182	0.0544548	0.478546	0.315182	0.478546	0	0.315182	0	0.315182	0	0.0544548	0	0.478546	0.478546	0.478546	0.315182	0.315182	0.315182	0.478546	0.478546	0.315182	0	0	0	0	0.478546	0.478546	0.315182	0.478546	0.0544548	0.478546	0.478546	0.315182	0.0544548	0.0544548	0.478546	0	0.478546	0.315182	0.315182
375	1	1	0	0.315182	0.315182	0.478546	0.478546	0.315182	0.0544548	0.315182	0.0544548	0.478546	0.478546	0.315182	0.478546	0.478546	0.0544548	0.315182	0.0544548	0.315182	0.315182	0.478546	0.478546	0.0544548	0.478546	0.478546	0.478546	0	0.315182	0.315182	0	0.315182	0.315182	0.315182	0.478546	0	0.315182	0.315182	0	0.0544548	0.0544548	0.478546	0.315182	0.478546	0	0.315182	0.478546	0.478546	0
376	1	0.658624	0.478546	0.315182	0.315182	0.315182	0.315182	0.315182	0	0.478546	0.478546	0.478546	0	0.315182	0.478546	0	0.315182	0.315182	0	0.0544548	0	0	0	0.478546	0.315182	0.478546	0.478546	0.478546	0.478546	0	0.315182	0.315182	0.478546	0.0544548	0.315182	0.315182	0	0	0.478546	0.315182	0.315182	0.0544548	0.315182	0.315182	0.478546	0.0544548	0.0544548	0.315182	0.478546
377	0.658624	1	0.478546	0	0.0544548	0.315182	0.0544548	0.315182	0.315182	0.478546	0.0544548	0.315182	0.315182	0.478546	0.478546	0	0.315182	0.315182	0.315182	0.315182	0.315182	0.315182	0.0544548	0.478546	0.315182	0.315182	0.478546	0.315182	0.315182	0	0	0.478546	0.478546	0.315182	0.478546	0.478546	0.315182	0.315182	0.315182	0	0	0.478546	0	0.315182	0.0544548	0.478546	0.478546	0.0544548	0.315182
378	0.658624	1	0.478546	0.315182	0.478546	0.478546	0	0.315182	0.478546	0.478546	0.478546	0.315182	0	0.315182	0	0	0.0544548	0.315182	0.478546	0.478546	0.315182	0.0544548	0.478546	0.478546	0	0.315182	0.315182	0	0.315182	0.478546	0	0.315182	0.0544548	0	0.315182	0.315182	0.478546	0.478546	0.315182	0	0.315182	0.315182	0	0.0544548	0.315182	0.315182	0.315182	0.478546	0
379	0.658624	0.658624	0.315182	0.315182	0.0544548	0	0.0544548	0.315182	0.315182	0.315182	0.315182	0.0544548	0.315182	0	0	0.315182	0	0.0544548	0.478546	0.478546	0	0.478546	0.478546	0.315182	0.0544548	0	0.478546	0.315182	0.315182	0.315182	0.315182	0.478546	0.478546	0	0.478546	0.315182	0	0.315182	0.478546	0.0544548	0.0544548	0.478546	0	0.315182	0.315182	0.315182	0.0544548	0.315182	0.315182
380	1	0.658624	0.478546	0	0.315182	0.0544548	0.0544548	0	0.478546	0.315182	0.315182	0.0544548	0.315182	0	0.478546	0	0.315182	0.478546	0.478546	0.0544548	0.315182	0.478546	0.478546	0.315182	0	0.315182	0.0544548	0	0	0.478546	0.478546	0.478546	0.315182	0.0544548	0.0544548	0.478546	0	0.478546	0	0	0.478546	0.478546	0.315182	0.315182	0.478546	0.0544548	0.478546	0.478546	0.315182
381	1	1	0.315182	0.315182	0.315182	0.315182	0.0544548	0	0.478546	0	0	0.478546	0	0.315182	0.315182	0.478546	0.478546	0.315182	0.315182	0.478546	0.0544548	0.315182	0.0544548	0.478546	0	0	0.478546	0	0.315182	0.478546	0.478546	0.478546	0.0544548	0	0.315182	0.478546	0.315182	0.315182	0	0.478546	0.478546	0	0.315182	0.478546	0.478546	0.478546	0.315182	0.0544548	0
382	1	1	0.315182	0.315182	0.478546	0.478546	0	0.315182	0.315182	0.478546	0.315182	0.0544548	0.315182	0.315182	0.315182	0.315182	0.478546	0.0544548	0	0.315182	0.478546	0	0.315182	0.315182	0.315182	0.0544548	0.315182	0	0.0544548	0.315182	0.0544548	0.315182	0.315182	0.478546	0.478546	0.315182	0.478546	0.0544548	0.478546	0.315182	0.0544548	0.315182	0	0.478546	0.478546	0.315182	0.315182	0.315182	0.315182
383	0.658624	0.113792	0.315182	0.0544548	0.0544548	0.478546	0	0.478546	0.315182	0.315182	0.315182	0.0544548	0.478546	0.478546	0.315182	0.478546	0.478546	0.0544548	0	0.315182	0.315182	0.0544548	0.315182	0.315182	0	0.315182	0.478546	0.315182	0.478546	0	0	0.478546	0	0	0.0544548	0.0544548	0.315182	0.478546	0.478546	0.315182	0.0544548	0	0.478546	0	0.0544548	0.315182	0.315182	0.0544548	0.478546
384	0.658624	1	0.478546	0	0.0544548	0.315182	0.478546	0.315182	0.478546	0.0544548	0	0.0544548	0.478546	0	0.315182	0.478546	0	0.315182	0.478546	0.315182	0.315182	0.315182	0	0.0544548	0.315182	0.478546	0.478546	0.478546	0	0.0544548	0.478546	0.315182	0.315182	0	0.478546	0.478546	0.315182	0	0.478546	0.478546	0.0544548	0.0544548	0.478546	0	0.0544548	0.478546	0	0.315182	0.478546
385	1	1	0.0544548	0.315182	0.315182	0.315182	0.478546	0.0544548	0.0544548	0.315182	0	0	0.315182	0	0.315182	0.315182	0	0.478546	0.478546	0.478546	0.315182	0.315182	0.478546	0.315182	0.315182	0.315182	0.478546	0.315182	0.315182	0.478546	0.478546	0.315182	0	0	0.315182	0	0.478546	0	0	0.478546	0.315182	0.315182	0.0544548	0.315182	0.478546	0	0.0544548	0.0544548	0.0544548
386	0.658624	0.658624	0.478546	0.478546	0	0.478546	0.478546	0.315182	0.315182	0.315182	0	0.478546	0.315182	0	0.315182	0.478546	0.478546	0.478546	0.478546	0.315182	0.0544548	0.315182	0	0.315182	0.478546	0.478546	0.478546	0.315182	0	0.315182	0.315182	0	0.315182	0.478546	0.315182	0.315182	0.0544548	0.315182	0	0.315182	0.0544548	0.315182	0.478546	0	0.478546	0.0544548	0.478546	0.315182	0.478546
387	1	0	0.478546	0.0544548	0.478546	0.315182	0.0544548	0.0544548	0.0544548	0.478546	0.0544548	0	0.0544548	0.315182	0.315182	0.315182	0	0	0.478546	0.478546	0.315182	0.478546	0	0.315182	0.478546	0.0544548	0.0544548	0.478546	0.315182	0.0544548	0.315182	0.315182	0.315182	0.478546	0	0.315182	0.315182	0.0544548	0	0.478546	0.315182	0.478546	0.315182	0.315182	0.315182	0.315182	0.478546	0.0544548	0.478546
388	1	0	0.315182	0.315182	0.315182	0.315182	0.478546	0.315182	0.315182	0.315182	0.0544548	0	0.0544548	0.315182	0.315182	0.478546	0	0.315182	0	0.0544548	0.315182	0.315182	0.315182	0.478546	0	0.315182	0.478546	0.478546	0.478546	0.315182	0.0544548	0.315182	0.478546	0.478546	0	0.478546	0.315182	0.315182	0.315182	0.478546	0	0.315182	0.0544548	0.315182	0.315182	0.315182	0.478546	0.478546	0.315182
389	0.658624	0.113792	0.478546	0.478546	0	0.478546	0.0544548	0	0.315182	0.315182	0.315182	0.478546	0.315182	0	0.0544548	0.315182	0.315182	0	0.478546	0	0.478546	0.478546	0	0.478546	0.478546	0	0	0.0544548	0.478546	0.478546	0.315182	0.0544548	0.315182	0.315182	0	0.478546	0.478546	0	0.315182	0.478546	0	0.315182	0.315182	0.315182	0.315182	0.315182	0.0544548	0.315182	0.315182
390	0.658624	0.658624	0.478546	0.478546	0.315182	0.478546	0.0544548	0.315182	0.315182	0.0544548	0.315182	0.0544548	0.478546	0.478546	0.478546	0.478546	0	0.315182	0	0.478546	0.0544548	0	0.0544548	0.478546	0.315182	0	0.315182	0	0.478546	0.315182	0	0	0.478546	0	0	0.478546	0.478546	0.315182	0.478546	0.315182	0.478546	0	0.315182	0.0544548	0.478546	0.315182	0.0544548	0	0.0544548
391	0.658624	0.658624	0.315182	0.315182	0.315182	0.315182	0.0544548	0	0.478546	0.315182	0.478546	0.478546	0	0	0.478546	0.0544548	0.478546	0.478546	0.315182	0.315182	0.315182	0	0.315182	0.478546	0	0.315182	0.315182	0.315182	0.315182	0	0.0544548	0.315182	0.315182	0	0.315182	0.478546	0	0.315182	0.315182	0.0544548	0.315182	0.315182	0.478546	0.478546	0.315182	0	0.315182	0	0
392	0.658624	0	0.478546	0.478546	0	0.478546	0	0.315182	0.315182	0.315182	0	0.0544548	0.0544548	0.315182	0	0.478546	0.478546	0	0.478546	0.478546	0.315182	0.478546	0.0544548	0.315182	0.315182	0.478546	0	0.478546	0.478546	0.315182	0.0544548	0.0544548	0.478546	0.315182	0.478546	0.478546	0	0.315182	0.315182	0	0.478546	0.478546	0	0.315182	0.315182	0.0544548	0.315182	0.315182	0.315182
393	1	1	0.478546	0.315182	0	0.478546	0.478546	0.315182	0.0544548	0.315182	0.478546	0	0.315182	0.478546	0.478546	0.315182	0.315182	0.315182	0	0.315182	0.315182	0	0.478546	0.478546	0	0.0544548	0.315182	0	0.478546	0.478546	0.315182	0.315182	0.315182	0.0544548	0	0.0544548	0.478546	0.315182	0.0544548	0.315182	0.315182	0.0544548	0.315182	0	0	0.315182	0.478546	0.478546	0
394	0.658624	1	0	0.315182	0.0544548	0.315182	0.478546	0.0544548	0.315182	0	0.315182	0.315182	0	0.0544548	0	0	0.478546	0.478546	0	0.315182	0.0544548	0	0	0.315182	0.0544548	0	0.478546	0.315182	0	0.0544548	0.315182	0.315182	0.478546	0	0.0544548	0	0.478546	0.315182	0.478546	0	0.315182	0.315182	0.478546	0.478546	0	0.315182	0.315182	0.0544548	0
395	1	0.658624	0.478546	0	0.315182	0.315182	0	0.0544548	0.478546	0.315182	0.478546	0.478546	0.315182	0.478546	0.478546	0	0.315182	0.478546	0.315182	0.315182	0.478546	0.478546	0.315182	0.0544548	0.478546	0.478546	0.478546	0.315182	0.315182	0.478546	0	0.0544548	0.478546	0.315182	0	0.315182	0.315182	0.0544548	0	0.315182	0	0.315182	0.315182	0.0544548	0.478546	0.315182	0.315182	0.315182	0.315182
396	0	1	0	0.478546	0.478546	0.0544548	0.478546	0.478546	0.478546	0.478546	0	0.315182	0	0.315182	0.478546	0.315182	0.478546	0	0.315182	0.315182	0	0.315182	0.478546	0.315182	0	0.315182	0	0.478546	0.478546	0.315182	0.478546	0.478546	0.478546	0.478546	0.478546	0.0544548	0.315182	0.315182	0.478546	0.478546	0.315182	0	0.315182	0.315182	0.0544548	0.315182	0.315182	0	0.478546
397	0.658624	1	0.0544548	0.0544548	0.478546	0.315182	0.315182	0.315182	0.315182	0.0544548	0.478546	0.315182	0	0.0544548	0.315182	0.315182	0.315182	0.315182	0.315182	0.315182	0	0.315182	0.315182	0.315182	0.315182	0.0544548	0	0.0544548	0.315182	0.0544548	0.478546	0.315182	0.315182	0.478546	0.0544548	0.315182	0.0544548	0.478546	0.478546	0.315182	0.478546	0	0.315182	0.478546	0	0.0544548	0	0.315182	0.478546
398	1	1	0.315182	0.315182	0.0544548	0.0544548	0.0544548	0.0544548	0.315182	0.478546	0.478546	0.478546	0.0544548	0.478546	0.315182	0	0.315182	0	0.0544548	0.315182	0.315182	0	0.315182	0.315182	0.315182	0	0.0544548	0.315182	0.315182	0.0544548	0.478546	0.478546	0	0.315182	0.315182	0.478546	0.478546	0.478546	0	0	0.0544548	0	0.315182	0.478546	0	0.478546	0.315182	0.315182	0.315182
399	0	1	0	0.478546	0.0544548	0.0544548	0.478546	0	0.315182	0	0	0	0.478546	0.315182	0.315182	0.315182	0.315182	0	0.315182	0.315182	0.478546	0.0544548	0.315182	0.315182	0.478546	0.315182	0.478546	0.0544548	0.478546	0.478546	0.315182	0.0544548	0.0544548	0.0544548	0.478546	0	0.478546	0.478546	0.315182	0	0.0544548	0.0544548	0.315182	0.0544548	0	0.478546	0	0.478546	0.478546
400	1	1	0.0544548	0	0.0544548	0.478546	0.315182	0.0544548	0.315182	0.315182	0	0.315182	0.478546	0.315182	0	0.478546	0.478546	0	0.315182	0.478546	0.315182	0.0544548	0.315182	0.315182	0	0	0.315182	0.478546	0.315182	0.478546	0.315182	0.0544548	0.315182	0	0.315182	0.0544548	0.315182	0.0544548	0	0.315182	0.315182	0.315182	0.0544548	0	0.478546	0.0544548	0.315182	0.478546	0.315182
401	0.658624	0	0	0.478546	0.0544548	0.315182	0.315182	0.478546	0.478546	0	0.315182	0.478546	0	0.315182	0.315182	0.478546	0.315182	0.478546	0.315182	0	0.315182	0.478546	0	0	0.315182	0.478546	0.478546	0.315182	0	0.315182	0.0544548	0	0.0544548	0.315182	0.0544548	0.478546	0	0.478546	0.478546	0.315182	0.315182	0.315182	0.0544548	0.0544548	0.315182	0.315182	0.478546	0.478546	0.478546
402	0.658624	0.658624	0.315182	0.0544548	0.315182	0.315182	0.0544548	0.315182	0.478546	0.0544548	0	0.315182	0.478546	0	0.315182	0.478546	0	0.315182	0.478546	0	0.478546	0.315182	0	0.315182	0.478546	0	0.315182	0.478546	0.315182	0.0544548	0.478546	0.478546	0.478546	0.315182	0.0544548	0.315182	0.315182	0	0.315182	0.315182	0.315182	0.315182	0.0544548	0	0.0544548	0.0544548	0.315182	0.315182	0.315182
403	0.658624	0.113792	0	0.315182	0	0.0544548	0.478546	0.315182	0.315182	0.315182	0.478546	0.478546	0	0.315182	0.315182	0.315182	0	0.0544548	0.478546	0.315182	0	0.315182	0	0.315182	0.315182	0	0.478546	0.315182	0.315182	0.478546	0	0.315182	0.315182	0.478546	0.315182	0.315182	0	0	0	0.478546	0.478546	0.315182	0.478546	0.478546	0	0	0.315182	0.0544548	0.478546
404	0.658624	0.113792	0	0.0544548	0.315182	0.315182	0.478546	0.315182	0.478546	0.0544548	0.315182	0	0.315182	0.478546	0.315182	0.478546	0.315182	0.315182	0.315182	0.315182	0.315182	0.315182	0.315182	0.0544548	0.478546	0	0	0.0544548	0	0.315182	0.478546	0.478546	0.478546	0	0.0544548	0.315182	0.315182	0.478546	0.315182	0.0544548	0.315182	0.0544548	0.478546	0.315182	0.478546	0.0544548	0.315182	0.0544548	0.315182
405	1	1	0.315182	0.478546	0.315182	0	0.478546	0	0	0.478546	0.478546	0.478546	0.0544548	0.478546	0.478546	0.315182	0	0.315182	0	0.478546	0.478546	0.478546	0	0	0.478546	0.315182	0.0544548	0.478546	0.0544548	0	0.315182	0.478546	0.315182	0.0544548	0.315182	0.478546	0	0	0.315182	0	0	0.0544548	0.315182	0	0.315182	0.315182	0.0544548	0.0544548	0.478546
406	0.658624	0	0.478546	0.315182	0.478546	0.315182	0.478546	0	0.315182	0	0	0.478546	0.315182	0.315182	0.478546	0.315182	0.315182	0	0.315182	0.315182	0.315182	0.315182	0.478546	0.0544548	0	0.315182	0.0544548	0.478546	0	0.478546	0.315182	0	0.315182	0.315182	0	0.315182	0	0.478546	0.478546	0	0.315182	0.315182	0.315182	0	0.0544548	0	0.478546	0.478546	0
407	0	0.658624	0.478546	0.315182	0.315182	0.315182	0.315182	0	0.0544548	0.315182	0.478546	0	0.315182	0.0544548	0.315182	0.0544548	0.0544548	0.315182	0.315182	0.315182	0.0544548	0.478546	0.478546	0.315182	0.0544548	0.315182	0.315182	0.0544548	0.478546	0.478546	0.478546	0.315182	0.478546	0.315182	0.315182	0.478546	0.315182	0.315182	0.478546	0	0.0544548	0	0.478546	0.478546	0.478546	0	0.315182	0.315182	0.315182
408	1	0.658624	0.478546	0	0	0.315182	0.478546	0.478546	0.0544548	0.0544548	0.0544548	0.478546	0	0.478546	0.478546	0.315182	0.478546	0.478546	0.478546	0.0544548	0.478546	0.0544548	0	0.478546	0.315182	0.315182	0.315182	0	0.315182	0	0.315182	0.478546	0	0.0544548	0.315182	0.315182	0.0544548	0.315182	0.315182	0	0.315182	0	0	0.478546	0.478546	0.0544548	0.0544548	0	0.478546
409	0	1	0.315182	0.315182	0.478546	0.315182	0.315182	0.315182	0.315182	0.315182	0.478546	0	0.0544548	0.0544548	0	0	0.315182	0	0.478546	0.0544548	0.315182	0.315182	0.315182	0.0544548	0.315182	0	0.315182	0.315182	0	0.478546	0.315182	0.315182	0.315182	0.478546	0.315182	0.0544548	0.315182	0.0544548	0	0.478546	0.478546	0.478546	0	0.315182	0.478546	0.315182	0	0.478546	0.478546
410	0.658624	0.113792	0	0.315182	0.315182	0.478546	0.478546	0.478546	0.315182	0	0.478546	0.478546	0.315182	0.478546	0.478546	0	0.315182	0.478546	0.315182	0.478546	0.478546	0.478546	0	0	0.315182	0	0.478546	0	0.478546	0.315182	0.315182	0	0.478546	0	0.315182	0.478546	0	0.315182	0.478546	0.478546	0.478546	0.315182	0	0	0.315182	0.0544548	0.315182	0.478546	0.0544548
411	0	1	0.478546	0.315182	0.315182	0.315182	0.315182	0	0.315182	0.478546	0	0.478546	0.315182	0.478546	0.478546	0	0.315182	0.478546	0	0.315182	0.478546	0.478546	0.478546	0.315182	0.315182	0.0544548	0.315182	0.0544548	0.0544548	0.478546	0.315182	0	0.0544548	0	0.478546	0.478546	0.315182	0.315182	0.315182	0.315182	0.0544548	0.315182	0.315182	0.315182	0.0544548	0	0.315182	0.478546	0.478546
412	0	0.658624	0.315182	0	0.315182	0.478546	0	0.315182	0.478546	0.315182	0.0544548	0.478546	0.315182	0.315182	0.0544548	0.315182	0.478546	0.0544548	0.315182	0.0544548	0.315182	0.0544548	0.315182	0	0.478546	0.478546	0.315182	0	0.478546	0.478546	0	0.315182	0.478546	0	0.315182	0.478546	0.315182	0.0544548	0.478546	0.315182	0.0544548	0.0544548	0.315182	0.315182	0.478546	0.0544548	0.315182	0.315182	0
413	0.658624	0.113792	0.315182	0.478546	0.0544548	0.315182	0	0.478546	0.315182	0.315182	0.0544548	0	0.315182	0.478546	0.315182	0.478546	0.0544548	0.478546	0.478546	0.315182	0.0544548	0.315182	0.315182	0.315182	0.315182	0.0544548	0.315182	0.478546	0.478546	0.478546	0.478546	0.315182	0.315182	0.315182	0.315182	0.315182	0.315182	0.0544548	0	0	0.315182	0	0	0.315182	0.315182	0.478546	0.315182	0.478546	0.478546
414	0.658624	1	0	0.315182	0.315182	0.315182	0.315182	0.315182	0.478546	0.315182	0	0.478546	0.315182	0.315182	0.478546	0	0.315182	0.478546	0.0544548	0	0.478546	0.315182	0.478546	0.478546	0.315182	0.478546	0.478546	0.478546	0.478546	0.315182	0.478546	0.478546	0.478546	0.315182	0	0.315182	0.315182	0.315182	0.315182	0	0.0544548	0.478546	0	0	0.0544548	0	0.315182	0.315182	0.315182
415	0.658624	0.113792	0.478546	0.315182	0.315182	0.315182	0.315182	0.478546	0	0.0544548	0.478546	0.478546	0.478546	0.478546	0.478546	0.478546	0.478546	0.315182	0.315182	0.0544548	0.478546	0	0.315182	0.315182	0.478546	0.315182	0.0544548	0	0	0.0544548	0.478546	0.478546	0.315182	0.478546	0.0544548	0.315182	0.0544548	0.315182	0.478546	0	0.315182	0.315182	0	0.0544548	0.478546	0	0.315182	0.478546	0.315182
416	0	0.658624	0.478546	0.315182	0.0544548	0.315182	0.315182	0.478546	0	0	0.315182	0.0544548	0	0	0.478546	0.478546	0.0544548	0.478546	0.478546	0.315182	0.478546	0.315182	0.315182	0.0544548	0.315182	0.0544548	0.478546	0	0	0.478546	0	0	0.478546	0.478546	0.0544548	0.478546	0	0.478546	0.478546	0	0.315182	0	0.478546	0.0544548	0.315182	0.315182	0.0544548	0.315182	0.315182
417	0	0.113792	0.478546	0.315182	0.315182	0.315182	0.315182	0.478546	0	0.478546	0.478546	0.478546	0.478546	0.315182	0.478546	0	0	0.478546	0	0.315182	0.0544548	0	0.315182	0.478546	0.478546	0.478546	0.478546	0	0.0544548	0.315182	0	0.315182	0.478546	0	0.315182	0.315182	0.315182	0.478546	0.478546	0	0.315182	0.315182	0	0.315182	0.478546	0	0.0544548	0.315182	0
418	0	1	0.315182	0.478546	0.478546	0	0.478546	0.315182	0.478546	0	0.315182	0	0	0.0544548	0.478546	0.478546	0	0	0	0.315182	0.315182	0	0.478546	0.478546	0	0.315182	0.315182	0.315182	0	0.478546	0.315182	0	0.315182	0.315182	0.478546	0.315182	0.0544548	0.0544548	0.315182	0	0	0.0544548	0.315182	0.315182	0.315182	0.315182	0.315182	0.478546	0
419	0.658624	0.658624	0.315182	0.478546	0.478546	0.478546	0.315182	0.315182	0.315182	0	0.0544548	0	0.315182	0.315182	0.315182	0.478546	0.315182	0.478546	0.478546	0.478546	0.0544548	0.0544548	0.315182	0.315182	0	0	0.478546	0.478546	0.478546	0.0544548	0.0544548	0.315182	0.0544548	0.315182	0.315182	0.478546	0.315182	0.315182	0.315182	0.478546	0.478546	0.478546	0	0.315182	0.315182	0.478546	0.478546	0.315182	0.315182
420	0.658624	0.658624	0.0544548	0	0	0.478546	0.315182	0.478546	0.478546	0	0.315182	0.478546	0	0.315182	0.315182	0.478546	0.315182	0.478546	0	0.315182	0.315182	0.478546	0.315182	0.478546	0	0.315182	0.315182	0.478546	0.315182	0.478546	0	0	0.315182	0	0.478546	0	0.315182	0.315182	0.478546	0	0	0.478546	0.0544548	0	0.478546	0.478546	0.478546	0.0544548	0.0544548
421	0	0.113792	0.315182	0.315182	0.0544548	0.315182	0.0544548	0.478546	0.315182	0.0544548	0.0544548	0.478546	0	0.315182	0	0	0.0544548	0.478546	0	0.478546	0.315182	0.315182	0.0544548	0.315182	0.315182	0.315182	0	0.315182	0.315182	0.315182	0.0544548	0.478546	0.478546	0.315182	0.315182	0	0	0.0544548	0	0.315182	0.0544548	0.478546	0	0	0.315182	0.478546	0.315182	0.0544548	0.315182
422	0.658624	0.113792	0.478546	0.315182	0.0544548	0.315182	0.315182	0.315182	0.315182	0	0.0544548	0.315182	0	0.315182	0.478546	0	0.0544548	0	0.478546	0.478546	0.315182	0.315182	0.0544548	0.478546	0	0	0.0544548	0	0.315182	0.315182	0	0.315182	0.478546	0.478546	0.478546	0.315182	0.315182	0.0544548	0.315182	0	0.0544548	0.315182	0.315182	0.478546	0.478546	0.0544548	0.0544548	0.315182	0.0544548
423	0	0.658624	0.478546	0.478546	0.0544548	0.315182	0.478546	0.0544548	0.315182	0.315182	0.0544548	0	0	0.478546	0.478546	0.315182	0.0544548	0.315182	0.0544548	0.0544548	0.315182	0	0	0.315182	0	0.315182	0	0	0.478546	0.315182	0.478546	0.315182	0.315182	0.315182	0.315182	0.315182	0.478546	0.315182	0	0	0	0.0544548	0	0.478546	0.478546	0.315182	0.315182	0	0.0544548
424	1	0	0.478546	0.478546	0.478546	0.315182	0.315182	0.315182	0.478546	0.478546	0.315182	0.315182	0.478546	0.0544548	0.315182	0.478546	0	0.315182	0.315182	0.478546	0	0	0.315182	0	0.315182	0.478546	0.478546	0.478546	0.478546	0.315182	0.315182	0	0.478546	0.478546	0.315182	0.478546	0	0.315182	0.315182	0.478546	0	0.478546	0.315182	0	0.315182	0.315182	0.315182	0.478546	0.478546
425	0.658624	1	0.478546	0.315182	0	0.315182	0.315182	0.478546	0.478546	0.315182	0.315182	0	0.478546	0.478546	0.478546	0.478546	0	0	0.478546	0.478546	0.478546	0.478546	0.315182	0.315182	0.315182	0.478546	0.478546	0.478546	0.478546	0.478546	0.315182	0.315182	0	0.315182	0	0.315182	0.315182	0.315182	0.478546	0.0544548	0	0.315182	0.478546	0.315182	0.315182	0.0544548	0.0544548	0	0.315182
426	0.658624	0	0.478546	0.478546	0	0.315182	0	0.0544548	0.315182	0.315182	0	0.0544548	0.478546	0.478546	0.0544548	0.478546	0.315182	0.478546	0.0544548	0	0	0.478546	0.0544548	0.315182	0.315182	0	0	0.478546	0	0.478546	0.315182	0.478546	0.0544548	0.315182	0.315182	0.478546	0	0.478546	0.478546	0	0.0544548	0.0544548	0.478546	0	0.478546	0.315182	0	0	0.478546
427	0.658624	0.658624	0.315182	0.478546	0.0544548	0.0544548	0.478546	0	0.478546	0.478546	0	0.478546	0	0.315182	0.478546	0.478546	0	0	0.0544548	0	0.315182	0.315182	0	0.478546	0.478546	0.478546	0.478546	0.315182	0.315182	0.478546	0.478546	0	0.0544548	0.315182	0	0.0544548	0.478546	0.315182	0.0544548	0.315182	0.478546	0.0544548	0.478546	0.0544548	0.315182	0.0544548	0.478546	0.478546	0
428	0.658624	0.658624	0.478546	0.478546	0.315182	0.0544548	0.478546	0.315182	0.478546	0.478546	0.315182	0.315182	0.478546	0.315182	0.315182	0.0544548	0.315182	0.478546	0.478546	0	0.315182	0.478546	0	0.315182	0.315182	0	0.0544548	0	0.0544548	0.478546	0.315182	0	0.315182	0.478546	0	0.315182	0.315182	0.315182	0.478546	0.0544548	0	0.0544548	0.315182	0	0.315182	0.315182	0.315182	0.315182	0.478546
429	0.658624	0	0.315182	0.315182	0.478546	0.478546	0.0544548	0	0	0.478546	0.478546	0.0544548	0.315182	0	0.315182	0.478546	0.315182	0.478546	0.478546	0.478546	0.478546	0.315182	0.315182	0.0544548	0	0	0.315182	0	0.478546	0.478546	0	0	0	0.315182	0.315182	0.315182	0	0.0544548	0	0.315182	0.0544548	0.0544548	0.478546	0.315182	0.478546	0	0.315182	0.0544548	0.0544548
430	0.113792	0	0.315182	0.315182	0	0.478546	0.315182	0	0.478546	0	0	0.315182	0.315182	0	0.0544548	0	0	0.315182	0.315182	0	0.315182	0	0.315182	0.315182	0.315182	0.0544548	0.0544548	0.315182	0	0.0544548	0	0	0.315182	0.315182	0	0.0544548	0	0.478546	0.315182	0.315182	0.478546	0.315182	0.315182	0.0544548	0.478546	0.478546	0.315182	0.0544548	0
431	0.658624	1	0.315182	0.315182	0.0544548	0.478546	0.478546	0	0.478546	0.315182	0.478546	0	0.478546	0.0544548	0.315182	0.315182	0.0544548	0.315182	0.0544548	0.478546	0.478546	0	0	0.478546	0.315182	0.478546	0.478546	0.315182	0.0544548	0.315182	0	0.315182	0.478546	0.478546	0.478546	0	0.315182	0.315182	0.0544548	0	0.478546	0.478546	0.315182	0.478546	0.478546	0	0.315182	0	0.0544548
432	0.658624	0.113792	0.315182	0	0.315182	0.315182	0.478546	0.315182	0.478546	0.315182	0.315182	0.0544548	0.478546	0.315182	0.478546	0.0544548	0	0.315182	0.315182	0.478546	0	0.478546	0.315182	0.478546	0	0.0544548	0	0.315182	0.315182	0.315182	0	0.315182	0	0.478546	0.315182	0.478546	0	0.315182	0.315182	0.315182	0.478546	0	0.0544548	0.478546	0.315182	0.315182	0.0544548	0.0544548	0.0544548
433	0.113792	0	0.478546	0.478546	0.315182	0.0544548	0.315182	0.315182	0.315182	0.0544548	0.478546	0.478546	0	0.0544548	0	0.478546	0.478546	0.478546	0	0.0544548	0.478546	0.315182	0.478546	0.478546	0.0544548	0	0.478546	0	0.315182	0.478546	0	0.0544548	0.478546	0	0.0544548	0.315182	0	0.0544548	0.478546	0.315182	0.0544548	0.478546	0.315182	0.315182	0.315182	0.315182	0.315182	0.478546	0
434	0.658624	0.658624	0.478546	0.315182	0.315182	0.315182	0.0544548	0.0544548	0.478546	0.315182	0.315182	0.315182	0	0.315182	0	0	0.315182	0.315182	0.478546	0.315182	0.478546	0	0.478546	0.478546	0.478546	0.478546	0.478546	0.315182	0.315182	0.0544548	0.315182	0.315182	0.0544548	0	0.0544548	0.315182	0.315182	0.315182	0.0544548	0	0.315182	0.0544548	0	0.478546	0.315182	0.478546	0.478546	0	0.0544548
435	0.658624	0.658624	0.478546	0.315182	0.478546	0.0544548	0.0544548	0.315182	0.315182	0.0544548	0	0	0.0544548	0.478546	0.478546	0.315182	0.315182	0.0544548	0	0.315182	0.315182	0	0	0.478546	0.315182	0.315182	0.315182	0	0.315182	0.478546	0.315182	0.478546	0.315182	0.315182	0	0.315182	0.478546	0.478546	0.478546	0.315182	0	0.478546	0.315182	0	0.0544548	0	0.315182	0.315182	0.0544548
436	0	0.658624	0.315182	0.0544548	0.0544548	0.315182	0.0544548	0.315182	0.315182	0.315182	0.315182	0.478546	0.315182	0.315182	0.478546	0	0.315182	0.315182	0.478546	0.478546	0.0544548	0.478546	0.478546	0.478546	0.315182	0.315182	0.315182	0	0.478546	0.478546	0.315182	0.478546	0.315182	0	0.0544548	0.315182	0	0.315182	0.315182	0.478546	0.478546	0.478546	0.315182	0.315182	0.0544548	0.315182	0.315182	0	0.0544548
437	0.658624	0	0	0.478546	0	0.478546	0.478546	0.315182	0.315182	0.478546	0	0.478546	0	0.315182	0.0544548	0	0	0.315182	0.315182	0.478546	0.315182	0.478546	0.315182	0.315182	0.315182	0.315182	0.478546	0.478546	0.315182	0.315182	0.315182	0	0.0544548	0	0.315182	0.0544548	0.478546	0.315182	0.478546	0.478546	0	0.315182	0.315182	0	0.0544548	0.478546	0.315182	0	0.478546
438	0.113792	0.658624	0.315182	0.315182	0.315182	0	0	0.0544548	0.315182	0.315182	0.315182	0.478546	0.0544548	0	0.315182	0.478546	0.315182	0	0.478546	0	0.0544548	0	0	0.478546	0.478546	0.315182	0.315182	0	0.478546	0.0544548	0.478546	0	0.478546	0	0.0544548	0.315182	0.315182	0.315182	0	0.315182	0.478546	0.478546	0.478546	0.315182	0.315182	0.315182	0.0544548	0	0.315182
439	0.658624	0.658624	0.0544548	0.478546	0.315182	0.315182	0.315182	0	0.315182	0.478546	0	0.478546	0.0544548	0	0.315182	0.315182	0.478546	0.478546	0.315182	0.315182	0.315182	0.478546	0	0.0544548	0.478546	0	0.315182	0.478546	0	0.315182	0.478546	0.315182	0.315182	0.315182	0.315182	0.315182	0.315182	0.478546	0.478546	0.315182	0.0544548	0.315182	0.315182	0.315182	0.315182	0.315182	0.315182	0.0544548	0.478546
440	1	0.658624	0.315182	0.315182	0.315182	0.315182	0	0.478546	0.0544548	0.478546	0.478546	0.478546	0.315182	0	0.315182	0.478546	0	0.0544548	0.0544548	0.478546	0.478546	0.478546	0.315182	0	0.478546	0.315182	0.315182	0.0544548	0.315182	0.315182	0.315182	0.315182	0.315182	0.315182	0	0.478546	0.315182	0.315182	0.315182	0.315182	0	0.0544548	0.478546	0.315182	0.315182	0.315182	0.478546	0.478546	0.315182
441	0.658624	0.113792	0.315182	0.315182	0	0.315182	0.0544548	0.478546	0.478546	0	0.0544548	0.315182	0.315182	0.0544548	0.315182	0.315182	0.315182	0.315182	0	0	0.478546	0.315182	0.0544548	0.478546	0.315182	0	0.315182	0.315182	0.478546	0.0544548	0	0.315182	0.315182	0.478546	0.478546	0.478546	0.478546	0	0.315182	0.315182	0.0544548	0.478546	0.315182	0	0.315182	0.0544548	0.315182	0.315182	0.315182
442	0.658624	0	0.315182	0.315182	0	0.478546	0.478546	0.315182	0.0544548	0.478546	0.0544548	0.0544548	0.315182	0	0.315182	0	0.315182	0.478546	0.478546	0.315182	0.315182	0.315182	0.478546	0.478546	0.315182	0.0544548	0.315182	0.315182	0.315182	0.315182	0.315182	0.0544548	0.315182	0.315182	0.315182	0.315182	0.315182	0.478546	0.478546	0	0.315182	0.0544548	0.478546	0.315182	0.315182	0.315182	0	0.315182	0.478546
443	0.658624	0	0.315182	0.315182	0	0.0544548	0.478546	0.315182	0.315182	0	0.478546	0.478546	0.315182	0.478546	0.0544548	0.0544548	0	0.315182	0.315182	0.0544548	0.478546	0.315182	0	0.315182	0.315182	0.315182	0.315182	0	0.315182	0.315182	0	0.0544548	0	0.478546	0	0.478546	0.0544548	0.315182	0.315182	0.478546	0.315182	0.478546	0.478546	0	0.315182	0.0544548	0.315182	0.478546	0.0544548
444	0.113792	0.658624	0	0.478546	0.315182	0.315182	0.315182	0.478546	0.478546	0.0544548	0.315182	0.315182	0.478546	0.0544548	0	0.315182	0	0.478546	0	0.478546	0.478546	0.315182	0.315182	0.315182	0.315182	0	0.478546	0.315182	0.478546	0.0544548	0.478546	0.315182	0.315182	0.315182	0	0.0544548	0.478546	0.315182	0	0.478546	0.0544548	0.478546	0.478546	0	0.315182	0.315182	0	0.0544548	0.478546
445	1	0.658624	0.315182	0.315182	0	0.0544548	0.0544548	0.315182	0.315182	0.315182	0	0.0544548	0.478546	0.315182	0.478546	0.478546	0.478546	0.478546	0.315182	0	0.315182	0.478546	0	0.478546	0.315182	0	0.315182	0.0544548	0.315182	0.315182	0.0544548	0.315182	0	0.478546	0	0.478546	0.478546	0	0.0544548	0.478546	0.315182	0.315182	0.478546	0.478546	0.0544548	0.478546	0.315182	0.315182	0.315182
446	1	0.658624	0.315182	0.315182	0	0.315182	0.315182	0	0.315182	0	0.0544548	0.478546	0.478546	0.315182	0.315182	0.315182	0.315182	0	0.478546	0.315182	0.478546	0.478546	0.0544548	0.0544548	0.315182	0.315182	0.315182	0.478546	0.315182	0.315182	0.315182	0.315182	0.0544548	0.478546	0.315182	0	0.315182	0.478546	0.0544548	0.478546	0.0544548	0	0.315182	0.0544548	0.478546	0.478546	0	0.315182	0.478546
447	0	0.113792	0.478546	0.478546	0.478546	0.0544548	0.478546	0.315182	0.478546	0.315182	0.0544548	0.0544548	0.315182	0.315182	0.0544548	0.478546	0.315182	0.478546	0.478546	0.478546	0.315182	0.478546	0	0.0544548	0	0.478546	0.478546	0.478546	0.315182	0.315182	0.315182	0.315182	0.315182	0.315182	0.478546	0.0544548	0.315182	0.478546	0.478546	0.315182	0	0.315182	0.0544548	0	0.0544548	0.315182	0.478546	0.478546	0
448	0.658624	0.658624	0.0544548	0.315182	0.315182	0.0544548	0.315182	0.315182	0.315182	0	0	0.478546	0.315182	0	0.315182	0.478546	0	0.478546	0.0544548	0	0.315182	0.478546	0.315182	0.0544548	0.478546	0.315182	0.315182	0.478546	0	0	0.478546	0.478546	0.478546	0.315182	0.315182	0.315182	0	0.315182	0.315182	0.315182	0	0.0544548	0.478546	0.478546	0.315182	0.478546	0	0.0544548	0.0544548
449	0.658624	0	0.0544548	0.315182	0.315182	0.315182	0.0544548	0	0.315182	0.0544548	0.315182	0.315182	0.478546	0.478546	0.478546	0.0544548	0.0544548	0.315182	0.315182	0.315182	0	0.315182	0.0544548	0.315182	0	0.315182	0.478546	0	0	0	0	0.315182	0.315182	0.478546	0.478546	0.478546	0.315182	0	0.0544548	0.478546	0.315182	0.315182	0.478546	0.315182	0.478546	0	0.478546	0.478546	0.0544548
450	1	0.658624	0.0544548	0.478546	0	0.478546	0.315182	0	0	0.478546	0.478546	0.0544548	0.478546	0.315182	0.315182	0.478546	0.315182	0.478546	0	0	0.478546	0.478546	0	0	0.478546	0	0	0.315182	0.478546	0.478546	0.315182	0.0544548	0.478546	0.315182	0.315182	0.0544548	0.478546	0.478546	0.0544548	0.315182	0.478546	0.0544548	0.478546	0.478546	0.478546	0.478546	0.315182	0	0.0544548
451	1	0	0.478546	0.315182	0.315182	0.478546	0.315182	0	0.0544548	0	0.315182	0	0.0544548	0	0.478546	0.315182	0	0.478546	0.315182	0.0544548	0.0544548	0.478546	0	0.478546	0.315182	0	0.478546	0	0.478546	0.478546	0.478546	0	0.0544548	0.315182	0.0544548	0.478546	0.315182	0.478546	0.478546	0.315182	0.315182	0.315182	0.0544548	0	0.0544548	0.478546	0.315182	0.478546	0.0544548
452	1	0	0	0.478546	0	0	0.478546	0	0.478546	0.315182	0.0544548	0.478546	0.478546	0	0.0544548	0.478546	0.478546	0.478546	0.315182	0	0	0.478546	0	0	0.478546	0	0.0544548	0.478546	0	0.478546	0.315182	0	0.0544548	0.315182	0.315182	0.478546	0.315182	0	0.0544548	0.478546	0	0	0.478546	0	0.0544548	0.478546	0	0	0.0544548
453	1	0	0	0.0544548	0	0.0544548	0.315182	0.315182	0.478546	0	0	0.0544548	0.478546	0.315182	0.478546	0.0544548	0.315182	0	0.0544548	0	0.0544548	0.478546	0.315182	0.478546	0.315182	0.315182	0.315182	0	0.315182	0.478546	0	0.0544548	0.478546	0.478546	0.315182	0	0.478546	0	0.315182	0.0544548	0	0	0.0544548	0.315182	0.0544548	0.478546	0.478546	0.478546	0.315182
454	0.658624	0	0.0544548	0.315182	0.315182	0.0544548	0.315182	0.315182	0.315182	0.0544548	0	0.315182	0.315182	0.478546	0.315182	0.0544548	0.315182	0.315182	0.315182	0.315182	0.315182	0.315182	0	0.0544548	0.478546	0.478546	0.478546	0.315182	0	0.315182	0.478546	0	0	0.0544548	0	0.478546	0.315182	0.315182	0.315182	0	0.478546	0.0544548	0.315182	0	0.0544548	0.315182	0.478546	0	0
[truncated: 286 more rows]
[truncated: 11 more columns]
