# Supplementary material for: SaPt-CNN-LSTM-AR-EA: a hybrid ensemble learning framework for time series-based multivariate DNA sequence prediction
Source: PeerJ. 2023 Oct 4;11:e16192. doi: 10.7717/peerj.16192 (PMC10559882; doi:10.7717/peerj.16192)
Supplement: Supplemental Information 1 [file peerj-11-16192-s001.zip › Source data/Supporting Information/B(2).xlsx]

## Sheet: page_1
DataPoint	1	2	3	4	5	6	7	8	9	10	11	12	13	14	15	16	17	18	19	20	21	22	23	24	25	26	27	28	29	30	31	32	33	34	35	36	37	38	39	40	41	42	43	44	45	46	47	48	49
1	-1	0.33	-5	-0.43	-0.83	-0.93	-0.97	-1.44	0.92	0.97	-7.2	2.12	0.12	-0.76	-0.9	9.68	-2.06	-1.33	-1.14	-1.06	29.24	0	-0.66	6.22	-0.22	-0.72	-1.99	-0.88	-0.96	6.11	-2.15	-1.34	6.89	0.02	-1.77	2.11	0.39	-1.66	-1.17	-1.07	-1.03	23.55	-2.06	3.82	1.58	1.22	0.01	-0.91	0.32
2	-2.2	-1.36	-1.15	-0.11	0.93	-3.22	2.28	0.2	0.81	1.35	1.05	-3.91	-1.5	-1.19	-0.24	0.89	-3.3	2.25	0.21	0.81	-4.42	-0.28	-0.79	-0.91	12.13	1.76	-4.2	0.02	2.57	1.25	1.09	-9.27	2.15	-3.58	-0.02	1.58	-0.38	0.45	3.66	-1.43	3.05	-0.14	2.98	-0.39	-0.77	-1.89	0.73	-3.13	-0.38
3	-1.72	1.76	-2.77	2.65	-2.95	2.91	1.48	1.19	-12.04	0	0.68	-0.29	0.4	-0.32	-20.31	1.37	0.65	-1.56	-0.67	-0.92	-0.97	-1.15	0.83	0.94	-7.55	-1.67	-0.16	-1.24	-1.07	-1.03	0.07	-0.49	-13.95	-0.75	2.68	1.34	-4.94	-0.1	-1.62	-1.14	4.95	-0.11	0.59	0.82	-16.83	-0.14	2.03	1.21	-0.14
4	-1.31	-1.1	6.91	1.69	-4.5	2.53	1.43	1.18	-13.13	2.16	0	1.37	-2.36	2.56	-2.85	0.05	-0.58	8.85	0.28	1.61	0.77	0.94	1.13	-1.4	-1.12	6.2	-2.22	-1.37	6.9	1.74	-4.65	-1.64	5.09	1.67	1.25	-9.95	2.22	0	3.63	-0.44	2.9	-0.31	3.03	-1.98	-0.34	1.57	0.69	-1.81	0.29
5	-0.02	-0.7	-1.77	-0.88	-1.09	1.83	-2.58	-1.38	-1.15	-1.07	-1.03	46.89	-0.01	0.66	-6.12	-1.56	0.08	-4.84	-1.38	-1.14	0.07	0.56	-27.48	1.82	0.23	1.27	-0.39	0.44	-8.7	-1.56	-1.2	8.34	1.76	1.27	1.12	-18.04	0	0.68	-5.68	2.02	0.22	-1.48	0.35	0.74	-10.08	1.97	1.3	-0.03	-7.23
6	-4.07	2.5	-0.02	-0.6	-3.2	-1.16	0.25	-0.46	12.18	1.61	1.21	0.32	0.93	0.97	0.99	0.99	-35.18	0.03	0.67	-6.2	2	-3.35	2.69	1.45	1.18	1.08	-24.94	2.08	0	-3.84	-1.33	-1.12	-1.05	0.03	-18.97	-0.5	0.51	2.42	1.16	1.06	1.03	-17.57	2.07	-3.75	-1.57	-1.22	10.85	-2.2	3.66
7	0.45	-46.43	-1.69	0.09	3.78	-1.67	-1.2	6.65	-2.25	3.45	0.02	1.54	-2.2	-0.38	-1.31	-1.08	-1.03	-1.01	-1.01	47.26	1.94	-0.01	4.1	0.57	-2.23	0.29	-0.5	0.33	-0.37	0.33	-0.34	119.02	1.66	-3.69	-1.54	5.21	1.67	1.25	-9.82	-1.81	-1.29	0	-0.9	-1.13	1.61	0.61	1.17	-0.44	-0.77
8	-0.79	192.78	-0.11	0.63	-0.3	10.16	-0.35	-0.77	-0.9	0.11	-0.46	-0.74	-0.87	-0.93	-0.97	-0.98	-0.99	4348.92	0	0.67	-6	-1.56	4.28	-2.48	3.23	-2.85	-1.48	0	6.12	1.39	-3.81	-1.52	-1.2	-1.09	-1.04	0	-0.5	124.45	-1.76	-1.25	7.7	0.04	-0.68	-0.87	12.41	1.75	1.26	-8.47	-1.78
9	-1.29	-1.13	15.77	0.01	-1.89	-0.68	0.55	1.97	1.13	-3.93	-1.51	-1.19	0.02	-10.35	1.59	1.19	-0.07	-0.57	-0.79	-0.9	114.82	-1.96	-1.32	-1.14	-1.06	31.68	-2.06	0	-3.88	-0.57	2.21	1.27	-5.05	0.08	-0.6	-0.82	-0.92	0.07	0.54	36.45	0.77	-0.41	-2.75	1.54	0.58	0.91	0.96	-0.11	12.3
10	0.66	-0.18	157.99	-1.59	-1.2	0.06	-0.51	23.5	1.68	-0.09	0.53	4.4	1.19	0.78	-0.66	0.37	0.72	-17.23	1.92	1.3	1.13	1.06	-30.37	2.06	1.35	0.01	1.15	-0.35	-2.66	0.55	-0.44	6.26	-0.3	-1.87	-1.16	4.4	-0.12	2.66	-0.39	-1.92	0.51	1.73	-1.68	0.23	-0.49	0.31	0.67	-0.18	-43.88
11	-3.75	-1.42	-1.16	-0.38	-1.07	-1.02	0.15	-0.47	20.83	0.29	-0.58	-0.82	-0.92	-0.96	-0.98	0.02	121.53	-1.5	0.17	3.48	1.28	1.1	-8.5	-1.74	0.02	-0.55	-0.79	0.13	31.36	0.57	-2.53	0.29	-0.5	-3.16	-0.78	0.45	-4.84	1.92	1.28	1.12	-13.78	-1.85	-1.3	8.59	0	2.27	-0.41	-0.78	-1.93
12	-0.46	-8.61	-1.24	-1.08	0.1	0.58	-25.56	1.83	-0.08	-0.61	0.25	-0.39	-19.19	-1.29	3.36	0.23	0.79	-4.95	0.2	-2.64	1.97	1.28	-6.24	-0.07	-1.69	-0.72	-0.93	-0.97	-0.99	-1.15	0.92	-3.08	-0.34	1.82	-2.27	2.72	1.42	-0.03	0.53	-0.27	29.9	-0.36	-0.79	-1.66	-0.91	2.49	1.33	-5.14	-0.09
13	1.54	1.14	-5.38	-1.62	-0.14	0.8	-3.76	2.17	1.34	0.21	-0.84	-1.21	1.6	-0.27	-0.7	-0.86	23.7	1.83	1.28	1.12	0.11	0.95	-0.32	-3.2	1.56	1.17	1.07	0.56	1.03	0.97	1.01	0.99	-0.52	0.4	-7.78	0.31	-2.55	-0.54	-1.29	2.01	0.46	-1.71	2.37	-0.16	-2.68	0.47	1.74	1.13	0.81
14	1.61	0.53	-1.6	0.31	-3.79	-0.47	-0.84	-0.93	12.41	1.77	0.11	1.27	1.07	1.03	-12.16	2.1	1.35	-7.37	-1.76	0	0.56	-0.26	-13.88	0.61	0.87	0.94	-0.09	17.86	0.47	-0.52	-2.38	1.5	0.61	1.15	-2.2	-1.29	-0.43	1.29	-2.63	-0.33	1.73	-0.33	-2.3	1.67	-0.22	-2.9	-0.67	0.5	-4.73
15	-0.62	-0.83	0.12	-29.4	1.59	-3.49	-1.51	-1.2	0.02	0.53	-32.35	0.24	0.74	1.8	1.09	-0.25	-0.67	-0.85	0.1	-0.46	-0.73	-0.87	-0.93	1126.29	-1.97	-0.03	-1.32	-0.81	0.57	-0.38	-4	1.47	-3.08	-1.44	5.27	-2.4	3.35	-2.82	-1.48	0	-0.54	-6.18	-0.78	2.64	-0.25	-2.28	-1.2	0.18	-5.62
16	0.86	-0.33	5.76	-1.83	-0.33	-1.26	2.28	0.4	-0.64	0.34	0.7	0.86	-0.09	0.46	-141.19	-1.72	-1.24	-1.1	0.02	15.81	-1.54	-1.18	-1.07	-1.03	-1.02	-1.01	123.65	1.98	1.33	0	-1.14	0.35	-4.45	0.33	1.89	1.16	1.06	1.03	1.01	1.01	-80.76	2.02	-3.94	2.67	-3.19	2.91	-3.05	-1.51	0
17	-1.43	-0.38	-1.16	0.38	0.75	-10.87	0.17	-0.59	-2.36	1.44	-2.93	0.14	0.67	2.52	-1.35	2.96	-2.48	-1.4	-1.16	12.42	1.84	0.01	1.29	-2.44	-1.34	-1.13	-1.06	-0.36	-1.03	2.86	-2.36	2.97	1.47	1.19	-11.59	-1.83	0	-4.38	1.69	-0.17	-0.65	-0.84	0.11	25.58	-0.55	2.6	-0.29	3.13	-0.34
18	-0.89	0.08	-0.47	-0.73	319.37	0.13	-2.13	-0.62	-0.9	0.23	5.17	1.3	1.11	0.65	0.96	0.99	1.05	0.99	-2.6	2.38	-0.1	-0.64	0.25	9.61	-1.44	-1.14	-1.06	-1.03	-1.01	0.01	-62.14	-0.5	-0.83	-0.93	-1.49	-0.97	-0.99	6.5	-2.15	-1.35	6.94	0.02	0.71	-5.27	-0.29	1.97	-2.19	2.77	0.16
19	-0.59	9.55	1.62	-4.07	-0.08	-0.74	0.29	0.67	0.84	0.92	0.96	-203.14	1.99	0.02	0.8	1.33	-1.54	-1.15	-1.06	12.84	0.05	0.7	-0.28	-5.63	-0.67	2.46	-2.26	-1.34	6.04	0.05	0.72	1.69	-1.46	0.26	0.69	-0.22	-0.62	44.76	-1.83	3.73	-2.62	3.15	0.02	-0.74	-1.53	-1.08	3.89	0.24	-1.81
20	0.82	-0.09	0.46	0.73	-0.14	0.43	4459.49	1.28	1.09	1.04	-15.29	-1.84	-0.05	-0.82	3.93	0.31	0.8	0.92	0.96	0.98	0.99	-105.96	2	1.33	-7.91	2.29	1.39	0	-0.54	-0.78	-7.1	1.15	-0.29	-0.7	12.65	-1.93	-1.3	-1.13	14.86	-0.01	2.16	0.65	0.9	0.96	-11.75	-0.1	-1.77	0.41	0.77
21	1.08	1.04	1.02	1.01	0	0.5	-0.25	0.38	-0.31	0.34	-0.33	16185	-1.66	3.66	0.11	-0.7	0.31	-8.07	-0.4	2.2	0.56	1.25	1.06	1.02	-0.08	0.48	-0.27	0.37	59.48	-1.32	-0.68	-1.11	0.43	-4.13	1.95	0.31	0.84	0.94	-9.97	2.07	-3.57	-1.55	-1.21	0	10.95	-0.48	2.62	-2.13	0.14
22	-1.21	-0.11	0.9	0.97	-0.14	9.97	-0.41	-0.8	-1.66	1.36	1.11	-6.44	2.21	0.09	0.8	0.92	-9.82	2.06	-3.56	-1.55	-1.21	0	10.95	-0.48	2.62	-2.13	-1.31	6.16	-0.04	-0.65	-2.31	-0.85	-0.95	-0.98	-0.99	-1.13	-1	2.86	-2.35	2.97	-2.82	2.99	-2.95	-0.01	-1.49	2.25	1.31	-5.62	2.32
23	0.49	-0.28	0.37	-0.32	-102.37	-0.66	-1.34	1.78	-0.24	-2.67	-1.23	0.18	4.05	1.29	-0.18	5.11	-1.77	0.15	-3.98	-1.36	-1.13	8.77	1.76	0.06	-0.81	3.84	1.46	-0.08	0.52	0.77	0.89	-74.15	0.07	-0.64	6.01	1.55	-4.27	-1.59	-1.22	-1.1	-1.05	40.9	-2.05	3.9	0	-0.73	4.78	-2.08	-1.32
24	0	-0.57	11.45	0.27	-0.6	-2.11	-0.83	-0.95	-0.98	0.09	-0.48	-0.74	-0.87	-0.94	-15.25	0.96	0.99	-6.98	2.14	-3.44	-0.04	0.72	-4.66	2.08	-3.23	-1.5	-1.2	0.01	-0.52	0.26	0.63	-146.58	-1.8	3.83	0.06	-0.71	-0.88	-0.95	-1.64	0.9	1.11	-1.67	2.63	0.27	0.81	-0.27	7.49	-1.76	-1.24
25	-2.91	-1.45	0.03	-0.53	17.28	-1.82	0.09	0.61	-0.25	-0.64	-11.75	1.21	-0.27	-3.14	0.53	-2.98	-1.35	-0.45	-1.13	2.44	-0.21	-2.46	-0.69	0.51	-4.62	1.97	-3.21	-1.49	-1.19	11.1	1.83	1.29	1.13	0.01	-1.06	-0.95	-0.99	4.42	-0.16	2.68	0.57	-2.04	2.31	-0.14	-0.65	-2.78	0.72	-0.4	-0.74
26	0.93	-7.46	0.13	-2.42	1.97	-0.17	0.52	3.66	-1.38	3.05	-2.49	0.07	-0.57	-0.8	-0.91	-0.95	-3.29	1.04	-3	0.19	0.69	2.35	1.12	-0.25	-0.67	0.21	-21.2	0.39	0.79	-6.59	2.05	-3.39	-1.52	-1.2	-1.09	-1.04	-1.02	-0.07	0.99	1	-0.14	-7.08	0.53	-2.73	-0.47	0.59	1.91	-1.53	-1.16
27	-1.02	-1.01	-1	0.03	27.98	-1.51	0.17	3.42	1.27	-0.18	-3.94	1.6	1.19	-6.7	-1.69	-1.25	-1.11	-1.05	-0.08	0.97	-3.08	0.2	-2.97	-0.54	2.05	-2.29	-0.3	-0.83	-0.93	-1.34	-1.03	-1.01	-1	0.06	-0.49	-18.45	1.28	-0.25	-0.68	-0.85	-0.93	-3.22	0.93	1.07	0.98	1.01	1	-0.21	-0.64
28	-1.06	0.16	5.61	-1.55	-0.53	0.68	-3.91	-1.45	-1.17	-1.07	-1.04	-1.02	-1.01	156.26	0	2.02	-0.4	3.33	1.37	1.14	-9.39	0.04	0.66	-0.28	-0.66	28.89	0.19	0.74	0.89	-13.8	-0.12	-0.72	5.74	0.27	-1.97	-0.62	0.57	0.83	1.9	-1.25	-1.08	-1.03	-1.02	-1.01	-1	0.01	0.51	117.71	1.25
29	1.09	0.74	1.04	1.01	1	-13.21	0.06	-0.63	-0.84	0.14	-0.45	-0.73	0.14	-157.15	0.43	-2.44	2.14	-2.89	-0.14	1.6	0.71	1.15	0.93	-1.97	-1.24	-0.52	0.78	0.92	-8.3	-1.69	-1.24	8.78	0.02	-0.69	-0.87	0.14	-0.45	-16.2	-1.26	0.24	0.67	-0.22	0.41	-45.51	-0.31	-1.67	1.91	1.25	-0.09
30	-0.25	-0.78	5.38	1.55	-4.41	2.47	-3.25	-1.52	-0.02	-0.85	0.31	-6.05	-1.47	-1.17	-1.07	-1.03	35.27	-2.05	-1.34	-1.15	-0.01	0.94	0.98	-7.48	0.11	-2.41	-0.6	-1.25	0.47	-3.77	-1.41	4.42	-2.41	-1.4	6.56	1.73	0	-4.7	1.68	0.45	0.88	1.21	-1.49	2.73	0.28	1.39	1.1	1.04	1.02
31	0.41	0.74	0.88	0.94	2.85	-0.94	0.35	-0.42	0.34	-0.35	-21.37	1.35	1.12	0.66	0.96	1.05	0.99	-2.27	-1.3	5.31	1.64	0.09	1.24	0.84	0.96	-0.23	6.79	1.47	0.45	-0.73	-0.9	-0.95	19.3	0.07	1.84	-2.01	2.76	1.42	1.17	-11.5	-1.83	4.36	-2.59	3.25	0	-2.89	-0.61	2.13	1.26
32	-0.59	-3.2	-1.16	-0.81	-1.06	-0.97	1.87	1.22	0.54	-0.78	-0.92	-0.96	-0.98	-1.3	-0.99	-1	-1	-1	0.03	-0.49	-0.75	-0.87	-0.94	965.72	1.97	0.03	1.32	1.09	-5.59	0.11	-0.59	6.96	1.57	0.3	-0.76	-0.91	0.15	8.93	-1.51	0.19	0.66	3.27	1.14	-3.44	2.35	1.37	1.15	1.07	1.03
33	0.01	5.49	1.37	-0.16	0.49	4.95	0.76	1.21	1.04	0.92	-1.43	-0.7	0.61	0.85	-9.65	-1.7	0.05	4.22	-1.67	3.12	-2.59	3.03	-2.89	-1.48	-1.19	12.1	1.85	1.3	-8.72	-1.79	-1.28	0	-1.12	2.7	1.37	1.14	-10.73	0.03	-0.64	0.29	-11.03	1.73	-0.13	4.14	-1.78	-1.24	-1.1	-1.05	-0.4
34	1.32	1.14	-16.09	-1.88	4.26	-2.61	-1.45	6.48	1.73	0	-0.83	-1.27	1.56	-0.27	-2.71	-0.7	-0.91	-0.96	0.09	-0.47	40.53	1.7	1.24	-0.04	-0.55	-7.87	-0.78	2.68	-2.28	-0.25	-0.82	0.28	-0.42	0.32	-0.35	-0.68	0.16	0.58	156.18	-1.21	0.26	0.68	0.85	-0.1	0.46	35.16	-1.29	0.24	0.68
35	1.14	0.9	1.04	0.98	0.99	-0.21	6.91	-1.73	3.31	-0.08	2.89	-1.87	-1.25	6.37	1.69	-4.62	0.01	2.52	1.25	-4.35	2.34	-3.23	0.02	0.62	2.81	1.15	-3.56	2.35	1.38	-6.36	-1.71	-0.03	-1.26	-1.07	-0.83	-1.03	-1.01	-1	-1	-1	-1	0.01	-0.5	-0.75	777.17	-1.88	0.04	-4.12	0.43
36	-0.46	0.37	0.71	0.86	-58.81	-1.89	3.98	0.03	-0.72	0.3	0.68	-20.88	0.18	1.89	0.72	-2.05	0.28	-0.49	8.17	1.57	-4.05	2.5	1.42	-6.45	-1.73	0	-0.56	-0.79	-0.9	70.87	-1.96	3.89	-2.66	-1.45	-1.18	-1.08	25.52	-2.08	-1.35	7.7	1.77	-4.6	-1.64	0	5.11	-1.66	0.17	3.19	-0.49
37	4.52	-0.98	0.34	2.99	-1.57	-1.17	-1.07	-1.03	-1.02	-1.01	0	113.28	-0.5	0.5	0.78	-13.56	-1.74	-0.17	-0.84	0.3	-6.48	-0.42	-0.82	-1.48	-1.06	-1.02	0.11	8.35	-1.53	3.27	-0.11	0.57	0.81	2.9	-0.83	-0.94	-0.97	0.08	-0.48	0.27	-85.05	0.36	0.79	-6.41	2.05	-0.07	0.55	-0.28	0.38
38	2.81	-2.3	-1.35	-0.23	-1.14	-1.04	-1.02	0.07	0.55	-42.39	1.8	1.26	0.23	-1.18	-1.05	0.14	-0.47	20.43	-0.27	0.57	-5.93	1.95	0.25	1.29	-0.39	-2.29	-0.75	-1.18	-1.04	-1.02	-1.01	-1	-1	-0.93	0.98	-3.02	2.32	-3	-0.09	1.57	-0.36	-0.75	0.21	0.62	-0.21	57.26	-1.62	3.56	-0.08
39	-0.37	0.62	0.84	1.86	1.06	-3.4	-0.28	-1.45	0.42	-3.69	-0.44	-1.4	1.99	-2.64	2.74	1.44	-5.93	-1.7	4.77	-2.52	-1.43	-1.18	0	-13.24	1.56	1.18	0.48	0.94	0.98	0.99	1	-0.03	0.49	0.75	-0.13	-256.31	0.56	0.85	-0.21	-0.63	-0.82	-0.91	-0.96	-0.98	506.3	-1.99	3.98	0	-1.6
40	0.77	-3.9	-1.46	-1.17	-1.08	0.02	-0.5	0.26	-99.03	0.37	0.79	-6.41	-0.23	-0.77	0.26	0.66	0.84	-51.41	-1.87	0.03	3.97	-1.7	-0.46	0.68	0.88	0.94	-20.68	-1.85	-1.29	0.01	8.3	1.41	1.14	0.54	0.95	1.06	-1.58	2.65	-2.6	2.92	-2.9	0.02	2.98	-1.79	3	0.18	0.79	-0.28	-0.67
41	1.92	1.3	0.13	1.13	1.04	-6.19	0.11	-0.6	-0.82	16.15	-0.13	0.61	-6.2	0.24	1.97	-0.46	-1.84	1.69	0.54	1.2	-2.19	2.53	0.22	-0.7	4.38	-2.08	-1.32	6.62	1.72	-0.01	-4.64	1.67	-0.17	-0.65	-3.16	1.31	-3.01	-1.42	5.19	-2.39	-1.4	6.72	-2.34	-1.4	-0.01	-1.17	2.62	0.35	1.36
42	3.6	0.2	1.49	-2.11	2.64	0.2	1.41	-2.19	-1.3	5.61	-2.32	-0.06	-1.39	-1.1	-1.04	-1.02	0.03	23.99	-1.51	-1.17	7.34	-2.22	0.02	-0.57	-0.8	-0.9	-0.95	109.92	1.95	1.32	1.14	-16.11	0	2.13	-1.96	2.83	-0.1	-0.64	-2.71	1.35	-0.26	-2.98	-1.24	0.19	-0.48	-0.75	-0.88	0.07	68.74
43	-18.41	-1	2.99	0.33	0.82	1.4	1.05	1.02	0.93	1.01	1	1	-13.48	0.06	0.67	-0.27	0.4	-0.32	45.04	0.35	1.63	0.79	0.94	-0.21	7.51	-1.72	-1.23	-1.1	0.03	-15.22	1.57	-0.16	4.34	1.38	1.14	-8.68	0.05	-0.63	-0.84	-0.92	-2.31	-1.04	-0.96	1.63	-0.28	0.48	-9.04	-1.58	-1.2
44	-1.06	0.03	-17.76	-0.5	0.51	2.41	-0.61	0.42	-6.09	-1.5	-1.18	8.6	-2.2	-1.37	-0.04	0.87	-3.48	-1.44	-1.17	0.03	9.87	0.54	-0.5	-0.79	-0.9	0.08	28.11	1.44	1.15	-7.59	-1.72	-1.26	0.01	9.04	0.53	-0.51	-0.79	0.17	-0.44	-0.72	-0.86	-0.93	0.04	-0.48	1438.64	-0.26	-0.75	-1.74	-1.08
45	-1.38	0.06	-0.52	-0.77	-0.89	-0.94	179.52	1.96	1.32	1.14	-16.05	-1.88	-1.31	0	-0.53	0.26	-0.38	-0.69	-0.85	-0.92	-42.65	-0.96	0.35	-0.42	-0.73	0.16	26.94	1.4	0.59	1.13	-0.42	0.42	-8.71	1.82	-0.11	-3.41	-1.29	-0.62	1.45	-0.31	-0.72	-2.58	-0.87	2.61	-2.33	-1.36	-0.24	-1.14	-1.04
46	-0.72	-0.86	-0.93	-3991.83	-0.96	-0.99	-0.99	-1	30.96	-0.03	-2.03	-1.2	-0.67	1.39	-0.31	4.1	1.4	1.15	-8.94	2.18	-3.57	-1.56	-0.02	0.84	1.22	-0.62	0.39	-0.38	0.35	13.52	1.3	-3.42	0.13	2.43	-1.8	2.91	0.19	-0.69	-0.87	-0.94	0.07	-0.48	-0.74	-0.87	-26.31	0.93	0.98	1.07	-1.29
47	-0.32	-0.67	47.98	-0.17	-0.72	-1.86	1.4	1.12	-6.44	-1.67	0.03	-0.55	-0.79	-0.9	0.06	69.68	-1.48	-0.53	-1.16	-1.04	0.17	5.49	-1.55	-1.17	-1.07	0.04	-0.5	0.26	0.63	-0.19	-0.59	-0.8	1705.97	-1.9	-1.3	-1.13	15.89	-2.13	3.76	-2.72	-1.46	-1.19	0	-0.52	-0.77	-0.88	189.63	-1.95	3.92
48	-0.43	0.33	11.33	1.3	0.68	-1.54	-1.15	5.77	-0.09	0.6	2.49	1.14	1.05	-8.12	-0.1	-1.72	2.05	1.28	-5.85	0.06	-2.46	0.4	0.77	-8.21	2.01	0.17	-0.75	0.32	-6.96	1.79	1.25	0.34	-1.21	2.68	-0.19	-2.46	-0.68	0.51	-0.38	-4.61	-1.25	0.21	0.66	3.61	1.14	-3.41	2.36	0.16	0.8
49	-0.98	190.4	-1.99	3.96	-2.67	-1.45	0	-1.18	-1.05	0.15	-0.47	19.89	-1.78	-1.25	-0.27	1.19	-0.34	-0.72	0.2	-0.42	39.81	1.67	-3.77	2.55	-3.15	-0.03	-1.51	2.22	-2.63	-1.41	0.04	-0.53	-0.77	0.13	-54.08	1.58	-0.15	-0.63	12.31	1.67	-4.03	-1.58	-0.07	-1.22	2.51	-0.2	0.53	-8.18	1.88
50	0.37	3.29	-1.52	3.03	0.22	1.44	1.11	-0.16	-5.08	-1.32	-0.62	1.48	-2.56	-0.31	1.69	0.66	-1.84	2.41	1.35	0.29	-1.26	2.61	1.36	-5.31	-1.65	4.79	-2.5	3.31	1.53	0	5.73	-0.46	-0.81	0.21	-0.43	24.65	0.31	1.66	1.13	-4.61	-1.57	-1.21	0.02	-10	1.59	-3.34	-0.17	1.68	-0.36
51	0.48	-0.44	0.36	-13.4	1.75	1.24	1.1	-0.02	15.57	1.46	-3.63	-0.16	-1.51	-0.77	0.55	-4.17	-0.38	0.59	-0.34	-0.7	-4.88	1.22	-3.07	-0.28	1.75	1.18	-5.18	-1.61	-1.23	-1.1	0.01	-19.44	0.48	0.83	1.54	-0.72	-0.9	-1.35	1.29	-2.84	0.17	-3.06	-1.32	-0.55	-1.12	-1.03	-0.92	0.75	0.91
52	0.23	-0.54	7.18	1.56	1.2	1.09	-17.46	-0.02	-1.88	-1.18	-0.69	1.38	1.11	0.74	-1.3	2.71	0.31	-1.73	-0.66	0.58	1.85	1.12	0.83	-0.68	-0.88	-1.48	-0.95	-1.04	-1.01	-0.98	-1	-1	-1	12.55	0.08	0.71	-0.28	-5.66	-1.29	0.2	-0.48	-0.76	0.15	29.35	-1.45	3.38	-2.49	3.08	1.5
53	-1.21	-0.09	-1.09	-1.03	0.15	0.6	-0.23	-0.62	-0.81	0.1	-256.76	-1.55	0.15	-4.46	1.78	1.24	-0.06	-0.57	0.24	0.63	-0.19	-0.6	-92.07	0.8	-0.4	5.21	1.47	-4.17	2.45	1.41	1.17	1.08	1.04	-52.44	-1.96	-1.32	0	-0.53	0.26	0.63	-0.19	-0.6	0.2	-0.4	-0.7	-627.96	0.85	-2.85	2.28
54	0.76	-7.53	0.18	0.71	-0.25	0.41	-24.84	0.3	-0.56	-0.81	-2.37	1.22	0.81	-0.62	0.37	-0.38	-0.71	-0.86	-7.1	-0.93	-1.07	-0.98	-0.99	-1	0.09	-0.48	-0.74	-0.87	0.07	190.55	0.54	-0.49	-0.78	0.17	13.43	1.38	0.6	-0.69	-0.88	0.16	9.05	0.6	1.36	-1.84	-1.23	-1.09	0.04	12.17	-1.54
55	0.13	-41.91	-0.44	2.4	-2.15	-1.31	-1.13	-1.06	0.01	0.52	0.76	25.22	-1.13	-0.87	1.63	-2.57	2.63	1.42	0.15	0.88	0.96	1.17	1.02	1.01	1	-0.06	-0.54	-0.77	-16.89	-1.11	-0.89	-1.04	-0.98	0.53	-0.39	-0.73	19.34	-1.91	-1.3	-1.13	0.01	-0.51	-0.76	-0.88	0.06	-0.47	720.84	-1.74	0.09
56	-0.81	1.29	0.78	-1.71	2.51	1.37	1.15	1.07	-23.28	-1.91	-1.31	-1.13	0	-16.72	0.49	-2.58	-1.31	-1.12	0.05	-0.5	-0.76	0.13	0.57	0.79	73.43	-1.11	-1.04	0.13	-0.47	-0.75	0.14	-72.78	-1.56	-1.19	0.06	-0.5	-8.5	1.3	1.1	1.04	-14.8	-1.84	0.02	4.23	-1.69	0.18	-0.51	-0.77	-0.89
57	1.11	-3.98	-1.51	4.82	-0.04	2.55	-1.89	2.92	-0.09	-2.68	-1.25	-1.09	0.07	-0.49	-0.75	-10.34	0.86	-2.9	-0.38	0.62	0.85	-11	2.01	0.13	-0.76	-0.91	0.14	-0.46	-0.73	-0.87	0.07	-0.47	-0.73	0.13	-0.43	-1589.33	-0.72	2.72	1.34	-4.91	-1.62	0.03	-0.55	0.27	-24.71	0.36	-2.43	-1.28	-1.11
58	1.24	-0.01	-9.55	1.58	1.19	-7.13	0.06	-0.62	-2.38	1.41	-0.26	4.28	1.4	-4.17	-1.56	-0.13	-1.21	-1.06	-0.86	-0.98	0.28	3.68	-0.55	-0.84	-0.93	-0.97	-1.56	0.93	-3.04	2.3	-3.01	-1.48	0.02	-0.54	17.32	-0.24	-0.74	0.25	-10.18	1.71	-3.41	-1.5	-1.2	10.75	1.82	0	-4.39	-1.35	0.16
59	-1.07	4.08	-0.15	0.57	-0.3	0.38	-27.32	-1.64	-0.33	-1.22	-1.06	-0.87	0.75	-3.39	-1.42	-0.36	0.78	1.33	-0.61	-0.85	8.42	0.18	0.74	0.89	0.95	-27.42	0.06	-2.13	-1.22	-0.64	1.38	-0.31	-0.72	0.21	10.83	-0.58	0.46	2.7	0.77	0.93	-5.96	-1.61	0.05	-0.54	13.76	0.28	-0.59	-0.83	-2.15
60	-1.02	0.17	-0.46	0.3	-0.36	-0.68	-0.84	0.08	399.46	-1.46	3.46	1.49	-0.04	-5.16	-1.36	-0.57	1.46	-0.31	0.46	-0.33	17.02	1.59	-0.11	-3.8	-1.3	0.17	-0.49	0.3	-0.37	-23.35	0.67	-2.72	2.22	1.33	1.14	1.06	-25.41	-1.92	-1.31	-1.14	-1.06	0	-0.51	99.88	-0.25	2.27	0.58	1.25	-0.46
61	-1.3	3.13	1.44	-5.15	-1.65	-1.24	-1.11	0	-0.51	0.25	0.63	-0.19	-0.59	-0.8	2257.74	-0.1	-1.9	1.97	-2.78	-1.42	5.63	0.04	-0.7	-0.87	11.92	1.75	-4.18	-0.04	-1.6	2.16	1.3	-5.73	2.31	0.05	-0.76	4.21	1.48	-4.55	-1.61	-1.23	9.99	0.01	0.69	1.81	-1.45	2.86	1.41	-0.06	-5.33
62	-0.96	0.04	52.16	1.47	-3.51	2.49	0.1	1.41	1.1	1.04	1.02	-23.6	2.05	-3.81	-1.58	5.4	0	-0.71	-0.88	-0.94	-0.97	-0.99	-0.99	-1.69	0.99	1	1	-15.06	2.07	1.34	1.14	-15	2.14	-3.75	0	2.73	0.61	-0.53	-0.81	-0.91	24.93	-0.08	-0.68	-2	-0.86	-1.11	-1.02	-0.96	0.7
63	25.65	1.87	-0.02	-4.09	-0.58	0.52	-4.9	1.96	-0.11	-3.23	1.7	-3.03	2.61	-0.05	-3.01	-1.28	-0.62	-1.1	2.37	1.32	1.13	-11.06	-0.04	-1.81	0.4	2.05	1.16	0.77	-1.45	-1.13	-1.05	0.06	-0.49	-0.75	-13.98	-0.88	0.38	-5.08	1.88	0.32	-1.52	0.33	0.73	0.88	-22.56	-0.1	2.02	1.21	0.64
64	1.31	0	0.53	-0.26	-25.58	-1.36	0.21	-0.48	0.31	-0.37	-20.93	-0.69	2.64	1.33	1.13	-0.05	-0.55	-10.28	0.74	-0.41	-2.83	-1.2	0.21	-0.47	0.31	0.66	12.92	-0.81	2.86	1.37	-4.92	-1.62	0.02	-5.02	0.45	0.8	-7.22	2.04	-3.43	-0.07	0.72	1.6	0.89	1.08	0.97	0.99	1.02	1	1
65	-2.99	2.08	1.3	1.13	-12.89	-1.84	4.3	0	-0.62	7.81	-1.94	-0.23	-0.83	4.22	0.29	-0.63	4.88	1.5	1.18	0.33	1.08	1.02	-6.29	0.11	-0.6	-2.47	-0.82	2.47	1.32	-5.09	2.34	1.39	-0.01	0.53	-20.26	-0.26	-0.76	-0.9	0.12	0.57	0.79	0.9	0.95	-0.03	0.49	-1467.59	-0.26	0.58	2.26
66	1.1	0	-0.51	63.22	-0.25	-0.75	6.32	0.25	1.59	1.13	-4.79	-1.58	-0.17	-1.21	2.46	-2.49	-0.2	1.58	-0.35	-0.74	-0.88	21.83	-0.09	2.19	1.23	0.63	0.94	0.98	-8.79	-1.72	4.33	-2.54	-1.43	0	6.51	1.39	0.54	1.14	0.91	1.04	-0.48	0.41	0.73	-0.17	-20.43	-1.39	-0.59	0.69	-3.78
67	-0.24	2.3	1.26	1.1	1.04	1.02	1.01	1.01	-168.9	-1.98	-1.33	8.04	1.78	0	1.28	-2.46	-1.34	5.39	1.65	-4.77	2.5	-3.3	0	2.86	0.61	-0.53	-0.81	-0.91	25.11	1.85	-0.03	-4.07	-0.58	0.52	-4.9	1.96	1.29	1.12	-0.02	-0.53	0.25	-0.38	-0.69	0.16	0.58	379.21	-0.79	0.4	2.79
68	-1.26	4.93	0.12	1.61	1.14	1.05	0.75	1.02	-2.7	-1.36	-1.14	10.62	1.8	-4.36	-1.62	-1.24	-1.11	-0.01	0.95	0.98	-0.14	0.47	0.74	-57.79	-1.83	3.92	0.05	0.74	1.58	-0.65	-1.48	1.66	1.19	-0.1	0.49	0.76	7.17	0.88	-2.81	-1.37	4.99	1.63	0.09	1.23	-0.36	-2.48	1.62	1.18	1.08
69	1.76	-2.25	-1.32	-1.13	-1.06	-0.34	-1.03	2.87	-0.2	-0.69	-0.86	0.11	0.57	0.79	-0.11	0.45	-499.83	-0.28	-1.72	1.91	-0.21	3.65	0.51	-0.55	0.35	-9.02	1.78	-3.41	-1.51	0.03	-0.54	16.28	-0.24	-0.74	-1.83	-1.09	3.65	0.25	1.48	1.11	1.04	1.02	1.01	-45.26	-0.02	-0.68	5.89	0.28	-0.61
70	1.68	0.03	-1.27	2.49	-0.19	0.53	3.22	-1.4	-0.66	-1.13	-1.03	-0.93	0.74	-3.39	-0.36	1.89	0.61	-0.58	0.36	0.71	-0.18	0.42	-69.42	1.72	1.24	-0.04	8.21	-0.45	-1.62	0.5	1.8	-1.66	-0.55	1.66	0.64	0.91	1.17	1.02	1.01	-8.66	0.09	2.12	-0.43	-1.9	1.7	0.53	0.89	-4.5	2.17
71	-1.3	0.24	0.68	0.85	-28.05	0.1	1.96	1.19	1.07	0.69	1.03	1.01	-6.33	0.12	2.16	-1.87	0.19	2.85	1.24	0.67	-1.45	0.31	0.72	-10.61	0.18	-2.38	-1.26	-1.1	-0.59	-0.96	-0.99	7.81	-2.12	3.49	0.04	1.54	-0.38	3.68	1.39	-0.12	5.27	1.4	-3.96	0.09	-0.59	-0.81	0.14	-0.44	0.29
72	0.54	0.79	-17.99	0.13	1.95	-0.43	3.33	-0.31	2.92	1.32	1.12	0.51	-1.17	0.33	-4.5	-1.42	0.12	4.2	1.31	1.11	0.61	-1.2	-0.84	-0.96	-1.06	-1.01	-1	-0.99	1.23	1.07	0.82	-0.78	-0.92	0.16	7.99	-0.54	0.47	2.72	-1.5	-0.61	0.65	0.86	-0.16	12.73	0.45	0.82	0.92	-13.81	2.03
73	0.98	1.02	-1.7	-1.19	-0.59	1.3	-2.67	0.18	-0.54	8.12	0.31	-2.09	2.16	0.34	0.84	1.31	0.94	-0.43	0.41	4.46	0.73	0.91	-6.22	-0.19	-1.62	2.04	1.27	-5.81	-1.67	-0.08	0.81	0.93	1.29	0.97	0.99	1	1.03	1	-2.74	-1.37	5.09	1.63	1.24	1.1	0	0.51	-58.68	0.25	0.75
74	-1.71	-1.21	6.38	0.08	1.68	-0.4	-2.08	-0.77	-1.16	-1.04	-0.93	0.71	1.41	-0.59	-1.63	0.57	-0.41	-3.34	1.48	-3.03	2.53	1.41	-0.02	0.53	0.78	0.89	-0.06	0.47	0.74	0.87	0.93	0.97	-0.02	0.49	-0.25	32231.1	-1.63	0.12	0.62	0.82	3.63	-0.86	-0.95	7.11	0.16	-0.65	-0.85	-0.93	-0.97
75	-100.2	-1.91	-0.07	-0.82	0.3	-0.42	0.33	-0.35	57.18	-0.32	2.36	1.27	1.1	1.05	0.56	0.98	0.99	1.02	1	1	-0.12	10.08	0.47	-0.53	0.35	5.27	-0.61	2.84	-2.17	-0.27	-1.32	2.23	-0.2	0.52	-8.51	-0.31	0.59	0.83	0.92	-27.41	0.07	-0.64	-0.84	14.42	1.76	1.26	-0.02	-8.38	0.48
76	-1.23	5.39	-0.08	2.52	1.26	0.6	1.1	0.93	0.98	1.03	-0.7	0.37	3.42	1.23	1.08	-8.2	0.07	-2.34	1.95	-2.88	-1.44	5.59	0.04	-0.7	0.3	5.09	-0.58	2.83	0.45	-1.9	-1.21	-0.6	1.33	-2.65	2.51	-2.92	0.04	2.87	-0.44	3.03	0.47	1.35	0.85	0.96	0.98	0.99	-0.05	-23.5	-1.45
77	-0.63	4.65	0.33	1.49	0.8	-2	0.27	0.71	-0.22	14.23	-0.38	2.5	-0.32	0.49	-7.36	-1.55	4.09	0.1	1.57	1.13	0.75	-1.37	0.31	0.71	0.87	0.94	-0.05	-51.88	-0.53	0.49	0.78	-13.35	1.97	1.31	1.13	0.15	1.06	-0.34	-2.8	-0.72	-0.92	-0.96	-1.21	-0.98	2.72	-0.21	-0.7	-0.86	19.49
78	-2.14	-0.47	-0.87	-0.95	10.88	0.11	0.72	-0.27	0.41	-0.32	-20.42	-1.32	3.4	0.22	1.47	0.79	1.11	-0.48	0.41	0.73	-19.88	0.16	1.92	-0.44	0.45	3.34	0.75	1.2	-0.53	3.68	-2.04	3.1	0.12	0.77	1.48	1.07	-3.87	-1.5	-0.24	-1.19	2.47	0.37	-1.74	2.32	-0.16	0.53	-0.3	-8.73	0.61
79	0.42	128.94	0.71	1.29	0.9	-0.48	-2.14	-1.15	-1.06	-1.02	18.18	0.04	1.86	1.18	1.07	0.69	-0.86	3.23	-0.22	0.54	-7.42	-0.31	-0.79	0.25	5.73	0.65	1.3	0.89	0.97	0.99	0.99	1	-0.02	-0.52	152.59	0.25	-0.59	0.32	-10.19	-1.54	-0.38	0.74	0.9	0.96	0.98	-40.37	2.01	0.03	1.33
80	1.64	-0.61	-1.55	0.56	0.84	-8.42	-1.67	0.05	-4.62	-1.37	-0.54	-0.92	4.01	-2.21	-0.18	0.73	0.89	-0.14	12.91	-0.42	2.55	1.3	-4.74	-1.6	-1.22	9.76	-0.01	-0.65	-0.85	-0.93	-0.96	0.03	-0.49	211.41	-1.75	-0.26	1.42	1.11	1.05	-12.04	-0.06	0.66	1.91	0.86	1.11	1.02	0.96	-0.7	0.37
81	0.94	-0.03	2010.05	-0.48	2.48	1.3	1.11	0.51	1.05	1.02	-6.36	2.17	-3.4	2.75	-0.01	-3.09	1.78	-3.01	-1.45	5.46	1.67	0.04	1.25	0.84	-0.57	-0.83	-0.92	21.11	-2.01	-0.07	1.38	0.78	-0.57	-1.82	-1.12	4	1.51	1.19	-0.02	0.51	0.76	0.88	0.94	10.31	0.97	0.99	1	1	-0.03
82	0.81	1.09	0.95	1.02	0.99	1.01	1	1	-0.09	0.48	-35.01	1.77	0.27	-0.74	0.33	-0.4	-0.72	36.16	0.16	-0.62	-2.11	-0.84	-1.13	0.53	1.83	0.82	-2.26	2.37	-2.83	-0.12	1.57	0.72	-0.57	-0.83	10.16	-2.01	0.05	-0.56	0.28	-18.61	-1.58	-0.38	0.73	-0.34	6.71	0.4	1.49	0.81	1.11
83	0.28	2.17	0.73	-0.5	0.38	-0.37	0.34	-0.34	0.34	0.67	0.84	71.75	0.92	1.08	1.02	-0.22	-0.65	-4.36	0.76	0.92	-7.13	0.13	2.1	1.2	-4.44	-0.17	0.67	-4.91	-1.51	-0.31	0.77	-0.33	-3.73	-0.7	-0.91	-0.96	13.32	0.09	0.71	-5.69	-1.55	-0.28	0.77	1.35	1.06	0.91	0.99	0.99	-8.99
84	-0.79	-0.9	-1.97	0.87	-3.05	-1.39	-1.15	10.15	-0.03	0.64	2.25	-1.41	0.26	0.69	-0.22	0.41	0.71	-0.15	0.43	0.71	-787.66	1.86	1.29	0.14	1.12	0.9	1.04	0.98	1.01	1	-5.06	-1.58	-0.2	0.79	0.92	1.32	0.97	0.99	1	1.03	1	1	1	-0.76	-0.91	7.92	1.68	-4.33	2.53
85	1.56	1.13	1.05	-10.89	-0.07	0.66	0.86	1.9	-1.21	2.93	0.3	1.41	-0.42	3.74	-1.98	3.11	0.13	1.48	1.12	1.05	1.02	0.77	1.01	1	0.99	1	1	-0.12	0.47	0.74	-0.14	0.43	83.79	0.72	0.91	1.28	0.96	1.03	1.01	-4.58	-0.22	-0.77	5.24	0.27	-0.62	-1.94	-1.12	-0.84	-1.04
86	-19.46	-1.18	-0.81	-1.06	2.24	1.3	1.12	-0.04	0.5	-34.44	-1.7	-0.27	0.75	-0.33	0.41	0.72	0.86	0.93	0.97	6.71	0.98	1.02	0.99	1	-0.19	0.46	-18.19	-1.65	-1.22	8.02	1.75	1.27	0.04	-0.9	-0.96	7.86	-0.11	0.6	0.83	0.92	-33.61	-1.88	-1.3	-1.13	-0.07	0.94	-3.19	-1.42	4.9
87	1.6	-5.27	2.47	1.42	-6.73	0	1.74	-0.39	0.46	3.51	-0.63	0.42	-0.38	11.73	0.35	0.79	0.91	-13.56	0.1	2.03	-1.92	-1.26	-0.43	-1.1	-1.03	-0.92	-0.99	0.28	-5.69	1.8	-3.26	-1.49	-0.14	1.25	-0.35	4.21	-0.33	-1.9	0.49	1.79	0.81	-2.21	0.26	-3.34	0.35	-0.5	6.77	1.54	1.19
88	-0.81	-1.3	-0.93	2.3	-2.4	-1.36	0.05	5.92	1.37	1.13	1.06	-16.85	-1.86	-1.3	-1.13	0	16.94	-1.54	3.4	-2.52	0.05	-0.57	-0.81	-3.28	-0.91	-0.97	-1.09	0.76	-0.36	5.91	-0.32	-0.76	-0.89	-0.95	34.06	1.9	-0.02	4.17	-0.44	-0.8	-0.91	0.1	-19.93	-0.47	2.39	-2.17	2.87	1.45	1.18
89	1.34	1.14	-14.35	2.14	1.36	-7.48	-1.76	-1.28	0	-9.24	-0.53	2.37	1.29	-0.11	0.5	-15.78	1.81	0.26	-1.45	-0.74	-0.94	-0.98	-0.99	0.05	22.25	-0.51	-0.84	0.21	-0.43	23.02	0.31	-2.23	0.34	-0.48	-0.77	0.16	-0.43	-0.72	-0.86	0.07	320.03	1.46	0.54	-0.69	-0.88	9.15	-2.05	-1.33	-1.14
90	42.34	1.66	1.22	1.1	1.04	1.02	-0.01	-64.73	0.5	1.51	0.83	-0.5	-2.1	-0.8	0.47	2.31	0.78	0.93	1.17	0.97	0.99	-5.98	0.13	0.68	-7.17	-1.6	0.07	-0.53	-0.78	-0.89	-0.95	-0.97	0.02	-291.46	-1.51	3.51	-0.1	-0.65	-2.5	0.7	-3.05	-1.38	4.77	0.1	-0.69	4.96	1.51	-0.08	-4.4
91	0.87	-138.41	-1.92	-1.31	-1.13	-0.07	0.94	0.98	0.99	1	-33.05	0.03	2.03	-1.97	-1.27	6.03	1.68	1.25	-9.4	-1.8	0	0.56	4.46	-1.32	3.08	0.25	-0.66	-0.86	10.93	-2.02	0.05	3.58	0.6	0.88	-0.22	0.44	0.73	-0.15	-0.58	-0.79	0.11	403.11	0.55	-0.48	5.44	-0.28	-0.74	0.24	-0.42
92	4.4	-2.57	3.26	0	1.53	0.74	1.13	1.03	0.94	1.01	0.99	1	1	1	1	1	-48.55	2.02	1.34	1.14	1.07	1.03	0	-0.5	0.25	-0.38	-0.69	0.16	0.58	-6336.09	1.79	-0.07	0.54	-11.79	1.85	-3.52	-0.09	0.71	-4.69	2.07	1.32	1.13	1.06	1.03	1.01	-110.29	2.02	0	-3.96
93	1.12	-0.06	0.5	0.76	10.87	-0.86	-0.95	-1.15	1.3	0.76	-0.61	-1.69	1.59	1.17	-6.19	-1.67	-1.24	-1.11	18.67	-2.11	0	-0.58	-3.8	-0.8	-0.94	-0.97	0.08	-0.48	43.86	1.7	1.24	-7.86	0.03	0.65	2.24	1.12	1.04	-0.11	9.83	0.48	-0.53	-0.8	0.16	12.83	0.6	0.87	0.94	-14.11	2.04
94	-1.16	0.57	0.83	-8.93	2.03	1.32	1.14	-0.01	0.51	-0.26	73.28	-0.37	-0.79	-1.64	0.71	0.9	-0.17	0.45	10.51	-1.32	0.24	0.68	-0.22	-0.62	-12.37	-1.18	3.25	0.27	1.44	-2.11	-1.28	-0.42	1.28	-2.64	0.18	-3.15	-1.32	0.14	-5.4	0.4	-0.5	-0.78	15.11	0.16	-0.63	0.31	0.68	-24.76	1.88
95	4.89	-0.04	2.55	-0.41	3.11	-0.32	0.51	-0.33	0.37	0.69	0.85	0.92	0.96	-626.72	-1.98	0.01	0.57	0.8	-0.13	-0.57	100.14	-1.8	0.07	3.75	0.6	-2.24	-1.27	5.05	-0.08	-0.66	-2.33	-0.85	0.43	2.5	-0.58	0.43	3.08	-1.49	0.23	-0.48	0.31	-0.37	0.33	0.67	-191.98	1.84	1.28	-7.8	-0.02
96	0.94	0.97	0.99	0.99	-0.01	0.5	0.75	0.87	0.94	-4875.57	-0.03	0.66	-0.29	-5.97	1.46	1.15	0.59	1.06	-2.58	-1.35	-1.14	10.78	-2.16	3.64	1.57	1.22	1.1	0	22	-0.49	2.56	0.5	0.86	-0.24	7.74	-1.74	-1.23	7.05	-0.04	2.37	0.62	-0.54	-2.05	1.55	-2.87	-1.42	-0.24	-1.16	-0.89
97	-0.74	16.36	-0.16	2.28	-2.02	0.17	-3.6	-1.35	-0.52	-1.13	2.39	0.4	-0.64	0.34	4.39	-1.48	-0.59	1.59	1.16	-5.64	-0.12	-0.74	-0.89	0.13	-0.46	39.79	-1.75	3.65	0.09	-0.7	-0.88	0.14	11.1	0.59	-0.48	5.23	0.37	1.49	-0.45	3.6	0.43	-2	-0.58	-0.89	-1.23	0.69	1.43	1.07	-4.17
98	1.77	0.39	0.87	-0.27	-4.32	1.53	-3.11	0.12	-2.96	1.88	0.39	0.86	1.26	0.95	-2.36	-1.31	0.09	5.23	-1.6	3.18	-2.56	-1.42	-1.17	-1.08	25.05	-2.08	3.84	1.59	1.23	0	0.52	0.77	-75.67	1.9	0.12	-0.77	-0.91	-0.96	-0.98	41.45	-2.01	-0.03	0.79	1.35	0.92	0.98	1.06	0.99	1
99	0.92	0.96	-0.03	0.49	-189.61	-0.26	-1.73	0.45	1.92	-0.54	0.43	-6.59	1.86	1.27	1.11	-0.02	0.51	14.82	-0.73	-0.91	-1.28	0.75	-3.24	-0.37	-0.82	0.25	0.66	0.84	0.92	0.96	-0.02	-204.8	-1.48	-0.51	0.7	1.5	0.88	0.97	-0.19	0.45	-0.3	0.36	0.68	-0.16	-0.58	0.21	0.61	0.8	-0.1
100	1.75	0.04	-1.29	-1.08	-0.81	-1.03	0.39	-0.42	0.35	-0.35	0.34	0.67	0.84	-407.1	1.92	-0.03	-0.58	0.26	-19.87	1.67	-3.51	-1.51	-1.2	-0.13	1.12	-0.34	4.56	-0.33	-0.76	-1.88	-1.09	-1.03	0.11	-0.48	0.28	-0.37	-45.73	0.68	-2.7	2.22	0.26	-0.7	-0.88	10.06	-2.04	-1.33	-1.14	-1.06	29.34
101	0.78	0.89	-77.04	-0.07	-0.69	-1.91	-1.1	0.24	3.71	1.27	-0.19	0.48	0.75	-0.15	0.43	0.72	-246.3	-1.85	3.87	0.05	0.74	-4.83	0.21	-2.66	0.36	-3.09	-1.34	0.12	0.61	-0.24	0.4	-0.31	0.35	-0.33	0.34	-852.57	1.67	-0.11	0.52	0.78	-27.65	-1.81	3.99	1.58	-5.23	0.01	-2.48	-0.62	-0.89
102	-1.02	0.39	0.75	-11.52	1.96	0.17	-1.43	0.35	2.4	0.74	0.92	-5.71	-0.2	-1.6	2.04	1.27	1.11	1.05	1.02	-49.34	-1.95	0	0.57	-0.27	20.4	1.58	1.2	-7.87	2.22	-3.53	-1.55	0	5.54	1.37	-0.16	0.49	-0.3	0.37	-47.8	-1.66	0.11	-0.52	-4.38	0.69	0.89	1.35	0.95	0.99	-0.17
103	0.88	0.97	-0.18	-0.62	-0.82	0.11	-60.71	1.57	-3.52	2.53	1.42	1.17	0.09	1.08	1.02	-0.15	8.35	-0.41	-0.79	-0.91	15.48	1.8	1.28	1.12	-0.01	0.51	-50.87	-1.72	-1.24	7.86	-0.03	0.63	0.84	-0.13	0.45	0.73	-125.41	-1.85	-1.28	-0.14	-1.12	2.65	1.36	1.14	-10.77	2.16	1.36	-7.31	2.31
104	3.8	0.48	-0.56	-0.82	-2.08	1.24	-2.94	0.17	2.44	0.68	0.91	1.22	0.96	0.99	-0.17	-5.94	1.54	1.17	0.54	1.07	-0.37	-2.58	-0.74	0.48	2.31	0.78	0.93	0.97	1.16	0.99	1.01	-0.58	-0.84	9.19	1.69	-0.05	0.54	0.78	0.9	0.95	0.97	0.99	-559	-1.99	0	4	-1.71	-0.45	-1.22
105	0.03	-1.04	0.34	0.72	0.87	-27.86	1.97	1.32	1.13	-0.01	-0.52	0.25	0.63	-0.19	-201.36	-0.6	-1.4	0.52	1.8	1.13	0.81	1.05	1.01	-5.68	-0.17	-1.61	2.05	0.42	-0.66	4.23	0.34	1.47	1.11	1.04	1.02	-21.8	-1.88	-0.04	-0.81	3.95	-2.16	0.09	-3.57	-0.55	-1.33	1.94	-2.63	-0.23	-1.4
106	-1.72	4.51	1.63	-5.1	0	-1.67	2.14	-0.19	0.52	3.47	-1.39	-1.12	0.1	-8.06	-1.45	0.15	-4.78	0.4	-2.77	-1.32	-1.12	-1.05	20.04	1.88	1.3	-8.38	-1.78	4.54	0	2.57	0.62	-0.53	-2.09	-1.14	3.89	1.51	-0.05	0.53	0.78	0.89	5.3	0.95	0.98	-0.15	0.46	-22.66	-1.66	3.84	0.09
107	-0.75	0.52	0.8	-10.84	-0.17	-1.71	0.43	-0.45	-0.75	18.42	-0.15	0.6	-6.12	-1.55	-1.2	8.78	-0.03	0.63	0.84	-0.13	0.45	-51.65	1.74	-0.09	0.53	-11.56	-1.63	-1.22	8.26	-2.23	0.01	-3.61	0.44	1.75	-1.75	-1.21	-0.51	1.27	-2.67	2.49	1.39	1.16	-12.24	2.16	-3.69	2.74	1.46	0	1.19
108	-5.74	0.24	-0.55	6.56	-1.93	3.35	0.1	1.51	0.76	1.12	-0.47	3.92	0.41	-2.01	-1.23	5.06	-0.09	0.6	2.56	0.82	-2.48	2.33	-2.89	-1.46	5.76	1.69	1.26	-9.62	0	2.23	1.22	-4.51	-1.57	-1.21	9.77	-2.21	-1.37	-1.16	14.52	-2.15	0	0.79	0.92	-9.55	-0.14	-0.73	0.27	-9.05	-1.51
109	0.95	-0.47	0.4	4.23	-1.44	0.23	0.67	0.85	-0.11	0.46	-0.28	0.36	151.49	0.68	-0.44	-0.76	13.29	-0.16	2.31	1.25	-4.63	-1.58	4.81	1.64	0.04	-0.83	-0.94	8.74	-0.11	-2.08	0.43	1.89	-1.7	-0.53	0.65	-0.35	0.39	-15.45	-0.34	-0.79	-1.61	1.39	-0.28	-0.7	0.22	-0.41	-0.71	-16.99	0.84
110	-0.53	0.35	5.33	-0.61	-1.44	-0.87	2.16	1.27	0.48	-0.78	-0.92	8.36	0.15	1.69	-2.02	0.2	2.72	-1.71	0.2	0.67	-10.84	-0.23	0.61	2.06	-1.47	2.89	-0.14	-0.66	-0.85	0.12	-24.87	1.59	-3.48	-0.15	1.68	1.16	0.69	0.95	-3.76	-1.47	-1.18	9.81	-2.19	3.61	-2.75	3.13	1.52	0	-0.85
111	-0.68	-1.48	0.58	-3.39	2.09	1.31	-6.4	2.31	1.39	-6.92	-1.74	0	4.67	-0.45	0.48	-6.16	-0.35	-1.52	-1.11	4.74	-0.12	-2.26	-1.21	4.36	0.17	-0.67	0.31	0.68	4.89	0.85	1.14	1.03	1.01	-9.85	2.11	-0.03	0.57	0.8	0.9	-54.84	1.97	-0.02	0.56	-0.27	19.73	-0.36	2.45	-0.33	-0.74
112	-0.81	1.33	-2.71	-0.31	-0.82	0.27	0.66	-0.2	0.41	0.71	-0.15	228.41	-1.58	0.14	-0.51	-4.41	1.36	-3.08	0.14	2.48	1.23	-4.23	2.34	-3.21	-0.05	-0.75	0.29	-7.66	-1.5	3.94	-2.47	0.03	3.18	0.6	1.29	1.06	1.03	-0.09	12.13	0.48	0.83	-6.19	0.17	2.08	1.19	-0.17	0.48	0.75	0.88
113	0.72	0.86	4.67	-0.9	2.97	-2.29	-1.35	-0.22	0.84	-0.33	-3.51	1.53	0.57	-1.6	0.31	-0.47	-0.76	0.16	-0.43	-0.72	-28.86	1.15	-0.29	0.45	0.74	4.83	0.88	-2.76	-0.39	0.62	1.82	-0.62	-1.53	0.56	0.83	1.67	0.93	0.98	0.99	1.06	1	-2.74	-1.37	5.09	-2.37	-1.4	-1.16	-0.06	0.93
114	-0.39	-2.6	1.57	1.17	1.07	1.03	1.02	0.57	-1.03	-0.97	-1.01	0.45	0.78	-10.56	-0.19	0.63	-5.4	0.24	2	-1.83	2.82	0.2	1.42	-0.4	0.44	0.75	3.76	0.88	0.96	0.98	0.99	1	1	1	-244.54	0	-0.67	0.29	-9.95	-1.53	3.87	1.54	0.12	-0.82	-0.93	8.63	-2.08	0.04	-0.56
115	2.73	-2.62	-0.13	1.55	0.72	1.14	0.93	1.03	1.01	0.98	1	-0.26	0.44	-0.32	25	-0.34	-1.7	0.47	0.8	0.91	0.96	0.98	-0.02	0.49	-251.93	-1.74	-0.26	0.75	1.42	1.07	1.02	0.9	0.99	1	1.01	-0.8	3.25	0.36	1.41	0.82	1.1	-0.48	-2.02	1.61	1.18	1.07	1.03	-0.02	-26.82
116	0.58	7.95	0.79	1.19	-1.76	0.25	0.7	2.63	-0.74	0.39	-5.65	1.87	-3.27	-1.5	5.43	1.68	0.03	1.25	0.83	1.07	-0.46	0.41	0.73	0.87	0.94	-94.33	-1.94	4	-2.64	-1.45	-1.18	-1.08	-0.01	-1.04	2.89	0.34	0.82	-0.26	-0.66	20.44	-1.88	-1.29	-1.12	-0.19	-0.95	3.22	-0.2	2.93	0.54
117	2.24	-2.06	-1.29	-1.12	-1.05	-0.36	-1.03	2.87	0.34	1.39	-0.43	-0.77	-2.1	1.29	-2.93	0.16	-0.55	-3.03	-0.8	-1.17	0.54	1.81	-0.57	-1.63	-0.84	-1.11	0.51	0.81	0.91	-0.09	0.47	-66.78	1.75	-0.09	-3.69	1.68	0.47	1.21	-0.42	0.43	-0.35	0.35	16.49	-0.66	-1.36	0.54	-0.41	-3.53	-0.74
118	-1.39	-0.25	-0.89	0.3	3.68	-0.56	-0.84	-0.93	16.31	-0.08	0.63	0.84	0.92	-31.69	1.99	1.32	1.14	-15.48	0	-2.14	1.96	-0.18	-0.66	-2.84	1.32	-0.27	4.44	1.41	1.15	-0.06	-0.56	-8.78	1.27	-0.26	-3.15	-0.68	2.3	0.49	0.87	1.29	0.95	0.98	1.04	-0.74	-0.91	-0.96	0.08	-20.06	0.45
119	14.09	-1.59	3.4	0.16	0.77	0.91	0.96	0.98	1.5	-1.05	0.33	-4.87	-0.43	-1.44	-1.1	-1.04	-1.02	-0.83	-1.01	-1	6.66	1.65	1.24	-0.02	9.35	-0.47	-0.82	0.21	-10.05	-1.51	3.82	-0.08	-0.65	-0.84	18.44	0.12	1.8	0.72	-2	-1.24	-0.54	-0.93	-0.98	8.56	-0.1	-0.68	6.82	-0.21	-0.72
120	1.13	0.77	-1.4	-1.11	6.04	-2.22	0.04	-0.57	-0.8	0.13	0.57	24.3	-0.78	2.81	0.4	0.84	1.36	1.05	-0.25	-3.81	-0.67	2.35	0.48	0.86	-0.25	-4.98	-0.66	0.48	2.41	0.78	0.93	1.17	-1.36	0.29	-4.23	1.87	-3.15	-1.48	5.46	0.03	1.68	-0.39	0.45	0.75	-19.13	-1.77	4.02	-0.03	0.61
121	1.23	-4.16	0.12	2.35	-0.45	-1.83	-1.14	0.2	-5.8	-0.47	-1.44	0.47	0.8	1.92	-0.76	-0.91	7.51	-2.09	0.05	-0.56	0.28	10.64	1.32	-0.21	0.48	0.76	0.88	0.94	0.97	-0.02	-0.51	-0.76	1861.41	-1.88	0.04	-0.55	0.27	-20.11	-0.38	2.3	0.55	0.88	1.27	-0.69	3.32	-2.15	0.11	-3.55	0.4
122	-0.35	0.38	-19.14	-0.34	-0.78	6.11	-0.19	2.54	1.27	1.1	1.05	1.02	-40.33	2.04	-3.89	0	-0.61	8.06	1.6	0.28	1.21	-2.39	-1.33	5.39	1.65	-4.76	2.5	1.43	1.18	-13.25	-1.86	4.33	1.62	0	-5.2	0.46	1.66	1.12	1.05	1.02	1.01	0.81	1	1	1	-14.63	0.06	-2.2	1.98
123	0.95	0.99	1	1	1	-37.62	-1.92	4.08	-0.01	0.61	-7.92	-0.28	2.06	-2.15	-1.31	-1.12	0.03	-12.91	-1.46	3.66	1.51	1.2	1.09	0.16	1.04	1.01	-6.68	-1.66	-0.14	-0.85	0.3	-6.35	1.8	-0.13	-3.3	-0.63	0.51	-0.37	-0.71	0.18	-0.42	0.3	0.65	0.82	79.62	0.91	0.97	-6.9	2.13
124	0.43	-0.34	19.06	0.36	-0.56	-2.27	1.48	-2.92	-1.42	5.33	-0.04	-2.38	1.87	-0.18	-0.66	0.24	10.38	-1.45	3.27	-0.12	-0.66	8.31	1.62	0.25	1.22	1.06	1.02	1.01	-0.03	0.49	26.95	1.25	1.08	0.75	-0.81	0.35	0.71	-14.94	-1.72	4.04	1.58	-0.01	0.55	0.78	-0.13	47.2	-1.58	3.52	-2.53
125	1.48	1.13	1.05	-11.72	-0.06	-1.8	2.03	-0.19	-0.67	-2.74	1.32	0.72	1.1	-2.21	-1.29	0.09	5.42	0.59	1.35	-1.87	-1.23	-0.5	-0.93	3.66	0.29	-0.63	-1.84	1.51	1.15	1.06	0.63	1.03	-0.36	0.43	0.73	4.71	0.87	-2.75	-1.36	0.09	5	0.59	-2.32	0.29	0.72	-8.76	-0.22	2.02	-0.35
126	-0.25	-1.27	0.39	0.75	-0.2	14.95	0.43	-0.54	0.35	-10.01	-1.55	-1.19	-1.08	16.74	-2.1	3.76	1.58	1.22	0.01	-1.1	-0.92	1.72	-0.28	-2.55	1.67	-0.21	-2.94	-0.67	-1.25	-1.05	0.2	4.7	1.3	-0.19	0.48	0.76	0.88	5.03	0.94	0.98	-0.15	8.94	-0.41	-1.67	0.49	0.81	0.91	0.96	-39.97
127	0.33	0.82	-0.26	-0.66	-0.84	0.1	-0.46	149.36	1.72	1.24	-0.04	-0.55	-0.78	-7.76	0.87	-2.92	2.28	-0.1	-2.99	-1.27	4.1	0.17	-0.67	-0.86	-1.76	-0.94	-1.05	1.76	-0.26	0.49	3.72	-1.41	-1.13	-1.05	14.17	-2.1	0.02	3.71	-0.45	2.89	0.48	1.34	1.08	1.03	0.85	1.01	0.99	-1.74	-0.58
128	-43.57	1.99	1.33	1.14	0	-15.61	0.49	-2.58	-1.31	-1.12	10.06	0.05	0.7	1.78	-1.44	-0.66	-1.13	-0.93	1.91	-2.5	-1.37	-1.15	-0.26	-1.07	-0.94	0.59	1.72	0.84	-0.47	0.39	0.72	-0.17	-22.57	1.44	-0.2	-3.35	1.64	-0.2	4.06	-1.83	-1.25	0.06	6.64	0.57	-0.5	-2.36	-0.79	-1.16	-1.04
129	0.84	2.18	1.07	-3.34	0.18	0.69	-0.25	0.41	0.71	-70.85	1.87	1.29	0.15	1.12	1.04	0.9	0.99	1.02	1	1	1	1	1	1	1	1	1	1	1	1	1	1	1	-6.03	-1.63	4.5	-2.5	0.01	3.26	-1.76	0.18	3.03	1.26	0.66	1.09	1.03	1.01	-0.08	0.48
130	-0.83	-1.21	-1.04	-0.94	1.47	1.13	-6.01	2.23	1.37	-6.87	0.01	0.64	-0.28	-0.66	-0.83	-0.92	-7.02	0.95	-2.97	2.31	1.36	-6.2	2.33	0.03	0.78	1.39	0.91	-0.44	-2.34	1.58	-2.91	0.13	-3.03	-1.31	4.31	0.14	-0.67	-1.75	0.64	-3.22	-0.4	0.6	-4.69	-0.34	0.6	1.99	-0.62	-0.86	7.84
131	-0.43	-0.91	0.29	0.68	-15.94	-0.2	0.61	-5.53	-1.53	4.29	1.59	1.22	-10.13	-0.01	1.83	1.18	-4.83	0.11	0.67	0.85	0.93	-36.8	-1.89	4.04	0.02	-0.72	4.81	-0.22	-2.07	-1.19	4.36	-2.32	3.22	-2.8	0.01	3.05	0.6	-0.53	0.37	4.73	1.25	-0.21	0.47	5.02	-1.37	0.24	3.11	-1.63	-1.19
132	-2.49	-1.19	-0.75	-1.07	0.42	2.34	-1.6	0.23	-0.49	0.31	-0.37	-17.92	0.67	-2.73	-0.44	-1.34	-1.08	-0.85	0.73	0.9	-8.28	-1.68	4.3	-0.03	-0.63	-2.53	1.38	1.12	-6.6	2.21	1.36	1.15	-0.01	0.52	0.76	0.88	14.15	0.94	-2.92	-1.39	4.99	0.08	-0.69	5	0.3	-0.61	-0.84	-1.97	0.8
133	0.85	-3.33	-0.34	-1.42	2.06	-0.21	0.51	0.78	-0.15	-21.02	0.56	-2.62	0.29	-3.12	-0.51	-1.34	1.99	1.26	-0.09	6.63	-1.67	-0.43	0.7	1.53	-1.56	2.77	-0.14	0.55	-8.26	0.25	0.74	1.89	-1.37	-1.11	-1.05	0.05	-15.07	0.46	0.82	-6.71	-1.61	4.33	0.06	0.74	-4.96	-1.52	4.43	0.08	0.74
134	-1.75	-0.12	0.79	-3.86	2.16	-3.14	-1.49	0.02	-5.79	1.65	0.45	-1.54	-1.14	-0.69	-1.06	-0.96	-1.02	2.11	1.27	0.47	-1.3	0.33	-4.21	1.89	-3.15	2.67	-0.04	0.58	0.81	-0.13	28.06	-0.43	0.52	2.49	-1.49	2.94	0.24	1.43	-0.41	-0.77	0.2	9.62	0.62	0.88	1.35	1.04	-0.26	0.45	-12.85
135	-0.3	-0.68	19.33	0.2	0.74	0.89	-13.61	-0.12	-1.77	-1.16	0.16	0.62	4.73	1.16	-0.26	0.46	-11.76	-1.61	3.94	-2.52	-0.06	-1.42	-0.78	0.56	0.83	-0.17	-10.03	-1.36	-1.12	0.08	-0.49	-8.95	-0.75	2.65	-2.27	-0.25	-0.82	4.49	-0.2	2.69	-1.96	-0.37	0.68	0.88	-0.15	0.45	0.73	13.05	-1.15
136	0.02	3.85	1.32	1.12	-8.59	-1.75	-0.07	-1.27	-1.07	0.15	-0.47	0.29	-33.54	0.35	0.78	1.67	-0.71	3.19	-2.18	3.03	-0.06	2.99	-0.41	3	1.34	-0.12	5.52	0.5	0.85	0.94	-13.15	-1.78	4.19	-2.58	3.22	0	0.6	0.82	-0.13	26.03	-1.6	0.15	-4.34	-0.51	-1.38	-1.08	-1.03	-0.85	0.85
137	0.01	1.93	1.19	1.07	-10.09	-0.07	1.89	-2.09	0.18	-3.52	-1.35	0.14	0.62	4.23	-1.29	-1.09	6.86	1.68	1.25	-9.1	-1.79	4.47	-2.57	3.27	1.53	1.21	1.09	0	1.05	1.01	-0.14	8.63	0.47	0.83	0.93	-13.55	-1.78	4.18	1.6	-5.19	-0.01	0.71	0.88	0.95	-0.07	0.48	0.74	-0.13	0.43
138	-0.59	-0.81	-0.91	48.15	-1.98	-1.32	-0.06	-0.89	-0.96	8.03	0.14	0.73	1.69	-0.67	-1.43	-0.88	-0.97	5.51	0.19	-1.88	2.16	-2.75	-0.17	0.7	1.6	-1.51	-1.15	-0.63	1.28	0.79	-1.72	-1.19	5.62	-2.27	3.36	-2.78	-0.02	1.49	-2.27	-1.32	0.07	0.58	0.8	-0.12	53.41	1.54	-0.15	0.51	4.49
139	2.41	0.59	1.26	0.89	-2	-1.25	5.43	-2.3	-0.07	0.76	0.9	-0.14	12.74	0.46	-0.53	-2.33	0.62	-3.1	-1.37	-0.42	1.34	-0.33	0.45	-0.33	-0.68	44.26	0.18	-2.13	-0.61	0.56	0.82	1.96	0.92	-0.39	0.41	0.73	0.87	4.78	0.94	0.98	-0.15	0.46	-22.54	-0.29	0.58	0.82	-13.29	0.13	1.99
140	0.99	-2.72	-0.37	-1.36	2.1	-2.61	-1.4	5.75	-0.03	2.45	-1.91	-0.41	-0.86	4.47	-2.16	-0.19	-1.34	0.39	-3.91	1.95	-3.13	0.07	0.64	2.69	0.84	-2.54	0.24	2.32	0.71	1.2	1.05	0.91	-1.41	0.3	-0.46	9.49	0.33	0.79	1.58	0.91	-2.46	-0.42	1.79	0.62	0.9	-4.86	-1.55	-0.24	-0.87
141	-0.85	-0.94	-1.33	0.83	-3.14	-0.36	0.62	-4.65	2.03	1.31	1.13	-13.62	2.14	-3.71	0	2.73	0.61	-0.53	-0.81	-2.11	1.25	0.79	-1.66	-0.62	0.61	1.75	-0.6	0.41	-6.39	-0.38	-1.51	-1.11	0.18	-6.33	1.73	1.23	1.1	1.04	-0.01	-28.95	-1.47	-0.52	0.7	-3.81	-0.35	0.61	-0.33	0.39	-0.33
142	-26.1	-0.01	-1.92	-1.19	-0.68	0.74	0.9	0.96	-0.07	-0.55	0.24	-0.39	0.31	-0.35	0.33	0.66	0.83	0.92	0.96	-0.02	-0.51	0.24	0.62	-521910	-0.19	0.6	0.83	-13.81	1.99	-0.05	0.56	3.89	-0.7	2.94	1.37	-0.1	0.51	0.77	-36.11	1.91	1.3	-7.68	2.27	1.39	1.16	1.07	1.04	-56.72	2.04
143	0.08	-2.79	-0.58	0.54	2.08	-1.54	0.24	-0.48	-0.76	-4.08	-1.11	3.26	-2.35	-1.37	0.03	0.56	-0.25	0.39	-0.31	0.35	-277.36	-1.67	3.68	-0.07	0.59	0.82	0.91	-39.86	-0.07	2.02	-0.39	3.34	-1.99	-0.32	1.56	0.7	-1.81	-0.58	1.78	-0.3	-2.4	-0.72	2.23	1.28	1.11	1.05	-0.02	-22.09	-0.52
144	15.99	1.88	1.31	1.13	-17.06	0	-0.65	0.28	0.66	-27.62	-0.19	-0.74	-0.89	13.78	-0.11	-2.02	-1.19	4.53	1.57	-4.78	2.47	0.03	1.42	-0.37	-0.75	-2.3	-1.1	-1.03	-1.01	-1.01	33.95	0.03	1.92	1.19	1.07	1.03	-0.03	22.22	-0.47	-0.82	-0.92	14.83	0.1	0.71	1.8	-1.43	2.86	-0.15	-0.67
145	1.4	-4.86	-1.62	-0.08	0.82	-0.32	6.29	1.48	-0.12	-0.62	-0.82	-0.91	-0.96	-0.98	-4.03	0.98	-3	-0.34	-1.4	0.43	-0.43	7.91	-1.84	-1.26	7.07	0.05	0.71	0.88	1.73	-0.82	-0.94	-0.97	-0.99	33.24	-0.03	-2.02	-0.67	2.02	1.24	-5.26	-0.11	-1.63	2.09	1.28	0.4	-0.8	-0.93	-0.97	17.81
146	-1.72	0.02	4.46	1.34	-3.92	-0.16	1.74	1.17	0.67	-0.75	0.35	0.71	0.86	-0.09	-35.23	-1.44	-1.15	7.55	0.08	-0.67	-0.86	12.4	-2.01	-1.32	-0.12	-1.14	-1.04	-1.02	0.07	-0.49	41.44	-0.26	-0.75	-1.77	-1.08	-0.89	-1.03	-0.98	-1.01	0.48	0.79	-0.18	-10.19	0.56	1.48	-0.52	-0.82	-0.92	19.27
147	1.96	0.03	1.32	1.09	1.04	-12.01	-1.8	0.02	-0.56	12.95	1.65	-3.98	0.05	0.64	0.84	-18.4	0.12	0.7	0.87	1.97	0.94	0.98	0.99	-14.05	0.07	-0.63	-0.84	-0.92	-2.22	-0.96	-0.99	-0.99	-1	-1	0.02	-0.5	185.52	-1.75	3.73	1.55	-5.26	0.01	-0.62	-0.83	17.21	-1.97	-1.31	7.49	1.75
148	1.12	1.06	0.04	-0.97	-1.03	0.6	-0.39	-0.72	0.18	-0.42	59.78	0.3	-2.27	2.11	1.3	1.12	1.06	0.34	-0.95	-0.98	7.27	-2.13	-1.34	7.03	-2.31	3.49	1.55	1.22	-11.18	-1.84	0	0.56	-0.27	-0.64	-0.82	-0.91	-0.96	-0.98	-0.99	-13.18	-0.99	-1	6.99	1.67	-0.04	-4.43	1.67	1.21	-0.07
149	-0.04	-18.53	-1.44	-1.15	0.07	7.68	-1.56	-1.18	-1.08	14.58	1.84	1.29	1.13	0.04	0.95	0.98	0.99	-0.07	18.05	1.49	0.48	0.9	-0.27	-0.67	17.01	0.2	-0.61	5.54	-0.24	-0.73	-1.99	-1.1	3.61	-2.32	-1.37	6.38	1.71	-4.69	-1.65	-0.01	0.83	0.94	0.97	-18.68	-1.84	-1.29	0.01	-8.49	-1.42
150	-2.62	0.02	-0.58	9.45	1.62	0.28	-1.38	-1.11	0.14	-0.48	0.29	-0.37	-33.27	0.67	-0.44	-0.76	-0.89	-0.95	61.91	-1.99	-1.33	7.84	1.77	0.01	-1.28	-0.82	-1.08	-0.96	0.52	0.81	-9.92	0.15	-2.36	2	-2.88	2.72	-2.97	-1.49	0.01	5.9	-1.63	3.23	0.17	0.78	-4.82	-0.28	0.62	1.93	-1.5
151	8.12	1.7	1.25	1.11	0.12	0.95	-3.18	2.29	-0.09	0.55	-0.29	16.38	-1.7	3.5	-2.58	-1.43	-1.17	12.63	1.85	0.01	-1.3	-1.08	5.69	0.15	-0.66	-0.86	0.14	-15.71	-0.45	-1.51	1.88	0.48	-0.64	-0.86	0.16	-13.36	-0.45	-1.51	0.48	-3.53	-1.39	0.11	-0.51	-0.77	-0.89	73.18	1.91	1.31	-8.03
152	0.76	-117.24	1.89	-0.04	4.09	0.55	-2.21	0.3	2.26	-1.71	-1.21	-1.09	-0.5	-0.97	-0.99	-0.99	0.06	-18.31	1.58	1.19	-7.32	-1.72	-0.07	-1.26	-1.07	-1.03	12.3	1.8	-4.26	-1.61	5.18	-2.47	-1.42	-1.17	0	13.42	1.45	0.52	1.15	1.04	1.02	-11.99	-0.08	0.66	0.86	-12.93	-0.14	-0.73	-1.75
153	-4.99	-1.28	-1.1	-1.04	-1.02	-1.01	0.01	-0.5	-69.83	-0.75	0.42	2.74	-1.54	0.23	0.68	2.97	-1.3	3	-0.16	0.55	-7.92	-0.3	0.59	-5.25	-0.33	2.01	-0.33	3.39	-1.96	-1.28	6.45	-0.04	-2.29	-1.23	-1.09	-1.04	-0.65	1.09	-2.89	0.19	0.69	2.38	0.86	-2.55	2.33	-2.9	-1.46	5.76	0.02
154	-1.01	0.01	67.4	0.51	-0.5	5.46	1.5	-4.22	-0.1	-1.58	2.13	1.29	1.12	1.05	0.4	-0.95	-0.98	-0.99	-1.06	0.88	0.96	-0.15	9.64	-0.41	-0.8	0.22	-0.43	23.83	-0.29	0.56	-0.33	10.61	0.38	-0.56	-0.81	0.16	12.86	1.38	-0.19	4.73	-0.38	0.5	0.78	-0.16	0.44	-0.29	0.36	0.68	0.84
155	-0.74	-5.81	-0.87	2.78	1.36	1.14	-10.37	-1.8	4.37	-2.57	-1.44	-1.18	-1.08	0	26.08	-0.49	-0.83	-1.53	1.35	0.72	1.11	-0.44	0.42	0.73	-0.17	0.43	-70.9	1.73	-3.67	-1.54	-1.21	0.01	-0.52	-0.77	-0.88	-0.94	-0.97	-0.99	1359.1	1.99	1.33	-8	-1.78	0	-1.28	-1.08	0.15	-0.47	-0.75
156	1.48	1.16	-7.6	-1.72	0.02	-0.55	13.62	0.27	-0.59	-0.83	0.15	-0.44	0.29	-0.36	-0.68	-0.84	-77.98	0.92	-2.92	2.31	1.36	1.15	-12.59	2.15	1.36	0.02	-0.88	-0.96	-0.98	17.33	-2.05	0.02	0.58	3.74	0.81	1.17	-1.79	2.61	1.39	1.15	-0.02	-0.53	-11.45	-0.77	-0.93	0.18	0.62	-24.72	-1.73
157	0.92	-0.18	-6.52	-1.33	0.19	0.65	0.84	3.66	1.08	-0.29	-3.2	-1.24	-1.09	-1.04	17.51	-0.04	0.64	-0.29	0.4	0.71	-57.1	-0.16	-1.82	-1.17	-1.06	0.07	-0.49	31.44	0.27	1.69	-0.45	-0.79	8.82	1.67	1.24	-0.03	-0.54	-0.78	-0.89	-8.62	0.93	-2.96	-0.35	1.81	-2.28	2.72	1.42	-0.03	-0.56
158	-2.11	0	3.8	1.33	-4.03	2.39	0.1	0.79	-0.29	-0.68	-0.85	41.64	0.1	0.7	-0.27	9.69	1.52	1.18	1.08	-16.68	2.1	-0.01	-0.58	0.27	-18.87	0.36	0.78	1.68	-1.37	2.86	1.41	-5.28	-1.65	4.82	-2.5	-1.43	0	6.63	0.54	0.86	0.94	0.97	0.99	1.39	1.01	-3.08	0.2	-0.54	7.63
159	0.17	-3.9	1.82	1.25	-6.61	2.27	1.38	1.16	1.07	-27.95	-1.93	4.15	-2.63	3.22	0	0.74	1.53	-0.64	0.4	0.73	0.87	-0.09	-0.55	0.23	-0.39	0.31	-800.33	1.65	1.22	0.35	-1.19	0.33	0.72	0.87	-25.74	-0.1	-0.71	5.89	0.27	0.78	1.56	0.91	-2.44	-1.32	-1.12	10.77	-0.04	0.64	0.84
160	0.88	-0.06	-423.64	-0.53	-0.84	6.52	-2.08	0.06	-3.72	-1.34	-1.12	-1.05	-0.56	-1.03	2.82	1.38	0.35	-0.79	-1.3	-0.92	-1.05	1.88	0.53	-1.74	2.39	1.35	1.14	-11.65	0.02	-0.64	-0.84	-0.93	-0.96	-2.21	-0.98	-1.02	-0.99	-1	0.19	-7.39	0.39	-2.63	2.09	-0.14	-2.93	1.71	1.21	-6.46	-1.69
161	-0.06	10.26	-0.45	2.61	1.31	1.12	-0.05	-0.55	-0.78	0.12	-93.89	1.57	-3.54	-1.51	5.2	-2.43	-1.41	-0.02	-1.17	2.61	-2.45	-1.38	-1.15	0.02	0.53	-0.25	61.96	1.61	-0.13	-3.66	0.49	-2.91	-0.47	0.59	0.83	-0.16	-11.19	0.55	1.48	0.85	0.96	-5.36	-1.58	-0.2	-0.86	3.86	0.3	0.8	0.92
162	-0.6	0.41	0.74	-0.18	-15.96	1.45	-0.2	-3.33	-1.26	3.93	1.52	1.2	0.18	1.09	-2.72	2.41	-2.94	-0.09	0.72	0.89	-10.57	-0.14	0.64	-5.42	-0.31	-0.79	0.25	5.52	0.65	0.89	0.95	0.98	0.99	-58.46	0.02	2.01	1.2	-4.63	0.11	2.31	1.22	-4.35	2.33	-0.05	-3.22	-0.61	-0.88	5.67	-2.12
163	7.06	-2.11	-0.13	-0.81	0.29	-6.9	1.78	1.24	-6.99	2.26	1.38	1.16	-14.04	2.15	-3.73	0	-1.58	-1.14	0.15	5.12	0.62	1.32	-0.5	0.42	0.74	-18.33	1.92	0.16	1.3	1.08	1.03	1.01	1.01	1	-0.01	0.5	-0.25	508.2	-0.37	-1.63	0.47	0.8	0.91	0.96	1.87	-1.07	-1.02	-0.93	-1.01
164	-1.21	-1.07	-1.03	-0.77	0.9	0.96	-7.4	2.12	0.12	-0.76	-0.9	9.67	-0.12	-2.06	-1.2	-1.07	9.67	0.07	-1.88	0.38	0.76	0.89	0.95	0.97	2.09	1.01	0.99	1	1	1	-3.93	0.17	0.69	0.86	-17.82	-0.12	2.01	1.21	0.64	-1.37	-1.11	-1.04	-1.02	0.03	-27.76	-1.49	0.16	0.64	0.83
165	-1.31	4.15	0.15	0.76	0.9	1.55	-1.21	-1.07	-1.03	-0.82	-0.99	-1	-1	0.06	-18.17	-1.49	0.16	0.64	0.83	0.92	3.64	-1.07	-1.02	0.14	0.6	0.81	0.9	0.95	6.95	-1.03	-1.01	0.14	0.6	0.81	0.9	7	1.05	-3.08	0.19	0.69	0.86	0.93	-0.06	-0.53	-0.77	300.23	-1.89	-0.12	1.37
166	2.35	1.4	-6.94	2.34	0	-3.5	1.75	0.44	-0.68	4.03	1.46	-4.53	2.43	1.41	-6.58	-0.01	0.7	-5.21	-1.53	-1.19	9.05	1.78	0.04	-0.81	3.85	1.46	-4.65	2.43	1.41	-6.61	2.34	1.4	0.01	1.17	1.05	-6.12	2.19	0.11	-0.75	4.16	1.48	-4.56	2.44	1.41	-6.58	-0.01	0.7	-5.21	-0.29
167	-1.2	0.36	-4.28	-1.42	-1.15	8.93	0.05	0.71	1.76	1.09	1.03	-8.41	0.09	2.14	-0.43	-1.9	-0.78	-1.15	-0.94	2.05	-2.46	-1.37	0.05	0.57	5.79	-1.29	-1.09	0.11	0.59	0.8	-0.11	68.41	-1.57	3.53	1.51	1.2	-0.02	0.52	0.76	0.88	-160.29	-1.93	3.96	-2.64	0.01	-3.22	0.43	0.79	-7.7
168	1.01	1	1	-0.01	115.85	0.5	-0.5	-0.79	0.17	0.6	0.8	-0.11	140.89	0.45	-2.44	-1.29	-1.11	-1.05	20.84	1.89	1.3	0.03	1.13	-2.68	2.43	1.38	-6.06	2.34	0.03	1.4	-0.37	3.88	-0.32	2.83	1.32	1.12	1.05	0.51	1.03	1.01	1	1	-0.03	0.49	-90.5	-1.73	-1.24	-1.1	15.87
169	-21.34	-0.31	-0.77	0.24	0.65	-24.88	0.19	1.86	1.17	-0.17	0.48	-15.11	-1.64	-1.22	-1.09	16.5	-0.02	-0.66	-2.11	-1.12	-0.85	-0.97	0.25	-0.44	-0.74	0.15	-47.23	-1.56	-1.19	-1.08	15.77	1.86	1.3	1.13	1.06	0	-0.51	-34.08	-0.76	0.42	-5.21	-1.47	-0.39	0.75	-3.73	2.15	-3.12	0.05	2.76
170	-8.42	-0.19	-0.75	-1.66	-1.08	3.74	1.49	1.18	0.25	1.08	0.93	-1.73	-1.19	0.11	-6.86	1.68	-0.16	4.12	-1.8	0.15	-3.91	1.81	1.24	1.1	-13.62	2.12	0.03	0.79	-0.3	-0.69	17.75	-0.18	0.59	2.29	1.14	0.82	-0.67	0.37	0.72	0.87	3.61	0.93	1.06	-0.58	-0.84	-0.93	-0.97	-0.98	-1.71
171	-0.05	0.89	-0.32	-0.7	-0.86	-0.93	-3.39	1.06	0.94	0.99	-0.23	0.45	6.38	1.24	-3.46	0.14	2.4	1.22	1.08	1.04	1.02	1.01	-78.38	2.02	0.01	1.34	1.09	0.8	0.97	1.04	1.01	0.99	-0.67	-1.49	-1.08	4.13	0.22	1.52	-2.08	0.2	0.68	-9.65	0.2	1.94	1.18	-4.47	-1.56	-0.17	-0.86
172	-10.3	1.48	0.55	-1.55	0.31	2.49	-1.65	0.21	0.67	0.85	-0.11	-24.71	-1.42	3.51	-2.47	-1.4	-0.11	-0.88	-0.96	0.14	-10.64	-1.48	3.76	-0.09	-0.65	-0.84	-0.93	-0.96	0.03	-86.34	1.52	-3.49	-1.5	5.18	-2.42	-0.03	0.77	0.91	0.96	1.43	1.02	0.98	1.01	-0.45	4.22	-1.96	-1.28	0.05	6.63
173	1.25	1.11	0.26	-1.08	0.33	0.72	0.87	-0.1	32.95	-0.45	-0.81	-1.57	0.72	0.9	0.96	0.98	0.99	0.99	-144.58	2	-3.96	0	2.67	1.26	0.62	0.94	-0.27	6.12	0.43	-0.55	0.35	5.1	-1.45	-0.61	-1.14	0.43	-4.07	0.31	0.75	0.89	0.95	0.97	-0.03	-0.52	0.24	-378.27	-1.62	-0.38	0.72
174	-67.75	-0.34	-1.65	-0.78	-0.94	0.21	0.64	-0.21	-20.29	-0.61	0.47	0.77	-13.14	1.96	0.15	-1.42	0.35	2.4	-0.54	-0.83	7.86	-2.04	3.46	-2.7	3.1	1.51	0	-5.86	-1.38	-1.13	-0.55	1.2	-0.32	0.44	0.74	-0.16	33.15	0.43	-0.53	5.48	1.51	1.18	1.08	1.04	1.02	0.35	1.01	0.99	1
175	-1.81	0.35	-0.47	-3.52	1.43	-3.04	2.51	1.4	1.16	-0.01	0.52	12.72	-1.28	-1.09	-0.73	-0.97	-1.04	1.57	0.63	0.91	0.97	-10.34	-0.11	-1.75	-0.72	0.54	0.81	0.91	-23.18	0.08	-0.63	6.17	-1.98	-0.23	0.73	-0.32	-0.7	0.19	0.61	-70.74	1.82	-3.75	2.61	1.44	-0.01	6.43	-1.63	0.17	0.65
176	0.12	0.59	-0.23	0.39	-78.37	1.71	1.23	1.1	0.3	1.05	1.01	0.96	1.01	-2.54	2.4	-2.9	-1.46	0.02	5.79	1.37	-3.82	0.1	2.43	1.23	-4.3	0.11	2.34	1.22	1.08	0.67	-1.19	-0.85	-0.97	4.46	1.53	-4.65	0.04	0.64	-7.6	-0.27	0.61	-0.33	-0.69	-0.85	52.98	1.88	-0.03	0.56	-0.27
177	1.58	1.1	1.04	1.02	1.01	0.84	-0.96	3.05	0.34	1.4	1.1	-0.17	6.62	1.45	0.47	1.16	0.9	0.98	0.99	1	-22.05	-0.05	0.66	0.86	0.93	0.97	0.98	1.96	0.99	1	-0.15	-6.93	1.53	0.53	1.17	0.9	-1.88	2.5	-0.13	3.25	1.32	1.12	0.55	1.05	1.02	1.01	0.96	1	-0.36
178	-1.56	-0.67	-0.92	0.24	4.69	1.29	-0.19	-0.65	13.78	-0.2	-0.72	0.25	-0.41	0.32	-0.35	91.44	0.33	1.66	1.13	1.05	1.02	-0.04	0.49	-0.26	107.71	1.62	0.37	0.88	0.95	0.98	-20.08	0.05	2.04	-1.95	-1.26	6.05	1.68	-4.66	2.52	-3.29	-1.53	-0.01	1.21	0.85	0.97	-0.23	-0.65	-4.6	-1.15
179	-1.28	-1.05	-0.91	1.45	1.13	1.05	1.02	-0.03	27.58	1.49	0.5	1.16	1.04	-0.17	7.32	-0.4	2.63	0.51	-1.94	2.31	0.31	-1.63	2.34	-0.17	3.33	-1.87	0.16	-3.81	1.82	0.39	0.86	0.95	0.98	-0.06	23.67	0.48	-0.51	-2.42	-1.16	3.79	1.5	1.19	-0.02	10.45	-0.47	2.62	1.31	1.12	-0.05
180	-1.06	1.55	-0.28	-0.7	-0.86	-0.93	50.27	-1.99	-0.05	1.36	0.79	1.1	0.95	-1.95	2.49	0.26	0.81	1.37	1.05	-3.87	-0.24	-1.5	-1.11	-0.79	0.73	-3.47	-0.36	-0.82	0.25	-8.05	0.37	-2.59	-0.52	1.95	-2.31	0.15	2.75	1.25	1.09	-0.08	10.22	-1.62	0.16	3.36	0.64	-2.26	2.29	0.28	1.34
181	-0.55	-1.99	1.56	-0.24	0.48	-0.32	0.37	17.88	-0.66	2.73	0.44	1.34	-0.44	0.43	3.75	-1.45	0.23	-0.48	10.43	-0.27	2.46	-0.35	-2.05	0.51	1.72	-0.54	0.42	-6.7	-1.52	-0.37	1.4	-0.33	4.01	1.4	-0.12	-4.27	-0.61	0.5	-4.93	1.95	-3.23	-1.49	-0.11	0.83	-3.63	-1.45	-1.17	9.75	0.04
182	-0.32	0.59	-5.17	1.99	-3.26	-0.1	-0.76	-0.9	-1.5	-0.96	-1.04	1.75	-0.26	0.49	0.77	0.89	0.95	3.72	0.97	1.03	0.99	-0.46	0.41	-0.36	16.97	0.35	1.6	0.79	1.12	-0.49	-0.8	-0.91	21.38	1.84	1.29	-8.27	2.26	1.39	1.16	0.01	-0.93	-0.98	-0.99	-1	0.03	33.33	-0.51	2.55	0.49
183	1.14	-0.36	0.43	-0.34	-9.52	1.39	-0.22	-0.67	-3.23	1.29	1.09	1.04	1.02	1.01	0.74	1	1	1	1	-2.55	0.22	-0.52	-0.79	-0.9	41.38	0.07	1.89	1.18	0.7	-0.73	3.53	1.43	0.35	-0.78	-0.92	-0.96	18.64	-0.06	-2.03	-0.68	0.54	-4.43	1.99	1.3	1.12	-0.02	0.51	0.76	14.13
184	2.07	-3.79	-0.01	0.73	0.89	1.59	-0.81	-1.22	-1.04	4.26	0.22	0.78	1.53	-1.44	-0.67	1.67	-2.48	0.15	2.65	1.24	-4.15	-1.54	0.04	4.87	1.35	-0.17	0.49	0.76	-30.5	-0.15	0.63	0.84	0.93	2.08	0.96	1.03	0.99	1	-5.35	-0.19	1.87	0.65	0.91	-0.23	0.44	0.73	0.87	0.93	-0.04
185	-2.38	-1.25	0.15	-0.49	0.29	14.74	-1.39	0.22	-4.53	-1.4	-1.14	0.06	8.69	-0.5	-0.83	-0.93	0.1	-0.47	49.21	-1.75	0.09	-0.53	0.29	11.56	-1.41	3.26	0.21	-1.72	-0.67	-0.92	-1.17	1.43	1.13	0.69	0.96	1.05	1.01	1	-0.11	0.47	0.74	-70.23	-1.84	-1.28	-1.12	-1.06	-0.14	0.97	0.99
186	0.79	-0.36	-3.24	-0.72	-1.22	-1.05	0.2	4.62	-0.53	0.46	-5.96	1.89	-3.3	-0.11	-1.5	2.17	0.39	-1.69	2.35	-0.16	0.53	3.32	-0.67	0.41	0.75	0.88	2.97	-0.89	0.36	3	-1.55	3	-0.12	0.56	3	-1.4	0.25	-0.47	-0.76	25.02	0.15	1.79	0.72	-0.53	-0.81	-0.91	23.41	-2	0.03
187	-1.41	3.74	-2.45	3.14	-2.85	-0.02	0.75	1.5	1.07	-0.24	5.71	-1.78	-1.24	-1.1	14.12	-2.12	0.01	0.58	3.72	1.17	1.06	1.03	1.01	0.81	-0.95	-0.98	-1.05	1.28	0.78	-0.61	0.37	0.72	3.87	-1.23	-0.79	0.63	1.63	-1.6	2.79	0.25	1.41	0.8	-1.92	2.45	1.36	1.14	1.07	-23.77	2.07
188	2	-3.42	-1.52	5.46	1.68	0	-0.56	0.26	-0.39	-24.4	-0.7	-1.3	-1.06	4.46	1.54	1.2	1.09	1.04	-39.14	-0.01	1.96	1.19	-4.71	0.11	0.67	0.85	-0.12	0.45	0.73	0.87	0.93	0.97	-1235.89	1.98	-3.98	-1.6	5.33	0	-0.71	-0.88	11.79	-2.03	3.61	0.04	0.74	-4.75	0.21	-0.56	0.31
189	0.38	0.72	-0.18	0.42	-70.66	1.72	-3.67	-1.54	5.25	1.67	-0.01	-0.56	-4.9	0.71	1.32	-1.72	0.25	2.68	1.22	-0.19	-4.04	1.6	-3.1	2.57	1.42	1.17	-0.01	0.52	-0.26	0.38	0.69	-338.34	-0.16	0.62	-0.31	0.39	0.7	-53.71	-0.16	0.62	0.84	-0.14	-13.63	-1.39	-1.13	7.68	-2.19	-1.36	0.01
190	30.93	1.67	1.23	0.3	-1.18	-1.06	-1.02	0.06	13.4	-0.51	2.62	-2.15	0.13	2.93	-1.72	0.19	0.66	0.85	0.93	-0.05	0.48	0.74	0.87	0.94	-1714.53	-1.97	3.97	-2.66	-0.01	0.76	1.46	-0.64	-1.51	0.57	-3.39	2.09	-0.12	-3.06	-0.64	0.51	2.21	1.15	-0.22	5.47	1.43	1.15	1.07	0.46	-1.09
191	3.65	-0.05	0.59	2.78	0.82	-2.51	-1.32	0.1	5.07	-0.49	-0.82	0.21	-0.43	24.79	-1.75	3.6	-2.59	-0.06	0.75	-0.31	7.32	0.41	0.81	-0.24	0.43	-0.31	38.34	-0.34	2.39	-0.33	-0.74	-2.1	-1.1	-1.03	7.95	0.11	1.71	1.15	-0.16	6.27	0.48	0.84	1.44	-1.38	0.28	-4.23	1.87	-3.15	-1.48
192	-0.28	-0.66	-6.56	-0.84	-0.95	0.17	6.62	-1.52	0.2	-4.3	-0.49	0.55	-0.35	-4.92	1.45	1.14	1.06	-14.33	2.1	0.04	1.35	1.09	0.8	-1.34	2.7	-0.17	3.12	1.32	-0.14	0.5	0.76	0.88	-0.07	-72.42	-1.46	-0.54	0.69	-0.35	-3.81	1.5	0.59	1.16	1.04	1.02	-0.08	-0.56	0.24	0.62	-162.42
193	-0.09	3.46	0.55	0.87	0.94	-0.1	-12.54	1.51	-0.18	0.5	-0.3	-11.05	-0.66	-1.32	-0.89	0.49	0.79	-10.6	1.99	-3.55	-1.54	5.42	0.01	0.71	1.68	1.09	-3.81	2.3	-3.14	-1.5	-1.2	11.41	-0.01	0.65	0.85	0.93	-0.06	-32.86	1.49	1.16	-7.36	2.21	-3.49	-0.02	0.73	0.89	-10.91	-0.14	-0.73
194	0.72	-4.19	0.23	-2.75	-0.55	2.02	-2.3	0.15	-3.37	0.39	0.77	1.85	-0.73	3.13	0.38	1.39	1.09	0.83	0.97	-0.27	5.88	1.46	1.16	-8.48	-1.75	0.02	-4.56	0.44	0.8	1.69	-0.73	3.16	0.38	1.39	1.09	0.83	0.97	-0.27	5.88	1.46	1.16	-8.48	-1.75	-1.27	-0.06	-0.91	-0.97	0.14	0.6
195	-2.89	-1.3	4.37	0.14	-1.76	-0.67	1.9	-2.4	2.73	-2.85	2.93	-0.02	3.03	1.29	-4.21	0.1	-2.68	-1.28	-1.1	0.07	-0.5	0.27	-0.37	-0.69	-0.84	-50.46	-0.92	-1.08	-1.02	0.22	0.65	-0.21	-0.62	0.2	0.6	-0.2	-0.6	-0.8	0.1	0.55	0.78	2458.98	-0.89	-1.11	-1.02	-0.96	-0.99	-1.01	0.66
196	-0.69	-0.93	4.37	1.52	1.19	-0.03	-0.54	-9.53	1.28	1.09	-0.11	-0.58	24.14	-1.83	0.08	3.66	-0.47	-1.69	0.52	0.82	-0.19	-8.48	-1.35	-0.62	1.5	1.14	0.69	0.96	1.06	0.98	-2.29	0.23	2.43	1.21	1.08	-0.08	10.39	-1.62	0.16	0.64	-0.24	0.4	-42.28	1.72	-3.64	-1.53	0.02	5.26	-0.47
197	-0.06	0.57	-0.28	0.39	-33.69	-0.32	-1.65	-0.78	0.52	0.8	-10.69	-1.71	-1.25	8.51	1.78	0.02	-1.29	-0.81	-1.08	-1.02	0.19	-7.09	1.72	-3.31	-0.14	-1.49	2.16	1.29	1.12	-0.04	12.54	-1.58	3.38	1.49	-0.04	5.57	1.39	1.14	-8.28	2.19	0.05	1.36	0.79	1.1	-0.47	-0.79	-2.08	0.77	1.28
198	-1.52	1.39	-2.83	2.51	-2.96	-0.07	0.73	-0.31	-0.68	0.19	19.72	-0.58	-0.86	6.73	-0.16	-2.08	-0.7	0.52	0.8	0.91	-0.08	-24.16	0.53	1.49	-0.51	0.42	3.49	-1.47	-0.61	1.61	1.16	1.07	1.03	-0.03	0.5	0.75	0.88	0.94	0.97	-0.02	0.49	-0.25	0.37	0.69	0.84	-94849.6	-0.08	0.64	0.85
199	1.69	0.69	0.92	1.16	0.97	0.99	1.02	1	1	-0.17	7.99	0.46	-2.27	2.2	-2.84	2.78	-2.96	2.95	1.49	1.2	-12.02	0	1.85	0.69	0.92	1.18	-1.41	0.29	-4.15	-1.4	-0.47	0.74	-3.69	2.15	-3.11	2.76	1.46	-0.01	0.54	0.78	-43.05	1.91	0.12	0.82	-0.3	6.67	0.42	0.82	-5.84
200	0.03	2.7	-0.43	3.07	0.47	-1.97	-1.22	-1.09	-1.04	-0.58	0.93	-3.11	-0.34	0.63	-4.64	-0.33	-1.49	-0.8	-0.95	0.21	-7.32	1.73	1.23	1.1	-0.03	0.5	0.76	0.88	0.94	0.97	-0.02	0.49	0.75	0.87	962.86	-1.06	3.06	-0.19	-2.35	-1.21	4.24	0.18	0.77	0.9	-0.13	14.84	-1.62	3.43	-0.09
201	0.11	0.68	-7.15	-1.6	0.08	4.22	-1.66	0.18	0.66	-11.27	-1.67	4.07	0.07	-0.7	4.82	1.51	1.19	1.08	-18.61	2.09	-3.78	-0.01	0.73	1.59	0.89	-0.44	4.53	0.4	-2.05	2.22	1.32	0.32	1.13	1.04	-5.99	2.19	1.36	-0.02	0.53	7.1	0.77	-2.65	-0.42	1.84	0.62	-1.84	2.39	-2.71	2.85
202	-24.67	1.85	1.28	1.12	-15.3	-0.01	0.68	-0.29	-5.62	1.47	-3.16	0.12	-2.94	-0.56	2.08	1.25	1.1	-0.05	0.5	-33.54	-1.7	3.82	1.55	0.09	-1.25	-1.07	-0.83	1.32	1.1	1.04	0.76	0.98	-3.29	-0.31	1.82	-2.25	2.72	1.42	1.17	-11.72	-1.83	-1.29	8.72	0	0.69	-5.39	0.22	0.72	2.03
203	-13.69	-1.76	-0.14	0.78	-3.88	2.15	1.33	1.14	1.06	1.03	1.01	0	0.5	0.75	-751.79	-0.13	-0.71	-1.87	-1.1	-1.03	8.27	1.72	0.11	-0.8	0.32	0.7	3.83	-0.78	-0.92	0.17	0.61	-26.47	-0.22	-0.75	-1.74	-1.08	-0.89	1.53	0.66	0.92	0.97	0.99	0.99	-0.03	0.49	-0.26	-136.87	1.38	0.63
204	-1.08	9.54	-2.14	-0.06	-0.8	-1.36	-0.92	-0.98	5.72	-0.14	0.59	0.82	-0.14	21.3	1.53	-0.14	-0.63	12.77	1.68	1.23	0.24	-1.16	2.71	0.34	1.37	1.09	-0.17	-0.62	18.47	-1.86	-0.21	-0.84	4.13	0.29	-1.89	-0.63	1.88	-2.38	2.73	-0.07	-0.63	9.11	-0.22	2.44	-0.36	-2.02	0.51	-0.44	-3.23
205	-0.06	-1.31	-0.81	-1.08	-1.02	5.14	-2.2	0.06	0.61	3.3	-0.71	0.4	0.74	-14.28	-1.73	4.06	-2.56	-0.03	1.46	0.76	0.94	1.12	-1.43	0.29	-0.47	0.32	-0.36	-0.69	91.76	-0.16	2.18	-0.37	0.47	-0.34	0.36	0.69	13.9	-1.18	-0.83	-1.06	0.44	0.77	0.9	-23.31	1.99	-0.03	3.93	-0.43	2.86
206	1.61	1.16	1.07	-0.06	0.49	-0.27	-0.64	162.46	-0.18	-1.82	0.44	0.78	-8.71	-1.66	4.21	0.06	-1.67	-0.7	1.9	1.22	-0.11	0.49	0.76	-0.14	0.44	0.72	-0.14	434.22	1.57	0.43	1.19	0.89	-1.86	-1.22	-1.09	-0.55	-1.04	-1.01	-1.01	13.82	1.81	-4.22	-0.02	-1.61	2.16	0.39	0.85	-0.26	0.43
207	0.59	-2.32	-0.5	-1.28	0.45	-3.8	0.3	0.74	-7.66	-0.23	2	0.62	-0.57	-1.92	-1.13	-0.83	-0.97	-0.99	-1.05	0.82	-3.21	2.23	1.34	-6.3	2.32	0.03	-0.77	-0.91	9.82	-2.06	3.56	1.55	0.04	0.85	1.21	1.04	1.01	-9.11	-0.1	-1.73	-1.16	0.16	4.79	1.32	-0.18	0.48	0.76	0.88	-65.36
208	-2.34	2.16	1.31	-6.04	-0.06	0.69	-0.3	8.68	0.4	-2.21	2.18	1.32	-5.99	0.04	2.32	-0.42	-1.88	1.71	1.2	0.52	1.08	-0.38	0.43	0.74	0.87	0.94	-0.04	-106.92	1.49	-0.17	0.5	-11.43	1.83	-3.5	-0.1	0.71	0.88	1.64	0.95	0.98	0.99	1	1.05	-1.07	2.94	0.33	0.82	-0.26	0.42
209	0.54	0.86	1.38	1.05	-3.7	-1.48	4.84	-2.42	3.3	0.02	-1.55	-1.13	5.19	0.15	1.6	0.75	1.14	-2.02	2.55	0.24	-1.62	-1.16	5.3	0.14	0.75	1.62	0.89	-2.41	-1.31	-0.43	0.78	0.92	0.96	-18.16	-1.84	4.15	-2.6	3.22	0	0.6	-8.68	-1.61	-1.21	-1.09	17.24	-2.1	-1.35	-0.01	0.88
210	5.11	-2.28	3.31	0.04	-0.73	-1.57	1.5	0.64	0.92	0.97	1.15	0.99	1	1.01	1	1	1	-4.59	-1.54	4.65	-0.04	2.57	0.61	-2.08	-1.25	0.11	-6.25	1.7	0.42	0.88	-4.28	2.17	-0.08	-0.62	-3.2	1.33	1.11	-6.74	-0.11	1.85	0.66	0.91	-5.05	0.16	2.16	1.2	1.08	-9.43	2.14
211	11.08	0.38	1.55	1.12	-4.64	-0.18	-0.76	5.19	1.54	1.2	-0.03	0.51	0.76	-65.45	-0.13	-0.71	-1.85	0.68	1.41	-1.67	-0.57	0.63	-0.35	-0.71	0.18	-27.07	-1.55	-1.19	7.76	-0.05	2.34	0.62	0.89	0.96	0.98	-0.05	27.48	-1.55	0.16	0.64	-0.24	-12.24	-1.35	-1.12	-1.05	15.9	-2.09	-0.04	-1.35
212	-1.46	-1.18	-0.22	0.9	-3.28	-1.42	-1.16	-0.33	-1.07	-0.94	-0.99	-1	0.1	-0.48	-0.74	-0.87	-0.94	-12.04	1.04	1.01	0.96	-1.28	0.31	-4.34	-0.45	-0.84	5.6	0.23	0.77	1.57	-1.43	2.82	0.27	0.81	0.92	0.96	0.98	1.4	0.99	1	-0.15	-6.83	-1.35	-0.6	0.7	-3.73	-1.44	4.59	0.09
213	6.26	0.09	1.67	-0.4	-0.77	0.2	-0.43	31.57	0.3	0.77	-6.16	-1.58	-0.24	-0.86	0.29	0.69	-16.56	-1.72	4	-0.04	0.6	0.82	-0.13	0.45	23.68	-0.71	-1.3	1.75	-2.66	0.13	0.66	0.84	0.93	0.96	-90.33	1.99	-3.93	2.67	0.01	1.45	-0.37	0.45	3.81	-1.43	0.24	0.68	3.06	0.85	0.95
214	-0.22	0.63	-0.32	-5.14	0.59	1.47	-1.75	2.71	1.4	1.16	-0.02	0.51	0.76	-0.13	-80.7	-1.43	3.45	-0.11	2.85	0.57	0.88	-5.44	-0.23	-1.57	-0.77	0.54	-4.24	-1.45	-0.38	0.76	0.91	0.96	0.98	1.37	-0.94	3.04	-2.3	3.01	1.48	-0.02	-0.56	17.51	0.26	0.76	-0.25	9.35	0.42	-2.24	2.18
215	-0.29	72.31	-0.36	2.38	-2.11	2.88	0.15	-1.6	0.36	2.27	-1.66	0.22	0.68	-10.8	-0.23	2.06	0.61	-1.93	-0.57	-1.22	0.45	-3.87	-0.42	-0.83	-0.93	-1.41	-1.03	-0.97	0.63	-0.38	-3.61	1.49	1.15	-0.09	7.89	1.44	-3.8	-1.53	-0.15	-1.2	-1.06	5.85	1.63	1.23	1.1	-0.01	-0.52	0.25	-0.38
216	0.61	1.73	0.85	-0.46	0.4	-9.11	1.8	-0.11	4.04	-1.78	3.12	-2.63	3.03	-2.9	-0.02	1.5	1.13	1.05	-0.07	0.49	0.75	-83.45	1.89	0.13	0.82	-0.3	6.65	1.48	1.17	-8.41	0.04	2.2	1.22	-4.48	-1.57	0.04	-0.54	-0.78	-0.89	-5.13	-1.05	0.31	-5	0.34	-0.52	6.41	1.53	-0.1	0.52
217	0.12	2.89	-0.47	-0.8	0.2	-11.25	1.68	1.22	0.39	-1.21	0.33	0.72	2.7	-1.28	0.28	-0.46	-4.49	-0.75	-0.92	6.28	0.19	1.62	0.75	-1.98	2.41	-2.75	0.07	0.63	2.85	-1.35	-0.7	-1.11	2.21	-0.23	-2.5	1.72	1.21	1.09	0.49	-1.12	-1.04	6.56	0.14	1.66	-0.41	-0.77	9.11	-1.99	-1.31
218	0.77	1.34	-1.6	2.72	-2.6	0.07	-3.21	-0.57	-1.31	1.95	1.25	0.48	-0.79	-0.92	-1.28	-1.03	-0.97	-0.99	4.14	0.24	0.78	-0.27	-0.66	21.61	-1.88	-0.19	-1.28	0.38	0.75	0.89	0.94	0.97	-0.02	0.49	103.99	0.75	-2.74	-1.35	-1.13	-0.42	0.88	-3.27	2.25	0.21	1.35	-0.4	3.88	-1.95	-1.28
219	0.95	1.38	0.98	-2.77	2.35	-2.95	2.83	-2.99	2.96	1.49	1.2	0	12.05	0.52	0.84	1.44	0.93	-2.49	-0.41	-0.85	-1.33	-1.05	-1.02	-0.94	-0.99	0.29	0.69	-14.41	1.91	0.18	-1.42	0.35	-0.45	-0.75	0.16	0.59	21.4	0.8	-0.41	0.4	0.72	-0.17	36.85	0.43	0.81	1.56	-0.71	3.21	1.4
220	1.32	1.14	0	-0.52	-0.76	115.8	-1.89	-1.29	0.02	0.54	0.78	7.82	0.89	0.96	-6.77	-0.16	0.65	0.85	0.93	0.97	-54.89	0.03	2	1.2	1.08	1.03	-20.53	-1.88	-0.03	0.8	0.92	0.97	0.98	0.99	-0.02	0.5	0.75	0.87	-1258.87	-0.06	0.65	0.85	-13.93	-1.76	-1.26	8.4	0.02	0.7	-0.29
221	1.16	-3.48	-0.25	-0.79	-0.91	11.51	-0.11	-0.69	-2.04	-1.11	-1.04	0.11	-9.91	1.64	1.2	0.43	0.93	0.98	0.99	1.09	1	-0.31	-3.23	-1.24	3.84	-2.37	0.06	3.15	-0.45	-0.8	-1.75	1.33	1.1	-6.5	2.2	1.36	1.15	1.07	0	0.51	-84.25	-1.73	0.08	-0.53	11.85	-1.85	-1.27	0.04	7.28
222	0.9	1.39	-1.27	2.85	0.3	0.81	1.4	-0.67	-1.46	-0.88	-0.97	-1.08	-0.99	-1.01	-1	-1	0.51	1.95	-0.57	-0.84	-0.93	-0.97	-1.6	0.93	-3.04	-0.34	-1.4	-1.09	-0.82	0.73	-3.45	2.16	-0.1	3.55	0.55	-2.14	0.3	-0.49	-0.77	19.12	-1.94	-0.14	-1.3	2.35	1.32	-5.46	-0.08	-1.65	-0.73
223	1.8	-2.44	0.15	2.69	1.24	-4.15	-1.54	4.88	1.64	0.04	-1.26	0.35	-4.16	1.91	1.27	1.11	-13.59	-1.84	-1.29	8.59	0	-0.69	-1.79	-0.87	-0.96	0.18	5.92	1.33	-0.19	0.48	-0.3	-0.66	0.18	-0.41	0.3	-356.84	1.65	-3.64	2.55	1.42	0.07	1.17	1.05	-6.04	-0.15	0.66	0.86	0.93	0.97
224	1.09	1.04	1.02	0	0.5	0.75	0.88	-1260.02	-0.06	0.65	-0.29	0.4	-21.92	-1.63	3.8	-0.06	0.59	-7.81	-0.29	0.6	0.83	-12.55	-1.74	4.14	1.59	-5.17	-1.67	4.94	1.66	1.25	-10.02	0	-0.69	-0.87	12.73	-2.01	3.63	-2.69	0.01	-0.59	0.27	0.65	0.83	0.92	-192.58	0.05	0.68	-6.08	-1.56
225	-0.19	-0.64	0.22	0.62	0.81	0.91	0.95	-698.15	1.98	-3.97	-1.59	-1.23	-1.1	-1.05	-1.02	-1.01	0	170.74	1.5	0.5	1.17	-0.41	-0.76	0.19	-15.11	-1.53	-1.18	7.9	-0.05	-2.21	-0.66	0.53	-4.5	-0.37	-0.81	0.25	-8.4	-1.5	0.13	-4.74	-0.51	-0.85	0.23	-8.56	-0.43	-0.82	-0.92	-0.96	0.05
226	1.09	1.04	-11.71	2.1	1.35	-0.01	-7.35	-0.54	-1.4	-1.08	0.19	-6.31	0.39	1.74	-1.8	-0.49	0.65	1.66	1.1	-0.22	-3.98	-1.28	-1.1	-1.04	17.19	-2.08	-1.35	0.01	0.54	7.54	1.21	-3.36	-1.46	-0.25	0.8	-3.64	2.18	-3.11	0.05	0.63	0.83	0.92	-0.06	-0.54	0.24	140.04	-1.39	3.37	-0.12
227	0.97	0.99	0.99	-0.02	0.5	0.75	-0.13	-541.83	1.44	1.15	0.56	-1.22	-1.07	0.14	0.6	-0.23	0.4	-0.31	0.35	148.49	-0.67	2.68	1.34	-0.1	-0.6	-4.89	-1.17	-0.81	0.65	-3.69	2.1	-0.11	-0.63	-3.11	-1.15	-0.83	0.66	-3.65	-1.43	-0.37	0.77	0.91	-8.68	-1.7	4.29	-2.54	-1.43	0	-6.56
228	-0.15	-0.58	0.22	-0.39	0.3	404.15	-0.65	2.65	-2.22	2.93	1.46	0.12	-0.84	0.32	-0.42	13.26	0.33	1.6	0.78	-0.52	4.29	-1.99	3.18	-2.7	-0.06	0.74	-0.31	0.41	0.72	7.41	0.86	1.13	-0.57	3.64	-0.27	-2.06	1.78	-2.84	2.65	1.43	1.17	1.08	0	0.51	0.76	-172.08	-0.13	-1.86	-1.17
229	-8.76	-0.39	-1.53	-0.81	-1.11	-0.95	2.01	1.25	-0.1	6.47	0.5	0.84	1.42	1.05	1.02	-0.11	10.19	0.48	-2.32	-1.28	0.12	-0.5	15.77	0.29	1.65	-1.94	0.21	-0.51	-0.78	21.74	1.79	1.27	0.15	-1.16	0.34	-4.45	-0.44	0.57	2.09	1.14	-0.22	5.48	1.43	0.46	-0.73	3.73	-2.14	-0.23	0.72
230	0.24	0.67	0.84	-0.1	0.46	-102.96	-0.28	-0.76	-0.9	-0.95	0.06	-0.48	-33.49	-1.25	-0.74	1.57	-0.3	3.86	-0.34	-1.9	1.78	-2.81	-0.21	0.69	-4.49	-0.32	-1.49	-1.11	-0.8	0.73	0.9	0.96	-18.06	-1.83	-1.29	8.36	1.78	1.28	0	9.09	-0.47	-0.82	-1.59	-1.06	-1.02	0.11	-9.99	1.64	1.21
231	-125.67	-1.49	3.51	-2.5	-0.1	0.74	-0.31	-4.32	1.5	-3.1	-1.45	5.27	-2.4	-1.41	-0.03	0.87	1.18	-1.59	0.27	0.7	0.86	-23.7	0.1	-2.18	0.38	-3.26	-1.36	-1.13	-1.06	19.28	1.88	-4.19	2.61	0	-3.23	-0.59	-0.88	-0.95	-1.3	1.18	0.85	1.06	-2.19	-1.29	-1.11	-1.05	-0.45	0.94	-3.11
232	3.45	-2.33	3.08	1.49	1.19	1.09	0	-23.04	-1.47	-1.16	0.07	7.66	1.38	-3.69	-0.17	0.68	0.87	-0.14	-11.23	1.49	1.16	1.07	1.03	0.55	-0.95	3.08	-2.3	-1.36	6.24	0.04	1.7	1.16	-4.91	2.28	0.11	1.37	0.8	1.1	-0.47	-0.79	0.19	-14.16	-1.52	-1.18	7.91	1.74	1.27	-0.01	0.53
233	-0.92	-1.03	-1.01	0.19	-0.46	0.3	-31.95	-1.61	-1.21	7.8	-2.23	-0.04	0.77	0.91	-0.14	-0.59	-0.8	-0.9	0.05	-187.65	1.53	-3.52	-1.5	-0.16	-1.19	-1.06	0.15	5.87	1.34	-0.18	0.49	-12.35	-1.62	-0.3	-1.21	-1.06	5.61	-2.21	-1.36	0.02	-7.05	0.46	-0.49	0.35	-0.37	0.34	0.67	-0.17	-114.77
234	0.44	-0.48	-2.88	-1.18	-1.07	8.2	1.72	1.26	-0.01	0.52	0.77	-0.13	-0.57	0.22	-0.39	801.4	-0.3	-0.77	-0.9	-0.95	-0.98	62.36	-2	3.91	-2.67	3.18	1.52	0	-0.85	-0.95	-0.98	-0.99	37.42	-0.03	2.09	0.65	0.9	-5.22	-0.22	-1.57	2.04	1.27	0.42	-0.8	-1.27	0.61	0.85	-8.52	-1.68
235	0.95	-55.58	-0.04	0.66	2	-1.44	0.26	-4.21	1.85	-3.15	-1.48	5.45	-2.4	-1.41	-0.02	0.87	0.95	0.98	-17.59	-1.84	-0.07	-1.29	-1.08	-0.82	-0.98	0.28	0.68	0.85	-34.15	1.95	-3.8	-1.57	-1.22	-1.1	-1.05	-0.03	0.98	0.99	1	1	-31.74	-0.03	0.66	-0.29	0.4	-21.32	-0.32	2.24	-0.34
236	-2.36	-0.17	0.72	-0.32	0.4	-15.88	-0.33	0.57	2.22	-1.48	-0.63	-0.92	0.25	4.43	0.66	0.89	-0.2	-0.63	23.31	-1.86	0.07	3.67	-0.47	0.47	-6.29	-0.35	0.58	0.82	2.09	0.92	0.97	-6.41	2.14	-3.4	2.74	1.46	1.19	1.08	1.04	-49.84	0	-0.66	-0.85	-0.93	-2.04	-0.97	2.85	0.36	-0.63
237	-0.16	-5.59	-1.33	3.72	-2.42	-1.39	6.39	-0.02	0.63	-7.07	1.95	1.29	1.12	0.23	-0.92	-0.97	0.14	7.5	0.6	1.36	1.07	1.03	-0.09	11.75	0.48	-2.35	-1.28	4.89	1.61	1.23	1.1	-0.01	0.51	-58.75	0.25	-2.28	-0.58	-1.25	0.46	0.79	-0.19	0.43	-0.3	-32.85	1.37	0.64	1.12	1.03	-0.17
238	-18.47	-0.36	0.56	-0.34	10	-0.33	-0.77	6.79	-2.03	-1.32	-0.18	-0.9	-0.96	-0.98	0.06	-19.73	1.57	-3.44	2.53	-0.04	3.28	-1.8	0.17	0.66	-0.24	-10.79	-1.34	3.52	0.2	-1.73	0.35	-0.46	0.34	-15.17	-1.59	-0.36	-1.2	2.35	1.32	0.39	1.13	1.04	1.02	-0.07	0.48	0.75	14.56	-0.86	-1.14
239	0.46	0.82	-0.22	9.53	-1.7	3.38	0.14	-1.66	-0.69	-0.92	-0.97	0.1	-13.31	1.61	-0.15	-0.64	-3.41	1.31	-3.02	-1.43	-0.27	1.28	0.8	0.96	-0.23	0.44	-0.31	29.49	-1.69	-0.34	-0.87	-1.23	0.65	0.87	0.94	0.97	0.99	-0.02	0.49	-234.4	-1.74	-1.25	7.77	1.75	-4.53	2.55	1.44	1.18	0.01
240	0.72	-1.31	0.31	-4.24	-0.45	0.56	-4.9	-0.35	0.6	0.83	0.92	-0.07	0.47	-0.27	-81.98	-1.36	3.38	1.47	1.18	-10.44	-1.81	0.01	-4.44	-1.35	0.16	0.63	-14.09	-0.23	-0.75	0.26	0.65	-24.43	-1.75	3.94	1.57	1.22	0.06	1.1	1.03	-6.39	2.17	1.35	1.15	1.07	-28.04	-1.93	-1.32	-1.14	-1.06
241	2.39	0.8	1.16	-0.53	3.72	1.41	-4.47	-0.1	0.69	0.87	-11.55	2.02	1.32	0.12	0.9	-3.48	-0.31	-1.44	0.43	0.78	2.07	0.9	0.97	0.99	-13.63	2.07	-0.03	0.57	0.8	3.81	0.9	0.97	-6.65	0.12	0.68	-7.05	-0.26	-0.77	5.62	-2.07	3.32	1.51	-0.02	-5.51	-0.56	2.3	-0.29	3.26	-0.34
242	-1.07	-0.83	1.31	1.09	-6.22	-0.13	0.66	1.85	0.86	1.11	0.96	-0.48	0.4	-0.36	-0.69	-0.85	0.08	-107.86	-1.53	3.56	0.15	-0.69	4.71	1.5	1.18	1.08	-0.02	0.51	-0.26	0.38	-208.24	-1.68	-0.31	0.74	-0.33	-0.7	0.19	17.42	-1.44	-0.58	1.54	-2.51	2.6	-2.88	2.9	1.48	-0.01	0.54	0.78
243	-0.86	-0.95	-1.24	0.81	-3.18	-0.36	0.62	0.84	0.93	-24.22	2.01	0.07	-0.78	-0.91	9.43	1.71	-0.04	-0.58	-0.8	-4.27	-1.09	-1.03	7.33	0.13	0.73	-0.27	8.82	1.51	-3.89	-0.12	1.7	-0.36	3.58	-1.96	-0.32	1.55	0.7	0.93	-0.23	0.44	-16.59	-0.31	2.21	0.58	1.25	-0.46	0.42	3.81	1.22
244	-0.86	-1.21	0.63	-0.39	-0.73	-3.46	0.79	-2.98	-0.38	0.62	-0.34	-0.7	21.25	0.19	-0.62	-2.1	1.46	-0.25	-0.69	-0.86	0.11	-31.22	-1.52	3.61	-2.5	-0.09	0.74	1.49	-1.52	-1.15	-1.06	-0.63	0.89	1.13	1.02	-0.23	-4.25	-0.66	-0.89	-1.28	0.72	-0.37	6	-1.85	3.29	1.5	1.19	-10.94	2.19
245	0.29	-0.57	-0.82	0.15	0.59	0.8	0.9	-241.99	-0.05	0.65	2.05	-0.66	3.14	1.38	0.4	1.15	0.9	1.04	-2.1	-1.27	5.45	1.64	0.1	1.24	1.07	-5.78	-1.63	-0.15	0.8	-3.77	0.22	2.17	-0.47	-1.8	-1.13	4.2	0.2	1.53	1.12	-0.16	0.47	-0.3	-16.37	-1.33	3.43	-2.43	-1.39	6.3	0.02
246	-0.53	0.24	76.26	-0.62	-0.87	-0.95	-1.39	0.86	1.16	-1.66	0.26	-3.83	1.88	-0.14	0.52	0.78	-23.9	1.93	0.13	0.82	1.3	1.05	0.93	1.02	0.99	-0.54	3.87	1.43	1.16	-9.3	-1.78	-1.28	8.87	0.01	-1.8	0.39	-0.46	0.34	-14.54	1.73	-0.12	4.16	0.53	0.86	-0.22	0.43	-19.86	-1.64	-0.31
247	-0.98	0.66	0.87	-8.58	-1.68	0.05	-0.54	-0.78	-0.9	-4.61	0.92	0.97	-7.03	-0.15	-0.74	-1.66	-1.08	-1.03	8.41	1.72	0.11	1.26	0.84	1.07	-2.1	-1.27	-0.47	-0.92	0.29	0.69	0.85	3.7	-1.13	-0.88	-0.98	0.24	4.34	1.28	-0.19	0.48	0.76	-30.21	-1.81	-0.15	-0.83	0.3	0.69	-0.2	0.41
248	1.27	1.09	1.04	0.77	0.99	-3.28	-0.31	-0.81	5.06	-0.19	0.56	2.62	-1.43	-0.65	1.63	0.64	1.17	-0.45	3.95	-0.3	2.81	-0.34	0.49	3.05	-1.44	0.24	-0.48	-4.28	-1.21	3.54	-0.14	2.84	0.56	-0.55	0.36	4.65	0.71	-2.47	-0.46	-1.31	-1.07	5	-0.12	2.59	-1.94	-0.38	-0.86	-0.94	-1.27
249	-0.22	1.27	-0.34	4.2	1.41	-4.25	0.08	2.42	1.23	0.65	1.09	1.02	-0.17	7.6	0.46	-0.54	0.35	-9.7	1.77	1.25	0.33	1.1	-2.61	-0.36	-0.83	0.26	0.66	-0.2	0.41	0.71	0.85	-369.14	-1.92	-1.31	-1.13	-0.07	-0.95	-0.98	-1.06	-1.01	3.54	-2.29	-1.36	-1.15	12.93	-0.01	0.65	-6.48	-0.28
250	15.92	1.86	0.02	-1.31	0.36	2.43	-0.54	3.1	-2.1	3.02	-2.75	3	-0.02	0.59	0.82	3	-1.18	0.3	-0.45	-4.68	-1.22	-0.74	0.67	0.87	0.94	-19.35	0.07	-2.18	0.39	-3.26	-1.36	-1.13	-1.06	19.3	1.88	0.02	-1.32	0.36	-4.04	1.92	-0.13	-3.14	-0.64	0.51	-4.77	-0.37	-1.47	1.99	-0.21
251	8.42	-2.24	-0.02	-1.38	0.37	2.34	1.18	0.74	-0.7	3.6	-2.13	3.1	-0.06	0.58	-8.46	-0.28	0.6	0.83	0.92	-27.35	-0.07	-1.87	2	-2.77	-0.19	0.7	0.88	0.94	-0.07	-22.72	0.52	0.84	1.5	-1.35	2.84	-2.5	2.96	-0.04	-2.87	1.79	-0.18	3.86	0.51	0.85	1.36	-0.7	-0.89	7.94	-2.07
252	-1.55	1.19	0.83	-1.67	-1.18	5.7	-0.08	2.49	-1.93	0.17	0.66	2.91	0.84	0.95	1.13	-0.75	3.29	0.37	-0.61	4.7	0.34	1.49	0.8	-0.53	4.21	-2	0.11	-3.72	0.4	-2.88	0.32	2.05	1.17	0.74	-0.71	0.36	3.57	-1.51	-1.16	-0.59	0.81	1.25	-1.62	2.69	0.26	-1.67	2.29	0.34	1.33
253	0.66	0.85	0.93	0.97	-0.03	-0.52	0.24	0.62	193.91	1.19	0.81	1.06	-2.24	0.23	0.69	0.86	-0.11	0.46	25.74	0.73	0.91	-0.18	0.45	-22.48	-0.3	-0.77	0.25	0.65	6.1	0.83	-0.4	5.03	0.4	-0.57	0.34	5	-1.46	3.13	0.22	-0.67	-0.87	-0.94	0.07	0.54	0.77	-0.12	-0.56	0.22	-986.21
254	12.19	0.76	-2.69	2.26	-2.94	-1.46	5.72	-0.02	0.62	-7.22	0.23	-2.51	-1.28	-1.11	-0.56	0.86	1.17	1.03	-0.23	-0.66	0.21	-0.41	-0.71	-24.88	-1.14	-1.05	-1.02	-0.85	-0.99	-1	-1	0.06	0.55	-0.24	-52.19	-0.62	0.46	2.6	0.77	1.18	0.93	0.98	-5.2	2.18	0.14	-0.74	-0.9	9.8	-0.12
255	5.25	1.34	1.12	-0.08	0.49	-25.74	-1.69	0.09	3.84	1.31	0.61	1.11	-0.41	-0.76	0.19	10.77	0.61	0.87	1.36	1.04	0.95	1.01	0.99	-1.87	-0.54	0.62	0.85	1.74	0.93	-2.63	-1.35	-1.14	-1.06	21.56	0.02	-0.67	5.72	0.29	-0.61	-1.99	1.49	-0.25	4.13	-0.36	0.51	-0.34	0.37	-25.18	1.72
256	9.88	0.11	1.74	-0.41	-2.03	-1.16	-0.77	-1.06	-1.02	-0.96	0.74	-0.36	-0.72	15.47	0.19	-0.62	0.31	-0.39	0.33	-0.35	-40.05	1.34	1.11	1.05	-0.04	0.49	0.75	-0.13	0.44	0.72	-0.14	1159.13	-1.57	0.14	0.63	0.83	-0.12	0.45	0.73	0.86	0.93	-0.03	-987.94	1.48	0.52	-1.51	0.32	-0.46	-0.75
257	1.09	-0.01	0.51	-0.26	0.38	-228.47	-0.31	2.31	0.56	0.88	-5.13	-1.56	4.51	-2.47	-1.42	6.57	1.73	1.27	-9.42	-1.81	4.47	0	-0.62	-2.58	0.68	1.38	-0.56	-1.7	-1.11	-0.83	-1.04	-1.01	-1	-0.97	0.86	0.95	0.98	0.99	-33.44	2.02	-3.86	2.68	1.46	0	-0.54	-0.78	0.13	-0.44	-57.26
258	2.06	-1.45	-1.14	0.11	-7.74	-0.49	-1.44	-1.09	4.62	1.56	1.21	1.09	-19.4	-1.89	4.21	1.61	1.23	1.11	0	-0.95	3.15	-2.3	-1.36	-1.15	0.02	12.72	-0.49	-0.83	-1.55	-0.92	-0.98	0.17	-0.46	-8.2	-1.24	-1.08	7.55	-2.17	-1.36	-1.15	-1.07	-0.08	-1.03	2.9	1.39	1.15	1.07	1.03	0.34
259	-0.85	-0.93	-3.52	0.94	0.98	0.99	1	1	-63.85	2.01	-3.92	-0.01	-1.59	-1.14	-0.73	0.75	0.91	0.96	-0.07	0.48	0.74	-133.85	-0.13	0.62	2.12	-1.45	0.26	-0.48	-4.2	-1.21	-1.07	-1.03	16.45	1.85	-4.2	-0.01	-0.73	-1.61	-1.08	3.84	-2.3	3.15	-2.8	-1.47	-1.19	12.24	0	-1.85	2.06
260	-5.58	0.02	2.41	1.24	-0.16	5.67	0.49	0.84	1.42	1.05	0.93	0.99	1.02	-1.49	-0.67	1.71	-2.46	2.67	-2.87	-1.46	5.91	1.7	1.26	1.11	0.02	1.05	-0.34	0.43	-10.46	1.81	0.29	-1.47	0.34	-3.89	-1.39	-0.46	0.75	0.9	-8.74	0.12	2.07	1.2	-4.47	0.11	2.31	0.67	1.22	0.91	-0.51
261	-1.73	-0.29	-1.24	-1.07	-1.03	0.07	0.56	0.78	-90.22	-0.12	0.63	0.84	-13.75	0.12	1.99	-0.43	3.31	-0.31	-2.02	0.49	-0.44	0.36	0.7	-33.33	-1.79	-1.27	-1.11	16.24	-2.12	-1.36	7.53	0	1.76	-2.09	-0.39	0.66	1.66	-1.54	-1.16	-0.61	1.28	-0.32	-2.7	1.62	-0.21	-2.96	-1.25	-1.09	-0.67
262	0.86	-0.15	0.45	-33.8	-0.29	0.58	0.82	-13.43	-1.75	4.12	-2.56	-1.43	-1.18	12.94	1.85	0	-1.3	0.36	0.74	0.88	-23.56	1.98	-0.03	-3.76	1.71	-3.09	-1.46	-1.18	-0.18	-1.08	-1.03	-1.01	-1	-0.93	-1	0.32	-5.14	-0.43	0.56	-5.02	-1.49	-1.18	-1.08	18.26	-0.02	0.65	0.85	0.93	-31.68
263	-2.14	-1.32	-1.13	12.91	1.84	0.02	-1.31	0.36	-4.06	1.92	-0.13	0.53	0.78	0.9	0.95	0.97	-0.02	0.49	-661.79	-1.74	3.75	-2.58	-0.05	-0.77	4.39	0.3	-0.62	0.33	-0.39	0.33	0.67	18.56	-0.82	-0.94	-1.18	-0.97	2.54	-2.38	-1.37	-0.22	0.83	0.94	1.23	0.97	0.99	1	-0.08	-0.55	-13.46
264	-0.97	0.12	-11.2	-1.48	3.74	1.53	-5.1	-0.03	-1.66	-1.15	-0.72	0.74	-0.35	-0.71	0.19	-0.42	-0.71	132.37	0.15	-0.62	0.31	5.82	-1.46	0.22	-4.36	-0.49	0.55	2.14	-0.61	3.14	1.38	1.14	0.41	1.06	1.02	1.01	-13.62	2.08	-3.68	-1.57	5.44	1.69	0	0.56	4.9	-0.71	2.9	-2.21	-1.33
265	2.6	-2	0.16	-3.64	-0.53	-1.35	1.95	-2.63	-0.23	0.69	-0.32	7.68	-0.34	2.58	-0.33	-0.75	-2.06	1.33	1.1	-0.12	-6.57	1.56	-3.23	-0.19	-1.47	2.15	1.29	0.41	-1.28	-1.08	0.14	-0.48	19.81	0.29	0.77	-0.25	-6.06	1.49	-3.19	2.52	-3.04	2.87	-3.01	-1.5	5.95	-2.4	0	0.77	-4.24
266	0.67	-4.92	-0.31	0.61	-4.99	-0.33	-1.5	2	-0.21	0.51	-0.31	0.37	-33.77	-0.33	2.28	1.26	-4.81	0.09	-0.59	-2.59	-0.82	0.44	2.48	-0.58	-0.85	0.19	-10.83	1.67	0.39	0.87	0.95	-0.12	-9.65	-1.38	-0.58	0.7	-0.35	6.75	-1.82	0.12	-3.98	0.4	1.79	-0.5	-1.77	0.55	-0.42	-3.3	0.61
267	47.53	-1.95	-1.31	0.01	-0.53	-0.77	-7.94	-0.89	-1.11	0.57	1.72	-0.57	0.41	-0.37	-6.54	1.4	-0.23	0.48	-10.78	-0.31	0.58	-5.36	-0.33	-1.51	-0.8	-0.95	-1.11	-1.02	3.79	-0.17	-2.27	0.46	1.81	-1.7	2.8	-0.12	3.09	0.56	0.87	-5.5	-1.58	4.46	-2.48	3.26	-2.85	-1.48	6.13	0	-0.7
268	-1.3	-0.14	-1.13	-1.04	-1.02	-0.9	-0.99	-1.01	-1	-1	-1	0.49	-4.06	-0.4	-1.43	-1.1	-0.82	1.39	0.73	0.94	-0.24	6.78	-0.37	-1.75	0.49	0.81	1.81	0.91	-0.4	-2.58	-1.19	3.89	1.51	1.19	1.09	-0.01	-0.52	61.41	-1.77	0.08	-4.2	-0.54	-1.36	-0.86	0.51	0.8	0.91	-0.09	-22.93
269	0.02	-0.5	0.26	-79.44	1.64	-0.12	0.52	-0.29	0.38	-43.29	1.71	-3.62	-1.53	5.25	1.67	-0.01	0.55	0.79	-0.13	-34.4	1.46	-0.19	0.49	-11.29	-1.61	-0.3	0.75	-0.33	0.4	6.62	0.72	-2.56	-1.32	-1.13	-1.06	-0.45	0.94	0.98	-0.14	0.46	-24.09	-1.67	3.83	1.55	1.21	0.09	1.09	-2.73	2.41
270	-0.75	-0.88	-6.5	1.08	-3.04	-1.41	0.07	5.04	-1.62	-0.48	0.68	1.56	-0.61	3.32	1.39	1.15	1.07	1.03	-0.01	0.5	0.75	0.88	-603.06	1.94	0.06	-1.36	-1.1	0.15	-7.19	-1.45	3.86	1.54	1.2	1.09	-20.65	-1.9	4.19	-2.62	0	3.23	1.3	0.59	1.11	-0.4	-2.37	-1.18	0.2	-5.47	-1.43
271	23.82	-1.3	0.24	-0.47	-4.66	-1.22	-0.75	-1.08	-0.95	1.87	-2.52	0.13	-3.23	-1.32	4.26	-2.38	0.04	0.61	-0.26	16.46	1.56	-3.76	-1.54	5.14	-2.44	0.01	3.34	-1.76	3.04	1.46	1.18	0.18	1.08	1.03	0.93	-0.77	-0.92	-1.3	0.78	0.92	-0.16	0.45	-25.63	-1.67	-1.23	7.94	1.75	-0.01	0.56
272	-0.01	0.69	1.78	0.87	1.1	1.02	-4.64	-0.21	-1.55	-1.13	0.16	-6.44	-1.44	0.14	0.63	3.91	1.16	0.82	1.05	-0.43	0.41	-8.74	1.82	0.3	1.26	1.07	1.03	-11.75	2.1	-3.64	2.72	-0.01	-0.6	9.46	-1.9	-1.28	-1.12	-1.06	0.01	-0.5	-29.88	-1.24	-1.08	-0.75	-1.03	2.59	0.38	0.84	1.35
273	2.59	1.23	1.08	1.04	1.02	0.68	1.01	-0.34	0.43	0.73	0.87	-57.49	-0.08	-0.7	5.98	0.28	-0.61	-1.99	1.49	1.15	0.63	-0.8	3.39	1.42	-4.74	-1.61	4.89	-2.48	0.01	-0.59	-0.81	-0.91	-3.35	-0.96	2.88	-0.21	-2.33	1.76	-2.89	2.64	0.11	-1.53	0.36	0.74	-0.21	0.42	-0.3	-0.66	-33.96
274	-0.37	-2.96	-1.21	-1.08	8.37	1.73	-0.03	0.55	-0.27	-13.39	-0.65	2.56	-2.23	0.13	-3.46	-1.33	-0.54	0.73	0.9	1.41	-1.26	-0.78	1.68	-2.52	2.65	1.42	-5.92	0.02	2.37	1.24	0.64	1.09	0.94	1.03	-2.09	0.24	2.49	1.21	-0.18	-4.11	1.59	-0.2	-0.66	0.23	0.63	0.82	-0.1	0.45	0.73
275	-1.2	0.08	6.7	1.37	-0.17	0.49	-0.3	-12.33	1.4	-3.26	-1.46	5.17	-2.41	-1.41	-1.17	-1.08	26.95	1.93	-4.15	2.63	1.45	1.18	1.08	1.04	0	0.5	51.58	-0.75	-0.92	-0.96	-1.26	0.87	-3.12	-1.4	-0.35	1.32	-2.57	-1.36	-0.33	-0.9	-0.96	-1.14	-0.98	-0.99	6.24	-2.16	-0.12	0.75	1.45
276	-0.37	-15.46	0.66	0.89	0.95	-0.09	-14.99	1.5	0.53	1.16	-0.41	4.08	-1.95	3.15	0.13	-1.62	2.25	-0.18	0.53	0.79	-20.81	0.13	1.94	1.18	-0.17	0.48	0.75	-0.15	0.43	0.72	0.86	0.93	-1298.73	1.97	-0.01	-3.96	-0.58	-1.33	0.49	-0.42	7.48	1.53	1.19	0.36	-0.86	3.34	-0.21	2.9	1.31
277	0.27	-0.4	0.32	0.66	-140.7	1.84	0.17	-0.76	3.95	1.47	1.17	-9.52	-1.79	-1.28	-0.04	0.9	1.13	0.96	-0.45	-2.25	1.59	1.17	1.07	1.03	-27.19	-0.02	0.67	1.95	0.86	-0.44	-2.43	-1.18	-1.06	-1.03	-1.01	-0.76	0.95	1.05	0.98	1.01	1	-0.21	6.8	-1.74	3.3	1.49	0.14	-1.25	0.35
278	2.12	-0.09	-3.19	-0.62	-1.28	1.92	-0.23	-0.69	0.23	-15.05	1.67	-3.47	-1.51	-0.13	0.82	1.26	-0.62	3.45	-2.1	0.11	-0.54	-0.79	23.09	0.14	-0.63	-2.06	1.46	-2.89	-0.26	-0.8	-0.92	0.12	0.58	0.79	-0.11	-0.56	310.49	-1.78	0.07	-4.21	1.75	0.42	0.87	-4.34	-1.51	4.61	-0.05	-0.64	0.27
279	5.67	-1.94	-0.26	-1.29	-0.84	-0.96	-0.98	-1.08	-1.01	-0.99	-1	4.18	-0.16	-2.24	0.46	-3.19	-1.36	4.54	-2.39	3.26	-0.02	2.89	1.28	0.6	0.93	-3.94	0.18	0.69	0.86	-0.12	-0.57	-0.79	-0.89	-0.95	-0.97	1259.76	1.98	-3.99	-1.6	-1.23	-1.1	21.32	1.91	1.31	1.14	1.06	0	33.57	-1.52
280	0.28	-0.39	-15.58	-1.29	-0.7	-0.94	-1.1	-0.98	-0.99	-1.02	1.35	1.11	1.04	-13.19	-0.06	0.66	0.86	0.93	-27.94	-0.07	0.65	0.85	2	0.93	0.98	0.99	-13.97	-1.81	4.21	1.61	0.02	-0.84	3.71	1.45	1.17	1.08	1.04	-0.01	40.42	0.5	0.84	1.49	-1.36	-0.72	-0.94	-0.98	-1.11	-0.99	-1
281	2.49	-3.07	2.86	0.03	1.48	1.12	-5.26	2.25	0.11	0.8	-0.29	-4.28	-1.27	-0.68	1.5	0.69	-0.6	-1.75	0.59	0.85	-8.1	-0.18	-1.67	-1.14	4.78	-2.28	-0.11	-0.8	4.3	0.29	0.79	-5.31	-0.26	1.94	-0.35	3.43	0.47	-0.57	4.76	1.48	-0.09	-4.34	0.49	1.64	-0.52	3.39	-0.29	-2.06	-0.73
282	1.69	-3.18	2.59	-0.04	3.23	-1.8	0.17	0.66	0.84	0.92	-0.06	0.48	58.23	-1.27	-1.09	7.23	-2.18	-0.08	1.42	0.76	-0.57	0.37	4.05	0.72	1.24	1.05	-0.2	-0.64	0.22	17.38	0.62	-0.47	5.28	-1.92	-0.29	1.51	-2.4	-0.34	-1.34	-1.08	-0.83	0.74	0.9	-0.16	0.45	0.73	-65.9	-0.14	-1.83
283	0.77	-15.31	-1.75	4.07	-2.57	3.2	-2.88	0	3.05	1.29	-0.16	-0.63	0.23	-0.4	-0.7	-23.31	-1.14	-0.85	0.63	0.86	0.94	1.61	0.97	0.99	1	1	1.03	-0.94	0.34	-0.42	-0.73	-0.87	-5.2	0.91	1.1	-1.68	0.27	-0.48	0.32	0.67	-42.31	1.86	-3.75	-1.56	5.31	-2.44	-0.01	-1.42	0.37
284	-100.63	-0.57	-1.43	-1.09	-0.86	-1.03	2.39	-2.43	2.86	-0.05	-0.62	8.99	-0.22	2.45	1.27	0.57	-0.75	3.58	-0.23	0.54	0.79	2.85	0.9	-0.39	4.9	-0.32	2.71	-0.34	0.49	-0.33	-0.68	0.18	-0.42	0.3	0.65	115.5	0.82	1.17	0.94	1.04	-1.93	-1.24	0.1	0.59	-0.24	-18.8	-1.36	-0.63	0.68
285	0.59	1.09	1.03	1.01	1	1	0.94	-0.96	-1.04	-1.01	0.23	-0.45	0.31	14.91	-0.63	2.71	-2.2	2.94	1.46	1.18	-0.01	0.52	-0.26	0.38	0.69	-313.39	0.16	0.72	-6.17	-1.57	0.07	-4.83	1.72	0.42	-0.69	-1.55	-1.08	4	0.23	0.78	0.91	0.96	-25.05	-0.06	1.98	0.66	0.91	-5.15	-1.56
286	0.57	0.82	2.04	0.92	1.07	0.97	-2.14	2.46	0.24	1.37	1.09	0.81	-0.74	-0.9	-1.36	-0.96	-0.99	6.21	0.17	-0.65	5.15	1.52	-0.09	-4.35	0.48	1.64	0.82	0.95	-0.2	7.66	1.47	1.17	1.07	-16.88	2.1	1.35	0	-7.54	-0.54	0.51	2.35	1.16	0.79	0.96	0.99	0.99	1.06	1	1
287	-23.18	-0.33	-1.63	-1.13	4.61	-0.12	-0.67	-2.28	1.37	-0.27	0.47	4.33	0.75	-2.53	0.26	2.29	0.71	1.2	1.05	1.02	-10.44	-1.76	4.3	-2.56	-1.44	-1.18	13.01	0	1.86	-0.39	0.46	3.42	0.76	0.92	0.97	1.2	0.99	1	-0.16	0.46	0.74	-0.14	-51.41	0.57	-2.59	0.29	2.18	1.19	0.73
288	-2.76	-0.55	-1.3	-1.07	-1.03	-0.87	-1.01	-1	-0.99	0.76	-3.32	2.19	1.33	-6.35	2.32	-3.44	-1.55	0	0.55	-16.87	-1.68	0.08	0.6	-0.25	0.39	-46.31	-0.31	0.57	-5.61	-1.52	4.25	-0.06	-2.47	0.43	1.84	-1.72	-0.52	-1.2	2.19	-2.53	-0.22	0.7	0.88	0.94	-22.32	2.02	0.06	-0.78	-0.91
289	-70.53	2.02	1.34	1.14	1.07	-31.55	0	-2.07	-1.21	-0.66	-1.08	-1.02	-0.95	-1.01	-1	5.97	-0.12	2.5	0.59	1.26	1.06	-4.86	2.24	1.36	-0.02	-6.68	-1.39	-1.14	-1.06	-0.55	-0.98	3.22	0.32	1.42	0.81	0.95	1.1	0.98	0.99	1	1	1	1.01	-0.96	-0.99	-0.99	-1	31.56	0.03
290	1.22	-0.02	-0.54	-9.18	-1.21	0.25	3.33	1.25	-0.19	-0.65	-0.83	-0.92	-3.88	1.07	-0.32	4.88	0.44	0.83	-0.24	0.43	0.72	0.86	0.93	-0.04	-218.67	1.48	1.16	1.07	1.03	0.52	-0.95	3.08	0.34	0.82	-5.03	2.11	-0.08	3.65	-1.79	-1.24	6.58	1.7	-4.6	0.01	-0.62	0.28	7.62	-1.45	-1.14
291	-0.03	0.69	0.87	0.94	-26.33	2.01	-3.8	-0.02	0.72	-4.75	-1.51	-0.3	-0.88	-0.95	8.95	0.13	0.73	0.89	-12.85	2.02	-3.63	2.69	0.02	-0.75	-0.9	-1.47	-0.96	2.65	-0.22	-2.36	0.48	1.75	-0.53	0.42	0.74	-0.17	0.43	-57.01	-1.69	-1.23	7.81	-0.03	2.32	0.63	0.9	1.24	0.96	1.03	-0.55
292	2.16	1.21	0.68	-1.41	-0.72	1.74	-2.48	2.67	0.15	1.42	-0.39	0.44	-8.23	-1.56	-1.2	8.38	1.76	1.27	-0.01	-8.99	-0.53	-0.85	-0.94	13.74	0.1	0.71	1.79	-0.67	3.19	1.39	0.4	0.9	1.15	1.02	-4.04	-1.51	4.76	-0.04	-0.64	7.56	-1.95	-0.22	-0.83	-1.3	1.51	-0.27	0.47	4.03	0.76
293	0	4.53	1.35	0.56	-1.45	0.32	0.72	0.87	-0.1	-23.62	-1.42	-1.14	-0.56	1.22	1.07	-6.3	-1.65	0.04	0.58	0.8	-32.71	1.93	1.3	0.12	-1.16	-0.87	1.74	-2.53	2.67	1.42	1.17	0.14	0.93	-0.32	5.44	0.43	-0.56	-2.13	-1.14	0.22	3.83	0.66	0.89	0.96	0.98	0.99	1	-114.29	2.01
294	-6.4	-1.15	-1.05	7.4	-0.09	0.61	2.39	-1.42	0.26	2.94	1.24	1.09	0.69	-1.2	-1.06	-0.84	0.78	0.92	0.96	0.98	-35.85	2.02	1.33	0.03	1.14	-2.65	0.2	-3.14	0.37	-2.97	-1.34	4.54	0.12	-0.68	-1.75	-0.87	-0.96	-1.1	0.74	-3.32	2.18	0.24	1.33	-0.4	-0.76	10.03	0.2	-2.02	-1.22
295	-0.1	-0.68	-2.12	-1.11	-0.86	-0.97	-0.99	-1.04	0.82	0.94	-0.16	0.46	-0.29	-0.65	116.42	-0.18	-0.72	6.22	-2.02	0.08	3.36	1.29	1.11	-8.69	2.17	-0.02	0.57	0.8	0.9	3.67	0.95	-2.89	-1.38	0.08	-5.72	1.69	-0.16	4.09	1.37	-0.14	-4.12	-1.3	-1.11	8.35	-0.06	2.33	0.62	1.24	-0.48
296	1.52	1.09	-4.3	2.28	0.14	-1.48	-0.74	-1.13	-1.03	-0.94	1.38	-0.3	4.16	-0.34	2.8	0.51	-1.98	0.31	-3.44	1.94	-0.14	-3.07	0.48	0.81	-7.68	-1.64	0.06	0.59	-13.64	-1.67	-1.23	-1.1	-1.05	0.01	33.64	1.47	-0.17	4.57	0.5	0.85	0.94	-12.85	0.09	2.05	0.68	1.2	-0.48	-1.98	0.56
297	-9.29	-0.14	-1.71	-1.15	-0.73	0.73	-3.5	-1.43	0.09	0.59	0.81	-0.12	0.45	44.9	0.73	-2.7	-1.34	-0.43	-0.91	-1.13	-1.02	-0.97	0.67	0.88	-0.17	11.48	1.5	-0.14	4.66	0.51	1.39	-1.93	-1.25	-1.1	-1.05	-1.02	-1.01	-0.48	0.99	-3.03	-0.33	0.64	0.85	-0.15	0.45	0.73	0.87	14.63	0.93
298	-6.39	2.17	0.11	-0.75	-0.9	-0.96	-0.98	-0.99	0.02	87.97	-0.51	0.5	-5.52	1.93	0.28	1.28	1.07	0.84	1.03	1.01	0.98	-0.75	-0.91	8.02	-2.08	3.48	-0.03	0.6	-0.28	-8.25	-1.31	3.53	1.49	-5.05	-0.05	0.7	0.88	-11.73	-0.14	-0.73	5.7	-0.21	2.58	-0.36	0.48	-7.09	1.88	1.27	1.11
299	0.94	1.24	-1.26	0.3	-4.42	1.87	-3.17	-0.14	0.7	0.88	-0.14	0.45	-35.74	-1.68	-1.23	-0.29	-1.1	2.64	-2.42	2.92	-2.85	2.98	1.49	1.2	0	0.52	0.77	-83.56	0.12	0.71	-0.27	9.98	-0.36	0.53	2.54	-1.47	-0.63	-1.14	2.21	0.43	0.86	-0.26	0.43	0.73	-41.14	0.15	-2.2	-0.61	-0.89
300	-35.24	-1.62	-0.36	-0.87	-0.95	-0.98	-1.21	-0.99	-1.01	-1	-1	1.45	0.69	-0.61	0.37	-0.38	-0.71	-0.86	-0.93	174.46	-0.04	-0.68	-1.97	-0.86	2.45	-2.35	-1.36	0.05	-6.49	0.44	-2.7	2.1	1.31	-6.2	-1.69	-1.25	-1.11	18.85	1.9	1.31	0	-8.44	-0.53	-0.85	0.22	0.64	-0.21	0.41	36.35
301	-1.01	-0.96	0.82	-0.35	-0.72	0.19	-0.42	-21	-1.28	-1.09	7.4	1.7	1.25	1.11	-0.01	0.51	0.76	18.35	-1.13	3.1	0.29	0.81	-0.26	0.42	0.72	0.86	-94.45	1.94	1.31	0.08	-0.88	0.32	3.42	0.7	-2.37	-1.3	0.1	0.6	-17.08	-0.24	-0.75	0.25	-9.35	-1.51	-1.18	-1.08	-0.42	-0.97	0.32
302	5.74	1.23	1.08	-0.1	9.17	0.48	1.46	1.1	0.84	1.04	-0.41	-2.4	-1.18	-0.76	-1.07	-1.02	5.64	-0.13	-2.19	1.86	0.44	-1.63	-1.16	-0.66	-0.95	-1.07	-0.98	2.3	-0.23	0.51	-8.16	-1.57	-1.2	8.45	1.76	1.27	1.12	1.06	1.03	0.04	1.01	1	1	1	1	-0.02	-62.14	-1.48	3.52
303	-4	-0.33	0.62	0.84	1.92	0.93	1.06	-0.56	3.71	-2.05	3.11	1.48	1.19	1.09	1.04	1.02	0	90.99	-1.51	0.17	-4.47	-0.5	-1.39	-1.09	4.72	1.57	0.19	-0.8	-1.31	0.62	-3.42	-0.39	0.6	-4.74	2.01	-3.23	2.71	1.45	1.18	1.08	0.06	1.04	1.01	1.01	-14.42	-0.07	1.94	-0.38	-0.76
304	0.25	-370.54	-1.62	3.63	-0.08	-0.64	-2.54	-0.84	0.43	-4.79	-0.4	-1.46	1.97	-0.22	0.51	-8.89	1.86	-3.44	-1.52	-0.1	1.25	0.83	-0.58	3.91	-0.26	-2.05	0.48	-3.25	-1.37	4.55	-2.39	-0.07	-0.79	-0.92	-0.96	21.46	-0.06	-2.03	-1.2	-0.68	-1.08	-1.02	0.17	-0.46	0.3	-34.56	1.67	-0.12	0.52
305	0.79	-11.17	-1.71	-0.18	0.78	0.92	0.96	-19.46	0.06	-0.63	6.23	1.56	1.2	-0.04	-0.55	-0.78	0.12	-81.43	-1.55	3.59	1.51	1.2	-0.02	-0.53	-10.5	1.28	-3.17	2.43	1.39	-0.03	0.53	0.77	0.89	0.95	-0.03	210.36	-1.52	-0.48	-0.9	-1.17	0.66	0.87	0.94	-0.08	-0.55	60.57	-1.79	3.72	-0.05
306	27.02	0.01	0.68	1.92	-0.66	-0.88	7.76	0.18	-1.94	-1.21	0.14	4.9	1.32	-3.78	-1.52	0.04	5	-1.64	-1.2	0.07	6.82	1.37	-0.17	-0.64	13.45	-0.2	-0.72	-0.88	-1.89	0.84	0.94	-0.16	-7.32	-1.35	3.64	-2.43	-1.4	6.36	-2.34	3.45	0.01	1.55	0.74	0.93	0.97	1.13	-1.19	0.31	2.86
307	-0.13	3.19	-1.86	-1.25	-0.39	0.82	0.94	-0.15	0.46	-0.29	-26.88	-1.34	0.21	3.4	1.26	0.66	1.09	0.94	-0.55	-0.82	9.66	-2.01	3.53	0.06	1.54	-2.18	-1.3	-1.12	-0.39	0.89	1.12	1.02	0.96	0.99	-0.26	0.44	-13.85	1.79	1.25	-7.33	-0.04	0.68	-5.27	-0.3	-0.79	-1.53	1.42	1.13	-0.11
308	-0.17	8.33	1.47	-0.14	4.75	-1.76	3.18	-0.09	0.58	-8.17	-0.29	2.08	-0.34	3.35	1.36	-4.41	2.39	1.4	0.08	0.88	1.16	-1.58	2.68	-2.6	-1.41	5.99	-2.36	0.01	-3.46	0.43	-2.92	-0.48	1.96	0.58	-1.85	-1.21	-0.59	1.32	-2.65	-0.32	-0.82	4.82	-2.12	3.25	-0.04	-2.74	0.44	-0.47	-0.76
309	-1.84	2.95	-2.66	0.05	-3.18	-0.58	2.14	0.53	-1.84	-0.6	1.82	1.2	1.08	1.04	1.02	1.01	0.6	-1.02	-0.98	1.67	1.18	1.07	1.03	1.02	-0.01	0.5	0.75	-357.05	1.88	-3.86	2.63	-0.01	0.59	0.81	0.91	-0.06	54.4	0.47	0.83	0.93	0.97	1.52	0.98	0.99	1	1	-0.03	-30.01	1.51
310	24.38	-0.3	-0.76	0.24	-9.97	-1.51	3.84	-2.48	3.16	-0.02	-0.61	0.27	-0.39	-0.7	-0.85	0.08	0.54	170.73	0.77	0.92	0.97	-14.75	-0.08	-1.81	-1.17	4.74	1.58	1.22	-0.02	-0.54	29.56	0.25	0.76	0.9	1.71	-1.19	0.3	0.71	-12.11	-1.69	-1.24	-0.21	0.87	0.95	0.98	1.16	-1.13	-1.04	0.13
311	-1.86	0.38	-0.46	0.34	0.69	0.85	0.92	7.6	0.96	-0.35	0.42	0.73	0.87	-58.62	-1.89	3.98	0.03	-0.72	-0.89	-1.62	-0.95	-0.98	-0.99	13.8	1.81	0.08	-1.33	0.36	-4.04	-0.45	0.57	0.82	-0.16	15.92	-0.41	2.52	1.29	-4.75	-0.12	-1.6	-1.14	-0.75	-1.05	-1.02	-1.01	12.65	0.08	1.8	0.71
312	13.08	0.54	-0.5	0.36	-0.37	-10.15	0.65	-0.44	-2.76	0.59	-3.03	-1.37	-1.14	9.83	-2.17	-1.36	7.25	0.01	1.75	1.17	1.07	1.03	0.7	1.01	-2.84	-1.38	5.07	1.63	-4.83	-0.02	0.71	0.88	-0.14	-11.62	1.49	1.16	-0.08	-7.17	1.57	1.18	1.08	-14.52	2.11	0.03	1.35	-2.36	-1.33	-0.37	0.8
313	0.25	-7.16	-1.48	3.94	0.13	0.76	1.55	1.07	0.9	-1.51	0.29	2.63	1.21	-0.19	5.42	-0.38	0.51	-6.24	-1.53	4.16	1.57	1.22	1.1	0	-20.47	-0.51	-1.46	-1.09	4.54	1.55	-0.05	-4.72	-0.58	0.51	-4.97	-1.48	4.27	-2.45	-1.41	6.52	0.01	-1.74	0.39	0.76	-0.21	-0.62	-9.13	1.23	1.08
314	-0.62	-2.18	-1.13	-0.84	-0.97	-1.05	0.67	-0.38	-3.47	-1.23	3.72	1.5	0.21	1.19	0.87	-1.8	0.27	2.51	-1.68	2.93	0.21	0.79	0.92	-0.13	0.46	0.74	-0.14	0.43	-0.29	-283.71	1.36	0.64	1.12	-2.27	-0.42	-0.85	4.79	0.26	-0.63	0.32	-8.77	1.77	1.24	0.34	0.92	-3.52	-0.3	-1.45	-0.8
315	4.42	0.1	-1.72	2.18	0.37	-1.66	0.33	-0.47	-0.76	20.46	-1.93	3.69	-2.65	-1.45	6.32	0	2.38	-1.9	0.18	-3.72	-1.36	-1.13	-1.06	18.34	-2.08	-1.35	7.57	1.76	0	-1.28	-1.08	-0.82	-0.98	3.69	-2.26	-1.36	-1.15	0.01	-0.51	-0.76	92.23	-0.13	-0.71	-1.89	1.41	1.12	-6.44	0.08	0.67
316	2.11	1.16	-0.2	0.47	-13.75	-0.31	0.58	-5.43	-0.33	0.6	-5.05	2	1.3	1.12	-0.02	0.51	-41.8	-0.26	-1.71	1.93	-2.74	-1.42	5.62	-0.03	0.62	0.83	-0.13	21.77	-0.43	2.5	-2.13	-1.31	-0.31	0.82	-0.33	-0.71	15.45	-1.92	-0.18	-0.83	0.29	4.13	1.26	-3.72	-0.2	0.67	-4.76	-1.5	-1.18
317	0.73	-0.36	-3.48	0.58	1.51	0.85	1.09	0.96	1.02	1.01	-4.95	2.2	-0.06	0.56	-10.13	0.24	-0.57	-0.81	-0.91	32.08	-0.07	-0.68	0.27	-10.23	-1.53	3.85	-0.08	0.59	-7.72	-1.59	-1.21	-0.29	-1.09	0.36	2.67	1.2	-3.92	-1.52	-1.2	9.99	-2.2	-0.02	-0.79	4.14	0.3	0.8	0.92	-0.12	15.03
318	-4.97	-0.05	0.7	-5	-1.52	4.4	-0.05	0.6	0.82	0.92	2.62	1.04	0.96	0.99	-0.24	0.45	-14.86	-0.31	0.58	-5.44	-0.33	0.6	0.83	0.92	2.02	-1.11	2.97	-2.39	-0.18	-0.8	-0.92	10.3	-2.06	3.58	0.04	1.55	1.13	-0.15	0.48	-0.29	-16.85	-0.65	0.46	-5.25	-0.38	2.07	0.58	0.89	-5.01
319	-0.99	0.35	2.9	-1.57	2.99	-2.57	3	0.06	-1.54	0.37	2.25	0.75	0.93	-5.67	2.14	0.15	1.34	1.09	-5.41	-1.61	-0.16	0.8	0.92	1.31	-1.25	-0.79	1.68	1.18	-5.66	2.26	-0.03	-3.37	1.74	-3.05	0.1	-2.98	1.86	0.4	-0.68	-0.88	9.76	-2.04	-0.13	-0.81	4.17	-0.2	0.55	-7.04	1.92
320	1.38	1.15	0.37	0.95	1.07	1.01	-4.19	2.24	-0.07	0.56	3.51	0.8	0.94	-0.18	0.45	8.62	-0.69	-1.33	0.55	1.74	-1.64	0.24	0.69	-0.22	0.41	-37.55	-0.31	0.57	0.82	-0.15	-13.45	-0.59	-1.38	-1.08	-1.03	9.91	0.09	1.76	-0.41	-2.04	-1.16	-0.77	0.7	-3.57	-1.43	-1.16	9.62	-2.18	-1.37
321	-1.33	-0.45	-1.13	-0.91	-0.98	-0.99	10.34	-2.09	3.59	-0.02	0.6	-8.21	1.92	-3.43	0.05	-0.59	-0.82	19.16	0.14	0.72	1.79	-0.68	-1.42	1.67	-0.25	0.49	0.76	3.85	0.89	0.96	0.98	-14.31	-0.08	-0.71	0.28	-9.32	-1.52	-0.41	0.73	0.9	-0.15	11.86	-0.41	0.51	2.55	0.79	1.17	0.94	0.98
322	-1.02	-0.94	-0.99	-1	-1	-1.01	0.9	0.96	-7.35	0.12	2.12	0.68	1.2	0.91	-0.51	0.39	-0.37	-0.7	-0.85	0.08	-106.22	0.46	0.82	1.55	-1.36	-0.72	1.67	-2.5	-0.29	1.67	1.17	-0.14	6.64	-1.7	-1.22	6.97	0.06	1.71	-0.4	0.45	0.75	-18.83	-1.76	-1.26	8.21	-0.02	2.29	0.63	0.9
323	-0.14	0.43	0.72	0.86	0.93	-0.04	-0.52	0.24	-0.38	0.31	-150115	-1.66	3.66	-2.55	-0.07	0.75	-0.31	0.41	0.72	0.86	-0.08	-85.79	1.47	1.16	-7.42	0.06	2.21	0.66	-0.53	-0.81	-0.91	-2.07	0.89	-3.04	-1.39	-0.36	0.78	-3.62	-1.44	-1.17	-0.33	-1.07	2.7	-2.4	-0.2	0.71	-4.31	2.09	1.32
324	0.45	-7.18	1.86	0.29	-0.72	-1.49	1.55	-0.26	4	1.39	0.48	-0.74	3.68	-2.15	3.11	-2.76	-0.05	0.74	-0.31	-4.42	-0.68	0.47	-4.95	-1.47	-1.17	8.87	1.77	1.27	0.05	-1.13	0.34	2.7	-1.6	2.96	-0.12	3.01	-1.87	-0.39	-1.25	-1.07	5.32	-2.22	-1.36	-0.12	0.86	-3.49	-1.44	4.76	1.62
325	0.05	3.48	-1.72	-1.22	6.57	-0.06	0.62	-6.92	0.23	0.73	1.95	-0.7	0.39	-5.87	-0.39	0.57	0.82	-0.16	-12.29	1.48	1.16	1.07	1.03	1.01	1.01	1	0.55	1	1	1	1	1	-0.02	0.5	0.75	-0.13	574.68	-0.44	2.44	1.29	0.52	-1.35	-0.76	-1.1	-0.95	-0.99	4.89	-2.2	-1.35
326	1.18	1.03	-3.99	-0.24	-0.78	-0.91	11.81	-2.04	-0.11	0.77	-0.31	0.41	0.72	-36.89	1.89	-0.05	-0.6	-0.81	0.12	-35.04	1.59	0.43	1.19	-0.4	-0.76	-2.3	1.28	-2.95	0.16	-3.02	0.38	0.77	0.9	1.9	0.95	-0.37	0.42	0.73	-0.16	-0.59	-25.6	-1.2	0.26	3.24	-0.53	-1.6	-1.11	-0.83	0.7
327	-2.78	-1.46	-1.19	12.23	-2.17	3.7	1.57	0	5.48	0.55	0.86	-5.96	2.1	0.17	-1.46	0.35	-3.86	-0.45	-1.4	1.98	0.46	1.26	1.06	-0.17	-0.62	-5.18	1.27	0.75	0.95	-4.32	0.17	0.69	-0.25	12.02	-0.37	-0.78	6.73	-2.04	3.4	1.52	1.2	-0.01	0.52	11.18	1.22	-3.33	-0.25	-0.79	-0.92
328	-3.21	2.68	0.06	1.44	0.77	1.11	-2.06	-0.47	-1.27	-1.07	-1.03	11.13	0.08	0.71	1.78	1.09	0.88	1.03	0.98	-1.86	2.53	1.38	-0.05	6.2	1.4	0.52	1.14	-2.34	-0.4	0.64	0.85	0.93	-0.07	0.47	-71.69	-0.27	0.58	-5.67	1.96	1.29	0.25	-0.85	-0.94	-0.98	17.42	-0.06	-2.05	-0.68	-0.91
329	-1.11	9.35	-2.16	0.02	-0.57	-0.8	25.38	0.13	0.72	-5.92	-0.27	0.62	0.84	0.93	-26.36	2	-3.8	2.67	1.45	1.18	-12.7	-1.85	0	-1.3	-1.08	0.15	-7.32	-1.45	0.14	-4.81	-1.39	4.02	-0.09	0.59	0.82	2.71	0.91	0.97	1.08	-1.31	-0.76	1.69	0.61	-0.61	4.13	1.45	1.17	1.07	0.36
330	-1.61	-0.39	-1.2	-1.06	-1.02	11.93	0.07	-0.66	5.5	1.53	1.19	-0.04	-0.55	-0.78	-8.95	-1.11	3.16	1.43	-0.07	0.52	5.6	-1.33	-0.7	0.65	-3.81	-0.36	-1.44	2.03	-0.21	3.53	1.35	-0.14	-4.26	-1.31	-0.62	-1.11	-1.03	5.61	-0.12	0.59	-0.3	0.39	11.97	0.7	0.9	-6.51	2.11	0.15	-0.75
331	-1.82	-1.21	-0.57	0.78	-3.48	0.23	-2.87	-1.31	-0.54	0.74	1.39	-1.6	2.73	-0.14	3.12	1.32	0.55	1.12	1.03	1.01	-0.08	0.48	-38.87	-1.7	-1.24	0.04	7.88	1.4	-3.71	2.44	0.1	-0.74	-1.49	-0.9	-0.97	5.75	-0.14	0.59	-6.85	1.94	0.24	-1.48	-0.73	1.81	-2.45	2.7	0.14	1.43	1.11
332	0.74	-0.27	8.79	1.51	1.18	-8.19	0.04	2.21	-1.91	-1.26	6.13	1.68	-4.64	0.01	-2.56	0.41	0.78	-0.21	0.43	0.72	-67.87	-1.83	3.9	1.57	1.22	1.1	0	21.29	-0.49	-0.83	6.66	-2.06	3.4	-2.71	-1.45	-0.04	0.86	-3.56	-1.45	0.08	-0.52	-5.38	-1.21	3.44	-2.38	-1.38	-1.16	0.01	0.53
333	0.79	1.02	1.01	0.98	-0.76	-0.91	-0.96	17.23	1.83	-4.15	-0.02	-1.6	0.39	-0.45	0.34	-0.36	31.11	-1.71	-1.23	0.05	-0.51	0.27	-39.48	-0.38	-0.79	0.23	-0.43	-0.72	0.15	0.58	53.52	1.21	-0.26	0.46	4.81	1.22	1.08	-0.1	-7.78	0.51	0.83	-6.95	-1.63	-0.21	-0.86	0.3	0.69	-0.2	-16.62
334	0.57	0.8	-0.13	0.44	0.72	-0.14	0.43	-727.67	-0.29	0.57	-0.33	0.38	0.7	0.85	-0.08	0.46	0.73	-884.85	0.13	-0.62	5.87	-1.98	-1.3	6.87	1.72	1.26	1.12	1.05	1.03	0	74.51	-0.5	0.5	2.52	1.17	1.06	1.03	1.01	-0.02	-0.52	-35.75	1.25	-3.22	-1.45	-1.17	10.44	-2.18	3.64	1.57
335	0.37	11.13	0.69	-2.6	0.26	2.25	1.2	-4.2	-0.18	0.66	-4.86	-0.32	0.61	1.97	-1.5	0.25	0.69	2.87	0.86	0.95	-0.17	0.46	-21.27	-0.3	0.58	-5.53	-0.33	0.6	-5.06	2	0.25	1.3	1.08	1.03	1.01	-0.03	0.49	-73.86	1.76	0.26	-0.75	-1.42	-0.9	-0.97	-1.07	0.73	-3.34	2.17	1.33
336	-1.53	-0.31	-1.19	2.41	1.33	-5.37	-1.65	-0.08	1.28	1.08	-0.14	7.45	1.45	0.47	1.16	1.04	1.02	1.01	1	0.9	1	1	-0.59	0.39	3.68	1.23	-0.21	0.47	0.75	-30.15	1.91	-3.75	-1.56	-0.05	-0.85	-0.94	0.14	0.59	-0.22	0.4	0.7	47.91	-1.16	3.14	-2.39	-1.38	0.03	6.23	-1.61
337	0.37	-0.48	0.34	0.69	-33.8	-0.18	0.61	-0.31	-5.69	-1.28	-0.68	0.68	0.88	-0.16	11.96	-1.65	-0.41	-1.21	0.4	-4.05	1.95	1.28	1.12	1.05	0.31	-0.95	3.1	1.41	1.16	-0.03	10.87	-0.46	-1.59	0.5	0.81	-0.19	0.43	0.72	0.86	-155.7	1.94	-0.02	0.56	0.8	4.05	-1.16	-0.85	1.64	-2.56
338	-4.68	-0.3	0.61	-4.96	-1.5	4.35	1.59	-0.02	5.18	-1.67	3.19	0.17	-1.67	-1.16	-0.69	0.75	0.91	0.96	0.98	0.99	-0.02	0.49	0.75	0.87	-1155.75	0.06	1.94	1.19	-4.64	-0.16	1.79	-2.18	-0.36	-0.84	-0.94	10.53	-2.06	-1.33	-0.1	-1.14	-1.04	6.15	1.64	-0.04	-4.51	1.66	0.47	-1.56	-1.15
339	-0.84	9.2	-2.03	-0.14	-0.82	4.18	0.29	1.49	-2.04	-1.27	5.74	0.08	1.66	1.15	-0.16	0.48	0.75	-0.14	51.47	0.43	1.55	0.81	0.95	0.98	0.99	-0.05	0.49	-75.52	-1.72	3.78	-2.57	-1.43	-0.05	0.86	-3.54	-0.32	0.63	-0.33	-4.75	-1.26	0.21	-5.02	0.38	-2.74	-0.51	-1.31	2.02	1.26	1.11
340	0.49	0.76	-0.15	0.44	0.72	-0.14	306.84	0.43	0.81	0.92	0.96	0.98	-0.02	0.49	-190.07	-1.74	-0.26	-0.85	-1.25	0.64	-3.41	0.26	0.72	0.88	0.94	2.12	0.97	0.99	-0.15	-0.6	0.22	24.44	-0.6	-0.86	-0.94	14.85	-0.08	2.22	-1.99	0.17	-3.63	1.84	-0.15	0.52	-0.3	17.71	0.37	0.8	0.91
341	1.22	0	0.52	0.77	-0.13	-74.41	1.45	-3.42	2.48	1.4	0.11	1.16	0.88	-0.58	3.86	1.43	-0.1	0.51	-14.21	-0.28	-1.65	1.94	-2.72	-0.21	-1.41	2.18	-2.61	0.1	-0.56	8.78	-0.25	0.56	-0.32	0.38	0.7	11.2	0.85	-0.39	0.41	-10.69	-0.34	-1.58	-1.12	4.66	1.57	1.21	-0.02	0.52	-29.22
342	-1.81	0.04	-0.55	-0.79	28.87	1.82	-3.99	-1.58	-0.04	1.24	-0.35	-0.73	10.92	-1.96	-0.17	1.43	0.75	0.94	1.12	0.98	-0.42	4.43	-0.31	0.52	2.75	1.17	1.06	0.79	1.03	-0.38	0.42	0.73	-24.21	-1.78	3.98	-2.58	0.01	-3.25	0.43	-2.95	-0.48	0.58	-0.35	-0.7	-0.86	0.09	0.55	-163.16	1.78
343	0.7	1.07	-0.41	4.3	-0.31	-0.75	7.47	-2.01	0.07	-3.8	-0.55	-1.34	-0.86	-1.08	-0.96	-0.99	0.2	5.04	-0.54	-1.54	-0.84	0.49	-4.36	0.29	1.97	1.17	-0.18	5.81	-1.74	-1.23	-1.1	-0.39	1.1	-2.83	-1.39	-1.15	-1.07	21.5	-0.01	-0.66	-2.08	-0.85	0.43	0.76	-0.18	-0.61	-11.84	-0.81	-1.19
344	1.32	1.12	-0.05	0.5	0.76	-0.13	-70.94	-1.43	3.46	-2.47	3.09	-0.03	0.59	-8.67	1.91	0.23	1.29	1.08	-5.46	0.11	-2.54	-0.59	-0.88	-1.27	0.7	-3.31	2.16	0.25	1.33	0.82	1.08	1.02	-5.08	-1.58	-1.21	0.02	9.4	-1.57	-0.48	-0.89	-1.18	-0.96	-1.03	0.54	-3.83	-0.4	-0.82	-0.93	-1.42
345	-1.36	4.08	-2.41	-0.09	-0.79	0.29	4.35	-0.57	2.87	1.35	-4.74	2.37	0.07	-0.75	-1.46	0.63	0.86	-0.17	11.22	-1.66	0.14	-4.2	-0.52	0.54	0.81	0.91	2.16	0.96	0.99	-0.15	0.46	0.74	-0.14	-53.05	1.44	-0.19	0.49	0.76	-0.15	0.44	0.72	0.86	-471.61	1.93	1.31	-7.91	-1.77	-0.01	1.28
346	-2.27	-1.36	6.45	-0.02	0.63	-0.28	-0.66	-7.04	0.79	-2.89	0.24	2.25	0.71	-2.16	0.27	0.71	-0.23	13.72	1.54	-3.77	-0.13	0.69	0.87	-11.22	2.03	-3.59	-0.04	-1.55	-1.13	5.11	1.6	1.22	-0.02	0.52	-28.79	1.79	-3.65	-0.09	1.64	-2.21	2.68	0.18	0.79	-0.28	7.44	0.42	1.49	1.11	-0.18
347	0.44	0.8	-0.21	-0.63	28.87	0.21	1.75	0.74	-0.53	4.34	0.38	0.82	-0.25	0.43	8.37	0.72	0.91	0.96	0.98	-0.04	0.49	32.14	-0.73	-1.27	1.75	0.55	-0.63	4.11	0.35	0.81	-5.37	-1.56	4.44	1.6	1.23	-10.1	0.01	2.21	-1.93	-1.26	-0.41	1.25	-0.33	-0.72	-0.87	25.09	-1.98	3.77	0.03
348	-2.1	-0.41	-1.28	-0.85	-0.96	0.22	4.91	0.64	-2.39	2.26	0.28	1.34	0.83	0.96	-4.88	0.16	2.18	1.2	-0.17	-4.36	1.59	-3.12	-1.46	-0.2	0.82	1.26	0.93	-0.45	4.37	0.4	-2.04	-0.58	0.58	0.83	0.92	-0.08	0.47	0.74	0.87	-370.9	-1.93	-1.31	0.01	7.95	0.54	0.85	-6.12	-1.6	0.06
349	-2.84	0	-1.48	2.26	-2.62	2.82	-2.9	-1.48	-0.05	1.21	0.85	0.97	0.99	0.99	1	-44.11	-1.93	-0.02	0.8	-3.96	2.16	-0.09	-3.15	1.72	-0.19	0.51	0.77	3.95	0.89	0.96	1.1	-0.76	3.28	1.41	1.15	-0.04	-9.86	1.56	-3.32	-0.18	1.69	0.68	0.92	-0.23	-0.65	-0.83	-0.92	92.38	-0.05
350	-191.9	1.92	-3.9	-1.58	0.01	5.31	1.37	1.13	-0.07	-8.27	-1.39	3.68	1.51	1.2	-0.02	0.52	10.64	-1.28	3.18	-0.15	2.94	1.3	1.11	1.05	-19.1	-1.88	-0.03	-0.81	-1.3	-0.93	-1.05	-1.01	4.72	1.55	-4.64	-1.62	-1.23	0.01	-0.52	30.18	0.26	0.76	0.9	-0.12	17.32	-1.61	-0.43	1.5	0.71
351	-4.2	-0.44	-0.83	0.24	5.54	-0.56	0.46	-5.82	-1.5	-0.37	-1.18	-0.89	1.83	0.56	-1.76	-1.19	5.42	0.12	-0.67	5.06	0.31	0.79	-0.25	8.5	1.5	1.17	-8.2	0.04	-0.63	6.73	-1.96	-0.23	-1.3	-0.83	-0.96	4.8	1.55	-4.6	0.04	0.64	0.84	0.92	0.96	0.98	2.47	1.01	0.99	1	1
352	0.86	0.93	0.97	3.05	0.98	0.99	1	1	-30.73	2.03	0.03	-0.79	-0.92	0.14	-12.14	-1.49	0.14	-0.51	-0.77	0.14	0.58	0.79	0.9	-0.05	-508	-0.53	0.49	0.78	0.9	0.95	-0.04	66.47	-1.53	0.16	-4.45	-0.5	0.54	-4.94	-1.49	-0.35	0.76	-3.72	-1.45	-1.17	9.62	1.79	1.28	1.12	0
353	32.01	1.92	1.31	0	-0.53	24.78	0.26	0.76	-0.25	-6.07	-1.31	3.62	-0.12	2.81	0.57	-2.07	-1.24	-0.55	-1.1	2.47	-2.44	-0.21	0.7	-4.33	2.09	-0.09	-3.19	1.72	1.21	1.09	-13.49	-1.84	4.27	1.62	0	-5.2	-0.55	-1.37	-1.08	-1.03	-0.86	-0.99	0.3	-0.43	-0.73	0.16	-40.61	1.6	-3.53
354	0.81	-5.88	2.08	0.18	-0.74	-1.47	0.63	1.54	0.86	0.96	0.98	-12.18	2.07	0.08	-0.77	-0.91	-0.96	20.49	-0.06	0.64	-0.29	0.39	10.55	0.71	-2.61	2.25	-0.12	3.44	0.54	0.86	-0.23	0.44	-0.31	0.36	-0.33	-74.72	-1.33	3.35	1.47	1.18	1.08	-0.01	-0.52	-21.08	1.26	-3.21	2.43	0.15	-1.52
355	1.48	1.11	1.04	1.02	-0.04	24.03	-1.55	0.16	0.64	0.83	3.44	-1.15	0.3	0.7	0.86	3.01	0.93	-0.37	-2.81	-1.21	3.86	-2.35	-1.38	6.44	-2.34	-1.4	-0.02	0.87	-3.5	-0.32	1.85	0.63	0.9	0.96	1.2	-0.83	-0.94	7.51	-0.12	0.6	2.41	0.82	-0.44	4.74	-1.93	-0.3	1.52	1.14	-0.14
356	-1.41	5.35	-0.04	2.49	1.25	0.61	0.94	-3.9	2.23	1.35	1.14	-0.01	0.51	0.76	0.88	0.94	0.97	13.51	1.01	-3.02	0.2	0.69	0.86	-18.99	1.98	-3.72	2.67	1.45	0.02	-1.19	0.35	0.73	2.59	1.11	0.88	1.04	-0.43	0.41	-0.35	-0.69	-0.85	-0.92	199.04	1.95	-3.98	2.65	0	3.21	-0.43
357	-0.06	-1.23	-0.85	-1.06	-1.02	-0.96	-1	3.77	-0.17	2.8	-1.94	-1.27	-1.11	-1.05	-1.02	-1.01	106.5	-2.02	0	-1.34	0.36	0.74	2.39	1.1	1.04	1.02	0.88	-1.12	-0.9	-1.04	2.18	-0.24	-2.47	0.49	-3.11	-0.45	0.59	1.95	0.83	-2.35	2.35	1.36	1.14	1.07	1.03	-0.01	49.95	0.5	1.49
358	4.86	0.98	-0.34	-2.96	0.56	-3.01	0.28	2.12	0.73	-0.5	0.38	4.53	-0.62	2.88	-2.17	2.98	1.47	1.18	-11.44	-0.01	-0.69	0.29	-0.4	-0.71	-9.19	1.18	-3.1	2.4	-3.02	0.04	-0.59	0.28	8.66	-1.43	-0.6	-0.92	0.26	0.67	-0.21	0.41	0.71	0.86	0.93	-666.66	1.97	1.32	1.14	0.04	-0.94
359	-1.24	-0.02	1.11	0.91	0.98	-4.48	-1.53	-1.2	-1.09	-1.04	-1.02	-0.23	1.02	0.98	-0.6	0.38	3.68	1.23	0.72	0.95	-4.09	0.18	2.22	-0.46	0.45	-6.82	-0.35	0.58	-5.17	0.25	0.73	-7.29	-1.61	0.07	4.24	-1.66	0.18	0.66	3.12	1.14	0.84	-0.65	-0.87	8.87	-2.05	-1.33	0.02	-0.53	0.26
360	-0.51	0.25	0.62	0.81	-3292.58	0.09	0.7	-0.27	-6.1	0.58	-2.79	2.16	1.32	-0.05	0.52	0.77	0.89	-0.07	0.47	0.74	-719.11	1.87	-3.86	-0.04	0.72	1.63	-1.49	0.26	0.69	-0.22	-0.62	-11.02	1.22	0.79	-0.64	-1.61	0.59	0.85	0.93	-18.07	2.02	1.33	0.08	-0.87	-0.95	-0.98	0.07	17.26	0.55
361	0.91	0.97	0.99	0.99	-0.04	0.49	0.75	0.87	-0.07	-423.11	-1.47	-0.53	0.69	-3.82	-0.35	0.61	0.84	0.93	-25.02	2	0.07	-0.78	-0.91	-1.37	0.8	0.93	1.24	-1.29	-0.77	0.61	-3.86	-0.37	-1.44	-0.82	1.99	-0.27	3.48	1.36	1.13	0.49	1.06	-2.67	0.21	0.69	0.86	0.93	-0.06	0.48	0.74
362	0.59	-0.34	-4.76	1.46	-3.12	-0.22	1.7	0.67	0.92	0.97	0.98	-0.05	0.49	0.75	0.87	0.94	0.97	-0.02	1580.35	0.49	-0.5	0.36	0.7	-0.18	0.42	0.71	-0.15	293.41	1.57	-3.58	2.52	-0.04	3.29	1.31	1.11	-0.07	0.5	0.75	-0.13	85.9	-0.43	-1.58	1.85	-0.22	3.69	1.36	1.13	-8.98	-1.76
363	0.85	2.02	0.93	0.98	-0.16	-0.61	0.22	-36.54	0.39	1.63	1.13	1.05	1.02	1.01	-0.02	0.5	-126.5	-0.26	0.58	0.82	-13.66	1.98	-3.63	-0.05	0.72	0.89	1.61	-1.22	2.9	0.3	0.81	0.92	1.4	0.97	0.99	-6.38	-1.64	-0.16	-0.85	0.3	0.69	0.85	0.93	0.96	-0.02	0.49	-0.26	820.48	-0.37
364	-1.69	2.18	-0.18	0.52	3.44	-0.67	0.42	0.75	0.88	0.94	0.97	2.96	0.99	1	-6.93	-1.66	4.43	1.62	1.23	-10.2	0	0.69	0.87	0.94	-27.33	-0.06	1.99	-2.04	-0.38	-0.85	0.27	4.55	-0.56	0.45	0.76	-0.17	20.35	0.43	0.81	-0.23	-0.64	0.21	0.61	0.81	0.9	-472.91	-0.05	-1.95	-1.19
365	0.35	0.7	-0.18	-25.54	-1.39	-0.6	0.68	-3.78	-1.44	0.09	4.58	-1.63	0.18	3.15	-0.5	0.46	-6.3	-0.36	0.58	-0.34	-0.69	-5.13	-1.14	-0.85	-1.05	-1.01	5.47	1.6	-4.56	-1.62	-1.23	10.09	0	-2.21	-1.22	-0.65	-1.08	2.41	1.32	0.4	1.13	-0.38	0.43	-9.3	1.82	0.3	-0.73	-1.48	1.55
366	1.4	1.15	-10.08	-1.79	-0.04	0.81	0.93	-9.03	-0.14	-1.71	-1.15	-0.73	0.73	0.9	-0.16	11.16	-0.41	-0.8	-0.91	-0.96	-0.98	0.02	-0.49	200.7	1.74	-3.76	-0.09	1.65	0.7	-0.56	-1.89	1.57	1.17	1.07	1.03	1.02	1.01	1	0	220.52	-1.5	-1.17	-0.5	-0.94	3.5	1.45	-4.82	-0.07	0.69
367	-15.03	-1.65	3.93	1.56	0.09	-1.26	2.53	-0.19	3.2	-0.37	0.49	2.96	0.78	0.93	-6.07	0.14	-2.51	1.96	1.27	0.38	-1.25	-1.07	-0.82	0.77	1.31	-0.59	-1.63	-1.1	-0.85	-1.04	-1.01	0.17	-0.46	0.3	-34.28	-1.61	0.12	3.71	-1.66	-1.2	-1.08	13.77	1.84	-4.27	0.01	2.59	0.62	-0.53	0.37
368	1.34	1.15	0.01	0.94	-3.21	2.28	0.2	0.81	0.93	0.97	1.36	-0.9	-0.97	7.25	-0.12	2.42	-0.38	-1.97	0.52	0.82	0.92	-18.16	2.01	-0.03	3.89	-0.43	2.87	-0.31	0.5	3.04	0.78	0.93	0.97	0.99	0.99	1	-0.01	0.5	0.75	-814.96	-1.87	3.88	-2.62	-1.44	6.38	1.73	1.27	1.12	1.06
369	0.14	-2.1	-1.22	-1.09	10.11	1.78	1.27	-8.76	-0.01	-0.7	0.29	0.67	5.4	0.84	0.95	0.98	1.15	0.99	1.01	1	1	1	1	1	-49.54	-1.94	4.06	1.6	1.23	1.1	-21.19	-1.91	4.2	1.62	1.24	-10.5	-1.83	-1.29	0	1.13	0.9	0.98	1.04	0.99	-2.38	-1.32	-1.12	-1.06	-0.42
370	-0.16	-1.63	-1.14	4.85	1.58	1.22	0.16	0.92	-3.36	2.26	0.2	0.81	-0.28	-4.41	1.51	-3.11	-1.45	-1.18	10.77	1.82	0.02	0.82	0.93	-0.14	-9.06	0.54	-2.69	2.15	1.32	-6.17	-0.05	-1.69	2.09	1.29	-5.81	-0.08	0.68	-5.11	-0.3	1.97	0.61	1.22	-2.05	0.23	0.69	0.86	0.93	-0.05	0.48
371	-0.43	-0.86	-1.27	0.67	-3.35	-0.38	0.61	0.84	-11.34	-0.16	0.63	0.85	-12.88	-1.75	0.04	4.14	0.58	1.33	1.07	0.87	-1.41	2.68	1.38	1.15	0.3	-1.13	0.33	-0.44	-0.74	24.84	0.16	1.78	1.16	-0.17	0.48	-0.3	-0.66	-15.46	-1.17	3.22	-2.38	-0.16	-0.8	0.29	0.68	0.85	0.92	4.43	-0.94
372	1.45	0.76	0.94	-4.83	-1.55	4.58	-0.04	-0.64	-2.47	1.38	1.12	-0.11	-6.59	1.56	0.51	-1.55	0.32	0.72	2.48	1.11	0.87	0.98	-4.16	-0.25	-0.78	0.26	0.66	-0.2	-0.61	-21.64	1.21	0.79	-0.64	-1.6	0.59	-0.41	0.38	0.7	-0.17	0.42	0.71	-0.15	-268.98	-1.42	-1.14	7.44	0.08	-0.67	-0.86
373	2.03	1.3	1.12	0.31	0.95	1.06	-0.61	-0.85	-1.62	-0.93	2.6	-0.23	-0.7	8.66	0.24	-0.61	-2.03	-1.12	-1.04	-0.84	1.22	-0.31	-0.71	-2.79	-0.87	0.41	0.75	-0.19	-0.61	-12.34	0.78	1.23	1.04	1.02	1.01	1	1	-83.93	0.01	-2.03	0.4	0.77	0.9	2	0.95	-2.78	0.22	-0.53	7.76
374	-0.95	-1.27	-1.02	3.39	1.45	-4.9	-0.07	1.72	-0.37	3.54	0.46	-0.57	4.78	-2	-0.26	0.72	-0.33	0.4	-0.33	29.55	-1.7	-0.33	-0.86	-0.95	9.52	1.73	1.26	-8.69	-1.78	4.5	0	-0.62	-0.83	-0.92	-2.56	-1.04	3.14	-2.34	0.09	-0.56	-0.8	22.32	0.14	0.72	-0.27	-5.9	-0.66	2.46	1.31
375	-1.05	-1.02	-0.63	0.95	0.98	-7.2	-1.67	4.41	0.04	1.61	0.73	-0.55	-0.82	10.34	-2.01	-1.32	0.02	7.25	0.55	1.4	1.08	-4.6	-1.56	0.05	-0.54	-0.78	-0.89	-5.09	0.92	0.97	-0.15	0.46	0.74	0.87	-120.47	-0.07	0.64	0.85	-0.14	17.93	1.52	-0.14	4.58	-1.77	-0.4	0.69	-4.01	-1.46	-0.34
376	-0.5	15.75	-1.81	3.56	1.53	1.21	1.09	1.04	0	-43.24	-1.48	-1.16	-0.51	0.83	-3.35	-0.34	0.62	0.85	-0.15	14.98	-1.63	-1.21	-1.09	-0.41	1.1	-2.84	-1.39	-1.15	-1.07	-0.33	0.94	0.98	-7.32	0.11	2.13	1.2	-0.17	-0.63	-4.45	1.28	1.09	0.75	1.04	1.01	-6.1	0.12	0.68	2.17	-1.38
377	1.21	-4.53	-1.57	-0.16	1.29	0.81	1.08	0.96	0.99	-4.91	0.15	2.2	1.21	-4.36	-1.56	-0.17	0.8	0.93	0.97	0.98	0.99	1	1.29	-0.99	3.01	1.4	-4.99	2.39	1.4	-0.01	-0.54	-6.68	-1.2	3.37	-2.39	-1.38	6.3	1.71	1.26	0	-0.53	-9.44	-0.77	0.42	2.68	-0.58	-0.85	0.19	7.64
378	1.11	-2.62	-1.36	5.21	-2.36	-1.4	-0.05	0.86	-3.51	-1.44	-1.17	9.85	-0.03	0.64	-0.29	-0.66	28.87	0.19	-2.13	-1.23	4.77	0.14	-0.67	-0.86	-1.78	0.81	0.93	-0.16	0.46	-24.7	-0.29	0.58	2.22	-1.48	0.25	0.69	-11.27	-1.68	4.08	-0.04	0.6	0.82	-0.13	23.52	0.45	0.82	0.92	-14.1	-0.1
379	1.33	1.11	1.05	1.02	0.65	-1.05	2.93	0.33	0.82	0.93	0.97	1.4	0.98	-0.36	-0.73	0.2	-0.42	43.35	-0.29	-0.76	-1.73	-0.9	-0.97	6.04	0.18	-1.89	-0.65	1.92	1.22	1.09	1.04	-23.01	-1.9	-0.03	-1.31	2.42	-0.19	0.53	-8.33	0.26	0.74	-0.24	-6.87	0.57	0.85	0.94	1.48	0.97	0.99
380	-1.07	10.99	-2.13	-0.05	0.78	1.39	1.06	-3.98	-0.23	1.82	1.19	0.65	1.07	-0.39	-2.46	-0.75	0.48	-4.67	-1.46	0.1	4.28	-1.63	-1.2	6.74	-0.06	0.62	2.4	-1.41	-1.13	-0.67	-0.96	-0.99	8.23	0.13	0.73	-0.27	-5.52	-0.66	-1.29	-1.06	-0.89	-0.98	3.87	1.49	-4.76	0.04	-0.61	-0.83	17.41
381	-0.82	-0.93	8.03	1.68	1.24	1.11	0.15	-1.07	-0.94	-1.02	-1.01	-0.99	-1	0.41	0.75	-11.36	-1.7	4.12	1.59	-5.15	0.01	2.46	0.63	-0.54	-2.08	-1.14	-0.81	-1.05	0.42	-4.27	-1.43	-1.16	0.05	-9.85	0.45	-2.62	2.12	1.31	-0.06	-6.16	-1.37	-0.57	0.71	-3.73	-1.44	-1.16	9.55	0.04	-1.85
382	-3.31	-1.46	5.07	1.65	-4.87	-1.65	-0.01	0.83	0.94	-8.74	2.08	0.11	1.34	1.09	1.04	1.02	-24.29	0.03	-2.12	0.4	-3.28	-0.47	0.58	0.83	0.92	2	0.96	-0.36	4.89	0.42	1.45	0.82	0.95	-5.14	-1.57	4.55	-2.48	0.02	-0.58	9.88	0.27	1.62	-0.44	-1.97	-1.15	4.11	1.53	1.2	1.09
383	0.24	1.59	0.77	1.13	1.03	-0.19	-4.95	-0.63	2.38	1.29	1.11	0.49	-0.88	-0.96	7.65	-2.11	-1.34	0.02	-7.3	0.46	0.81	1.62	0.92	0.97	-0.17	0.46	-20.43	1.77	-3.59	-0.1	-0.76	-1.53	-0.9	-0.97	5.84	1.61	0.18	-1.32	-1.09	5.8	0.14	-1.84	-0.66	-1.19	2.04	0.47	0.87	1.26	-0.68
384	0.51	-2.08	-1.24	-0.56	1.33	0.77	-1.74	2.49	-2.67	0.07	-3.17	1.83	-0.17	-3.02	0.49	-3	-0.46	0.59	-4.65	2.01	1.3	1.13	-0.02	14.15	0.51	-2.4	-1.29	-1.11	-0.51	1.15	-0.33	4.53	1.42	-0.12	-4.19	-1.31	3.87	-0.11	-2.4	-1.23	0.17	0.63	-0.23	-15.56	1.43	-0.2	-3.31	0.51	-2.95
385	-0.48	-0.76	0.15	21.97	1.4	1.13	-7.57	0.06	0.66	2.2	-0.68	-0.89	0.17	-0.45	0.3	0.65	-0.18	-118.21	-1.41	-1.14	7.44	1.71	-4.49	2.54	1.43	1.18	-13.11	2.16	1.37	-7.43	-1.76	4.62	0	-0.62	0.28	-0.39	-12.76	-0.7	-0.9	-1.28	1.34	1.1	0.74	1.04	-2.54	-0.39	1.77	1.19	1.07
386	0.3	0.69	-15.3	-1.72	-0.2	-1.25	-1.07	5.62	1.62	1.23	-0.02	-9.31	1.58	-0.17	0.5	-10.92	-1.61	-1.21	-1.09	16.83	0.02	1.87	-0.4	0.46	-7.47	-1.54	-1.19	8.47	-0.04	0.63	0.84	-0.13	0.45	-51.85	1.74	1.25	0.28	1.1	-0.36	0.43	4.47	0.74	-2.51	-0.45	-1.32	0.44	-0.43	7.93	-1.83
387	-2.11	-0.63	-1.22	0.47	-0.42	7.83	0.36	0.8	0.92	-0.11	0.46	-42.66	1.75	0.27	0.85	0.94	-0.13	-0.59	-9.48	-1.19	3.3	-2.39	-0.16	0.73	-4.28	0.22	0.71	-0.24	11.76	0.41	1.53	1.11	1.04	-10.04	-0.08	0.66	0.86	1.9	-1.21	-0.81	1.66	-2.54	2.64	1.42	1.17	1.08	-24.15	0.01	-0.66
388	-0.82	-1.33	0.65	0.87	0.94	0.97	-37.29	2.01	1.33	1.14	0.04	-1.07	2.82	0.34	0.82	-4.94	-0.26	0.63	-0.32	8.82	0.39	0.81	0.92	-13.39	-0.11	0.65	-5.53	-1.53	-1.19	8.93	0.04	1.77	-2.06	-1.28	-0.4	-1.11	2.53	1.34	1.14	-10.89	-0.04	0.68	1.87	0.86	0.96	0.98	-12.98	-1.79	4.22
389	0.75	81.14	-0.87	-0.96	-1.13	-0.98	0.4	-4.57	0.31	0.75	0.89	-16.71	2.01	-0.03	3.89	0.56	0.87	-0.22	-5.73	-0.64	-1.31	-1.07	-0.89	-1.03	-1.01	-0.98	-1	3.69	-0.18	-0.69	7.9	0.25	1.62	1.13	-0.17	-4.75	-1.31	-0.63	0.7	-3.7	-0.35	0.61	0.84	0.93	0.96	0.98	1.92	0.99	1
390	0.81	0.91	-19.39	-1.83	4.11	-2.6	0.01	3.21	1.3	0.59	1.11	0.93	-0.55	-0.82	-0.92	-0.96	-1.84	0.94	-0.34	-3.03	0.56	-3	2.12	-0.12	3.56	-0.4	0.49	-0.34	-6.54	1.42	-0.22	-0.67	-3.18	-0.85	-0.95	-1.13	-1.02	3.64	-2.28	3.11	-2.8	-0.04	0.74	1.5	-0.64	3.3	0.4	-1.92	2.26
391	1.26	1.11	1.05	1.02	1.01	1.01	0.45	-1.01	-0.99	1.67	-2.6	-1.38	-0.27	-0.89	-1.15	0.63	-0.39	-0.73	16.69	1.74	1.26	-0.02	0.52	-25.07	-0.26	0.59	0.82	0.92	0.96	-0.04	64.34	0.49	0.83	-0.22	0.43	-22.3	-0.31	0.57	0.82	2.23	0.92	0.97	-6.44	-1.64	4.45	-0.03	0.61	-0.28	-0.66
392	1.04	0	-46.52	-1.48	-0.51	-1.16	-0.9	0.55	0.82	0.92	-0.08	25.11	1.51	0.47	-0.71	-1.48	-1.08	-0.89	-1.03	-1.01	5.67	-2.18	0.05	3.35	1.3	-4.07	-0.16	-1.54	-1.13	4.98	0.16	0.75	-0.27	8.4	-1.74	-1.24	-0.36	0.84	0.94	-0.15	-8.03	-1.36	-0.6	0.69	0.88	1.49	0.95	0.98	0.99
393	-34.58	-1.21	-1.07	7.27	-0.09	-2.17	-1.21	4.45	0.16	1.56	-2.09	-0.41	0.65	-4.25	-1.47	4.47	1.6	1.22	-0.01	0.52	0.77	-0.13	-70.6	-1.43	-0.57	1.52	0.69	-0.6	-1.77	-1.11	3.99	1.51	1.19	0.22	-1.13	2.75	-0.19	3.1	0.54	1.32	1.07	0.87	1.03	-0.41	-0.76	0.19	-16.02	-1.53	-0.43
394	1.24	-3.13	-0.27	0.66	1.75	0.86	-2.36	0.25	2.37	-0.49	0.45	0.76	-0.17	22.59	-1.62	-1.2	-0.41	-0.93	-1.09	0.63	1.58	-1.63	-1.18	0.1	6.11	-1.57	-0.51	1.55	-0.32	3.83	0.47	0.84	-5.52	-0.24	1.92	-2.17	-0.35	1.64	-2.36	-0.33	0.67	0.87	-10.36	-1.72	-0.15	0.79	0.92	1.34	-1.25
395	-20.59	1.32	-3.26	-0.23	0.66	0.86	-0.15	14.5	-0.42	2.53	-2.12	-1.31	6.13	-2.31	-1.39	-0.04	0.87	-3.5	2.22	1.35	-6.38	-1.71	4.68	0.01	-0.71	-0.88	-0.95	24.74	1.87	-4.09	-0.02	1.62	-0.38	3.62	-0.32	0.51	0.78	2.87	-1.21	0.29	-0.45	0.32	0.67	10.6	-0.81	2.87	1.37	1.14	1.06
396	-1.9	-0.7	-1.18	-0.92	-0.98	0.2	-0.45	-0.74	-0.87	-0.94	-7.14	0.96	-0.34	0.42	-11.02	1.8	-3.47	-0.11	0.7	0.88	-0.14	0.45	-36.29	1.75	-0.09	0.53	-0.29	-11.49	-1.32	3.48	-2.43	-1.39	-1.16	-1.07	-1.04	0	51.4	1.48	-3.53	-1.5	5.15	-0.03	0.62	0.83	2.5	0.92	0.97	-0.16	-6.54
397	1.15	-4.79	0.11	0.67	-0.26	12.04	1.54	1.19	1.08	0.4	-0.92	3.16	-0.21	2.95	0.54	0.87	0.95	0.97	0.99	0.99	-0.01	0.5	0.75	0.87	0.94	108.77	-1.03	3.03	0.32	1.41	-0.43	3.72	1.4	-4.4	0.07	2.41	0.65	-0.53	-0.81	11.25	-1.99	-0.15	0.76	-4.05	-0.32	1.91	-2.22	0.16	-3.42
398	-3.25	-1.51	5.58	1.69	0.02	0.83	0.94	0.97	1.26	-1.12	-1.04	-1.02	0.06	-0.49	44.84	-0.26	0.58	-0.32	10.44	0.38	0.8	-0.24	0.43	0.72	0.86	-0.08	129.67	0.46	0.82	1.53	-0.72	-0.9	-1.36	0.77	0.92	-7.69	-1.67	-1.24	-0.16	-0.92	3.4	-2.26	0.09	-3.47	-0.55	-1.33	1.94	1.25	1.1
399	-0.09	-5.78	-0.58	-1.35	0.5	0.81	-0.19	-9.09	0.56	-0.46	-0.77	-0.89	-2.71	1.11	1.04	1.02	1.01	-0.03	0.49	0.75	-216.62	0.13	1.88	1.18	-4.62	2.3	-3.26	0.03	-0.6	-0.82	19.87	0.13	0.72	0.88	-0.13	-13.53	-0.58	-0.86	6.35	-0.16	2.5	1.27	0.58	1.1	-2.41	-0.4	-1.33	-0.84	-0.96
400	-1.95	-1.21	0.13	-6.23	1.71	-0.15	4.08	0.51	1.37	1.08	-0.19	0.47	-15.91	1.79	-0.1	-3.55	-1.29	-0.62	0.71	-3.66	2.13	0.24	1.33	1.08	-0.16	-0.62	0.23	-29.97	1.64	-3.54	2.55	0.08	1.42	-0.38	0.45	3.82	0.75	1.21	-1.82	0.25	0.69	0.86	2.62	-1.15	-0.86	0.62	1.65	-1.6	2.79
401	0.43	-0.3	-0.66	-26.83	0.82	1.18	1.04	-4.38	-1.54	-0.22	0.79	-3.71	-0.33	0.62	0.84	-11.46	2.01	-3.59	2.69	-0.01	0.59	-9.43	-0.27	-0.77	0.25	-9.03	-1.51	3.87	-0.08	0.59	2.74	-1.4	2.98	0.25	1.43	-0.41	-2.13	-0.77	-0.93	5.67	1.6	1.22	0.2	0.92	1.1	1.02	-4.18	-1.52	-1.19
402	0.95	0.97	0.99	1.62	0.99	1	1.01	1	-2.55	0.22	-3.18	0.36	-2.96	-0.49	0.58	-4.65	-0.35	0.6	-4.95	-0.34	-1.5	2	-0.21	0.51	-8.89	-0.31	0.59	-5.29	1.98	0.25	-0.72	-0.89	-0.95	20.84	0.07	1.85	1.18	-0.16	0.48	0.75	0.88	0.94	6.11	-1.04	3.02	1.41	0.32	0.89	0.96
403	1.72	0.48	-1.61	0.32	-0.47	8.63	-0.28	2.51	1.28	1.11	-9.84	-1.78	-0.06	0.8	0.93	0.97	-0.07	21.98	-0.46	2.53	-0.31	0.5	-0.33	0.37	0.69	-0.16	-70.92	1.43	1.14	-7.38	-0.08	0.67	0.86	-12.37	2.01	1.32	-0.02	-0.54	-0.78	-7.35	-1.1	3.18	-2.36	-1.37	-0.18	-0.89	0.31	3.59	-0.56
404	3.6	0.58	-2.2	2.27	0.29	0.83	-4.56	2.14	-3.23	0.04	2.75	-0.44	0.47	-6.66	1.88	-3.34	2.65	1.44	1.18	1.08	1.04	1.02	1.01	0.06	-0.99	-1.01	-1	4.33	-2.23	0.07	-3.53	-1.33	-1.12	-0.56	1.19	0.85	0.97	-4.47	2.21	0.16	1.35	0.81	-0.56	4.05	-2.03	0.11	3.15	0.63	1.27
405	-0.26	-0.73	7.56	-1.99	3.43	-0.04	-2.69	-0.63	-0.89	-1.26	-1.03	-1.01	0.11	-0.47	-0.74	64.74	-0.14	0.62	-0.3	-5.94	-1.29	-1.1	-0.68	-0.97	-1.04	1.58	0.63	-0.62	0.36	-7.47	0.32	-2.57	2.06	0.34	1.29	-2.22	-0.41	-0.85	0.26	-0.43	-0.73	40.91	0.16	-0.62	0.31	0.68	5.73	1.15	-0.27
406	0.23	-0.79	-1.32	1.57	-2.72	2.59	-2.94	-0.07	0.73	-0.31	-0.68	-4.49	1.24	1.08	-6.9	2.18	1.36	-0.01	0.53	0.77	0.89	0.95	-219.34	0.03	-2.04	0.39	2.01	-0.52	-1.7	-0.82	2.21	-0.26	0.5	0.78	-0.15	0.44	-0.29	-65.31	-1.35	-0.65	0.67	0.87	0.94	-0.08	22.84	-1.57	-0.45	-0.89	-1.19
407	-0.39	0.32	-75.17	1.67	1.22	1.09	1.04	-0.01	32.07	0.5	-2.46	-0.5	0.59	1.9	0.83	1.12	1.03	0.95	0.99	1	1.01	-0.81	-0.93	7.69	0.16	1.67	1.15	0.74	-0.73	-0.9	-0.96	18.14	-2.03	3.74	1.57	-5.4	2.45	1.42	-6.75	0	1.74	-2.1	-0.39	-0.85	-0.94	-1.29	0.82	0.94	0.97
408	-27.54	1.64	-3.53	-0.13	-0.76	0.28	-7.89	-1.5	0.12	0.62	0.82	-0.12	-30.8	-0.56	-0.86	6.46	-2.08	-1.33	-1.14	0.01	-0.51	0.26	-71.16	-0.38	2.35	1.27	1.1	-0.06	0.5	-0.27	0.37	-117.13	-0.32	2.3	0.56	0.88	1.26	0.95	0.99	-0.17	0.46	-0.3	-0.66	-19.72	-1.17	0.27	0.69	-12.94	-0.21
409	-9.84	-0.99	2.99	1.4	-5	2.38	1.4	1.17	1.08	1.04	-53.84	0	1.96	1.2	-4.7	-1.58	0.04	-0.54	-5.07	0.71	1.33	1.06	1.02	0.9	1.01	-0.37	0.42	0.73	-0.16	-24.57	1.45	1.15	1.06	-15.16	2.1	0.03	1.35	0.8	-1.83	-0.57	-0.89	-0.96	-1.21	0.83	-3.16	2.24	-0.1	-3.03	-1.27
410	0.77	1.17	-1.88	0.24	0.69	-9.82	-1.66	-1.23	8.47	-0.02	-2.23	-1.22	4.49	-2.33	-1.38	-0.11	0.86	-3.51	2.22	-3.09	-1.49	-1.19	-0.09	-0.93	0.32	-0.42	-5.47	-0.73	-1.24	1.8	1.22	-0.1	-5.8	-0.59	0.5	-5.06	-0.37	0.59	-5.01	-1.5	-1.18	8.98	-0.03	-0.66	0.28	6.76	0.66	-2.48	0.27
411	-1.57	-0.93	-0.98	6.11	1.63	1.23	1.1	-0.01	0.51	-55.61	-0.26	-1.72	1.92	-2.74	-1.42	-0.21	0.82	-3.58	-0.33	0.62	-4.76	-1.49	-1.18	9.09	1.78	0.04	1.28	0.82	0.96	-0.23	6.84	-0.37	2.64	-2.08	-0.32	-0.84	4.47	1.51	1.19	1.08	0.27	1.04	1.01	1.01	0.96	-1.14	0.32	-4.63	-1.43
412	-0.15	0.46	0.74	-0.14	0.43	-192.88	-0.29	0.57	-5.69	1.96	0.25	-0.72	4.08	1.47	0.33	1.17	-2.43	0.2	2.48	0.69	1.22	0.91	1.05	-0.5	-1.98	-1.14	4.01	-0.14	-2.31	-1.22	-0.68	0.72	-3.58	-0.35	0.61	-4.76	2.02	0.25	-0.72	4.11	0.33	0.8	1.47	1.06	-3.77	0.16	2.29	1.21	-0.17
413	1.09	0.96	1.02	-2	0.25	2.51	-0.5	-1.7	1.71	1.2	0.53	-1.27	0.32	-4.27	1.89	-3.16	0.07	-0.58	-0.81	19.47	0.14	1.79	1.16	1.06	1.03	0.72	1.01	-2.84	-1.38	-1.15	-1.07	21.32	1.9	1.31	1.13	1.06	1.03	0.02	-1.02	-1.01	0.14	-0.47	-0.74	0.14	0.57	-198.05	1.79	-3.77	-1.56
414	2.03	-3.63	-0.04	0.72	0.89	0.95	0.98	0.99	-99.36	2	-0.01	-3.95	1.71	1.22	-6.66	-0.07	0.68	-5.2	0.23	-2.63	-0.55	2.01	-2.31	-1.34	5.84	-2.33	-1.39	-1.16	-1.08	27.47	-2.07	-1.35	-1.15	15.44	0	0.65	0.85	0.93	0.97	-0.03	70.57	-0.48	-1.53	-1.1	4.49	-2.27	0.06	0.61	0.82
415	3.31	0.48	-0.57	4.74	1.48	1.18	1.08	-18.43	-0.02	1.92	-0.39	-0.76	-0.89	-0.95	-0.98	-0.99	-0.99	345.46	1.99	0.01	-0.8	-1.33	0.63	0.86	-8.31	2.05	0.14	-1.43	-1.12	5.52	-0.1	-0.67	7.28	-1.97	0.08	3.41	0.61	1.29	-1.91	-0.49	0.64	0.86	-0.16	13.49	-0.41	-1.64	0.49	-3.43	2.04
416	-0.69	0.17	-58.98	1.6	0.41	1.2	1.05	-5.51	-0.16	-0.75	0.27	5.31	-1.49	-1.16	-0.57	-0.95	0.29	-0.43	-0.73	31.27	-1.9	3.74	1.56	0.05	1.22	0.85	-0.58	-1.78	-1.12	-0.83	-1.04	-1.01	-0.97	-1	0.27	-0.44	-5.72	-0.74	-0.92	-1.24	0.74	-0.37	-3.27	0.58	1.52	1.09	0.85	1.04	1.01
417	-1.74	1.57	-0.25	4	1.38	1.14	1.06	-18.27	-0.03	-1.87	-1.18	-1.07	-1.03	21.03	-2.06	-0.03	-0.8	-1.34	-0.92	0.44	2.32	-1.58	0.23	-4.06	-1.38	-1.14	-1.06	-0.49	1.08	0.92	-0.6	0.38	-7.12	-0.38	0.57	0.82	0.92	-27.16	-1.86	-0.08	0.79	0.92	-0.14	0.46	-30.3	-0.29	2.23	0.58	-0.57
418	-2.91	-0.15	1.61	-2.27	-1.32	-0.36	-1.13	2.52	-2.45	-0.21	0.71	-0.32	-0.69	19.3	-0.18	-0.72	-1.9	-1.1	-1.03	0.11	0.58	-0.23	-28.14	-1.37	-0.62	0.68	0.88	0.94	-0.08	-19.71	1.5	-0.18	0.5	0.77	-26.83	1.92	0.14	0.82	1.3	-0.64	-0.87	8.3	0.17	0.74	0.89	0.95	0.98	-56.41	-0.03
419	4.3	1.43	1.16	-8.97	-1.77	-1.27	8.9	1.79	1.28	0	9.01	-1.59	0.17	0.65	0.84	-27	1.96	-3.77	-1.57	-1.22	0	0.53	10.75	1.22	-0.25	-0.68	-3.33	-1.13	-1.05	0.11	0.58	7.67	0.8	1.19	1.04	-4.45	2.24	1.36	1.15	-13.35	-1.85	-1.3	-0.01	0.9	0.96	-7.91	-1.69	4.36	1.61
420	2.45	1.29	0.53	-1.35	-1.1	-0.76	1.31	-2.71	-1.38	-0.31	0.8	-3.58	-0.33	0.62	0.84	-11.4	2.01	-3.59	-0.05	0.72	0.89	-11.01	2.03	-3.59	-0.04	0.72	0.89	-11	2.03	-3.59	-0.04	-0.74	0.29	-0.41	-7.85	-0.72	0.44	0.76	-12.8	-0.18	-0.74	-1.72	0.68	-3.2	-0.39	-0.83	-0.93	0.11	0.57
421	-0.46	1.19	0.85	0.97	1.06	0.99	1.01	-0.54	3.83	0.39	0.82	-0.25	-5.38	0.56	-0.45	-0.76	14.46	-0.15	-1.95	-0.71	2.06	1.25	0.53	1.1	1.03	1.01	-0.07	0.48	0.75	0.87	14.57	-0.93	-0.98	6.97	1.66	-0.04	-0.58	13.86	-1.86	0.08	3.56	-0.47	-1.69	-1.12	0.2	-5.92	1.75	0.38	1.23
422	0.86	1.1	-0.52	3.8	0.4	1.42	1.1	1.04	1.02	-0.04	23.49	0.49	-0.51	0.36	-10.26	-0.37	2.2	-2.16	-0.33	-0.84	4.54	1.52	0.27	-0.78	-1.33	-1.05	4.07	-2.27	0.07	0.62	-0.26	0.4	-36.81	-1.66	-1.22	7.84	1.75	0.04	1.27	-0.36	4.11	0.44	0.83	-5.53	-1.57	0.06	0.59	4.44	0.81
423	-0.26	0.46	-10.63	-1.6	0.1	3.96	-1.66	0.19	3.1	1.26	0.66	-1.45	-1.13	-0.71	-0.96	3.66	0.28	1.47	0.8	0.95	1.11	-0.7	-0.89	0.16	-0.45	0.29	-0.36	-0.68	-49.19	1.16	-3.15	2.39	1.38	1.15	1.07	1.03	-51	2.04	0	-0.57	-0.8	27.47	-1.94	-0.12	-0.82	4.09	1.48	-0.08	5.21
424	-1.07	-0.03	-1.03	-1.01	-1	14.52	1.82	1.28	-8.49	-1.78	4.52	1.64	-5.13	0	2.48	-1.88	-0.42	0.67	0.87	-9.83	-0.15	-0.73	0.27	-0.41	0.32	-38.49	-1.63	-1.21	-1.09	15.92	1.86	-0.01	-4.24	-1.34	3.96	-2.41	-0.1	0.74	0.9	-10.03	-0.14	-1.72	2.02	-0.2	0.52	0.78	0.89	-46.76	-1.89
425	1.46	-1.81	-1.22	5.9	-0.07	0.61	0.83	-16.49	-1.78	4.09	1.59	-0.01	-5.2	-1.37	-1.13	-1.06	-0.56	-0.98	-1.03	-1.01	-1	-1	19.95	1.86	1.3	-8.35	-1.78	-1.28	-1.12	-1.06	36.32	1.95	0	0.57	-0.27	0.39	0.7	0.85	-242.68	0.08	-2.09	0.38	-3.3	1.99	1.29	0.32	0.91	-3.58	0.2
426	1.11	-0.01	-17.92	-1.46	-0.52	0.7	-0.35	6.77	0.4	0.81	-0.24	8.81	-0.37	-0.78	0.23	-0.42	24.04	-1.75	0.1	-4.18	-1.36	-0.53	0.73	1.43	1.07	-0.23	-0.66	-4.08	-0.84	-1.15	1.76	-2.61	0.13	2.67	1.24	-4.17	-0.17	-1.54	-1.13	-0.76	1.37	1.11	-0.13	-6.07	-0.6	2.38	-0.28	-0.72	-2.24
427	0.19	0.62	0.82	-56.56	0.1	0.7	-0.27	-6.2	-0.66	-0.89	-1.3	-0.95	-1.04	0.55	-3.78	-1.42	-0.39	-0.9	3.88	-2.21	0.08	0.62	-0.25	-10.2	-1.33	-1.11	-1.05	15.98	1.85	-4.21	-1.61	-0.01	1.24	0.84	-0.58	3.92	-0.27	2.8	0.53	1.31	-2	0.22	-0.51	0.31	8.75	0.67	-0.46	-0.77	-2.54
428	0.47	0.83	-6.06	-1.59	4.39	0.06	-0.7	4.89	-2.06	-1.31	6.72	1.72	-4.64	2.53	1.43	0.01	1.18	-2.6	-1.36	-0.35	0.8	-3.57	-0.33	0.62	0.84	-0.15	15.15	-1.63	3.44	-0.09	2.85	-0.4	0.48	-6.78	-0.34	0.58	0.82	0.92	-26.95	0.07	-2.15	2	0.39	-0.67	0.34	0.7	0.86	0.93	-88.63
429	0.78	-0.15	0.44	0.72	-141.4	-1.85	0.05	-4.17	-1.35	-0.55	-0.92	0.27	4	-0.56	0.45	-5.97	1.89	-3.3	-1.5	-1.2	-1.09	22.05	1.91	0.01	-1.32	-1.09	0.15	-0.47	-7.26	-1.23	-0.75	-0.95	-0.98	0.11	0.58	0.79	-0.11	93.7	-1.57	0.15	3.54	1.28	-0.18	5.21	-1.76	-0.39	0.7	1.53	1.08
430	0.49	-3.33	0.29	0.74	-0.23	-7.89	1.47	-0.2	-3.23	-0.66	-0.9	0.21	0.63	-0.21	34.1	-1.63	-1.21	0.06	0.56	-0.25	0.39	-0.31	0.35	0.67	0.84	164.69	1.08	0.92	-0.62	3.69	-2.08	-1.31	0.05	0.56	-0.25	33.42	-1.65	-0.37	1.47	1.13	-5.65	2.24	1.37	0.1	-0.86	-0.95	8.17	0.14	-1.92
431	5.2	-2.14	3.3	1.51	0.07	-0.84	-0.94	-1.23	-0.97	2.61	-2.37	-0.22	-1.36	0.4	2.22	1.17	0.76	1.06	0.96	-0.55	-0.82	-1.85	-1.07	-0.92	1.57	-2.61	-1.38	5.49	0.06	1.66	-0.4	0.45	-7.77	-1.55	-1.19	-0.34	0.86	0.95	1.17	-1.27	-0.78	-0.95	4.45	-2.2	-1.35	-0.17	0.85	-0.33	5.89
432	1.63	0.1	1.23	-0.36	0.44	0.74	-22.39	1.92	-3.7	2.65	1.45	0.03	-0.86	3.55	-2.22	0.09	-3.51	0.41	0.78	-7.62	-0.21	-1.64	2.01	-2.7	-0.2	1.62	-2.29	0.17	0.67	0.85	-0.12	0.45	-0.28	-69.53	1.37	-3.34	-0.21	0.67	0.87	0.94	-23.85	-0.07	1.99	-0.38	3.35	1.37	0.47	0.91	0.97
433	1.73	-1.34	-0.73	-0.94	4.43	0.24	1.53	1.12	1.05	0.78	-0.86	-0.95	-1.17	1.28	-2.81	-0.3	-0.81	-0.92	-1.39	1.21	-0.3	4.53	-1.86	-1.26	0.06	-7.39	-0.51	-1.42	0.49	-3.58	-0.42	1.98	-0.32	-2.25	1.69	0.51	-0.66	4.04	-0.24	2.78	0.54	-0.56	4.62	1.47	1.17	1.08	1.04	-37.32	-0.01
434	0.86	0.93	-116.62	1.97	1.32	1.14	0.04	0.94	-0.33	5.33	1.45	1.16	-0.05	0.5	-0.27	-0.64	0.19	0.59	-461.7	1.8	-3.79	-0.07	-1.56	-1.13	-1.05	-1.02	-1.01	45.81	1.94	0.02	1.32	1.09	0.81	-1.33	2.7	0.31	0.82	0.93	1.38	-1.21	0.3	2.88	-1.61	-0.54	1.61	-2.46	-1.35	-0.31	1.27
435	0.87	0.93	-333.32	1.97	-3.95	0.01	0.62	2.66	1.14	0.83	-1.54	-1.15	5.86	-0.09	-0.67	7.21	1.59	0.27	-1.36	0.34	0.73	-0.21	-0.62	-10.58	1.23	1.07	1.03	-0.05	0.49	-46.32	1.77	-3.68	2.59	1.43	-0.01	0.54	-19.09	-1.68	-1.23	8.06	-0.03	-2.24	1.91	-0.18	3.7	-1.84	0.15	0.65	3.09
436	-1.42	0.35	0.74	2.39	1.1	0.88	1.04	0.98	0.99	1	1	-22.1	2.04	1.34	-7.63	-0.01	0.7	0.87	-12.38	-1.75	0.04	-0.55	-0.79	-0.9	64.43	1.91	1.31	-0.01	-8.05	-1.41	3.73	-2.45	3.14	-0.02	2.94	0.59	-0.53	0.37	0.71	-22.59	-1.76	-1.26	8.13	1.77	0.02	1.27	1.08	-0.15	7.38
437	0.37	-0.32	-0.66	-616.82	-0.83	-1.17	-1.03	4.39	1.54	-4.71	-0.06	-1.63	-0.73	0.55	1.93	-1.57	-1.17	0.1	0.59	-21.23	1.84	-3.64	2.62	1.44	1.18	1.08	-25.37	-1.92	4.16	1.61	1.23	0	10.53	-1.57	0.17	3.34	-0.5	2.95	-2.1	-1.31	-0.3	0.83	0.94	-0.15	10.67	-0.41	2.57	-0.32	-2.11
438	0.04	4.31	1.34	1.12	1.05	-0.03	-0.53	54.67	0.25	0.75	0.89	-14.05	0.1	-2.25	0.38	-3.23	2	-0.14	-3.04	-0.64	2.22	-2.3	-1.34	-0.28	-0.9	3.63	1.46	-0.07	-4.76	0.48	-0.47	-2.81	-0.77	-1.18	1.84	0.52	0.88	0.95	-0.11	0.47	-34.05	-1.69	-1.23	7.89	1.75	1.27	0.04	-1.13	0.34
439	1.15	1.06	0.76	-0.85	3.24	1.41	1.16	-0.04	0.51	-30.66	-0.26	-1.7	0.45	-3.45	0.3	0.74	-7.81	-1.63	4.22	1.59	1.22	-10.25	-0.01	1.83	-0.39	-2.07	0.53	-3.21	-0.43	0.59	-4.7	2.01	1.3	1.13	1.06	1.03	1.01	-110.99	-1.98	4.03	0	1.6	1.14	1.06	1.03	1.01	1.01	0.73	-0.98
440	-0.31	3.93	1.39	1.14	1.06	1.03	-0.01	-37.39	0.5	-0.5	-0.78	-0.9	29.89	-0.08	0.63	-6.11	-0.3	2.02	1.22	-0.13	-0.61	-0.81	39.51	-0.11	-1.93	1.95	1.26	0.42	1.11	1.03	1.01	1.01	1	1	-0.01	-109.85	1.5	1.17	1.07	1.03	-0.02	32.36	-0.48	2.53	1.3	1.12	-10.11	-1.78	4.36
441	2.65	0.11	1.43	1.11	-0.16	0.47	6.82	-0.69	-0.89	-1.34	1.32	0.75	0.95	1.1	0.98	0.99	1	1	-0.04	-0.53	-26.1	1.25	0.75	-0.65	3.76	-0.25	0.53	0.79	-16.85	0.14	-2.26	0.38	0.76	-8.48	-1.65	-1.23	-1.1	-0.21	0.94	0.98	1.07	-0.78	3.26	-0.23	0.53	2.93	0.79	0.94	0.97
442	1.21	-0.04	0.51	0.76	-0.13	-59.02	-1.42	3.46	0.19	-0.68	0.32	0.69	4.69	-0.79	0.39	-0.4	0.34	-22.04	-1.61	3.78	1.54	1.21	-10.45	-1.82	4.41	0	1.63	1.15	1.06	1.03	1.01	0.72	1.01	1	1	1	1	-61.65	-1.95	-0.02	0.8	1.33	-0.63	3.39	1.4	1.15	-0.04	0.51	-29.72
443	0.43	-0.54	0.35	0.7	-0.18	35.69	-0.41	2.45	1.29	-0.12	-4.78	-1.33	3.81	-2.41	0.05	0.61	-9.9	0.22	0.73	1.9	-0.7	3.14	-0.25	0.53	0.79	0.9	0.95	-0.04	0.48	0.74	-0.13	742.51	-1.57	-0.43	-1.19	-0.89	0.55	1.86	1.13	-4.01	2.31	-3.17	-1.5	-0.06	0.84	1.22	0.94	-2.28	0.24
444	0.29	1.13	-0.37	-2.57	1.6	1.18	1.07	-13.44	-1.83	0.01	4.27	1.34	-3.95	0.1	-2.73	0.39	-0.48	-3.07	-0.77	-1.19	-1.04	4.59	1.55	1.2	1.09	-0.01	-19.34	1.53	-3.41	0.1	-0.58	7.9	1.59	1.21	-0.04	9.11	-0.46	2.63	-0.31	-2.12	0.5	-0.44	-0.75	-3.21	0.8	0.93	-0.16	9.65	-0.4
445	-0.41	5.64	1.48	1.17	-0.05	9.44	1.44	0.51	0.91	0.96	-0.12	11.63	-0.42	2.57	-2.11	-1.31	-1.13	-1.06	25.53	-0.01	0.65	-6.23	-0.29	-1.56	2	-0.21	0.51	3.56	0.78	0.93	1.19	0.97	-0.41	-2.5	-0.75	-1.19	-1.04	-0.93	1.42	-0.3	4.1	1.4	-4.23	-1.57	0.03	-0.54	15.13	1.66	1.23
446	-0.61	4.12	1.45	1.17	-0.04	0.51	0.76	-0.13	0.44	-0.28	395.72	-0.36	-0.79	6.37	1.6	1.21	1.09	-0.01	-18.05	1.54	-3.4	-1.49	0.04	0.57	5.21	1.19	1.06	-7.59	2.16	1.36	1.15	1.07	0.08	-0.96	3.11	-0.2	0.54	-7.58	0.26	-0.56	0.32	-11.36	0.34	1.74	-0.48	-0.8	-1.85	0.75	-3.12
447	-0.62	19.73	-0.21	-0.73	-0.88	0.12	-0.46	48.13	-1.75	3.67	0.09	0.75	1.54	1.07	0.9	-0.67	3.56	-2.12	-1.32	-1.13	13.12	-2.14	-0.02	1.37	-2.37	-0.36	-0.84	-0.94	10.82	1.75	1.26	1.11	1.05	1.03	-69.62	0	2.03	-1.99	-1.27	6.02	-0.05	0.61	2.44	-1.41	2.95	0.26	-1.71	-1.17	-0.67
448	1	1	1	1	1	1	1	1	1	-0.08	-0.55	-13.22	1.25	-0.26	0.46	-11.04	-0.32	-1.6	0.45	-3.51	0.3	-2.89	2	0.34	-0.69	4.15	1.47	-4.51	-0.09	-0.74	-1.6	-1.08	-1.03	8.53	1.72	1.26	-0.01	0.52	0.77	0.89	-0.06	152.26	-0.47	-0.82	6.49	-2.07	-0.17	1.46	1.12
449	1.08	0	27.37	0.51	0.84	0.93	1.47	-1.17	0.31	2.91	0.71	0.91	-5.84	-1.6	-1.22	0.02	0.54	9.12	1.21	1.07	-0.11	0.48	9	0.75	-0.43	0.39	-10.41	-0.35	-0.79	-0.91	-0.96	0.05	0.53	-91.76	-1.75	-1.25	7.83	-0.03	2.32	-0.4	3.19	1.36	-4.5	2.39	-3.25	-0.03	-1.52	-1.13	0.15
450	-0.45	1.43	0.73	-0.59	-1.77	-0.84	2.3	-0.25	-0.71	-2.37	-1.11	0.26	-0.45	12.3	1.61	-3.92	2.52	-3.18	-0.03	-0.75	-1.51	-1.07	-0.9	-0.98	-1.03	-0.99	-1	0.18	-7.68	-1.47	3.86	0.14	-0.68	4.79	1.51	0.31	-0.77	-0.91	0.15	8.79	-1.51	0.19	-0.49	-0.76	-0.89	-0.94	117.64	-0.04	2.05
451	-0.3	-4.35	-0.68	2.42	1.3	-5.02	2.34	-0.03	3.46	-1.77	0.17	-0.51	10.03	-1.85	-0.26	1.46	-0.34	-2.42	1.64	0.53	0.89	-0.26	-4.44	-0.66	2.39	-0.27	-2.27	-0.72	-1.2	-1.04	-1.02	-0.92	1.19	0.84	1.06	-0.45	4.11	-1.97	-1.29	6.6	1.71	1.26	0.05	-1.13	2.72	-0.19	3.11	-1.91	0.16
452	-0.8	-1.31	-1.05	-0.92	-1.02	-1.01	-0.99	-1	-1	1.81	0.55	-0.62	-0.85	-1.74	1.25	-0.29	-0.7	-0.86	26.6	-0.1	-0.69	-1.97	-0.87	-0.96	-1.1	-0.98	2.5	-0.22	-2.39	-0.7	2.18	-0.28	3.34	0.5	0.85	-5.45	2.11	-0.07	3.66	-0.42	-1.78	-1.14	-0.79	-1.05	2.38	-0.22	-2.44	-1.21	4.16
453	-1.09	-0.56	-0.96	3.34	-2.28	3.06	0.09	0.76	-4.64	-0.29	-0.79	5.37	-0.19	2.6	-1.98	0.16	2.93	-0.48	3.01	-2.08	3	-0.07	3	-1.84	3	1.45	1.18	-0.02	0.52	-33.8	-0.26	2.21	-0.35	-0.75	8.65	-0.18	-1.99	-0.71	0.52	2.08	-1.56	-1.17	6.35	0.1	1.67	-0.41	-0.77	-0.9	20.34
454	2.98	-0.64	3	0.42	0.84	1.37	0.93	0.98	0.99	1.05	-1.16	0.32	0.71	-12.06	1.94	0.18	1.3	1.08	1.03	1.01	1.01	1	-0.01	101.87	-0.49	-0.83	-0.93	14.57	-0.09	0.62	-6.3	-0.3	-0.78	5.6	-2.07	-0.19	1.47	1.12	1.05	-0.06	-11.72	0.51	1.53	-0.51	3.46	0.42	-1.97	-0.59	-0.89
455	3.38	1.54	1.21	0	11.34	0.52	0.85	0.93	0.97	-29.21	0.05	2.02	1.2	-4.6	0.11	0.67	-7.56	1.97	-0.08	3.84	-1.77	0.16	-0.51	-0.78	0.14	24.2	0.58	1.41	1.08	0.86	-0.71	0.36	-0.4	-0.71	-6.34	1.19	0.82	0.96	0.99	-9.7	-0.11	-0.72	-1.74	-1.09	-1.03	8.38	1.72	1.26	-8.86
456	1.05	-0.34	4.76	0.43	0.83	-5.63	-0.24	1.93	0.63	-0.57	0.36	-0.38	16.77	-0.31	-0.77	6.59	0.24	1.6	1.13	0.77	0.96	-3.83	-0.27	-0.79	-0.91	-0.96	-0.98	-0.99	104.74	-0.01	-2	-0.67	-0.91	-1.2	1.41	-2.76	-1.39	-1.15	0.03	10.97	1.42	-0.17	0.5	-0.3	-0.66	0.18	0.59	-212.95	-0.21
457	-0.32	0.41	6.73	1.26	1.09	-0.1	-7.67	-0.58	-1.38	1.86	0.5	-0.64	-0.86	10	1.71	1.25	-8.59	-0.02	-0.7	-0.87	12.58	-0.12	0.61	2.28	1.13	1.05	1.02	-17.27	2.07	-0.02	3.83	-1.73	-1.22	-0.44	-1.09	-0.93	1.77	-0.27	3.68	0.49	-2.07	0.31	2.26	1.19	-0.19	-0.64	-4.13	-1.15	0.26
458	-0.34	0.6	0.84	-11.78	2	0.13	1.32	1.09	0.82	-0.75	-1.34	-1.06	-0.91	-1.02	-0.98	-1	-1	0.1	-12.42	-1.48	-0.48	1.46	-2.51	-1.36	-1.14	11.27	1.82	0.03	1.29	1.08	-0.15	7.33	-0.41	2.64	-2.09	-1.3	6.18	1.69	-0.02	-4.67	-0.57	2.27	-0.29	-2.25	1.72	0.5	-0.66	-0.87	9.72
459	2.34	-1.61	-1.18	-0.55	-0.94	-0.98	8.27	-0.1	-2.11	0.43	1.89	1.15	-4.18	-0.2	-1.53	2.09	-2.66	-1.41	0.04	5.73	0.56	1.37	0.86	1.08	1.02	-4.9	-1.57	4.62	-0.03	2.58	0.61	1.26	1.06	0.89	1.02	-0.41	-2.42	-0.76	-0.93	-0.97	0.09	12.77	1.41	-3.59	-0.18	-0.77	-1.5	0.66	-3.27
460	-0.97	-0.99	0.25	-6.01	1.78	-0.14	0.52	-10.55	-1.61	4	-0.06	-0.64	-2.52	0.69	1.37	1.07	-4.28	0.14	-0.57	-0.81	-0.91	0.07	-0.47	0.27	-0.37	433.76	1.68	0.32	-0.74	-1.44	-1.07	-1.03	8.95	-0.08	2.33	1.24	-4.54	2.33	-0.04	-3.25	-0.61	2.19	0.52	-0.6	4.37	-0.26	-2.03	-1.18	0.18
461	-1.33	4.64	0.12	-0.68	0.31	-8.44	-0.4	-0.81	-0.92	-0.96	28.26	-2.02	-1.33	-0.05	0.88	0.96	-8.03	2.1	0.11	1.34	0.81	1.09	1.02	1.01	1	1	0.95	1	1	1	-14.68	-1.82	-1.28	8.48	0.01	0.7	-0.29	8.95	-1.75	0.13	3.39	-1.68	-1.2	-0.48	-0.94	-1.09	1.57	1.16	-5.96
462	-32.73	0	-1.94	-1.19	-1.07	-1.03	0.03	-22.23	1.55	-0.16	-3.44	-1.28	0.18	0.64	-14.4	-1.69	4	1.57	0.07	1.22	1.06	-5.87	-1.63	-1.23	-0.15	0.89	-3.34	-0.33	0.63	0.85	-11.24	-0.15	1.99	0.64	-1.94	-1.23	-1.09	11.16	-0.04	-2.13	-0.66	-0.91	0.22	-7.72	0.38	-2.61	-0.52	0.58	1.95
463	0.02	0.55	5.85	-0.72	-1.3	0.56	-0.4	0.37	-0.35	0.34	-56.13	0.33	0.77	1.69	0.9	-0.42	0.41	-9.61	-0.35	0.57	2.17	0.82	-0.45	4.67	-0.3	2.72	1.3	1.12	-9.66	-1.77	-1.27	8.81	-0.01	-0.64	-0.84	0.13	0.58	-56.35	-0.22	-0.74	-1.76	0.69	-0.39	-3.18	0.59	0.85	1.51	0.94	0.98
464	-0.58	0.3	6.69	1.29	-0.21	-0.66	-0.84	-3.56	-1.07	0.3	3.2	1.24	1.09	-0.09	0.49	9.8	-0.71	-0.9	-0.96	-1.3	-0.98	0.37	2.75	-0.56	-1.57	-1.1	4.27	-2.28	3.21	-2.79	3.05	0.02	1.5	1.12	1.05	0.75	1.02	1.01	1	-13.78	-0.07	-0.7	0.28	5.68	1.29	0.67	1.1	-0.42	4.18
465	4.54	1.61	-5	-1.66	-0.01	-0.84	-0.94	0.14	0.59	8.76	0.8	-2.71	-1.35	-0.41	1.32	0.78	0.95	-0.23	0.44	-0.31	-0.66	0.18	-106.94	-1.58	3.61	-0.08	-2.52	-1.24	-0.65	1.42	0.72	-1.74	-1.19	0.12	-6.75	1.69	0.42	0.88	1.22	0.95	-0.43	4.42	-1.94	0.12	-3.79	-0.53	-0.86	5.65	-0.17
466	-2.03	-0.74	2.16	0.5	-0.61	-1.81	1.54	-2.83	-1.41	5.39	0.05	-1.74	2.14	-2.71	-0.18	-0.79	-1.42	1.48	0.66	-0.63	-1.68	1.58	-0.25	3.99	0.48	0.85	-5.59	2.1	1.33	0.17	-0.85	-1.2	-1.03	-0.95	-0.99	-1.01	-1	0.25	-6	1.78	-0.14	4	-0.4	2.84	1.33	0.49	-0.76	-0.91	-1.36
467	-1.62	0.37	0.75	2.21	-0.75	3.07	-0.24	2.98	0.53	1.32	-0.47	3.71	0.42	1.41	0.83	0.96	-5.09	-1.57	4.56	-0.04	-2.47	-1.24	-0.64	-0.94	3.91	-2.23	-0.18	0.73	1.51	-1.53	-1.16	6.18	-2.24	3.41	1.54	0.03	-0.84	-0.94	-0.97	18.25	-0.06	-2.04	-1.2	-0.68	-0.95	-1.08	-0.98	2.31	0.44
468	35.85	1.94	-4.11	-1.61	0	1.23	-0.36	0.44	0.74	4.2	1.11	-3.28	2.36	-3.05	-1.49	5.72	-0.01	2.43	-1.9	-1.25	-0.41	1.25	1.07	-6.14	-0.14	-0.74	0.27	-8.64	-1.51	-1.18	-1.08	0.03	-0.5	-17.64	-1.24	-1.08	-1.03	15.48	1.84	0.05	-1.32	-1.09	5.68	-0.11	2.51	0.59	-0.55	4.57	0.36
469	0.31	-1.56	-1.15	5.45	-0.1	-2.25	1.86	1.24	0.44	-0.81	3.46	1.43	-0.08	-4.74	-1.34	-1.12	-0.59	-0.96	-1.05	-1.01	-0.99	-1	-1	8.93	-0.09	2.34	1.25	1.09	1.04	0.61	1.02	-0.35	-0.72	0.2	0.61	12.43	-0.78	-0.93	-0.97	15.04	-0.07	-2.05	1.94	-2.82	-1.43	5.6	1.68	-0.01	-4.8
470	0.84	-2.39	0.25	-3.25	-0.51	-0.86	5.45	1.57	1.21	1.09	-0.01	-0.52	-18.53	0.74	0.91	1.26	1.03	-3.6	2.29	1.36	1.15	1.07	-26.07	-1.92	4.15	0	-2.63	-1.26	4.32	0.16	1.56	-0.41	3.62	-0.31	2.87	-2.01	2.98	-2.72	-1.44	0.02	0.55	6.07	1.2	-3.38	-1.46	-0.25	-1.18	-1.05	5.84
471	-1.66	-0.29	-0.86	0.29	-6.49	-1.48	4	1.55	-5.05	-1.66	4.93	0	0.62	0.83	0.92	-37.57	-0.06	2.01	-0.39	3.34	-1.99	0.13	3.05	0.64	1.27	-0.49	-0.8	0.19	9.31	-0.56	2.71	-0.29	-2.16	1.74	1.21	0.49	-0.81	-1.26	-0.93	-1.05	-0.98	-0.99	-1	-1.01	-1	-1	1.6	-2.63	-1.38
472	1.2	1.02	-3.51	2.29	1.36	0.18	1.15	1.04	-6.05	2.19	-0.04	-3.38	1.73	1.22	-6.55	-1.69	-0.08	-0.84	-1.25	-0.94	-1.04	1.87	1.23	-5.63	-1.65	-0.1	1.29	-0.35	-2.5	1.62	0.54	-1.62	-1.16	5.56	1.63	-4.64	2.5	-0.01	3.33	-0.43	2.94	-2.06	2.99	-2.73	-1.45	0.01	-6.21	-0.54	-0.85
473	-17.76	1.88	1.28	1.12	1.06	1.03	-61.06	0	0.67	0.86	-0.13	-0.58	0.22	-76.74	-1.6	0.13	3.64	-0.49	0.46	0.77	0.89	2.91	-0.9	-0.96	-0.98	15.34	-2.06	-1.34	7.48	-2.3	3.52	1.56	1.22	-11.16	0	1.84	-0.39	-0.76	-2.06	-1.09	0.26	0.68	-14.09	-0.21	2.08	-2.11	0.16	-3.52	1.85
474	-0.09	-0.8	-1.34	-1.05	3.96	1.5	-4.79	-0.06	-1.63	-1.15	-1.06	-0.73	-0.98	0.3	0.7	-14.18	-0.2	-1.71	1.97	-2.73	-1.42	5.65	1.68	1.25	1.11	0	19.34	-0.49	-1.54	-0.83	2.11	-0.26	3.4	-0.35	-0.76	0.22	-11.58	-1.52	-0.42	-0.89	-1.18	-0.96	2.33	-2.41	-0.24	-0.81	0.28	0.67	-19.13
475	1.31	-0.36	4.03	-0.32	2.81	-2.02	0.15	2.97	0.65	-0.51	4.73	0.37	1.47	-0.45	3.61	0.43	-0.58	-2	1.52	-2.87	0.14	-3.05	0.39	0.77	-7.86	-0.22	-1.64	-1.14	-1.05	10.29	0.08	1.77	1.17	-4.79	-1.58	-1.22	-1.1	19.4	-2.1	3.8	1.58	-5.42	0	0.71	-5.07	-1.52	-0.29	-1.19	-1.05
476	2.14	-0.02	-3.59	0.45	-2.91	2.07	-0.13	-0.64	10.18	-1.92	-1.29	-1.12	14.66	0.02	1.86	1.18	-0.15	-0.62	-0.82	38.88	-0.11	2.16	-2.02	-0.38	-0.85	0.27	0.67	-18.7	-0.2	-0.74	0.26	0.66	-24.74	-1.75	3.93	-2.57	0.02	-3.26	1.78	-0.17	3.89	-1.83	-1.25	-0.38	1.23	0.83	0.96	1.07	0.98
477	4.79	1.15	-0.27	-0.68	-0.85	-0.93	63.35	-0.05	-1.98	-1.19	4.63	0.16	1.58	1.13	-4.93	0.11	2.27	-1.85	-1.24	6.19	0.08	1.68	1.15	0.73	-0.74	-1.37	-0.9	-0.97	-0.99	-0.99	0.04	25.48	0.53	-2.47	0.29	2.19	-1.73	0.21	-3.87	1.85	1.25	-6.6	-0.06	0.68	1.8	0.87	0.96	-5.9	2.15
478	1.87	-3.13	-0.14	-0.77	0.28	4.74	0.67	-0.47	4.98	-0.29	2.69	-2.02	-1.29	-1.12	-0.34	-0.95	0.32	3.28	-1.56	-0.56	-0.9	0.26	-0.43	-0.73	37.66	1.81	-0.05	-3.94	1.69	0.46	1.21	1.06	-5.37	0.12	-0.59	-2.55	-1.15	0.24	0.67	-14.23	1.9	0.19	-1.43	0.35	-3.92	1.92	1.27	-6.58	-1.71
479	1.35	1.08	0.86	-1.4	0.3	-4.11	-1.4	-1.15	-0.46	-0.95	0.31	0.7	-14.5	-1.71	-1.25	-0.2	-1.11	-1.03	-0.92	-0.99	-1.01	0.64	1.55	0.87	-0.47	-2.25	-0.78	2.32	1.29	-5.14	2.33	1.39	0.07	-0.86	3.51	0.32	-0.63	-1.86	-0.85	-1.11	-0.95	-0.99	-1	11.4	0.09	1.77	1.16	0.71	1.06
480	0.11	-3.58	1.81	0.4	0.87	-4.37	-0.27	0.63	1.89	0.85	0.95	-5.86	-1.61	-1.22	-0.19	-0.92	0.32	0.7	3.38	-1.26	3.02	-0.16	2.99	-1.9	-1.26	-1.11	-0.38	-0.96	0.32	3.27	-1.56	-0.56	-0.9	0.26	-0.43	-0.73	37.66	0.15	1.81	1.16	1.06	0.72	-1.18	-0.85	-0.97	-1.06	-0.99	-1.01	-1
481	-1.26	4.22	0.16	-0.67	-1.77	-0.86	-1.1	-1.02	4.66	0.21	0.77	1.55	-0.67	3.25	1.4	-0.1	-0.6	-4.69	-1.17	-1.06	-0.81	-0.98	0.29	0.69	3.51	-1.26	3.03	-0.16	2.99	-1.9	0.16	3	0.65	-0.51	4.74	0.37	1.47	-0.45	3.61	-0.3	2.87	-2	0.15	-0.53	0.3	-0.38	36.16	0.33	-0.56
482	-1.72	-1.23	6.95	0.06	-1.81	-0.68	-0.92	0.23	-0.44	-7.41	-1.25	-1.08	0.1	7.6	-1.55	-1.18	-1.07	0.04	-0.5	44.77	1.71	-3.8	2.57	-3.16	0.01	-0.6	-2.93	-1.15	0.24	0.67	-13.95	1.91	0.19	-1.43	0.35	-3.91	-1.4	-1.15	-0.45	-0.95	0.31	-0.43	-5.53	-1.24	-1.08	0.1	-0.49	-0.75	58.59
483	5.87	1.7	0.02	-1.27	0.36	2.49	-1.62	0.22	-4.02	-1.38	-1.14	-0.49	-0.95	0.3	0.7	-14.5	1.92	1.29	1.12	-0.01	-14.97	-1.45	-0.52	-1.15	2.31	1.31	-0.09	-5.39	1.6	-3.19	2.56	-3.04	-1.49	0.01	5.82	0.55	1.38	0.86	1.08	1.02	-0.2	-4.9	-1.31	-0.64	-1.11	2.32	-2.47	0.11	2.84
484	3	0.77	0.93	0.97	0.99	-27.78	-0.04	-1.89	0.41	-0.46	0.35	7.4	1.28	-0.22	4.88	-0.37	-0.78	-1.8	-1.08	0.26	0.68	3.59	-0.76	-0.92	0.17	7.2	-1.51	-1.16	-0.54	-1.07	0.37	2.59	0.74	-0.48	4.7	1.46	1.17	-0.05	-0.55	-8.95	1.27	-3.16	-0.26	1.74	0.66	0.91	-4.91	-0.23	-0.77
485	3.27	1.5	0.1	1.2	1.06	-0.15	-5.92	1.55	0.52	-1.56	2.48	-0.16	3.24	1.33	-4.29	-1.56	4.91	1.65	0.03	-0.83	-0.94	-0.97	-1.26	-0.99	-1	6.61	1.65	-4.45	2.51	-0.01	0.58	-0.27	-9.83	-1.32	3.51	-2.43	-1.39	0.02	6.32	1.38	-0.17	-0.64	0.23	-21.13	-1.56	0.13	-4.52	-0.51	-0.85
486	0.4	1.06	1.02	1.01	-0.07	-13.75	-1.42	3.59	-0.11	-2.46	0.45	1.81	1.14	-0.2	-0.64	-4.22	1.27	-3.06	-0.27	0.66	1.74	0.86	0.96	0.98	-12.72	-0.09	1.94	0.66	-0.56	-1.96	1.56	1.16	1.07	-13.22	2.11	1.35	1.15	1.07	-29.8	2.07	1.35	1.15	1.07	1.03	0	-61.92	-1.49	-1.16	-1.07
487	-1.09	-0.35	-1.04	-0.96	-1.01	0.46	-0.41	-4.15	1.44	0.62	-0.66	-0.87	-1.6	-0.94	2.62	-0.23	-2.36	0.48	-3.14	2.07	-3.02	-0.13	0.71	-4.54	0.22	0.71	-7.48	-0.24	-1.61	-1.13	-0.77	-0.96	-0.99	8.72	1.72	-4.34	-1.61	5.12	-0.01	0.62	-0.28	-0.66	-7.43	1.22	-3.11	-1.43	-0.27	-0.89	0.3
488	4.39	1.56	0.17	0.86	-3.8	-1.47	4.7	-0.05	-2.42	1.86	-0.18	0.51	-9.57	-0.31	2.12	0.59	-0.58	4.39	-0.26	2.74	1.3	1.11	1.05	1.02	-39.99	-0.01	-1.94	-1.19	-0.68	1.38	-0.31	4.11	1.4	-0.12	0.5	0.77	0.89	-0.07	80.29	-0.46	-0.82	-0.92	14.56	-0.09	0.62	-6.29	-0.3	2.02	0.6
489	-0.3	-0.73	-0.88	-2.19	-1.05	-1.02	-0.94	1.26	-2.78	-1.39	0.07	5.25	0.58	-0.51	0.37	5.02	0.71	0.91	-0.19	-0.63	0.22	23.73	0.61	-2.56	-0.47	-1.32	0.45	0.78	-9.6	-1.68	0.06	4.18	-1.67	-0.47	-0.88	0.27	-6.75	-0.43	-1.48	-1.1	-0.82	-0.97	-1.04	1.52	-2.67	-0.28	-1.39	2.15	-2.6
490	-1.96	-1.09	-1.03	0.11	-9.81	-0.48	-0.83	6.11	1.6	1.22	-0.03	-0.54	-8.99	1.28	-3.16	2.44	-0.07	0.57	-9.4	1.89	1.28	-7.17	0.03	2.27	-1.9	-1.25	0.07	6.16	1.36	-0.17	-3.75	1.62	1.19	1.08	-0.04	-13.84	-1.43	3.61	-2.47	0.05	0.61	-9.77	-0.26	2.08	1.23	-4.87	-0.13	-1.6	-1.14
491	0.74	-0.6	0.37	-7.38	1.81	1.25	1.11	-0.02	-14.38	1.54	-0.17	-3.37	-1.27	-0.65	0.71	-3.65	-0.35	1.91	0.61	-1.87	-1.21	-1.08	0.05	11.27	1.42	0.55	0.91	-0.27	6.4	0.43	1.47	-1.93	-1.25	5.81	1.66	1.24	0.09	-1.13	2.72	0.34	1.37	1.09	-0.17	-5.05	0.53	1.56	0.83	-2.15	-1.27
492	1.68	-0.39	-0.76	0.2	0.62	0.81	9.21	-0.89	-0.96	6.98	1.66	-0.04	-4.41	1.67	1.2	-6.74	-1.7	-1.25	9.21	-0.01	-0.65	-2.23	-0.85	-0.95	0.18	0.62	0.82	-51.5	1.93	-3.83	2.65	1.45	1.18	-12.73	0	1.86	-2.05	2.76	0.18	0.79	-0.28	-4.65	1.51	0.57	1.16	1.04	0.91	1.02	0.99
493	-1.26	-0.26	0.85	0.95	0.98	1.19	0.99	-2.78	0.21	2.35	0.69	0.91	-5.55	0.16	0.69	2.14	0.86	-2.51	-0.42	0.62	0.85	0.93	0.97	1.81	-0.95	-1.06	-0.98	-0.99	5.41	1.59	1.22	-0.02	-9.29	-1.42	-0.54	0.71	0.89	-9	-1.7	0.05	-4.58	0.43	-2.8	-0.49	-1.33	-1.08	4.9	1.58	-4.66
494	-0.63	8.99	0.26	-0.6	5.31	-0.25	-1.99	1.82	-2.82	-1.42	-0.2	-1.17	-1.05	5.93	1.63	0.15	-1.31	-1.09	5.8	0.14	-0.66	0.31	0.68	0.85	-50.47	-0.09	2.05	-0.38	3.32	1.36	1.14	0.47	-1.17	2.77	0.33	0.82	-4.89	-1.54	0.07	-0.53	-5.02	0.7	-0.41	-2.89	1.52	-2.99	-1.43	5.32	0.05
495	-0.69	-54.63	-1.15	3.17	0.28	1.43	1.1	1.04	-10.83	-0.08	-0.71	0.28	5.59	0.67	-2.45	2.26	-0.13	0.54	0.79	-21.83	-1.79	4.02	1.59	0.04	1.22	1.06	1.03	1.01	1.01	1	1	0	0.5	-644.54	-0.25	-0.75	-1.75	1.39	0.69	-0.63	-1.66	-0.85	2.29	1.29	-5.21	0.07	2.33	1.23	1.09
496	0.15	-1.42	-1.11	-1.05	-0.76	-0.98	-0.99	7.67	-2.13	0.04	-3.69	-0.56	-0.87	5.69	1.58	0.22	-1.33	0.34	-4.08	1.91	-3.14	2.68	-0.04	-3.03	1.77	1.23	-6.45	-1.69	-0.07	0.81	-3.8	2.17	-0.09	3.56	0.55	-2.15	-0.54	1.85	0.6	0.9	0.96	-10.9	0.09	2.07	1.2	0.68	1.08	0.95	1.02
497	5.56	0.76	0.92	0.97	-0.09	0.48	0.74	0.87	0.94	-470.74	1.97	-3.96	-0.01	0.72	0.89	1.61	-1.22	-1.07	-0.81	0.78	-3.34	2.2	0.23	-1.54	2.35	-2.62	-1.41	5.86	1.69	-4.76	-0.01	-0.72	-0.88	-0.95	0.06	-0.48	77.78	0.27	0.76	-6.21	-1.58	4.33	-2.49	3.24	-2.86	0.01	3.06	-0.43	-1.79
498	-1.29	-0.6	-1.11	-1.03	0.17	0.62	-0.22	-0.62	-20.75	-0.81	-0.94	-0.97	-0.99	-0.99	-1.19	-1	2.94	1.39	1.15	-0.04	-10.38	1.56	1.18	1.08	1.04	1.02	1.01	-121.8	0	-2.02	-0.66	-0.91	0.22	5.21	-0.55	0.46	2.81	0.76	-2.4	-1.31	-0.46	1.32	-0.33	-0.72	10.94	-1.95	3.55	-2.67	-0.04
499	-0.76	-1.05	2.45	-2.43	-1.37	0.04	-6.41	-0.52	-0.85	6	1.59	0.22	-0.78	3.77	0.33	-0.62	-1.89	0.62	-3.19	2.13	-3.03	2.76	-0.03	0.59	0.81	3.13	1.08	0.91	0.98	-4.23	-0.24	-1.52	2.07	-2.66	-1.41	-1.16	11.64	0.02	-1.86	-0.68	-1.18	0.47	0.79	0.91	-21.44	0.08	2	-0.42	0.46
500	-0.28	-15457	-1.36	-0.64	0.67	0.87	-9.12	-1.7	4.25	0.05	1.6	-0.39	-0.76	-2.15	-1.09	-1.03	7.87	0.11	-0.66	0.31	5.29	1.28	0.68	0.94	1.1	1.02	0.98	-0.67	-0.88	0.17	-0.45	-11.53	0.7	-2.78	-0.43	0.61	-4.57	-1.48	4.39	0.09	-1.71	-0.69	-1.17	0.47	0.79	0.9	-21.68	-1.84	4.09
501	0.99	-0.78	-0.92	0.16	0.6	0.81	-65.45	-1.87	0.04	-4.16	-1.35	4.01	-2.41	-0.1	0.74	0.9	-10.03	2.05	-3.56	-1.55	0.01	5.45	1.37	-0.16	0.49	4.96	0.76	1.21	-1.79	0.25	-3.7	0.36	1.88	1.15	0.76	1.06	1.02	1.01	-12.4	-1.79	-1.28	8.57	-2.25	-0.01	-1.38	2.34	1.33	1.13	0.37
502	-2.97	2.57	1.41	1.17	-0.01	-12.34	-1.44	3.64	-2.47	-1.4	-1.16	-1.08	-1.04	51.51	0	2.04	-1.99	-1.27	0.07	-0.51	-6.83	-1.22	3.4	-2.39	3.08	1.49	1.19	-11.53	0.01	0.65	-0.28	10.94	1.54	1.19	0.4	1.08	1.02	1.01	1	1	-0.02	-0.51	-56.32	1.25	1.08	0.75	1.04	1.01	1
503	0.81	-6.58	-1.61	-0.22	0.78	0.92	-0.15	-8.9	-1.37	-1.13	-0.59	0.83	0.94	0.97	1.22	-0.88	3.1	0.35	1.4	-0.43	0.43	0.74	-19.44	-1.76	4.01	0.05	0.74	1.58	-1.47	2.81	0.27	-1.7	-1.17	5.23	-2.27	0.04	0.6	0.82	-0.13	-24.04	1.47	-3.38	-1.48	-0.19	-0.87	0.3	0.69	3.73	0.85
504	3.54	-0.13	0.57	0.81	-0.14	0.44	0.72	0.86	0.93	23.78	0.97	0.99	1	1	1	-0.02	-0.51	-62.87	-1.24	-0.76	-0.95	0.25	-6.41	-1.46	-0.44	-1.16	-0.9	-0.98	-1.05	0.7	-3.41	-0.37	-0.82	-0.93	-1.41	0.83	-3.13	-1.4	-1.15	-1.07	20.45	1.89	-4.18	2.62	-3.23	-1.53	0	0.85	-3.63
505	-1.8	-0.93	-0.98	-0.99	-1	0.04	-30.61	1.54	1.18	-0.07	8.34	-1.63	3.32	1.49	0.16	-0.82	-1.26	1.58	-2.71	2.6	0.14	1.41	-2.23	-1.31	-1.12	-0.39	0.89	0.96	0.98	0.99	-33.79	-0.03	-1.91	-1.19	4.7	-0.11	2.61	0.59	0.88	0.95	-0.1	0.47	-38.61	1.76	0.27	1.25	-0.39	-2.34	-1.18
506	-1.21	1.48	-0.28	-2.73	-0.7	2.26	-0.27	0.5	0.78	-0.15	25.73	1.54	0.44	-1.46	0.32	2.5	1.2	0.72	0.95	-4	-1.49	0.07	4.72	1.34	0.59	1.12	-2.34	-0.41	-1.31	2.12	-2.59	2.78	1.45	1.18	1.08	1.04	0	0.5	-144.08	1.76	1.25	0.25	1.11	1.03	-6.19	-1.64	4.5	-2.51	-1.42
507	-39.39	1.72	0.31	1.24	-0.39	0.43	0.74	-21.46	0.15	-2.25	-0.61	-0.89	-0.96	-1.24	-0.98	2.69	-2.36	-0.22	-0.81	0.28	0.67	-18.94	-1.73	-1.25	8.16	1.76	0.03	-1.29	2.46	0.36	-1.72	-0.65	1.84	-0.29	-2.41	0.51	0.82	0.92	-17.53	2.02	1.33	-7.52	-0.01	0.69	0.87	0.94	0.97	-54.78	0.03
508	1.08	0.68	-0.85	3.26	1.42	1.16	1.07	-0.02	20.98	-0.48	-1.55	-1.11	0.19	-0.47	0.3	15.05	0.66	0.89	0.95	0.98	-29.94	-1.9	-0.04	-1.31	-1.08	-1.03	12.07	-2.1	-0.06	0.78	-4.08	2.14	-0.09	3.6	-0.41	-0.78	0.21	0.63	-29.96	0.2	-0.59	-2.26	-1.14	-1.05	8.28	-2.14	3.52	1.55	1.21
509	0.89	0.95	-18.06	2.03	1.33	-0.01	-7.54	1.6	0.47	0.89	-4.26	0.18	0.7	0.87	2.18	-1.17	0.3	0.7	-12.26	1.93	-3.57	2.66	-0.02	3.2	1.3	1.11	0.59	0.96	1.05	1.01	0.99	1	1	1	-18.85	-1.86	-1.29	8.37	1.78	1.28	-9.07	2.25	0	-1.38	-1.1	0.15	-0.48	18	-0.27
510	-0.32	-3.39	-1.24	-1.08	8.29	1.73	-4.41	0.02	2.55	1.25	1.09	0.63	-1.18	-1.06	-0.85	1.3	0.78	1.09	1.02	1.01	1	1	-0.02	-48.88	-1.48	0.17	3.53	-0.5	-1.64	-1.11	-1.04	-0.82	0.84	-3.24	-1.41	-1.16	-0.35	0.88	0.96	0.98	-16.57	-1.83	-1.29	-1.12	16.89	-2.12	-1.36	7.55	-2.3
511	1.78	-0.57	0.42	0.74	-16.32	-0.18	0.62	2.06	0.84	0.95	-5.95	2.14	1.34	-6.87	-1.73	-0.02	-1.27	2.47	1.34	-0.08	0.51	6.1	1.21	0.77	1.07	1.02	-0.18	7.41	1.46	1.16	-0.06	-0.56	-8.21	1.27	1.09	-7.03	-0.11	-0.73	5.4	-2.05	3.3	0.08	1.51	1.12	-0.16	-5.14	-0.62	2.36	0.49
512	0.98	1.05	-0.77	-0.92	-0.96	17.04	-0.07	-2.04	-0.68	0.54	0.81	0.91	0.96	0.98	0.99	-0.01	-205.02	-1.49	3.5	1.5	-5.16	-0.04	1.71	-0.38	-2.14	0.53	-3.18	-0.43	-0.84	-1.37	-0.93	-1.05	1.83	-2.56	-1.38	5.64	1.67	0.05	-0.82	-0.93	-0.97	-0.99	-1.28	0.95	-3.04	2.3	-3.01	-1.48	0.02
513	-15.73	2.13	-3.76	2.72	0	-0.76	-0.9	10.24	-2.05	-0.12	0.76	0.91	-0.14	-9.56	-1.37	3.6	-2.44	-1.4	6.34	1.72	0.02	-1.27	2.48	-0.19	3.23	-1.89	3.03	-0.08	-0.64	-0.84	0.12	0.57	0.79	0.89	-0.06	0.47	-1067.19	-0.26	-0.75	0.25	-9.73	-1.51	-0.42	-1.18	-1.05	5.59	-0.12	-2.2	0.44
514	-0.82	0.4	0.75	0.88	0.94	2.73	-1.06	0.32	3	0.71	0.91	-0.2	0.45	0.73	0.87	-0.07	0.47	0.73	-786.7	1.87	-3.86	-0.04	-1.57	2.17	1.3	-5.71	2.32	1.39	0.05	-0.87	-1.18	-0.95	0.45	2.26	-1.58	-1.17	-0.57	0.8	-3.41	2.2	-0.1	-0.63	0.25	0.64	0.82	-95.33	0.09	1.92	-0.42
515	4.86	0.71	0.91	1.25	-0.73	-1.35	-1.06	-0.9	-0.98	-1.02	0.66	0.87	-8.5	-0.17	-1.68	2.02	0.42	-0.66	-1.67	1.55	-0.25	4.03	-0.36	0.51	-0.34	0.37	-0.33	0.34	-100.26	-1.66	0.11	0.62	0.82	3.69	-1.15	3.02	-0.18	0.55	2.99	0.8	0.94	-0.18	-6.15	-1.33	3.67	1.5	-5.03	-0.04	0.7
516	-1.27	8.17	-2.25	-0.01	-1.38	-1.1	5.47	1.62	-4.61	-0.04	-1.63	2.14	1.29	0.39	1.12	-0.37	-0.74	0.2	-16.29	0.39	-0.52	-0.79	-0.9	-0.95	63.91	0.04	1.93	-0.41	-2	1.69	-0.22	0.49	0.77	0.89	-0.07	0.47	-157.91	1.74	-3.71	-1.54	-1.21	-1.09	21.28	1.91	0	1.31	-2.42	-1.34	-0.36
517	1.29	0.74	-0.64	-1.63	-1.1	0.22	0.65	-15.56	-0.22	2.1	-0.36	-0.75	-0.89	-0.95	-0.97	-2.1	0.96	0.99	-0.15	-7.06	0.53	-2.73	0.29	-0.51	-0.78	-0.9	38.72	0.08	0.7	0.87	-0.13	-13.74	-1.4	3.55	1.5	1.19	-10.37	0.02	-0.64	-0.84	0.13	15.45	1.4	1.13	-0.08	-7.65	-1.38	-1.13	-0.57
518	-1.15	0.36	0.73	-0.2	-0.62	44.68	-1.83	0.07	3.73	0.6	1.31	0.88	0.97	-0.2	-0.64	-5.17	-1.16	3.34	-0.16	0.56	0.8	0.91	-39.21	-0.07	-1.89	-1.18	4.68	1.58	1.21	1.1	1.05	1.02	1.01	0	-0.5	-157.09	-1.25	-1.08	-0.75	-0.97	0.29	0.69	3.53	0.85	-2.66	-1.35	-1.13	-1.06	-0.41
519	2.67	1.45	0	0.54	-18.99	0.24	1.82	0.74	1.16	-1.97	2.56	-2.74	-0.12	0.72	1.56	0.89	0.97	0.99	0.99	1	-0.02	0.49	0.75	0.87	-0.06	0.47	933.36	0.73	-0.42	0.39	-10.73	1.78	-3.45	2.61	1.43	-0.01	-6.26	-1.39	-1.14	-0.55	-1.06	2.63	-2.4	-1.37	-0.21	0.83	1.23	-1.59	2.69
520	0.09	2.1	1.2	1.08	1.03	1.02	-0.02	42.06	-1.53	-0.49	0.7	-0.35	-0.71	17.57	-1.91	-1.29	-1.12	-1.06	30.4	-2.06	-1.35	-1.15	0	-0.52	-15.5	0.74	1.27	-1.74	0.25	0.69	-0.22	-10.18	0.58	1.45	1.09	0.86	-1.44	2.66	1.38	0.3	0.9	1.15	-1.56	2.68	-0.15	3.14	-1.88	3.02	1.46
521	-0.22	0.4	-202.58	-0.3	2.3	0.57	0.88	-0.23	-5.14	-0.65	0.48	-5.01	-1.48	-1.17	0.05	-9.62	1.61	1.19	0.46	1.08	1.03	-0.15	-0.61	0.22	22.14	-1.42	-1.14	7.26	-0.07	0.62	-0.29	-0.67	0.19	-43.45	1.61	-3.54	-0.14	-0.77	-1.51	1.47	1.14	-6.26	-1.66	4.56	-2.51	-1.43	0	6.57	-0.47
522	-2.93	-1.39	0.08	-5.69	0.43	0.8	1.69	0.91	1.07	-1.8	2.58	-0.13	-2.68	-1.24	-1.09	8.98	-0.06	0.62	-6.62	-0.29	2.03	1.22	-4.94	-0.13	-0.75	0.28	0.67	-0.2	32.28	-0.4	2.45	-0.32	0.49	0.77	-0.16	-18.02	-0.59	2.52	0.48	-1.88	-1.21	5.23	-0.09	2.54	-0.39	-1.92	0.52	0.82	0.92
523	0.6	-2.2	0.29	0.72	2.28	0.87	-2.57	2.33	0.24	-0.7	0.32	0.69	4.29	1.13	0.85	-1.58	-1.16	-1.07	12.27	1.81	1.28	-0.01	0.53	-25.96	-0.26	-0.76	-1.7	1.4	1.12	1.05	-0.05	-13.48	-0.54	0.5	2.44	-0.61	-1.51	0.55	1.7	1.11	0.83	0.97	-0.26	0.44	0.73	0.87	6.05	-0.91	2.96
524	-102.77	-1.86	3.91	0.04	1.58	1.14	-5.08	0.11	-2.57	0.39	-0.48	0.34	-13.2	-1.58	-0.36	0.74	0.9	0.96	0.98	0.99	-0.02	-82.52	0.51	-2.52	-0.5	-0.86	5.1	1.55	1.2	1.09	0.24	1.04	1.01	-6.64	0.11	-0.6	-0.82	-0.92	-2.45	-0.96	0.36	-0.42	-0.73	-0.87	-4.93	-1.06	0.31	3.13	-0.55
525	1.56	-0.05	0.53	-0.27	0.38	0.69	-130.24	0.16	1.85	-1.94	2.77	-2.71	0.05	0.62	2.95	-0.7	0.4	0.74	-0.18	20.43	0.43	-0.53	0.35	5.43	1.27	1.09	0.7	1.04	0.97	0.99	1.01	1	1	-8.76	-1.72	0.03	-0.55	0.27	13.26	0.65	-2.56	2.23	-0.13	-2.91	1.73	0.47	1.22	1.06	1.02
526	1.56	1.07	1.03	0.91	-0.81	3.25	-0.22	-0.71	-2.22	-1.11	-1.04	-0.87	0.81	0.93	-7.78	-0.15	0.64	-5.28	-1.52	-1.19	8.98	-2.2	-1.37	0	0.54	-21.7	-0.26	2.17	-2.11	2.83	-0.08	-2.76	1.78	0.45	1.23	1.06	-0.17	-5.31	-1.32	3.73	1.51	1.19	1.09	0.19	-1.06	0.34	-4.76	-1.44	4.17
527	1.07	1.02	-6.48	-0.15	-1.65	2.05	1.28	-5.82	-1.67	-0.08	-1.24	-1.07	5.77	1.63	-0.04	4.86	0.54	0.86	-0.22	0.44	-20.33	-0.31	-1.65	1.92	1.25	0.46	-1.27	2.65	-0.18	-0.68	-2.49	-1.12	-0.85	-1.04	0.43	-0.41	-4.23	-1.23	-1.08	7.93	1.72	-4.43	0.02	-2.59	0.41	-0.47	0.35	0.69	6.84
528	0.74	0.89	0.95	0.98	0.99	0.99	-0.01	-192.21	-1.49	3.51	1.5	-5.16	2.42	0.03	-0.76	-1.43	1.52	0.64	-0.63	3.98	-0.25	2.79	1.31	0.54	-0.75	3.61	-2.16	-0.23	-1.33	-1.09	-1.03	0.07	-0.49	-13.13	-1.24	0.24	-4.83	-1.42	4.09	1.56	1.21	-10.12	-0.01	0.68	-5.45	-0.29	-1.54	-1.12	4.8
529	0.05	0.64	-0.27	13.21	-0.36	-1.7	1.84	1.23	1.1	-0.04	13.4	-1.58	-1.19	7.24	0.07	-0.68	0.3	0.68	0.84	0.92	5.26	-0.95	-0.98	-1.06	0.77	0.92	-0.16	-7.84	0.54	-0.47	5.74	1.5	1.18	-0.05	-8.71	1.57	-0.18	4.28	-1.8	-0.38	0.69	1.55	1.08	-3.99	2.29	-0.06	3.47	-0.41	2.92
530	-7.53	0.31	-2.56	-1.29	-1.11	-0.54	0.86	-3.26	-0.34	0.63	-0.33	-4.68	1.47	-0.22	0.49	0.76	4.31	-0.83	-1.18	0.57	-3.58	0.27	-0.53	7.01	1.55	-4.13	-1.57	-0.09	0.82	0.93	-0.14	0.46	11.19	0.74	0.91	0.96	1.25	0.98	0.99	1.02	1	-0.4	0.42	0.73	0.87	-0.08	-51.95	-0.54	0.49
531	-1.35	-0.89	2.17	1.28	0.48	-0.78	3.53	0.34	1.43	-2.05	0.21	2.64	-0.49	0.45	-6.48	-0.36	-0.8	5.72	0.24	1.57	-0.43	3.57	-1.99	0.13	-3.7	-0.53	-0.86	0.23	5.63	-1.51	-0.56	0.67	-3.89	-1.45	-1.17	-1.07	19.23	-2.09	3.79	0	0.61	-8.13	1.93	1.29	1.12	-14.42	0.01	2.13	1.21
532	-0.26	-1.7	1.93	1.25	1.1	1.05	1.02	0.45	1.01	1	-6.86	-1.66	-0.14	-0.85	0.3	0.69	3.88	-1.25	0.27	-4.59	-1.42	-0.46	-0.9	3.96	-2.21	0.08	-3.53	-1.33	0.15	-0.49	-5.26	-0.76	2.58	-0.25	3.15	-0.35	2.97	-0.33	0.5	-0.33	-0.68	0.18	-47.24	0.41	1.61	0.8	1.12	-1.96	-0.5
533	-1.63	-1.23	0.01	9.78	0.53	1.42	-0.5	0.42	0.74	0.88	-39.84	-0.08	-1.87	-1.18	4.68	-0.11	-0.67	7.53	0.26	0.77	-0.26	0.42	0.72	-0.16	-49.23	-1.41	3.45	1.49	1.19	1.08	-0.01	21.46	-0.48	2.56	1.31	1.12	1.05	0.5	-1.07	0.33	2.89	1.22	0.72	0.95	1.08	1.01	-0.25	-0.67	-3.99
534	-2.12	3.42	0.05	0.75	1.53	0.9	0.97	-5.82	-0.18	-0.76	5.38	0.27	0.78	1.55	0.91	-0.43	-2.43	-1.18	0.21	0.65	3.91	1.15	-3.39	2.36	-0.07	-0.62	-3.07	1.34	1.11	1.05	-0.05	0.49	0.75	-0.13	134.38	-1.57	-1.19	-0.43	1.21	-0.33	0.44	0.74	0.88	0.94	4.39	0.97	-0.35	4.99	0.42
535	-0.18	8.48	0.45	-0.54	0.35	-0.37	20.2	0.34	0.78	0.91	-13.86	2.03	1.33	-0.02	0.53	-0.26	-0.64	0.19	-0.41	0.3	338.26	1.35	-0.22	4.65	1.41	-4.09	0.09	2.43	-1.83	2.91	-2.66	-1.43	6.06	0.02	1.71	1.16	-0.15	-0.62	-4.93	1.28	0.75	1.09	-0.44	0.42	-8.57	-0.35	0.57	-5.26	-0.34
536	-0.42	-0.86	-1.28	-1.04	3.87	-2.28	-1.36	-0.16	-0.89	-0.96	8.27	0.14	-0.65	-0.85	12.55	-2.01	-0.12	1.41	0.76	0.94	-4.75	0.16	-2.64	1.95	-0.16	-0.66	10.31	0.24	1.65	-0.44	-1.98	0.54	-3.23	2.09	1.31	1.13	1.06	0.28	0.97	-3.13	0.2	2.31	0.69	1.21	-0.49	3.76	1.41	1.15	1.07
537	-2.3	3.27	1.52	-0.01	-0.55	-0.79	-0.9	-5.64	-0.95	-0.98	0.15	-0.46	-8.96	1.33	0.69	0.94	-4.28	-1.51	-0.25	0.79	0.92	-0.15	-8.73	-1.37	3.61	-2.44	0.05	3.12	-0.45	-0.8	0.21	0.63	0.82	0.91	0.96	-295.14	1.98	1.33	-7.95	0	0.64	2.28	-0.68	3.09	-0.26	-0.72	0.23	8.12	1.33
538	1.35	-5.12	-0.09	0.68	1.75	0.87	-0.44	4.58	-0.3	2.74	0.53	-0.57	4.6	-0.26	-0.73	7.43	0.24	0.76	-5.62	-0.26	1.95	1.21	1.08	-0.06	11.8	-1.6	-0.45	0.7	-0.34	-3.9	-0.7	-0.91	-1.25	1.36	0.73	1.11	1.03	0.94	-1.37	0.3	-4.18	1.88	0.34	-1.54	2.41	1.34	-5.56	-0.07	1.76
539	0.61	0.88	0.95	0.98	0.99	1.34	0.99	1	1	1.01	-0.88	3.14	-0.22	-0.7	-0.87	-2.26	-1.06	3.26	1.44	0.29	-0.79	-0.92	-0.97	18.46	-0.06	0.63	-0.29	-0.67	0.19	-39.96	-1.57	3.65	-2.52	-0.08	-1.42	0.38	2.27	1.18	-4.03	-0.2	1.78	-0.35	0.47	3.53	-0.64	0.42	-5.81	1.88	-3.29
540	-0.7	0.51	0.8	-11.36	-1.71	-0.17	-0.84	0.3	-6.45	-0.42	-1.48	1.94	0.47	0.87	1.25	-0.67	-1.46	1.64	-2.74	2.62	-2.94	-0.06	0.73	-4.49	-0.31	1.93	1.21	-0.13	6.26	-1.71	0.15	3.27	-1.67	3.03	0.19	1.45	-0.4	0.44	-8.05	-1.55	4.02	-2.49	-1.41	-1.17	-1.08	25.98	1.92	0	4.16
541	-0.68	3.07	-2.18	-0.25	-0.83	0.28	4.44	-0.57	0.45	0.76	0.89	0.95	-67.22	0.04	1.99	1.2	-0.16	-4.63	1.59	-3.14	-0.19	1.68	1.16	0.68	-0.76	0.35	3.48	-1.52	-1.16	0.09	-7.83	-1.44	-0.49	1.45	0.72	-1.77	0.29	0.71	-9.77	0.19	0.71	1.96	-1.38	0.27	-0.47	0.32	-0.36	-0.69	-0.85
542	3.58	-2.44	-1.4	6.34	-2.35	-0.02	-1.4	2.32	0.37	-1.7	0.33	0.73	2.33	-0.74	-0.91	7.43	-2.09	-1.33	7.04	1.74	1.27	1.12	1.06	-37.16	-1.95	4.11	-2.64	-1.45	6.43	0	0.7	1.73	-0.66	-1.46	-1.08	-1.03	-1.01	19.48	0.05	-1.95	-1.2	0.15	-6.09	1.72	-0.15	0.52	0.78	0.89	0.95
543	-2.7	-0.43	-0.85	0.25	-7.74	1.74	1.23	0.37	1.1	1.03	1.01	-13.18	-1.81	4.23	1.61	-5.19	-1.67	4.95	0	1.66	-0.38	0.45	3.57	-0.63	-0.87	7.33	1.65	-0.05	-4.33	1.66	-0.18	0.51	-0.3	-10.33	0.62	-0.45	-0.76	-0.89	-2.74	0.89	1.12	-0.59	3.6	0.39	1.41	-0.45	0.43	-7.71	1.84
544	0.96	-57.02	-0.04	0.66	-0.29	-5.87	1.47	-3.17	2.51	1.41	0.12	-0.85	-0.94	-0.98	17.8	1.84	1.29	0.07	-0.89	-0.96	7.93	-2.11	-1.34	-1.14	0.01	14.3	-0.49	0.49	2.59	0.78	-2.4	-0.46	1.82	-0.32	-2.33	0.52	1.68	-1.7	-1.2	0.1	-7.16	-1.43	-1.15	-1.07	16.81	1.86	-4.21	-1.61	-1.23
545	2.12	0.13	0.81	1.34	-1.51	2.75	-0.15	0.55	0.8	0.9	-42.28	1.98	1.32	1.14	0	0.51	-0.26	-0.63	-46.9	1.19	-3.17	-1.44	-1.17	-0.27	1.13	0.89	1.04	0.98	-1.92	2.51	1.37	-5.71	-0.05	-0.72	0.29	-0.41	0.32	-0.35	73.69	0.33	0.78	0.91	-14.2	2.02	1.33	1.14	-0.01	-14.95	1.55
546	1.28	-8.75	-0.01	-1.79	0.39	2.08	0.76	1.16	1.04	-0.2	-4.74	1.55	-0.2	4.21	-1.82	-0.38	0.7	-0.34	0.4	-0.33	-15.21	0.65	-2.72	-1.34	-1.13	-1.06	-1.03	-1.01	84.26	1.97	0.01	-1.33	-0.8	1.82	-2.48	0.14	-0.54	8.65	1.59	1.21	0.3	-1.17	-1.05	6.31	1.65	-4.51	-0.04	-0.73	-0.89
547	-1.51	1.48	0.65	-0.63	3.96	-0.25	-0.72	-2.07	0.71	1.35	-1.68	2.7	1.4	0.25	-1.26	-1.08	6	-2.2	0.04	3.38	-1.73	-1.22	-0.45	1.24	-2.68	0.18	2.47	1.22	0.68	-1.43	0.31	0.72	-0.21	-10.67	1.46	1.15	1.06	1.03	-0.02	0.5	31.41	-1.26	3.23	-2.42	3.05	-2.84	3.01	-2.96	-0.01
548	-0.75	-2.32	-1.1	3.47	-2.33	-0.17	-0.8	-1.37	0.65	1.5	-1.65	2.74	1.4	-0.05	0.52	5.98	0.77	-2.62	-1.34	-0.43	1.32	0.78	0.95	-0.23	0.44	-15.96	0.29	-2.4	-0.56	-0.88	-0.95	-1.27	-0.98	2.69	-2.36	0.1	2.93	-1.74	-0.46	0.67	-4.04	-1.46	4.52	-2.43	-1.41	0.01	6.58	1.39	0.55
549	-0.88	0.1	19.92	0.56	-0.49	5.33	1.49	1.18	1.08	1.04	-0.01	-0.51	-36.32	-1.24	-0.76	0.65	-0.37	0.39	0.71	0.86	-0.08	92.04	-0.46	-1.55	-0.82	2.09	-0.26	0.5	-8.22	-0.32	0.59	0.83	2.11	0.92	1.07	-0.56	3.7	-2.06	3.11	1.48	1.19	-0.01	0.52	0.76	-79.41	1.89	-3.83	0.03	-2.72
550	1.9	0.16	0.83	-4.11	0.2	-2.75	-1.3	0.14	-5.58	0.4	0.79	1.73	1.07	0.91	0.98	0.99	1	-0.05	0.49	-0.27	103.84	0.37	0.79	-0.23	0.42	0.72	9.57	1.13	-3.2	-1.43	0.07	0.58	-16.2	-1.68	0.08	3.95	-1.67	0.18	3.1	0.66	1.26	-0.5	0.41	-7.49	-1.53	-1.19	8.42	-2.21	0.01
551	1.5	0.31	-1.35	2.54	0.34	-0.65	-1.72	1.53	1.16	-6.26	-0.11	1.82	0.67	0.91	-5.04	0.16	2.16	-1.84	-1.24	-1.1	-1.04	-0.45	-0.98	-0.99	-1.02	1.28	-0.3	0.45	4.35	1.22	1.08	-0.1	9.35	-0.43	0.5	0.79	2.61	-1.23	0.29	0.7	0.86	0.93	-57.46	-1.92	4.02	-2.64	-1.45	-1.18	12.83
552	7.59	-0.36	0.52	-6.11	-0.34	0.59	0.83	2.06	-0.8	-0.93	-1.23	1.29	1.09	-6.4	0.09	2.2	-1.88	-1.25	6.15	0.08	1.68	-2.08	-0.4	-1.28	-1.07	5.2	-2.23	0.05	-0.56	10.18	-0.24	0.57	-6.19	-1.54	-0.32	0.76	0.91	-0.15	11.64	1.49	1.17	0.46	0.94	1.07	-1.59	-1.16	0.11	5.93	0.59
553	-0.09	0.55	-9.67	-1.61	-0.29	1.39	-0.34	-0.73	-2.49	-0.88	-0.96	6.32	1.63	1.23	1.1	1.05	0.17	-1.03	-1.01	6.82	-2.15	-1.35	-0.11	0.86	1.18	0.95	-2.26	-1.29	-0.45	1.31	0.78	1.09	0.95	1.02	0.99	1.01	1	-5.01	-0.2	1.86	-2.18	-0.36	1.65	-2.35	2.66	-0.08	0.57	-8.85	1.89
554	0.32	0.66	-87.57	-1.81	3.86	-2.6	-0.03	-0.77	0.3	-7.25	-1.5	-1.17	8.34	-2.2	-1.37	0.01	7.14	-0.47	2.69	-0.3	-2.12	-0.73	2.18	-2.35	-1.35	-0.27	-0.9	0.3	3.63	0.69	-0.48	-2.37	1.54	1.16	0.59	1.07	1.02	1.01	1	1	0.95	1	1	1	1	1	-0.16	-6.1	-1.34
555	10.94	1.2	-3.29	2.39	-3.06	2.83	-0.02	0.59	0.81	3.09	-0.84	-1.17	-1.03	0.22	-0.45	0.31	0.66	0.83	-153.53	1.92	1.31	0.09	-0.88	-0.96	7.99	-2.1	-0.11	-0.81	-1.34	1.52	1.15	-6.13	-0.11	0.67	0.86	0.94	-26.06	-0.07	1.99	0.65	0.91	-0.22	0.44	-17.86	-0.31	-1.64	0.46	1.93	-1.66
556	-1.51	-1.2	11.73	1.84	0	-1.3	0.36	2.44	0.74	-0.48	0.38	-9.21	1.79	-3.42	2.62	0.07	-1.49	-0.74	0.57	1.86	-0.59	3.23	-2.11	0.12	-3.58	-1.34	-1.12	8.88	-2.17	3.56	1.56	-5.51	0	0.63	-7.33	-1.59	-0.28	1.37	-0.34	0.45	0.75	0.88	0.94	-100.51	-1.94	-1.32	8.04	1.78	-4.56
557	-1.42	-0.67	-1.13	0.44	0.77	-10.3	1.98	-3.54	2.68	1.45	1.18	0.03	0.93	0.98	1.08	0.99	-0.39	-2.58	0.56	0.84	0.93	-0.09	0.47	20.17	0.74	0.91	1.25	-0.75	-0.91	7.83	1.67	-0.05	0.54	0.78	-31.27	-1.82	0.04	-4.25	-0.55	-0.86	-1.35	0.71	0.9	1.38	-0.77	-0.92	-0.96	-1.29	-0.98
558	-0.14	-18.07	-0.58	2.51	-0.28	-2.21	0.5	1.73	-1.7	0.23	-3.86	1.86	-3.11	-1.47	-0.15	0.83	-3.62	2.19	1.34	1.14	-0.02	-0.53	-13.06	1.27	-3.19	2.43	-0.07	0.57	3.34	0.8	0.94	0.97	-0.08	-13.67	1.51	-3.35	-1.48	-0.18	-1.19	2.5	-2.48	0.1	2.89	1.26	1.1	-8.91	-0.07	-0.71	0.28
559	0.28	0.67	-17.71	1.89	0.18	1.29	0.83	-0.56	-0.83	0.17	9.84	-0.56	0.47	-5.66	1.91	0.29	1.28	0.84	1.07	1.02	0.96	0.99	-0.27	5.8	-1.79	-0.36	1.52	0.71	0.93	-0.23	-0.65	-4.74	1.25	-3.07	0.16	2.44	0.67	-0.52	-0.8	11.35	-1.99	-0.15	0.76	-4.05	-0.32	1.91	0.62	-0.58	-0.83
560	-0.03	-0.87	-1.18	1.58	-2.68	2.6	0.14	1.41	-0.39	-0.76	-2.23	-0.89	0.41	-4.79	-1.45	0.11	-5.03	0.41	0.79	-7.24	2.03	0.17	1.32	-0.39	3.95	1.41	0.44	0.9	1.15	1.02	1.01	-0.11	10.93	1.47	0.48	-0.72	3.79	0.34	-0.61	-0.84	11.52	0.15	1.73	1.15	-0.16	-0.62	-4.74	-1.16	-1.06
561	0.07	1.02	1.01	1	1	-0.03	0.49	0.75	-218.53	-1.86	-0.13	-1.29	-1.08	5.58	-2.22	-1.36	-1.15	13.73	1.86	1.3	0.01	-1.13	0.35	2.69	-1.6	-0.55	1.62	-2.46	0.16	-3.26	0.38	-2.95	2.03	-2.99	-1.46	-0.14	-0.87	3.66	-2.21	-1.34	-0.2	-1.14	-0.9	-1.04	0.46	0.78	-10.3	1.99	1.31
562	-0.54	0.26	-0.38	0.31	93.05	-0.65	-0.88	0.19	0.62	6.68	1.17	-0.26	0.46	0.75	-0.15	37.97	-0.42	-1.6	0.49	-0.43	-0.74	-0.88	-3.46	0.9	-0.36	5.2	-0.33	0.52	-6.42	1.91	-3.34	-0.1	-1.51	2.18	-2.64	-1.41	5.78	0.04	-1.74	0.38	-3.52	0.32	-0.51	6.83	-0.27	0.55	0.8	0.91	2.56
563	14.19	-1.62	3.42	-0.09	-0.65	-0.84	-0.92	40.68	1.9	-4.03	2.63	-0.01	-0.59	-0.81	-0.91	-3.2	1.08	1.03	0.92	-0.78	3.3	-2.2	-1.34	-0.23	-0.9	0.31	3.58	1.25	-0.2	-3.78	-1.28	-0.65	1.47	1.13	0.7	1.05	1.02	0.96	1.01	-0.4	0.42	4.49	0.73	-2.5	0.26	2.28	0.71	-0.5	0.38
564	-1.29	0.25	-4.59	-1.41	4.13	1.56	0.13	0.86	0.95	-0.14	0.46	-0.29	-0.65	-28.62	-0.83	-1.17	-1.03	4.4	1.54	0.22	0.87	1.2	1.03	-4.04	-1.51	0.06	-0.53	-0.78	34.77	1.82	1.28	1.12	1.06	1.03	0.13	1.01	-2.95	-1.4	-0.34	1.31	0.79	1.09	1.02	-0.18	0.46	7.12	1.24	-0.23	-3.43
565	0.56	-3.4	-1.39	0.1	4.57	-0.49	-0.82	7.27	-2.05	-1.32	0.03	7.03	-1.6	-0.48	-1.19	-0.89	-0.97	4.8	1.55	1.2	0.22	0.93	-3.37	-0.31	-0.81	5.1	0.26	0.78	1.54	1.07	-3.77	2.3	0.16	1.37	-0.39	0.44	0.75	3.87	1.11	1.04	0.88	-0.8	3.29	0.35	-1.87	2.26	-2.73	0.08	-0.57
566	0.02	-1.71	-1.16	0.15	0.62	-0.23	-17.72	-1.36	-0.62	-0.93	-1.12	0.66	1.49	-1.63	-1.18	6.07	0.1	-0.67	5.14	-2.03	3.27	-2.71	0.02	-0.59	9.28	-1.9	3.47	0.09	-1.62	2.22	0.37	0.84	-0.26	0.43	7.28	0.73	1.25	0.91	1.05	0.98	0.99	1	1	-23.32	-0.04	1.96	0.66	-1.98	-1.23
567	-0.71	6.04	0.27	0.78	-5.53	0.19	0.71	0.87	-0.12	20.69	-1.6	-0.43	-0.88	-0.96	9.57	-0.1	0.61	-0.3	0.39	-24.13	-0.33	2.25	0.57	-0.58	-0.83	-1.93	-1.07	-0.92	-0.99	-1.02	-1	0.25	-0.44	-0.74	-0.87	-5.95	0.91	-2.96	-0.36	-1.39	2.08	0.43	-0.65	-1.7	1.55	1.16	-0.1	-6.24	-1.36
568	-0.72	-1.68	-0.88	2.4	-0.24	0.51	-0.32	14.46	1.57	-0.12	0.52	4.56	0.77	0.93	-0.18	-6.35	1.52	0.54	-0.68	-0.87	9.35	0.16	0.74	1.7	-0.68	0.39	0.73	0.87	-33.85	1.97	-0.03	3.98	0.56	1.34	0.87	-0.51	-0.8	-2.05	1.27	-0.29	0.46	0.75	0.88	-54.77	1.96	-3.86	-0.03	1.61	-0.38
569	-1.34	-0.73	-1.1	-0.94	0.53	1.91	-1.6	-1.18	-0.58	0.8	1.27	0.93	-2.25	-1.29	-1.11	-1.05	0.02	22.51	1.46	-3.57	2.48	1.41	-0.02	0.53	0.78	0.89	0.95	0.97	6.53	0.99	1	1.01	-1.29	-1.09	0.13	-0.48	20.55	0.29	-2.2	-0.58	-0.89	0.23	0.65	-20.31	-1.73	-1.25	0.03	-0.52	-8.54
570	2.93	1.4	-5.1	-1.64	-0.07	-0.84	3.79	-2.19	-1.34	-0.21	-0.9	-0.96	0.14	0.59	8.27	0.8	-2.71	2.28	-2.94	0.06	0.63	0.83	-0.13	26.13	1.53	-0.15	0.51	-0.3	-11.81	1.4	-3.26	-1.46	5.17	0.05	1.65	1.15	1.06	1.03	-22.02	-1.89	4.15	-2.62	0	3.22	-0.43	0.48	-6.51	-1.53	-1.19
571	-1.03	-0.96	-0.99	-1	9.13	-0.09	0.61	-6.55	-1.56	-1.2	0.04	-0.51	26.75	-1.79	3.64	-2.6	0.02	3.13	0.6	-0.52	4.75	0.37	-0.59	-2.02	0.62	0.86	-0.18	0.44	0.73	-63.85	0.14	1.88	1.17	1.07	1.03	0.71	-1.08	0.33	-4.74	-1.43	-1.16	8.77	0.05	-0.68	-1.85	0.65	-3.19	-1.39	-1.15
572	-0.9	-0.96	15.21	1.81	1.28	-0.01	-0.54	-8.43	1.29	-3.15	-1.44	-0.25	1.29	0.8	-0.59	-0.84	-1.76	-1.06	-0.93	-0.99	0.24	-6.2	1.77	-3.28	-1.49	5.37	-0.02	0.62	0.83	-0.13	-17.07	1.47	1.16	1.07	1.03	-30.65	0.02	-2.08	0.4	0.77	-8.57	2	0.17	1.31	0.82	0.96	1.08	-0.7	-0.89
573	1	1	-0.19	-5.2	1.54	-3.16	-1.46	5.28	1.66	-0.01	0.55	4.94	-1.32	-0.71	1.61	1.16	-5.69	2.25	1.37	0.09	-0.86	-0.95	0.14	0.6	0.8	-66.66	-0.11	0.63	-0.3	-5.81	1.46	0.59	1.15	0.91	-1.89	0.26	2.5	1.21	-4.08	-1.53	-1.2	-1.09	-1.04	40.26	0	-2.05	-1.21	4.63	-0.11
574	0.62	-0.62	-1.72	-1.11	-0.85	-1.04	-1.01	5.66	-2.18	-0.13	-0.81	-1.35	-1.05	-0.92	1.5	1.14	1.06	-12.6	-0.05	-0.7	0.28	-0.41	-9.25	-1.27	-1.09	7.57	-2.18	-1.36	0.01	-7.21	0.46	0.81	-0.21	-0.63	0.21	0.61	0.81	-0.1	-0.55	-247.86	-0.78	-0.93	-1.22	-1.02	-0.97	0.65	0.87	-8.69	2.05
575	-9.98	1.84	1.27	-7.2	-1.73	-1.26	-1.12	-1.05	0	-36.99	0.49	0.83	0.93	-0.1	0.47	-47.14	-0.28	0.58	-5.64	1.97	1.29	0.25	-0.85	-0.94	8.11	1.69	-4.34	0.03	-2.62	0.41	-0.47	-3.09	-1.19	3.68	0.22	1.49	1.12	1.05	0.78	1.02	1.01	0.98	1	-2.52	0.22	2.4	0.7	1.21	1.05
576	-0.87	3.95	-2.19	-1.34	-0.2	0.84	1.21	0.94	1.04	0.98	1	1	1.01	1	-2.7	0.21	2.37	-0.48	-1.75	-1.13	-1.05	0.09	-0.48	29.36	-1.77	-0.26	0.74	0.9	-9.32	0.12	2.06	-0.43	0.45	-7.07	1.86	-0.11	0.53	-0.29	-0.66	0.19	0.6	47.71	-0.79	-1.21	-1.04	-0.93	-1.02	-0.99	-1
577	0.95	-0.59	-1.7	1.61	1.18	0.58	-0.8	3.42	1.42	-0.08	0.52	0.77	-35.23	1.91	1.3	0.13	1.13	-0.35	0.43	4.45	1.23	-3.56	-0.22	-0.78	5.01	-2.09	0.08	-0.55	10.2	-1.87	3.48	1.53	-0.02	-5.37	-1.37	0.16	-0.49	-4.96	0.68	0.89	1.36	0.95	-2.54	-0.4	-1.34	-1.08	5.04	1.59	1.22
578	-1.35	-0.86	-0.96	5.15	1.57	1.21	1.09	1.04	0.21	0.98	-3.09	0.2	-2.97	-0.54	0.56	-4.68	-1.48	4.34	-2.44	3.24	1.52	0.03	-1.22	-0.85	1.77	-0.28	0.48	-8.7	1.85	-0.1	0.54	-0.29	-0.66	48.39	-1.85	3.75	-0.04	-0.63	8.11	-1.94	3.44	-2.67	-1.44	-1.18	0	12.52	-0.48	0.49	2.61
579	1.91	-0.13	-3.15	1.7	-0.19	0.5	3.98	-1.38	3.07	0.24	0.8	-4.87	-1.53	4.48	1.61	-4.99	-0.02	-0.72	-0.88	11.7	-2.03	-0.12	-0.81	-0.93	-1.33	1.23	0.81	-0.61	-1.68	1.59	-2.8	-0.25	-1.41	-0.8	0.54	-4.12	2.02	0.27	0.84	-4.35	0.2	0.7	-7.57	-0.25	0.61	0.84	-12.49	-1.74	-1.26
580	5.1	-0.49	-0.82	7.19	0.21	0.76	-0.26	-0.66	-5.55	-0.84	2.71	0.4	-1.83	-0.62	1.84	-0.3	0.48	3.57	-0.65	-0.88	7.31	0.18	-1.94	-1.2	0.14	-0.49	-0.76	-0.88	82.54	0.07	1.91	0.69	1.18	1.04	1.02	1.01	0.92	-1.09	-1.03	-1.01	0.06	-0.49	-16.26	1.29	1.09	-7.15	2.19	1.36	-7.02
581	0.91	1.33	-1.28	-0.77	0.62	1.68	1.1	-4.03	-1.52	-1.19	9.84	-0.02	2.24	-0.4	-0.77	0.21	8.38	1.34	-3.58	2.43	-3.11	-1.5	-0.05	0.84	0.94	0.97	0.99	-37.46	-0.03	0.66	-5.82	-1.55	-1.2	8.89	-0.03	-2.21	-1.22	4.49	-0.11	-2.32	-0.67	-0.9	-0.96	-1.22	-1.02	-1.01	-0.98	0.79	-3.26
582	-0.07	14.66	-0.45	-0.81	-1.59	-0.92	-0.98	-0.99	13.22	-2.07	3.67	-2.7	0.01	3.14	1.29	1.11	-8.91	0.06	-0.62	6.64	-1.96	-1.3	0.04	6.96	1.39	-0.17	0.49	-12.34	1.82	0.27	-0.73	3.98	-2.12	0.1	-3.6	0.41	0.78	-0.21	11.19	-0.38	-1.69	-0.79	0.51	-4.37	-1.45	-0.38	1.37	1.1	1.04
583	1.05	-4.01	-1.51	4.78	1.63	1.24	-0.01	10.05	0.52	0.85	0.93	0.97	-29.04	2.02	-3.83	-0.02	-0.73	4.78	-0.21	-2.08	0.46	-3.25	2.04	0.3	1.3	0.84	1.08	1.02	1.01	0.96	-1.18	-0.85	-0.97	4.43	1.53	-4.66	2.45	-0.02	3.36	0.58	0.88	0.95	0.98	-0.05	-26.5	-0.53	0.5	0.78	-13.24
584	0.65	0.9	0.96	0.98	-0.05	-0.53	83.96	0.24	-2.22	-1.25	0.14	4.76	1.32	0.61	1.11	1.03	1.01	-12.12	0.07	-2.24	0.39	0.77	0.9	-18.83	0.09	2	1.19	-0.16	-0.62	0.23	0.62	0.81	0.91	16.43	-1.05	0.32	0.71	-0.2	18.99	-0.39	2.48	-2.11	2.9	0.14	1.45	1.11	-0.16	6.73	-0.4
585	-1.77	2.93	0.19	0.79	0.92	1.44	-0.82	3.14	-0.23	-2.23	-0.71	2.15	0.51	0.87	1.27	0.95	1.04	0.98	1	-0.19	7.21	-0.39	-1.72	-0.79	-0.94	5.37	0.21	1.58	-0.42	3.57	-0.31	-1.99	0.49	0.81	-8.3	-1.66	0.06	-4.64	0.43	-2.79	2.08	1.3	1.12	1.06	-25.88	2.07	0	-3.84	-1.33
586	0.79	-0.23	9.54	-1.71	0.14	-4.14	-1.37	-1.13	-1.06	-1.03	-0.52	0.96	0.99	1.04	-1.28	-0.78	-1.09	-0.95	-0.99	4.86	1.56	0.21	-1.32	0.34	0.73	-0.21	-10.73	-1.35	-0.62	0.69	0.88	1.51	0.95	0.98	1.04	0.99	1	1	-13.07	0.07	2.08	1.2	-4.54	-0.16	-0.76	5.14	-2.08	3.28	-0.05
587	1.23	-0.02	-0.54	-9.03	1.28	1.09	-7.05	-1.69	0.03	4.48	1.34	0.57	1.12	1.03	0.92	1.01	1	1	-12.89	-1.8	-0.08	-0.83	3.93	0.3	0.8	0.92	0.96	-0.06	-25.37	0.52	-0.49	5.58	1.5	1.18	0.36	-0.87	-0.95	7.82	0.15	-0.65	-1.92	0.64	-3.17	-0.4	0.6	-4.68	-1.48	4.38	0.09
588	-1.6	-0.22	0.78	0.92	-8.89	0.12	-2.36	-0.6	0.55	-0.36	-4.51	0.61	-0.44	5.79	0.38	-0.58	-2.09	0.62	0.86	1.5	-1.3	2.85	-0.16	0.55	-8.01	1.9	-0.09	3.92	-1.78	-0.41	-0.87	-0.95	-0.98	21.11	1.86	-0.02	4.25	-1.71	3.13	0.17	0.78	-4.78	-1.52	4.48	1.6	0.07	1.23	0.85	1.07
589	-1.41	0.01	6.39	-1.62	3.24	-2.56	0.05	3.05	0.61	-0.52	4.73	-0.27	2.71	-2.01	2.95	0.15	0.78	1.45	0.91	-0.44	0.4	-9.26	-0.35	2.17	-2.16	2.82	1.44	0.15	0.88	1.17	0.95	-2.28	-1.3	-1.12	11.01	1.8	1.28	-0.01	0.53	-26.25	1.8	-3.64	2.61	-0.02	-0.6	9.6	0.27	1.63	-0.44
590	-0.05	5.62	1.39	1.14	-0.07	0.5	0.76	-0.13	0.44	-202.3	-0.28	-0.76	6.26	-2.04	-0.19	-0.82	-1.32	0.65	-3.37	-0.39	0.6	-4.72	-0.34	-0.8	-1.49	-1.06	0.25	-0.45	-5.59	0.67	0.88	-0.18	-7.08	-1.34	-1.12	0.08	7.89	-0.51	2.69	0.48	0.86	1.32	-0.69	3.31	0.38	-1.9	0.33	0.73	-9.22
591	0.79	-119.37	0.11	1.9	-0.42	-0.78	8.68	-0.17	-0.71	-2	-0.87	-0.96	6.08	-0.13	-2.15	-1.2	-0.69	-1.08	-1.02	-1.01	12.43	-2.08	-0.07	-1.34	-1.09	-0.8	-1.04	-1.01	-0.97	0.75	-3.34	-0.36	0.62	1.88	0.84	-0.45	-2.36	1.56	0.58	1.17	-0.43	4.02	-0.31	0.52	-6.73	-0.33	-1.54	1.97	-0.21
592	2.55	-0.71	0.4	3.04	-1.52	0.23	-4.18	-1.39	0.13	4.16	1.31	1.11	-8.35	-0.08	0.67	-5.34	-0.3	0.61	-0.33	-5.04	1.46	0.6	1.15	0.92	1.04	1.01	1	1	-23.32	2.04	-3.8	2.69	1.46	1.19	1.08	-25.38	0	-2.08	-1.21	-0.66	-1.08	-1.02	5.78	0.17	1.62	0.75	-1.97	-0.54	-0.88
593	-1.8	3.53	1.53	1.2	1.09	1.04	1.02	0	-86.67	-1.49	-0.5	0.7	1.5	-1.58	0.26	0.69	-0.22	0.41	0.71	-91.52	-1.83	3.89	1.57	0.05	-1.24	0.35	0.73	-0.2	0.42	0.72	0.86	-199.47	-1.92	-1.31	-0.07	-1.13	-1.04	-0.9	0.77	0.92	-0.16	0.45	0.73	0.87	10.62	-1.08	-1.03	7.02	-0.1
594	19.95	1.81	1.28	-8.26	0.01	2.26	1.23	-0.16	5.77	-0.4	2.7	1.31	-0.12	5.67	0.5	-0.53	-2.23	1.51	-2.91	-0.24	-1.42	2.15	-0.2	0.52	-8.67	-0.31	0.59	-5.28	1.98	1.3	1.12	-13.84	-1.85	0.01	-4.32	-1.35	0.16	0.63	3.96	0.83	0.94	1.16	-1.33	0.3	-0.46	9.85	-0.28	-1.83	-1.16
595	-0.04	0.52	-18.44	-0.27	0.59	2.17	0.82	-0.45	0.4	-0.36	-0.69	47.15	-1.87	0.06	0.6	-11.96	-0.26	-0.76	-1.66	0.69	1.41	1.07	-4.22	0.15	2.27	1.21	-4.33	-1.55	0.04	4.83	1.35	-0.17	-3.87	-1.29	3.87	1.52	0.18	-0.81	-0.93	8.65	1.7	1.25	-8.75	2.24	1.38	-7.18	0	1.76	-2.1
596	-0.55	-0.96	-0.98	0.13	-10.03	1.65	-3.37	-1.5	-1.19	10.72	1.82	0.02	-0.81	-1.3	1.55	-0.27	-2.72	-1.22	-0.7	1.46	1.13	-5.89	-1.64	4.59	0.03	-0.71	4.93	-2.06	-0.22	1.49	0.73	0.93	1.13	0.97	0.99	-0.17	0.46	-0.3	-19.5	-0.66	2.6	1.32	-4.91	-1.61	0.03	-5.02	-1.37	-1.13	8.36
597	-0.86	-1.26	0.66	0.87	0.94	-0.08	-17.99	-1.43	3.55	-2.47	-0.11	0.74	-0.31	-0.69	-0.85	-4.3	-1.07	3.16	-2.35	-1.37	-1.15	12.67	-2.15	0	-3.72	-1.32	-0.58	1.43	-2.57	-1.37	0.07	-6.06	-0.52	-0.85	5.95	1.59	1.21	-0.03	0.52	-27.55	-0.26	0.59	-5.59	1.97	0.25	1.29	1.08	1.03	0.83
598	0.03	-0.81	-0.93	0.14	9.09	0.59	1.37	0.87	0.96	-0.2	-0.64	20.09	-1.87	3.65	1.55	0.07	-0.83	0.32	-0.42	13.48	1.6	1.21	1.09	1.04	-0.01	0.5	-100.82	-1.73	-1.25	7.81	0.04	1.75	0.71	1.16	0.92	-1.99	0.26	-3.5	0.35	1.9	1.16	-4.29	0.13	2.31	0.67	1.22	1.05	1.02	0.91
599	-0.38	5.85	0.4	0.81	1.48	0.92	-0.42	-2.45	-0.76	-0.93	0.2	5.82	0.63	-0.48	-2.41	-1.17	0.22	0.66	-0.22	22.31	1.56	-3.7	-0.13	0.69	0.87	1.69	0.94	-2.66	2.35	1.36	1.15	-12.38	0.02	2.15	1.22	0.66	-1.39	-1.11	-0.73	1.3	-2.71	-1.38	-0.31	-1.15	-1.04	0.15	-7.69	0.4	1.69
600	-10.91	-0.13	-0.73	-1.74	-0.88	-1.09	1.83	-0.25	-0.7	-2.58	1.31	0.73	1.1	1.03	0.94	1.01	1	-5.91	0.13	2.17	1.21	-4.41	0.11	-0.58	7.3	1.58	0.3	-0.76	-1.38	0.61	0.86	1.57	1.05	-3.51	-0.27	1.8	0.64	1.19	0.91	1.05	1.01	1	0.98	-0.85	3.18	-2.24	-1.35	0.04	-0.52
601	1.56	1.16	-0.12	-5.93	-0.59	-0.87	0.21	0.63	6.09	-0.77	-0.92	7.03	-2.1	0.05	0.6	3.43	-0.71	-0.9	-1.33	-0.96	-0.99	6.13	-2.16	-0.13	-0.81	4.25	-2.14	-1.33	-0.2	0.85	-0.33	-0.7	-0.86	0.1	-41.01	-1.53	0.15	-4.51	-1.39	0.14	4.06	-0.5	2.87	1.34	0.46	0.91	-3.84	2.22	0.19
602	-2.56	0.08	-3.23	-1.31	0.15	4.22	1.3	-3.84	-1.52	-0.18	0.81	-0.32	-3.68	1.52	1.16	1.07	-0.04	15.11	-1.57	0.16	0.64	-12.07	-0.24	-1.67	1.97	-0.2	-2.72	-1.24	-0.68	0.71	1.45	-0.6	0.4	3.38	-0.6	0.43	2.96	-1.5	-1.15	6.59	0.1	0.73	1.68	-1.45	-1.13	-0.67	-1.06	-1.02	6.04
603	-0.31	-4.11	-0.69	2.41	-0.27	-0.72	8.72	0.23	-0.62	5.31	-2	0.1	0.62	3.28	1.15	1.05	1.02	0.83	1.01	1	-0.15	-6.57	1.54	-0.19	4.28	0.5	1.39	-0.47	3.64	0.42	-0.59	-0.83	-0.92	25.15	1.86	-0.02	0.56	0.79	-29	1.93	-0.04	0.56	-11.53	1.86	1.27	0.24	-1.19	0.34	-4.38
604	-3.06	-1.4	-1.15	10.17	-0.03	-0.66	-2.17	1.4	1.12	1.05	1.02	0.68	1.01	-2.88	0.2	2.35	-0.48	-0.8	-1.76	-1.07	0.26	-0.45	-5.37	-1.23	0.23	-0.47	11.97	-1.81	0.1	0.62	-11.61	-0.25	2.09	1.23	0.6	0.94	1.09	0.98	0.99	1	-0.08	-12.27	-1.41	3.6	0.18	-0.68	4.73	-2.05	3.23
605	0	-0.76	-0.91	-0.96	-1.45	-0.98	-0.99	0.15	0.61	0.81	-54.7	1.92	1.3	-7.77	-0.02	0.69	0.87	0.94	0.97	-55	0.03	2	0.67	1.2	-0.48	-1.99	1.62	1.18	1.08	0.56	-1.12	0.33	-4.62	1.87	1.26	1.11	1.05	1.02	0.34	-1.02	0.33	0.72	-0.2	-12.77	-1.36	3.52	-2.44	0.05	-3.34
606	2.49	0.04	-0.76	-1.45	-1.07	3.94	-2.29	-1.37	-0.15	-0.89	-0.96	8.27	0.14	-1.92	2.12	0.37	0.85	-4.58	2.14	-0.08	-3.23	-1.28	-1.1	8.75	-0.06	0.62	-6.64	-0.29	-1.57	1.99	-0.21	0.51	-8.95	-0.31	0.59	-5.29	1.98	1.3	0.25	1.12	1.04	-6.1	-0.15	-1.64	-0.75	1.97	1.24	-0.11	6.44
607	0	0.53	0.77	-0.13	0.44	-0.28	-207.09	-1.36	0.21	-4.65	0.37	0.77	1.81	1.08	-0.26	5.39	-0.36	0.51	0.79	0.9	-0.08	-33.31	-1.44	-1.15	-0.55	-1.06	-1.02	-1.01	-1	0.03	27.54	0.53	-0.5	5.39	1.5	0.36	-1.38	-1.11	5.81	-2.22	0.04	0.6	0.82	-24.4	-1.81	4.02	1.59	1.22	-10.5
608	-1.58	-1.21	0.03	-9.56	0.46	0.81	0.92	0.96	0.98	-0.02	0.49	0.75	-0.13	0.44	610.19	-1.28	-0.72	1.57	0.66	0.92	-4.66	0.17	0.69	-7.49	-0.25	2.02	0.61	-1.92	0.29	2.37	1.2	1.07	0.72	0.97	1.03	1.01	0.99	1	1	1	-0.08	-12.4	-0.56	2.45	-2.21	-0.29	0.69	1.59	-0.62
609	-0.36	0.59	-0.34	-0.69	0.18	0.6	23.1	-0.79	-0.93	0.17	-9.29	1.68	-3.37	-1.5	0.03	0.57	-16.48	-0.26	-0.76	-1.68	-1.08	-0.9	1.53	-2.62	0.15	-0.54	-3.16	1.4	-3.01	-0.25	1.72	0.67	0.92	0.97	-10.97	-0.11	1.94	0.65	-0.56	-0.82	-1.95	-0.92	-0.97	6.34	0.17	1.64	0.75	0.93	-0.22
610	1.67	0.06	1.25	1.07	-5.79	-0.15	-0.75	0.27	0.66	-22.48	-1.75	3.95	-0.04	2.7	-0.41	0.47	3.07	1.19	0.77	1.07	1.02	1.01	1	0.96	-1.08	2.92	-0.19	3.03	-1.91	-0.37	-1.26	-1.07	5.32	1.6	0.17	1.22	0.86	1.06	1.02	0.97	1.01	-0.41	-2.44	-1.18	-0.75	0.69	1.48	-0.59	-1.61
611	3.03	1.4	0.34	1.15	1.04	1.02	1.01	0.9	1	1	-0.15	-6.72	1.53	0.53	-0.68	-1.56	0.6	-0.4	-0.74	-0.87	-0.94	-0.97	0.02	153.43	-1.49	-0.51	-0.9	-0.96	9.51	1.73	1.26	-8.71	2.24	1.38	-7.17	0	0.7	0.87	-0.13	0.45	-40.38	-0.29	0.58	-5.62	-1.52	-1.19	8.84	-2.2	0.01
612	-0.65	0.23	12.85	0.63	-2.53	-1.31	4.92	1.61	1.23	1.1	0.11	-0.95	-0.98	-0.99	-1	-1	66.37	-2.01	-0.02	-1.33	-0.8	-1.09	-0.95	-0.99	-1	-1	-1.02	-1	-1	1.63	-0.28	3.84	-1.89	3.11	1.47	1.19	1.08	1.04	-44.85	0	0.67	1.96	1.11	0.86	0.97	0.99	-9.19	-1.73	4.32
613	-0.3	0.48	3.63	0.76	-2.49	-0.45	-0.85	-0.94	-1.32	-0.97	-1.02	1.75	1.2	-5.73	0.08	-2.48	0.39	1.93	0.77	0.93	0.97	-0.09	0.47	0.74	-0.14	0.43	0.72	-733.76	1.86	-3.85	-0.05	1.63	0.71	-1.9	-1.22	-0.56	0.78	-3.49	0.23	2.18	0.71	-0.51	-2.14	-1.15	0.22	-0.46	0.31	0.66	0.83
614	0.88	3.04	0.94	0.98	0.99	1	-0.04	0.49	-92.3	-0.26	0.58	0.82	0.92	0.96	-0.04	-61.25	0.51	1.49	0.84	1.1	-0.5	-0.8	-1.95	-0.91	-1.08	1.77	1.21	-5.73	-0.11	1.8	-0.37	-0.75	-2.14	-0.89	-1.09	-1.02	4.53	-0.15	-0.68	-0.86	-0.93	-0.97	76	1.95	-4.02	-1.6	-1.23	10.61	1.83
615	-3.33	-0.84	-0.95	6.37	-2.13	-0.13	1.45	1.12	-5.48	-0.14	-1.62	-1.14	-1.05	-0.75	-0.98	0.3	-5.41	-1.45	-1.16	8.6	0.05	0.71	1.76	1.09	1.03	0.88	-1.23	-1.07	6.41	0.13	1.66	-2.06	0.19	0.67	2.7	0.85	-2.58	-0.42	0.62	0.85	-10.78	-0.16	-0.73	5.69	-2.04	0.08	0.62	-10.78	-1.65
616	0.82	-0.14	0.45	-0.29	0.36	0.68	-570.96	-0.16	0.61	-5.83	1.98	1.3	1.12	1.06	0.24	1.03	1.01	-6.75	-0.14	1.88	-0.37	-0.75	9.01	-0.18	2.41	0.59	1.26	-0.47	0.42	-0.36	0.35	15.31	1.3	-3.41	-0.22	0.67	-0.32	0.4	-17.54	-1.62	3.83	1.55	1.21	-10.43	-1.82	4.41	0	-0.62	-2.58
617	1.22	-0.2	0.47	-0.31	23.53	0.37	0.79	-0.24	-6.19	-1.31	3.63	1.5	0.2	1.19	-2.49	-1.34	5.33	1.65	1.24	-9.62	-1.81	4.45	0	0.62	-7.73	1.94	1.29	1.12	1.06	0.23	-0.96	-0.99	-0.99	15.52	-0.06	0.63	-6.32	-0.29	2.02	-0.34	3.38	-1.96	0.14	0.64	3.06	-0.72	0.4	-0.39	-0.71
618	1.78	-0.11	0.53	4.08	-1.36	0.25	0.68	0.85	0.93	0.96	0.98	0.99	-477.05	2	1.33	0	0.53	0.77	0.89	-0.06	0.47	0.74	0.87	0.93	135.72	-1.03	0.32	3.03	0.71	0.91	0.96	0.98	0.99	-55.66	2.01	-3.91	2.68	0	-1.46	2.28	-2.61	0.09	-3.2	1.84	-3.03	-0.17	0.7	0.88	0.94
619	0.29	-22.14	-1.59	-0.37	-0.88	-0.95	-1.2	0.81	-3.19	2.23	-0.1	-0.63	-0.83	0.12	23.06	-0.55	2.61	-2.17	0.13	-0.54	-0.79	0.14	22.2	-0.56	-1.46	1.8	0.52	-1.69	0.31	-3.69	-1.38	-0.47	-1.14	0.39	2.4	-1.61	2.92	-0.12	3.03	-0.39	-0.77	-0.9	17.59	0.1	-0.65	5.62	1.54	-0.08	0.52
620	-1.02	1.65	-2.61	-1.38	-1.15	11.34	1.82	1.29	0	-0.53	0.26	-0.38	-0.69	-43.74	-0.85	0.39	-5.14	-1.46	4.17	0.11	0.75	1.57	-1.46	-0.66	1.67	-0.3	-0.72	9.94	1.67	1.23	-0.03	-0.54	-0.78	0.12	-78.09	-1.55	-1.18	-1.08	15.67	-0.03	-0.66	0.28	-10.63	1.72	-3.42	2.59	-0.03	3.24	-0.42
621	-0.19	-0.68	0.24	-0.41	-14.33	-1.28	-0.71	-0.94	-0.98	-1.09	-1.01	-0.99	1.58	1.16	1.07	-12.41	-0.05	-1.81	2.04	1.28	1.11	-12.2	2.14	1.36	0.03	1.15	-0.35	-2.64	-1.2	3.93	1.52	-0.05	0.53	-0.27	-15.08	0.61	1.4	-0.53	-1.78	-0.82	2.24	-0.26	-0.71	0.23	-13.75	-1.54	3.77	0.13	1.53
622	-1.33	-1.14	-1.07	-0.03	0.97	-3.1	-1.41	-0.33	0.79	0.92	0.96	-18.43	-0.07	0.66	-0.3	-0.67	-5.65	-0.84	2.73	0.4	-1.83	2.3	0.32	1.33	-2.18	-0.41	-0.85	-0.94	0.12	-13.3	-1.49	3.71	0.15	0.76	-0.28	7.98	1.5	-3.92	0.08	0.65	2.48	1.13	1.05	-0.11	0.48	9.69	-0.71	0.42	-5.43
623	3.61	-0.3	2.87	-0.34	-2	-0.75	0.5	0.79	-0.18	-11.18	1.47	-0.2	-3.3	1.64	-0.2	0.5	-0.31	-10.12	-0.67	-0.89	-0.95	14.14	-2.05	-0.08	-0.81	-1.33	-0.92	2.33	-2.4	2.85	-2.84	-1.47	-0.06	1.21	-0.35	4.28	1.42	1.15	1.07	1.03	-0.01	0.5	0.75	0.88	0.94	-1160.73	1.97	-0.01	4.03
624	0.86	-0.26	-4.66	-1.28	-0.66	-0.94	0.26	-0.44	-6.29	-1.24	0.23	0.67	-13.34	-0.22	-0.75	-0.89	-0.95	-0.98	58.71	-2.01	3.91	0.01	0.73	-4.79	-0.3	-1.51	-1.12	-0.79	-0.97	-0.99	0.12	8.68	-0.53	-0.84	-1.52	1.34	1.1	-0.12	7.88	1.45	-3.82	-1.53	5.07	0.03	-0.7	-0.88	-1.7	1.22	-0.3
625	-0.01	-0.85	-0.94	-0.97	-0.99	-1.22	-1.01	-1	7.22	-0.11	0.6	0.83	2.42	0.92	-2.72	-0.38	-0.83	-0.93	-0.97	0.06	0.54	0.77	-178.61	-0.12	2.11	-0.38	-2.04	0.52	-3.22	-0.43	1.95	-0.32	3.45	-1.94	-0.34	-0.85	4.39	-0.19	0.56	2.7	-0.65	0.41	0.74	0.88	-32.64	0.08	-0.63	6.09	1.55
626	-0.27	0.46	-0.32	0.36	-42.26	-1.65	-1.22	0.05	7.8	1.39	-0.17	0.49	-12.23	1.82	1.26	-7.29	-1.74	4.57	-0.01	0.62	0.83	0.92	-38.3	1.99	0.06	1.32	1.09	1.04	1.02	-0.03	0.49	-75.62	-1.73	-1.24	-1.1	-0.26	-1.05	2.81	0.35	0.82	1.38	0.93	1.05	1.01	0.98	1	1	-0.66	-0.87
627	-0.99	-1	-1	-1	-1	0.29	3.41	-0.55	-1.56	-1.1	-0.84	-1.04	-1.01	-0.97	-1	-1	-1	-1	9.16	0.11	-0.66	-0.86	0.14	12.66	0.59	-2.48	-0.48	-1.3	2.06	1.27	1.11	0.45	1.05	-2.74	-1.37	-0.36	-1.14	2.48	-0.21	-2.46	-0.69	-0.91	-0.96	0.1	12.39	1.4	0.57	-1.5	-0.7
628	2.77	-2.24	-1.34	-0.25	-0.9	-1.14	1.57	-2.68	-0.27	-0.81	-1.39	-0.92	-1.05	-0.98	-0.99	0.19	-7.21	0.39	1.72	1.13	1.05	1.02	0.79	-0.92	-1.09	-1.02	-0.97	1.46	-2.68	2.56	0.16	1.4	1.1	1.04	-11.29	2.11	1.35	-7.33	-0.01	1.77	0.7	0.92	1.17	0.97	-0.42	-0.76	0.19	0.61	-0.21
629	1.42	1.17	1.08	-23.39	0.01	2.08	1.21	1.08	0.66	1.04	0.97	-0.58	0.39	-0.38	-0.7	36.81	-1.88	0.06	3.75	-1.7	-0.46	0.68	-4	-0.34	-0.81	0.25	5.33	1.3	0.66	-0.69	-0.88	-1.5	-0.95	-0.98	0.17	-0.46	-0.74	0.15	-0.43	-66.73	-1.28	3.3	1.46	1.18	-10.41	2.18	-3.64	-1.57	-1.22
630	1.01	0.97	-1.36	2.73	-2.51	0.08	2.94	-1.76	0.19	0.66	-10.79	-1.66	0.07	-0.53	0.28	0.65	0.83	-125.31	0.09	-0.63	5.95	0.3	-2.01	2.18	1.31	-5.91	-1.68	4.7	0.02	1.64	1.15	-0.15	6.46	1.44	1.15	0.48	0.95	0.98	-7.96	0.11	0.68	-0.26	0.4	11.11	-1.35	0.23	3.22	0.67	-0.49
631	0.35	0.73	0.87	0.94	0.97	0.99	0.99	-445.37	2	1.33	-7.98	2.29	1.39	1.16	1.08	1.04	1.02	0	-113.75	-1.49	0.17	0.64	-12.56	0.21	-2.37	-1.26	-1.1	-0.58	-0.96	0.31	0.7	0.86	-0.1	0.46	-102.78	-0.28	-1.71	1.91	1.25	0.45	1.1	1.03	0.93	-0.76	3.35	-2.18	3.06	1.48	1.19
632	0.02	-0.51	40.71	-0.25	2.3	1.26	0.58	0.93	-0.28	0.43	-0.32	-0.67	-13.69	-1.16	3.21	1.44	-5.04	-1.64	4.86	-2.49	0	0.59	3.31	-0.7	0.41	0.74	-14.33	1.94	-3.62	2.66	-3.13	-1.51	-1.2	11.68	-2.19	0	3.68	0.58	-0.52	-0.8	-0.91	25.98	-1.99	3.79	-0.02	-2.67	1.84	-0.18	0.51
633	-1.72	0.22	2.83	-0.5	0.45	-6.38	0.29	0.75	0.89	0.95	0.97	1.88	1.01	-0.32	5.04	1.44	1.16	-0.05	-0.55	0.24	0.63	-118.19	1.82	1.27	-7.76	-0.03	0.69	-5.31	-1.53	4.36	-0.05	0.6	0.82	0.92	2.63	-1.09	2.99	0.31	1.41	0.81	0.95	0.98	1.1	-1.19	0.31	-4.54	-0.45	0.56	-0.35
634	-0.08	-48.38	-1.45	-1.15	7.53	-2.21	3.5	-2.76	3.11	1.51	0.01	1.2	-0.35	-2.56	1.61	-0.22	-0.67	0.23	0.63	-0.2	0.4	0.7	0.85	-826.5	1.93	0.07	1.31	1.08	1.03	0.81	1.02	-0.36	-0.73	0.2	-17.56	-0.42	-1.54	1.89	-0.22	0.5	0.77	-21.77	1.93	-3.71	0.03	0.62	0.83	0.92	2.65
635	0.76	1.34	0.91	-0.46	0.4	4.36	0.72	-2.48	2.28	1.34	-6.04	2.33	-3.42	-1.54	-1.21	-0.01	-0.92	-0.97	7.68	0.14	1.68	1.15	-0.16	6.28	-0.4	0.51	0.79	-0.16	0.44	-0.29	90.61	-0.35	-1.66	-0.78	2.07	-2.39	-1.36	-1.14	-0.27	0.9	0.97	-0.14	-7.6	-1.36	0.18	0.65	-0.23	20.62	1.56
636	4.69	-2.38	3.28	-2.82	3.06	0	-2.95	-1.28	4.21	-2.37	3.21	-0.02	0.6	2.91	-1.37	-0.69	1.63	-2.51	-0.3	-1.36	-0.82	0.54	0.82	-0.17	0.44	-34.19	-1.68	3.79	-2.55	3.16	-0.01	-2.88	-0.61	2.14	-2.3	0.14	-0.54	-3.38	1.39	1.12	1.05	1.02	1.01	-58.54	-0.01	0.67	0.86	-13.76	-1.76
637	0.73	-0.3	0.41	-17.66	-1.62	0.1	3.84	0.61	-2.27	2.27	0.29	0.83	-4.55	-0.27	-0.79	-1.52	-1.07	-0.91	-1.02	2.31	-0.23	3.3	-0.36	-1.91	-0.76	2.16	-0.27	0.5	-8.09	1.87	-3.41	-0.1	0.71	-4.66	-0.31	-0.8	5.4	1.56	0.25	0.87	0.95	-8.97	2.09	-3.53	-0.04	0.72	-0.3	0.41	-17.24
638	-3.08	-1.46	-0.19	0.82	0.93	0.97	0.99	-37.76	-1.92	-1.31	8.18	1.78	1.28	1.12	0	-18.21	1.54	-0.17	0.5	4.38	-1.37	0.24	3.08	0.68	-0.49	4.77	0.38	-2.04	-1.23	-1.09	-0.59	-0.97	3.35	-2.28	-0.19	-0.81	0.28	-7.13	0.35	-2.61	-0.52	-1.3	-1.07	-0.87	-0.98	0.27	0.68	3.81	0.85
639	0.69	-16.2	1.91	-3.63	-0.06	0.71	-4.72	-1.51	-0.3	0.77	1.35	0.91	0.98	1.06	-1.36	-1.11	-0.73	-1.04	-0.97	-0.99	0.22	0.65	0.83	0.92	0.96	-0.03	183.84	1.51	1.17	-0.07	0.5	-23.58	1.79	1.26	1.11	-15.26	2.12	0.02	-1.37	0.36	0.74	-0.2	15.01	0.42	-2.31	-1.27	4.87	-0.08	0.6
640	-0.67	-0.86	11.7	1.74	-4.18	2.56	-3.22	2.88	-3.05	-1.51	-1.2	11.88	1.84	1.3	1.13	1.06	0	1.03	-0.34	0.43	-0.33	0.36	0.68	0.84	0.92	0.96	-975.09	-1.98	3.98	-2.66	-1.45	6.4	1.73	1.27	-9.48	-1.81	0	-0.56	13.41	-1.85	3.55	1.53	0.08	-0.83	3.66	1.45	1.17	0.32	0.94
641	1.01	1	-27.04	0.03	-0.65	6.19	-0.23	0.56	0.81	-15.63	1.97	1.31	1.13	1.06	0	-30.2	-1.47	3.56	-2.49	-0.1	-0.79	-1.41	1.5	-0.27	0.47	-9.59	1.84	1.27	-7.18	2.27	1.38	1.16	1.07	1.04	0.03	-1.02	2.95	-0.2	-2.35	0.47	-3.15	2.06	-3.03	2.73	-0.03	3.14	-1.8	0.17	0.66
642	0.44	2.71	-1.52	0.23	2.97	0.68	0.9	1.24	1.03	0.96	1.01	-0.43	4.29	-0.3	2.77	1.31	-4.55	2.36	1.39	-6.6	-0.02	-0.71	5.23	-0.22	0.56	-6.72	-1.55	4.16	0.09	-1.69	0.37	-0.46	7.95	1.55	1.2	0.34	1.09	1.03	0.93	0.99	-3.64	2.27	0.18	-0.73	0.32	-7.26	0.34	1.79	-1.82
643	-0.44	-4.83	0.65	0.88	-0.19	-0.62	27.03	-1.84	3.68	0.07	1.55	-2.17	-1.3	0.08	5.7	1.36	1.13	0.58	1.05	1.02	-0.15	8.13	0.47	1.46	-0.48	-1.9	-1.14	0.2	-5.7	1.76	1.24	1.1	0.38	1.05	1.01	1.01	-14.01	-0.07	-0.7	5.68	0.28	0.78	-0.26	0.42	-0.32	-0.66	-19.62	1.18	1.06
644	0.01	-0.66	6.03	1.56	-4.28	-0.08	1.69	-0.37	-0.75	-2.18	-1.09	-1.03	-1.01	-0.89	-0.99	-1.01	-1	-1	9.47	-0.09	2.32	1.24	0.62	-1.39	2.61	-0.17	3.16	0.54	1.32	0.87	-2.02	0.26	-0.5	8.36	0.32	1.57	0.79	0.94	0.98	1.12	-1.18	0.31	-0.45	-4.55	-1.22	0.23	3.55	-0.53	2.93
645	1.58	1.21	0.16	-1.13	0.34	0.72	-11.78	1.95	-3.57	-0.06	-0.75	-0.9	0.13	0.58	0.8	-0.11	-89.92	1.45	1.15	0.55	1.06	0.95	-1.76	2.55	0.27	-0.68	-1.65	-0.87	2.34	-0.25	3.27	0.51	0.86	1.34	1.04	1.02	-8.44	-0.11	1.9	-0.37	-0.76	8.95	1.66	-4.19	-1.59	-1.22	10.29	-0.01	-0.65
646	-0.63	15.35	-1.88	-0.21	-0.83	-0.94	0.13	9.57	-0.53	-1.51	-1.1	4.41	-0.13	-2.27	-1.21	0.17	-5.69	1.74	-0.15	-0.64	11.31	1.66	-4.06	2.53	1.43	-0.01	0.54	-19.42	1.82	0.24	-0.74	-0.9	9.37	1.71	1.25	-0.02	-0.54	-8.67	1.28	1.09	-0.11	-0.58	-0.8	-0.9	0.06	117.42	0.53	-2.52	-1.3
647	-0.62	-4.46	1.28	1.09	1.04	-0.05	16	-1.58	-0.46	-0.89	0.27	-6.58	1.77	0.36	-0.71	0.34	0.7	-0.19	26.01	-0.4	-0.8	-1.63	-0.91	2.5	1.33	1.13	1.06	1.03	-0.01	44.89	0.5	1.49	0.83	0.96	1.1	0.98	-2.45	-1.32	5.21	1.64	-4.78	-0.02	0.71	0.88	0.95	-24.87	-1.87	-1.3	8.25
648	0.1	-1.53	-0.73	1.86	-0.28	-0.71	-0.87	0.11	-0.46	-0.73	165.84	-0.14	0.62	0.84	0.92	-0.07	-30.02	-0.54	-0.85	0.21	-9.32	1.7	-3.38	-0.14	-0.77	0.28	0.67	4.82	0.84	0.95	-0.17	8.84	0.46	0.83	1.48	-0.71	-0.89	0.17	-10.61	1.67	-0.14	4.2	1.37	0.51	-1.42	-1.12	0.13	0.6	0.81
649	2.38	0.19	1.37	1.1	0.81	-0.75	3.43	0.36	-0.62	-0.84	0.15	-15.12	-1.51	3.71	0.14	-1.7	0.36	-3.59	-1.38	4.37	-2.4	3.24	-0.02	-0.61	8.63	0.27	-2.07	0.34	2.14	0.75	0.93	1.18	0.97	0.99	-5.95	0.13	0.68	-0.26	11.5	1.53	0.41	-0.73	3.8	0.34	-1.91	2.23	0.33	0.84	-4.6
650	-0.34	-0.76	0.23	0.64	-29.65	1.85	1.28	1.12	-0.01	-0.52	-15.39	-1.23	-0.77	-0.95	0.25	4.23	0.66	-2.38	0.27	-0.5	0.32	0.68	7.78	-0.81	2.89	0.39	0.83	0.93	0.97	-0.06	27.09	0.48	0.83	-6.35	0.17	2.07	-1.86	-0.45	-0.87	-0.95	10.26	-2.07	-1.34	-0.1	-1.14	2.63	-0.2	3.15	-0.37
651	0.88	-0.07	-0.54	0.23	-427.88	-1.61	3.62	0.13	1.52	-2.15	0.19	2.65	1.23	-4.11	2.35	1.38	1.16	-0.01	-0.52	-13.12	0.74	1.27	1.05	1.02	1.01	0.91	1	1	-1.71	-0.59	-0.9	-1.19	-0.96	2.39	0.43	0.85	-4.87	0.18	0.7	-7.41	-1.61	4.22	-0.05	0.6	-7.66	-0.28	-0.78	0.25	0.65
652	0.71	1.92	-0.68	3.15	-0.25	2.96	0.53	0.86	0.94	1.32	0.97	0.99	1.02	1	-3.62	2.28	0.18	-1.51	2.34	-0.18	3.32	0.53	-0.55	-2.09	1.53	-0.24	4.1	-1.85	3.14	-0.08	0.58	-0.29	-8.26	-0.66	-0.89	-1.31	-0.95	2.5	1.33	0.41	0.91	1.13	0.97	-2.3	0.24	2.42	1.21	-0.18	5.55
653	1.95	-0.17	3.69	1.35	-0.14	-4.19	-1.31	3.85	-2.4	3.16	-2.83	3.04	1.5	1.2	0.01	1.09	1.03	1.01	-13.83	0.06	-2.21	-1.23	4.58	-0.1	-0.66	7.57	1.6	1.21	1.09	-0.02	-0.52	-17.54	1.26	-3.2	0.15	-0.56	7.79	0.3	-0.59	-0.83	0.15	12.55	0.59	1.38	1.08	-0.2	-0.64	-0.83	0.11
654	2.17	1.37	1.16	0	0.52	-0.25	-0.63	-44.48	-0.82	-1.18	1.73	-2.64	2.65	1.42	1.17	-12.05	-0.01	-1.84	2.05	0.4	1.28	1.07	1.03	1.01	-23.43	2.05	1.34	1.14	1.07	0	0.51	-92.17	-0.25	-1.74	-1.15	-0.75	0.72	0.9	0.95	1.4	-1.13	0.31	-0.44	0.33	0.68	-50.37	1.86	1.28	1.12
655	-1.07	-1.02	-0.97	0.7	1.43	-0.59	-0.84	8.44	-0.15	-0.7	-2.04	-0.87	0.43	2.49	0.76	-2.33	-1.29	-0.47	-0.92	3.76	-0.19	-2.23	-0.7	0.52	-4.54	0.28	-2.73	-1.3	-1.11	-1.05	19.79	0.03	1.88	0.69	-0.55	-1.99	0.59	0.85	-0.18	0.44	-26.94	-0.3	0.57	0.82	0.92	0.96	-60.13	2	0.04
656	-0.02	0.54	0.78	-38.37	1.92	-0.04	-0.59	-3.79	1.33	-3.05	0.15	2.47	1.23	-4.23	-0.17	0.67	1.77	0.86	0.96	0.98	1.1	0.99	1	-0.16	-0.61	-6.46	0.76	-2.88	-0.4	1.86	-2.29	0.16	-3.38	0.38	-2.93	0.32	-0.5	7.09	1.55	1.19	1.08	-0.02	18.09	0.5	1.47	0.84	-2.09	-0.5	-0.87
657	-0.38	0.52	-6.12	-1.52	4.18	0.1	1.58	-2.13	-1.29	-1.12	-0.4	-1.05	-1.02	-1.01	13.84	-2.08	-0.06	-0.8	0.3	0.69	-0.2	0.42	-61.36	-0.3	-0.77	6.23	-0.19	0.57	-0.31	11.69	-1.73	3.45	-2.59	-1.43	0.01	6.26	1.38	1.13	1.06	1.03	-34.2	-0.02	0.67	-0.29	9.74	1.53	1.18	1.08	-0.02
658	0.22	-3.81	-0.5	-1.37	-1.08	-0.85	-1.03	2.42	1.32	1.13	1.06	-0.02	-0.52	-0.76	-22.27	-1.12	0.29	0.7	-0.21	-0.62	51.41	0.2	0.74	-0.26	9.65	0.41	1.52	1.11	1.04	1.02	-20.98	2.06	0.04	0.8	-0.3	6.76	1.49	1.17	1.07	1.04	-0.01	-0.51	-34.84	-1.24	3.27	-2.41	0.07	3.05	1.28
659	3.96	-2.22	-0.18	-1.35	-1.09	0.16	-6.97	1.7	-0.15	-3.3	-0.64	2.25	1.28	-0.11	6.09	-0.42	-1.7	-0.79	-0.94	-0.98	-0.99	-0.99	51	-0.02	0.66	-0.29	0.4	0.71	0.86	-0.08	0.46	0.73	-0.13	0.43	0.72	-0.14	0.43	0.71	0.86	0.93	0.96	0.98	-1.05955e+06	1.99	0.01	1.33	-2.4	-0.36	-1.33
660	0.04	-0.49	-0.75	-0.87	0.06	525.38	1.47	-3.47	2.49	-3.09	0.03	-2.96	-0.59	-0.88	-1.29	0.71	-3.29	2.16	-0.11	-3.05	-0.63	-0.89	-1.27	1.38	-2.78	-1.4	-0.29	0.81	0.93	-8.46	0.12	-0.6	-2.38	1.43	-0.25	-2.94	-0.69	2.28	-0.27	3.29	0.5	0.85	0.94	0.97	-0.05	0.48	0.74	0.87	-405.84
661	-1.8	-0.02	-0.82	-1.28	1.55	-0.27	0.48	-9.42	-0.32	0.58	-5.31	-0.33	2.02	-0.33	3.39	-1.96	-1.28	6.45	0.06	-1.79	0.38	-0.46	0.34	0.69	-37.14	-1.79	-1.27	-1.11	16.19	1.87	1.3	1.13	0	0.51	-51.11	1.78	1.26	0.25	-1.18	2.69	-2.45	0.09	2.93	0.63	-0.52	0.37	-9.08	-1.55	-1.19
662	0.47	15.91	-0.71	-0.9	-0.96	14.98	1.81	1.28	-0.01	0.53	-0.26	0.38	0.69	0.85	0.92	-1048.31	1.96	-0.01	0.57	-11.95	1.86	1.28	1.12	-0.02	0.51	-44.94	-0.26	-1.72	0.45	1.93	-1.67	-1.19	-1.08	0.04	-0.5	-0.75	93.86	0.13	1.85	-1.96	0.19	-3.62	0.37	0.77	0.9	0.95	-0.05	0.48	0.74
663	-1.61	-1.21	8.24	1.76	1.27	0	-0.53	-9.02	-0.77	2.68	-2.27	0.11	0.64	0.84	-0.12	-0.57	-22.53	-0.79	0.41	-5.17	1.89	1.27	1.11	-0.02	-0.53	42.93	-1.79	0.08	0.61	3.69	1.16	-3.45	-1.47	-1.18	0.03	10.2	0.54	0.85	1.42	1.05	-0.26	-3.67	-1.26	-0.68	-1.09	2.33	-2.47	0.11	0.64
664	-0.76	-2.27	1.28	1.09	1.04	1.02	1.01	1	-0.01	-0.51	0.25	-0.38	0.31	0.66	1304.34	0.83	0.94	-0.17	-0.61	25.17	-1.84	3.67	0.07	1.55	1.13	1.05	-10.92	-1.78	-0.07	1.32	1.09	1.04	1.02	1.01	0.8	-1.04	-1.01	-0.97	1.29	0.78	-0.61	-1.7	-0.85	2.28	-0.25	-2.37	1.72	-2.91	0.11
665	0.59	1.46	0.86	1.09	-0.51	3.86	1.42	1.16	1.07	-18.94	-0.02	-1.88	-0.69	-0.92	5.15	0.22	0.77	0.9	-12.25	-1.76	-0.12	0.79	1.34	-1.56	-1.16	-0.62	1.28	1.08	1.04	-0.06	0.49	-40.99	1.77	0.26	1.25	-0.39	0.43	-8.72	1.83	-3.42	0.06	2.63	1.25	1.09	-0.07	10.42	0.49	-0.52	0.36
666	-1.38	-0.14	-0.89	0.31	-5.88	1.81	1.25	1.11	1.05	-28.59	0.01	2.06	1.21	-4.61	2.31	-3.26	0.02	-2.89	1.83	0.42	0.87	0.95	-10.09	-0.12	-1.74	-1.16	-0.72	0.73	0.9	-0.16	-0.6	-0.81	-8.4	-1.09	3.15	-0.18	0.55	0.8	-0.15	0.44	-60.78	1.74	1.24	1.1	-15.53	-1.86	-0.02	1.31	0.81
667	1.04	1.02	1.01	-169.86	0	2.01	1.2	1.08	-0.07	0.49	-31.27	1.78	0.26	1.25	1.07	0.85	-0.75	0.36	-0.4	0.34	12.89	1.31	0.68	-1.54	0.3	2.55	-0.52	0.44	-0.36	12.56	1.58	1.2	1.09	0.36	-1.09	-0.92	1.69	-2.57	2.65	0.14	-1.56	-1.14	0.14	-6.74	-1.44	0.14	3.88	1.3	1.11
668	-0.75	3.16	-0.24	-2.2	-1.19	-0.71	0.71	-3.58	2.14	-0.1	3.57	-1.81	3.07	-2.64	3.02	1.49	-0.01	-5.86	0.46	0.81	-7.11	0.17	-0.58	6.56	-1.94	-0.25	0.73	0.89	-9.6	2.05	0.12	1.33	-2.33	-1.32	5.49	1.65	-0.02	0.55	-0.27	0.38	0.7	-130.12	-1.83	3.87	-0.03	2.71	0.6	-0.54	0.37
669	1.02	0.82	1.01	1	0.99	-0.77	0.36	-0.4	12.5	-1.78	-1.25	-1.11	0.02	14.87	-0.49	0.49	0.78	0.9	-0.08	-30.49	-0.55	-1.44	1.83	-2.68	-1.4	-0.23	1.26	0.82	0.96	1.07	0.98	-0.42	0.41	-9.19	-1.56	-0.35	-0.88	4.01	-0.19	0.55	2.76	1.16	1.06	1.03	-0.05	-17	-1.44	3.58	-0.11
670	-1.23	-1.1	-0.29	0.92	-0.33	-0.71	0.2	0.61	-54.34	-1.77	0.07	3.85	1.31	1.11	0.6	1.05	1.02	1.01	0.96	1	1	-0.58	3.73	1.42	1.16	-9.41	-0.04	0.68	-5.41	-1.53	-1.19	8.98	-2.21	3.58	-2.76	-0.01	1.47	-0.37	0.45	0.75	3.79	1.11	1.04	1.02	1.01	1	-65.87	0.01	2.02
671	0.25	-0.48	9.61	-1.84	-1.27	-0.27	1.2	-2.68	-0.34	-1.37	-1.09	-1.04	-1.02	-0.82	-1.01	0.35	2.84	-1.58	0.22	-0.49	0.31	10.06	1.31	-0.21	4.81	-0.37	-0.78	-0.9	-0.95	34.59	0.05	-0.66	5.79	1.55	1.2	0.29	1.09	1.03	0.93	1.01	1	-0.16	8.02	-1.69	-1.22	0.06	-7.87	1.64	1.2
672	-0.72	3.64	1.44	1.16	1.07	1.03	-0.01	40.22	-1.52	3.46	0.17	-1.69	0.36	-0.46	0.34	8.05	1.29	0.68	0.94	-4.16	0.18	2.21	-1.82	-1.23	-0.46	-0.93	3.61	1.46	1.17	1.08	-20.02	-1.89	-1.31	-0.02	-0.9	0.32	3.41	0.7	-0.48	-0.78	0.18	0.6	12.05	0.8	-0.41	0.4	0.72	0.86	0.93
673	3.56	-2.22	3.1	-2.78	3.02	-2.94	3.01	-2.99	0	3	1.29	1.11	1.05	1.02	-0.02	0.5	38.99	1.25	1.08	-0.11	8.8	1.46	-3.78	2.46	0.09	1.41	0.79	-0.56	-0.82	-0.92	21.91	0.08	-0.65	-0.85	13.36	1.76	-4.14	-1.59	5.18	1.67	0	-0.56	-0.79	-0.9	-4.94	-0.95	0.36	-5	-1.45
674	-17.49	1.22	1.07	-7.12	-1.69	-1.25	-1.11	18.2	1.89	1.31	1.13	1.06	-33.84	0	-1.94	2.02	1.28	1.11	-0.03	0.5	0.76	-0.13	-88.68	-1.43	-1.14	7.47	-2.2	-1.37	-1.15	14.17	0	-1.87	0.39	0.76	-0.21	-0.62	-8.87	-0.82	0.4	0.75	-0.19	0.43	0.72	-106.76	1.87	-3.82	2.62	0.03	1.44
675	-0.37	-2.25	-1.18	0.2	0.64	0.83	-34.4	1.95	-3.8	0.02	0.62	2.65	1.14	-0.24	-3.58	1.59	-3.06	-0.21	-0.79	0.28	0.67	0.84	0.92	0.96	-0.02	205.07	1.51	-0.16	-0.64	0.23	12.52	-1.43	0.21	-0.49	-0.76	-0.88	-0.94	-4.47	-0.97	2.94	1.39	-5	2.38	1.4	1.16	1.08	0.05	0.97	0.99
676	-33.79	2.05	1.34	1.15	-15.53	2.14	-3.76	0	0.61	-8.18	-1.6	0.08	-4.68	1.73	-0.16	4.01	0.51	-2.14	2.25	-0.14	0.54	0.79	-0.14	0.44	-71.3	-1.7	0.09	3.75	1.3	0.61	1.11	-0.41	4.21	0.42	0.83	0.93	0.97	-26.34	-0.05	-0.69	0.28	5.84	0.66	0.89	-6.22	2.11	1.34	1.14	-13.97
677	-0.28	5.36	1.44	-4.07	2.44	1.4	1.17	1.08	0	-26.11	-1.47	3.57	-2.48	0.05	3.11	-0.45	-0.8	-1.76	-0.91	0.41	2.55	0.75	0.93	-5.84	2.13	-0.06	0.56	0.8	0.9	0.95	-108.41	-0.03	-1.95	2	0.41	-1.64	-0.66	1.81	-0.29	3.6	-1.92	-1.27	-0.34	1.23	-2.66	2.47	1.39	-6.03	-0.04
678	0.88	0.96	1.2	-0.81	3.18	1.4	-4.82	-1.62	-1.23	9.83	-0.01	-0.65	-0.85	-2.21	0.83	1.19	1.04	-0.22	-4.29	-0.65	0.49	-4.94	-1.47	-1.17	8.89	-0.04	-0.66	0.28	0.66	-29.1	1.86	-3.71	0.04	2.63	-0.43	-0.79	0.21	-0.43	-11.65	0.69	1.33	1.06	-4.39	2.26	-0.06	3.51	-1.79	-1.23	0.07
679	1.07	1.03	1.01	-59.21	2.02	-3.92	0	2.68	1.26	0.62	-0.73	-0.9	-0.95	18.67	-0.07	-2.03	1.94	1.26	-6.05	0.06	0.65	-0.27	-0.66	0.19	30.68	-0.59	-0.86	-0.94	0.09	-17.64	-0.47	-1.5	-1.1	-0.83	-1.04	2.4	-2.43	-0.22	-1.37	0.4	2.21	0.76	-0.48	4.6	-1.96	3.2	1.49	-0.03	-5.49
680	7.28	-0.47	-0.82	0.21	-10.19	0.38	-0.52	0.34	0.69	-28.04	0.17	1.88	0.72	-2.05	-1.25	-0.53	0.78	1.32	1.05	0.92	-1.47	-1.14	-0.68	0.78	0.92	-8.11	2.08	1.33	-7.11	-1.74	-1.27	-1.12	18.55	1.9	1.31	0	-1.13	0.35	2.68	-0.55	3.05	1.36	-4.66	-1.6	-1.22	-1.1	-1.05	-1.02	79.52
681	-2.01	-1.33	-1.14	-1.07	-0.01	-0.97	0.33	-5.16	1.85	1.26	1.11	1.05	-0.01	-0.51	0.25	-0.38	314.32	0.31	0.77	0.9	1.68	0.95	0.99	0.99	-14.02	-0.07	-0.71	0.28	-9.31	1.74	-3.39	-1.5	5.33	1.67	0.03	-0.83	-1.26	-1.04	0.23	0.66	0.84	-35.89	-1.85	-0.1	0.78	-0.32	0.41	-14.51	-1.61
682	15.57	0.52	-0.51	-2.42	1.51	-2.93	-1.43	5.33	1.66	0.05	1.24	-0.36	-0.74	-2.48	-1.1	-1.04	7.77	-0.09	-2.15	-1.21	-0.67	-0.95	-1.08	-0.98	2.32	0.43	-1.77	-1.19	-0.63	-1.08	-1.02	-0.95	-1.01	-1	5.99	-2.17	-1.35	-1.15	13.87	-2.14	0	3.72	1.32	1.12	0.58	1.05	1.02	1.01	-13.48
683	-1.37	0.01	-7.22	-1.4	0.16	-4.83	-1.4	0.14	-5.02	0.4	-2.75	-1.32	-1.12	9.79	-2.16	0.02	3.6	1.31	0.59	-0.72	0.35	3.66	1.24	-3.72	-1.5	4.96	1.64	1.24	-9.87	0	2.22	1.22	-0.16	5.81	1.42	0.48	-0.73	3.73	-2.14	3.12	-2.75	0.03	-3.13	0.42	1.8	-1.74	2.79	-0.12	-0.65
684	0.71	-2.65	2.25	-0.12	3.45	0.54	-0.54	-0.81	11.71	0.17	1.72	-0.42	-0.78	-0.9	0.1	-23.86	-1.51	-0.46	-0.89	4.12	-2.19	-0.19	-0.81	4.35	-2.14	-1.33	6.6	0.03	-0.69	-1.77	0.65	1.46	1.08	1.03	0.87	0.99	1.01	-1.59	-0.63	0.62	1.72	1.11	1.04	1.02	-0.05	-0.54	58.92	-1.78	-0.24
685	0.19	-0.5	10.32	-1.84	3.48	-0.06	2.83	0.59	1.28	0.88	-0.51	0.39	4.15	0.72	-2.46	2.28	-2.89	0.06	2.81	1.26	-0.16	5.45	-1.75	3.23	1.48	-0.03	5.67	-0.45	0.49	-0.35	0.37	-23.65	1.72	-0.11	4.21	0.53	0.86	-5.72	2.1	1.33	1.14	-0.01	0.51	0.76	-0.13	0.44	0.72	126.37	0.86
686	-1.17	-1.04	0.19	0.63	0.82	-42.52	0.1	1.93	-1.95	0.19	2.79	0.67	1.24	1.05	-0.2	0.46	6.53	0.74	-0.44	-2.59	1.54	-0.23	-2.95	-1.24	-1.09	8.64	1.74	0.08	-1.31	2.47	1.34	-5.41	-1.65	0.02	0.57	-14.59	-1.67	3.96	1.57	-0.02	5.32	-1.67	3.2	-2.58	0.05	0.61	0.82	-0.13	28.16
687	1.88	-3.84	-0.04	0.72	-4.77	2.07	0.22	1.32	-2.28	0.2	2.56	0.68	1.23	1.05	0.91	0.99	-0.26	-0.67	-0.85	0.1	35.04	0.56	1.43	-0.51	0.42	3.53	-1.47	3.05	1.44	-0.05	0.53	-0.27	27.75	1.59	0.38	-1.45	0.33	-3.94	-0.46	-1.4	-1.09	-0.84	-0.98	3.83	-0.18	-0.69	-0.86	-2.25	0.85
688	1.46	-3.15	0.13	2.51	-1.79	0.19	2.92	-1.68	-0.49	-0.89	0.26	-0.43	-0.73	-6.81	-0.87	-0.96	0.17	-0.46	0.3	22.35	0.65	0.89	-6.54	-0.19	1.93	0.64	0.9	-0.23	7.44	0.44	0.82	0.93	0.97	-28.15	-1.89	4.09	1.6	0.02	-0.84	3.7	1.45	1.17	1.08	1.04	1.02	0	0.5	-0.25	-240.47
689	-1.31	-1.04	-0.95	0.65	0.87	0.94	0.97	1.54	-0.94	-0.98	0.15	-0.46	-9.26	0.7	0.9	-0.18	-0.62	0.22	0.61	0.81	0.9	26.08	0.95	0.98	-6.94	-1.66	0.04	4.42	1.34	-3.91	-0.17	-1.53	-0.77	-0.94	0.22	5	-0.55	-0.84	7.18	-2.06	-0.16	-0.82	-1.33	1.51	-2.74	-0.27	-0.81	0.27	-7.57
690	-2.22	0.87	-3.04	-1.39	4.9	-2.39	-0.06	1.45	1.12	0.76	0.97	-3.73	-0.28	1.83	-0.34	-2.23	1.68	-0.22	-0.68	-2.89	-1.13	0.26	0.68	0.85	-0.1	-31.07	-1.43	-1.14	-1.06	-0.56	-1.03	-1.01	-1	-0.97	-1	0.31	-5.29	-1.45	4.09	0.12	-0.69	-0.87	0.14	-0.45	-14.82	0.7	0.9	0.96	-0.09
691	0.85	0.94	0.97	-0.06	0.48	-73.83	1.75	-3.7	2.59	0.05	0.77	1.43	-1.5	-1.15	-1.06	-0.64	1.13	0.89	0.98	0.99	1.04	1	1	-6.33	-1.64	-1.23	-1.1	-0.16	0.94	-3.16	-0.33	-0.81	0.26	5.06	-0.57	2.83	-0.28	3.05	1.33	0.51	1.12	-0.39	-2.41	-0.75	2.29	-2.33	2.84	0.13	0.78
692	-1.66	0.02	4.75	-0.46	-0.81	-0.92	-0.96	-0.98	-1.66	-1.01	3.07	0.32	0.82	0.92	0.97	1.41	1.02	1.01	-7.34	-1.68	4.41	-2.53	0.01	-3.3	1.77	-3.04	-0.17	-0.78	-1.46	-1.06	-0.91	-1.02	-0.98	-1.01	-1	0.19	-7.14	-1.46	-0.46	1.43	-0.32	-2.52	1.64	1.19	-6.4	-1.68	4.58	0.02	-1.66
693	-1.5	-1.13	0.13	5.64	0.6	1.34	-1.86	-0.5	1.7	-0.31	3.67	0.47	-2.06	-0.57	-0.89	-0.95	-1.24	1.2	1.06	-6.57	-1.66	-0.13	0.8	0.92	-0.14	11.52	0.46	0.83	1.49	-0.71	-0.9	-0.95	17.04	-0.07	0.63	-6.27	-1.56	4.24	-2.48	3.22	-2.85	0.01	3.05	-1.79	-1.23	-0.43	-1.1	2.56	-2.43
694	-1.76	-0.18	-0.84	4.01	-0.2	2.76	-0.37	-0.76	8.08	-2	-1.31	-0.18	-1.13	-1.04	6.13	-0.11	-2.18	-1.21	0.17	4.41	-0.52	-1.59	0.52	1.75	-1.66	-1.19	0.1	0.58	-20.66	0.22	-2.32	0.36	0.75	2.05	0.89	0.97	1.09	1.01	1	-8.28	-1.71	4.36	-0.02	-2.54	-1.25	-1.09	-1.04	-0.63	-0.98
695	3.49	0.17	1.5	1.12	-0.16	0.47	6.59	-1.34	0.24	3.15	0.68	0.9	1.25	0.96	-2.47	-0.41	1.78	-0.32	-0.73	9.47	-1.97	-0.18	0.75	-4.05	-1.47	-1.17	0.04	0.54	0.78	-0.12	87.72	-1.57	-0.44	-1.19	-0.89	-0.97	-1.05	-1.01	-1	8.67	-2.12	0.04	0.59	-10.97	-0.26	0.6	0.83	-12.87	0.13
696	-0.52	0.5	-0.36	0.37	10.2	0.69	-0.45	5.16	-1.91	3.25	1.49	0.12	1.19	-2.53	0.2	-3.2	0.37	1.9	-0.51	-1.75	-1.12	0.2	4.18	1.29	-3.8	0.12	-0.58	0.3	0.67	-0.19	48.84	0.41	1.57	0.81	1.12	1.03	-0.2	6.77	0.46	1.46	1.1	-0.18	6.32	1.44	1.16	1.07	1.03	1.02	-0.01
697	5.64	1.41	0.5	1.15	0.91	0.98	1.04	1.01	-0.26	5.83	1.45	1.16	-0.06	9.37	0.5	-0.52	-2.34	1.51	-0.24	0.48	0.76	4.14	-0.82	-0.94	7.1	1.66	1.24	1.1	-18.03	0.01	2.11	-1.96	0.18	2.83	1.24	1.09	-0.08	0.49	-27.72	-0.27	-1.69	-0.76	-0.94	-1.14	-1.02	3.77	1.48	1.18	-0.03
698	0.45	0.83	-0.23	8.69	1.5	-0.13	4.73	-1.75	-0.4	-1.23	-1.06	-0.87	1.36	-0.3	-2.71	1.63	1.19	0.53	0.94	0.98	-0.13	10.41	1.48	1.17	-0.06	-0.56	-7.99	1.27	-3.14	2.44	-0.07	-3.03	-1.28	4.12	-2.37	3.2	0.05	1.51	0.75	1.13	1.03	0.94	-1.39	0.3	2.7	-1.63	2.96	0.21	-0.68
699	-0.9	239.33	-1.95	0.02	3.93	-0.45	-1.71	1.76	-0.23	-2.77	0.5	0.82	-0.2	11.11	0.43	-2.29	2.18	-2.85	0.08	-3.07	-0.57	2.11	1.25	0.54	-1.33	-1.1	0.13	-7.57	-1.45	3.84	-0.09	-2.46	1.82	1.24	1.1	-12.98	-0.04	1.89	0.67	1.19	1.05	-0.19	-0.63	-0.82	41.92	-1.94	0.04	3.81	1.32
700	-1.2	-1.08	15.2	0.03	-1.91	-1.19	-0.67	1.38	-2.64	2.53	0.17	-1.56	2.31	-0.18	-2.64	-1.23	4.13	0.18	-1.77	-0.67	1.89	-2.4	0.14	2.73	-0.47	-0.8	7.85	0.2	0.75	1.65	0.9	1.08	0.97	-0.48	-2.1	-1.15	-1.06	-0.79	-0.98	3.44	0.3	0.8	-0.26	7.98	1.5	-0.13	-0.62	13.42	-0.21
701	-0.19	-4.87	1.56	-0.2	-0.66	-3.15	-1.14	-0.84	-0.97	4.17	0.25	-1.85	2.21	0.35	0.84	-4.61	2.14	-0.08	3.61	1.33	-4.13	0.1	2.39	1.23	1.09	-9.3	2.15	-0.02	-0.59	-3.57	1.34	1.11	-6.78	2.2	1.36	1.15	-14.03	2.15	-3.73	-1.58	5.46	-2.45	-1.42	6.76	0	-1.74	-1.17	-0.7	1.37
702	0.41	2.14	1.17	-4.06	0.13	2.32	1.22	-4.32	-0.17	-0.76	-0.9	11.77	-2.04	3.61	0.04	-0.72	0.3	-7.9	1.77	1.24	0.35	-1.21	2.68	-2.46	0.09	2.93	0.63	-2.18	-1.27	0.11	-0.5	-0.76	38.93	1.82	1.28	1.12	1.06	1.03	-65.31	0	0.67	0.86	1.97	0.93	-0.38	-0.74	12.34	0.19	0.74
703	-27.6	-0.15	2.08	-2.07	2.81	-0.09	3.09	-0.4	0.48	-6.67	-1.53	-0.34	-1.19	-1.05	-0.88	0.75	0.91	0.96	0.98	0.99	1	-149.78	-0.01	-0.67	-0.86	-0.93	0.06	-33.77	-1.51	3.59	0.16	0.77	1.51	-0.66	3.27	0.39	0.83	0.93	1.4	0.97	-0.38	0.42	0.73	0.87	-54.75	1.95	0.08	1.31	1.09
704	0.94	0.99	-4.91	-0.21	0.65	0.85	-11.83	-1.74	-1.26	8.48	0.02	-0.69	-0.87	0.14	12.53	1.39	0.58	1.13	-2.3	0.22	2.49	-1.73	-0.49	1.62	1.16	1.06	-0.06	0.49	13.04	-1.29	3.2	-0.15	0.56	0.8	-0.14	-18.55	-1.4	0.19	-4.68	-1.4	-0.49	-0.91	-0.97	-0.98	19.36	0.06	1.85	0.7	1.18
705	1.02	1.01	0.97	-0.83	-1.21	1.65	1.18	0.59	-0.79	0.35	-6.01	1.83	-3.29	-1.5	-0.13	0.83	-0.32	6.13	-1.81	-1.25	-0.34	1.21	1.06	-6.19	-1.65	0.04	0.58	-0.26	0.39	-51.43	1.71	1.24	1.1	0.31	1.05	1.01	-6.56	-1.65	4.47	0.04	1.62	1.14	0.73	-0.74	-0.91	8.32	1.69	1.24	-0.02
706	3.78	1.32	-0.16	5.18	0.49	0.84	0.93	-13.02	0.09	2.04	-0.43	0.46	-0.35	-7.14	-0.69	-1.28	1.81	-2.64	2.68	-2.91	-0.06	-0.76	0.29	4.55	-1.5	-1.16	-0.57	1.25	1.07	-0.13	0.48	-20.33	1.78	0.27	0.85	1.26	-0.65	-1.51	-1.09	-0.87	1.46	1.13	0.69	1.05	-0.39	-2.52	-0.75	0.48	-0.38
707	1.09	-0.2	6.05	-1.75	3.27	-0.08	-0.64	0.26	8.41	1.32	-0.2	-3.54	1.62	1.19	-6.63	2.24	0.06	1.37	-0.37	-2.32	-1.18	4.02	1.52	1.2	0.2	0.93	1.09	-0.62	-1.61	-1.1	-0.85	1.47	-2.64	0.16	-0.54	-3.15	-0.79	2.51	0.44	-1.82	-0.62	-0.9	0.24	0.65	0.83	4.87	-1.12	-0.88	1.64
708	1.49	0.65	-0.63	-0.85	9.59	0.16	-0.64	5.37	0.31	1.52	-2	-0.44	-0.86	0.26	0.66	-0.21	0.41	0.71	0.85	-0.07	-348.84	-0.54	2.53	-0.29	3.16	-0.34	0.5	-6.88	-1.54	0.1	4.12	0.61	1.31	1.07	1.03	0.88	-1.19	-1.06	-0.84	1.29	1.09	-6.26	0.1	2.2	1.21	0.67	0.95	1.08	1.01
709	0.76	0.88	0.94	0.97	-353.22	1.99	-0.01	-0.57	0.27	11.98	1.33	0.64	-1.53	-1.14	0.12	-0.48	-0.75	44.4	-1.9	0.05	3.79	-1.7	-0.46	1.57	1.15	1.06	-11.8	-1.8	-0.06	1.32	-0.36	4.05	-0.33	-0.75	7.54	0.23	0.76	1.63	1.08	-3.74	-1.49	0.06	0.58	4.85	1.18	0.8	0.96	-0.25	-4.19
710	-0.87	0.57	-3.89	-1.43	4.47	-2.42	3.25	0.03	1.52	-0.38	0.45	0.75	-0.16	-20	-0.59	0.48	-5.31	-0.37	-1.49	-1.11	4.76	0.18	1.57	1.13	-0.16	0.47	-16.26	-0.3	-0.77	-1.64	0.69	1.4	-1.67	-0.57	-1.19	-1.05	-1.02	-0.9	-0.99	-1	-1.01	1.26	-0.31	-0.71	0.21	-17.15	1.66	-3.48	2.56
711	371.99	0.03	0.68	1.96	-1.42	-0.67	-0.93	4.44	-2.19	-1.35	6.61	0.03	-0.69	-0.87	-1.77	1.21	1.07	-0.13	8.28	-1.67	-1.21	7.08	-0.05	0.62	0.83	2.37	0.92	-2.72	-0.38	-0.83	0.26	0.66	-20.35	-0.2	-0.74	-1.74	-1.08	0.25	-0.45	-5.49	1.37	1.12	1.05	1.02	0.67	1.01	1	-0.15	8.73
712	-0.02	-0.63	-2.42	-0.84	0.43	2.5	-0.58	-0.85	7.72	-2.05	-0.15	-0.82	-0.93	-0.97	0.06	-0.48	0.27	0.64	0.82	-643.05	0.09	1.91	-0.42	-1.97	-1.15	4.15	-0.13	0.58	0.81	-17.37	-0.14	0.63	2.03	0.84	-2.42	2.35	-0.12	-2.87	0.47	1.74	-1.73	-0.52	-1.21	0.43	-0.42	8.32	-1.83	-1.26	-1.11
713	-0.23	-0.81	4.5	0.28	1.51	-2.04	2.66	0.21	0.8	-0.28	-4.64	1.51	-0.21	-0.67	-0.85	0.11	-0.45	85.54	-1.74	-1.24	-1.1	15.59	0.02	1.87	-2.04	-1.28	-1.11	12.24	1.82	1.29	0	0.53	-26.03	1.8	1.26	1.11	1.05	-30.86	-0.01	-1.93	-0.68	1.99	-0.28	3.46	-1.92	-1.27	6.48	-2.28	-1.38
714	-0.94	-0.97	-0.99	-0.99	66.48	1.95	0.02	1.32	-2.4	-1.33	-1.13	0.03	-0.51	0.26	-0.38	0.32	127.46	1.34	-0.22	0.48	-11.37	-1.61	-1.21	8.22	1.76	1.27	-9.02	-0.01	-1.8	2.07	-0.18	0.52	-9	1.87	1.27	0.26	1.12	-0.36	-0.73	11.48	0.2	-0.62	-0.84	-2.04	1.22	0.81	-0.62	3.8	0.37
715	8.13	-1.67	-1.21	-1.09	-1.04	-1.02	-1.01	119.43	-2.01	0	-1.34	-1.09	5.59	-2.22	3.35	1.53	-5.58	-0.01	-1.69	2.12	1.29	-5.79	-1.67	4.7	0.02	1.64	-2.14	-1.3	5.76	0.08	0.73	1.67	-0.66	-1.45	1.67	1.19	0.57	0.94	1.08	1.01	-4.1	0.16	-0.57	-2.73	-1.16	3.64	-0.15	-0.68	7.98
716	0.05	0.54	-37.2	-1.73	-0.24	1.4	-0.34	3.97	1.4	0.45	0.9	-3.92	0.19	0.7	-7.76	-1.62	4.2	-0.05	2.65	-1.88	-0.41	1.6	0.68	-0.59	0.37	-0.38	-0.7	0.17	39.65	-0.58	-0.86	6.65	0.2	-0.63	-0.85	-1.94	1.22	-2.93	-0.29	1.75	1.18	1.07	-0.06	-11.06	1.54	-0.18	-3.33	1.65	1.2
717	1.68	0.55	-1.67	2.43	-2.65	-1.42	-1.17	11.92	1.83	1.29	0.01	0.9	1.13	0.96	0.99	1	1.02	-1.17	2.86	0.32	-0.65	4.55	-0.24	-2.05	-1.18	4.34	0.18	-0.66	-1.79	-1.1	-1.04	-0.86	-1.02	-1.01	-0.99	-1	-1	-1	-1	-1	-1	-1	-1	-1	-1	0.15	-8.85	1.67	1.21
718	-0.75	0.43	-0.39	10.3	0.35	1.57	-1.93	0.21	-0.51	-0.77	-0.89	-0.95	-0.97	-3.62	1.02	-3	2.34	0.2	0.81	-0.28	-4.45	-1.27	-0.68	-1.1	-0.94	-1.03	2.07	-2.49	-1.38	5.79	-2.35	-0.03	-1.4	2.32	-2.58	2.83	-2.89	2.96	-2.97	2.99	0	-2.99	1.8	-3	2.65	1.43	1.17	-12.29	2.17
719	21.25	1.9	1.31	-8.39	0	-0.69	0.29	0.67	-0.19	0.41	-80.42	1.72	1.24	-7.64	2.25	1.38	1.16	1.07	1.04	-56.8	-1.96	-1.33	8.14	0	2.28	0.64	0.9	0.96	0.98	0.99	-51.26	-0.02	-1.94	2	-2.78	-1.43	0.04	5.64	-1.62	-1.2	0.07	6.89	1.37	1.13	-0.08	9.15	-0.44	-0.81	-0.92
720	0	-0.67	-1.99	1.43	0.67	-0.63	3.91	-0.25	-0.72	-0.88	-0.94	-2.08	-0.97	2.87	1.38	1.15	-10.4	2.17	-3.63	2.74	-3.14	-1.52	0	0.85	1.21	-0.62	3.47	-2.1	-1.32	6.42	-2.31	3.44	1.55	0.01	1.21	1.06	0.85	-0.76	3.37	1.42	1.16	1.07	1.03	-40.31	-1.94	-1.32	-1.14	-0.01	0.94
721	-1.06	5.34	-0.12	-0.68	-2.22	-0.86	-1.12	1.81	1.21	0.54	1.09	0.94	-0.56	-0.83	-0.92	20.74	-2.01	-1.33	-1.14	-1.06	30.56	-2.06	0	1.35	1.09	-0.15	7.15	-1.7	-1.22	-0.41	-1.09	-1.03	0.15	-0.47	20.22	-0.27	0.57	0.81	0.91	0.96	-63.99	-1.94	4.02	0.01	1.6	-2.18	-0.38	0.66	0.86
722	1.16	-4.79	2.29	1.37	1.15	-0.01	13.65	0.51	0.84	1.45	-0.72	3.23	1.4	-0.09	0.51	-14.96	-1.65	-1.22	-1.1	-0.28	0.93	-0.33	0.42	0.73	-0.16	0.43	0.72	-232.82	1.86	-0.05	-0.59	0.26	-19.78	1.67	-3.51	2.57	-3.1	2.88	-3.03	-1.5	-1.2	0	0.52	-0.26	59.57	-0.37	-1.64	-1.13	-1.05
723	-2.16	3.7	1.57	1.22	0	1.1	-2.75	-1.37	-1.15	-1.07	21.66	1.9	-4.17	2.62	-3.23	-1.53	-1.21	11.59	-2.19	-1.37	-1.16	-1.07	29.46	-2.07	0	-1.35	-1.09	0.15	-0.47	-0.75	43.7	-1.9	3.78	-2.64	-0.03	1.47	1.12	-0.15	6.84	0.48	1.44	-1.91	2.67	-2.71	2.92	1.48	-0.01	-5.91	-1.38
724	0.42	1.25	1.06	1.03	-11.41	-1.78	-0.08	-0.83	-1.28	1.54	-2.72	-0.27	-1.4	-1.1	-0.81	-0.97	-1.04	-0.99	2.31	-0.23	3.3	-1.91	-1.27	6.45	-2.28	3.44	1.54	-5.59	2.43	1.42	0	1.17	1.05	0.87	1.02	1.01	-6.01	2.17	0.12	0.81	1.35	-1.51	-1.15	6.14	-0.08	-2.23	-1.22	-1.08	-1.04
725	-1.48	5.89	-0.01	0.63	-7.21	1.95	-3.4	-1.52	-1.2	-1.09	-1.04	0	-0.5	-0.75	-0.88	662.88	-1.94	-0.06	-0.81	0.3	-6.65	-1.48	-1.17	8.41	1.75	0.05	1.27	1.08	0.83	-1.33	0.31	-0.46	-0.75	0.16	0.59	0.8	-198.55	0.11	1.9	1.18	1.07	-0.07	11.35	-0.45	2.59	-0.31	-2.12	1.73	1.21
726	0.51	-0.27	-28.89	1.39	-3.33	-1.47	-1.18	-0.21	0.9	-0.33	0.42	0.73	0.87	-0.08	0.46	0.73	76.13	0.87	-0.38	0.41	-0.34	0.35	0.68	21.1	0.84	0.95	0.98	-0.08	-14.72	1.51	1.17	1.07	-0.04	0.5	0.75	16.03	-0.86	2.89	1.38	1.14	1.06	1.03	-42.18	2.04	1.34	1.15	0	15.64	0.52
727	-0.69	-1.51	0.6	0.85	0.93	-0.08	0.47	-0.27	-0.64	0.18	0.59	-0.2	0.4	0.7	1517.77	-1.15	-0.85	0.63	1.62	1.1	-4.07	-1.52	-1.19	9.82	1.8	1.28	1.12	-17.75	2.12	0	0.58	0.8	3.79	-1.16	-0.85	-0.97	0.24	-0.44	15.12	1.63	1.21	1.09	-0.02	0.51	0.76	0.88	-0.06	-0.53	-0.77
728	-0.08	-0.72	-1.69	-1.09	3.78	-2.3	3.14	1.5	0.07	1.2	1.06	-5.95	-1.63	4.54	-2.5	3.27	1.53	0	5.75	-1.64	-0.46	-0.88	-0.96	-0.98	-0.99	-1.2	-1	-1	6.82	-2.15	3.43	1.54	-0.01	-5.53	-0.55	2.3	-0.29	3.26	-1.95	0.14	-0.53	-0.78	23.35	-1.93	-1.3	7.58	-2.28	-1.39	-1.16
729	-2.11	-1.31	-0.28	1.23	1.07	0.83	-0.77	-0.92	-0.96	-0.98	36.08	0.04	0.68	-5.88	2.01	0.22	-0.73	-1.48	-1.07	3.98	-0.15	0.57	-7.32	0.25	-0.56	-0.81	15.24	-1.97	-0.13	0.76	-4.03	-1.47	4.58	-2.43	3.27	1.52	-5.7	0	-1.7	-1.16	4.95	1.59	1.22	-9.56	-1.8	-1.28	8.9	0	-2.25
730	3.15	-1.88	-1.26	-1.11	-0.38	1.11	0.91	0.98	-4.43	2.22	0.16	0.81	1.35	-1.5	-1.15	6.15	1.66	-4.58	-1.63	-1.24	-1.11	-0.03	-0.95	-1.05	0.61	1.64	-0.58	-1.62	1.67	0.56	1.19	0.9	1.05	-2.04	2.51	-2.76	2.88	1.47	1.19	1.09	1.04	-47.96	-1.96	-1.32	8.17	0	1.78	1.17	-4.87
731	-0.07	-1.27	0.37	-0.44	-4.09	0.64	1.42	0.87	-0.48	0.39	0.72	0.87	0.93	0.97	0.98	0.99	-0.01	836.29	1.5	-0.17	-0.64	0.23	12.5	-0.59	0.46	0.77	-13.82	-0.17	2.04	-0.36	-0.75	-0.89	-0.95	41.45	-2	-1.33	-1.14	15.59	-2.13	3.76	-2.72	-1.46	-1.19	12.64	1.85	1.3	1.13	1.06	1.03
732	0.45	0.84	-5.53	2.1	-0.07	3.67	-0.42	2.89	-2.06	-0.31	-1.3	-1.08	-1.03	-1.01	-1.01	48.26	1.94	0.02	-0.8	3.97	-2.16	-1.33	6.52	-2.31	-1.39	-0.03	1.17	-0.35	4.37	0.44	1.42	1.09	1.04	-10.37	2.11	-3.6	0.01	-2.77	1.84	-0.18	-2.97	0.49	0.81	1.69	0.92	0.97	0.99	1	-27.85
733	3.26	1.3	1.11	-8.85	-0.07	-0.71	-1.75	-0.88	2.42	0.43	0.85	1.32	-0.68	-0.88	8.09	-2.07	3.48	1.54	-0.01	0.54	0.78	0.89	0.95	5.58	-0.96	-1.04	0.59	0.84	0.93	0.97	-40.91	-1.92	-1.31	8.15	0.01	1.78	-0.39	3.48	0.46	-0.58	0.35	0.7	-0.18	0.42	0.71	0.86	31.89	-1.08	-0.92
734	-1.55	4.29	1.59	0.08	1.22	1.06	-0.15	-0.61	-5.84	-1.17	0.26	-0.46	-0.75	0.15	28.27	1.4	1.14	-0.08	-7.54	1.56	1.18	-7.03	2.23	0.06	-0.77	-0.91	9.74	-2.06	-0.12	-0.81	0.3	-0.42	0.33	0.67	0.84	-160.76	-0.09	2.07	-0.38	-0.76	-0.89	-0.95	-2.03	-1.02	-1.01	0.14	0.6	-25.55	1.84
735	0.19	-0.68	-0.87	11.1	-0.12	-2.02	-1.19	-1.07	-1.03	-1.02	0.02	-0.5	-0.75	290.4	-1.88	-0.13	0.77	-3.96	-1.47	-1.17	-1.08	19.37	1.89	-4.2	2.62	-3.23	2.89	1.49	-6.11	2.39	0	0.59	-10.31	-1.63	-1.22	8.36	-2.23	-1.38	7.14	-2.32	0	-0.58	-0.81	-0.91	-0.95	0.03	-0.49	-0.74	-115.84
736	1.52	0.01	0.85	-3.63	-0.31	1.86	0.63	0.9	0.96	-0.11	-0.57	-0.79	87.24	1.87	-0.04	0.55	-12.01	-0.27	2.13	-2.13	-1.3	-0.34	-0.91	3.63	-2.23	-1.35	-1.14	-1.07	-1.03	52.68	-2.03	-1.34	0	0.53	-0.26	-0.64	-0.82	227.69	0.09	1.9	1.18	-4.64	0.11	2.3	1.22	0.67	1.08	1.02	1.01
737	-0.21	6.66	-1.74	-1.23	6.97	1.72	-4.57	-1.63	-1.24	10.19	0	-0.65	0.28	-0.4	-11.08	-0.71	-1.28	-0.9	-0.97	-1.06	-1.01	-1	-1	-1	-1	74.94	-2.01	3.94	-2.67	0	-1.46	-0.76	0.56	0.83	-0.17	13.77	-0.4	2.53	1.3	1.11	1.05	-20.52	2.07	1.35	0.02	-0.88	3.45	0.32	1.44
738	-1.15	-1.06	-1.03	-1.01	-0.65	0.97	-3.04	2.32	0.2	0.81	1.36	-1.49	-1.14	-1.06	-1.03	-0.65	-1.01	-1	-0.99	-1	2.54	1.34	1.13	1.06	0.39	1.03	-0.34	0.43	0.73	0.87	0.94	0.97	0.98	-485.22	1.99	1.33	0	-0.53	0.26	0.63	0.82	0.91	-487	1.96	1.32	1.14	1.06	1.03	1.02
739	2.99	0.33	-1.79	-1.19	5.18	1.61	1.23	-9.53	0.01	2.22	1.22	0.65	-1.4	-0.73	-0.94	-0.98	10.29	-2.09	-1.34	-0.09	-1.14	0.35	-0.44	0.34	9.67	-1.39	-0.63	0.66	0.87	0.94	-20.02	-1.84	-1.29	8.31	1.78	1.28	-9.07	0	-1.8	2.08	-2.74	2.75	-2.94	2.94	1.49	1.19	-12.01	-1.84	-1.3
740	-0.98	-0.99
[truncated: 11 more columns]
