# Supplementary material for: SaPt-CNN-LSTM-AR-EA: a hybrid ensemble learning framework for time series-based multivariate DNA sequence prediction
Source: PeerJ. 2023 Oct 4;11:e16192. doi: 10.7717/peerj.16192 (PMC10559882; doi:10.7717/peerj.16192)
Supplement: Supplemental Information 1 [file peerj-11-16192-s001.zip › Source data/Supporting Information/B(3).xlsx]

## Sheet: page_1
DataPoint	1	2	3	4	5	6	7	8	9	10	11	12	13	14	15	16	17	18	19	20	21	22	23	24	25	26	27	28	29	30	31	32	33	34	35	36	37	38	39	40	41	42	43	44	45	46	47	48	49
1	0.58	0	0.58	1.41	2.06	2.67	3.25	3.72	2.83	1.87	2.46	1.54	1.37	1.94	2.51	1.63	2.18	2.74	3.31	3.88	3	3.49	3.98	3.84	4.41	4.99	5.51	6.09	6.67	5.72	6.3	6.88	5.94	5.78	6.3	6.15	5.21	5.78	6.36	6.93	7.51	6.58	7.15	6.25	5.38	4.55	4.36	4.9	4.68
2	6.32	6.87	7.42	7.92	7.08	7.63	6.81	6.6	6.37	5.59	4.85	5.36	5.88	6.4	6.87	6.1	6.62	5.87	5.65	5.42	5.88	6.4	6.93	7.47	6.69	5.95	6.46	6.23	5.51	4.84	4.2	4.67	4.05	4.51	4.89	4.67	5.14	4.91	4.28	4.74	4.13	4.51	4.28	4.74	5.21	5.62	4.97	5.45	5.85
3	8.67	7.94	8.45	7.73	8.24	7.54	6.87	6.24	6.7	7.08	6.44	6.8	6.17	6.52	6.99	6.36	6.17	6.52	6.99	7.47	7.95	8.33	7.65	7	7.48	7.96	8.32	8.81	9.31	9.81	9.63	10.14	10.54	11.05	10.32	9.61	10.11	10.5	11.01	11.53	10.8	11.18	10.46	9.76	10.26	10.63	10.46	10.29	10.8
4	9.94	10.43	9.76	9.1	9.58	8.93	8.31	7.71	8.16	7.57	7.39	6.82	7.25	6.7	7.12	6.94	7.36	6.81	6.63	6.1	5.91	5.72	5.23	5.62	6.01	5.51	5.91	6.3	5.8	5.32	5.7	6.09	5.6	5.14	4.69	5.05	4.61	4.87	4.69	5.05	4.61	4.87	4.69	4.95	5.32	4.87	4.69	4.95	4.51
5	5.57	5.83	6.21	6.48	6.88	6.38	6.77	7.17	7.57	7.98	8.4	7.86	8.15	7.63	8.03	8.45	8.28	8.57	8.87	9.17	8.61	8.07	8.49	7.95	7.79	7.28	7.54	7.04	7.43	7.84	8.25	7.73	7.22	6.74	6.27	6.64	6.89	6.42	6.79	6.33	6.18	6.42	5.96	5.53	5.88	5.45	5.04	5.24	5.58
6	4.83	4.45	4.64	4.82	5.15	5.49	5.36	5.7	5.29	4.89	4.52	4.39	4.27	4.15	4.02	3.89	4.07	3.72	3.39	3.67	3.34	3.62	3.3	2.99	2.7	2.42	2.67	2.39	2.53	2.77	3.02	3.29	3.56	3.44	3.6	3.88	3.76	3.44	3.13	2.84	2.56	2.81	2.53	2.77	3.02	3.27	2.98	3.23	2.95
7	3.23	3.49	3.75	3.63	3.34	3.59	3.86	3.55	3.82	3.51	3.4	3.12	3.36	3.51	3.77	4.04	4.32	4.6	4.89	4.55	4.23	4.39	4.27	3.96	4.23	4.11	4.38	4.25	4.53	4.4	4.68	4.36	4.04	4.31	4.59	4.27	3.96	3.66	3.92	4.18	4.45	4.62	4.8	5.08	4.75	4.62	4.31	4.47	4.64
8	5.59	5.25	5.43	5.09	5.27	5.14	5.43	5.73	6.03	5.89	6.2	6.51	6.83	7.15	7.48	7.81	8.15	7.74	7.96	7.56	7.89	8.23	7.82	8.15	7.75	8.08	8.42	8.27	7.86	7.47	7.79	8.12	8.46	8.8	9.15	8.99	9.34	8.91	9.26	9.61	9.18	9.02	9.37	9.72	9.29	8.87	8.47	8.8	9.14
9	11.17	11.54	11.09	10.92	11.17	11.54	11.37	10.92	10.48	10.84	11.2	11.56	11.39	11.65	11.48	11.31	11.67	12.04	12.42	12.8	12.32	12.7	13.08	13.46	13.85	13.36	13.75	13.57	13.85	14.24	13.75	13.27	13.65	13.47	13.85	14.24	14.63	14.45	14.26	13.77	13.59	13.97	14.26	14.07	13.59	13.11	12.64	12.92	12.73
10	12.36	12.74	12.28	12.65	13.02	12.83	13.2	12.74	12.28	12.56	12.1	11.91	11.73	11.28	11.55	11.12	10.69	11.04	10.61	10.19	9.78	9.38	9.72	9.32	8.93	8.76	8.38	8.61	8.93	8.76	9.08	8.7	8.93	9.25	9.58	9.19	9.43	9.25	9.58	9.82	9.43	9.25	9.49	9.1	9.34	8.95	8.57	8.79	9.11
11	10.2	10.53	10.87	11.11	11.46	11.8	11.63	11.98	11.55	11.38	11.73	12.08	12.43	12.79	13.15	12.97	12.53	12.89	12.71	12.27	11.84	11.42	11.77	12.11	11.94	12.29	12.64	12.46	12.03	11.84	12.1	11.68	11.94	12.29	12.55	12.11	12.47	12.04	11.62	11.2	11.54	11.89	12.23	11.81	12.06	11.89	12.23	12.58	12.84
12	16.43	16.71	17	17.28	16.79	16.3	16.69	16.2	16.48	16.76	16.27	16.55	16.93	17.32	16.83	16.66	16.48	16.76	16.27	16.66	16.18	15.7	16.08	16.35	16.73	17.01	17.28	17.56	17.84	18.23	18.06	18.34	18.74	18.23	18.63	18.13	17.63	17.9	17.4	17.67	17.51	17.9	18.3	18.57	18.98	18.47	17.96	18.36	18.63
13	21.07	20.53	20.95	21.36	21.65	21.12	21.53	21	20.47	20.3	20.71	21	20.83	21.24	21.66	22.07	21.54	21	20.48	19.96	19.8	19.63	20.03	20.31	20.14	19.97	19.8	19.28	19.11	18.61	18.43	17.94	18.21	17.72	18.11	17.94	18.21	18.61	18.89	18.71	18.21	18.61	18.11	18.38	18.78	18.61	18.11	17.62	17.45
14	15.75	15.29	15.66	15.49	15.75	16.12	16.49	16.87	16.4	15.94	15.77	15.31	14.86	14.42	14.78	14.34	13.91	14.26	14.61	14.45	14.29	14.64	14.89	14.45	14.02	13.59	13.83	13.67	13.25	13.48	13.83	13.41	13.25	12.83	13.17	13.52	13.75	13.59	13.83	14.18	13.75	13.99	14.34	13.91	14.15	14.5	14.74	14.3	14.65
15	15.17	15.41	14.97	15.32	14.88	15.24	15.6	15.96	15.8	15.65	15.89	15.44	15	14.85	14.69	15.04	15.4	15.76	15.6	15.96	16.33	16.69	17.06	16.6	16.97	17.23	17.6	17.86	17.39	17.65	18.02	17.56	17.93	18.31	17.84	18.21	17.74	18.12	18.5	18.33	18.71	18.97	19.36	18.87	19.14	19.52	19.91	19.74	20.01
16	21.7	21.98	21.81	22.09	22.5	22.78	22.61	22.09	22.37	21.86	21.35	20.85	21.12	20.63	21.02	21.41	21.81	22.21	22.04	21.54	21.93	22.33	22.73	23.14	23.54	23.95	23.43	22.91	22.4	22.24	22.51	22.01	22.4	22.24	21.73	21.24	20.75	20.26	19.79	19.31	19.69	19.22	19.6	19.13	19.5	19.04	19.41	19.78	19.62
17	20.27	20.52	20.9	20.74	20.58	20.84	20.36	20.62	21	20.52	20.9	20.74	20.58	20.11	20.48	20.01	20.39	20.77	21.15	20.67	20.2	20.04	19.58	19.95	20.32	20.7	21.08	21.34	21.72	21.24	21.62	21.14	20.67	20.2	20.58	20.95	20.79	21.05	20.89	21.27	21.65	22.03	21.86	21.39	21.65	21.48	21.86	21.39	21.65
18	24.08	23.91	24.3	24.7	24.2	24.03	24.3	24.7	25.1	24.93	24.42	23.92	23.43	23.26	23.09	22.92	22.43	22.26	22.53	22.36	22.75	23.14	22.96	22.48	22.86	23.25	23.64	24.03	24.43	24.25	24.53	24.93	25.33	25.73	26.02	26.42	26.83	26.31	26.71	27.12	26.6	26.42	26.24	26.54	26.94	26.42	26.83	26.31	26.13
19	27.05	26.53	26.02	26.42	26.71	27.01	26.49	25.98	25.48	24.98	24.49	24.88	24.39	24.21	24.04	23.55	23.94	24.32	24.71	24.22	24.05	23.87	24.26	24.54	24.92	24.43	24.82	25.21	24.72	24.54	24.36	23.88	24.26	24.08	23.9	24.29	24.67	24.19	24.57	24.09	24.47	23.99	23.81	24.19	24.47	24.76	24.57	24.09	24.47
20	25.39	25.78	25.59	25.4	25.79	25.6	25.11	24.62	24.13	23.66	24.04	24.42	24.71	25	24.81	24.32	23.84	23.37	22.9	22.44	21.98	22.35	21.89	21.44	21.8	21.35	20.91	21.17	21.44	21.7	22.07	21.61	21.88	22.14	21.97	22.23	22.5	22.77	22.59	22.96	22.5	22.32	22.14	21.96	22.23	22.6	22.88	22.41	21.95
21	20.53	20.09	19.66	19.24	19.48	19.06	19.3	18.88	19.12	18.7	18.94	18.78	19.02	18.85	18.44	18.67	18.26	18.6	18.84	18.67	18.26	18.1	17.93	17.77	18.11	17.94	18.28	18.12	17.71	18.04	18.28	18.63	18.46	18.7	18.53	18.12	17.71	17.3	17.63	17.23	17.56	17.9	18.24	18.07	17.66	17.9	17.73	17.97	17.56
22	19.02	19.26	18.85	18.43	18.67	18.5	18.85	19.19	19.43	19.26	19.1	19.34	19.17	18.75	18.34	17.93	18.26	17.86	18.19	18.53	18.87	18.7	18.29	18.53	18.36	18.6	18.85	18.68	19.02	19.36	19.61	19.96	20.31	20.66	21.02	21.27	21.63	21.19	21.55	21.11	21.46	21.03	21.38	21.63	21.99	21.55	21.12	21.47	21.03
23	18.94	19.18	18.77	19	19.34	19.58	19.92	19.51	19.74	20.09	20.43	20.27	19.85	19.43	19.67	19.51	19.74	19.33	19.67	20.01	20.36	19.94	19.52	19.36	19.7	19.29	18.88	19.11	18.7	18.3	17.9	18.23	18.07	18.4	18.01	17.61	17.94	18.27	18.6	18.93	19.26	18.86	19.19	18.79	18.63	18.96	18.56	18.89	19.23
24	20.03	20.37	19.96	19.79	20.13	20.37	20.7	21.05	21.39	21.22	21.57	21.91	22.26	22.61	22.86	22.43	22	22.35	21.93	22.28	22.52	22.09	22.44	22.02	22.36	22.71	23.06	22.9	23.25	23.08	22.91	23.16	23.41	23.24	22.81	23.05	23.3	23.55	23.91	23.74	23.3	23.66	23.22	23.05	22.88	23.24	22.81	23.16	23.51
25	23.98	24.33	24.16	24.52	24.08	24.43	24.26	24.09	24.44	24.8	25.06	24.89	25.25	25.51	25.06	25.42	25.79	26.05	26.42	25.96	26.23	26.59	26.86	26.4	26.77	26.31	26.68	27.05	27.42	26.96	26.5	26.05	25.61	25.43	25.69	26.05	26.42	25.97	26.22	26.05	25.61	25.97	25.52	25.78	26.03	26.4	26.22	26.59	26.95
26	27.42	27.79	27.62	27.88	27.71	28.08	27.9	27.44	27.81	27.35	27.72	27.55	27.92	28.29	28.66	29.03	29.3	29.12	29.39	28.93	28.46	28.29	28.11	28.48	28.85	28.67	28.94	28.48	28.02	28.39	27.93	28.3	28.67	29.04	29.42	29.79	30.17	30.44	29.97	29.5	29.77	30.15	29.97	30.24	30.62	30.44	29.97	30.35	30.73
27	32.15	32.54	32.92	32.74	32.26	32.64	32.46	31.98	31.49	31.77	32.16	31.68	31.2	31.58	31.96	32.34	32.73	33.11	33.4	32.91	33.3	33.11	33.4	33.79	33.3	33.68	33.97	34.25	34.54	34.93	35.32	35.72	36.12	35.93	36.33	36.62	36.44	36.84	37.24	37.64	38.05	38.35	37.83	37.64	37.13	36.95	36.76	37.16	37.57
28	38.85	38.67	38.15	38.55	38.85	38.33	38.74	39.15	39.55	39.96	40.37	40.78	41.19	40.66	40.97	40.78	41.19	40.66	40.14	39.62	40.02	39.84	39.65	40.06	40.47	39.94	39.75	39.56	39.37	39.68	40.09	40.5	39.97	39.78	40.09	40.5	40.3	40.11	39.59	40	40.41	40.82	41.23	41.64	42.05	41.86	41.66	41.14	40.61
29	39.13	38.94	38.43	37.92	37.42	37.82	37.63	38.02	38.42	38.23	38.63	39.03	38.84	39.14	38.63	39.03	38.52	38.92	39.22	39.03	38.52	38.33	37.82	38.22	38.62	38.92	38.41	37.91	38.31	38.7	39.1	38.6	38.41	38.8	39.2	39.01	39.41	39.71	40.02	39.5	39	39.3	38.79	39.19	39.49	39.89	39.38	38.87	39.17
30	39.17	39.57	39.06	38.55	38.95	38.45	38.84	39.24	39.54	39.83	39.33	39.73	40.13	40.53	40.93	41.33	40.82	41.22	41.62	42.03	42.33	41.81	41.3	41.7	41.51	41.81	42.22	42.52	42	42.41	42.81	42.29	42.7	43.11	42.59	42.07	42.37	42.77	42.25	42.07	41.88	41.37	41.77	41.26	41.07	40.56	40.06	39.56	39.06
31	39.64	39.14	38.64	38.15	37.97	38.36	38.17	38.56	38.38	38.77	39.06	38.87	38.69	38.19	37.7	37.52	37.03	37.42	37.81	37.32	36.84	36.65	36.17	35.99	35.81	36.19	35.71	35.24	35.05	35.43	35.81	36.19	35.71	35.53	35.06	35.43	34.96	34.5	34.04	34.41	34.78	34.32	34.69	34.23	34.5	34.87	35.15	34.96	34.78
32	37.05	37.33	37.61	38	38.28	38.67	38.18	37.7	37.52	37.9	38.28	38.67	39.06	39.34	39.73	40.12	40.51	40.9	40.71	41.11	41.5	41.9	42.29	41.79	41.29	41.1	40.61	40.12	40.51	40.32	40.71	40.22	39.73	39.54	39.93	40.31	40.12	39.64	40.02	39.83	39.64	39.16	38.67	39.06	38.58	38.1	37.62	37.15	36.68
33	36.87	36.41	35.95	36.22	35.76	35.58	35.12	34.93	34.75	34.29	34.66	34.93	34.48	34.03	34.39	34.76	34.57	34.12	34.49	34.04	34.4	33.95	34.32	34.68	35.04	34.59	34.15	33.7	34.06	34.42	34.79	35.06	35.42	34.97	34.52	34.08	34.44	34.26	34.62	34.43	34.7	34.52	34.88	34.43	34.8	35.16	35.52	35.89	36.17
34	35.91	35.46	35.83	36.19	35.74	36.1	36.47	36.02	35.57	35.38	35.75	36.02	35.83	36.2	36.47	36.84	37.21	37.57	37.39	37.76	37.3	36.84	36.39	36.66	36.94	37.3	37.58	37.39	37.67	38.04	38.41	38.22	38.6	38.41	38.78	39.16	38.97	38.78	38.31	38.68	38.49	38.3	38.11	38.48	38.29	37.83	38.2	38.01	37.82
35	36.56	36.1	35.91	35.45	35.01	35.29	35.09	35.37	35.17	35.54	35.09	35.45	35.82	35.37	34.92	35.29	35.09	34.65	34.2	34.56	34.12	34.48	34.29	34.09	33.65	33.22	33.57	33.14	32.71	33.06	33.42	33.69	34.05	34.4	34.68	35.04	35.4	35.76	36.13	36.49	36.86	36.66	37.03	37.4	36.94	37.31	37.11	37.4	36.94
36	37.28	36.83	36.38	35.93	36.3	36.66	36.21	36.02	36.38	36.18	35.98	36.27	35.82	35.62	35.18	35.54	35.34	35.7	35.26	34.82	35.18	34.74	34.3	34.66	35.02	34.82	35.18	35.54	35.9	35.46	35.82	35.38	35.74	36.1	36.46	36.82	36.38	36.74	37.1	36.66	36.21	36.57	36.94	36.74	36.29	36.66	36.46	36.01	36.29
37	32.53	32.88	32.68	32.26	32.61	32.95	33.3	33.65	34	34.36	34.16	33.73	34	33.58	33.15	33.5	33.85	34.12	34.4	33.97	34.32	34.59	34.86	35.22	35.57	35.93	35.73	35.3	35.65	35.22	35.49	35.06	34.63	34.44	34.79	35.14	35.5	35.3	35.66	35.46	35.74	35.3	34.87	35.22	34.79	35.07	34.64	34.91	34.48
38	37.24	37.6	37.96	38.24	38.6	38.96	39.33	39.13	38.93	39.22	39.02	38.82	38.37	38.74	39.1	38.9	39.27	38.82	39.1	38.65	39.02	38.57	38.37	37.93	38.21	38.57	38.85	39.21	39.58	39.95	40.32	40.69	41.06	41.34	40.88	41.25	40.8	41.17	41.45	41.25	41.63	42	41.8	41.6	41.97	41.51	41.88	41.42	41.71
39	42.28	41.82	41.36	41.16	40.96	41.25	41.62	41.91	41.45	41.82	42.11	42.48	42.02	42.39	41.93	41.47	41.84	42.22	41.76	42.13	42.5	42.87	42.67	42.96	42.76	42.56	42.1	41.64	41.19	40.73	40.28	40.56	40.11	39.67	39.95	40.31	40.11	39.92	40.28	40.65	41.02	41.38	41.75	42.12	41.67	42.03	41.58	41.38	41.67
40	39.62	39.98	40.34	40.7	41.07	40.87	41.24	41.04	41.32	40.87	40.43	40.79	41.07	41.35	40.9	40.45	40.01	40.37	40.73	40.54	40.09	40.45	40.73	40.29	39.84	39.4	39.76	40.12	40.48	40.29	39.85	39.41	38.97	38.78	38.59	38.15	38.51	38.08	38.43	38	38.35	38.16	37.73	38.08	37.65	37.46	37.27	37.62	37.97
41	36.89	36.47	36.28	35.86	35.45	35.79	35.6	35.94	36.29	35.87	36.13	35.72	36.06	35.87	35.46	35.72	36.06	35.65	35.46	35.04	35.38	34.97	34.78	35.12	34.71	35.05	35.39	34.98	34.58	34.83	35.17	34.76	35.02	35.28	35.62	35.21	35.55	35.89	35.48	35.82	36.16	35.75	36.09	36.43	36.69	37.04	36.62	36.43	36.02
42	35.35	35.16	34.76	35.09	34.69	34.5	34.1	34.43	34.77	34.36	34.7	34.95	35.29	35.63	35.97	36.31	36.12	35.71	36.05	36.39	35.98	36.32	36.13	36.47	36.81	37.15	37.5	37.08	36.67	36.26	35.85	36.19	36	35.59	35.93	35.53	35.78	36.04	36.38	35.97	36.23	36.57	36.91	36.72	37.06	37.4	37.74	37.55	37.14
43	40.14	40.49	40.06	39.87	39.67	39.25	38.83	38.41	38.22	37.8	37.39	36.98	37.32	37.13	36.94	37.28	37.08	37.43	37.01	36.82	36.41	36.22	36.03	36.37	35.96	36.3	36.64	36.98	36.78	37.05	36.85	37.19	36.78	36.38	35.97	36.31	36.11	36.45	36.79	37.13	37.4	37.66	38	37.59	37.85	37.44	37.78	38.13	38.47
44	39.4	39.21	39.47	39.82	39.63	39.21	39.47	39.06	39.4	39.75	40.1	39.67	40.02	40.37	40.64	40.21	40.56	40.91	41.26	41.07	40.64	40.45	40.8	41.15	41.5	41.3	40.88	40.45	40.03	40.38	40.73	41.08	40.88	40.46	40.26	40.61	40.96	40.76	41.11	41.46	41.81	42.17	41.97	42.32	41.89	42.17	42.44	42.8	43.15
45	45.14	44.94	45.3	45.66	46.02	46.39	45.94	45.5	45.06	44.62	44.98	45.34	45.7	45.5	45.86	45.66	46.02	46.38	46.74	47.11	47.39	47.76	47.56	47.92	48.29	48.09	47.64	47.19	46.99	46.54	46.82	46.38	46.74	46.3	46.58	46.94	47.31	47.59	47.39	47.75	48.12	48.41	48.77	48.32	48.69	49.06	49.35	49.72	50.09
46	52.84	53.22	53.6	53.9	54.28	54.66	55.04	55.42	54.95	55.25	55.63	56.02	56.32	56.11	56.5	56.02	55.54	55.06	55.44	54.97	55.35	55.73	56.03	55.55	55.35	55.73	55.52	55.91	55.7	55.22	54.75	55.13	54.92	54.45	54.83	54.36	54.15	54.53	54.91	55.29	55.09	55.47	55.85	56.23	56.54	56.06	55.58	55.37	55.67
47	56.7	57.08	56.6	56.91	57.21	57.6	57.11	56.64	57.02	57.4	57.2	57.58	57.97	58.35	58.14	57.66	58.05	58.35	58.74	59.13	58.92	58.43	58.82	59.21	59.6	59.39	59.78	59.57	59.35	59.74	60.13	60.53	60.04	60.43	60.82	61.21	60.72	61.11	60.62	61.01	61.4	61.8	61.58	61.98	62.37	62.77	62.27	62.66	62.17
48	61.25	61.03	60.54	60.06	59.85	60.16	60.47	60.25	60.64	60.43	59.94	59.46	58.98	59.36	59.67	60.06	59.57	59.09	59.48	59.27	59.57	59.09	58.61	59	58.52	58.31	58.69	58.48	58.79	58.57	58.36	57.88	58.27	57.79	58.1	58.48	58.79	58.31	58.61	59	59.38	59.17	58.96	58.48	58	58.39	57.91	57.7	57.49
49	58.91	58.43	58.82	58.34	58.72	59.11	59.41	59.8	60.18	59.97	60.36	59.88	60.26	60.65	60.96	60.74	61.13	61.52	61.31	61.69	61.21	60.73	61.11	60.63	61.02	61.33	61.71	61.23	61.62	62.01	61.79	62.18	62.57	62.36	62.67	62.45	62.84	63.24	62.75	62.26	62.65	63.04	63.35	63.74	63.25	63.57	63.08	63.47	62.98
50	61.06	60.58	60.96	60.48	60.27	59.79	59.32	59.62	60	60.39	60.7	60.48	60.79	61.18	60.7	60.48	60.79	60.58	60.36	59.88	60.27	59.79	59.32	59.7	60.08	59.61	59.99	59.51	59.04	59.34	59.13	59.51	59.9	59.68	60.06	59.59	59.38	58.9	58.43	58.81	59.19	59.57	59.36	59.67	59.45	59.76	60.14	59.67	59.97
51	59.9	60.2	59.73	60.11	59.63	59.16	58.69	58.99	58.78	58.57	58.87	59.25	59.56	59.94	59.73	60.03	60.41	60.2	60.58	60.97	61.28	61.06	61.37	61.76	61.28	60.8	61.18	61.57	61.95	62.34	62.13	62.44	61.95	61.47	61.26	61.65	62.03	62.34	62.13	62.44	61.95	62.34	62.73	63.04	63.43	63.82	64.13	63.64	63.15
52	64.71	65.1	64.61	64.13	63.64	63.16	63.54	63.85	64.24	64.63	64.94	64.73	64.52	64.03	64.42	63.93	63.72	64.03	64.42	64.21	63.72	63.24	63.02	63.41	63.8	64.11	64.5	64.81	65.12	65.51	65.82	66.14	66.45	66.24	65.74	65.25	65.56	65.96	66.35	66.14	66.53	66.92	66.71	66.22	66.61	66.12	66.51	66.02	65.53
53	66.37	66.68	67.07	67.47	67.25	67.04	67.43	67.83	68.22	68.01	68.33	68.64	68.14	68.54	68.04	67.55	67.86	68.18	67.68	67.19	67.5	67.81	68.21	68	68.39	67.89	67.4	67.79	67.3	66.81	66.32	65.83	65.34	65.73	66.12	66.51	66.3	66.69	66.48	66.27	66.66	67.05	66.83	67.23	67.62	67.93	67.44	67.83	67.34
54	64.54	64.93	64.72	64.5	64.89	64.68	64.99	64.5	64.81	65.12	65.51	65.03	64.81	65.2	64.99	65.37	65.76	66.15	66.47	66.86	67.17	67.56	67.96	68.35	68.13	68.53	68.92	69.32	69.1	68.61	68.39	68.78	69.18	68.96	68.47	67.97	67.76	68.15	68.54	68.33	67.83	67.62	67.12	67.52	67.91	68.3	68.09	67.59	67.99
55	67.25	67.57	67.96	67.47	67.86	68.26	68.65	69.04	68.83	68.61	68.39	67.89	68.29	68.61	68.39	68.71	68.49	68.27	67.77	67.28	66.79	66.58	66.36	66.14	65.92	66.31	66.7	67.09	67.41	67.73	68.12	68.44	68.83	68.61	69.01	69.4	68.91	69.3	69.7	70.1	69.88	70.27	70.67	71.07	70.85	71.24	70.74	71.14	70.92
56	70.44	70.22	69.72	70.12	69.62	69.12	68.63	68.14	68.53	68.93	69.32	69.72	69.49	69.82	69.32	69.72	70.11	70.51	70.28	70.68	71.08	70.85	70.63	70.4	69.91	70.3	70.7	70.47	70.87	71.27	71.04	71.37	71.7	72.03	71.53	71.85	72.26	71.75	71.25	70.75	71.15	71.55	71.32	70.82	71.22	71	71.4	71.79	72.19
57	72.26	72.59	72.92	72.7	73.1	72.59	72.99	72.49	72.82	73.22	73.62	74.02	73.8	74.2	74.6	74.93	74.43	74.83	75.16	74.65	74.15	74.55	74.04	73.82	74.22	74.62	74.39	74.8	75.2	75.6	75.38	75.78	76.19	75.96	76.36	76.7	77.1	76.59	76.08	76.48	76.89	76.66	77.07	76.84	77.18	76.66	77.07	77.48	77.88
58	76.47	76.8	77.2	76.69	76.18	76.59	76.36	76.77	77.1	76.87	77.28	76.77	76.26	76.66	77.06	77.4	77.8	78.21	78.54	78.88	78.36	78.14	78.54	78.95	79.36	79.77	80.1	79.58	79.99	79.48	79.88	80.29	80.07	80.48	79.96	80.29	80.63	80.11	80.52	80	80.41	80.82	81.23	80.71	80.19	80.53	80.94	81.35	81.12
59	81.83	81.31	81.64	81.13	81.46	80.94	81.35	81.76	82.1	82.51	82.92	83.25	82.73	83.14	83.55	83.89	83.37	83.14	83.55	83.96	83.44	83.22	82.99	82.77	82.54	82.88	82.35	82.77	83.18	83.51	83.29	83.7	84.11	83.89	83.36	83.7	83.18	82.95	82.43	81.91	82.32	82.73	82.5	82.91	82.39	82.16	82.58	82.99	83.32
60	85.24	85.01	85.43	85.2	85.62	86.03	86.44	86.22	85.69	86.1	85.58	85.05	85.39	85.8	86.22	86.56	86.33	86.75	86.52	86.93	86.4	85.88	86.22	86.63	87.05	86.82	87.24	87.01	87.42	87.77	87.24	87.65	87.12	86.59	86.06	85.54	85.95	86.36	86.78	87.19	87.61	87.38	87.8	87.27	87.61	87.38	86.85	86.63	87.04
61	87.26	86.73	86.21	86.62	87.03	87.45	87.86	87.63	88.05	87.82	87.59	88.01	88.42	88.84	88.31	88.65	89.07	88.54	88.95	89.37	88.84	88.61	89.03	89.44	88.91	88.38	88.8	89.14	89.56	89.03	88.5	88.91	88.38	88.15	88.57	88.04	87.52	87.93	88.34	88.76	88.23	88	87.77	87.25	87.66	87.14	86.61	86.95	87.36
62	87.29	87.06	86.54	86.02	86.43	85.91	85.68	85.16	84.65	84.13	83.62	84.02	83.51	83.92	84.32	83.81	83.58	83.99	84.4	84.8	85.21	85.62	86.02	86.36	85.84	85.33	84.82	85.22	84.71	84.2	83.69	84.09	83.58	83.99	83.76	83.25	83.02	83.43	83.83	84.24	83.73	84.06	84.39	84.79	85.13	85.53	85.94	86.27	85.76
63	85.69	85.18	85.51	85.92	86.25	85.74	86.14	85.63	85.96	86.37	85.85	86.26	85.75	86.08	86.48	86.89	87.22	87.63	87.11	86.6	86.09	86.49	86.82	87.23	87.01	86.49	85.98	85.76	86.09	86.42	86.75	86.24	86.57	86.9	87.3	87.63	87.12	87.53	87.01	86.79	87.12	86.61	86.1	85.59	85.99	86.32	86.1	85.87	85.36
64	83.75	84.08	83.57	83.9	84.3	84.7	84.48	84.88	84.66	85.06	85.38	85.79	85.28	84.77	84.27	84.59	84.92	85.32	85.1	85.5	85.82	86.15	85.64	85.96	85.46	84.95	84.73	85.13	84.63	84.13	84.53	84.92	84.71	85.03	84.53	84.02	84.42	83.92	84.32	84.64	84.14	83.92	83.42	83.2	82.7	82.21	81.99	81.49	81
65	82.42	81.93	81.43	80.94	81.33	81.73	81.23	81.55	81.86	81.65	81.96	82.36	82.75	82.26	82.04	82.44	81.94	81.45	80.96	80.74	80.25	79.76	80.15	79.94	80.33	80.64	81.03	80.54	80.05	80.44	79.96	79.47	79.78	79.29	79.68	79.99	80.3	80.62	80.13	79.64	79.16	78.67	78.19	78.5	78.01	78.4	78.71	78.22	78.01
66	75.84	76.14	76.44	76.23	76.61	77	76.52	76.31	75.84	75.36	75.74	76.12	76.43	76.81	76.33	76.71	77.02	76.81	77.19	77.57	77.96	77.48	77.78	77.57	77.37	76.89	76.41	75.94	76.32	76.7	76.23	76.61	76.99	76.78	76.31	75.83	75.63	75.15	74.95	74.48	74.78	74.31	73.84	74.14	74.52	74.89	75.19	74.72	75.1
67	74.66	74.19	73.73	73.26	72.8	72.34	71.88	71.42	71.79	72.17	72.54	72.08	71.62	71.42	70.96	71.33	71.7	71.25	70.79	71.16	70.71	71.07	70.87	70.42	70.22	70.58	70.95	71.32	70.87	70.41	70.7	71.07	71.36	70.9	71.27	70.82	70.37	69.92	70.2	70.49	70.04	70.32	70.61	70.16	69.71	69.51	69.87	69.67	69.23
68	68.98	68.53	68.33	67.89	67.45	67.01	66.81	66.37	66.73	67.09	67.45	67.01	66.57	66.93	67.29	67.65	68.01	68.29	67.85	67.41	67.68	67.24	66.81	67.16	67.52	67.08	66.89	66.69	66.25	66.53	66.89	66.45	66.01	66.29	65.86	65.42	65.23	64.79	65.15	65.5	65.07	64.64	64.44	64.01	64.29	64.64	64.21	63.78	63.36
69	63.05	63.4	63.75	64.1	64.45	64.72	65.07	64.64	64.91	65.19	65.46	65.03	64.6	64.17	64.44	64.01	64.36	64.63	64.98	64.56	64.82	64.63	64.21	64.47	64.05	64.4	63.97	64.32	64.67	64.48	64.83	64.4	64.67	64.94	65.29	65.64	65.22	65.02	64.6	64.17	63.74	63.32	62.9	63.25	63.51	63.78	63.59	63.16	63.43
70	63.82	63.63	63.89	63.7	64.05	63.86	63.44	63.79	64.05	64.4	64.75	65.02	64.59	64.94	65.21	65.02	64.59	64.86	64.43	64.01	64.27	63.85	64.2	63.77	63.35	63.61	63.43	63.77	64.04	63.61	63.43	63.69	64.04	63.61	63.43	63.24	62.82	62.4	61.98	62.32	62.14	61.72	61.98	62.32	61.91	61.72	61.53	61.79	61.6
71	60.54	60.13	59.72	59.31	59.65	59.46	59.05	58.65	58.24	58.06	57.65	57.25	57.59	57.4	57	57.33	57.15	56.75	56.35	56.17	56.42	56.02	55.62	55.95	55.77	56.02	56.27	56.52	56.85	57.18	57.52	57.12	57.45	57.05	56.87	56.47	56.72	56.53	56.35	56.68	56.28	55.89	56.22	56.03	56.36	56.7	56.51	56.84	56.66
72	54.44	54.05	54.37	54.19	53.8	54.05	53.86	54.19	53.8	53.41	53.03	52.84	53.09	52.7	53.03	53.35	53.17	52.78	52.4	52.02	51.83	52.08	52.4	52.72	52.96	53.21	53.45	53.78	53.39	53.01	52.82	53.15	53.47	53.29	52.9	53.15	52.76	52.58	52.82	53.15	52.96	52.78	53.11	52.72	52.54	52.36	52.17	52.42	52.23
73	50.79	50.61	50.85	51.09	51.41	51.03	51.35	51.17	51.49	51.11	50.93	51.17	50.99	50.61	50.23	50.05	49.67	49.91	49.54	49.36	48.99	48.62	48.93	49.17	49.48	49.11	48.74	49.05	49.37	49.61	49.23	48.86	48.68	48.31	47.95	47.58	47.4	47.04	47.35	47.66	47.29	46.93	46.57	46.21	46.44	46.08	46.38	46.21	46.03
74	44.85	45.16	44.8	44.62	44.27	44.5	44.8	45.03	45.33	45.64	45.87	45.51	45.33	45.64	45.87	45.51	45.74	46.04	45.69	45.99	45.63	45.28	45.51	45.15	44.8	44.45	44.67	44.32	43.97	43.62	43.27	42.93	43.15	42.81	43.03	42.85	43.08	42.73	42.39	42.05	41.87	42.17	42.46	42.12	41.95	42.24	42.53	42.83	43.12
75	40.57	40.86	41.08	41.29	40.96	41.17	40.84	41.05	40.88	41.17	40.84	40.5	40.17	39.84	39.67	39.5	39.33	39	38.68	38.35	38.56	38.39	38.07	38.28	37.95	37.79	38.07	37.74	38.02	38.23	38.52	38.19	38.4	38.07	38.36	38.57	38.24	37.92	37.59	37.87	37.71	37.99	38.27	37.94	37.62	37.3	37.51	37.78	37.62
76	37.09	36.77	36.98	36.82	36.65	36.33	36.17	35.85	35.54	35.38	35.65	35.49	35.17	34.86	34.55	34.82	34.66	34.86	34.7	34.9	35.1	34.94	34.63	34.83	34.52	34.36	34.63	34.32	34.16	34.36	34.56	34.83	34.52	34.79	34.48	34.75	34.59	34.28	34.48	34.32	34.01	33.85	33.55	33.24	32.94	32.63	32.83	33.1	33.36
77	31.31	31.02	30.86	30.56	30.41	30.6	30.31	30.02	30.21	30.05	30.31	30.02	30.21	29.92	30.18	30.43	30.14	29.98	29.7	29.41	29.25	29.44	29.16	28.87	28.59	28.31	28.49	28.74	28.93	28.65	28.37	28.62	28.33	28.05	27.78	27.62	27.35	27.53	27.78	27.96	28.15	28.33	28.58	28.77	28.61	28.86	29.11	29.36	29.08
78	27.74	27.93	28.11	28.3	28.15	27.87	27.59	27.77	27.5	27.68	27.93	28.17	27.89	27.74	27.47	27.31	27.04	27.22	26.95	26.67	26.92	26.77	26.49	26.67	26.4	26.25	25.98	25.84	26.07	25.81	26.04	25.78	25.63	25.48	25.21	24.95	25.18	25.42	25.6	25.84	25.57	25.42	25.6	25.45	25.69	25.54	25.77	25.95	25.69
79	25.33	25.18	24.92	24.77	24.51	24.69	24.92	25.16	25.39	25.63	25.36	25.21	24.95	24.69	24.43	24.28	24.51	24.25	24.43	24.17	24.4	24.57	24.75	24.49	24.34	24.08	23.94	23.68	23.42	23.17	22.92	22.66	22.83	23	22.86	22.61	22.78	22.53	22.75	22.98	23.15	22.89	22.64	22.39	22.14	22.37	22.12	21.98	21.73
80	21.22	21.44	21.6	21.36	21.12	21.33	21.55	21.41	21.58	21.74	21.96	22.18	21.94	22.16	22.32	22.08	21.83	22	21.86	22.08	21.83	21.59	21.81	22.03	22.25	22	22.17	22.33	22.49	22.66	22.82	22.58	22.74	22.6	22.77	22.99	22.74	22.49	22.25	22.47	22.63	22.38	22.25	22	21.86	21.73	21.48	21.65	21.4
81	19.08	19.23	19.1	19.3	19.08	18.85	18.62	18.49	18.27	18.04	18.25	18.02	18.22	18	18.15	18.35	18.13	18.33	18.54	18.31	18.09	17.96	17.74	17.61	17.81	18.01	18.21	17.99	18.19	18.34	18.21	17.99	18.14	18.34	18.55	18.32	18.1	17.88	18.03	17.81	17.59	17.37	17.15	17.03	16.81	16.6	16.39	16.18	16.32
82	14.96	14.76	14.63	14.43	14.31	14.11	13.91	13.72	13.85	13.66	13.84	13.64	13.52	13.7	13.58	13.76	13.94	13.74	13.62	13.8	13.94	14.12	14.26	14.06	13.94	13.74	13.93	13.73	13.91	14.05	13.93	13.73	13.87	14	13.88	14.02	13.82	13.96	13.76	13.94	14.12	14.26	14.06	14.2	14.08	13.88	13.76	13.57	13.45
83	13.37	13.25	13.06	13.2	13.01	13.14	12.95	13.08	12.89	12.7	12.51	12.4	12.21	12.1	11.98	12.15	12.32	12.45	12.27	12.08	12.25	12.14	11.95	11.77	11.94	12.07	11.89	12.06	12.23	12.36	12.17	12.3	12.47	12.6	12.73	12.86	12.75	12.56	12.37	12.55	12.72	12.85	12.66	12.55	12.43	12.24	12.06	11.88	12.05
84	11.46	11.62	11.75	11.57	11.74	11.91	12.08	11.89	12.02	11.84	11.72	11.85	11.67	11.49	11.62	11.44	11.26	11.39	11.21	11.03	11.2	11.02	10.85	10.74	10.56	10.45	10.28	10.17	10	9.84	9.99	10.15	10.27	10.1	9.93	9.82	9.66	9.49	9.33	9.22	9.06	8.9	8.79	8.94	9.09	8.93	8.77	8.92	8.76
85	8.62	8.47	8.31	8.46	8.57	8.42	8.26	8.16	8.27	8.17	8.01	7.91	8.06	7.9	8.05	7.89	7.79	7.64	7.49	7.34	7.2	7.1	6.95	6.81	6.71	6.61	6.51	6.65	6.55	6.45	6.58	6.48	6.34	6.24	6.14	6	5.9	5.76	5.62	5.75	5.86	5.97	5.87	5.73	5.84	5.97	6.1	6.2	6.34
86	6.72	6.86	6.97	7.11	6.96	6.82	6.67	6.78	6.64	6.77	6.91	7.02	6.87	6.98	6.83	6.69	6.55	6.41	6.28	6.18	6.04	5.95	5.81	5.68	5.78	5.65	5.77	5.9	6.03	5.89	5.76	5.63	5.53	5.66	5.79	5.65	5.75	5.62	5.49	5.36	5.49	5.61	5.74	5.86	5.96	5.83	5.96	6.08	5.95
87	5.22	5.35	5.22	5.09	5.21	5.31	5.22	5.34	5.25	5.12	5.22	5.09	5.19	5.1	4.97	4.85	4.72	4.84	4.75	4.63	4.75	4.86	4.96	5.08	5.2	5.3	5.4	5.27	5.39	5.26	5.38	5.51	5.6	5.51	5.64	5.51	5.6	5.73	5.64	5.51	5.41	5.51	5.38	5.51	5.41	5.54	5.41	5.28	5.15
88	5.13	5.23	5.35	5.22	5.34	5.47	5.37	5.25	5.12	5	4.87	4.99	5.11	5.23	5.35	5.26	5.13	5.25	5.13	5.25	5.16	5.28	5.4	5.5	5.62	5.74	5.84	5.71	5.81	5.72	5.84	5.97	6.1	6.22	6.09	5.96	6.06	5.96	6.09	6.22	6.34	6.25	6.35	6.48	6.34	6.47	6.34	6.2	6.07
89	6.02	5.89	6.01	5.88	5.75	5.87	6	6.12	6.03	6.13	6.26	6.12	5.99	6.09	5.96	6.08	5.95	5.86	5.96	6.08	6.21	6.34	6.46	6.37	6.24	6.34	6.43	6.3	6.4	6.31	6.18	6.3	6.21	6.34	6.46	6.37	6.5	6.63	6.76	6.66	6.53	6.39	6.3	6.43	6.55	6.42	6.55	6.68	6.81
90	6.89	6.75	6.62	6.48	6.35	6.21	6.31	6.44	6.35	6.21	6.12	6.25	6.35	6.47	6.38	6.25	6.15	6.06	5.92	5.83	5.74	5.84	5.71	5.58	5.7	5.82	5.73	5.86	5.98	6.11	6.24	6.36	6.27	6.37	6.47	6.38	6.51	6.64	6.74	6.6	6.74	6.87	6.73	6.63	6.76	6.62	6.49	6.59	6.72
91	5.73	5.85	5.98	6.1	6.23	6.33	6.2	6.06	5.93	5.8	5.93	5.83	5.7	5.83	5.95	5.82	5.69	5.56	5.68	5.81	5.71	5.62	5.49	5.61	5.49	5.39	5.52	5.64	5.51	5.63	5.54	5.41	5.32	5.22	5.34	5.25	5.16	5.28	5.4	5.52	5.43	5.3	5.2	5.33	5.2	5.3	5.4	5.27	5.37
92	4.88	5	4.87	4.78	4.66	4.57	4.44	4.32	4.23	4.11	4.02	3.91	3.79	3.68	3.56	3.45	3.56	3.45	3.34	3.23	3.12	3.01	3.1	3.19	3.08	3.17	3.26	3.15	3.05	3.15	3.04	3.13	3.03	3.13	3.02	3.13	3.21	3.11	3.21	3.1	3	2.89	2.79	2.69	2.59	2.69	2.59	2.67	2.77
93	2.57	2.65	2.55	2.45	2.37	2.47	2.56	2.65	2.57	2.47	2.55	2.65	2.55	2.45	2.54	2.64	2.74	2.84	2.74	2.83	2.75	2.85	2.94	3.04	3.14	3.24	3.16	3.26	3.15	3.05	2.95	3.05	2.96	2.88	2.78	2.68	2.58	2.66	2.58	2.48	2.56	2.65	2.55	2.47	2.37	2.27	2.18	2.27	2.17
94	1.96	1.87	1.78	1.87	1.78	1.69	1.6	1.68	1.59	1.67	1.59	1.68	1.76	1.84	1.75	1.66	1.74	1.65	1.58	1.65	1.57	1.48	1.56	1.63	1.72	1.8	1.72	1.64	1.56	1.64	1.73	1.8	1.73	1.8	1.72	1.8	1.89	1.81	1.89	1.8	1.88	1.95	1.88	1.79	1.87	1.78	1.69	1.78	1.69
95	1.39	1.46	1.39	1.47	1.39	1.46	1.38	1.45	1.37	1.29	1.21	1.13	1.05	1.13	1.2	1.13	1.06	0.99	1.07	1.15	1.07	1.15	1.08	1	0.93	1	1.07	1	1.08	1.16	1.23	1.31	1.24	1.16	1.23	1.15	1.08	1.15	1.07	1.14	1.06	1.13	1.06	0.98	1.05	0.98	0.9	0.98	1.05
96	1.17	1.09	1.02	0.94	1.01	0.93	0.86	0.79	0.72	0.79	0.85	0.78	0.85	0.92	0.85	0.77	0.71	0.64	0.71	0.78	0.85	0.78	0.85	0.78	0.71	0.64	0.57	0.63	0.57	0.64	0.57	0.51	0.44	0.51	0.44	0.51	0.58	0.51	0.57	0.51	0.44	0.51	0.57	0.51	0.57	0.64	0.71	0.77	0.84
97	0.86	0.79	0.85	0.79	0.85	0.78	0.85	0.92	0.99	1.06	0.99	0.92	1	0.93	0.86	0.93	1	0.93	0.86	0.93	1	1.08	1.15	1.09	1.16	1.09	1.16	1.08	1.02	1.09	1.17	1.1	1.02	0.96	1.03	0.95	0.89	0.81	0.88	0.81	0.74	0.81	0.88	0.95	1.02	0.96	0.88	0.81	0.88
98	1.17	1.09	1.02	1.08	1.16	1.08	1.16	1.09	1.16	1.09	1.02	0.94	0.87	0.8	0.87	0.95	0.88	0.81	0.88	0.81	0.88	0.95	1.03	1.1	1.03	1.1	1.02	0.95	0.87	0.94	0.87	0.8	0.87	0.79	0.73	0.8	0.87	0.95	1.02	0.95	1.02	1.09	1.01	0.95	0.87	0.8	0.73	0.66	0.59
99	0.44	0.37	0.43	0.37	0.43	0.5	0.56	0.5	0.43	0.5	0.43	0.5	0.43	0.37	0.3	0.36	0.3	0.24	0.3	0.37	0.43	0.36	0.43	0.49	0.55	0.48	0.42	0.36	0.29	0.23	0.29	0.35	0.42	0.47	0.41	0.35	0.29	0.23	0.29	0.23	0.29	0.23	0.17	0.23	0.28	0.22	0.17	0.11	0.16
100	-0.05	-0.1	-0.05	0	0.05	0.11	0.05	0.1	0.05	0.1	0.05	0	-0.05	0	-0.05	0	0.05	0	0.05	0	0.05	0.1	0.15	0.21	0.15	0.21	0.15	0.21	0.26	0.31	0.37	0.42	0.37	0.42	0.37	0.43	0.48	0.42	0.48	0.42	0.37	0.43	0.49	0.43	0.49	0.54	0.6	0.66	0.6
101	0.59	0.53	0.59	0.64	0.7	0.76	0.82	0.76	0.7	0.64	0.7	0.64	0.58	0.63	0.57	0.52	0.57	0.63	0.57	0.52	0.47	0.52	0.46	0.52	0.47	0.52	0.57	0.52	0.46	0.51	0.46	0.51	0.45	0.5	0.45	0.5	0.45	0.5	0.44	0.39	0.44	0.5	0.44	0.39	0.44	0.39	0.44	0.5	0.55
102	0.65	0.59	0.54	0.59	0.54	0.49	0.54	0.48	0.44	0.38	0.33	0.38	0.43	0.48	0.43	0.38	0.33	0.28	0.23	0.28	0.33	0.28	0.23	0.28	0.23	0.19	0.14	0.19	0.14	0.19	0.23	0.19	0.14	0.09	0.14	0.09	0.14	0.09	0.14	0.18	0.14	0.18	0.23	0.18	0.14	0.09	0.04	0	0.04
103	-0.04	-0.09	-0.04	0	0.04	0	0.04	0	0.04	0	-0.04	-0.08	-0.12	-0.16	-0.2	-0.16	-0.2	-0.16	-0.12	-0.08	-0.12	-0.16	-0.2	-0.24	-0.2	-0.24	-0.2	-0.16	-0.12	-0.16	-0.12	-0.16	-0.2	-0.16	-0.19	-0.23	-0.19	-0.16	-0.12	-0.08	-0.04	-0.08	-0.12	-0.16	-0.12	-0.15	-0.19	-0.15	-0.19
104	-0.39	-0.43	-0.4	-0.37	-0.33	-0.37	-0.33	-0.36	-0.4	-0.43	-0.46	-0.5	-0.52	-0.55	-0.52	-0.49	-0.52	-0.54	-0.58	-0.6	-0.57	-0.54	-0.51	-0.54	-0.57	-0.6	-0.62	-0.64	-0.68	-0.7	-0.73	-0.71	-0.68	-0.71	-0.73	-0.7	-0.72	-0.74	-0.76	-0.78	-0.79	-0.81	-0.79	-0.77	-0.8	-0.82	-0.8	-0.77	-0.76
105	-0.88	-0.85	-0.86	-0.88	-0.89	-0.88	-0.89	-0.9	-0.91	-0.88	-0.86	-0.87	-0.88	-0.85	-0.84	-0.82	-0.81	-0.83	-0.84	-0.85	-0.88	-0.89	-0.89	-0.89	-0.86	-0.85	-0.86	-0.89	-0.88	-0.89	-0.91	-0.92	-0.92	-0.93	-0.93	-0.93	-0.92	-0.9	-0.88	-0.9	-0.88	-0.88	-0.88	-0.85	-0.84	-0.85	-0.84	-0.82	-0.81
106	-0.84	-0.84	-0.85	-0.84	-0.82	-0.81	-0.82	-0.8	-0.8	-0.83	-0.81	-0.78	-0.79	-0.78	-0.78	-0.8	-0.78	-0.78	-0.78	-0.77	-0.76	-0.75	-0.76	-0.77	-0.77	-0.77	-0.76	-0.77	-0.74	-0.77	-0.77	-0.75	-0.74	-0.74	-0.74	-0.75	-0.73	-0.74	-0.74	-0.75	-0.77	-0.77	-0.77	-0.75	-0.76	-0.75	-0.75	-0.75	-0.77
107	-0.75	-0.75	-0.75	-0.75	-0.73	-0.73	-0.75	-0.74	-0.74	-0.74	-0.72	-0.73	-0.72	-0.72	-0.71	-0.72	-0.69	-0.7	-0.71	-0.69	-0.69	-0.69	-0.69	-0.67	-0.67	-0.67	-0.66	-0.66	-0.66	-0.66	-0.68	-0.66	-0.66	-0.68	-0.66	-0.64	-0.64	-0.64	-0.64	-0.64	-0.65	-0.65	-0.65	-0.65	-0.65	-0.65	-0.66	-0.67	-0.68
108	-0.61	-0.63	-0.62	-0.63	-0.62	-0.63	-0.64	-0.64	-0.66	-0.66	-0.64	-0.66	-0.66	-0.66	-0.66	-0.66	-0.64	-0.64	-0.66	-0.66	-0.66	-0.66	-0.66	-0.66	-0.66	-0.65	-0.65	-0.65	-0.67	-0.67	-0.66	-0.67	-0.67	-0.67	-0.67	-0.67	-0.67	-0.67	-0.67	-0.67	-0.66	-0.65	-0.65	-0.65	-0.64	-0.62	-0.62	-0.62	-0.62
109	-0.59	-0.58	-0.57	-0.59	-0.57	-0.57	-0.56	-0.55	-0.54	-0.53	-0.52	-0.51	-0.52	-0.52	-0.5	-0.49	-0.51	-0.51	-0.5	-0.49	-0.5	-0.51	-0.5	-0.49	-0.5	-0.51	-0.52	-0.51	-0.5	-0.51	-0.52	-0.51	-0.52	-0.51	-0.5	-0.49	-0.48	-0.49	-0.48	-0.47	-0.48	-0.47	-0.46	-0.45	-0.44	-0.43	-0.42	-0.43	-0.44
110	-0.4	-0.4	-0.41	-0.41	-0.4	-0.41	-0.4	-0.4	-0.41	-0.41	-0.42	-0.41	-0.42	-0.41	-0.42	-0.43	-0.42	-0.43	-0.44	-0.45	-0.44	-0.45	-0.46	-0.45	-0.46	-0.45	-0.44	-0.43	-0.42	-0.41	-0.42	-0.41	-0.42	-0.41	-0.42	-0.43	-0.42	-0.41	-0.42	-0.43	-0.44	-0.43	-0.44	-0.43	-0.44	-0.43	-0.42	-0.43	-0.44
111	-0.4	-0.39	-0.37	-0.39	-0.37	-0.36	-0.37	-0.36	-0.34	-0.36	-0.37	-0.38	-0.36	-0.36	-0.34	-0.36	-0.35	-0.37	-0.38	-0.37	-0.36	-0.37	-0.39	-0.37	-0.38	-0.4	-0.4	-0.41	-0.4	-0.4	-0.39	-0.37	-0.35	-0.37	-0.35	-0.34	-0.32	-0.3	-0.28	-0.3	-0.28	-0.28	-0.26	-0.25	-0.26	-0.28	-0.26	-0.25	-0.25
112	-0.24	-0.22	-0.24	-0.24	-0.23	-0.21	-0.19	-0.19	-0.17	-0.15	-0.14	-0.15	-0.14	-0.12	-0.12	-0.14	-0.12	-0.14	-0.14	-0.12	-0.1	-0.12	-0.1	-0.12	-0.12	-0.12	-0.1	-0.12	-0.14	-0.12	-0.14	-0.14	-0.12	-0.12	-0.1	-0.08	-0.05	-0.05	-0.05	-0.03	0	-0.03	-0.03	0	0.03	0.03	0.05	0.08	0.11
113	0.27	0.3	0.3	0.27	0.3	0.27	0.24	0.23	0.27	0.26	0.23	0.26	0.27	0.26	0.3	0.29	0.29	0.32	0.32	0.31	0.28	0.31	0.31	0.34	0.37	0.38	0.41	0.38	0.37	0.41	0.41	0.38	0.37	0.41	0.44	0.45	0.49	0.52	0.56	0.57	0.61	0.57	0.53	0.57	0.53	0.49	0.45	0.45	0.49
114	0.59	0.55	0.59	0.63	0.67	0.71	0.75	0.76	0.75	0.71	0.7	0.74	0.78	0.74	0.73	0.77	0.73	0.74	0.78	0.74	0.78	0.79	0.84	0.83	0.87	0.91	0.93	0.97	1.02	1.06	1.11	1.16	1.21	1.26	1.21	1.2	1.18	1.23	1.18	1.13	1.18	1.23	1.24	1.19	1.14	1.19	1.14	1.16	1.11
115	1.14	1.09	1.08	1.09	1.14	1.16	1.21	1.22	1.23	1.28	1.34	1.32	1.37	1.36	1.37	1.32	1.31	1.36	1.41	1.47	1.52	1.57	1.56	1.61	1.56	1.5	1.49	1.54	1.56	1.57	1.59	1.65	1.7	1.76	1.78	1.72	1.78	1.8	1.85	1.87	1.93	1.92	1.85	1.91	1.97	2.04	2.1	2.08	2.02
116	2.05	2.12	2.14	2.2	2.14	2.16	2.18	2.24	2.22	2.29	2.22	2.28	2.22	2.15	2.22	2.28	2.3	2.37	2.39	2.46	2.44	2.5	2.57	2.64	2.71	2.64	2.57	2.64	2.57	2.5	2.43	2.36	2.34	2.27	2.34	2.36	2.38	2.31	2.25	2.31	2.24	2.18	2.11	2.09	2.08	2.1	2.03	2.09	2.11
117	2.38	2.31	2.24	2.18	2.11	2.09	2.03	2.09	2.11	2.17	2.16	2.14	2.07	2.14	2.07	2.09	2.03	2.01	1.95	1.93	1.99	2.01	1.95	1.93	1.87	1.85	1.91	1.97	2.03	2.01	2.07	2.01	2.07	2.05	1.99	2.05	2.07	2.13	2.12	2.18	2.16	2.22	2.24	2.18	2.16	2.22	2.2	2.14	2.12
118	1.95	1.93	1.92	1.98	2	1.93	1.87	1.81	1.87	1.85	1.91	1.97	2.03	1.97	2.03	2.09	2.15	2.09	2.11	2.09	2.11	2.05	1.99	1.97	1.99	1.93	1.99	2.05	2.11	2.09	2.07	2.01	2.07	2.05	1.99	1.97	1.99	2.05	2.11	2.13	2.19	2.26	2.28	2.21	2.15	2.09	2.11	2.09	2.15
119	2.36	2.34	2.36	2.42	2.49	2.55	2.62	2.69	2.71	2.69	2.76	2.69	2.67	2.6	2.53	2.46	2.39	2.37	2.31	2.24	2.31	2.37	2.43	2.41	2.44	2.37	2.3	2.33	2.31	2.29	2.31	2.24	2.18	2.12	2.18	2.2	2.26	2.28	2.26	2.24	2.18	2.12	2.05	2.11	2.09	2.08	2.1	2.03	1.97
120	2.13	2.15	2.13	2.11	2.13	2.11	2.17	2.15	2.13	2.2	2.26	2.28	2.22	2.28	2.3	2.32	2.39	2.45	2.43	2.36	2.34	2.37	2.43	2.49	2.47	2.41	2.39	2.45	2.47	2.54	2.6	2.63	2.61	2.67	2.6	2.67	2.6	2.53	2.6	2.63	2.69	2.67	2.74	2.81	2.74	2.67	2.73	2.71	2.78
121	2.96	2.89	2.92	2.99	2.96	2.89	2.82	2.84	2.82	2.75	2.73	2.79	2.86	2.89	2.82	2.75	2.82	2.75	2.77	2.7	2.73	2.79	2.86	2.84	2.91	2.98	3.05	3.12	3.19	3.17	3.14	3.12	3.14	3.12	3.19	3.16	3.24	3.16	3.14	3.16	3.24	3.31	3.34	3.26	3.34	3.26	3.29	3.26	3.34
122	3.58	3.65	3.57	3.55	3.52	3.55	3.47	3.55	3.62	3.7	3.78	3.85	3.77	3.85	3.77	3.8	3.72	3.8	3.88	3.91	3.99	3.91	3.82	3.9	3.98	3.9	3.98	4.06	4.14	4.06	3.97	4.05	4.13	4.1	4.02	4.05	4.13	4.21	4.3	4.38	4.46	4.5	4.58	4.67	4.75	4.66	4.7	4.67	4.7
123	5.31	5.41	5.5	5.59	5.68	5.59	5.49	5.58	5.55	5.64	5.54	5.51	5.55	5.51	5.48	5.44	5.53	5.44	5.34	5.43	5.52	5.62	5.71	5.75	5.84	5.94	5.84	5.74	5.7	5.67	5.76	5.66	5.76	5.72	5.62	5.59	5.68	5.64	5.6	5.7	5.66	5.75	5.85	5.94	5.98	6.08	6.18	6.07	6.17
124	6.41	6.37	6.42	6.52	6.48	6.37	6.47	6.37	6.27	6.36	6.32	6.22	6.32	6.28	6.24	6.34	6.38	6.34	6.39	6.28	6.18	6.28	6.38	6.42	6.52	6.62	6.72	6.82	6.78	6.88	6.93	6.97	7.02	7.12	7.08	7.18	7.29	7.18	7.07	7.17	7.28	7.23	7.34	7.44	7.4	7.45	7.4	7.45	7.41
125	7.63	7.73	7.84	7.73	7.68	7.57	7.68	7.63	7.59	7.48	7.58	7.63	7.74	7.63	7.51	7.56	7.67	7.72	7.83	7.71	7.6	7.56	7.51	7.56	7.67	7.63	7.51	7.62	7.73	7.83	7.88	7.99	7.95	8.05	8.16	8.22	8.33	8.21	8.09	8.15	8.26	8.31	8.26	8.37	8.48	8.37	8.32	8.37	8.26
126	8.4	8.35	8.46	8.57	8.52	8.58	8.69	8.64	8.75	8.64	8.52	8.4	8.28	8.39	8.28	8.39	8.5	8.61	8.66	8.62	8.5	8.61	8.56	8.44	8.56	8.51	8.39	8.34	8.23	8.11	8.16	8.27	8.38	8.34	8.45	8.56	8.67	8.72	8.84	8.95	8.9	8.96	8.84	8.79	8.9	9.01	9.13	9.24	9.12
127	9.51	9.57	9.45	9.32	9.2	9.26	9.14	9.25	9.37	9.48	9.43	9.38	9.33	9.21	9.27	9.22	9.27	9.15	9.1	9.05	9.11	9.22	9.17	9.12	9	8.95	8.83	8.95	8.9	9.01	9.07	9.02	8.97	8.92	8.97	8.92	9.04	9.09	8.97	9.09	9.14	9.26	9.38	9.49	9.55	9.67	9.73	9.67	9.55
128	10.02	10.14	10.26	10.39	10.33	10.2	10.26	10.21	10.16	10.1	10.17	10.29	10.41	10.47	10.42	10.29	10.23	10.1	10.22	10.1	9.97	9.84	9.79	9.67	9.61	9.73	9.79	9.91	9.86	9.97	10.09	10.04	9.91	10.03	9.98	9.85	9.97	9.92	9.98	9.93	9.87	9.99	10.05	10.17	10.12	9.99	9.94	9.81	9.69
129	9.84	9.9	9.96	9.91	10.03	10.15	10.09	10.21	10.34	10.21	10.33	10.45	10.51	10.63	10.76	10.82	10.88	11.01	11.13	11.2	11.32	11.45	11.52	11.58	11.71	11.84	11.97	12.04	12.17	12.3	12.36	12.5	12.63	12.49	12.35	12.48	12.34	12.4	12.54	12.39	12.46	12.59	12.73	12.8	12.93	13.07	13.2	13.14	13.28
130	14.09	14.03	13.97	13.82	13.96	14.1	13.95	14.09	14.23	14.08	14.15	14.22	14.07	13.92	13.77	13.62	13.56	13.7	13.55	13.69	13.83	13.68	13.82	13.89	13.96	14.1	14.17	14.02	13.96	14.03	13.97	14.11	13.96	13.81	13.95	14.02	13.87	13.81	13.95	13.8	13.74	13.88	13.73	13.67	13.81	13.88	13.73	13.58	13.72
131	13.15	13.1	13.23	13.37	13.22	13.16	13.3	13.15	13.01	13.14	13.28	13.41	13.27	13.21	13.28	13.35	13.29	13.42	13.56	13.7	13.83	13.69	13.54	13.68	13.75	13.6	13.74	13.68	13.53	13.38	13.52	13.37	13.51	13.36	13.43	13.57	13.64	13.49	13.56	13.7	13.84	13.78	13.91	13.99	13.92	14.06	14.13	14.07	14.01
132	14.93	14.78	14.72	14.57	14.64	14.78	14.63	14.7	14.55	14.62	14.47	14.41	14.55	14.4	14.34	14.19	14.04	13.98	14.11	14.25	14.1	13.95	14.09	14.03	13.97	13.82	13.96	14.1	13.95	14.09	14.23	14.37	14.31	14.45	14.59	14.73	14.8	14.94	14.79	14.64	14.78	14.85	14.7	14.84	14.92	14.76	14.61	14.55	14.69
133	14.53	14.38	14.32	14.17	14.31	14.25	14.39	14.53	14.47	14.32	14.39	14.33	14.47	14.32	14.26	14.11	14.25	14.38	14.32	14.39	14.33	14.18	14.26	14.39	14.25	14.38	14.32	14.46	14.31	14.38	14.46	14.6	14.45	14.3	14.15	14.22	14.16	14.3	14.44	14.29	14.14	14.28	14.35	14.42	14.36	14.3	14.37	14.51	14.65
134	15.15	15.09	15.23	15.07	15.22	15.06	14.91	14.98	14.92	14.99	15.14	14.98	14.83	14.77	14.62	14.55	14.4	14.54	14.68	14.76	14.7	14.84	14.68	14.83	14.67	14.82	14.75	14.89	15.04	14.97	15.05	14.89	14.97	15.11	14.96	15.1	15.17	15.32	15.25	15.19	15.33	15.41	15.55	15.7	15.77	15.85	15.69	15.77	15.7
135	15.61	15.54	15.62	15.77	15.91	16.06	15.9	15.83	15.68	15.52	15.6	15.67	15.82	15.96	15.9	16.05	15.89	15.73	15.88	15.72	15.65	15.5	15.43	15.58	15.72	15.66	15.5	15.35	15.19	15.27	15.12	15.05	14.9	15.04	14.89	14.83	14.76	14.84	14.69	14.83	14.67	14.61	14.75	14.89	14.83	14.97	15.11	15.19	15.12
136	14.86	15	15.14	15.28	15.13	14.98	14.91	14.76	14.61	14.68	14.53	14.61	14.55	14.68	14.83	14.9	14.75	14.89	14.74	14.88	14.81	14.89	14.74	14.88	15.02	14.96	15.03	15.17	15.31	15.46	15.3	15.15	15.29	15.14	15.28	15.22	15.36	15.5	15.44	15.51	15.45	15.59	15.44	15.37	15.22	15.07	14.92	14.85	14.99
137	14.26	14.39	14.53	14.67	14.52	14.46	14.53	14.47	14.61	14.46	14.31	14.38	14.46	14.6	14.45	14.3	14.44	14.58	14.71	14.56	14.42	14.55	14.41	14.54	14.68	14.82	14.96	15.04	15.18	15.32	15.25	15.33	15.47	15.61	15.76	15.6	15.45	15.59	15.74	15.58	15.52	15.66	15.8	15.95	15.88	16.03	16.17	16.1	16.25
138	16.42	16.26	16.1	16.25	16.09	15.94	15.87	15.8	15.74	15.81	15.96	16.1	16.18	16.02	15.96	15.8	15.65	15.79	15.87	15.8	15.88	15.81	15.66	15.74	15.88	15.73	15.57	15.51	15.58	15.73	15.57	15.42	15.56	15.41	15.55	15.4	15.33	15.41	15.34	15.28	15.42	15.56	15.7	15.64	15.72	15.79	15.64	15.72	15.86
139	15.79	15.94	16.01	16.16	16	15.85	15.99	15.84	15.77	15.91	16.06	15.99	16.07	16.21	16.15	15.99	16.07	16	15.94	15.78	15.92	15.86	16	15.94	15.87	15.95	16.09	15.94	15.87	16.01	16.16	16.24	16.38	16.31	16.46	16.61	16.75	16.83	16.98	17.13	17.06	17.21	17.05	16.98	17.13	17.28	17.12	17.2	17.35
140	18.1	17.94	17.87	17.7	17.85	17.69	17.53	17.68	17.61	17.69	17.62	17.46	17.3	17.45	17.29	17.22	17.06	17.14	17.07	17.15	17.08	17.23	17.38	17.46	17.61	17.45	17.53	17.68	17.76	17.91	18.06	18.15	18.08	18.23	18.16	18.24	18.39	18.55	18.63	18.79	18.62	18.55	18.63	18.79	18.94	18.77	18.61	18.53	18.46
141	17.65	17.49	17.42	17.57	17.41	17.34	17.49	17.33	17.48	17.63	17.78	17.61	17.76	17.6	17.68	17.83	17.92	17.75	17.59	17.52	17.6	17.75	17.59	17.52	17.67	17.75	17.59	17.67	17.6	17.44	17.37	17.3	17.45	17.29	17.44	17.59	17.74	17.89	17.82	17.66	17.5	17.43	17.57	17.41	17.34	17.49	17.42	17.57	17.5
142	18.01	17.94	17.78	17.61	17.54	17.69	17.84	17.99	17.92	17.85	18	17.93	18.08	18.01	18.16	18.31	18.46	18.62	18.77	18.7	18.62	18.78	18.93	18.76	18.69	18.84	19	18.83	18.99	18.91	19.07	19.15	18.99	19.14	19.3	19.22	19.38	19.53	19.36	19.52	19.68	19.51	19.66	19.82	19.98	20.14	20.3	20.12	20.28
143	20.62	20.54	20.37	20.46	20.62	20.44	20.53	20.36	20.19	20.11	20.03	20.12	20.05	19.97	20.13	20.29	20.21	20.37	20.3	20.46	20.28	20.11	20.27	20.19	20.35	20.51	20.67	20.5	20.42	20.51	20.34	20.5	20.32	20.25	20.34	20.5	20.32	20.25	20.34	20.16	20.09	19.92	20.07	20.23	20.39	20.55	20.47	20.3	20.22
144	20.33	20.49	20.65	20.81	20.64	20.73	20.55	20.65	20.74	20.66	20.49	20.31	20.14	20.3	20.22	20.05	19.88	20.04	20.19	20.02	20.18	20.27	20.43	20.35	20.28	20.1	19.93	19.76	19.59	19.42	19.58	19.67	19.82	19.98	20.14	20.3	20.22	20.31	20.14	19.97	19.8	19.95	20.04	20.13	20.29	20.12	20.28	20.2	20.13
145	21.03	20.85	20.68	20.6	20.76	20.68	20.78	20.87	20.69	20.52	20.35	20.18	20	19.83	19.76	19.91	19.74	19.67	19.5	19.59	19.42	19.58	19.41	19.24	19.39	19.48	19.57	19.66	19.82	19.74	19.66	19.59	19.51	19.6	19.43	19.36	19.19	19.34	19.5	19.33	19.26	19.09	19.24	19.4	19.49	19.32	19.15	18.99	19.14
146	19.25	19.34	19.49	19.65	19.48	19.4	19.49	19.58	19.74	19.66	19.82	19.97	20.13	20.05	19.88	19.71	19.55	19.7	19.79	19.62	19.45	19.61	19.44	19.27	19.2	19.03	18.87	18.7	18.79	18.62	18.78	18.7	18.63	18.46	18.3	18.23	18.07	17.99	17.83	17.92	18	17.84	17.77	17.92	18	17.84	17.68	17.52	17.67
147	17.47	17.56	17.7	17.85	18	17.84	17.68	17.76	17.6	17.75	17.9	17.74	17.82	17.91	17.99	17.92	18.07	18.22	18.37	18.45	18.6	18.75	18.9	18.74	18.82	18.66	18.5	18.34	18.26	18.1	17.94	17.78	17.62	17.47	17.55	17.39	17.54	17.38	17.52	17.67	17.51	17.59	17.44	17.28	17.42	17.27	17.11	17.26	17.4
148	17.51	17.65	17.74	17.58	17.51	17.65	17.58	17.51	17.66	17.59	17.67	17.82	17.66	17.8	17.95	18.1	18.25	18.33	18.17	18.01	18.16	18	17.84	17.99	17.83	17.98	18.12	18.27	18.11	17.95	18.04	18.12	17.96	17.8	17.64	17.48	17.33	17.17	17.02	16.95	16.79	16.64	16.78	16.93	16.86	16.7	16.85	16.99	16.92
149	17.5	17.34	17.18	17.03	17.11	17.25	17.1	16.94	16.79	16.93	17.08	17.22	17.36	17.45	17.53	17.61	17.69	17.53	17.68	17.82	17.91	17.99	17.83	17.67	17.82	17.9	17.74	17.89	17.82	17.75	17.59	17.43	17.58	17.42	17.27	17.41	17.56	17.4	17.24	17.18	17.32	17.46	17.61	17.45	17.3	17.14	17.22	17.15	17.08
150	16.45	16.53	16.38	16.52	16.66	16.74	16.67	16.6	16.74	16.68	16.82	16.75	16.6	16.68	16.52	16.37	16.22	16.07	16.21	16.06	15.91	16.05	16.19	16.27	16.2	16.05	15.99	15.84	15.91	15.99	15.92	16.06	15.91	16.05	15.9	16.04	15.89	15.75	15.82	15.96	15.81	15.95	16.03	16.1	16.04	15.89	15.96	16.1	15.95
151	14.95	15.08	15.22	15.35	15.43	15.5	15.44	15.51	15.37	15.44	15.3	15.43	15.29	15.42	15.28	15.13	14.99	15.12	15.26	15.33	15.27	15.2	15.28	15.41	15.35	15.28	15.42	15.27	15.21	15.06	15.2	15.27	15.13	14.98	15.06	14.99	14.85	14.79	14.92	14.78	14.63	14.71	14.57	14.42	14.28	14.42	14.55	14.68	14.54
152	14.64	14.5	14.63	14.56	14.64	14.77	14.63	14.7	14.83	14.69	14.55	14.41	14.35	14.28	14.22	14.16	14.29	14.15	14.28	14.41	14.27	14.13	14.07	13.93	13.79	13.65	13.78	13.91	13.77	13.64	13.76	13.63	13.49	13.36	13.43	13.55	13.68	13.75	13.88	14.01	14.14	14	13.94	14.07	14.2	14.06	13.99	13.93	13.79
153	13.32	13.19	13.05	12.92	12.79	12.66	12.73	12.6	12.53	12.41	12.47	12.6	12.47	12.53	12.6	12.72	12.59	12.72	12.66	12.78	12.65	12.59	12.71	12.58	12.52	12.59	12.46	12.58	12.45	12.32	12.44	12.38	12.25	12.12	12	11.87	11.81	11.88	11.82	11.94	12.06	12.12	12.24	12.12	12.24	12.11	11.98	12.1	12.17
154	11.46	11.52	11.64	11.71	11.58	11.7	11.82	11.69	11.63	11.51	11.63	11.74	11.86	11.98	12.05	11.92	11.79	11.67	11.61	11.73	11.85	11.79	11.85	11.73	11.6	11.67	11.54	11.66	11.6	11.72	11.66	11.73	11.85	11.79	11.73	11.85	11.91	11.98	11.85	11.97	11.91	12.03	12.15	12.09	12.21	12.15	12.27	12.39	12.51
155	11.63	11.57	11.45	11.57	11.68	11.8	11.68	11.55	11.67	11.54	11.42	11.3	11.18	11.24	11.36	11.3	11.24	11.12	11.23	11.3	11.41	11.36	11.47	11.59	11.53	11.65	11.52	11.64	11.51	11.39	11.27	11.33	11.21	11.09	10.97	10.85	10.73	10.61	10.72	10.84	10.95	10.83	10.71	10.65	10.53	10.42	10.48	10.36	10.25
156	10	10.1	9.99	9.88	9.94	9.82	9.93	9.99	9.88	9.76	9.82	9.71	9.77	9.66	9.55	9.43	9.38	9.49	9.37	9.48	9.59	9.69	9.58	9.69	9.79	9.85	9.74	9.63	9.52	9.62	9.51	9.57	9.63	9.73	9.79	9.9	9.79	9.9	10	10.11	10.06	10	9.89	9.84	9.78	9.89	10	9.88	9.77
157	10.5	10.44	10.32	10.21	10.27	10.33	10.39	10.5	10.61	10.56	10.44	10.32	10.21	10.09	10.2	10.15	10.26	10.2	10.31	10.42	10.3	10.25	10.13	10.02	9.91	9.97	9.85	9.96	10.02	10.13	10.07	10.02	10.08	10.14	10.2	10.09	9.97	9.86	9.75	9.69	9.8	9.69	9.63	9.69	9.64	9.7	9.76	9.65	9.53
158	9.45	9.51	9.62	9.72	9.61	9.72	9.77	9.83	9.72	9.61	9.5	9.6	9.66	9.72	9.61	9.71	9.82	9.93	10.03	9.92	10.03	9.97	9.92	10.03	9.92	9.97	10.03	10.14	10.03	10.13	10.24	10.13	10.01	10.12	10.01	9.9	9.95	10.06	10.12	10.18	10.24	10.3	10.36	10.47	10.58	10.46	10.52	10.4	10.51
159	10.97	10.85	10.96	11.08	10.96	11.07	11.18	11.3	11.41	11.29	11.17	11.28	11.16	11.27	11.34	11.4	11.51	11.46	11.57	11.69	11.8	11.75	11.69	11.81	11.75	11.87	11.74	11.86	11.98	12.04	11.98	12.1	12.22	12.34	12.21	12.16	12.1	12.16	12.28	12.4	12.46	12.58	12.46	12.33	12.21	12.32	12.27	12.38	12.5
160	13.29	13.23	13.1	13.04	12.98	13.05	12.99	13.11	12.98	12.86	12.73	12.6	12.54	12.41	12.53	12.65	12.72	12.59	12.53	12.41	12.35	12.41	12.53	12.41	12.53	12.65	12.77	12.64	12.7	12.58	12.45	12.32	12.2	12.14	12.02	11.96	11.84	11.71	11.78	11.72	11.84	11.71	11.83	11.77	11.65	11.77	11.88	11.76	11.64
161	11.74	11.8	11.68	11.8	11.91	12.03	11.97	11.91	11.85	11.97	11.85	11.96	11.84	11.72	11.83	11.71	11.59	11.53	11.41	11.53	11.4	11.28	11.17	11.23	11.29	11.17	11.28	11.4	11.34	11.22	11.28	11.23	11.11	11.17	11.23	11.12	11.06	11.17	11.23	11.35	11.46	11.34	11.22	11.16	11.11	11.17	11.28	11.4	11.51
162	11.68	11.8	11.91	11.86	11.73	11.85	11.79	11.67	11.55	11.66	11.78	11.89	11.96	12.07	11.95	12.07	11.94	11.88	12	12.12	11.99	11.94	12.05	11.93	11.87	11.81	11.93	11.99	12.11	12.23	12.34	12.46	12.58	12.45	12.52	12.64	12.76	12.63	12.7	12.82	12.94	12.81	12.93	12.87	12.74	12.68	12.62	12.69	12.63
163	12.8	12.67	12.61	12.55	12.67	12.54	12.66	12.78	12.65	12.77	12.89	13.01	12.88	13	12.88	12.82	12.69	12.56	12.63	12.75	12.82	12.94	12.88	13	13.12	12.99	13.11	13.18	13.3	13.42	13.54	13.67	13.79	13.91	13.85	13.97	13.91	13.98	13.85	13.79	13.91	14.04	14.16	14.29	14.36	14.3	14.23	14.1	14.04
164	13.43	13.3	13.17	13.11	13.23	13.35	13.22	13.35	13.42	13.29	13.16	13.28	13.22	13.09	12.96	12.83	12.95	13.02	12.96	13.08	13.2	13.32	13.44	13.57	13.64	13.71	13.83	13.95	14.02	14.09	14.03	14.16	14.28	14.41	14.27	14.21	14.28	14.35	14.48	14.34	14.21	14.08	13.95	14.02	13.95	13.89	14.02	14.14	14.26
165	14.13	14.2	14.33	14.45	14.58	14.65	14.59	14.52	14.46	14.32	14.19	14.06	13.93	14	13.93	13.87	14	14.12	14.24	14.37	14.44	14.38	14.31	14.44	14.57	14.69	14.82	14.95	15.02	14.96	14.89	15.02	15.15	15.28	15.41	15.48	15.56	15.49	15.62	15.75	15.88	16.02	15.95	15.88	15.81	15.89	15.82	15.68	15.81
166	16.19	16.33	16.18	16.32	16.25	16.11	16.24	16.32	16.18	16.31	16.44	16.3	16.43	16.57	16.42	16.35	16.49	16.34	16.2	16.06	16.19	16.33	16.4	16.26	16.39	16.53	16.38	16.52	16.65	16.51	16.64	16.78	16.85	16.99	17.12	16.98	17.11	17.19	17.05	17.18	17.32	17.17	17.31	17.45	17.3	17.23	17.37	17.22	17.15
167	16.76	16.84	16.77	16.7	16.63	16.71	16.85	16.98	17.06	17.14	17.22	17.15	17.29	17.37	17.22	17.15	17	16.94	16.79	16.93	16.78	16.64	16.72	16.79	16.93	16.78	16.64	16.72	16.8	16.87	16.73	16.86	16.72	16.85	16.99	17.12	17.06	17.19	17.33	17.46	17.32	17.17	17.31	17.16	17.24	17.17	17.31	17.44	17.3
168	18.26	18.4	18.54	18.47	18.55	18.69	18.62	18.55	18.69	18.83	18.98	18.9	18.99	19.13	18.98	18.82	18.67	18.52	18.66	18.8	18.94	19.03	19.17	19.02	19.16	19.3	19.15	19.29	19.37	19.52	19.44	19.53	19.37	19.52	19.66	19.8	19.95	20.03	20.18	20.32	20.47	20.62	20.54	20.69	20.53	20.37	20.22	20.06	20.2
169	20.55	20.47	20.4	20.55	20.69	20.53	20.62	20.77	20.92	20.84	20.99	20.83	20.67	20.51	20.35	20.5	20.43	20.35	20.19	20.04	19.96	19.89	20.04	19.96	19.89	20.03	19.88	19.72	19.57	19.41	19.56	19.7	19.84	19.99	20.13	20.06	19.98	19.83	19.75	19.9	19.74	19.59	19.51	19.66	19.5	19.65	19.49	19.58	19.72
170	20.3	20.23	20.15	19.99	19.84	19.98	20.13	20.27	20.36	20.51	20.59	20.52	20.44	20.59	20.43	20.58	20.5	20.59	20.51	20.66	20.5	20.65	20.8	20.94	20.78	20.93	21.02	21.11	20.95	20.79	20.94	20.86	21.01	21.09	21.18	21.33	21.26	21.4	21.55	21.7	21.79	21.94	22.03	21.87	21.71	21.55	21.38	21.22	21.15
171	20.96	21.11	21.03	20.96	20.88	20.8	20.64	20.79	20.88	20.97	20.81	20.9	21.04	21.19	21.03	21.12	21.27	21.42	21.57	21.72	21.87	22.02	21.85	22	22.09	22.25	22.4	22.49	22.58	22.73	22.88	22.98	22.81	22.73	22.65	22.74	22.9	22.99	22.91	23.06	23.22	23.05	23.14	23.3	23.45	23.28	23.12	23.04	22.96
172	23.35	23.5	23.59	23.51	23.67	23.76	23.68	23.84	24	24.15	24.07	23.9	23.73	23.89	23.72	23.55	23.47	23.39	23.31	23.47	23.3	23.13	23.29	23.21	23.13	23.05	22.97	22.89	23.04	22.87	23.03	22.86	22.7	22.85	22.68	22.6	22.76	22.91	23.06	23.16	23.25	23.4	23.5	23.33	23.48	23.32	23.15	23.24	23.4
173	24.17	24.33	24.43	24.34	24.5	24.66	24.82	24.74	24.83	24.66	24.49	24.41	24.57	24.72	24.88	25.04	25.2	25.36	25.19	25.35	25.18	25.27	25.43	25.59	25.69	25.79	25.61	25.77	25.87	25.7	25.79	25.95	25.78	25.7	25.52	25.62	25.53	25.7	25.86	26.02	26.18	26.35	26.26	26.18	26.34	26.16	25.99	25.9	26.07
174	26.01	25.93	25.75	25.67	25.58	25.74	25.91	25.82	25.65	25.56	25.72	25.89	25.71	25.87	25.97	25.89	26.05	26.15	25.97	25.79	25.96	25.78	25.94	25.77	25.93	26.09	26	25.83	25.65	25.48	25.39	25.49	25.32	25.41	25.51	25.34	25.5	25.6	25.42	25.58	25.74	25.91	26.07	26.23	26.39	26.49	26.66	26.76	26.86
175	26.67	26.84	26.75	26.57	26.74	26.56	26.72	26.89	27.05	26.96	27.13	27.23	27.14	27.06	26.88	26.7	26.61	26.71	26.88	27.04	27.21	27.03	26.94	26.76	26.68	26.84	27.01	27.17	26.99	27.09	26.91	27.08	26.9	26.81	26.98	26.89	26.81	26.97	27.14	26.96	27.12	26.94	27.11	27.27	27.18	27.29	27.2	27.36	27.53
176	28.58	28.75	28.67	28.83	28.65	28.82	28.99	29.16	29.27	29.44	29.61	29.71	29.89	29.7	29.87	29.68	29.49	29.6	29.77	29.94	29.75	29.86	30.03	30.21	30.02	30.12	30.3	30.47	30.64	30.75	30.66	30.47	30.28	30.45	30.63	30.44	30.54	30.65	30.56	30.37	30.47	30.28	30.1	29.91	30.08	30.25	30.16	30.34	30.25
177	30.87	31.05	31.23	31.4	31.58	31.69	31.49	31.67	31.78	31.95	32.13	32.04	32.15	32.26	32.44	32.55	32.72	32.9	33.08	33.26	33.07	32.97	33.15	33.33	33.52	33.7	33.88	33.99	34.17	34.36	34.26	34.06	34.24	34.36	34.54	34.65	34.56	34.67	34.47	34.65	34.84	35.02	35.13	35.32	35.5	35.69	35.8	35.99	35.9
178	36.36	36.16	35.95	36.06	36.25	36.44	36.34	36.25	36.36	36.16	35.95	36.06	35.86	35.97	35.77	35.95	36.07	36.25	36.44	36.63	36.82	36.72	36.91	36.82	36.93	37.05	37.24	37.43	37.62	37.81	37.6	37.71	37.9	37.69	37.48	37.67	37.86	37.65	37.84	37.63	37.42	37.33	37.44	37.63	37.82	37.73	37.63	37.42	37.21
179	37.61	37.51	37.3	37.49	37.68	37.87	38.07	37.97	38.09	38.2	38.4	38.51	38.63	38.42	38.61	38.51	38.63	38.82	38.61	38.8	38.92	38.82	38.94	38.73	38.92	38.71	38.82	38.73	38.84	39.04	39.23	39.43	39.62	39.52	39.64	39.84	39.74	39.52	39.31	39.5	39.7	39.89	39.79	39.91	39.7	39.89	40.09	40.28	40.19
180	39.67	39.79	39.58	39.36	39.15	38.93	39.13	38.91	38.81	38.93	39.13	39.24	39.44	39.22	39.42	39.54	39.65	39.85	40.04	39.83	39.73	39.51	39.3	39.2	39.4	39.18	39.08	38.99	39.18	38.97	39.08	38.99	38.77	38.97	38.75	38.87	39.06	39.26	39.45	39.35	39.47	39.37	39.57	39.69	39.88	39.67	39.86	39.98	40.18
181	41.38	41.16	41.36	41.26	41.46	41.36	41.56	41.68	41.46	41.66	41.78	41.98	41.88	42.08	42.2	42.1	42.3	42.2	42.32	42.1	42.3	42.2	41.98	42.1	42.3	42.2	42.4	42.18	41.95	41.85	41.98	41.75	41.95	42.15	42.05	41.83	41.73	41.93	41.71	41.91	41.69	41.47	41.37	41.56	41.34	41.12	40.9	41.1	41.22
182	40.54	40.74	40.52	40.72	40.5	40.4	40.3	40.2	39.99	39.89	39.67	39.87	39.77	39.96	40.16	40.35	40.55	40.67	40.87	40.99	41.19	41.09	41.28	41.18	41.3	41.5	41.63	41.82	41.95	41.73	41.51	41.29	41.48	41.68	41.88	41.66	41.86	42.06	42.26	42.38	42.16	41.94	41.72	41.5	41.62	41.82	41.72	41.84	42.04
183	41.65	41.55	41.75	41.65	41.43	41.63	41.52	41.42	41.2	41.4	41.6	41.8	42	42.2	42.32	42.52	42.72	42.84	43.04	42.82	42.94	42.72	42.5	42.28	42.48	42.6	42.8	43	43.12	42.9	43.1	43.3	43.43	43.2	42.98	42.76	42.96	42.86	42.63	42.53	42.73	42.51	42.71	42.91	43.11	43.01	43.21	43.41	43.54
184	44.6	44.38	44.28	44.48	44.68	44.81	44.58	44.48	44.38	44.5	44.71	44.91	45.04	44.93	44.71	44.91	44.68	44.81	45.01	45.22	44.99	44.76	44.89	45.09	45.3	45.19	45.4	45.6	45.37	45.27	45.48	45.68	45.89	46.01	46.22	46.35	46.56	46.76	46.53	46.43	46.56	46.76	46.97	46.87	47.08	47.28	47.49	47.7	47.6
185	47.76	47.65	47.86	47.75	47.96	48.09	47.99	48.2	47.96	47.73	47.5	47.63	47.83	47.73	47.62	47.52	47.73	47.62	47.75	47.65	47.86	47.75	47.96	48.09	47.98	48.12	48.33	48.09	47.98	47.88	47.64	47.85	48.06	48.19	48.33	48.54	48.75	48.96	48.85	49.07	49.28	49.04	48.8	48.57	48.33	48.09	47.99	48.2	48.41
186	48.76	48.65	48.41	48.31	48.07	47.84	47.97	48.18	48.07	48.28	48.05	48.26	48.02	47.91	47.68	47.89	48.02	47.91	48.05	47.81	47.94	48.15	48.05	48.26	48.47	48.68	48.81	48.57	48.7	48.92	48.68	48.89	48.78	49	49.13	49.02	49.23	49.12	49.02	49.15	49.36	49.5	49.71	49.6	49.49	49.38	49.52	49.41	49.62
187	49.73	49.94	49.7	49.92	49.68	49.57	49.78	49.92	50.05	49.81	50.03	49.79	49.55	49.31	49.52	49.28	49.42	49.55	49.76	49.98	50.19	50.4	50.62	50.75	50.51	50.27	50.16	50.3	50.51	50.4	50.62	50.83	50.97	50.86	50.62	50.75	50.97	50.73	50.94	51.08	51.29	51.43	51.32	51.45	51.59	51.72	51.86	51.75	51.89
188	51.83	51.59	51.35	51.56	51.78	51.67	51.56	51.78	51.67	51.43	51.32	51.08	50.84	51.05	51.27	51.48	51.7	51.91	51.67	51.56	51.7	51.83	51.72	51.94	52.16	52.37	52.26	52.48	52.7	52.92	53.14	53.36	53.11	53.33	53.08	52.84	53.05	53.19	52.95	52.7	52.92	52.67	52.89	53.03	53.17	53.06	53.28	53.17	53.38
189	54.07	54.29	54.18	54.4	54.15	54.37	54.12	53.87	54.09	54.31	54.2	54.09	53.84	53.98	54.2	53.96	54.09	54.31	54.54	54.42	54.18	54.4	54.15	54.37	54.59	54.81	54.7	54.92	54.81	55.03	55.25	55	54.89	55.11	55	55.22	55.44	55.19	55.08	55.3	55.52	55.41	55.16	54.91	54.66	54.88	54.63	54.38	54.52
190	55.05	55.19	55.33	55.55	55.3	55.05	54.8	54.94	55.17	55.05	55.19	55.08	55.3	55.44	55.33	55.55	55.78	56	56.22	56.11	56.33	56.56	56.78	57.01	56.75	56.5	56.73	56.47	56.36	56.58	56.73	56.47	56.36	56.58	56.33	56.55	56.44	56.19	56.07	56.3	56.44	56.58	56.33	56.55	56.78	57	57.23	57.37	57.26
191	57.34	57.08	57.23	57.45	57.6	57.48	57.37	57.59	57.74	57.48	57.23	57.37	57.12	57.34	57.09	57.31	57.06	56.94	57.17	57.06	57.2	57.42	57.65	57.53	57.76	57.65	57.79	57.53	57.76	57.65	57.53	57.28	57.02	56.77	56.99	57.14	57.36	57.59	57.47	57.62	57.84	58.07	58.21	58.1	58.33	58.07	58.3	58.04	57.78
192	57.07	56.96	56.7	56.59	56.47	56.7	56.84	56.73	56.95	56.7	56.58	56.81	56.69	56.44	56.66	56.89	57.11	56.86	57.08	57.23	57.45	57.68	57.82	57.71	57.85	57.6	57.82	58.05	57.93	58.16	58.39	58.61	58.5	58.24	57.98	57.87	58.09	57.98	57.72	57.95	58.09	58.32	58.55	58.77	58.66	58.54	58.77	59	58.74
193	57.54	57.68	57.91	58.13	58.36	58.24	57.99	58.21	58.1	58.32	58.21	57.95	57.83	57.58	57.46	57.69	57.91	57.66	57.88	57.63	57.38	57.6	57.75	57.89	58.12	58.34	58.09	58.32	58.06	57.81	57.55	57.78	57.66	57.89	58.11	58.34	58.22	57.97	58.19	58.42	58.16	58.39	58.13	58.02	58.24	58.47	58.21	58.1	57.98
194	58.66	58.41	58.56	58.44	58.18	58.41	58.15	58.3	58.18	58.41	58.64	58.78	58.53	58.75	58.9	59.13	59.35	59.5	59.65	59.39	59.62	59.85	60.07	59.82	59.56	59.71	59.59	59.82	60.04	60.19	59.93	60.16	60.31	60.54	60.77	60.92	61.07	60.8	61.03	61.26	61.5	61.23	60.97	60.71	60.6	60.48	60.36	60.59	60.82
195	61.8	61.54	61.77	61.92	61.8	61.54	61.77	61.51	61.74	61.48	61.71	61.59	61.74	61.89	61.77	62	61.74	61.48	61.22	61.37	61.11	61.26	61	60.74	60.48	60.36	60.1	59.98	59.87	60.09	60.32	60.21	60.09	60.32	60.54	60.43	60.31	60.19	60.42	60.65	60.88	61.03	60.77	60.65	60.53	60.27	60.01	59.89	60.12
196	59.8	59.54	59.77	59.99	60.22	60.1	59.98	59.73	59.96	60.18	60.06	59.95	60.09	59.97	60.2	60.35	60.09	59.97	60.2	60.43	60.31	60.05	59.8	59.68	59.83	59.97	60.2	60.43	60.58	60.81	60.55	60.7	60.93	61.16	61.39	61.27	61.42	61.3	61.53	61.76	61.64	61.87	61.61	61.84	61.58	61.32	61.47	61.7	61.58
197	61.6	61.83	61.71	61.94	61.68	61.56	61.3	61.18	61.41	61.64	61.38	61.12	60.86	61.09	61.32	61.47	61.35	61.09	60.97	60.85	61.08	60.82	61.05	60.79	60.67	60.41	60.64	60.87	61.1	60.98	61.13	61.01	61.16	61.31	61.05	61.28	61.51	61.74	61.48	61.71	61.86	62.09	62.24	62.47	62.35	62.23	61.97	62.12	62.35
198	61.88	62.12	61.85	62.08	61.82	61.7	61.93	61.81	61.69	61.92	62.07	61.81	61.55	61.78	61.66	61.4	61.28	61.51	61.74	61.97	61.85	61.59	61.74	61.97	61.85	62.08	62.23	62.11	61.85	62.08	62.31	62.54	62.77	62.65	62.88	63.11	63.35	63.58	63.81	63.69	63.92	63.8	64.04	64.27	64.5	64.24	64.11	64.35	64.58
199	64.16	64.4	64.63	64.79	65.02	65.26	65.41	65.65	65.89	65.76	65.92	66.16	65.89	66.12	65.86	66.09	65.82	66.06	66.3	66.54	66.27	66.14	66.3	66.54	66.77	66.93	66.81	67.04	66.77	66.5	66.38	66.62	66.35	66.58	66.31	66.55	66.79	66.66	66.9	67.14	66.87	67.11	67.26	67.42	67.15	67.39	67.55	67.71	67.58
200	67.6	67.84	67.71	67.87	68.11	67.84	67.56	67.29	67.02	66.9	67.13	66.86	66.74	66.98	66.71	66.58	66.31	66.19	66.06	66.3	66.03	66.27	66.5	66.74	66.61	66.85	67.09	67.33	67.57	67.81	67.68	67.92	68.16	68.4	68.56	68.43	68.59	68.32	68.19	68.06	68.22	68.46	68.7	68.94	68.82	68.98	68.85	69.01	68.74
201	69.55	69.72	69.59	69.46	69.7	69.86	69.74	69.98	70.22	69.94	69.67	69.91	70.07	69.8	70.04	70.28	70.52	70.77	70.49	70.73	70.46	70.33	70.57	70.73	70.98	70.85	71.01	71.25	70.98	71.22	71.46	71.63	71.87	72.12	71.84	72.08	72.33	72.2	72.44	72.61	72.85	72.57	72.44	72.61	72.85	72.57	72.82	72.54	72.78
202	72.28	72.52	72.77	73.02	72.74	72.61	72.85	72.72	72.44	72.69	72.41	72.57	72.44	72.16	72.41	72.65	72.9	72.77	73.01	72.73	72.45	72.7	72.94	73.11	72.98	72.85	72.57	72.81	73.06	73.31	73.47	73.64	73.51	73.22	73.47	73.19	73.44	73.68	73.93	73.65	73.37	73.09	73.33	73.5	73.66	73.53	73.78	74.03	74.19
203	74.82	74.53	74.4	74.65	74.37	74.61	74.86	75.11	75.36	75.61	75.86	75.73	75.98	76.23	75.94	75.81	75.68	75.39	75.11	74.82	75.07	75.32	75.49	75.2	75.37	75.54	75.79	75.65	75.52	75.77	76.02	75.74	75.6	75.47	75.19	74.9	74.77	74.94	75.19	75.44	75.68	75.93	76.18	76.05	76.3	76.17	75.88	76.13	76.3
204	75.09	75.26	75.12	74.84	74.55	74.42	74.14	73.86	74.1	73.97	74.22	74.47	74.33	74.5	74.67	74.39	74.1	74.35	74.6	74.85	75.02	74.88	75.05	75.3	75.47	75.64	75.35	75.07	75.32	75.03	74.9	74.77	74.94	75.18	74.9	74.77	74.94	74.8	74.97	74.69	74.4	74.65	74.52	74.69	74.4	74.27	74.52	74.39	74.1
205	74.72	74.44	74.31	74.02	73.74	73.99	73.71	73.88	74.04	74.29	74.16	74.4	74.65	74.37	74.09	74.33	74.05	73.92	74.09	74.33	74.58	74.75	74.62	74.87	74.73	74.98	74.85	74.71	74.88	74.6	74.85	74.71	74.96	74.83	75.08	75.33	75.5	75.36	75.08	74.94	75.19	75.44	75.69	75.41	75.65	75.52	75.69	75.41	75.65
206	76.73	76.98	77.23	77.09	77.35	77.21	77.07	77.25	76.96	76.82	77.07	77.33	77.04	76.75	77	77.17	77.04	76.75	77	77.25	77.12	77.37	77.62	77.49	77.74	77.99	77.85	78.03	78.2	78.45	78.63	78.88	78.59	78.3	78.01	77.87	77.59	77.3	77.01	77.26	77.51	77.22	77.09	76.8	77.05	77.22	77.4	77.11	77.28
207	78.6	78.46	78.17	78.04	78.29	78	78.17	78.34	78.21	77.92	78.17	78.34	78.05	77.92	77.78	77.49	77.21	76.92	76.79	77.04	76.75	77	77.25	76.96	77.21	77.39	77.1	76.81	77.06	76.78	77.03	77.28	77.45	77.62	77.87	78.12	78.38	78.09	77.95	77.66	77.38	77.55	77.8	78.05	77.91	78.17	78.42	78.67	78.38
208	78.31	78.56	78.81	78.52	78.39	78.64	78.5	78.68	78.93	78.64	78.89	79.15	78.86	79.03	79.28	79.15	78.86	79.11	79.36	79.54	79.79	79.65	79.91	80.16	80.42	80.67	80.53	80.24	80.5	80.36	80.61	80.32	80.58	80.29	80.15	80.4	80.66	80.83	81.09	81.34	81.6	81.86	82.03	81.89	82.07	82.33	82.58	82.45	82.7
209	83.18	83.44	83.62	83.8	83.66	83.52	83.7	83.56	83.73	83.99	83.7	83.4	83.66	83.83	84.09	84.27	84.53	84.23	84.49	84.67	84.53	84.39	84.57	84.83	85.09	85.27	85.53	85.23	84.93	84.79	85.05	85.31	85.57	85.27	84.97	85.23	84.93	85.19	85.05	85.32	85.02	84.72	84.42	84.12	84.38	84.08	83.78	83.64	83.9
210	84.46	84.32	84.5	84.76	84.62	84.32	84.58	84.76	84.94	85.12	85.38	85.55	85.73	85.99	86.17	86.44	86.7	86.4	86.09	86.36	86.22	86.4	86.66	86.36	86.05	86.23	86.09	86.27	86.53	86.8	86.49	86.76	86.62	86.48	86.18	86.44	86.7	86.4	86.26	86.44	86.7	86.96	86.66	86.84	87.1	87.37	87.63	87.32	87.59
211	87.02	87.28	87.46	87.64	87.5	87.2	86.9	87.16	87.42	87.69	87.55	87.81	88.07	87.77	87.63	87.49	87.19	87.37	87.63	87.33	87.19	87.45	87.31	87.17	87.43	87.13	86.83	86.53	86.79	86.65	86.83	87.09	87.35	87.62	87.88	87.74	87.92	87.78	88.04	88.31	88.17	87.86	87.56	87.26	86.95	87.22	86.91	86.77	86.47
212	86.07	85.77	85.63	85.89	85.59	85.29	85	84.86	84.56	84.42	84.28	84.14	84.4	84.26	84.12	83.98	83.84	83.54	83.8	84.06	84.24	84.1	84.36	84.06	83.92	83.78	83.96	84.22	84.48	84.66	84.52	84.69	84.95	85.21	85.47	85.74	86	86.18	86.44	86.7	86.56	86.26	85.96	85.82	86.08	85.78	85.48	85.74	85.92
213	85.36	85.54	85.8	85.66	85.52	85.78	85.64	85.82	86.08	86.34	86.04	85.74	85.6	85.46	85.72	85.98	85.68	85.38	85.64	85.5	85.76	86.02	85.88	86.14	86.32	86.02	85.88	86.06	85.92	86.18	86.44	86.7	86.96	87.23	86.92	87.19	86.88	87.15	87.33	87.59	87.45	87.71	87.89	87.75	88.01	88.28	88.46	88.72	88.99
214	89.15	89.41	89.27	88.97	89.15	89.41	89.11	89.37	89.64	89.9	89.76	90.03	90.29	90.15	89.84	89.54	89.8	89.66	89.84	90.11	90.37	90.07	89.92	89.62	89.47	89.74	89.43	89.13	88.98	89.25	89.51	89.78	90.04	90.23	89.92	90.19	89.88	90.15	90.41	90.27	90.12	90.31	90.57	90.84	90.7	90.88	91.15	90.84	91.11
215	91.51	91.7	91.39	91.66	91.35	91.62	91.8	91.66	91.93	92.11	91.97	92.23	92.5	92.19	92.05	92.23	92.5	92.19	92.05	91.74	91.93	91.78	91.47	91.16	90.86	90.71	90.57	90.26	90.44	90.14	89.99	90.18	90.36	90.06	90.32	90.59	90.28	89.98	89.83	89.53	89.22	89.49	89.75	90.02	90.28	90.14	89.99	90.26	90.11
216	90.19	90.38	90.64	90.5	90.77	90.46	90.72	90.58	90.77	90.62	90.81	90.66	90.85	90.7	90.39	90.66	90.93	91.19	91.05	91.31	91.58	91.27	91.54	91.73	91.91	91.61	91.87	92.14	92.41	92.1	92.29	92.55	92.82	92.51	92.2	92.39	92.08	91.77	91.47	91.32	91.17	91.44	91.13	91.32	91.01	91.28	91.55	91.4	91.67
217	91.01	91.28	91.13	90.99	91.25	90.95	91.21	91.48	91.66	91.52	91.79	92.05	92.24	92.09	92.36	92.22	91.91	91.76	91.61	91.8	92.07	92.26	92.52	92.22	92.48	92.17	92.36	92.55	92.82	92.51	92.36	92.05	92.32	92.17	91.87	92.13	92.4	92.67	92.86	92.71	92.56	92.75	93.02	93.21	92.9	92.59	92.86	92.55	92.24
218	91.99	92.26	91.95	92.22	91.91	92.1	91.95	91.65	91.5	91.69	91.87	92.14	91.99	91.85	91.54	91.23	91.09	90.94	91.13	91.4	91.66	91.52	91.37	91.56	91.41	91.1	90.96	91.22	91.49	91.76	92.03	92.29	92.15	92.41	92.6	92.87	92.56	92.25	91.94	91.8	92.06	91.76	92.02	92.21	92.48	92.33	92.52	92.37	92.23
219	92.96	93.15	93.42	93.11	93.38	93.07	93.34	93.03	93.29	93.56	93.83	93.68	93.87	94.14	94.41	94.6	94.87	94.56	94.41	94.26	93.95	93.64	93.33	93.18	93.04	93.31	93.57	93.26	93.53	93.72	93.57	93.84	93.7	93.55	93.82	94.09	94.28	94.55	94.4	94.67	94.94	94.79	94.98	95.25	95.52	95.71	95.4	95.67	95.94
220	95.02	95.29	95.15	95	94.85	95.04	94.89	94.74	95.01	95.28	95.55	95.75	96.02	96.29	95.97	95.83	96.1	96.37	96.64	96.91	96.6	96.79	97.06	97.33	97.61	97.88	97.56	97.25	97.1	97.37	97.64	97.92	98.19	98.46	98.31	98.59	98.86	99.14	98.82	98.67	98.94	99.22	98.9	98.58	98.26	98.54	98.73	98.93	98.61
221	99.46	99.14	98.99	98.84	98.69	98.88	98.56	98.25	98.1	97.95	97.8	98.07	97.75	98.03	98.3	98.49	98.69	98.88	99.08	99.35	99.62	99.47	99.16	98.84	99.11	98.79	98.99	99.26	99.11	98.96	98.64	98.92	99.19	98.87	99.15	99.42	99.7	99.97	99.82	100.1	99.78	99.46	99.65	99.34	99.61	99.29	98.97	99.17	99.44
222	99.09	99.29	99.14	99.33	99.6	99.88	100.07	99.75	99.6	99.29	98.97	98.82	98.5	98.35	98.03	97.89	98.16	98.35	98.03	97.72	97.4	97.09	96.94	97.21	96.9	96.75	96.43	96.12	95.97	96.24	95.93	96.2	96.05	96.24	96.51	96.2	96.39	96.08	95.77	96.04	95.73	95.58	95.26	95.53	95.8	95.49	95.34	95.03	94.88
223	94.96	94.65	94.84	95.11	95.38	95.07	94.76	95.03	95.3	95.49	95.34	95.61	95.3	95.57	95.84	96.11	95.79	95.48	95.17	95.44	95.63	95.32	95.17	94.86	94.55	94.74	95.01	95.28	95.13	95.4	95.25	95.1	95.37	95.22	95.49	95.18	95.45	95.14	95.41	95.68	95.87	96.14	96.41	96.09	95.95	96.22	96.49	96.76	97.03
224	98.03	98.3	98.57	98.42	98.69	98.97	99.24	98.92	98.77	99.04	98.89	99.17	98.85	98.54	98.81	98.66	98.93	98.61	98.46	98.74	99.01	98.69	98.38	98.65	98.92	98.61	98.29	98.56	98.84	99.11	98.79	98.64	98.49	98.34	98.54	98.38	98.58	98.43	98.7	98.55	98.82	99.09	99.37	99.64	99.32	99.52	99.71	99.56	99.41
225	100.26	100.11	100.38	100.66	100.93	101.21	101.48	101.16	101.44	101.12	100.8	100.48	100.17	99.85	99.53	99.22	99.41	99.68	99.96	100.15	100.42	100.27	100.12	100.4	100.08	99.76	99.45	99.72	99.57	99.25	99.1	99.37	99.06	98.91	98.76	99.03	98.71	98.4	98.59	98.44	98.13	97.81	98.01	97.86	97.54	97.23	96.92	96.61	96.8
226	98.65	98.92	98.6	98.87	99.15	99	98.68	98.53	98.22	97.9	98.1	97.95	98.22	98.41	98.26	97.95	98.14	98.41	98.68	98.53	98.22	97.9	97.59	97.28	97.55	97.24	96.93	97.12	97.31	97.58	97.85	97.54	97.23	97.08	97.35	97.03	97.3	96.99	97.18	97.38	97.57	97.76	97.45	97.14	97.33	97.6	97.28	97.55	97.41
227	96.9	97.17	97.44	97.29	97.56	97.83	97.68	97.36	97.63	97.9	98.1	97.95	97.8	98.07	98.34	98.19	98.46	98.31	98.58	98.77	98.46	98.73	99	98.85	98.7	98.38	98.07	97.92	98.19	97.88	98.15	98	97.85	97.54	97.22	97.07	97.34	97.03	96.72	96.57	96.84	97.11	96.8	96.49	96.76	96.45	96.14	96.33	96.18
228	96.91	96.76	97.03	96.88	97.15	97.34	97.03	97.3	96.99	97.26	97.53	97.72	97.41	97.6	97.29	97.56	97.75	98.02	98.21	97.9	98.17	97.86	98.13	97.82	97.67	97.94	97.79	98.06	98.33	98.52	98.79	98.98	98.67	98.94	98.79	98.48	98.75	98.44	98.71	98.98	99.25	99.52	99.37	99.64	99.91	99.6	99.44	99.13	98.82
229	98.39	98.24	97.93	97.78	97.47	97.31	97.51	97.7	97.39	97.66	97.85	98.04	98.31	98.58	98.85	98.7	98.9	99.17	98.85	98.54	98.73	98.42	98.69	98.89	99.16	98.84	99.04	98.72	98.41	98.68	98.95	99.22	99.42	99.26	99.54	99.22	99.07	99.34	99.54	99.73	99.42	99.69	99.96	100.15	99.84	100.11	99.8	99.64	99.92
230	99.41	99.68	99.95	99.8	100.07	99.76	99.61	99.45	99.3	99.15	99.42	99.27	98.96	98.65	98.49	98.69	98.38	98.65	98.49	98.18	98.45	98.14	97.99	98.26	97.95	97.8	97.49	97.18	97.03	97.29	97.56	97.83	97.52	97.21	96.9	97.17	97.44	97.71	97.56	97.75	97.44	97.13	96.98	96.83	96.68	96.94	96.64	96.9	97.17
231	98.4	98.09	98.36	98.05	97.9	98.16	98.01	97.7	97.97	97.66	97.35	97.62	97.31	97	96.85	97.12	97.31	97.16	97.43	97.7	97.96	97.65	97.85	97.7	97.96	97.65	97.34	97.04	96.73	96.99	97.26	96.95	97.22	97.07	96.76	96.61	96.46	96.31	96	96.27	96.46	96.73	96.42	96.11	95.8	95.5	95.35	95.61	95.31
232	95.23	94.92	95.19	95.45	95.72	95.98	95.83	95.53	95.22	94.92	95.11	95.37	95.64	95.33	95.18	95.45	95.71	95.56	95.25	95.52	95.79	96.05	96.32	96.51	96.2	96.47	96.16	95.86	96.12	96.31	96.58	96.85	96.54	96.81	97	97.27	97.46	97.73	97.57	97.42	97.69	97.38	97.07	96.77	97.03	97.3	97.57	97.42	97.68
233	96.35	96.19	96.04	96.31	96.16	96.42	96.12	95.81	95.51	95.77	95.47	95.31	95.58	95.84	95.69	95.54	95.39	95.24	95.5	95.2	95.46	95.16	94.85	94.7	94.4	94.09	94.28	94.55	94.81	94.66	94.93	94.62	94.32	94.17	93.86	93.56	93.82	93.52	93.22	93.41	93.26	93.52	93.37	93.63	93.48	93.75	94.01	93.86	93.55
234	92.98	92.83	92.53	92.23	91.93	92.19	92.45	92.72	92.57	92.83	93.09	92.94	92.79	93.05	92.9	93.09	92.79	92.49	92.19	91.89	91.59	91.85	91.55	91.81	91.51	91.77	92.03	92.22	91.92	91.62	91.32	91.03	91.29	91.14	91.32	91.59	91.85	91.55	91.4	91.1	91.36	91.62	91.81	91.51	91.36	91.62	91.88	91.58	91.28
235	92.4	92.1	91.95	92.21	92.4	92.25	92.51	92.21	92.47	92.17	91.87	92.13	91.83	91.53	91.38	91.64	91.9	92.16	91.87	91.57	91.42	91.12	90.82	90.67	90.52	90.78	91.04	91.3	91	91.26	90.96	90.67	90.37	90.07	89.78	89.63	89.89	90.15	90.4	90.66	90.37	90.22	90.47	90.32	90.58	90.29	90.13	90.32	90.03
236	88.73	88.57	88.83	88.68	88.94	88.64	88.49	88.75	88.94	88.79	88.49	88.2	88.39	88.64	88.83	89.02	88.73	88.43	88.69	88.4	88.58	88.84	88.69	88.95	88.65	88.5	88.76	89.02	89.2	89.46	89.72	89.42	89.68	89.39	89.64	89.9	90.16	90.42	90.68	90.38	90.57	90.27	89.98	89.68	89.53	89.24	89.5	89.68	89.39
237	90.76	90.46	90.17	90.43	90.13	89.84	90.1	89.94	90.2	89.91	90.17	90.42	90.68	90.87	90.57	90.28	90.47	90.72	90.91	91.17	91.43	91.69	91.54	91.73	91.98	91.69	91.39	91.65	91.91	92.17	92.43	92.28	92.54	92.24	92.43	92.28	91.98	91.83	92.09	92.35	92.2	92.46	92.31	92.01	92.27	92.46	92.72	92.98	92.83
238	94.02	93.86	94.13	93.97	94.16	93.86	93.56	93.83	93.53	93.23	93.08	92.92	92.77	92.62	92.88	92.58	92.84	92.54	92.8	92.65	92.84	92.69	92.95	93.21	93.06	92.76	92.46	92.72	92.91	92.76	93.02	92.87	93.13	92.83	92.53	92.38	92.08	92.34	92.6	92.79	93.05	93.31	93.57	93.42	93.68	93.94	94.13	93.83	93.68
239	95.1	95.36	95.2	95.4	95.24	95.44	95.7	95.4	95.24	95.09	94.93	95.2	94.9	95.16	95	94.85	94.55	94.81	94.51	94.21	94.05	94.25	94.51	94.77	94.62	94.88	94.73	94.92	94.76	94.46	94.16	94.01	94.27	94.53	94.79	95.06	95.32	95.17	95.43	95.13	94.83	94.52	94.79	95.05	94.75	95.01	95.28	95.54	95.73
240	95.8	95.65	95.91	95.61	95.45	95.72	95.41	95.26	95.52	95.79	96.05	95.89	96.16	96	95.7	95.4	95.66	95.93	96.19	95.89	95.58	95.78	95.62	95.47	95.73	95.99	95.69	95.54	95.38	95.64	95.91	95.6	95.3	95.57	95.83	96.09	96.29	96.55	96.82	96.51	96.78	97.04	97.31	97.58	97.27	96.97	96.66	96.36	96.06
241	95.92	96.18	96.38	96.08	96.34	96.61	96.3	96.15	96.41	96.68	96.37	96.64	96.9	97.1	97.29	97.14	96.83	96.68	96.94	97.2	97.4	97.67	97.93	98.2	97.89	98.16	98	98.27	98.53	98.73	99	99.27	98.96	99.16	99.35	99.2	98.89	98.58	98.85	98.54	98.81	99.08	98.92	98.61	98.46	98.65	98.35	98.61	98.46
242	98.1	97.8	98.06	98.33	98.02	97.87	98.13	98.33	98.59	98.79	99.06	98.9	99.17	99.01	98.85	98.69	98.96	98.65	98.35	98.61	98.81	98.51	98.77	99.04	99.31	99.57	99.42	99.68	99.52	99.79	99.48	99.18	99.02	99.29	99.13	98.97	99.24	99.44	99.28	98.97	99.24	98.93	99.2	98.89	99.16	99.43	99.27	99.53	99.8
243	99.95	99.64	99.48	99.75	99.44	99.28	99.55	99.82	100.09	99.78	100.05	100.25	99.94	99.63	99.9	100.17	100.01	99.85	99.69	99.38	99.08	98.77	99.04	99.23	99.43	99.13	99.39	99.66	99.35	99.2	99.39	99.09	99.35	99.05	98.89	99.09	99.35	99.62	99.46	99.73	99.42	99.26	99.46	99.73	99.93	99.62	99.82	100.09	100.36
244	100.14	99.83	100.03	99.72	99.41	99.25	99.52	99.21	99.05	99.32	99.16	99	99.2	99.47	99.31	99	99.27	99.11	98.95	98.79	99.06	98.75	98.45	98.71	98.41	98.25	98.51	98.71	98.55	98.39	98.23	97.93	98.13	98.39	98.66	98.5	98.19	98.03	97.87	97.57	97.77	97.46	97.73	97.42	97.69	97.96	98.22	97.92	98.18
245	98.18	98.02	97.86	98.13	98.39	98.66	98.93	98.62	98.46	98.73	98.93	98.62	98.89	99.16	99.36	99.62	99.83	100.09	99.79	99.48	99.75	100.01	100.22	100.48	100.75	100.44	100.14	99.97	100.24	99.94	100.14	100.4	100.24	99.94	99.63	99.9	100.1	100.36	100.63	100.47	100.74	100.58	100.27	99.96	100.23	99.92	99.62	99.88	100.08
246	101.81	102.08	102.28	101.97	101.66	101.35	101.19	101.46	101.66	101.5	101.77	101.46	101.72	101.56	101.83	102.1	101.79	102.06	102.26	102.47	102.74	103.01	103.21	103.48	103.68	103.37	103.64	103.92	104.19	103.87	103.56	103.25	103.52	103.72	103.56	103.83	103.67	103.94	103.63	103.9	103.74	103.94	104.21	104.49	104.32	104.6	104.28	103.97	103.81
247	101.92	102.19	102.46	102.15	101.84	102.04	101.73	101.42	101.11	100.95	101.22	101.49	101.18	101.02	100.85	100.55	100.24	99.93	100.2	100.47	100.67	100.94	101.14	101.41	101.1	100.79	100.63	100.47	100.74	101	101.27	101.47	101.31	101	100.7	100.9	101.17	101.43	101.27	101.54	101.81	101.5	101.19	101.03	100.87	101.14	101.41	101.24	101.51
248	102.74	103.01	103.28	103.48	103.69	103.52	103.21	102.9	103.17	103.01	103.28	103.48	103.32	103.01	103.28	103.48	103.76	103.59	103.8	103.48	103.76	103.59	103.86	104.07	103.9	104.18	104.01	103.7	103.39	103.66	103.5	103.7	103.97	103.81	104.08	104.28	104.56	104.24	104.08	103.77	103.46	103.73	103.56	103.77	103.6	103.29	102.98	102.67	102.51
249	101.12	101.32	101.01	101.28	101.55	101.24	101.44	101.71	101.98	102.18	102.45	102.72	102.56	102.76	103.04	102.87	103.14	102.83	103.1	103.37	103.58	103.85	103.54	103.37	103.21	103.48	103.75	103.59	103.86	104.13	104.4	104.09	103.78	103.47	103.16	102.99	102.83	102.66	102.35	102.05	102.31	102.01	101.7	101.39	101.66	101.49	101.76	101.45	101.29
250	100.85	101.11	101.32	101.15	101.42	101.63	101.32	101.59	101.28	101.55	101.24	101.51	101.34	101.61	101.88	102.08	101.92	102.19	102.03	101.72	101.41	101.25	101.51	101.78	102.05	101.74	101.95	101.78	102.05	101.74	101.44	101.13	100.82	101.09	101.36	101.56	101.4	101.66	101.36	101.63	101.46	101.15	100.99	101.26	100.95	100.79	100.48	100.75	100.59
251	100.06	99.76	99.59	99.29	99.49	99.76	100.02	100.23	99.92	100.19	99.88	100.15	99.99	100.25	99.95	99.78	100.05	100.32	100.59	100.28	100.12	99.81	100.08	99.77	99.61	99.87	100.14	100.41	100.25	99.94	100.14	100.34	100.61	100.31	100.57	100.27	100.53	100.37	100.06	100.33	100.17	100.37	100.64	100.91	101.11	100.8	100.49	100.76	100.46
252	98.67	98.87	99.13	98.83	98.53	98.79	98.63	98.83	98.67	98.93	99.2	99.4	99.66	99.93	100.13	99.83	100.09	100.3	99.99	100.26	100.46	100.72	100.93	100.62	100.89	100.58	100.78	100.62	100.89	100.58	100.78	101.05	101.32	101.52	101.21	101.41	101.68	101.38	101.07	100.91	101.17	101.38	101.21	101.41	101.68	101.38	101.64	101.85	102.11
253	103.9	104.17	104.44	104.71	104.55	104.38	104.65	104.92	105.13	105.33	105.6	105.81	105.65	105.92	106.19	106.46	106.3	106.57	106.77	107.05	107.32	107.16	107.43	107.11	106.95	106.78	107.06	107.33	107.54	107.81	107.65	107.85	108.13	107.96	108.24	108.44	108.28	108.48	108.76	108.59	108.43	108.26	108.54	108.81	109.09	108.92	108.75	109.03	108.71
254	109.81	110.09	109.77	110.05	109.73	109.41	109.69	109.52	109.8	109.48	109.69	109.52	109.35	109.19	108.87	109.08	109.35	109.63	109.46	109.3	109.57	109.4	109.24	108.92	108.6	108.29	107.97	107.8	107.64	107.47	107.3	107.58	107.85	107.68	107.37	107.2	107.48	107.68	107.96	108.17	108.44	108.72	108.4	108.68	108.89	108.57	108.25	108.53	108.36
255	109.62	109.9	110.17	110.01	110.28	109.96	109.65	109.86	110.13	110.41	110.62	110.89	110.73	110.56	110.84	111.05	111.32	111.6	111.81	112.02	112.3	112.51	112.79	112.47	112.3	112.58	112.86	113.07	113.35	113.03	112.7	112.38	112.06	112.34	112.55	112.23	112.51	112.72	112.4	112.23	112.44	112.12	112.4	112.23	112.51	112.34	112.62	112.3	112.57
256	112.49	112.7	112.98	112.81	112.49	112.17	112	111.68	111.36	111.19	111.47	111.3	111.14	111.35	111.62	111.46	111.73	111.56	111.84	111.67	111.35	111.63	111.91	112.19	112.02	112.3	112.58	112.41	112.68	112.96	112.79	113.01	112.84	113.12	113.4	113.68	113.51	113.79	114.07	114.35	114.63	114.46	114.13	114.41	114.63	114.46	114.74	114.57	114.4
257	115.97	115.8	116.08	115.91	116.19	115.87	115.7	115.91	116.19	116.48	116.15	115.82	116.11	115.78	115.46	115.74	116.02	116.3	115.97	115.65	115.93	115.76	115.59	115.27	115.48	115.76	115.59	115.27	114.94	114.77	114.45	114.12	113.8	113.63	113.91	114.19	114.47	114.75	114.43	114.71	114.38	114.66	114.94	114.77	114.6	114.43	114.71	114.54	114.22
258	114.44	114.27	114.1	114.38	114.05	113.88	113.56	113.24	113.52	113.8	114.08	114.36	114.03	113.71	113.99	114.27	114.55	114.83	115.05	114.72	115	114.68	114.36	114.03	114.25	114.53	114.36	114.18	113.86	113.69	113.52	113.8	113.63	113.31	112.98	112.66	112.94	112.62	112.3	111.98	111.66	111.49	111.17	111.45	111.73	112	112.28	112.56	112.77
259	112.62	112.3	112.13	112.41	112.69	112.97	113.24	113.52	113.2	113.48	113.16	112.99	112.67	112.35	112.18	112.46	112.73	113.01	112.84	113.12	113.4	113.08	112.91	113.19	113.4	113.23	113.51	113.34	113.01	112.69	112.37	112.05	112.33	112.61	112.29	112.12	111.95	111.63	111.31	111.59	111.27	111.55	111.23	110.91	110.59	110.87	111.08	110.91	111.12
260	111.55	111.76	112.04	112.31	112.14	112.36	112.63	112.91	113.12	113.34	113.62	113.89	114.11	113.94	113.62	113.89	113.57	113.85	113.53	113.21	113.49	113.77	114.05	114.32	114.54	114.82	114.65	114.93	114.6	114.88	115.1	114.93	115.2	114.88	114.56	114.39	114.67	114.95	114.63	114.84	115.12	115.4	115.08	115.29	115.57	115.78	116.06	116.28	115.95
261	115.18	114.86	114.69	114.52	114.35	114.63	114.91	115.19	114.87	114.69	114.97	115.25	114.93	115.15	115.42	115.25	115.47	115.15	114.97	115.25	115.08	115.36	115.64	115.32	115	114.67	114.35	114.63	114.31	113.99	114.27	114.48	114.76	114.44	114.27	114.55	114.76	114.59	114.42	114.1	114.38	114.2	113.88	114.16	113.99	113.67	113.35	113.03	112.86
262	112.84	112.67	112.95	112.63	112.46	112.73	113.01	112.69	112.37	112.65	112.33	112.01	111.7	111.97	112.25	112.46	112.29	112.57	112.84	113.12	112.8	113.08	112.91	112.59	112.87	112.55	112.23	111.91	111.74	111.42	111.11	110.79	110.47	110.3	110.13	110.41	110.09	109.92	110.2	109.88	109.57	109.25	108.94	109.21	109.04	109.32	109.59	109.86	109.55
263	109.09	108.78	108.46	108.73	109.01	109.22	109.05	109.32	109.01	109.28	109.11	109.38	109.66	109.93	110.21	110.48	110.31	110.59	110.27	109.96	110.23	109.91	109.74	109.57	109.78	110.06	109.89	110.16	109.99	110.27	110.54	110.75	110.44	110.12	109.95	109.64	109.91	109.6	109.28	109.11	109.39	109.66	109.87	110.14	110.42	110.69	110.52	110.35	110.04
264	108.61	108.88	108.57	108.25	108.53	108.8	108.49	108.31	108	107.69	107.52	107.79	107.62	107.45	107.72	107.55	107.38	107.59	107.86	107.69	107.97	108.18	108.01	108.28	107.97	107.79	108.07	108.28	107.97	108.24	108.51	108.78	109	109.27	109.54	109.82	109.5	109.78	109.46	109.15	109.42	109.7	109.52	109.8	110.01	109.7	109.97	109.66	109.34
265	109.06	108.89	109.16	108.85	108.68	108.36	108.64	108.32	108.15	108.43	108.25	108.47	108.15	108.43	108.25	108.08	107.77	108.04	108.32	108.15	107.83	108.11	107.79	107.62	107.31	107.58	107.86	108.07	107.9	107.72	108	107.82	108.04	108.31	108.58	108.41	108.1	108.37	108.06	108.33	108.02	108.29	107.98	107.67	107.94	107.63	107.46	107.73	107.42
266	107.62	107.31	107.14	107.41	107.1	106.93	106.62	106.89	106.71	106.99	106.81	107.09	106.78	106.6	106.81	107.03	106.85	107.13	106.95	106.64	106.47	106.74	106.95	106.64	106.33	106.54	106.37	106.58	106.85	107.13	107.4	107.22	106.91	106.6	106.43	106.7	106.53	106.74	106.57	106.84	106.53	106.74	107.01	106.84	106.53	106.74	106.43	106.26	106.53
267	105.19	105.02	104.84	105.11	104.94	104.77	104.46	104.29	103.98	104.19	104.46	104.29	104.56	104.39	104.08	104.35	104.18	104.45	104.14	103.97	104.24	103.93	103.76	103.45	103.28	103.1	102.8	102.49	102.76	102.59	102.28	102.49	102.76	102.46	102.72	102.55	102.76	103.03	103.3	102.99	102.69	102.95	102.65	102.92	102.61	102.31	102.57	102.78	102.48
268	101.7	101.53	101.22	100.92	100.62	100.45	100.28	99.98	99.81	99.5	99.33	99.6	99.3	99.13	98.83	98.53	98.36	98.56	98.83	99.09	98.92	99.13	98.83	98.66	98.92	99.18	99.39	99.66	99.48	99.18	98.88	99.15	99.41	99.68	99.94	99.77	99.6	99.81	99.64	99.9	99.6	99.43	99.13	98.96	99.22	99.49	99.75	99.58	99.28
269	99.65	99.48	99.74	99.44	99.71	99.54	99.8	99.63	99.89	99.59	99.86	99.56	99.25	99.52	99.78	99.61	99.88	100.14	99.97	99.67	99.93	99.76	100.03	99.73	99.42	99.25	99.52	99.34	99.61	99.82	100.08	99.78	99.48	99.18	98.88	98.71	98.97	99.24	99.06	99.33	99.03	98.73	98.99	99.26	99.52	99.73	100	99.69	99.96
270	98.63	98.46	98.16	98.42	98.12	97.82	98.03	98.3	98	97.82	98.09	98.3	98	98.26	98.52	98.79	99.05	99.32	99.14	99.41	99.67	99.94	99.64	99.9	100.11	99.94	99.77	100.03	99.73	99.43	99.69	99.96	100.22	100.49	100.19	99.89	100.15	99.85	100.06	100.33	100.59	100.8	101.07	100.89	100.59	100.29	100.5	100.33	100.15
271	101.27	101.1	101.37	101.19	100.89	100.59	100.41	100.11	99.94	100.15	99.97	100.24	99.94	99.64	99.9	99.6	99.81	100.02	99.72	99.98	100.25	99.95	99.65	99.91	99.61	99.82	100.08	99.78	100.05	100.31	100.58	100.79	101.05	101.32	101.53	101.23	100.93	100.75	101.02	101.28	101.11	101.38	101.07	100.77	100.47	100.74	101	100.83	101.09
272	101.26	101.53	101.74	102.01	102.22	102.43	102.25	101.95	101.78	101.6	101.87	101.57	101.26	101.47	101.68	101.95	102.22	102.43	102.69	102.52	102.79	102.48	102.75	102.96	103.23	103.5	103.77	103.46	103.73	103.42	103.69	103.52	103.34	103.55	103.38	103.21	103.03	102.86	103.12	102.95	102.65	102.34	102.04	101.86	101.56	101.83	102.04	102.25	102.52
273	103.27	103.54	103.8	104.07	104.34	104.55	104.82	104.65	104.92	105.19	105.46	105.15	104.97	104.8	105.01	105.28	105.11	104.8	105.07	105.34	105.55	105.24	105.51	105.78	105.48	105.17	105.44	105.13	105.34	105.04	104.73	104.42	104.25	103.94	104.21	104.04	103.73	104	103.7	103.96	104.18	104	104.27	104.54	104.36	104.63	104.46	104.28	103.98
274	103.96	103.65	103.35	103.05	103.31	103.58	103.41	103.67	103.5	103.2	103.02	103.23	103.06	103.32	103.02	102.72	102.54	102.81	103.08	103.29	103.11	102.81	103.08	102.77	103.04	103.31	103	103.21	103.48	103.75	103.96	104.23	104.44	104.71	104.4	104.62	104.89	105.15	104.98	104.67	104.94	104.77	104.59	104.86	105.13	105.4	105.22	105.49	105.76
275	105.63	105.84	106.11	106.38	106.21	106.48	106.3	106	106.27	105.96	105.65	105.92	105.61	105.31	105	104.69	104.96	105.23	104.93	105.19	105.46	105.73	106	106.27	106.1	106.37	106.58	106.27	105.96	105.66	105.48	105.75	105.45	105.14	104.96	105.18	105	104.83	104.52	104.22	103.91	103.74	103.43	103.13	103.4	103.09	102.92	103.18	103.4
276	104.09	103.92	104.19	104.45	104.72	104.55	104.24	104.51	104.72	104.99	104.82	105.03	104.85	105.07	105.33	105.03	105.3	105.12	105.39	105.66	105.35	105.57	105.83	106.1	105.93	106.2	106.47	106.29	106.56	106.83	107.1	107.37	107.06	107.34	107.16	106.85	106.68	106.37	106.58	106.27	106.54	106.81	107.08	107.3	106.99	107.26	107.08	107.3	107.51
277	107.81	107.64	107.91	108.18	107.87	108.14	108.36	108.05	108.32	108.59	108.86	108.55	108.24	107.93	107.76	108.03	108.24	108.51	108.34	108.03	108.3	108.57	108.84	109.11	108.8	108.63	108.9	109.11	109.39	109.21	108.9	108.59	108.28	107.97	107.66	107.49	107.76	107.97	108.24	108.46	108.67	108.36	108.63	108.32	108.6	108.87	109.08	108.9	109.18
278	108.63	108.46	108.15	107.97	107.66	107.93	107.76	107.58	107.85	107.54	107.81	107.51	107.2	107.02	107.29	107.51	107.2	107.47	107.16	107.37	107.07	106.76	107.03	107.24	106.94	106.76	106.97	106.8	106.49	106.18	105.88	106.09	106.3	106.52	106.21	105.9	106.17	105.87	106.08	105.9	106.12	106.39	106.65	106.35	106.04	106.31	106.14	105.96	106.23
279	106.79	106.48	106.3	106	105.82	105.65	105.47	105.17	104.86	104.69	104.51	104.73	104.42	104.25	104.51	104.21	103.91	104.17	103.87	104.14	103.96	104.17	104.38	104.65	104.92	104.62	104.83	105.04	105.25	104.95	104.64	104.34	104.04	103.73	103.43	103.7	103.96	103.66	103.36	103.06	102.76	103.02	103.29	103.55	103.82	104.08	103.91	104.12	103.95
280	104.13	103.96	103.65	103.35	103.18	103	102.7	102.53	102.35	102.05	102.32	102.58	102.85	102.54	102.37	102.64	102.9	103.17	102.86	102.69	102.96	103.22	103.43	103.7	103.97	104.23	103.93	103.63	103.89	104.16	104.37	104.07	104.33	104.6	104.87	105.14	105.4	105.23	105.44	105.71	105.98	106.19	106.01	105.71	105.4	105.1	104.92	104.62	104.32
281	104.43	104.13	104.39	104.6	104.87	105.14	104.83	105.1	105.31	105.52	105.22	105.05	104.87	104.57	104.83	105.05	104.74	104.57	104.83	105.1	104.8	104.62	104.32	104.02	104.28	103.98	103.81	103.63	103.84	104.11	104.37	104.07	103.9	104.11	103.81	104.07	104.28	103.98	104.25	104.51	104.34	104.04	104.25	104.51	104.34	104.55	104.25	104.07	103.77
282	103.9	103.6	103.86	103.69	103.9	103.72	103.99	104.25	104.52	104.79	104.61	104.88	105.09	104.92	104.74	104.95	104.78	104.47	104.74	104.95	104.65	104.86	105.13	105.34	105.61	105.88	105.7	105.52	105.79	106	106.27	106.1	106.31	106.13	105.83	106.1	105.79	105.62	105.31	105.01	104.83	105.1	105.37	105.19	105.46	105.73	105.42	105.25	104.94
283	105.5	105.19	104.89	105.15	104.85	105.12	104.81	105.03	105.29	105.56	105.39	105.21	105.48	105.3	105.12	104.82	104.52	104.34	104.61	104.88	105.14	105.36	105.62	105.89	106.16	106.43	106.64	106.34	106.55	106.25	105.94	105.64	105.46	105.73	105.94	105.76	106.03	105.86	106.12	106.39	106.09	106.36	106.05	105.75	106.01	105.71	105.53	105.23	105.44
284	105.73	105.56	105.25	104.95	104.77	104.47	104.74	104.43	104.7	104.52	104.35	104.56	104.26	104.52	104.79	105	104.7	104.97	104.79	105.06	105.32	105.54	105.81	105.63	105.84	105.54	105.81	105.63	105.9	105.72	105.54	105.81	105.63	105.9	106.17	106.38	106.65	106.87	107.14	107.35	107.17	107	107.27	107.53	107.36	107.05	106.74	106.57	106.84
285	106.84	107.1	107.37	107.64	107.91	108.18	108.4	108.09	107.91	107.74	108.01	107.83	108.1	108.31	108.01	108.28	107.97	108.24	108.51	108.78	108.6	108.87	108.69	108.97	109.24	108.93	109.14	109.36	109.18	109	109.27	108.97	109.24	109.45	109.14	108.97	108.79	109	109.27	109.55	109.82	110.09	109.78	109.6	109.82	110.09	110.36	110.05	109.74
286	109.85	110.12	110.34	110.61	110.83	111.1	110.79	111.07	111.28	111.56	111.83	112.05	111.74	111.43	111.25	110.94	110.62	110.9	111.11	110.8	111.08	111.35	111.17	110.86	111.08	111.35	111.57	111.78	111.47	111.75	112.02	112.29	112.57	112.25	112.53	112.8	112.62	112.31	112.13	112.4	112.62	112.84	113.11	113.39	113.66	113.94	114.16	114.43	114.71
287	114.76	114.58	114.27	113.96	114.23	114.05	113.87	113.56	113.83	113.65	113.93	114.15	114.42	114.11	114.33	114.6	114.82	115.1	115.37	115.65	115.33	115.02	115.29	114.98	114.66	114.35	114.62	114.84	115.12	114.94	115.21	115.43	115.71	115.99	116.26	116.48	116.76	117.04	116.86	117.13	117.41	117.23	116.91	117.13	116.95	117.23	117.45	117.67	117.95
288	119.47	119.28	118.97	118.65	118.33	118.15	117.83	117.51	117.33	117.61	117.29	117.57	117.85	117.53	117.81	117.49	117.17	117.39	117.61	117.43	117.25	117.53	117.81	117.63	117.9	117.59	117.4	117.68	117.37	117.05	117.33	117.14	116.83	117.05	117.33	117.01	116.83	116.51	116.79	116.47	116.29	116.57	116.85	117.12	116.81	117.08	117.3	116.99	116.67
289	117.7	117.98	118.25	118.53	118.81	118.49	118.71	118.53	118.35	118.03	117.85	117.67	117.35	117.17	116.99	117.21	116.9	117.17	117.39	117.67	117.95	117.63	117.91	118.19	118	117.69	117.37	117.05	116.74	116.56	116.38	116.6	116.87	117.09	117.37	117.65	117.87	118.15	118.42	118.7	118.98	119.26	119.48	119.16	118.84	118.52	118.21	118.49	118.71
290	117.63	117.45	117.27	116.95	116.64	116.86	117.13	117.41	117.23	117.05	116.87	116.69	116.37	116.65	116.47	116.69	116.96	117.24	117.06	117.34	117.61	117.89	118.17	117.99	117.67	117.95	118.22	118.5	118.78	119	118.68	118.96	119.18	119.41	119.22	119.45	119.13	119.41	119.09	118.77	119.05	119.33	119.01	119.23	118.91	119.13	119.41	119.09	118.77
291	118.75	119.03	119.31	119.58	119.27	119.54	119.23	119.05	119.32	119.01	118.69	118.51	118.33	118.14	118.37	118.64	118.92	119.2	118.88	119.16	118.84	119.12	119.34	119.02	118.71	118.52	118.21	118.48	118.3	117.99	118.21	118.48	118.3	118.58	118.86	118.68	118.95	118.64	118.32	118	118.28	118.1	118.32	118.6	118.87	119.1	119.37	119.59	119.28
292	121.85	122.13	122.36	122.17	121.85	122.13	121.81	122.09	122.31	122.59	122.41	122.69	122.37	122.05	121.73	122.01	122.29	122.57	122.39	122.07	121.89	121.7	121.52	121.75	122.02	122.3	122.53	122.21	122.49	122.77	122.99	123.21	123.49	123.77	123.45	123.13	123.41	123.23	123.05	123.27	123.09	122.77	122.45	122.26	122.49	122.17	122.39	122.67	122.89
293	121.99	122.27	122.55	122.77	122.59	122.87	123.15	123.43	123.25	122.93	122.61	122.29	122.1	122.33	122.55	122.37	122.19	122.46	122.74	123.02	122.7	122.98	123.26	123.49	123.31	122.98	123.26	122.94	123.22	123.5	123.78	124.01	124.23	123.91	124.19	124.41	124.09	123.91	123.73	124.01	124.23	124.51	124.79	125.07	125.36	125.64	125.92	125.6	125.88
294	124.32	124	123.68	123.96	123.78	124.06	124.28	124.1	124.38	124.6	124.83	125.05	125.33	125.01	124.69	124.5	124.78	125.07	125.35	125.63	125.31	125.59	125.87	126.09	126.38	126.05	126.28	126.09	126.38	126.05	125.73	126.01	126.23	125.91	125.73	125.41	125.08	124.9	125.18	124.86	125.14	125.36	125.65	125.46	125.28	125.51	125.79	125.46	125.14
295	122.53	122.21	122.03	121.84	121.53	121.21	120.89	120.71	120.99	121.26	121.08	121.36	121.18	121	121.22	120.9	120.58	120.86	120.54	120.76	121.04	121.32	121.6	121.28	121.56	121.38	121.66	121.93	122.21	122.44	122.72	122.4	122.08	122.3	122.12	122.34	122.02	122.3	122.58	122.4	122.08	121.76	121.44	121.72	121.54	121.76	122.04	122.26	121.94
296	120.4	120.68	120.36	120.64	120.86	120.68	120.36	120.18	120	119.68	119.96	119.78	120	119.68	119.96	120.18	120	120.28	119.96	120.24	120.06	119.74	119.96	120.18	120	119.82	120.09	120.37	120.06	119.74	119.42	119.11	118.79	119.01	119.29	119.56	119.38	119.6	119.88	120.16	120.43	120.12	120.34	120.62	120.84	121.11	120.93	120.62	120.84
297	121.1	120.78	120.6	120.42	120.11	120.33	120.15	119.96	120.24	120.52	120.8	120.62	120.89	121.11	121.39	121.07	120.76	120.58	120.39	120.08	119.76	119.58	119.86	120.13	119.95	120.17	120.39	120.08	120.36	120.58	120.85	120.54	120.22	119.9	119.59	119.27	118.96	118.78	119.05	118.74	118.56	118.83	119.11	118.93	119.2	119.48	119.76	119.98	120.25
298	121.74	122.02	122.24	121.92	121.61	121.29	120.97	120.65	120.87	121.15	120.97	121.25	120.93	121.21	121.43	121.71	121.98	122.21	122.48	122.76	122.98	122.66	122.35	122.62	122.31	122.58	122.4	122.68	122.5	122.18	121.86	122.14	122.42	122.1	121.92	122.2	122.48	122.16	121.98	121.8	122.02	121.7	121.98	121.8	122.08	121.76	122.04	122.31	122.59
299	122.11	122.33	122.15	122.43	122.11	122.39	122.07	121.89	122.17	122.44	122.26	122.54	122.22	121.9	121.59	121.41	121.09	121.37	121.05	121.33	121.01	121.29	121.56	121.84	121.66	121.94	122.22	121.9	122.12	122.34	122.02	122.3	122.12	122.4	122.62	122.44	122.12	121.94	122.16	122.44	122.72	122.53	122.81	123.09	122.77	122.99	122.81	122.49	122.18
300	120.83	120.52	120.34	120.16	119.97	119.79	119.48	119.3	118.98	118.67	118.49	118.71	118.98	118.8	119.08	118.89	118.71	118.53	118.35	118.57	118.26	117.94	117.76	117.45	117.72	117.41	117.1	117.32	117.13	117.41	117.1	117.37	117.64	117.33	117.02	116.71	116.4	116.67	116.94	117.22	117.04	116.72	116.54	116.36	116.64	116.91	116.73	117	117.22
301	114.46	114.28	114.56	114.38	114.19	114.47	114.29	113.98	113.67	113.36	113.63	113.9	114.17	114.45	114.26	114.54	114.81	115.03	114.85	115.06	115.34	115.61	115.43	115.7	115.98	116.25	115.94	116.21	116.48	116.7	116.39	116.61	116.89	117.11	116.92	116.74	117.02	117.29	116.98	116.8	116.61	116.89	116.58	116.27	115.95	115.64	115.46	115.28	115.55
302	115.48	115.7	115.92	115.61	115.88	116.1	116.37	116.64	116.86	117.14	116.96	116.64	116.33	116.15	115.84	115.53	115.8	115.62	115.31	115.58	115.8	115.62	115.44	115.13	114.82	114.64	114.33	114.6	114.42	114.69	114.38	114.07	113.77	114.04	114.31	114.58	114.85	115.13	115.4	115.62	115.89	116.16	116.44	116.71	116.98	116.8	116.49	116.18	116.45
303	115.66	115.48	115.76	116.03	116.25	116.52	116.74	116.43	116.7	116.39	116.66	116.94	117.21	117.49	117.76	118.03	117.85	118.07	117.89	118.16	117.85	117.67	117.36	117.05	117.32	117.59	117.81	117.5	117.32	117.59	117.28	117.1	117.37	117.06	117.34	117.02	117.3	117.57	117.85	118.12	118.34	118.61	118.89	119.16	118.85	118.67	118.89	118.58	118.26
304	119.47	119.16	118.85	119.12	118.94	118.76	118.44	118.26	118.54	118.22	118.04	117.73	118	117.82	118.09	117.78	118.06	117.74	117.43	117.25	117.47	117.74	117.56	117.78	117.47	117.29	117.56	117.25	116.94	117.21	116.9	116.72	116.54	116.36	116.17	116.39	116.08	115.9	115.72	115.41	115.23	115.04	115.32	115.13	115.41	115.1	115.37	115.19	115.46
305	115.11	114.8	114.49	114.31	114.58	114.85	115.13	114.82	115.04	114.73	115	115.27	115.54	115.36	115.18	115	115.27	114.96	114.65	114.92	115.19	115.47	115.28	115.1	114.79	115.06	114.75	115.03	115.3	115.12	115.39	115.66	115.93	116.21	116.02	116.24	116.06	115.75	115.44	115.26	115.53	115.8	116.08	115.89	115.71	115.93	115.75	115.97	115.66
306	115.38	115.6	115.82	116.1	115.91	115.73	115.95	116.22	115.91	115.6	115.82	116.1	116.37	116.06	115.75	115.97	116.24	115.93	115.62	115.84	116.11	116.39	116.2	116.02	116.24	115.93	115.62	115.31	115.13	115.4	115.67	115.49	115.18	114.87	115.15	114.84	114.53	114.8	114.49	114.76	114.98	115.25	115.47	115.69	115.91	116.19	115.88	116.1	116.37
307	116.37	116.64	116.33	116.02	115.84	116.11	116.38	116.2	116.47	116.29	115.98	115.67	115.89	116.16	116.44	116.66	116.93	117.15	116.84	116.53	116.8	116.49	116.77	116.99	117.26	116.95	116.64	116.33	116.15	116.42	116.64	116.86	117.13	117.4	117.22	117.49	117.18	117.46	117.73	117.42	117.24	117.51	117.2	117.02	116.83	116.52	116.8	117.07	116.89
308	116.54	116.76	116.98	116.67	116.94	116.63	116.9	116.72	116.99	116.68	116.5	116.72	116.41	116.68	116.96	116.65	116.92	117.19	117.41	117.63	117.91	117.59	117.87	117.56	117.25	117.52	117.21	117.43	117.25	117.52	117.21	117.03	117.25	117.52	117.21	116.9	116.72	116.94	116.75	116.44	116.14	116.41	116.1	116.37	116.19	115.88	116.1	115.79	115.48
309	116.04	116.31	116	116.22	116.04	115.73	116	116.22	116.04	115.73	116	116.28	116.55	116.82	117.09	117.36	117.58	117.4	117.09	117.36	117.64	117.91	118.18	118.46	118.27	118.55	118.82	118.51	118.78	118.47	118.75	118.56	118.84	119.11	119.39	119.2	119.42	119.7	119.97	120.25	120.52	120.74	121.02	121.29	121.57	121.85	121.66	121.35	121.62
310	121.88	121.69	121.51	121.79	121.47	121.16	121.43	121.12	121.39	121.21	121.03	121.3	121.12	120.93	120.75	121.03	121.3	121.52	121.8	122.08	122.35	122.04	121.85	121.54	121.23	121.5	121.78	122.05	121.87	121.68	121.91	122.18	122.46	122.74	122.96	122.78	123.05	123.33	123.01	122.7	122.38	122.2	122.47	122.75	123.03	123.25	123.07	122.88	123.16
311	122.49	122.77	122.58	122.86	123.14	123.41	123.69	123.91	124.19	124.01	124.28	124.56	124.84	124.52	124.21	124.48	124.71	124.39	124.08	123.89	123.57	123.26	122.94	123.22	123.5	123.72	123.53	123.81	123.5	123.31	123.59	123.87	123.68	123.9	123.59	123.87	124.14	123.83	123.64	123.33	123.01	122.83	122.51	122.2	121.88	122.16	122.38	122.66	122.88
312	123.06	123.34	123.16	123.43	123.25	122.93	123.16	122.84	122.66	122.93	122.62	122.3	121.99	122.26	121.95	121.64	121.91	122.13	122.41	122.69	122.96	123.24	123.46	123.74	123.43	123.11	123.39	123.66	123.35	123.16	123.44	123.72	123.53	123.22	123.49	123.77	123.59	123.27	123.55	123.82	124.1	123.79	124.06	124.29	124.56	124.25	123.93	123.75	124.02
313	125.08	124.76	124.45	124.72	124.95	125.17	125.45	125.73	125.95	125.77	126.05	126.27	126.5	126.18	126.46	126.27	126.55	126.23	125.91	126.19	126.47	126.75	127.03	126.84	126.53	126.34	126.02	125.7	125.98	126.26	126.08	125.76	125.57	125.85	125.53	125.22	125.5	125.18	124.86	125.14	125.36	125.18	125.46	125.73	125.55	125.36	125.05	125.32	125.6
314	126.58	126.4	126.21	125.9	125.58	125.39	125.67	125.49	125.17	124.85	125.13	125.41	125.63	125.91	126.13	125.95	126.23	126.45	126.27	126.49	126.77	127.05	127.33	127.14	127.42	127.7	127.52	127.8	127.61	127.29	127.57	127.8	128.08	127.76	127.57	127.38	127.61	127.89	127.7	127.98	127.66	127.94	128.22	128.45	128.68	128.49	128.17	127.98	127.66
315	127.72	127.94	127.76	127.98	128.26	127.94	128.17	127.85	127.53	127.81	127.49	127.77	127.45	127.13	127.41	127.23	127.45	127.26	127.54	127.23	126.91	126.59	126.27	126.55	126.23	125.91	126.19	126.47	126.7	126.51	126.32	126.01	125.69	125.97	125.65	125.33	125.02	125.24	124.93	124.61	124.89	124.7	124.52	124.2	124.48	124.76	124.44	124.66	124.89
316	124.81	125.09	124.9	125.18	124.86	124.68	124.96	124.64	124.46	124.73	124.42	124.69	124.97	125.25	125.06	125.34	125.02	124.84	124.52	124.8	124.48	124.17	124.45	124.26	124.54	124.81	124.63	124.85	124.54	124.81	124.5	124.18	124	124.28	124.09	123.9	124.13	123.94	123.63	123.31	123.54	123.81	124.09	123.78	123.59	123.87	123.55	123.24	122.92
317	122.49	122.31	122	122.22	122.49	122.72	122.99	123.21	123.49	123.77	123.45	123.73	123.54	123.82	123.5	123.73	123.41	123.1	122.79	123.06	122.88	122.69	122.97	122.66	122.34	122.62	122.43	122.71	122.39	122.08	121.77	121.59	121.27	121.5	121.77	122.04	121.73	121.42	121.11	121.38	121.07	120.89	120.7	120.93	121.2	121.47	121.75	121.56	121.78
318	120.64	120.46	120.73	120.42	120.11	120.39	120.2	120.47	120.75	121.02	121.24	121.47	121.74	122.01	121.83	122.1	121.79	121.61	121.88	121.57	121.38	121.66	121.93	122.21	122.43	122.24	122.47	122.28	121.97	121.66	121.35	121.62	121.31	121.58	121.81	122.08	122.36	122.17	122.44	122.26	121.95	121.76	122.04	121.72	121.54	121.76	122.04	122.31	122
319	120.35	120.57	120.84	120.53	120.81	120.5	120.77	120.99	120.81	121.08	121.3	121.58	121.85	121.54	121.81	122.04	122.31	122.58	122.27	121.96	121.78	122.05	122.32	122.55	122.36	122.05	122.32	122.6	122.29	122.56	122.38	122.06	122.34	122.03	122.25	122.06	122.29	122.56	122.38	122.19	122.41	122.23	121.92	121.61	121.88	121.69	121.97	121.66	121.93
320	122.37	122.64	122.87	123.09	123.36	123.64	123.33	123.6	123.41	123.69	123.91	124.19	124.46	124.28	124.55	124.78	124.46	124.28	124.55	124.78	124.59	124.87	125.15	124.96	125.24	124.92	124.74	125.01	125.29	125.1	124.79	124.6	124.29	123.97	123.66	123.94	124.16	124.44	124.25	123.94	123.62	123.44	123.71	123.4	123.09	122.77	123.05	122.74	122.43
321	122.25	121.94	121.75	121.44	121.13	120.82	121.09	120.79	121.06	120.87	121.15	120.84	121.11	120.8	121.02	120.71	120.4	120.68	120.9	121.12	121.39	121.21	120.9	121.17	120.98	121.26	121.53	121.75	122.03	122.3	122.57	122.26	122.08	121.89	122.17	121.86	121.55	121.36	121.63	121.91	121.72	121.94	121.63	121.86	122.13	122.35	122.62	122.85	123.07
322	123.84	123.52	123.21	122.9	122.59	122.4	122.68	122.95	122.64	122.86	123.14	123.36	123.63	123.86	123.54	123.77	123.45	123.14	122.83	123.05	122.87	123.14	123.42	123.64	123.45	123.14	123.42	123.11	122.92	123.14	123.36	123.05	123.33	123.02	122.7	122.98	123.2	123.47	123.29	123.56	123.84	123.53	123.22	122.9	123.18	122.99	123.22	123.49	123.76
323	125.58	125.86	126.13	126.41	126.68	126.5	126.31	126.59	126.4	126.68	126.37	126.05	126.33	126.01	125.83	126.1	125.92	126.19	126.47	126.75	126.56	126.25	126.52	126.8	126.49	126.71	126.99	127.21	126.9	126.58	126.27	126.08	126.36	126.04	125.73	125.54	125.82	125.5	125.19	124.88	124.69	124.38	124.66	124.34	124.16	124.43	124.12	124.39	124.67
324	125.31	125	125.27	125.5	125.18	125	125.22	124.91	125.18	125.46	125.68	125.37	125.64	125.33	125.61	125.29	125.11	125.38	125.2	124.88	124.7	124.97	124.66	124.35	124.04	124.31	124.59	124.86	125.08	124.9	125.17	125.4	125.21	125.43	125.12	125.4	125.08	124.9	124.59	124.27	124.55	124.24	123.93	123.74	124.01	123.7	123.39	123.67	123.94
325	123.87	124.14	123.83	123.52	123.79	123.61	123.88	123.57	123.79	124.01	124.29	124.1	124.38	124.07	123.88	124.15	124.43	124.24	123.93	124.21	124.48	124.75	125.03	125.3	125.58	125.85	126.08	126.35	126.63	126.91	127.18	127.46	127.27	127.55	127.83	127.64	127.86	127.55	127.83	128.1	128.33	128.14	127.83	127.64	127.32	127.01	127.29	126.97	126.66
326	127.12	127.34	127.16	126.84	126.53	126.22	126.49	126.18	125.99	126.27	126.08	126.36	126.63	126.32	126.6	126.41	126.23	126.04	126.31	126	126.28	126.5	126.78	126.59	126.4	126.09	126.37	126.05	126.28	126.09	126.37	126.64	126.92	127.14	127.42	127.23	127.51	127.79	127.6	127.41	127.1	126.78	127.01	127.28	127.1	126.78	126.47	126.28	126.56
327	125.56	125.25	124.94	125.21	124.9	125.17	125.45	125.26	125.49	125.76	126.04	125.72	126	126.22	126.04	126.31	126	125.81	125.5	125.78	126	126.27	126.55	126.36	126.18	125.86	126.14	126.36	126.59	126.4	126.68	126.95	126.77	126.99	126.68	126.36	126.64	126.33	126.6	126.88	127.15	126.97	127.24	127.47	127.69	127.51	127.19	126.88	126.56
328	126.67	126.94	127.17	127.44	127.67	127.95	127.63	127.44	127.13	126.82	126.5	126.78	127	127.23	127.5	127.78	128	128.28	128.51	128.32	128.54	128.77	128.45	128.73	129.01	129.23	129.51	129.2	129.01	129.29	129.56	129.84	129.65	129.93	129.62	129.43	129.71	129.39	129.67	129.95	130.17	129.86	129.54	129.22	129.5	129.31	129	128.81	128.62
329	129.17	129.39	129.2	129.48	129.29	129.11	129.33	129.61	129.89	129.57	129.38	129.66	129.94	130.22	129.9	130.18	129.86	130.14	130.42	130.7	130.38	130.06	129.88	129.56	129.25	129.47	129.28	129.1	129.37	129.06	128.74	129.02	128.83	129.11	129.39	129.61	129.89	130.17	130.4	130.21	129.89	130.17	130.4	130.08	130.36	130.64	130.91	131.19	131.42
330	131.58	131.39	131.07	130.75	130.44	130.71	130.94	130.62	130.9	131.18	131.46	131.27	131.08	130.9	130.58	130.26	130.54	130.82	130.63	130.91	131.14	130.95	130.63	130.86	130.67	130.35	130.17	130.39	130.07	130.35	130.63	130.44	130.13	129.81	129.62	129.31	128.99	129.27	129.08	129.36	129.17	129.45	129.67	129.95	130.23	129.91	130.19	130.42	130.1
331	131.68	131.49	131.18	131.4	131.22	131.49	131.18	130.86	130.67	130.95	131.18	130.99	131.22	130.9	131.18	131.46	131.68	131.96	132.24	132.52	132.33	132.61	132.29	131.98	131.66	131.88	132.16	132.44	132.12	132.4	132.63	132.31	132.12	131.81	131.49	131.77	131.58	131.86	131.54	131.82	132.05	131.86	131.54	131.82	131.5	131.78	132.01	132.29	132.57
332	134.05	133.73	134.01	134.29	134.57	134.25	134.48	134.76	134.44	134.12	134.4	134.68	134.36	134.59	134.4	134.68	134.96	134.77	135.05	135.33	135.01	134.69	134.97	135.25	135.54	135.82	135.63	135.86	135.54	135.21	135.5	135.18	135.46	135.14	134.82	134.63	134.91	134.59	134.27	134.5	134.18	133.99	133.8	134.03	133.84	133.65	133.46	133.74	134.02
333	134.55	134.83	135.11	135.33	135.01	134.69	134.37	134.65	134.93	134.62	134.43	134.11	134.33	134.02	134.24	133.92	134.2	133.88	133.57	133.79	133.47	133.7	133.51	133.2	132.88	133.1	132.79	132.47	132.69	132.92	133.2	133.48	133.29	133.57	133.8	134.02	134.25	133.93	133.74	134.02	134.3	133.98	133.67	133.48	133.29	133.57	133.85	133.66	133.34
334	135.11	135.39	135.21	135.49	135.77	135.58	135.86	135.54	135.35	135.63	135.44	135.72	136.01	136.29	136.1	136.38	136.66	136.34	136.57	136.25	136.53	136.21	135.89	136.17	136.45	136.73	137.01	137.29	137.58	137.39	137.62	137.29	137.52	137.8	138.09	138.37	138.65	138.93	138.75	138.56	138.23	138.52	138.19	137.87	137.55	137.83	137.51	137.79	138.07
335	139.28	139.51	139.8	139.47	139.7	139.99	140.27	139.95	139.76	140.04	139.72	139.53	139.81	140.04	139.85	140.13	140.42	140.65	140.93	141.22	141.03	141.31	140.99	140.8	141.08	140.76	140.57	140.85	140.52	140.81	141.04	141.32	141.61	141.89	142.18	141.99	142.27	141.95	142.23	142.46	142.14	141.95	141.62	141.3	141.11	141.39	141.06	141.35	141.63
336	141.79	141.6	141.28	141.56	141.85	141.52	141.2	141.01	141.24	141.47	141.14	141.43	141.71	141.94	142.23	142.51	142.8	143.08	143.37	143.6	143.89	144.12	143.79	144.02	144.31	144.6	144.4	144.69	144.98	144.65	144.94	144.61	144.28	144.09	143.9	143.71	144	144.28	144.09	144.38	144.66	144.9	144.71	144.94	144.75	144.56	144.84	145.08	144.88
337	146.6	146.41	146.69	146.98	146.65	146.46	146.75	146.56	146.23	145.9	145.7	145.99	146.28	146.09	146.32	146.13	145.8	145.61	145.9	145.57	145.85	146.14	146.43	146.72	146.95	146.62	146.91	147.2	147.49	147.3	147.53	147.2	147.01	147.3	147.58	147.39	147.68	147.97	148.26	147.93	148.22	148.02	148.31	148.6	148.84	148.65	148.31	148.6	148.27
338	147.67	147.48	147.77	147.44	147.11	147.4	147.69	147.49	147.73	147.54	147.77	148.06	147.73	147.4	147.2	147.49	147.78	148.07	148.36	148.65	148.46	148.75	149.04	149.32	148.99	149.23	149.52	149.81	149.47	149.28	149.52	149.32	148.99	148.66	148.33	148.62	148.29	147.95	147.76	147.43	147.1	147.39	147.68	147.49	147.16	147.44	147.68	147.49	147.29
339	146.3	146.54	146.34	146.01	145.69	145.97	146.21	146.49	146.16	145.84	146.12	146.36	146.64	146.93	146.74	147.03	147.32	147.12	147.36	147.65	147.88	148.17	148.46	148.75	149.04	148.85	149.14	148.8	148.47	148.76	148.43	148.1	147.91	148.19	147.86	147.67	147.96	147.77	147.44	147.11	147.34	147.15	147.44	147.11	146.91	146.58	146.87	147.16	147.45
340	147.5	147.79	147.6	147.89	148.17	147.98	148.22	148.51	148.79	149.08	149.37	149.66	149.47	149.76	149.43	149.09	148.9	148.71	148.38	148.61	148.42	148.71	149	149.29	149.58	149.81	150.1	150.39	150.2	150.01	150.3	150.53	150.2	149.87	149.53	149.82	149.63	149.87	149.67	149.96	149.63	149.92	149.73	150.02	149.82	150.06	150.35	150.64	150.93
341	151.58	151.38	151.68	151.97	151.77	151.44	151.73	151.39	151.69	151.98	152.21	152.51	152.74	152.41	152.7	152.99	152.8	153.09	152.76	152.56	152.23	152.52	152.18	151.99	151.65	151.94	151.61	151.85	151.51	151.8	151.61	151.9	151.71	152	152.29	152.53	152.82	152.62	152.92	152.58	152.39	152.05	151.72	152.01	152.3	152.59	152.4	152.69	152.35
342	152.81	153.05	152.71	152.38	152.67	152.96	152.62	152.29	152.1	152.33	152	151.67	151.96	151.62	151.43	151.67	151.96	152.25	152.48	152.78	152.58	152.82	152.48	152.72	153.01	153.31	153.6	153.84	154.13	153.93	154.22	154.52	154.18	153.85	154.14	153.8	154.04	153.85	154.14	153.8	153.61	153.9	153.71	153.51	153.32	153.61	153.9	153.56	153.86
343	154.2	154.49	154.3	154.54	154.2	153.87	154.16	153.82	154.06	153.87	153.53	153.34	153	152.81	152.47	152.14	152.38	152.67	152.47	152.14	151.95	152.24	151.9	152.14	152.43	152.72	152.53	152.76	152.57	152.38	152.18	151.85	152.14	151.8	151.47	151.14	150.81	151.1	150.9	150.71	150.37	150.18	150.47	150.76	150.57	150.37	150.04	149.84	149.51
344	150.67	150.96	150.77	151.06	151.35	151.15	150.82	150.49	150.78	150.45	150.74	150.54	150.83	150.5	150.79	151.03	151.32	151.61	151.27	151.51	151.32	150.98	150.65	150.46	150.75	150.41	150.7	150.94	151.23	151.47	151.76	152.05	151.72	151.38	151.05	151.29	151.58	151.25	151.05	150.86	150.52	150.33	150	150.23	150.04	149.71	149.38	149.05	148.85
345	148.42	148.71	148.38	148.19	147.99	148.28	148.52	148.19	148.47	148.76	148.43	148.72	148.96	148.63	148.43	148.72	149.01	148.81	149.05	148.86	149.15	148.81	148.62	148.91	149.2	149.49	149.72	150.01	150.3	150.11	150.4	150.69	150.49	150.16	150.45	150.26	150.55	150.84	150.64	150.93	151.22	151.51	151.18	151.47	151.76	151.43	151.09	150.9	151.14
346	149.43	149.1	149.39	149.19	149.48	149.29	149.09	148.76	149	148.8	149.09	149.33	149.62	149.29	149.52	149.76	149.43	149.72	150.01	149.68	149.48	149.77	150.06	149.73	150.02	149.69	149.49	149.16	148.83	149.12	149.41	149.7	149.5	149.79	149.46	149.75	149.42	149.22	149.46	149.26	149.5	149.79	150.08	149.89	150.12	150.41	150.65	150.89	150.56
347	152.2	152.49	152.3	152.1	152.34	152.63	152.87	153.16	152.97	153.2	153.5	153.79	153.59	153.88	154.12	154.41	154.71	155	155.29	155.1	155.39	155.63	155.29	155.1	155.34	155.63	155.43	155.67	155.97	156.26	155.92	155.59	155.88	156.17	156.47	156.13	156.37	156.66	156.32	155.99	155.79	156.03	155.69	155.36	155.02	155.32	154.98	155.27	155.51
348	155.79	155.46	155.26	154.92	154.59	154.83	155.12	155.36	155.16	155.4	155.69	155.93	156.23	156.52	156.18	156.42	156.72	157.01	156.81	156.48	156.77	156.43	156.1	155.9	156.19	156.43	156.73	156.53	156.77	157.06	156.73	156.53	156.82	157.12	157.41	157.22	157.51	157.8	158.1	157.76	157.42	157.08	157.32	157.62	157.86	158.1	157.9	157.71	158
349	157.39	157.19	156.85	157.15	156.81	157.1	156.77	156.43	156.23	156.47	156.77	157.06	157.35	157.65	157.94	157.6	157.27	157.07	157.36	157.03	157.32	157.12	156.79	157.08	156.88	157.18	157.47	157.71	158	158.3	158.54	158.2	158.49	158.79	159.08	158.89	158.55	158.84	158.5	158.31	158.55	158.84	159.14	158.94	158.74	158.55	158.35	158.59	158.25
350	158.41	158.71	158.37	158.03	158.27	158.57	158.86	159.15	158.96	158.62	158.28	158.57	158.87	159.16	158.97	159.26	159.5	159.3	159.55	159.21	159.5	159.8	160.09	160.39	160.05	159.71	159.51	159.31	158.98	158.78	158.44	158.1	158.4	158.69	158.35	158.01	157.68	157.92	157.58	157.87	158.11	158.36	158.6	158.26	158.55	158.21	158.02	158.26	158.55
351	157.83	157.5	157.16	157.4	157.69	157.5	157.79	157.45	157.12	156.92	156.58	156.39	156.63	156.92	156.58	156.25	156.54	156.78	156.44	156.74	156.98	157.22	156.88	157.17	157.47	157.76	157.42	157.66	157.33	157.62	157.28	157.09	156.75	156.55	156.36	156.6	156.84	156.64	156.93	157.23	157.52	157.81	158.11	158.4	158.64	158.88	159.17	159.47	159.76
352	162.21	162.51	162.8	163.05	163.34	163.64	163.94	164.23	163.89	164.19	164.43	164.09	163.75	163.99	163.79	163.59	163.89	163.69	163.49	163.79	164.09	164.39	164.68	164.49	164.14	163.95	164.24	164.54	164.84	165.13	164.94	165.18	164.98	165.28	164.94	164.74	165.04	164.69	164.35	164.15	164.45	164.11	163.77	163.42	163.72	164.02	164.31	164.61	164.41
353	163.65	163.95	164.24	164.04	163.85	164.09	164.39	164.68	164.49	164.14	163.8	164.1	163.9	164.14	164.44	164.1	163.76	163.56	163.22	163.51	163.17	162.97	163.27	162.93	163.23	163.03	162.69	162.98	163.28	163.58	163.24	162.89	163.19	163.49	163.29	162.95	162.75	162.41	162.07	161.73	161.53	161.33	161.63	161.43	161.23	161.53	161.19	161.48	161.15
354	160.76	160.42	160.71	160.96	160.62	160.42	160.71	160.96	161.25	161.55	161.84	161.5	161.8	162.04	161.7	161.36	161.02	161.32	161.12	161.41	161.22	161.51	161.75	162.05	161.71	162.01	161.81	162.05	162.35	162.64	162.44	162.74	162.54	162.84	162.64	162.3	161.96	162.25	162.55	162.84	163.14	162.94	162.74	162.4	162.7	162.36	162.66	162.9	162.7
355	163.3	163.6	163.89	164.19	163.99	164.24	164.04	164.33	164.63	164.93	165.17	164.97	165.27	165.57	165.87	166.11	166.41	166.21	165.87	165.52	165.82	165.48	165.14	165.43	165.09	164.75	164.55	164.85	164.5	164.31	164.55	164.85	165.14	165.44	165.69	165.34	165	165.3	165.1	165.4	165.64	165.94	165.74	165.98	165.78	165.44	165.74	166.04	165.84
356	164.75	165.05	164.85	165.1	165.34	165.64	165.94	165.59	165.89	166.19	166.49	166.29	166.59	166.88	167.18	167.48	167.78	168.03	168.27	168.07	168.37	168.67	168.97	168.62	168.92	168.58	168.88	169.18	169.42	169.22	169.52	169.82	170.07	170.32	170.62	170.86	170.52	170.76	170.42	170.07	169.72	169.38	169.68	169.98	169.63	169.93	169.73	169.98	169.63
357	169.54	169.19	168.99	168.65	168.31	168.11	167.91	168.15	167.81	168.11	167.76	167.42	167.07	166.73	166.39	166.05	166.34	166	165.8	165.46	165.7	165.95	166.25	166.54	166.84	167.14	167.38	167.18	166.84	166.64	166.89	166.54	166.34	166.64	166.3	166.1	166.4	166.64	166.94	166.6	166.89	167.19	167.49	167.79	168.09	167.89	168.13	168.43	168.68
358	170.02	170.32	170.12	169.77	170.02	169.82	170.12	170.36	170.66	170.46	170.76	171.01	170.66	170.96	170.62	170.92	171.22	171.52	171.17	170.97	170.77	171.07	170.87	170.67	170.32	170.62	170.28	170.58	170.23	170.48	170.13	170.38	170.68	170.33	170.13	169.93	170.23	170.53	170.33	170.63	170.93	171.23	171.53	171.19	171.49	171.79	172.09	172.34	171.99
359	170.57	170.37	170.61	170.91	171.21	170.86	170.52	170.17	169.83	169.48	169.14	168.94	169.19	169.48	169.29	169.58	169.83	170.07	170.37	170.67	170.33	170.57	170.87	170.67	170.97	170.63	170.43	170.73	170.38	170.63	170.87	170.67	170.47	170.77	171.02	170.82	171.12	171.42	171.66	171.91	172.21	172.01	171.81	172.06	171.86	171.66	171.96	171.76	172.06
360	172.37	172.67	172.97	173.27	172.92	173.17	173.42	173.07	172.87	173.17	172.82	173.12	173.42	173.22	173.52	173.83	174.13	173.93	174.23	174.53	174.18	174.48	174.14	173.93	174.24	174.48	174.28	174.59	174.89	174.69	174.48	174.14	174.44	174.69	174.34	174.14	174.44	174.74	175.04	174.69	175	175.3	175.55	175.2	174.85	174.5	174.75	175.05	175.3
361	177.2	177.51	177.81	178.11	177.91	178.22	178.52	178.82	178.62	178.27	177.92	177.72	178.02	177.67	177.47	177.77	178.08	178.38	178.03	178.33	178.58	178.23	177.88	177.68	177.98	178.28	178.53	178.33	177.98	178.23	178.03	177.68	177.47	177.12	177.43	177.22	177.47	177.72	177.97	178.28	178.53	178.33	178.63	178.93	179.24	179.54	179.34	179.65	179.95
362	180.72	180.52	180.16	180.47	180.11	179.91	180.16	180.47	180.77	181.08	181.39	181.18	181.49	181.79	182.1	182.41	182.71	182.51	182.76	183.07	182.87	183.17	183.48	183.28	183.58	183.89	183.69	183.94	184.19	183.99	184.24	183.89	184.19	184.5	184.81	184.61	184.91	185.22	185.02	185.27	184.91	184.71	184.96	184.61	184.91	185.22	185.53	185.17	184.81
363	186.26	186.51	186.82	187.13	186.92	186.72	187.03	186.67	186.92	187.23	187.54	187.85	188.16	188.47	188.27	188.58	188.22	188.01	188.32	188.63	188.27	188.58	188.22	188.02	188.33	188.64	188.89	188.69	188.94	189.25	189.56	189.88	190.13	190.44	190.75	190.39	190.03	189.82	189.62	189.93	190.24	190.55	190.86	191.17	190.97	191.28	191.08	191.33	190.97
364	191.18	191.44	191.08	191.33	191.64	191.44	191.75	192.06	192.37	192.69	193	193.26	193.57	193.88	193.52	193.15	193.47	193.78	194.09	193.73	193.52	193.83	194.15	194.46	194.1	193.89	194.15	193.94	193.58	193.21	193.47	193.78	193.58	193.89	194.2	194	194.25	194.57	194.88	194.67	194.47	194.78	195.09	195.41	195.72	195.36	195.15	194.79	194.42
365	195.37	195.68	195.48	195.11	194.74	194.54	194.85	194.49	194.12	194.38	194.69	194.33	194.59	194.9	194.69	195.01	194.64	194.44	194.75	194.54	194.34	193.97	193.61	193.4	193.04	192.67	192.99	193.3	192.93	192.57	192.21	192.52	192.31	191.95	191.59	191.38	191.02	191.33	191.64	191.9	192.21	192.01	192.32	191.96	192.27	192.52	192.16	191.96	192.21
366	193.98	194.29	193.93	193.57	193.36	193.67	193.99	193.62	193.42	193.05	192.69	192.48	192.79	193.11	192.9	193.16	192.79	192.43	192.07	191.71	191.35	191.6	191.24	191.55	191.86	191.5	191.3	191.55	191.86	191.66	191.3	191.61	191.92	192.23	192.54	192.85	193.17	193.48	193.27	193.53	193.32	193.12	192.75	192.39	192.7	193.01	192.65	192.44	192.76
367	192.35	191.99	192.3	192.61	192.87	192.66	192.92	192.55	192.87	192.66	192.97	193.23	193.54	193.85	193.49	193.75	193.54	193.8	194.06	194.37	194.01	193.64	193.44	193.75	194.01	193.64	193.44	193.23	192.87	192.66	192.45	192.76	192.56	192.87	192.51	192.15	192.4	192.71	192.35	191.99	191.63	191.94	192.25	191.89	192.15	192.46	192.71	192.35	192.61
368	194.43	194.74	195	195.26	195.05	195.31	195.62	195.94	196.25	196.56	196.82	196.46	196.09	196.41	196.2	196.46	196.09	195.89	196.2	196.51	196.83	196.46	196.78	196.57	196.83	196.46	196.78	196.57	196.88	197.14	197.45	197.77	198.08	198.4	198.71	199.03	198.82	199.13	199.45	199.08	198.72	199.03	198.66	198.3	198.61	198.93	199.24	199.56	199.87
369	200.09	199.72	199.35	198.99	199.3	199.62	199.93	199.56	199.36	199.15	199.46	199.78	200.04	200.35	200.67	200.98	201.24	201.56	201.82	202.14	202.45	202.77	203.09	203.4	203.03	202.66	202.98	203.3	203.61	203.93	203.56	203.19	203.51	203.83	204.14	203.77	203.4	203.03	202.83	203.09	203.4	203.72	203.98	204.3	203.93	203.56	203.19	202.82	202.61
370	203.35	202.98	202.62	202.93	203.25	203.56	203.82	204.09	203.88	204.14	204.45	204.77	204.56	204.19	204.51	204.14	203.77	203.4	203.72	204.04	204.3	204.56	204.82	204.45	204.24	204.56	204.19	204.5	204.82	204.45	204.24	203.87	204.19	204.51	204.14	203.93	204.25	203.88	203.67	203.93	204.25	204.51	204.3	204.62	204.93	205.25	205.57	205.36	205.68
371	205.9	205.52	205.32	205.63	205.26	205.06	205.37	205.69	205.32	205.11	205.43	205.75	205.38	205.01	205.27	205.58	205.85	206.16	206.48	206.74	206.53	206.8	207.06	207.32	207.64	207.27	207.53	207.16	206.78	207.1	207.36	207.68	208	207.79	208.11	207.9	207.69	207.32	206.95	207.27	206.9	206.69	206.48	206.8	207.12	207.43	207.75	208.01	207.64
372	208.06	208.38	208.7	208.33	207.96	208.27	208.07	207.86	207.49	207.8	208.12	207.91	207.54	207.86	208.12	207.91	208.23	208.55	208.81	209.07	209.39	209.71	209.34	209.13	208.92	209.24	209.56	209.35	209.14	208.77	209.09	209.35	208.98	208.77	209.09	208.88	209.2	209.52	209.31	209.63	209.95	209.74	209.37	208.99	208.62	208.94	209.2	208.83	208.46
373	206.66	206.98	207.3	207.56	207.82	208.14	207.93	207.72	207.35	207.14	207.4	207.03	206.66	206.98	207.24	206.87	206.66	206.45	206.25	205.87	206.19	205.98	205.77	205.4	205.2	205.51	205.83	205.62	205.41	205.04	205.3	205.62	205.94	206.26	206.57	206.89	207.21	206.84	207.1	206.89	207.21	207.53	207.85	208.11	208.43	208.06	208.32	207.95	208.27
374	208.48	208.11	207.74	208.06	208.38	208.01	207.8	208.06	207.69	208.01	208.27	207.9	208.21	207.84	207.63	207.95	207.74	208.06	207.85	208.11	207.91	207.53	207.16	206.79	207.11	207.43	207.75	207.37	207	207.32	207.11	206.9	206.69	206.48	206.11	205.74	206.06	205.69	205.95	205.58	205.21	205.53	205.79	206.05	205.68	205.47	205.1	205.42	205.74
375	205.69	205.32	205.11	205.43	205.74	205.37	205	205.32	205.58	205.9	206.16	205.79	205.42	205.74	205.37	205	205.26	205.58	205.84	206.16	206.47	206.1	205.73	205.99	205.63	205.26	204.89	204.68	205	205.31	205.1	205.42	205.74	206.05	205.68	205.48	205.79	206.11	205.9	206.16	206.42	206.05	206.37	206	205.79	206.11	205.74	205.37	205.16
376	205	205.32	204.95	205.27	205.58	205.9	206.22	206.53	206.32	205.95	205.59	205.22	205.01	205.32	204.96	204.75	205.06	205.38	205.17	205.43	205.22	205.02	204.81	204.44	204.75	204.39	204.02	203.65	203.28	203.08	203.39	203.71	203.34	203.6	203.91	204.23	204.02	203.81	203.45	203.76	204.08	204.34	204.65	204.97	204.6	204.86	205.12	205.44	205.07
377	205.65	205.28	204.91	204.7	204.97	205.28	205.54	205.86	206.17	205.81	206.07	206.38	206.7	206.33	205.96	205.75	206.07	206.39	206.7	207.02	207.34	207.65	207.91	207.54	207.86	208.18	207.81	208.13	208.44	208.23	208.03	207.66	207.29	207.6	207.23	206.86	207.18	207.5	207.81	207.61	207.4	207.03	206.82	207.14	207.4	207.03	206.66	206.92	207.24
378	209.66	209.29	208.92	209.24	208.87	208.5	208.29	208.61	208.24	207.87	207.5	207.81	207.61	207.92	207.71	207.51	207.77	208.08	207.71	207.35	207.66	207.92	207.55	207.18	206.98	207.29	207.61	207.4	207.72	207.35	207.14	207.46	207.72	207.51	207.83	208.14	207.77	207.4	207.72	207.51	207.83	208.15	207.94	208.2	208.52	208.83	209.15	208.78	208.57
379	208.25	208.57	208.88	209.2	209.46	209.25	209.51	209.83	210.15	210.47	210.79	211.05	211.37	211.16	210.95	211.27	211.06	211.32	210.95	210.58	210.37	210	209.63	209.94	210.21	210	209.63	209.94	210.26	210.58	210.9	210.53	210.15	209.95	209.58	209.89	209.68	210	209.63	209.89	210.15	209.78	209.58	209.89	210.21	210.53	210.79	211.11	211.43
380	212.01	212.33	211.96	211.75	212.07	212.33	212.59	212.38	212.01	212.33	212.65	212.91	213.23	213.02	212.65	212.44	212.76	212.38	212.01	212.27	212.59	212.22	211.85	212.17	211.96	212.28	212.54	212.33	212.12	211.75	211.38	211.01	211.32	211.59	211.85	211.48	211.27	210.9	210.69	210.48	210.11	209.74	210.06	210.37	210	210.27	209.9	209.53	209.84
381	210.95	210.58	210.9	211.21	211.53	211.85	212.11	211.9	211.53	211.32	211.11	210.74	210.54	210.85	211.17	210.8	210.43	210.75	211.06	210.69	210.96	211.27	211.53	211.16	210.96	210.75	210.38	210.17	210.49	210.11	209.75	209.38	209.64	209.43	209.75	209.38	209.69	210.01	209.8	209.43	209.06	208.85	209.17	208.8	208.43	208.06	208.38	208.64	208.43
382	208.74	208.37	208.69	209	208.64	208.27	208.06	208.38	208.69	208.32	208.64	208.9	209.22	209.53	209.85	210.17	209.8	210.06	209.85	210.17	209.8	209.59	209.9	210.22	210.54	210.8	211.12	210.91	211.17	211.49	211.75	212.07	212.38	212.01	211.64	211.96	211.59	211.85	211.48	211.8	212.06	212.38	212.17	211.8	211.43	211.74	212.06	212.38	212.7
383	213.6	213.87	214.19	214.45	214.71	214.34	214.13	213.76	214.08	214.39	214.71	214.97	214.6	214.23	214.55	214.18	213.81	214.07	213.86	214.18	214.5	214.76	215.08	215.39	215.19	215.51	215.13	215.45	215.08	214.87	214.66	214.29	214.08	213.87	214.13	214.4	214.72	214.34	213.97	214.29	214.55	214.34	213.97	213.76	214.02	214.34	214.66	214.92	214.55
384	214.61	214.24	213.86	213.66	213.92	214.24	213.86	214.18	213.81	214.07	213.86	214.13	213.75	213.55	213.86	213.49	213.28	213.6	213.23	213.55	213.87	214.18	213.98	214.24	214.56	214.18	213.81	213.44	213.23	213.5	213.12	213.44	213.76	213.55	213.18	212.81	213.13	212.92	212.55	212.18	212.44	212.7	212.33	212.12	212.38	212.01	211.81	212.12	211.75
385	213.43	213.06	213.32	213.64	213.96	214.28	213.91	214.17	214.43	214.75	214.54	214.33	214.65	214.44	214.76	215.08	214.87	214.5	214.13	213.75	214.07	214.39	214.02	214.34	214.66	214.97	214.6	214.92	215.24	214.87	214.49	214.81	214.6	214.4	214.71	214.51	214.13	213.93	213.72	213.35	213.66	213.98	214.24	214.56	214.19	213.98	214.24	214.51	214.77
386	214.88	215.2	214.83	214.46	214.25	213.88	213.51	213.82	214.14	214.46	214.25	213.88	214.2	213.99	214.31	213.93	213.56	213.19	212.82	213.14	213.4	213.72	213.51	213.83	213.46	213.09	212.72	213.03	212.83	213.14	213.46	213.25	213.57	213.2	213.52	213.83	214.1	214.41	214.2	214.52	214.78	215.1	214.73	214.52	214.15	214.41	214.04	214.36	213.99
387	214.26	214.05	213.68	213.95	213.58	213.89	214.15	214.42	214.68	214.31	214.57	214.36	214.62	214.94	215.26	215.58	215.37	215.16	214.79	214.42	214.73	214.36	214.15	214.47	214.1	214.36	214.62	214.25	214.57	214.83	215.15	215.47	215.79	215.42	215.21	215.52	215.84	216.11	215.9	215.52	215.84	215.47	215.79	216.11	216.43	216.74	216.37	216.63	216.26
388	215.57	215.36	215.68	216	216.32	216.64	216.27	216.58	216.9	217.22	217.48	217.27	217.54	217.86	218.17	217.8	217.59	217.91	217.7	217.97	218.29	218.6	218.92	218.55	218.34	218.66	218.29	217.91	217.54	217.86	218.12	218.44	218.07	217.7	217.49	217.12	217.43	217.75	218.07	217.7	217.49	217.81	218.07	218.39	218.71	219.03	218.66	218.28	218.6
389	221.8	222.06	221.69	221.31	221.1	220.73	220.99	220.78	221.1	221.42	221.74	221.37	221.69	221.48	221.74	222.06	222.38	222.18	221.8	221.59	221.22	220.84	220.63	220.26	219.88	219.68	219.47	219.73	219.36	218.98	219.3	219.57	219.88	220.2	220	219.62	219.25	219.04	219.36	218.99	218.78	219.1	219.42	219.73	220.05	220.37	220.64	220.96	221.28
390	223.26	223.58	223.2	222.83	223.15	222.77	223.03	223.36	223.68	223.94	224.26	224.53	224.15	223.77	223.4	223.02	222.81	223.13	222.93	222.55	222.81	222.6	222.87	222.49	222.81	222.6	222.93	222.72	222.34	222.66	222.45	222.24	221.87	221.66	221.45	221.07	220.7	221.02	220.65	220.97	220.59	220.38	220.7	220.97	220.59	220.91	221.18	220.97	221.23
391	220.65	220.97	221.29	221.61	221.93	222.25	222.51	222.3	221.93	222.25	221.87	221.5	221.29	221.08	220.71	220.97	220.6	220.22	220.54	220.86	221.18	220.97	221.29	220.92	220.71	221.03	221.35	221.67	221.99	221.78	222.04	222.36	222.68	222.47	222.8	222.42	222.21	222.53	222.85	223.12	223.44	223.76	223.38	223.01	223.33	223.12	223.44	223.23	223.02
392	224.78	224.57	224.2	223.82	223.61	223.23	223.02	223.34	223.67	223.99	223.78	224.04	224.31	224.63	224.42	224.04	223.67	223.46	223.08	222.71	223.03	222.65	222.92	223.24	223.56	223.18	222.97	222.6	222.22	222.54	222.81	223.07	222.7	223.02	222.64	222.27	222.06	222.38	222.7	222.49	222.11	221.74	221.53	221.85	222.17	222.43	222.75	223.07	223.39
393	223.62	223.24	222.87	223.19	222.98	222.6	222.23	222.55	222.81	223.13	222.76	222.55	222.87	222.49	222.12	222.44	222.76	223.08	222.87	223.19	223.51	223.3	222.93	222.55	222.34	222.61	222.93	222.72	222.34	221.97	222.29	222.61	222.93	223.19	222.98	223.25	222.87	223.19	223.46	223.78	224.1	224.36	224.68	224.47	224.26	224.58	224.21	223.83	223.62
394	222.67	222.3	222.09	222.41	222.67	222.99	222.62	222.88	223.2	222.99	223.31	223.64	223.42	223.69	223.48	223.27	222.89	222.52	222.31	222.63	222.89	222.68	222.47	222.79	223.06	222.85	222.47	222.79	222.58	222.85	223.17	223.49	223.11	222.9	223.17	222.96	222.58	222.9	222.53	222.32	222.64	222.96	222.58	222.21	222	222.32	222.64	222.9	222.69
395	222.11	222.43	222.06	221.84	222.16	222.48	222.27	222.54	222.16	222.48	222.11	221.74	222.06	221.68	221.31	221.1	221.42	221.04	221.36	221.68	221.31	220.94	221.26	221.52	221.15	220.77	220.4	220.72	221.04	220.67	220.46	220.72	220.35	220.67	220.46	220.78	221.1	221.36	221.15	221.47	221.26	221.58	221.9	222.16	221.79	222.11	222.43	222.75	223.07
396	222.98	222.6	222.39	222.02	221.64	221.91	221.53	221.16	220.79	220.41	220.2	220.52	220.31	220.63	220.26	220.58	220.2	219.99	220.31	220.63	220.42	220.74	220.37	220.69	220.48	220.8	220.58	220.21	219.84	220.16	219.79	219.41	219.04	218.67	218.3	218.56	218.88	219.2	218.83	218.46	218.78	218.57	218.88	219.2	219.47	219.78	220.1	219.89	219.52
397	221.27	220.9	221.16	221.43	221.05	221.37	221.69	222.01	222.33	222.6	222.22	222.54	222.33	222.6	222.92	223.24	223.56	223.88	224.2	224.52	224.31	224.63	224.95	225.27	225.59	225.86	225.64	225.91	226.23	226.5	226.12	226.44	226.77	226.39	226.65	226.98	227.24	226.87	226.49	226.81	226.44	226.22	226.55	226.17	225.96	226.22	226.01	226.33	225.96
398	227.02	226.65	226.97	227.29	227.56	227.82	228.09	228.35	228.68	228.3	227.92	227.55	227.81	227.44	227.76	227.55	227.87	227.66	227.92	228.24	228.57	228.36	228.68	229	229.32	229.11	229.38	229.7	230.02	230.29	229.91	229.53	229.32	229.64	229.97	229.59	229.21	228.83	228.62	228.41	228.68	228.47	228.79	228.41	228.2	227.82	228.15	228.47	228.79
399	229.6	229.23	229.01	228.64	228.9	229.17	228.79	228.58	228.9	228.69	228.48	228.27	227.89	228.21	228.54	228.86	229.18	228.97	229.29	229.61	229.24	229.5	229.83	230.15	229.77	230.09	229.72	229.98	229.6	229.23	229.55	229.82	230.08	230.35	229.97	229.76	229.38	229.01	229.33	229.12	229.38	229.65	229.97	230.24	230.03	229.65	229.44	229.06	228.68
400	227.56	227.19	227.45	227.24	227.51	227.13	227.45	227.72	228.04	228.36	228.15	228.47	228.1	228.42	228.21	227.83	227.45	227.24	227.56	227.19	227.51	227.78	228.1	228.42	228.21	228	228.32	227.94	228.26	227.89	228.21	228.47	228.8	228.59	228.91	229.17	229.5	229.76	229.55	229.87	230.2	230.52	230.79	230.57	230.2	230.46	230.79	230.41	230.73
401	230.68	230.46	230.25	229.88	230.14	230.46	230.79	230.41	230.03	229.82	230.14	229.77	229.55	229.88	230.2	229.82	230.14	229.77	230.09	229.88	230.2	229.82	229.61	229.4	229.72	229.34	228.97	229.29	229.08	229.4	229.67	229.45	229.72	230.04	230.31	229.93	229.72	229.34	228.97	229.29	229.61	229.93	230.2	230.47	230.79	231.11	230.73	230.36	229.98
402	231.27	231.59	231.92	232.18	232.51	232.83	233.1	233.42	233.04	233.31	233.1	233.42	233.04	232.83	233.15	232.77	232.56	232.89	232.51	232.29	231.92	232.24	232.03	232.35	231.97	231.76	232.08	231.71	232.03	232.3	231.92	231.54	231.16	231.48	231.75	232.07	232.4	232.18	232.51	232.83	233.15	233.48	233.75	233.53	233.8	234.07	234.39	234.72	235.04
403	234.51	234.77	234.56	234.89	234.67	234.94	234.56	234.89	235.21	235.53	235.15	234.77	234.56	234.89	235.21	235.53	235.32	235.59	235.21	235.53	235.32	235.65	235.43	235.76	236.08	235.87	235.49	235.82	236.14	235.76	235.55	235.87	236.2	235.82	236.14	236.46	236.25	236.04	235.83	235.45	235.07	235.39	235.01	234.63	234.42	234.2	234.53	234.8	234.42
404	233.66	233.93	233.71	233.98	234.31	234.63	234.25	234.57	234.19	234.46	234.79	234.57	234.9	234.52	234.84	234.46	234.79	235.11	235.44	235.76	236.08	236.41	236.73	237	236.62	236.41	236.2	236.46	236.25	236.58	236.2	235.82	235.44	235.22	235.49	235.82	236.14	235.76	236.08	236.35	236.68	236.95	236.57	236.89	236.51	236.78	237.1	237.37	237.7
405	237.64	237.26	237.58	237.2	237.53	237.32	236.93	236.72	236.51	236.13	235.75	235.37	235.64	235.26	234.88	235.2	234.99	235.31	235.1	234.72	234.34	233.96	233.75	233.54	233.16	233.48	233.75	233.37	233.64	233.43	233.75	233.37	233.7	233.96	234.29	233.91	233.7	233.48	233.81	233.6	233.38	233.65	233.97	233.76	234.08	234.41	234.68	234.94	234.57
406	233.22	233	232.63	232.95	232.57	232.89	232.52	232.3	232.63	232.41	232.2	231.83	232.15	232.47	232.09	232.42	232.74	232.53	232.85	233.17	233.49	233.82	233.44	233.71	233.49	233.82	234.09	233.71	233.49	233.12	233.44	233.23	233.55	233.87	233.66	233.98	233.77	233.39	233.01	232.8	233.13	233.45	233.77	233.56	233.83	233.61	233.24	232.86	232.64
407	231.57	231.9	231.52	231.84	232.16	232.49	232.81	232.6	232.87	233.19	232.81	232.6	232.92	233.19	233.51	233.78	234.05	234.37	234.7	235.02	235.29	234.91	234.53	234.85	235.12	235.45	235.77	236.04	235.66	235.28	234.9	235.22	234.84	235.17	235.49	235.11	235.44	235.76	235.38	235.17	235.44	235.22	234.85	234.47	234.09	233.88	234.2	234.52	234.85
408	235.55	235.87	235.49	235.28	235.07	235.39	235.01	234.63	234.9	235.17	235.44	235.06	234.85	234.47	234.09	234.41	234.03	233.66	233.28	233.54	233.17	233.43	233.22	232.84	233.17	233.49	233.81	233.6	233.92	233.71	234.03	233.66	233.44	233.71	234.03	234.36	234.62	234.95	235.27	235.06	235.38	235.17	234.96	234.58	234.2	234.47	234.74	234.52	234.14
409	231.77	231.39	231.72	232.04	231.66	231.98	232.31	232.63	232.95	233.27	232.89	232.68	232.95	233.22	233	232.79	233.11	232.9	232.52	232.79	233.11	233.44	233.76	234.03	234.35	234.14	234.46	234.78	234.57	234.19	234.52	234.84	235.16	234.78	235.11	235.37	235.7	235.97	235.75	235.37	235	234.62	234.41	234.73	234.35	234.67	234.46	234.08	233.71
410	233.06	233.33	233.12	233.44	233.76	233.38	233.01	232.63	232.95	232.74	232.36	231.99	232.31	231.93	231.56	231.34	231.67	231.29	231.61	231.24	230.86	230.49	230.27	230.06	230.38	230.17	229.8	229.58	229.21	229.53	229.85	229.64	229.27	229.05	229.37	229	228.79	229.11	228.73	228.36	227.99	228.31	228.09	227.88	228.2	228.47	228.79	228.41	228.68
411	228.2	227.83	227.46	227.78	228.1	228.42	228.74	228.52	228.84	228.47	228.26	227.88	228.2	227.83	227.46	227.25	227.57	227.19	226.98	227.3	226.93	226.56	226.18	226.5	226.82	227.09	227.41	227.67	227.94	227.56	227.88	227.67	227.94	227.72	227.35	226.98	227.3	227.62	227.94	228.26	228.52	228.84	229.16	229.48	229.75	229.54	229.86	229.48	229.11
412	228.53	228.84	229.16	228.95	229.27	228.9	228.69	229.01	228.63	228.95	229.22	228.85	229.17	229.49	229.75	230.07	229.7	229.96	230.28	230.55	230.87	231.14	231.46	231.24	230.87	230.5	230.82	230.6	230.23	229.86	229.64	229.96	229.59	229.38	229.7	229.33	229.65	229.91	229.54	229.86	230.12	230.39	230.71	231.03	230.66	230.92	231.24	231.56	231.35
413	232.42	232.68	233	232.63	232.89	233.22	233	232.63	232.95	233.27	233.54	233.32	233.65	233.27	233.59	233.22	233.48	233.11	232.73	233.05	233.32	233.64	233.96	234.28	234.61	234.87	235.19	234.82	234.44	234.07	233.69	234.01	234.33	234.65	234.98	235.3	235.62	235.89	235.67	235.46	235.78	235.57	235.36	235.68	236	235.63	235.95	235.57	235.2
414	236.01	235.63	235.42	235.74	236.06	236.38	236.71	237.03	236.65	236.97	236.76	236.38	236.71	237.03	236.65	236.44	236.76	236.38	236.65	236.44	236.06	236.38	236.01	235.63	235.95	235.58	235.2	234.82	234.45	234.77	234.39	234.02	233.64	233.96	233.75	234.07	234.39	234.72	235.04	234.83	235.09	234.72	234.5	234.29	234.56	234.35	234.67	234.99	235.31
415	235.42	235.69	235.31	235.63	235.95	236.28	236.6	236.22	236.01	236.28	235.9	235.52	235.15	234.77	234.4	234.02	233.65	233.97	234.29	234.55	234.18	233.97	234.29	234.61	234.23	234.56	234.82	234.61	234.4	234.66	234.29	233.91	234.23	233.86	234.13	234.45	234.71	235.03	234.66	234.45	234.77	235.09	234.88	235.14	234.77	234.56	234.88	234.5	234.82
416	235.74	236.06	235.68	236.01	236.27	236.59	236.92	236.54	236.33	236.12	236.44	236.7	236.49	236.28	235.9	235.53	235.79	235.42	235.04	235.36	234.99	235.31	235.63	235.9	236.22	236.49	236.11	235.9	235.68	235.31	235.1	234.88	234.51	234.13	234.4	234.03	233.81	233.44	233.06	232.85	233.17	232.96	232.59	232.85	233.17	233.49	233.76	234.08	234.4
417	232.53	232.8	232.43	232.75	233.07	233.39	233.71	233.33	233.12	232.75	232.37	232	231.63	231.95	231.57	231.36	231.15	230.78	230.57	230.88	231.15	230.94	231.26	230.88	230.51	230.14	229.77	229.56	229.82	230.14	229.93	230.25	229.88	229.66	229.98	230.3	230.62	230.25	229.88	229.67	229.98	230.3	230.09	230.41	230.04	229.83	230.09	230.41	230.2
418	229.03	228.66	228.98	228.61	228.24	228.03	227.65	227.97	227.6	227.39	227.71	227.5	227.29	227.55	227.18	226.81	226.6	226.39	226.17	226.49	226.81	226.6	226.23	225.86	225.65	225.96	226.28	226.6	226.39	226.02	226.33	226.12	226.44	226.76	226.39	226.71	226.97	227.23	227.55	227.34	227.13	227.39	227.71	228.03	228.35	228.67	228.98	228.61	228.4
419	229.09	229.41	229.73	229.36	228.98	228.61	228.93	229.25	229.57	229.36	229.62	229.41	229.73	230.05	230.37	230	230.31	229.94	229.57	229.2	229.46	229.73	230.05	230.37	230.15	229.94	229.57	229.2	228.83	229.09	229.36	229.68	229.94	230.26	230.58	230.21	230.53	230.85	231.17	230.79	230.42	230.05	229.84	230.16	230.48	230.1	229.73	230.05	230.37
420	231.81	232.13	232.39	232.18	231.97	231.59	231.91	231.54	231.17	230.96	231.28	230.9	230.69	231.01	231.33	230.96	231.28	230.9	230.69	231.01	231.33	230.96	231.28	230.9	230.69	231.01	231.33	230.96	231.28	230.91	230.69	230.48	230.8	230.59	230.22	230	230.32	230.64	230.27	230.06	229.84	229.47	229.74	229.52	229.15	228.78	228.41	228.68	228.94
421	227.83	228.09	228.41	228.73	229	229.31	229.58	229.21	229.53	229.79	230.06	229.69	229.47	229.79	229.58	229.37	229.63	229.26	229.05	228.68	229	229.31	229.58	229.9	230.22	230.54	230.32	230.64	230.96	231.28	231.55	231.17	230.8	231.12	231.44	231.23	231.01	231.28	231.07	231.39	231.65	231.28	231.07	230.85	231.17	230.8	231.12	231.39	231.71
422	232.24	232.5	232.13	232.45	232.72	233.04	233.36	233.68	234	233.78	234.05	234.37	234.16	234.48	234.1	233.89	234.16	233.94	233.57	233.2	233.52	233.84	234.1	233.73	233.52	233.3	233.57	233.36	233.68	234	233.79	234.11	233.73	233.36	232.98	233.31	233.63	233.89	234.21	234	234.27	234.59	234.91	234.53	234.16	234.43	234.69	235.01	235.28
423	236.03	236.35	235.98	235.6	235.87	236.19	235.81	236.08	236.4	236.72	236.99	236.78	236.56	236.19	235.81	236.14	236.4	236.72	236.99	237.26	237.58	237.37	237.15	237.48	237.26	237.58	237.37	237.16	236.78	237.1	236.73	237.05	237.37	237.69	238.01	238.34	237.96	238.28	238.07	237.85	237.64	237.91	237.69	237.32	236.94	237.26	237.59	237.37	237.64
424	235.82	235.6	235.23	234.85	234.48	234.8	235.12	235.44	235.07	234.69	235.01	235.33	234.96	235.23	235.55	235.17	234.96	235.28	235.6	235.23	235.01	234.8	235.12	234.91	235.23	234.86	234.48	234.11	233.74	234.06	234.38	234.16	233.79	233.42	233.74	233.36	233.15	233.47	233.79	233.42	233.2	232.83	233.15	232.94	233.26	233.58	233.9	233.52	233.15
425	234.59	234.22	233.84	234.16	233.95	234.27	234.59	234.22	233.85	234.17	234.49	234.27	233.9	233.53	233.15	232.78	232.57	232.36	231.98	231.61	231.24	230.87	231.19	231.51	231.83	231.46	231.09	230.71	230.34	229.97	230.29	230.61	230.4	230.72	230.5	230.82	231.14	231.46	231.09	231.35	231.14	231.46	231.09	231.41	231.72	231.99	232.25	232.04	232.36
426	231.67	231.46	231.09	230.72	230.51	230.82	230.61	230.88	231.19	231.51	231.3	231.56	231.19	230.82	231.09	230.72	231.04	230.67	230.93	230.72	230.51	230.14	230.4	230.72	231.04	230.82	230.61	230.24	230.03	229.66	229.98	229.61	229.87	230.19	230.51	230.14	229.92	229.56	229.19	228.97	229.24	229.5	229.13	228.92	228.55	228.87	228.66	228.44	228.07
427	227.17	227.49	227.81	227.44	227.7	227.97	227.6	227.39	227.02	226.65	226.44	226.07	225.86	226.17	225.81	225.44	225.23	225.02	225.28	225.07	225.38	225.7	225.49	225.12	224.75	224.39	224.02	224.34	224.65	224.29	223.92	223.71	223.97	224.29	224.07	224.34	223.97	224.29	224.55	224.86	224.5	224.76	224.39	224.66	224.97	225.24	224.87	224.5	224.29
428	227.45	227.76	227.4	227.03	227.35	227.61	227.24	227.56	227.19	226.82	227.14	227.46	227.09	227.4	227.72	227.98	228.3	227.93	227.57	227.35	227.67	227.3	227.09	227.41	227.72	227.51	227.77	227.56	227.82	227.46	227.77	227.56	227.88	227.51	227.3	227.61	227.93	228.25	227.88	228.14	227.93	228.19	228.51	228.3	228.61	228.93	229.25	229.56	229.2
429	229.93	229.72	230.04	230.36	229.99	229.62	229.88	229.67	229.46	229.09	228.72	228.98	229.3	229.09	229.41	229.04	229.35	228.99	228.62	228.25	227.88	228.2	228.51	228.78	228.57	228.35	228.67	228.46	228.09	227.72	227.51	227.3	227.08	227.4	227.72	228.03	227.82	228.08	227.87	228.19	228.45	228.72	228.35	228.66	228.3	228.08	228.4	228.66	228.93
430	230.09	229.88	230.2	230.51	230.3	229.93	230.25	230.04	229.67	229.45	229.24	229.56	229.88	229.66	229.93	229.71	229.5	229.82	230.13	229.92	230.24	230.02	230.34	230.66	230.98	231.24	231.51	231.83	231.61	231.88	231.67	231.45	231.77	232.09	231.88	232.14	231.93	231.56	231.88	232.19	231.82	232.14	232.46	232.73	232.36	231.99	232.3	232.57	232.36
431	232.94	232.57	232.89	233.21	233.48	233.1	232.73	232.52	232.15	232.47	232.1	231.88	231.51	231.78	232.1	232.41	232.68	233	233.27	232.9	232.52	232.31	232.1	231.73	232.04	231.67	231.3	231.62	231.89	232.21	231.99	232.31	231.94	231.57	231.2	230.99	231.3	231.62	231.89	231.67	231.3	230.94	231.25	230.88	230.51	230.3	230.62	230.4	230.67
432	231.84	232.1	232.42	232.21	232.53	232.84	232.47	232.79	232.42	232.74	233.06	233.33	232.95	233.27	232.9	233.17	232.95	233.27	233.59	233.22	233.01	232.64	232.96	232.58	232.37	232.64	232.42	232.74	233.06	233.38	233.16	233.48	233.27	232.9	233.22	232.85	232.63	232.95	233.27	233.59	233.22	233	233.27	232.9	233.22	233.54	233.8	234.07	234.33
433	235.61	235.4	235.03	234.65	234.97	235.24	235.56	235.88	236.2	236.47	236.09	235.72	235.51	235.77	235.56	235.19	234.82	234.44	234.23	234.5	234.13	234.44	234.07	233.7	233.97	233.76	233.38	233.17	233.49	233.12	232.9	233.17	232.8	232.59	232.85	233.17	232.96	233.22	232.85	233.17	233.44	233.07	233.38	233.7	234.02	234.34	234.66	234.29	234.07
434	234.34	234.66	234.28	234.6	234.92	235.24	235.51	235.77	235.4	235.72	236.04	236.36	236.15	236.47	236.25	236.04	236.36	236.68	236.3	236.62	236.25	236.04	235.67	235.29	234.92	234.55	234.18	234.5	234.82	235.08	235.4	235.72	235.99	235.78	236.04	236.36	236.68	237	237.27	237.05	237.37	237.64	237.43	237.05	237.37	237	236.63	236.41	236.68
435	237.32	237.64	237.27	237.59	237.22	237.48	237.75	238.07	238.39	238.66	238.44	238.23	238.5	238.12	237.75	238.07	238.39	238.66	238.44	238.76	239.08	238.87	238.65	238.28	238.6	238.92	239.24	239.03	239.35	238.98	239.3	238.92	239.24	239.56	239.35	239.67	239.3	238.92	238.55	238.87	238.65	238.28	238.6	238.39	238.65	238.44	238.76	239.08	239.35
436	238.92	239.24	239.56	239.83	240.1	240.42	240.69	241.01	241.33	241.65	241.97	241.6	241.92	242.24	241.86	241.65	241.97	242.29	241.92	241.54	241.81	241.44	241.06	240.69	241.01	241.33	241.65	241.44	241.06	240.69	241.01	240.63	240.96	240.74	241.01	241.33	241.11	241.44	241.76	241.38	241.01	240.63	240.95	241.28	241.54	241.87	242.19	241.97	242.24
437	243.79	243.58	243.36	242.99	242.77	242.4	242.02	242.34	242.67	242.29	242.07	241.7	241.48	241.81	242.07	241.86	241.64	241.97	242.29	241.91	242.23	241.86	242.18	242.5	242.82	243.15	242.77	242.4	242.72	243.04	243.36	243.15	243.41	243.2	243.52	243.79	243.41	243.74	243.36	242.99	242.77	243.09	243.41	243.2	243.47	243.09	243.41	243.2	242.82
438	243.36	243.68	244	244.33	244.65	244.43	244.22	244.49	244.81	245.13	245.46	245.08	245.35	245.13	245.46	245.08	245.4	245.19	244.81	244.59	244.86	244.65	244.43	244.05	243.68	244	244.32	244.11	243.73	244	243.63	243.41	243.03	242.82	243.09	243.41	243.73	244.05	243.84	244.16	243.78	243.41	243.03	243.35	243.68	244	244.27	244.05	244.38
439	245.13	245.45	245.72	245.34	245.67	245.99	246.31	246.1	246.42	246.04	245.83	245.45	245.72	245.5	245.83	246.15	245.77	245.4	245.72	246.04	246.36	245.99	245.77	246.04	245.66	245.45	245.77	245.39	245.18	245.5	245.12	245.45	245.77	246.09	246.42	246.74	247.06	246.69	246.31	246.63	246.9	247.23	247.55	247.87	248.2	248.52	248.84	249.12	248.74
440	248.63	248.95	249.28	249.6	249.93	250.25	250.03	249.65	249.93	249.55	249.17	248.79	249.11	248.9	249.22	248.84	248.63	248.9	249.17	248.79	248.41	248.03	248.36	248.14	247.76	248.09	248.41	248.68	249	249.33	249.65	249.98	250.3	250.63	250.41	250.03	250.35	250.68	251	251.33	251.11	251.38	251	251.33	251.65	251.98	251.6	251.22	251.54
441	250.95	251.22	251.54	251.87	251.65	251.97	252.25	251.87	251.49	251.27	251.54	251.87	252.19	252.46	252.79	253.11	253.44	253.76	253.55	253.33	252.95	253.28	253.55	253.17	253.49	253.28	253.6	253.93	253.55	253.82	253.6	253.93	254.25	253.87	253.49	253.11	252.73	252.51	252.84	253.16	253.44	253.05	253.38	253.16	253.49	253.76	254.09	254.41	254.74
442	256.37	256.15	256.48	256.8	256.59	256.2	255.82	256.15	256.42	256.04	256.31	256.58	256.91	256.69	257.02	256.8	257.13	256.75	256.37	256.69	257.02	257.35	256.96	256.58	256.91	257.18	257.51	257.83	258.16	258.49	258.81	259.09	259.41	259.74	260.07	260.4	260.73	260.34	259.96	259.74	260.07	260.34	259.96	260.28	260.61	260.94	260.72	261.05	260.67
443	261.38	261.16	261.49	261.82	261.6	261.87	261.49	261.82	262.15	261.93	261.54	261.16	261.49	261.1	261.38	261.65	261.43	261.76	262.09	262.36	261.98	262.31	262.09	262.42	262.75	263.08	263.4	263.19	263.52	263.84	263.63	263.9	263.68	263.3	263.08	262.69	262.97	263.3	263.63	263.24	263.57	263.18	262.8	262.58	262.91	263.18	263.51	263.13	263.4
444	264	264.33	264.11	263.73	264.06	264.39	264.72	264.33	263.94	264.22	264.55	264.88	264.49	264.76	264.55	264.88	264.66	264.27	264.05	263.67	263.28	263.61	263.94	264.27	264.6	264.38	263.99	264.32	263.94	264.21	263.83	264.16	264.48	264.81	264.6	264.87	264.48	264.81	264.6	264.21	264.48	264.1	263.71	263.5	263.82	264.15	263.93	264.21	263.82
445	263.05	263.38	263.71	264.04	263.82	264.09	264.37	264.7	265.03	265.35	265.14	265.41	265.03	265.35	264.97	264.58	264.2	263.81	264.14	263.92	264.25	263.87	263.65	263.26	263.59	263.37	263.7	263.98	264.31	264.63	264.91	265.24	265.02	264.63	264.42	264.03	263.65	263.43	263.7	263.32	263.65	263.97	263.59	263.2	263.48	263.09	263.42	263.75	264.08
446	265.17	265.5	265.83	266.16	265.94	266.27	266.6	266.38	266.71	266.49	266.77	266.38	265.99	266.32	266.65	266.98	267.31	267.09	266.71	267.04	266.65	266.26	266.54	266.81	267.14	267.47	267.8	267.42	267.75	268.07	268.4	268.73	269.01	268.62	268.95	268.73	269.06	268.68	268.95	268.56	268.84	268.62	268.95	269.23	268.84	268.45	268.24	268.56	268.18
447	268.46	268.73	268.34	267.96	267.57	267.85	267.46	267.79	267.4	267.73	268.01	268.28	268.61	268.94	269.22	268.83	269.16	268.77	268.38	268	268.33	267.94	267.72	268	267.78	267.39	267.01	266.62	266.95	267.28	267.61	267.94	268.27	268.6	268.21	268.48	268.81	268.43	268.04	268.37	268.15	268.48	268.76	268.54	268.81	269.14	268.76	268.37	268.15
448	271.95	272.28	272.55	272.88	273.21	273.49	273.82	274.15	274.48	274.27	274.05	273.66	273.99	273.77	274.1	273.71	273.5	273.11	273.38	273.17	273.5	273.11	273.44	273.71	273.32	273.66	273.99	273.6	273.38	273.16	272.77	272.38	272	272.33	272.66	272.99	272.77	273.1	273.43	273.76	273.55	273.82	273.43	273.04	273.37	272.98	272.77	273.04	273.32
449	275.08	274.86	275.13	275.47	275.8	276.13	276.41	276.19	276.52	276.8	277.13	277.46	277.07	276.68	276.29	276.57	276.84	277.18	277.51	277.84	277.62	277.95	278.23	278.56	278.35	278.68	278.29	278.07	277.85	277.63	277.41	277.75	278.08	277.69	277.3	276.91	277.24	277.02	277.3	276.91	277.24	277.57	277.18	277.51	277.12	276.9	276.51	276.12	276.4
450	273.91	274.24	274.52	274.13	273.91	273.52	273.85	273.63	273.42	273.03	272.64	272.91	272.53	272.86	273.19	272.8	273.13	272.74	272.52	272.31	271.92	271.53	271.31	271.09	270.71	270.49	270.27	270.6	270.21	269.83	270.16	270.43	270.04	270.37	270.7	270.98	270.59	270.2	270.48	270.81	270.42	270.7	270.31	269.92	269.54	269.15	269.48	269.26	269.54
451	269.08	268.87	268.48	268.81	269.14	268.75	269.08	268.87	269.14	268.92	269.25	269.03	269.31	269.09	268.71	269.03	268.82	268.43	268.76	269.03	269.31	268.92	268.71	268.32	268.65	268.43	268.05	267.83	267.44	267.06	266.67	266.46	266.73	267.06	267.33	266.95	267.28	266.89	266.51	266.83	267.16	267.49	267.76	267.55	267.82	267.44	267.76	267.38	267.65
452	267.59	267.38	267.16	266.78	266.56	266.34	265.96	265.74	265.36	265.69	265.96	265.58	265.19	264.98	265.25	264.86	264.48	264.1	264.43	264.21	263.99	263.61	263.39	263.18	262.8	262.58	262.85	262.47	262.25	261.87	262.2	261.98	262.25	262.58	262.91	262.52	262.85	262.63	262.91	262.52	262.31	262.09	261.71	261.49	261.76	261.38	261.17	260.95	261.22
453	259.05	258.83	258.62	258.89	258.67	258.94	259.27	259.59	259.21	259	258.78	259.05	258.67	259	258.62	258.89	259.21	259	259.27	259.05	259.32	258.94	259.27	258.89	259.21	259.54	259.86	259.65	259.97	259.59	259.37	259.65	259.27	258.89	259.21	258.99	258.61	258.4	258.72	258.99	258.78	258.56	258.83	259.16	259.43	259.05	258.67	258.29	258.61
454	259.81	259.59	259.86	260.19	260.51	260.78	261.11	261.44	261.76	262.03	261.82	262.14	262.47	262.09	262.41	262.69	263.01	263.34	263.66	263.99	264.32	264.64	264.43	264.7	264.32	263.93	263.55	263.88	263.66	263.99	263.61	263.39	263.17	263.45	263.23	262.85	263.17	263.5	263.83	263.61	263.23	263.5	263.83	263.61	263.88	264.21	263.83	263.61	263.39
455	263.17	263.5	263.82	263.61	263.88	264.2	264.53	264.86	265.19	264.8	265.08	265.4	265.73	265.35	265.62	265.89	265.68	265.95	265.57	265.89	265.51	265.78	265.4	265.02	265.29	265.62	265.89	266.22	266.54	266.82	266.43	266.71	266.32	265.94	265.72	266	266.32	266.65	266.98	266.59	266.38	266.16	265.78	265.39	265.01	265.34	265.66	265.99	265.61
456	266.75	266.53	266.81	267.13	267.46	267.08	266.86	267.13	267.46	267.24	267.57	267.35	267.63	267.24	266.86	267.19	267.46	267.79	268.12	268.39	268.66	268.45	268.06	267.68	267.29	266.91	266.53	266.14	266.47	266.25	265.87	265.65	265.44	265.06	265.38	265	264.62	264.24	264.51	264.83	265.16	264.94	265.27	265.05	264.84	265.16	265.49	265.11	264.89
457	264.57	264.84	265.17	265.49	265.82	265.6	265.22	265	264.62	264.95	265.22	264.84	264.46	264.78	265.11	265.44	265.05	264.84	264.62	264.4	264.68	264.29	264.57	264.89	265.22	265.55	265.87	265.49	265.82	265.6	265.87	265.66	265.44	265.06	264.84	264.46	264.78	264.57	264.84	265.17	264.78	265.06	265.38	265.71	265.49	265.28	264.89	264.51	264.78
458	264.67	265	265.33	264.94	265.27	265.54	265.87	266.2	266.47	266.09	265.87	265.65	265.27	265.05	264.67	264.29	263.91	264.18	263.96	263.75	263.36	263.69	263.31	262.93	262.55	262.87	263.2	263.47	263.8	264.12	263.91	264.18	263.8	264.12	263.74	263.36	263.69	264.01	263.79	263.41	263.2	263.47	263.09	262.87	263.14	263.47	263.25	263.04	263.31
459	261.57	261.35	261.14	260.76	260.38	260	260.32	260.11	259.73	260	260.32	260.65	260.27	260.05	259.67	260	259.62	259.24	259.51	259.83	260.11	260.43	260.7	261.03	261.35	260.97	260.59	260.92	260.7	260.97	261.3	261.57	261.84	262.16	262.44	262.06	261.84	261.46	261.08	260.7	260.97	261.3	261.62	261.24	261.02	260.81	260.43	260.7	260.48
460	258.1	257.89	258.21	257.83	258.16	257.94	258.27	257.89	257.51	257.83	257.62	257.4	257.02	257.29	257.62	257.94	257.56	257.83	257.46	257.08	256.7	256.97	256.59	256.86	256.49	256.81	257.13	257.4	257.03	256.81	256.59	256.38	256.65	256.27	256.59	256.92	256.54	256.86	256.65	256.27	256.05	256.32	256.65	256.43	256.7	256.32	256.11	255.89	256.22
461	256.16	256.48	256.75	256.38	256.65	256.43	256.05	255.68	255.3	254.93	255.25	254.87	254.5	254.28	254.6	254.93	254.55	254.87	255.14	255.46	255.73	256.05	256.38	256.7	257.02	257.35	257.62	257.94	258.26	258.58	258.21	257.83	257.45	257.78	258.05	258.32	257.94	258.26	257.88	258.15	258.48	258.1	257.72	257.51	257.29	256.92	257.24	257.56	257.18
462	256.86	256.65	256.27	255.89	255.52	255.14	255.41	255.2	255.47	255.09	254.88	254.66	254.98	255.3	254.93	254.55	254.88	255.2	255.47	255.79	256.11	255.73	255.36	254.98	254.77	255.09	254.72	254.5	254.82	255.14	254.77	254.55	254.82	255.14	254.77	254.39	254.02	254.34	254.13	253.75	253.54	253.32	253.64	253.27	253.54	253.32	252.95	253.22	253.54
463	252.74	253.01	253.33	253.11	252.74	253.01	252.63	252.9	252.53	252.79	252.58	252.9	253.22	253.49	253.81	253.59	253.91	253.54	253.33	253.65	253.91	254.24	254.02	254.29	253.91	254.24	254.56	254.88	254.5	254.13	253.76	254.08	253.86	253.65	253.43	253.75	254.07	253.7	253.48	253.27	252.9	253.16	252.79	252.58	252.9	253.22	253.48	253.81	254.13
464	254.18	254.45	254.77	255.09	254.87	254.66	254.44	254.07	253.7	253.96	254.28	254.61	254.93	254.71	255.03	255.3	254.93	254.55	254.18	253.96	253.59	253.86	254.18	253.96	253.59	253.22	253.54	253.16	253.48	253.11	253.43	253.7	254.02	254.34	254.66	254.93	255.25	255.57	255.89	255.52	255.3	255.09	255.41	255.68	255.95	256.27	256.54	256.16	256.48
465	256.97	257.29	256.91	256.54	256.32	256.11	255.89	256.21	256.54	256.8	257.13	256.75	256.38	256.16	256.43	256.75	257.07	256.86	257.18	256.96	256.75	257.07	256.69	256.32	256.64	256.43	256.05	255.68	255.46	255.73	256.05	255.68	255.3	255.57	255.36	255.62	255.94	256.27	256.53	256.86	256.64	256.91	256.69	257.02	256.64	256.43	256.21	256.48	256.1
466	255.94	255.73	256	256.32	256.1	255.73	256.05	255.68	255.3	255.62	255.89	255.68	255.94	255.73	255.36	254.98	254.77	255.03	255.36	255.14	254.77	255.09	254.87	255.14	255.46	255.78	255.41	255.73	256.05	256.32	255.94	255.73	255.51	255.14	254.77	254.55	254.34	254.66	254.28	254.6	254.39	254.66	254.28	254.6	254.92	255.19	254.82	254.44	254.23
467	253.05	253.32	253.59	253.91	253.69	253.96	253.59	253.91	254.18	254.5	254.28	254.55	254.87	255.14	255.46	255.78	255.41	255.03	255.35	255.14	254.77	254.39	254.18	253.96	254.23	254.01	253.64	253.91	254.23	253.86	253.48	253.8	253.43	253.75	254.07	254.34	253.97	253.59	253.22	253.54	253.32	252.95	252.58	252.37	252.15	251.78	251.56	251.83	252.15
468	249.92	250.24	249.87	249.5	249.29	249.55	249.18	249.45	249.71	250.03	250.35	249.98	250.3	249.93	249.56	249.88	249.66	249.93	249.71	249.5	249.13	249.45	249.77	249.4	249.18	248.97	249.29	248.92	248.55	248.18	247.81	248.07	247.7	247.49	247.28	247.06	246.85	247.11	247.38	247.7	247.33	246.96	247.28	247.06	247.33	247.65	247.43	247.7	248.01
469	248.07	247.7	247.33	247.65	247.43	247.06	247.38	247.7	247.96	247.59	247.91	248.23	248.02	247.65	247.28	246.91	246.7	246.48	246.11	245.75	245.53	245.32	245.1	245.37	245	245.32	245.63	245.95	246.27	246.53	246.85	246.64	246.42	246.74	247.06	247.32	246.95	246.58	246.22	246.53	246.32	245.95	246.27	245.9	245.53	245.85	246.17	245.95	245.58
470	247.01	246.64	246.9	246.69	246.32	245.95	246.27	246.59	246.9	247.22	247.01	246.79	246.42	246.69	246.95	247.27	247.59	247.22	247.54	247.86	248.17	248.49	248.12	247.75	248.07	247.86	247.49	247.12	247.44	247.7	248.02	247.8	248.07	247.7	248.02	247.65	247.97	247.6	247.23	247.5	247.76	248.08	248.4	248.03	247.66	247.45	247.08	246.71	247.03
471	245.76	245.55	245.33	245.65	245.28	244.92	245.23	245.55	245.18	244.81	245.13	244.92	245.23	245.55	245.87	245.5	245.28	245.55	245.18	245.5	245.13	245.4	245.71	245.98	246.29	246.08	245.87	246.18	246.45	246.08	246.4	246.18	245.81	246.13	246.45	246.71	246.34	246.13	245.76	245.55	245.18	244.82	244.45	244.24	244.02	243.66	243.97	243.61	243.24
472	242.71	243.03	242.66	242.98	243.29	243.56	243.87	244.19	243.82	244.14	243.92	243.56	243.87	244.19	243.82	243.46	243.24	243.03	242.66	242.45	242.09	242.4	242.72	242.35	241.99	241.77	242.04	241.67	241.46	241.72	242.04	241.67	241.31	241.62	241.94	241.57	241.89	241.67	241.94	241.57	241.89	241.52	241.84	241.47	241.11	241.37	241.16	240.79	240.43
473	238.56	238.87	239.18	239.49	239.81	240.12	239.76	239.55	239.86	240.17	239.96	239.75	240.06	239.7	239.33	239.6	239.91	239.7	240.01	240.32	240.64	240.9	240.54	240.17	239.81	240.12	239.76	239.4	239.71	239.35	239.66	239.98	240.29	239.93	239.71	239.98	239.61	239.25	239.04	238.83	239.14	239.45	239.09	238.88	239.14	238.93	239.24	238.88	239.19
474	239.14	238.93	238.57	238.21	238.52	238.83	238.47	238.26	237.89	237.53	237.17	236.96	236.75	237.06	237.37	237.01	236.8	236.44	236.75	236.39	236.03	236.34	236.65	236.96	237.28	237.06	237.32	236.96	236.75	236.39	236.7	236.49	236.75	236.39	236.03	236.29	236.08	235.87	235.51	235.15	234.93	234.57	234.88	234.53	234.31	234.1	234.41	234.72	234.36
475	234.12	233.91	234.17	233.81	234.12	233.76	234.02	234.33	234.59	234.24	234.55	234.81	235.12	234.9	235.17	235.48	235.26	234.9	235.22	234.86	235.12	234.9	235.22	235.53	235.17	234.95	234.6	234.24	233.88	234.19	234.45	234.76	235.07	234.71	234.35	234	233.64	233.95	233.59	233.9	234.21	233.85	233.64	233.95	233.59	233.23	233.02	232.66	232.31
476	232.93	232.72	232.36	232.62	232.41	232.67	232.31	231.95	232.26	231.9	231.55	231.19	231.5	231.76	232.07	232.38	232.17	231.95	231.74	232	231.65	231.95	231.6	231.39	231.17	231.48	231.79	231.44	231.22	231.01	231.32	231.63	231.27	230.92	231.23	230.87	231.13	230.92	231.18	230.82	231.13	230.77	230.42	230.21	230.46	230.77	231.08	231.34	231.65
477	232.37	232.63	232.27	231.91	231.56	231.2	231.51	231.3	230.94	230.58	230.89	231.15	231.46	231.77	231.41	231.67	231.98	231.63	231.27	231.58	231.84	232.15	232.45	232.71	232.36	232.15	231.79	231.43	231.08	230.72	230.98	231.29	231.55	231.34	231.64	231.9	231.69	232	231.64	231.95	232.26	231.91	231.69	232	232.26	232.57	232.88	232.52	232.83
478	232.27	231.91	231.7	231.49	231.8	232.06	232.36	232.15	232.41	232.06	232.36	232.01	231.65	231.3	231.09	230.87	231.18	231.44	231.23	230.87	230.52	230.78	230.42	230.07	230.38	230.68	230.47	230.12	230.42	230.68	230.99	231.3	230.94	231.2	230.85	230.64	230.42	230.73	231.04	230.69	230.99	231.25	231.04	231.35	230.99	231.3	231.61	231.26	230.9
479	232.55	232.86	233.12	232.91	233.22	232.86	232.51	232.15	231.94	231.73	232.04	232.34	231.99	231.63	231.28	231.07	230.71	230.36	230.15	229.93	229.58	229.84	230.15	230.4	230.05	229.84	229.48	229.79	230.1	229.74	230.05	230.36	230.62	230.26	230.57	230.83	230.47	230.26	229.91	229.7	229.34	228.99	228.64	228.94	229.2	229.51	229.82	230.07	230.38
480	230.76	230.54	230.8	231.11	231.42	231.06	230.85	231.16	231.42	231.73	232.03	231.68	231.32	230.97	230.76	230.55	230.86	231.16	231.42	231.21	231.47	231.11	231.42	231.07	230.71	230.36	230.15	229.94	230.24	230.5	230.29	229.94	229.58	229.84	229.49	229.13	229.44	229.7	230	230.31	230.62	230.88	230.66	230.31	229.96	229.75	229.39	229.18	228.97
481	229.4	229.7	229.96	229.61	229.4	229.04	228.83	228.62	228.88	229.18	229.49	229.75	229.4	229.7	230.01	229.8	229.59	229.23	228.88	228.53	228.32	228.11	228.41	228.72	228.98	228.77	229.02	228.67	228.98	228.62	228.88	229.19	229.45	229.09	229.4	229.66	229.96	229.75	230.01	229.66	229.96	229.61	229.87	229.51	229.77	229.42	229.72	229.98	229.63
482	229.77	229.56	229.82	230.12	229.77	229.56	229.35	229.66	229.45	229.09	228.74	228.39	228.64	228.95	228.6	228.24	227.89	228.15	227.8	228.1	228.41	228.05	228.36	228.01	228.26	227.91	227.7	227.49	227.8	228.1	227.75	228.06	228.31	228.1	228.41	228.06	227.71	227.35	227.14	226.93	227.24	227.03	226.68	226.33	225.98	226.23	225.88	225.53	225.84
483	224.48	224.79	225.04	224.83	225.14	225.39	225.18	225.49	225.14	224.79	224.44	224.23	224.02	224.32	224.63	224.28	224.58	224.89	225.19	224.98	224.63	224.28	224.07	223.72	224.03	224.33	224.12	223.77	224.08	223.73	224.03	223.68	223.33	223.59	223.89	224.15	224.45	224.7	225.01	225.31	225.1	224.75	224.4	224.19	223.85	224.15	223.8	224.05	224.36
484	225.39	225.69	225.99	226.3	226.6	226.25	226.04	225.69	225.95	225.6	225.85	226.16	226.46	226.25	226.51	226.16	225.81	225.6	225.39	225.69	226	226.25	225.9	225.55	225.81	226.11	225.76	225.41	225.2	224.85	225.11	225.41	225.67	225.32	225.62	225.93	226.23	226.02	225.81	225.46	225.77	225.42	225.21	225.46	225.77	226.07	225.72	225.51	225.3
485	225.07	225.37	225.63	225.93	226.24	226.03	225.68	225.98	226.24	226.03	226.28	225.93	226.24	226.54	226.19	225.84	226.15	226.45	226.71	226.36	226.01	225.66	225.45	225.1	224.75	225.05	225.36	225.01	225.31	225.1	225.41	225.2	224.85	224.5	224.8	224.45	224.11	224.36	224.66	224.97	224.76	224.55	224.85	224.5	224.15	224.41	224.2	223.85	223.5
486	223.46	223.77	224.07	224.37	224.16	223.81	223.47	223.77	223.56	223.21	223.47	223.77	224.07	223.86	223.65	223.31	223.61	223.26	223.05	223.36	223.61	223.91	224.22	224.52	224.17	223.96	224.22	224.52	224.31	223.96	224.27	224.57	224.87	224.52	224.83	225.13	225.43	225.74	225.39	225.69	226	226.3	226.6	226.91	226.7	226.35	226	225.65	225.3
487	224.15	223.94	223.59	223.38	223.03	223.29	222.94	222.73	222.98	223.29	223.08	222.87	222.52	222.31	222.57	222.22	222.01	222.31	221.97	222.27	221.92	221.71	222.01	221.67	221.92	222.17	221.97	221.62	221.41	221.2	220.86	220.51	220.16	220.47	220.77	220.42	220.08	220.38	220.17	220.47	220.26	220.05	219.71	220.01	219.66	219.32	219.11	218.9	219.2
488	219.34	219.59	219.89	220.19	219.85	219.5	219.8	219.59	219.25	219.55	219.34	219.64	219.3	219.09	219.34	219.64	219.43	219.69	219.34	219.64	219.94	220.25	220.55	220.85	220.5	220.29	219.95	219.6	219.39	219.65	219.3	219.6	219.9	219.7	220	220.3	220.6	220.39	220.64	220.3	219.95	219.61	219.91	219.7	220	219.66	219.45	219.7	220
489	220.05	219.7	219.36	219.15	218.94	218.73	218.39	218.69	218.34	218	218.25	218.55	218.8	218.46	218.71	219.01	219.27	219.52	219.17	218.83	219.08	219.38	219.64	219.43	219.08	218.87	219.17	219.48	219.13	218.79	219.04	219.34	218.99	218.79	218.58	218.88	218.53	218.32	217.98	217.64	217.43	217.22	216.88	217.18	216.83	216.62	216.28	216.58	216.24
490	215.64	215.3	214.96	215.21	215	214.66	214.32	214.62	214.92	215.21	215.01	214.8	214.46	214.75	214.41	214.71	214.5	214.8	214.46	214.76	215.06	214.72	214.97	215.27	214.92	214.58	214.83	215.13	215.43	215.22	214.88	215.18	215.48	215.78	215.57	215.23	214.89	215.19	214.84	215.09	215.35	215.14	214.8	215.09	215.39	215.05	214.84	214.5	214.16
491	213.44	213.23	213.53	213.19	213.48	213.78	214.08	213.87	213.53	213.83	213.62	213.28	212.94	212.73	213.03	212.69	212.48	212.73	213.03	212.69	212.35	212.01	212.26	212.56	212.85	213.1	213.36	213.01	213.31	213.56	213.86	213.52	213.18	213.48	213.78	214.07	214.32	214.12	214.37	214.67	214.92	215.17	214.83	214.62	214.92	215.17	215.46	215.12	214.78
492	214.56	214.36	214.15	214.45	214.74	215.04	215.29	214.95	214.61	214.91	215.21	215	214.66	214.96	215.26	214.91	214.57	214.23	214.53	214.32	214.12	213.77	213.57	213.36	213.66	213.96	214.25	213.91	214.21	213.87	214.17	214.47	214.76	214.42	214.22	214.47	214.26	214.51	214.81	215.1	214.9	214.56	214.85	215.1	215.4	215.7	215.95	216.25	216.5
493	216.74	216.53	216.83	217.13	217.43	217.68	217.98	217.64	217.89	218.19	218.44	218.69	218.48	218.78	219.08	219.33	219.63	219.29	219.08	219.38	219.68	219.98	220.28	220.53	220.19	219.98	219.64	219.29	219.59	219.89	220.19	219.99	219.64	219.3	219.09	219.39	219.69	219.35	219	219.25	219.05	219.35	219	218.8	218.45	218.11	218.41	218.71	218.37
494	218.37	218.67	218.92	218.57	218.87	218.67	218.32	218.62	218.28	217.94	217.73	217.39	217.05	217.34	217.64	217.89	217.69	217.48	217.73	218.03	217.82	218.12	218.42	218.72	218.38	218.17	218.42	218.08	218.38	218.67	218.97	219.23	219.02	219.27	219.57	219.87	219.53	219.18	219.43	219.09	218.88	219.18	218.97	218.63	218.93	218.59	218.25	218.54	218.8
495	218.43	218.09	217.75	218.05	218.3	218.6	218.9	219.2	218.85	218.65	218.44	218.74	218.99	219.29	218.95	219.24	219.04	219.34	219.64	219.29	218.95	219.25	219.55	219.8	220.1	220.4	220.7	221	221.3	221.6	221.9	221.69	221.99	221.65	221.44	221.23	220.89	221.19	221.44	221.1	220.89	220.54	220.84	221.14	220.8	221.05	221.35	221.65	221.95
496	221.91	221.71	221.5	221.29	220.95	220.6	220.26	220.56	220.21	220.47	220.26	219.92	219.57	219.87	220.17	220.42	220.21	220.51	220.17	220.47	220.13	220.43	220.22	219.88	220.18	220.48	220.13	219.79	219.58	219.88	219.54	219.84	219.63	219.88	220.18	219.84	219.63	219.88	220.18	220.48	220.78	220.44	220.69	220.99	221.29	221.54	221.84	222.09	222.39
497	223.6	223.9	224.2	224.5	224.29	224.59	224.89	225.19	225.5	225.15	225.45	225.11	224.9	225.2	225.5	225.75	225.54	225.34	224.99	225.24	225.03	225.29	225.59	225.24	225.54	225.2	224.85	225.15	225.46	225.11	224.9	224.69	224.48	224.28	224.58	224.37	224.62	224.92	225.22	224.88	224.53	224.83	224.49	224.79	224.44	224.7	225	224.79	224.44
498	223.94	223.73	223.39	223.04	223.3	223.55	223.2	222.86	222.65	222.31	221.96	221.62	221.28	220.93	220.73	220.38	220.68	220.98	221.28	221.07	220.73	221.03	221.33	221.63	221.93	222.23	222.53	222.19	222.44	222.23	221.89	221.54	221.79	222.09	221.89	222.19	222.44	222.74	222.39	222.05	221.84	222.09	221.75	221.41	221.71	221.36	221.66	221.32	221.11
499	220.06	219.72	220.02	219.67	219.33	219.58	219.37	219.03	218.69	218.99	219.29	219.54	219.2	219.5	219.75	219.41	219.2	219.5	219.15	219.45	219.11	219.41	219.2	219.5	219.8	220.05	220.3	220.6	220.9	220.56	220.35	220.01	220.31	219.96	219.62	219.28	219.58	219.83	219.62	219.28	219.07	219.37	219.67	219.97	219.63	219.88	220.18	219.97	220.27
500	221.83	221.49	221.14	220.94	221.24	221.54	221.19	220.85	221.15	221.4	221.7	221.49	221.28	220.94	220.6	220.26	220.56	220.81	220.46	220.72	221.01	221.31	221.57	221.82	222.12	222.42	222.67	222.32	221.98	222.23	221.89	221.68	221.98	221.64	221.43	221.73	221.39	221.05	221.34	221.6	221.39	221.05	220.84	221.14	221.44	221.74	221.39	221.05	221.35
501	223.7	223.35	223.01	223.26	223.51	223.77	223.56	223.35	223.65	223.31	222.96	223.26	222.92	222.71	223.01	223.31	222.97	223.27	222.92	222.58	222.83	223.13	223.43	223.22	223.52	223.78	224.08	224.33	224.12	224.42	224.08	224.33	224.63	224.93	225.18	225.48	225.78	226.08	225.74	225.39	225.05	225.35	225	224.8	224.45	224.75	225.05	225.35	225.61
502	225.7	226	226.3	226.61	226.4	226.05	225.71	226.01	225.66	225.32	224.97	224.63	224.29	224.59	224.38	224.63	224.42	224.21	224.51	224.31	223.96	223.62	223.92	223.58	223.88	224.18	224.48	224.13	224.38	224.64	224.29	224.59	224.89	225.19	225.44	225.74	226.04	226.35	226.65	226.95	226.74	226.53	226.19	226.49	226.79	227.04	227.34	227.64	227.94
503	226.7	226.35	226.01	225.8	226.1	226.4	226.19	225.85	225.51	225.16	224.95	225.25	225.55	225.85	226.11	225.76	226.06	226.32	226.62	226.41	226.71	227.01	226.66	226.32	226.62	226.87	227.12	227.43	227.08	227.38	227.63	227.43	227.22	227.47	227.26	227.56	227.86	228.16	227.96	227.61	227.91	227.57	227.22	227.01	226.81	227.11	227.41	227.66	227.96
504	228.01	227.8	228.1	228.4	228.19	228.5	228.8	229.1	229.4	229.65	229.96	230.26	230.56	230.86	231.17	230.96	230.75	230.4	230.05	229.85	229.64	229.94	229.59	229.25	229.04	228.69	228.48	228.27	227.93	228.18	227.97	227.63	227.28	226.93	226.73	227.03	226.68	226.34	225.99	225.65	225.95	226.25	225.91	226.21	225.86	225.52	225.31	225.61	225.27
505	224.3	224.09	223.88	223.67	223.46	223.76	223.42	223.72	224.02	223.81	224.06	223.85	224.11	224.36	224.66	224.45	224.11	224.41	224.06	224.36	224.61	224.91	224.57	224.23	223.88	223.68	223.98	224.27	224.57	224.87	224.53	224.32	223.98	223.64	223.94	223.73	223.98	224.28	224.58	224.88	224.67	224.97	224.63	224.93	225.18	225.48	225.27	224.93	224.58
506	223.85	224.15	223.94	223.6	223.39	223.65	223.3	223.55	223.81	223.46	223.76	224.06	224.31	224.11	224.41	224.66	224.91	225.21	225.51	225.17	224.82	225.08	225.38	225.68	225.93	226.23	225.88	225.68	225.33	225.63	225.29	225.59	225.89	226.19	226.49	226.79	226.58	226.88	226.54	226.84	227.14	227.39	227.69	227.99	227.65	227.3	227.6	227.26	226.92
507	225.99	226.29	226.55	226.85	226.64	226.94	227.24	226.89	227.15	226.94	226.59	226.25	225.91	225.7	225.35	225.65	225.31	225.1	224.89	225.19	225.49	225.15	224.81	224.46	224.76	225.06	225.31	225.11	225.36	225.66	225.31	225.11	225.36	225.01	224.81	225.11	225.41	225.71	225.36	225.66	225.96	225.62	225.41	225.71	226.01	226.31	226.61	226.27	226.52
508	227.26	227.51	227.17	227.47	227.77	228.07	228.37	228.16	228.42	228.07	227.86	227.65	227.95	227.74	228.04	228.3	228.6	228.9	229.2	229.5	229.16	228.81	228.6	228.26	227.91	227.57	227.87	227.53	227.32	227.62	227.27	227.57	227.36	227.62	227.27	226.93	227.18	227.43	227.22	227.53	227.32	226.97	226.63	226.28	226.58	226.24	226.54	226.84	227.14
509	226.73	227.03	226.68	226.98	227.29	227.08	226.73	227.03	227.29	227.54	227.33	227.63	227.93	228.23	228.48	228.27	228.58	228.88	228.53	228.83	228.49	228.79	228.58	228.83	229.09	229.34	229.64	229.94	230.2	230.45	230.75	231.05	231.36	231.66	231.31	230.96	230.62	230.92	231.22	231.52	231.18	231.48	231.73	231.52	231.31	231.62	231.41	231.66	231.31
510	231.32	230.98	230.63	230.29	230.59	230.89	230.54	230.8	231.1	231.4	231.7	231.96	231.75	231.54	231.19	231.49	231.75	232.05	232.35	232.65	232.95	233.26	233.05	232.7	232.35	232.61	232.91	232.7	232.35	232.01	231.66	231.45	231.75	231.41	231.06	230.72	230.51	230.81	231.11	231.41	231.07	230.72	230.37	230.03	230.33	229.99	229.64	229.94	229.6
511	229.18	228.97	229.27	229.58	229.23	229.02	229.32	229.58	229.88	230.18	229.83	230.13	230.43	230.09	229.75	229.54	229.19	229.49	229.79	229.58	229.88	230.14	230.39	230.69	230.95	231.2	230.85	231.15	231.46	231.76	231.55	231.34	230.99	231.3	231.6	231.25	231.04	230.83	231.09	230.88	231.13	231.43	231.69	231.94	231.59	231.38	231.04	231.34	231.59
512	233.45	233.7	233.36	233.01	232.66	232.97	232.76	232.41	232.2	232.5	232.8	233.11	233.41	233.71	234.01	233.8	233.46	233.11	233.41	233.72	233.37	233.16	233.41	233.07	232.86	233.16	232.81	232.6	232.39	232.05	231.84	231.49	231.79	231.45	231.1	231.4	231.7	231.96	231.61	231.27	230.92	230.58	230.37	230.67	230.32	230.62	230.28	229.94	230.19
513	231.35	231.65	231.31	231.61	231.86	231.52	231.17	231.47	231.13	230.92	231.22	231.52	231.31	230.97	230.62	230.92	230.58	230.23	230.54	230.84	231.09	230.88	231.13	230.79	231.09	230.74	231.05	230.84	230.63	230.42	230.72	231.02	231.32	231.62	231.41	231.71	231.37	231.16	230.95	231.25	230.91	230.56	230.35	230.01	229.66	229.96	229.76	229.41	229.66
514	228.74	229.04	229.34	229.64	229.94	230.19	229.99	230.29	230.54	230.84	231.14	230.93	231.23	231.53	231.84	231.63	231.93	232.23	231.88	232.19	231.84	231.63	231.28	231.59	231.89	231.54	231.84	232.15	232.4	232.05	231.84	231.5	231.75	232.05	231.71	231.36	231.15	231.45	231.11	231.41	231.2	230.99	231.29	231.59	231.9	231.55	231.8	232.11	231.9
515	233.33	233.63	233.93	234.19	233.84	233.63	233.42	233.07	232.73	232.52	232.82	233.12	232.77	232.56	232.22	232.52	232.77	232.43	232.22	232.47	232.13	232.43	232.22	232.52	232.31	232.61	232.4	232.7	232.36	232.01	232.27	232.52	232.77	233.08	232.73	233.03	232.82	233.12	233.38	233.68	233.98	233.77	233.43	233.08	233.38	233.68	233.34	233.13	233.43
516	232.14	232.44	232.1	231.89	231.54	231.2	231.5	231.8	231.45	231.24	230.9	231.2	231.5	231.76	232.06	231.85	231.64	231.94	231.59	231.85	231.5	231.16	230.81	230.47	230.77	231.02	231.32	231.11	230.77	231.07	230.86	231.16	231.46	231.76	231.55	231.85	231.51	231.81	231.47	231.12	230.78	230.43	230.73	231.03	231.29	231.59	231.24	230.9	230.69
517	229.5	229.75	229.41	229.2	228.99	229.29	229.59	229.24	229.03	229.29	228.94	228.6	228.26	227.91	227.57	227.36	227.66	227.96	227.75	227.41	227.66	227.45	227.75	227.54	227.33	227.12	227.38	227.68	227.98	228.28	228.07	227.72	227.38	227.68	227.98	228.28	227.94	228.19	227.85	227.5	227.76	228.06	228.36	228.66	228.45	228.1	227.76	227.42	227.21
518	227.52	227.82	228.12	227.91	227.7	227.95	227.74	228.04	228.3	228.6	228.85	229.15	229.45	229.24	229.03	228.69	228.34	228.64	228.43	228.73	229.03	229.33	228.99	228.78	228.44	228.09	228.39	228.69	228.99	229.29	229.59	229.89	230.2	229.98	229.77	229.43	229.09	228.74	228.53	228.32	228.62	228.92	229.18	229.48	229.13	228.79	228.45	228.11	227.89
519	227.9	228.2	227.99	228.29	227.95	228.2	228.5	228.76	229.06	228.71	229.01	228.67	228.46	228.76	229.01	229.31	229.61	229.91	230.21	230.51	230.3	230.6	230.91	231.21	231	231.3	231.55	231.85	231.64	231.94	231.6	231.9	231.55	231.86	232.16	231.95	231.6	231.26	230.91	230.7	230.36	230.66	230.31	229.97	229.76	230.06	230.31	230.1	230.36
520	230.09	230.39	230.69	230.99	231.29	231.59	231.38	231.64	231.43	231.08	231.34	230.99	230.65	230.95	230.61	230.26	229.92	229.58	229.88	229.53	229.19	228.85	229.1	228.76	228.55	228.85	229.1	228.89	229.19	229.49	229.28	228.94	229.19	229.49	229.79	230.04	229.83	230.09	230.34	230.64	230.94	231.19	230.98	231.24	230.89	231.19	230.85	231.15	231.45
521	232.28	232.58	232.23	232.02	232.28	232.58	232.88	232.67	232.32	232.11	232.41	232.07	231.73	231.38	231.64	231.43	231.68	231.93	232.23	232.49	232.74	232.4	232.05	232.31	232.61	232.26	231.92	232.22	232.01	232.31	232.1	231.89	232.19	231.85	232.15	231.8	231.59	231.38	231.04	231.34	231.64	231.3	230.95	231.25	230.91	230.57	230.82	231.12	230.91
522	232.29	231.95	232.2	231.99	232.29	232.59	232.85	233.15	233.4	233.19	233.45	233.1	232.89	232.68	232.47	232.72	232.38	232.63	232.42	232.08	232.38	232.68	232.34	232.12	231.91	232.21	232.52	232.31	232.56	232.21	232.52	232.31	232.61	232.91	232.7	232.35	232.14	232.4	232.7	232.35	232.01	232.31	232.1	232.35	232.01	231.8	232.1	232.4	232.7
523	233.35	233	233.26	233.51	233.81	234.07	233.86	234.11	234.41	234.2	234.5	234.81	235.06	235.32	235.62	235.27	234.93	234.58	234.88	235.18	235.49	235.27	235.58	235.23	235.02	234.81	234.46	234.76	235.07	235.37	235.16	234.81	234.6	234.9	235.16	234.81	234.6	234.9	235.16	235.41	235.72	236.02	235.81	236.11	236.41	236.71	236.97	236.62	236.93
524	237.07	236.72	237.02	237.28	237.58	237.89	237.54	237.79	237.58	237.89	237.67	237.98	237.63	237.28	237.07	237.37	237.68	237.98	238.28	238.59	238.38	238.03	238.28	238.07	237.72	237.38	237.68	237.98	238.29	238.59	238.85	239.15	239.45	239.11	239.36	239.01	238.67	238.32	238.11	237.76	238.02	237.67	237.32	236.97	236.76	236.55	236.85	237.11	236.76
525	234.31	234.1	234.4	234.19	234.49	234.79	234.45	234.7	235.01	234.66	234.96	234.62	234.87	235.13	235.43	235.22	235.52	235.82	235.61	235.87	236.17	235.96	236.26	236.51	236.77	237.02	237.33	237.58	237.89	238.19	238.44	238.7	238.96	238.74	238.53	238.84	238.62	238.93	239.18	239.49	239.14	239.44	239.23	238.88	239.19	239.44	239.75	240.05	240.35
526	241.9	242.21	242.51	242.77	242.42	242.72	242.51	242.3	241.95	241.6	241.25	241.04	241.34	241.65	241.3	241.09	241.39	241.04	240.69	240.35	240.65	240.3	239.95	240.21	240.47	240.25	239.91	240.21	239.86	240.17	239.95	239.61	239.91	240.17	240.47	240.77	240.56	240.21	239.86	240.17	240.47	240.78	241.08	241.34	241.12	241.43	241.08	240.73	241.03
527	241.27	241.57	241.22	241.01	240.66	240.97	241.27	240.92	240.57	240.36	240.01	239.67	239.97	240.27	240.06	240.32	240.62	240.92	240.71	241.02	240.67	240.46	240.11	240.41	240.72	240.97	240.76	241.02	240.67	240.32	240.11	239.9	239.55	239.34	239.64	239.43	239.08	238.73	238.39	238.69	238.99	238.65	238.9	238.69	238.99	238.78	239.08	239.39	239.64
528	240.25	240.56	240.86	241.16	241.47	241.77	241.56	241.21	240.86	241.17	241.47	241.12	241.43	241.68	241.34	241.12	241.38	241.68	241.47	241.73	241.38	241.68	241.99	242.24	241.9	242.2	241.85	241.64	241.29	240.94	240.59	240.85	240.5	240.29	240.08	240.38	240.04	239.69	239.99	240.29	240.6	240.25	240.04	240.34	239.99	239.78	239.43	239.09	239.39
529	239.59	239.84	239.5	239.8	239.59	239.24	239.54	239.85	240.15	239.94	240.19	239.98	239.77	240.03	240.33	240.12	240.42	240.72	241.03	241.33	241.59	241.24	240.89	240.68	240.98	241.29	241.07	240.73	240.98	240.63	240.94	241.24	241.55	241.33	240.99	241.29	241.08	241.33	241.12	240.77	241.03	241.33	241.64	241.29	241.59	241.38	241.64	241.29	241.59
530	243.23	243.53	243.18	242.84	242.49	242.28	242.58	242.23	242.02	242.32	242.11	241.76	242.07	241.85	242.16	242.46	242.72	242.37	242.16	242.46	242.11	242.37	242.02	242.33	242.63	242.28	241.93	241.72	242.03	242.33	242.12	242.42	242.68	242.98	243.29	243.59	243.85	244.15	244.45	244.71	245.02	244.8	245.11	245.41	245.72	245.51	245.16	244.94	245.25
531	244.64	244.29	244.6	244.9	245.16	244.81	245.11	245.37	245.68	245.33	245.58	245.89	245.68	245.98	245.63	245.42	245.21	245.46	245.77	246.03	245.68	245.98	245.63	245.89	245.68	245.33	244.98	245.23	245.54	245.19	244.98	245.28	244.93	244.58	244.23	243.88	244.19	243.84	244.14	243.93	244.24	243.89	244.19	244.5	244.8	244.45	244.71	245.01	245.32
532	245.93	245.58	245.88	246.19	246.49	246.8	247.1	247.36	247.67	247.97	247.62	247.27	247.06	246.85	247.15	247.46	247.71	247.5	247.81	247.46	247.11	246.89	246.68	246.94	246.73	247.03	246.68	246.33	246.59	246.24	246.03	245.68	245.98	245.77	246.03	245.68	245.98	245.77	246.08	245.86	245.65	245.96	245.61	245.86	246.17	246.43	246.73	246.38	246.17
533	247.25	246.9	247.16	247.46	247.72	248.03	247.81	248.12	248.42	248.73	248.38	248.17	247.82	247.47	247.77	247.56	247.35	247.6	247.91	248.21	248	248.31	248.61	248.4	248.05	247.7	248	248.31	248.62	248.92	248.71	248.97	248.62	248.92	249.23	249.53	249.84	250.1	249.89	250.19	250.45	250.71	251.02	251.32	251.58	251.84	251.49	251.13	250.92
534	250.73	250.99	251.29	251.6	251.86	252.17	252.47	252.12	251.91	251.7	251.95	252.26	252.57	252.83	253.14	252.92	252.57	252.22	252.47	252.73	253.04	253.35	253	253.3	253.09	252.88	252.52	252.83	253.14	253.45	253.23	253.54	253.85	253.63	253.89	253.68	253.47	253.11	253.42	253.21	253.52	253.82	254.13	254.44	254.7	255.01	254.79	255.05	255.36
535	255.32	255.58	255.89	255.67	255.98	255.77	256.03	256.34	256.65	256.96	256.6	256.91	257.22	257	257.31	257.1	256.88	257.19	256.98	257.29	257.55	257.81	257.46	257.76	258.07	257.72	257.98	258.29	257.93	258.24	257.88	257.53	257.84	258.1	258.41	258.72	258.5	258.29	257.93	258.24	258.5	258.81	258.6	258.91	258.55	258.34	258.65	258.29	258.08
536	257.46	257.25	256.89	256.53	256.84	256.49	256.13	255.92	255.7	255.49	255.75	256.06	255.85	255.63	255.89	255.68	255.32	255.63	255.89	256.15	255.94	256.25	255.89	256.2	255.99	255.77	256.03	256.34	256.6	256.25	256.03	256.34	255.99	256.3	256.6	256.91	257.22	257.48	257.75	257.53	257.84	258.1	258.41	258.67	258.32	258.63	258.94	259.25	259.56
537	258.36	258.63	258.89	258.53	258.17	257.82	257.46	257.25	256.89	256.54	256.8	256.44	256.23	256.49	256.8	257.11	256.75	256.39	256.18	256.49	256.8	256.58	256.23	255.87	256.18	255.83	256.09	256.4	256.18	255.97	256.28	256.59	256.89	257.2	257.51	257.16	257.47	257.78	257.42	257.68	257.94	258.25	258.04	258.3	257.94	257.59	257.85	258.16	258.46
538	258.94	258.59	258.37	258.68	258.94	259.25	259.04	259.3	258.94	259.25	259.51	259.16	259.47	259.25	259.04	259.3	259.61	259.92	259.56	259.35	259.61	259.87	260.13	259.77	260.08	259.73	259.51	259.82	259.61	259.25	259.04	258.82	258.47	258.78	259.04	259.35	259.66	259.92	259.7	260.01	259.66	259.97	260.23	260.01	260.28	260.54	260.32	259.97	260.28
539	261.66	261.97	262.28	262.59	262.9	263.17	263.48	263.79	264.1	264.36	264	264.31	264.1	263.89	263.67	263.31	262.95	263.26	263.58	263.84	263.48	263.12	262.76	263.07	262.86	263.17	262.95	262.74	263.05	262.69	262.33	262.64	262.29	262.07	261.71	261.98	262.29	262.6	262.24	262.02	262.29	261.93	262.19	262.5	262.29	262.6	262.24	262.55	262.19
540	259.9	260.21	260.52	260.17	259.81	259.59	259.38	259.69	259.33	259.12	258.76	259.07	259.33	259.59	259.9	259.69	259.33	259.64	259.29	259.6	259.24	259.03	259.33	258.98	258.76	259.03	259.29	258.93	259.24	258.88	259.14	259.45	259.1	259.41	259.67	259.98	259.76	260.07	259.72	259.36	259.67	259.31	258.96	258.6	258.25	258.55	258.86	258.65	258.91
541	259.96	260.22	260	259.65	259.29	259.55	259.86	259.65	259.96	260.27	260.58	260.89	260.53	260.79	261.1	261.41	261.2	260.84	261.15	260.79	260.58	260.84	261.1	261.41	261.2	261.51	261.77	261.55	261.34	261.65	261.29	260.93	260.72	260.98	261.29	260.93	261.2	261.46	261.24	261.55	261.86	262.13	261.91	262.22	262.01	262.32	262.1	261.89	261.67
542	261.1	260.75	260.39	260.7	260.34	260.13	259.77	260.08	260.34	260.13	260.44	260.75	261.01	260.65	260.29	260.6	260.25	259.89	260.2	260.51	260.82	261.13	261.44	261.08	260.73	261.04	260.68	260.32	260.63	260.89	261.16	261.46	261.25	260.89	260.54	260.18	259.82	260.13	260.39	260.18	259.97	260.28	259.92	260.23	260.02	260.32	260.63	260.94	261.25
543	261.64	261.42	261.21	261.52	261.16	261.47	261.78	262.04	262.35	262.66	262.97	262.61	262.26	262.57	262.88	262.52	262.16	262.47	262.74	263.05	262.83	263.14	263.4	263.05	262.69	263	263.31	263.09	262.74	263.05	262.83	263.14	262.93	262.57	262.83	262.47	262.12	261.76	261.55	261.86	262.12	261.76	262.07	262.33	262.64	262.43	262.74	262.38	262.69
544	262.84	262.48	262.26	262.57	262.36	262	262.31	261.95	262.26	262.57	262.84	262.48	262.12	261.77	262.08	262.39	262.7	262.96	262.6	262.24	262.55	262.2	261.84	261.48	261.74	262.05	261.84	262.15	262.41	262.72	262.36	262.15	262.41	262.05	261.84	262.15	262.41	262.2	261.98	262.29	261.93	261.58	261.22	260.86	261.17	261.48	261.13	260.77	260.42
545	260.13	260.39	260.65	260.96	260.61	260.92	260.7	261.01	261.32	261.63	261.27	261.58	261.89	262.2	261.99	262.3	262.08	261.87	261.51	261.82	261.47	261.11	260.75	260.54	260.8	261.11	261.37	261.68	261.32	261.63	261.94	261.59	261.37	261.16	261.47	261.25	261.56	261.35	261.61	261.92	262.23	262.54	262.18	262.49	262.8	263.11	262.9	262.54	262.85
546	262.8	262.45	262.23	261.88	262.14	262.45	262.71	263.02	263.33	263.11	262.76	263.07	262.85	263.11	262.9	262.54	262.8	262.45	262.71	262.35	262.14	262.45	262.09	261.73	261.38	261.02	260.67	260.31	260.62	260.93	261.19	260.98	260.62	260.93	260.57	260.83	260.48	260.79	261.1	261.41	261.67	261.45	261.24	261.5	261.76	261.55	261.19	260.83	260.48
547	260.53	260.84	261.1	260.74	261.05	260.84	260.62	260.27	260.53	260.84	260.48	260.79	261.1	261.36	261.14	260.93	261.19	260.98	261.29	261.55	261.33	261.12	260.76	261.07	260.72	260.98	261.29	261.6	261.86	261.64	261.95	262.26	262.05	261.69	262	262.31	262.62	262.93	262.71	263.02	263.28	263.07	263.33	263.12	263.38	263.16	263.43	263.21	262.85
548	262.95	262.59	262.24	262.55	262.19	261.98	261.76	261.41	261.67	261.98	261.62	261.93	262.24	262.02	262.33	262.6	262.91	262.55	262.19	261.98	262.24	262.55	262.86	262.64	262.95	262.6	262.86	262.64	262.29	261.93	261.58	261.36	261.01	261.31	260.96	261.22	261.53	261.17	260.96	261.27	260.91	260.56	260.87	260.51	260.16	260.42	260.72	261.03	261.29
549	260.54	260.8	261.11	261.37	261.01	261.32	261.63	261.94	262.25	262.56	262.34	262.13	261.77	261.42	261.2	261.51	261.3	261.61	261.92	262.22	262.01	262.27	261.92	261.7	261.35	261.65	261.44	261.75	261.39	261.18	261.49	261.8	262.06	262.37	262.63	262.27	262.58	262.23	262.54	262.84	263.15	262.94	263.25	263.56	263.2	263.51	263.16	263.42	263.2
550	264.58	264.85	265.11	264.89	265.2	264.85	264.49	264.75	264.54	264.85	265.16	265.42	265.68	265.99	266.3	266.61	266.92	266.71	267.02	266.8	267.07	267.38	267.69	267.47	267.78	268.1	268.36	268.62	268.41	268.19	268.5	268.81	268.45	268.1	268.36	268.67	268.31	268.57	268.88	269.15	269.46	269.24	269.56	269.2	268.84	268.48	268.79	268.43	268.69
551	269.75	270.01	269.79	270.06	270.37	270.15	269.79	270.11	270.42	270.06	269.84	270.11	270.42	270.73	270.37	270.63	270.94	270.58	270.22	269.87	269.51	269.29	269.08	268.86	268.5	268.81	268.6	268.91	269.17	269.44	269.7	269.34	269.65	269.44	269.75	270.06	270.32	270.11	270.42	270.73	271.04	271.35	270.99	270.63	270.95	270.59	270.23	269.87	270.18
552	270.85	270.49	270.75	270.54	270.18	270.44	270.7	271.02	270.8	270.59	270.23	270.54	270.85	270.49	270.75	271.07	270.71	270.35	270.66	270.92	271.23	270.87	270.66	270.3	269.94	270.25	269.89	270.15	269.79	270.11	269.89	270.2	269.84	269.48	269.27	269.58	269.89	269.68	269.94	270.2	270.47	270.78	271.09	271.35	271.14	270.92	271.23	271.5	271.81
553	270.47	270.78	270.42	270.06	269.85	270.11	269.75	269.39	269.18	268.82	268.46	268.77	269.08	269.39	269.7	270.01	270.28	270.06	269.85	270.11	269.89	269.68	269.32	269.58	269.89	270.16	269.94	269.73	269.37	269.68	269.94	270.25	270.52	270.83	271.09	271.4	271.71	271.35	271.14	271.4	271.19	270.83	271.14	270.78	271.09	270.88	271.19	270.83	271.14
554	270.71	271.02	270.66	270.3	270.62	270.26	270.04	269.83	270.14	269.78	269.42	269.06	269.37	269.01	268.66	268.92	269.23	269.01	269.28	268.92	268.7	268.34	268.66	268.3	267.94	267.72	267.51	267.82	268.08	268.39	268.18	267.82	268.13	268.44	268.7	269.02	269.33	269.64	269.95	270.26	270.52	270.83	271.15	271.41	271.72	272.03	271.82	271.46	271.1
555	270.28	270.59	270.24	270.55	270.19	270.5	270.28	270.6	270.91	271.17	270.81	270.6	270.38	270.69	270.48	270.79	271.1	271.41	271.05	271.36	271.68	271.94	271.58	271.22	271.53	271.17	270.96	270.74	270.38	270.69	271.01	270.65	270.43	270.74	271.05	271.37	271.01	270.79	271.05	271.37	271.68	271.46	271.77	271.41	271.2	270.84	271.1	271.41	271.06
556	270.96	270.6	270.91	271.22	271.49	271.27	271.58	271.85	272.16	271.94	272.25	271.89	272.21	271.85	272.16	272.42	272.21	271.85	272.11	272.42	272.21	272.47	272.25	272.57	272.21	271.85	271.49	271.8	271.44	271.75	272.06	271.7	271.97	272.23	272.01	271.8	271.44	271.75	271.54	271.85	272.16	272.47	272.78	272.42	272.06	271.7	272.02	272.33	271.97
557	270.72	270.37	270.15	270.46	270.77	270.42	270.73	270.37	270.68	270.99	271.3	271.56	271.83	272.09	272.4	272.66	272.3	272.09	272.4	272.71	273.02	272.81	273.12	273.38	273.69	274.01	274.27	273.91	273.55	273.86	274.17	273.96	274.27	274.58	274.22	273.86	274.13	273.91	273.55	273.19	272.98	273.29	273.6	273.86	273.5	273.14	272.78	272.57	272.21
558	271.3	270.95	270.73	270.99	270.63	270.42	270.73	270.99	270.78	271.09	270.73	271.04	270.68	270.33	270.11	270.42	270.06	270.37	270.68	271	270.78	270.57	270.21	270.52	270.16	270.47	270.26	270.57	270.83	271.14	271.45	271.76	271.55	271.19	271.5	271.14	270.78	270.57	270.21	270.52	270.16	270.42	270.74	271.05	271.36	271	270.78	270.57	270.88
559	270.78	271.1	270.74	271.05	271.31	271.62	271.88	271.53	271.17	271.43	271.74	271.53	271.84	271.48	271.79	272.05	272.36	272.63	272.94	273.25	273.51	273.77	273.41	273.73	273.37	273.15	273.41	273.73	274.04	273.82	273.61	273.25	273.56	273.2	273.46	273.77	274.04	273.68	273.32	273.63	273.27	273.06	273.37	273.01	272.79	273.06	273.37	273.15	272.94
560	271.41	271.19	270.84	271.15	270.79	271.1	271.36	271.67	271.46	271.24	270.88	270.67	270.98	270.62	270.26	270.53	270.31	270.62	270.93	270.58	270.89	271.15	271.46	271.24	271.51	271.77	272.08	272.39	272.65	272.91	273.18	272.82	273.13	273.44	273.7	273.34	273.65	273.92	273.56	273.2	273.51	273.77	274.08	274.4	274.18	273.97	273.61	273.25	272.89
561	274.66	274.97	275.28	275.6	275.91	275.69	276	276.32	275.96	275.6	275.38	275.02	274.66	274.97	274.61	274.26	273.9	274.21	274.52	274.83	275.09	274.88	275.19	275.45	275.24	274.88	275.19	274.83	275.09	274.88	275.19	274.83	275.14	274.78	274.42	274.21	273.99	274.26	274.04	273.83	273.47	273.25	272.9	272.68	272.99	273.3	272.94	273.26	273.57
562	273.52	273.83	273.62	273.93	274.19	273.83	273.47	273.73	274	274.31	274.62	274.4	274.72	275.03	274.81	275.08	274.72	274.5	274.81	274.6	274.38	274.17	273.81	274.07	273.71	274.02	273.81	274.12	273.76	274.07	273.71	273.5	273.14	273.45	273.09	272.73	273.05	273.31	273.09	273.4	273.05	273.31	272.95	273.26	273.05	273.36	273.67	273.98	274.24
563	275.73	275.51	275.78	275.42	275.06	274.7	274.34	274.65	274.96	274.6	274.91	274.7	274.48	274.27	274.05	273.69	274	274.32	274.58	274.22	274.53	274.17	273.81	273.6	273.38	273.69	273.96	274.22	273.86	273.65	273.43	273.07	273.38	273.69	273.96	274.27	274.58	274.84	275.15	274.94	275.25	275.51	275.83	275.47	275.73	276.04	276.3	275.94	276.21
564	275.82	276.08	275.87	275.66	275.92	276.18	276.49	276.8	277.12	276.9	277.21	277	276.78	276.42	276.21	275.85	275.49	275.8	276.11	276.38	276.64	276.95	277.26	276.9	276.54	276.81	276.45	276.09	276.4	276.71	277.02	277.33	277.65	277.96	278.22	278.53	278.17	277.81	277.6	277.86	278.17	278.44	278.7	278.34	278.6	278.91	279.23	279.01	278.65
565	278.7	278.34	277.98	278.24	278.55	278.34	278.12	278.39	278.17	277.96	278.27	278.53	278.32	277.96	277.74	277.38	277.02	277.33	277.65	277.96	278.22	278.49	278.27	277.91	277.55	277.86	278.12	278.39	278.7	279.01	278.65	278.96	279.23	279.54	279.33	279.64	279.95	280.21	280.48	280.74	281.06	280.84	281.1	281.42	281.06	281.37	281.01	281.27	280.91
566	280.86	280.65	280.43	280.74	281.06	280.84	280.48	280.12	279.9	279.69	279.33	279.59	279.9	279.54	279.18	279.49	279.76	279.4	279.71	279.35	279.66	279.3	279.56	279.2	279.51	279.15	279.47	279.73	279.51	279.78	280.09	280.4	280.19	280.5	280.76	281.08	281.34	281.65	281.92	282.23	282.54	282.86	283.17	282.81	282.59	282.86	283.17	282.81	282.45
567	281.62	281.94	282.2	282.46	282.25	282.56	282.88	283.19	282.98	283.24	283.02	282.66	282.3	281.94	282.25	282.04	282.35	282.13	282.45	282.09	281.87	282.13	282.45	282.23	282.02	281.66	281.29	281.08	280.86	280.5	280.14	280.4	280.04	279.68	279.32	279.11	279.42	279.06	278.84	278.48	278.8	279.06	278.7	278.48	278.75	279.01	278.65	278.43	278.22
568	278.8	278.44	278.22	278.48	278.12	278.39	278.03	278.34	278.65	278.44	278.75	279.01	279.32	279.64	279.42	279.06	279.37	279.64	279.27	278.91	279.23	279.49	279.75	280.06	279.85	280.16	280.47	280.79	280.43	280.74	280.52	280.79	281.1	281.36	281.68	281.46	281.25	280.89	281.2	280.98	281.3	281.61	281.92	281.56	281.87	281.51	281.3	281.56	281.2
569	281.78	281.42	281.2	280.84	281.1	281.42	281.05	280.69	280.48	280.79	281.05	281.37	281.01	280.64	280.28	279.92	280.19	280.5	280.81	280.45	280.76	281.07	280.86	281.17	281.49	281.8	282.11	282.42	282.69	283	283.31	283.58	283.36	283.15	283.46	283.25	283.51	283.82	283.46	283.25	283.03	283.34	283.66	283.3	282.93	282.57	282.84	282.47	282.26
570	284.04	284.3	284.09	283.87	283.51	283.15	283.46	283.1	282.74	282.52	282.31	282.09	282.41	282.72	282.98	283.3	282.93	283.25	282.88	283.15	283.41	283.68	283.31	283.63	283.94	283.73	284.04	283.82	283.46	283.78	283.41	283.05	283.36	283.63	283.94	284.25	284.57	284.88	284.52	284.16	284.47	284.11	284.37	284.69	284.47	284.78	284.42	284.06	283.7
571	283.8	283.43	283.07	282.71	283.02	282.81	283.12	282.76	282.4	282.04	282.3	281.94	282.25	281.89	282.2	281.84	282.11	282.42	282.68	282.32	282.63	282.9	282.54	282.32	282.63	282.95	282.73	283.04	283.36	283	283.26	283.57	283.88	284.2	284.51	284.77	284.56	284.87	284.51	284.15	283.79	284.1	284.36	284	283.79	284.1	283.74	283.38	283.02
572	283.4	283.03	283.35	283.66	283.97	283.76	283.54	283.18	283.5	283.13	282.77	282.56	282.82	283.13	282.92	282.71	282.34	281.98	281.77	281.56	281.87	281.51	281.82	281.46	281.1	281.41	281.2	281.51	281.82	281.61	281.25	281.56	281.87	282.18	282.49	282.13	282.4	282.18	282.49	282.81	282.45	282.76	283.02	283.33	283.6	283.86	284.17	283.96	283.74
573	286.63	286.94	286.73	286.36	286.68	286.32	285.95	286.27	286.58	286.37	286.68	286.94	286.73	286.37	286.68	286.99	286.63	286.94	287.26	287.52	287.16	286.8	287.06	287.32	287.59	287.37	287.01	287.27	286.91	286.7	286.96	287.27	287.54	287.85	287.49	287.75	288.06	288.38	288.02	287.65	287.29	286.93	286.56	286.88	286.66	286.3	285.94	286.25	286.04
574	285.94	285.58	285.36	285.15	284.79	284.57	284.36	284.62	284.41	284.05	283.69	283.47	283.26	282.9	283.21	283.52	283.83	283.47	283.26	283.05	283.36	283.14	282.78	282.42	282.06	282.37	282.01	281.65	281.92	281.7	282.01	282.33	282.11	281.9	282.21	282.52	282.83	282.62	282.4	282.04	281.83	281.62	281.26	280.9	280.68	280.99	281.3	280.94	281.26
575	280.21	280.52	280.83	280.47	280.11	279.75	279.39	279.03	279.3	279.08	279.39	279.7	280.02	279.8	280.11	279.75	279.54	279.85	279.49	279.8	280.11	280.38	280.02	279.66	279.97	280.28	279.92	280.18	279.97	280.28	280.07	279.71	279.35	279.66	279.92	280.23	280.54	280.86	281.12	281.43	281.74	282	282.32	281.96	282.22	282.53	282.79	283.1	283.42
576	282.65	282.96	282.6	282.24	282.03	282.34	282.6	282.91	283.17	283.49	283.8	284.11	284.37	284.69	284.32	284.59	284.9	284.69	284.32	283.96	283.6	283.87	283.51	283.82	283.46	283.24	283.56	283.87	283.51	283.77	284.08	283.87	284.18	283.82	284.13	283.92	284.23	284.01	283.8	284.11	284.42	284.69	284.33	284.11	283.9	283.54	283.32	282.96	282.6
577	281.74	281.53	281.17	281.48	281.79	282.05	281.69	282	282.31	282.1	282.41	282.72	282.36	282.68	282.99	283.25	283.56	283.35	283.66	283.92	284.18	283.97	283.61	283.25	283.56	283.2	283.46	283.1	283.42	283.06	283.37	283.68	283.46	283.11	282.75	283.01	282.65	282.43	282.75	283.06	283.32	283.63	283.27	283.06	282.7	282.34	282.65	282.96	283.27
578	283.13	282.77	282.41	282.72	283.03	283.34	283.65	283.97	284.23	284.49	284.28	284.59	284.23	284.01	284.33	283.97	283.61	283.92	283.56	283.87	284.18	284.44	284.23	283.87	284.18	283.97	284.28	283.92	284.23	284.02	284.33	284.11	283.9	284.16	283.95	284.21	283.85	283.49	283.8	283.44	283.75	283.39	283.04	282.68	282.94	283.25	283.04	283.35	283.61
579	284.23	284.02	283.66	283.97	283.76	284.07	284.33	284.12	284.38	284.69	285	284.64	284.28	284.59	284.91	284.55	284.33	284.12	283.9	284.17	283.95	283.59	283.23	282.87	282.66	282.92	283.23	283.02	282.66	282.97	282.61	282.4	282.04	281.82	282.14	281.78	282.09	282.35	282.61	282.4	282.71	283.02	282.66	282.45	282.76	283.07	282.71	282.35	281.99
580	282.95	282.73	282.52	282.78	283.09	283.4	283.19	282.97	282.62	282.4	282.66	282.97	282.62	282.4	282.66	282.3	282.57	282.88	282.66	282.45	282.71	283.02	282.66	282.3	282.57	282.21	281.85	281.49	281.8	282.06	282.37	282.64	282.95	283.26	283.57	283.88	284.14	283.93	283.71	283.5	283.81	283.6	283.24	283.55	283.86	283.5	283.81	284.12	283.76
581	281.38	281.64	281.43	281.07	281.33	281.64	281.95	281.59	281.23	280.88	281.19	280.97	281.23	280.88	280.52	280.78	281.09	281.4	281.04	281.35	280.99	280.64	280.42	280.73	281.04	281.35	281.66	281.31	281.09	281.4	281.05	280.69	280.33	280.64	280.43	280.07	279.71	280.02	279.81	279.45	279.24	279.02	278.81	278.45	278.1	277.74	277.53	277.84	277.48
582	278.24	278.5	278.15	277.79	277.58	277.22	276.87	276.51	276.82	276.46	276.77	276.42	276.68	276.99	277.3	277.6	277.25	277.51	277.15	277.46	277.11	276.75	277.01	277.32	277.63	277.42	277.72	277.37	277.68	277.94	277.58	277.89	277.54	277.8	277.58	277.89	278.2	277.99	278.25	277.89	277.68	277.32	277.58	277.37	277.16	276.8	277.11	277.42	277.73
583	278.77	278.41	278.06	278.37	278.68	278.99	278.77	279.03	279.34	279.65	279.96	280.27	279.91	280.22	279.87	279.65	279.44	279.7	279.34	279.13	279.44	279.08	279.39	279.65	279.96	280.22	280.53	280.84	281.15	281.41	281.2	280.84	280.49	280.8	281.11	280.75	281.06	280.84	281.11	281.42	281.73	282.04	282.35	282.13	281.77	281.56	281.87	282.18	281.82
584	282.02	282.33	282.64	282.95	282.73	282.52	282.78	283.09	282.73	282.38	282.64	282.95	283.26	283.52	283.83	284.14	284.45	284.09	284.35	284.14	284.45	284.76	285.07	284.71	284.98	285.29	285.6	285.39	285.17	285.48	285.79	286.11	286.42	286.68	286.46	286.78	287.09	286.87	287.14	286.78	287.09	286.73	287.04	287.3	287.61	287.93	287.71	287.98	287.61
585	287.61	287.88	288.19	288.5	288.81	289.08	288.72	289.03	288.81	288.45	288.24	288.5	288.81	289.13	289.39	289.7	289.97	290.28	290.59	290.38	290.64	290.28	290.06	289.7	289.34	289.65	289.92	290.23	290.02	290.28	289.92	289.7	290.02	290.33	289.97	289.61	289.87	289.65	289.97	289.61	289.92	290.23	290.54	290.86	290.49	290.81	290.59	290.23	289.87
586	291.32	291.1	291.37	291.15	291.47	291.1	290.74	290.38	290.02	289.66	289.44	289.76	290.07	290.33	290.12	289.76	289.54	289.18	288.82	289.13	289.44	289.71	289.49	289.81	290.12	289.9	289.54	289.18	288.97	289.28	289.59	289.85	290.17	290.48	290.74	291.06	291.37	291.68	291.32	291.58	291.9	292.21	291.85	291.63	291.42	291.68	291.47	291.73	291.37
587	291.27	291.06	290.84	290.48	290.79	291.11	290.75	290.38	290.65	290.96	291.27	291.54	291.85	292.16	292.43	292.74	293.05	293.37	293	292.64	292.43	292.21	292.48	292.79	293.1	293.42	293.73	293.52	293.15	293.42	293.05	293.37	293.68	294	294.26	293.9	293.53	293.85	294.11	293.75	293.53	293.85	293.49	293.27	293.58	293.22	292.86	293.17	293.44
588	293.54	293.32	293.63	293.95	293.59	293.85	293.63	293.27	293.54	293.17	292.96	293.27	293.06	293.32	293.63	293.42	293.06	293.32	293.58	293.9	293.54	293.85	293.63	293.95	293.59	293.9	293.68	293.95	293.73	293.37	293.01	292.65	292.28	292.6	292.91	292.7	292.96	292.74	293.01	293.32	293.64	293.27	292.91	293.22	293.54	293.8	294.11	294.38	294.69
589	293.29	293.56	293.87	293.51	293.82	293.46	293.72	294.03	294.3	293.94	294.25	294.03	294.3	294.08	294.35	294.66	294.97	295.24	295.55	295.34	295.65	295.29	295.07	295.34	295.12	295.39	295.65	295.97	296.28	296.54	296.86	296.49	296.13	295.77	296.08	296.4	296.71	296.5	296.81	296.45	296.76	296.4	296.71	296.5	296.28	296.55	296.86	297.12	296.76
590	296.76	297.07	297.39	297.7	297.49	297.8	298.12	297.9	298.22	297.85	297.64	297.42	297.69	297.47	297.11	296.74	296.53	296.84	296.48	296.27	296.58	296.22	296	295.79	295.42	295.06	295.32	294.96	294.75	295.06	295.37	295.16	294.8	294.43	294.07	294.33	294.65	294.43	294.7	295.01	295.32	295.59	295.23	295.54	295.8	295.59	295.9	296.22	295.85
591	295.95	295.59	295.85	296.17	295.95	295.74	296	295.64	295.28	295.06	294.7	294.34	294.65	294.43	294.07	293.71	293.49	293.13	292.77	292.41	292.72	292.36	292.15	291.78	291.42	291.21	290.85	290.49	290.27	290.58	290.22	290.01	290.32	290.58	290.9	290.68	290.32	290.63	290.9	291.21	290.99	291.26	290.9	291.16	290.95	290.58	290.37	290.63	290.27
592	290.8	290.58	290.9	291.16	290.95	291.26	290.9	290.54	290.8	291.11	291.42	291.74	291.38	291.16	291.47	291.11	290.9	291.21	291	290.64	290.95	291.21	291.52	291.79	292.1	292.41	292.72	293.04	292.68	292.99	292.63	292.94	293.25	293.57	293.88	293.52	293.78	293.57	293.35	292.99	292.77	292.56	292.82	293.14	293.4	293.71	293.35	293.14	292.92
593	292	292.32	292.63	292.94	293.25	293.57	293.88	293.67	293.3	292.94	292.73	293.04	293.3	293.09	293.4	293.72	293.5	293.81	294.13	293.77	293.4	293.72	294.03	294.29	294.08	294.39	294.71	294.49	294.8	295.12	295.43	295.07	294.71	294.34	294.13	293.77	293.41	293.19	293.5	293.82	293.6	293.91	294.23	294.54	294.8	294.59	294.37	294.64	294.28
594	295.33	295.65	295.96	295.6	295.86	296.18	296.49	296.28	296.54	296.18	296.49	296.8	296.59	296.85	297.17	296.95	296.59	296.9	296.54	296.32	295.96	296.28	296.06	296.37	296.01	295.8	296.11	295.75	296.06	296.37	296.69	296.33	295.96	296.23	296.01	295.8	296.11	296.42	296.69	297	297.32	297.58	297.37	297.68	297.47	297.73	297.37	297.15	296.94
595	299.35	299.67	299.3	299.09	299.4	299.67	299.98	299.77	300.08	299.87	299.65	299.92	299.7	300.01	300.33	299.97	299.75	299.53	299.17	299.43	299.75	300.06	299.7	299.97	300.28	300.6	300.23	299.87	300.13	300.45	300.76	300.55	300.18	299.82	300.13	300.45	300.71	300.35	299.98	300.3	300.61	300.93	300.56	300.88	301.19	300.83	300.61	300.88	300.66
596	300.18	299.97	299.75	300.07	299.7	300.02	299.65	299.29	298.92	299.24	299.55	299.82	299.45	299.24	299.5	299.14	298.92	298.71	298.34	298.66	298.97	298.61	298.24	298.56	298.82	298.46	298.77	298.41	298.2	298.46	298.77	299.09	299.35	299.67	299.98	299.77	300.08	299.87	299.5	299.29	299.55	299.82	299.6	299.39	299.7	299.34	298.97	298.61	298.92
597	298.39	298.18	298.49	298.81	299.12	298.9	298.54	298.18	298.49	298.13	297.91	298.23	298.01	297.79	297.58	297.21	296.85	297.17	296.8	296.44	296.08	296.39	296.03	296.29	296.08	295.86	295.5	295.81	295.45	295.09	295.35	295.14	294.77	294.41	294.73	295.04	295.35	295.14	295.45	295.09	294.87	295.19	294.82	295.14	295.4	295.72	296.03	296.34	296.61
598	297.04	296.68	296.31	296.58	296.89	297.16	297.47	297.74	298	297.64	297.27	297.59	297.23	297.54	297.85	298.12	297.75	298.02	297.66	297.97	298.28	298.6	298.91	299.23	299.01	299.33	298.96	298.6	298.24	298.55	298.81	299.13	299.39	299.71	299.97	299.76	300.07	299.71	299.97	300.29	300.6	300.24	300.5	300.82	301.08	301.4	301.71	302.03	302.29
599	301.96	302.23	302.54	302.86	303.12	303.44	303.22	302.86	302.64	302.43	302.74	303.01	303.32	303.11	302.74	302.38	302.64	302.91	302.54	302.86	303.17	302.81	302.59	302.91	303.22	303.49	303.8	303.44	303.75	304.07	304.39	304.02	304.29	304.6	304.92	305.18	304.97	304.75	304.39	304.7	304.34	303.97	303.75	303.39	303.02	303.29	303.07	303.39	303.65
600	303.32	303.11	302.89	302.53	302.31	301.94	302.26	302.04	301.83	301.46	301.78	302.04	302.36	302.67	302.94	303.26	303.57	303.21	303.47	303.79	304.1	303.74	304	303.64	303.95	304.27	304.54	304.17	303.95	304.27	304.59	304.85	305.12	304.9	304.54	304.85	305.12	305.43	305.7	306.02	306.33	306.65	306.92	306.55	306.87	306.5	306.13	306.4	306.03
601	303.46	303.77	303.56	303.19	302.97	302.76	303.07	303.39	303.66	303.29	302.93	303.24	302.88	303.14	303.41	303.72	303.51	303.29	302.93	302.71	302.49	302.76	302.54	302.18	301.81	302.13	301.76	301.4	301.18	301.5	301.28	301.07	300.85	301.17	300.8	300.44	300.7	300.49	300.27	300.59	300.85	300.49	300.8	301.12	301.38	301.65	301.43	301.7	302.01
602	302.49	302.81	302.44	302.08	302.34	302.66	302.98	302.61	302.25	302.03	302.34	302.13	301.76	302.08	302.39	302.71	302.49	302.76	302.54	302.86	303.17	302.81	302.59	302.23	302.54	302.33	301.96	301.6	301.38	301.7	301.96	301.6	301.86	302.18	301.96	302.28	302.54	302.33	302.11	302.38	302.69	303.01	303.27	303.06	302.84	302.48	302.26	302.04	302.31
603	300.57	300.2	299.99	300.25	299.89	299.53	299.84	300.11	299.74	300.06	299.69	299.96	300.22	300.54	300.85	301.17	301.48	301.75	302.06	302.38	302.16	301.8	302.11	301.9	302.16	302.48	302.74	302.38	302.69	302.96	302.59	302.23	301.86	302.18	302.49	302.28	302.59	302.91	302.54	302.86	302.64	302.96	302.59	302.91	303.22	303.49	303.27	303.59	303.22
604	301.29	300.92	300.56	300.87	300.66	300.44	300.08	300.39	300.71	301.02	301.34	301.6	301.92	301.55	301.82	302.13	301.92	301.7	301.34	300.97	301.24	300.87	300.66	300.44	300.76	300.54	300.8	300.59	300.9	301.22	300.85	300.64	300.9	301.17	301.48	301.8	302.06	302.38	302.69	303.01	302.79	302.43	302.06	302.38	302.64	302.28	302.59	302.23	302.55
605	303.03	302.81	302.6	302.38	302.02	301.8	301.58	301.9	302.21	302.53	302.16	302.48	302.79	302.43	302.21	302.53	302.84	303.16	303.47	303.11	303.37	303.69	303.96	304.27	304.05	303.69	304	304.32	304.64	304.9	304.69	305	304.64	304.95	305.27	305.58	305.9	306.22	306.48	306.27	306.58	306.9	306.68	306.32	305.95	306.27	305.9	306.17	305.95
606	305.22	305.48	305.12	304.9	304.69	304.95	304.74	304.52	304.15	303.79	303.42	303.74	304.01	303.79	304.05	304.37	304.69	304.32	304.64	304.42	304.05	303.69	303.33	303.64	303.42	303.74	303.37	303.16	302.79	303.11	302.89	303.21	302.84	302.63	302.94	302.58	302.89	303.21	303.47	303.79	304.1	303.74	303.52	303.16	302.94	303.21	303.47	303.11	303.42
607	303.28	303.59	303.91	303.69	304.01	303.79	303.42	303.06	303.33	303.11	303.42	303.74	304.01	304.27	303.91	304.22	304.01	304.32	304.64	304.95	304.74	304.37	304.01	303.64	303.42	303.06	302.7	302.33	301.97	302.23	302.55	302.81	302.45	302.76	303.08	303.34	303.13	302.91	303.18	302.96	303.28	303.59	303.91	303.54	303.18	303.49	303.81	304.12	303.76
608	304.87	304.51	304.77	304.56	304.87	305.19	305.5	305.82	306.13	305.92	306.23	306.55	306.33	306.65	306.91	306.7	306.33	306.65	306.91	307.18	306.96	307.28	307.6	307.23	307.01	307.28	307.6	307.23	307.5	307.81	308.13	308.44	308.71	308.98	309.29	309.61	309.88	310.19	310.51	310.83	310.61	310.24	310.03	310.3	310.08	309.71	309.98	310.3	310.08
609	308.86	309.18	308.96	308.74	309.06	309.38	309.64	309.28	308.91	309.18	308.96	309.23	309.01	308.79	309.11	309.43	309.06	308.84	308.63	308.26	307.89	307.68	307.94	307.73	308.04	307.83	307.46	307.78	307.41	307.19	307.46	307.78	308.09	308.41	308.04	307.83	308.09	308.41	308.19	307.97	307.61	307.39	307.17	307.44	307.76	308.02	308.34	308.66	308.44
610	308.92	309.19	309.51	309.83	309.46	309.24	309.02	309.34	309.66	309.29	308.92	309.24	309.02	309.29	308.92	309.19	309.51	309.82	310.09	310.41	310.73	311.04	311.36	311.63	311.41	311.68	311.31	311.63	311.26	311.04	310.68	310.31	310.63	310.94	311.21	311.53	311.8	312.11	312.43	312.7	313.02	312.8	312.43	312.06	311.85	312.16	312.43	312.06	311.85
611	313.65	313.97	314.24	314.56	314.87	315.19	315.51	315.78	316.1	316.42	316.2	315.83	316.15	316.42	316.05	315.83	316.15	315.93	315.71	315.5	315.28	315.06	315.38	315.65	315.43	315.06	314.69	314.32	314.64	314.96	315.28	314.91	315.23	315.54	315.18	314.96	315.28	315.59	315.38	315.7	315.33	315.11	315.43	315.06	314.69	314.32	314.64	314.27	314.54
612	315.07	315.39	315.66	315.98	315.61	315.24	315.56	315.88	316.2	316.51	316.78	316.41	316.04	315.67	315.31	314.94	315.25	314.89	314.67	314.3	314.08	313.71	313.5	313.28	313.06	312.84	312.48	312.11	311.89	312.16	311.79	312.11	311.74	312.06	312.37	312.69	313.01	313.33	312.96	312.74	313.06	313.33	313.6	313.91	314.23	314.55	314.18	313.81	314.13
613	313.16	313.48	313.74	314.06	313.69	313.48	313.26	313.04	312.67	312.46	312.09	312.41	312.72	312.35	312.62	312.41	312.72	312.99	313.31	313.63	313.94	313.73	314.04	314.36	314.14	314.46	314.78	314.41	314.73	314.36	314.14	314.41	314.73	314.36	313.99	313.78	314.09	313.72	313.99	314.31	314.58	314.21	313.99	313.78	314.09	313.88	314.19	314.51	314.83
614	316.64	316.91	317.23	317.55	317.87	318.19	317.97	318.29	317.92	317.7	318.02	318.34	318.66	318.98	318.76	318.39	318.66	318.98	319.24	319.56	319.35	319.13	318.76	318.54	318.17	318.49	318.81	318.44	318.22	318.49	318.12	317.75	317.53	317.16	316.94	316.72	316.99	316.62	316.25	315.88	315.51	315.14	315.46	315.78	315.41	315.04	314.67	314.99	315.31
615	316.05	315.83	315.61	315.88	315.66	315.29	315.61	315.93	315.56	315.34	314.97	314.6	314.24	314.02	313.8	314.12	313.75	313.38	313.01	313.33	313.6	313.87	314.19	314.5	314.82	315.09	314.87	314.65	314.92	315.24	315.51	315.29	315.61	315.93	316.2	316.52	316.15	315.93	316.25	316.57	316.2	315.98	315.76	316.03	315.81	316.13	316.45	316.08	315.71
616	316.55	316.33	316.65	316.43	316.75	317.06	316.69	316.48	316.79	316.43	316.74	317.06	317.38	317.7	317.97	318.29	318.61	318.24	318.02	318.29	317.92	317.55	317.87	317.65	317.92	318.24	318.51	318.14	318.41	318.04	318.31	318.63	318.95	318.58	318.36	318.68	318.46	318.78	318.41	318.04	318.36	318.68	318.99	318.62	318.25	318.57	318.35	318.14	317.77
617	320.76	320.54	320.86	320.64	320.91	321.23	321.55	321.33	320.96	320.59	320.91	321.23	321.5	321.82	321.45	321.08	321.4	321.72	322.04	321.67	321.3	321.62	321.4	321.72	321.35	321.67	321.99	322.31	322.63	322.9	322.52	322.15	321.78	322.1	321.88	322.2	321.83	321.61	321.88	321.51	321.83	321.46	321.73	322	322.32	322.1	322.42	322.2	321.98
618	323.47	323.25	323.57	323.84	323.62	323.94	324.26	324.58	324.9	325.23	325.55	325.87	325.49	325.82	326.14	325.92	326.24	326.56	326.88	326.66	326.98	327.31	327.63	327.95	328.22	328	328.32	328.6	328.92	329.24	329.56	329.89	330.21	329.83	330.16	329.78	330.1	330.38	330.16	330.43	330.21	330.53	330.16	330.48	330.1	329.88	330.21	330.53	330.85
619	329.51	329.29	329.07	328.69	328.32	327.94	327.72	328.05	327.67	327.99	327.77	327.55	327.33	327.66	327.93	327.55	327.88	327.5	327.77	327.4	327.03	327.3	327.62	327.4	327.03	327.35	327.62	327.4	327.72	327.35	326.97	326.75	326.38	326.65	326.97	326.6	326.92	326.7	326.97	326.6	326.23	325.85	326.18	326.45	326.07	326.4	326.72	326.5	326.82
620	324.68	325	324.63	324.26	323.89	324.21	324.53	324.85	324.63	324.41	324.73	324.51	324.29	323.92	323.7	324.02	323.65	323.28	323.6	323.87	324.14	324.46	324.09	323.87	324.14	323.77	323.4	323.72	324.04	324.36	324.14	323.92	323.7	324.02	323.65	323.28	322.9	322.53	322.85	322.63	322.41	322.73	322.36	322.68	322.31	322.63	322.41	322.68	322.31
621	320.54	320.17	320.44	320.07	319.85	319.64	319.27	318.9	318.53	318.31	318.09	317.72	318.04	318.36	318.68	318.31	318.09	317.72	318.04	318.35	318.67	318.3	318.62	318.94	319.21	319.53	319.31	318.94	318.57	318.89	319.21	318.99	319.31	319.09	318.72	318.99	319.31	319.09	318.72	318.5	318.77	318.4	318.03	318.3	318.08	317.86	318.13	318.45	318.72
622	315.92	315.56	315.19	314.97	315.29	314.92	314.55	314.33	314.65	314.97	315.29	314.92	314.7	315.02	314.8	314.58	314.21	313.99	314.26	314.58	314.21	314.53	314.8	315.12	314.75	314.53	314.31	314.09	314.41	314.04	313.67	313.99	314.26	314.53	314.16	314.48	314.8	314.43	314.7	314.97	315.28	315.6	315.92	315.7	316.02	316.29	315.92	316.19	315.97
623	318.37	318	318.32	318.1	317.73	317.51	317.83	318.15	317.93	317.56	317.88	317.66	317.29	317.61	317.39	317.71	317.49	317.12	316.9	316.68	316.46	316.73	316.51	316.14	315.78	315.56	315.19	315.51	315.14	315.46	315.09	314.72	314.5	314.77	314.41	314.72	315.04	315.36	315.68	315.99	315.77	316.09	316.41	316.73	317.05	316.68	317	316.78	317.05
624	316.26	315.89	315.67	315.45	315.09	314.72	314.99	314.62	314.4	314.18	314.5	314.82	314.45	314.23	314.01	313.79	313.57	313.35	313.62	313.4	313.67	313.99	314.31	313.94	313.72	313.35	312.99	312.77	312.55	312.33	312.65	312.92	312.55	312.18	311.96	312.23	312.5	312.13	312.45	312.77	312.4	312.04	312.35	312.62	312.25	311.89	311.67	311.94	311.57
625	310.89	310.67	310.45	310.23	310.01	309.65	309.28	308.92	309.23	309.01	309.33	309.65	309.91	310.23	309.86	309.65	309.43	309.21	308.99	309.3	309.62	309.94	309.57	309.35	309.62	309.26	309.04	309.35	308.99	308.77	309.04	308.67	308.99	308.62	308.4	308.18	308.45	308.09	308.36	308.67	308.45	308.77	309.08	309.4	309.04	309.3	308.94	309.25	309.57
626	308.5	308.81	308.59	308.91	308.55	308.18	307.82	308.09	308.4	308.72	308.5	308.81	308.45	308.76	309.08	308.72	308.35	308.67	308.45	308.76	309.08	309.4	309.03	309.35	309.61	309.93	310.25	310.56	310.88	310.66	310.98	310.61	310.25	309.88	309.52	309.3	308.93	309.25	309.52	309.78	310.1	310.37	310.68	311	311.27	311.54	311.85	311.63	311.41
627	309.86	309.49	309.13	308.91	308.69	309	309.27	308.91	308.69	308.47	308.1	307.88	307.66	307.3	306.94	306.72	306.5	306.28	306.55	306.86	306.64	306.42	306.74	307.01	307.32	306.96	306.74	306.37	306.69	307	307.32	307.59	307.9	307.54	307.18	306.96	306.59	306.91	306.69	306.32	306.11	305.89	305.67	305.98	306.25	306.52	306.83	306.47	306.25
628	308.68	308.32	307.95	307.73	307.51	307.15	307.46	307.1	306.88	306.66	306.3	306.08	305.71	305.49	305.27	305.59	305.22	305.49	305.81	306.12	306.44	306.75	307.02	306.66	306.44	306.22	305.85	306.17	305.81	306.12	306.39	306.71	307.02	307.34	306.97	307.29	307.6	307.24	307.02	307.29	307.6	307.92	308.19	308.5	308.28	308.06	308.38	308.7	308.48
629	308.96	309.28	309.6	309.23	309.5	309.82	310.13	310.45	310.72	311.04	311.3	310.94	311.21	310.84	310.48	310.79	310.43	310.7	311.01	310.65	310.43	310.74	310.38	310.16	309.94	310.26	310.52	310.79	311.11	310.89	310.67	310.3	310.08	309.86	310.18	309.96	309.74	310.06	309.84	309.47	309.11	309.42	309.74	310.06	309.69	310.01	309.64	309.28	308.91
630	309.4	309.72	309.35	309.67	309.3	309.57	309.89	309.52	309.79	310.06	309.84	309.62	309.94	309.72	310.03	310.35	310.67	310.3	310.57	310.2	310.52	310.79	310.57	310.84	311.11	310.89	310.67	310.94	311.25	311.52	311.79	311.42	311.74	312.06	312.38	312.64	312.91	313.18	312.96	313.28	313.6	313.38	313.69	313.96	313.74	314.06	314.33	314.65	314.43
631	315.06	315.38	315.7	316.02	316.33	316.65	316.97	316.6	316.92	317.24	316.87	317.19	317.51	317.83	318.15	318.46	318.78	318.56	318.19	317.82	318.1	318.37	318.15	318.46	318.1	317.73	317.36	317.14	316.92	317.24	317.55	317.87	317.65	317.97	317.6	317.38	317.01	317.33	317.65	317.92	318.24	318.56	318.83	318.46	318.78	318.41	318.73	319.05	319.37
632	319.07	318.7	319.02	318.8	319.07	319.34	319.66	319.98	319.76	320.08	319.86	319.64	319.27	318.9	319.22	319.54	319.17	318.8	319.12	318.75	319.02	319.29	319.61	319.39	319.71	320.02	319.66	319.97	319.61	319.92	319.56	319.19	318.82	319.14	318.77	319.04	319.36	319.63	319.26	318.89	318.52	318.84	318.47	318.79	318.57	318.2	318.52	318.3	318.62
633	318.81	319.13	319.4	319.04	319.31	319.09	319.4	319.72	320.04	320.36	320.68	320.95	321.22	320.85	321.17	321.49	321.81	321.59	321.37	321.69	322.01	321.64	321.96	322.27	321.9	321.68	322	321.63	321.26	321.58	321.36	321.68	322	322.32	322.59	322.37	322.64	322.96	323.23	323.55	323.87	324.19	324.46	324.24	324.56	324.19	323.97	324.29	324.07
634	324.27	323.9	323.53	323.16	323.48	323.11	323.43	323.06	323.38	323.7	323.97	324.29	324.07	323.7	324.02	323.79	323.57	323.89	324.21	323.99	324.31	324.63	324.95	324.58	324.9	325.17	325.49	325.81	326.14	326.41	326.73	326.51	326.29	326.61	326.23	326.01	325.64	325.96	325.74	326.06	326.38	326.01	326.33	325.96	326.23	326.5	326.78	327.05	327.37
635	325.24	325.51	325.83	325.61	325.93	326.2	326.52	326.15	326.47	326.79	326.42	326.74	326.37	326	325.63	325.41	325.19	324.97	325.24	325.56	325.83	326.1	325.73	326.05	325.83	326.15	326.47	326.25	326.57	326.35	326.62	326.25	326.03	325.66	325.98	325.61	325.24	324.87	324.64	324.96	325.28	325.06	324.69	324.32	324.59	324.87	324.49	324.81	325.13
636	325.03	324.66	324.98	324.61	324.93	324.71	324.34	323.97	324.29	323.92	324.24	324.02	324.34	324.61	324.39	324.02	324.34	323.97	323.75	323.38	323.16	323.48	323.8	323.58	323.89	323.53	323.16	323.47	323.11	323.42	323.2	322.83	322.61	322.88	322.66	322.98	322.76	322.39	322.71	323.03	323.35	323.67	323.99	323.62	323.4	323.72	324.04	323.67	323.3
637	321.77	321.55	321.87	321.5	321.13	321.4	321.72	321.99	321.77	322.04	322.36	322.68	322.31	322.09	321.87	321.5	321.13	320.91	320.54	320.86	320.64	320.91	320.54	320.32	319.95	320.27	320.05	320.37	320	320.32	319.95	319.73	320.05	319.68	319.46	319.24	319.51	319.78	320.1	320.42	320.73	320.37	320.68	320.32	320.1	320.41	320.19	320.51	320.14
638	320.53	320.17	319.95	320.26	320.58	320.9	321.22	320.85	320.48	320.12	320.43	320.75	321.07	321.39	321.17	320.8	321.12	320.9	321.22	321.49	321.27	321.58	321.85	322.17	321.95	322.22	322.54	322.17	321.8	321.44	321.22	320.99	321.27	321.04	320.68	320.31	320.58	320.36	320.68	320.31	320.09	319.72	319.35	319.13	318.91	319.23	319.55	319.82	320.14
639	318.91	318.54	318.86	318.49	318.27	318.59	318.22	317.85	317.63	317.95	318.22	318.54	318.86	319.13	318.91	318.68	318.32	318.1	317.73	317.36	317.63	317.9	318.17	318.44	318.71	318.35	318.66	318.98	319.3	319.08	319.4	319.03	319.35	319.66	319.98	319.62	319.93	320.2	319.98	320.3	320.62	320.4	320.67	320.99	320.62	320.25	320.57	320.35	320.67
640	321.25	320.89	321.2	321.52	321.15	321.47	321.1	321.42	321.06	320.69	320.32	320.64	320.96	321.27	321.59	321.91	322.18	322.5	322.28	322.6	322.38	322.7	323.01	323.33	323.65	323.97	323.6	323.23	323.55	323.18	322.81	323.13	323.45	323.77	323.4	323.03	323.3	322.94	323.25	322.89	323.2	323.52	323.79	323.42	323.74	324.06	324.38	324.65	324.92
641	327.43	327.75	327.38	327.65	327.28	327.6	327.38	327.7	328.02	327.65	327.97	328.29	328.61	328.93	328.71	328.34	327.97	328.29	327.92	327.69	327.47	327.1	327.42	327.2	327.52	327.15	327.47	327.79	327.42	327.74	328.06	328.38	328.7	329.02	329.29	329.07	329.34	328.97	328.75	329.07	328.7	329.02	328.65	328.97	328.75	329.02	328.8	329.12	329.44
642	329.49	329.81	329.44	329.71	330.03	330.3	330.57	330.89	331.21	331.49	331.81	331.59	331.86	331.49	331.81	332.13	331.76	332.08	332.4	332.03	331.81	331.58	331.86	331.48	331.76	331.54	331.31	331.59	331.91	331.54	331.81	331.44	331.76	332.08	332.4	332.67	332.99	333.31	333.59	333.86	333.64	333.91	334.23	334.01	334.33	333.96	334.23	334.55	334.18
643	336.31	335.94	336.21	336.49	336.11	335.74	336.06	335.69	336.01	336.28	336.61	336.23	335.86	336.13	336.45	336.78	337.1	337.37	337.69	338.02	337.79	338.07	338.39	338.66	338.29	338.07	337.85	338.17	337.79	338.12	338.44	338.76	339.03	339.36	339.68	340	339.63	339.41	339.18	339.46	339.78	340.1	339.88	340.21	339.98	339.76	339.39	339.71	340.03
644	342.47	342.1	342.42	342.74	342.37	342.15	342.42	342.04	341.67	341.45	341.22	341	340.78	340.41	340.03	339.81	339.59	339.36	339.64	339.26	339.59	339.91	340.18	339.96	340.24	339.86	340.18	340.46	340.78	341.06	340.83	341.16	340.93	341.21	341.53	341.81	342.13	342.45	342.78	343.05	342.83	343.15	342.93	342.56	342.18	342.45	342.78	342.56	342.83
645	342.82	343.15	343.42	343.2	343.52	343.85	343.47	343.8	343.42	343.2	342.97	342.75	343.08	343.4	343.72	343.5	343.13	343.45	343.77	344.05	344.37	344.65	344.43	344.7	345.03	344.8	344.43	344.2	344.48	344.1	344.43	344.7	344.98	345.3	345.63	345.95	345.57	345.35	345.63	345.25	344.87	345.2	345.52	345.14	344.77	344.39	344.71	344.49	344.27
646	345.02	345.29	345.07	344.69	344.32	343.94	344.22	344.54	344.32	343.94	343.56	343.89	343.67	343.29	342.91	343.19	342.96	343.24	342.86	342.49	342.81	343.13	342.76	343.08	343.41	343.18	343.51	343.13	343.46	343.73	343.35	342.98	343.3	343.63	343.95	343.73	343.5	343.13	343.45	343.78	343.55	343.33	343.11	342.89	343.21	343.48	343.81	343.43	343.06
647	343.85	343.48	343.8	344.13	344.45	344.23	344.5	344.28	343.9	343.53	343.8	343.58	343.85	344.18	343.96	344.28	344.6	344.38	344.66	344.28	343.9	343.68	343.3	343.63	343.95	344.28	344.6	344.93	344.7	344.98	345.3	345.58	345.9	346.23	346.5	346.83	346.45	346.07	346.4	346.72	346.35	346.12	346.45	346.77	347.1	346.72	346.34	345.96	346.29
648	346.13	345.76	345.53	345.81	345.43	345.06	344.68	344.95	344.58	344.2	344.52	344.3	344.63	344.95	345.27	345.05	344.67	344.45	344.23	344.55	344.18	344.5	344.12	343.9	343.68	344	344.33	344.6	344.93	345.25	345.03	345.3	345.63	345.95	346.23	345.85	345.47	345.75	345.53	345.8	345.43	345.75	346.07	346.35	346.13	345.9	346.23	346.55	346.88
649	345.93	346.21	346.53	346.86	347.13	346.75	347.08	347.35	346.98	346.6	346.87	346.65	346.43	346.7	347.03	346.65	346.93	346.7	346.48	346.76	346.53	346.81	346.43	346.05	346.38	346.66	346.43	346.76	347.03	347.36	347.68	347.96	348.28	348.61	348.23	348.51	348.78	348.4	348.73	349.06	349.33	348.95	349.28	349.55	349.33	349.61	349.93	350.26	349.88
650	348.68	348.45	348.78	349.1	348.73	349.05	349.38	349.7	349.48	349.26	348.88	348.5	348.28	348.05	348.38	348.65	348.98	348.6	348.88	348.5	348.78	349.05	349.38	349.15	349.43	349.76	350.08	350.41	350.73	350.51	350.79	351.11	351.44	351.06	351.34	351.66	351.28	351.06	350.84	350.61	350.89	350.67	350.44	350.06	349.84	350.12	349.74	350.06	349.84
651	350.44	350.21	349.99	350.32	349.94	349.56	349.89	350.16	350.49	350.11	350.38	350.71	351.04	350.66	350.98	351.31	351.64	351.41	351.19	350.81	351.09	351.41	351.74	352.06	352.39	352.67	352.99	353.27	353.05	352.67	352.29	352.06	351.68	352.01	352.29	352.56	352.34	352.67	352.99	352.61	352.23	352.56	352.34	352.66	352.28	352.06	351.84	352.16	352.49
652	353.54	353.87	353.64	353.92	353.54	353.87	354.14	354.42	354.7	355.03	355.3	355.58	355.91	356.24	355.85	356.18	356.46	356.24	356.51	356.13	356.46	356.74	356.35	356.13	356.41	356.03	356.35	355.97	356.3	356.08	356.4	356.18	355.8	355.58	355.35	354.97	354.75	355.03	355.3	355.63	355.96	356.24	356.56	356.18	356.46	356.79	357.11	356.89	357.17
653	358.43	358.05	358.37	358.7	358.48	358.1	357.71	358.04	357.66	357.99	357.61	357.93	358.26	358.59	358.87	359.2	359.52	359.85	359.47	359.75	359.52	359.3	359.58	359.2	358.81	359.14	359.47	359.8	360.12	359.9	359.68	359.29	359.62	359.24	359.52	359.14	359.46	359.74	359.36	358.98	359.26	359.58	359.86	360.19	360.52	360.29	360.07	359.85	360.17
654	361.27	361.6	361.93	361.7	362.03	361.81	361.58	361.2	360.98	360.59	360.92	360.54	360.87	361.2	361.52	361.14	360.92	360.53	360.86	361.14	361.47	361.8	362.13	362.46	362.07	362.4	362.73	363.06	363.39	363.16	363.49	363.11	362.88	362.5	362.12	361.89	362.22	362.55	362.88	363.16	362.93	363.26	363.04	363.37	363.7	363.31	363.64	363.97	364.3
655	363.18	362.8	362.58	362.9	363.18	362.8	362.42	362.74	362.52	362.3	361.91	361.69	362.02	362.3	362.63	362.24	361.86	361.63	361.41	361.69	361.31	361.08	360.7	360.98	360.75	361.08	360.7	360.32	359.93	359.55	359.88	360.16	360.49	360.76	360.38	360.16	360.49	360.81	360.59	360.92	360.54	360.31	360.64	360.97	361.3	361.62	361.24	361.57	361.85
656	362.45	362.78	363.11	362.73	363.05	362.83	362.61	362.22	362.55	362.17	362.45	362.78	363.1	362.72	362.5	362.82	363.1	363.43	363.76	364.09	364.37	364.7	365.03	364.8	364.58	364.2	364.47	364.25	363.87	364.2	363.81	364.09	363.87	364.2	363.81	364.09	363.71	364.04	364.36	364.69	365.02	364.8	365.08	365.41	365.69	366.02	365.63	365.41	365.18
657	366.24	366.57	366.19	365.8	366.13	366.41	366.74	366.35	365.97	365.59	365.36	364.98	364.59	364.21	364.54	364.16	363.93	363.71	364.04	364.36	364.14	364.47	364.09	363.86	363.64	363.92	363.53	363.81	363.43	363.76	363.37	363.7	363.32	362.94	363.21	363.54	363.87	364.2	364.53	364.86	364.47	364.25	364.58	364.36	364.63	364.91	365.19	365.47	365.09
658	364.98	364.59	364.37	363.99	363.6	363.38	363	363.32	363.65	363.98	364.31	364.09	363.86	363.64	363.25	362.87	363.15	363.43	363.05	362.66	362.99	363.27	363.55	363.17	363.49	363.77	364.1	364.43	364.76	365.09	364.7	365.03	365.31	365.59	365.21	365.53	365.86	366.19	366.52	366.85	366.63	366.4	366.02	365.64	365.96	365.58	365.86	366.19	366.52
659	366.52	366.13	365.91	365.53	365.14	365.42	365.2	365.48	365.09	364.87	364.48	364.81	365.14	364.92	365.2	364.81	364.59	364.21	363.82	363.44	363.06	362.68	363	362.78	363.11	362.88	363.21	363.54	363.87	363.64	363.97	364.3	364.08	364.41	364.73	364.51	364.84	365.17	365.5	365.83	366.15	366.48	366.1	366.43	366.71	367.04	366.65	366.43	366.04
660	366.39	366	365.62	365.24	365.52	365.84	366.17	365.79	366.12	365.73	366.01	365.79	365.41	365.02	364.8	365.13	364.74	365.07	364.85	364.47	364.24	364.02	363.64	363.96	363.58	363.2	362.98	363.3	363.63	363.25	363.53	363.15	362.92	363.2	362.82	362.59	362.21	362.54	362.32	362.59	362.92	363.25	363.58	363.91	363.68	364.01	364.34	364.67	364.28
661	363.51	363.29	363.07	362.68	363.01	362.79	363.12	362.73	362.51	362.84	362.46	362.23	362.51	362.13	362.46	362.07	361.69	362.02	362.3	362.07	362.4	362.18	362.51	362.83	362.45	362.07	361.69	361.31	361.63	361.96	362.29	362.62	362.39	362.72	362.34	362.67	362.99	363.27	363.05	363.33	363.1	363.43	363.71	364.04	363.81	364.14	363.76	363.38	362.99
662	363.8	364.08	363.7	363.32	362.94	363.26	363.59	363.92	363.69	364.02	363.8	364.13	364.45	364.78	365.11	364.73	365.06	364.83	365.16	364.78	365.11	365.43	365.76	365.54	365.87	365.48	365.26	364.88	365.16	365.48	365.1	364.72	364.34	364.62	364.23	363.85	364.18	364.46	364.78	364.4	364.68	364.46	364.78	365.11	365.44	365.77	365.54	365.87	366.2
663	365.64	365.26	365.59	365.91	366.24	366.02	365.79	365.41	365.19	365.47	365.24	365.57	365.9	366.23	366	365.78	365.39	365.17	365.5	365.12	365.44	365.77	366.1	365.88	365.65	365.93	365.71	366.04	366.36	366.64	366.92	366.7	366.47	366.25	366.58	366.86	367.19	367.51	367.79	368.07	367.69	367.46	367.24	366.86	366.63	366.91	366.69	367.02	367.34
664	367.05	366.66	366.99	367.32	367.65	367.98	368.31	368.64	368.41	368.19	368.52	368.29	368.62	368.95	369.23	369.56	369.89	369.67	369.44	369.72	369.5	369.78	370.11	370.39	370.67	370.95	370.72	370.5	370.11	370.44	370.77	371.1	371.43	371.76	372.04	371.82	371.59	371.21	371.54	371.82	371.43	371.21	370.82	371.15	370.93	370.54	370.87	370.49	370.77
665	371.88	372.16	372.49	372.77	372.39	372.72	373.05	373.38	373.71	373.32	373.1	372.71	372.48	372.26	372.54	372.87	373.2	373.53	373.15	372.76	372.53	372.86	373.15	372.92	372.69	372.31	372.64	372.97	373.3	373.08	373.41	373.02	373.35	373.63	373.96	373.74	374.07	373.68	374.01	373.63	373.91	374.24	374.57	374.9	374.67	374.96	375.29	375.06	375.39
666	374.56	374.34	374.11	374.44	374.06	374.39	374.72	375.05	375.38	374.99	375.27	375.61	375.94	375.55	375.88	375.49	375.78	375.55	375.83	376.16	376.49	376.83	376.44	376.21	375.83	375.44	375.21	375.54	375.88	375.65	375.42	375.2	374.81	374.42	374.76	374.53	374.86	375.19	374.97	375.3	374.91	375.24	375.57	375.9	375.52	375.13	374.9	375.19	375.52
667	376.94	377.27	377.61	377.22	377.5	377.83	378.16	378.5	378.27	378.6	378.21	378.55	378.83	379.16	379.49	379.77	379.39	379.67	379.28	379.56	379.89	380.23	380.51	380.28	380.62	380.9	380.51	380.79	380.4	380.74	381.07	381.4	381.73	382.02	381.79	381.4	381.73	381.34	381.68	381.96	381.73	381.51	381.84	381.45	381.06	381.34	381.68	382.01	382.34
668	381.67	382	381.78	381.39	381	380.77	381.11	380.72	381.05	380.82	381.11	380.88	381.16	380.94	381.22	381.5	381.11	380.89	381.22	381.55	381.16	381.44	381.06	381.39	381	380.77	381.11	381.44	381.05	381.38	381.66	382	381.61	381.22	381.55	381.88	381.66	381.99	381.76	382.1	382.43	382.04	381.65	381.98	381.76	382.04	382.37	382.15	382.48
669	385.09	385.38	385.71	386.05	386.33	385.94	386.22	385.83	386.16	385.77	385.38	384.99	385.28	385.61	385.38	385.72	386.05	386.38	386.16	385.77	385.54	385.15	385.48	385.09	384.7	384.48	384.76	385.09	385.43	385.71	386.04	385.82	386.15	385.76	385.37	385.14	384.92	385.2	384.81	385.09	385.43	385.76	386.09	386.43	386.2	385.81	385.42	385.75	385.53
670	385.46	385.07	384.85	385.18	384.96	384.73	385.06	385.4	385.01	384.62	384.9	385.23	385.57	385.9	386.18	386.52	386.85	387.18	387.47	387.8	388.08	387.69	388.03	388.36	388.69	388.3	388.08	388.41	388.02	387.63	387.24	387.57	387.18	387.52	387.12	386.9	387.18	386.79	387.07	387.36	387.69	388.03	388.36	388.69	389.03	389.36	388.97	389.25	389.59
671	390.2	389.97	390.26	390.03	389.8	389.41	389.75	389.35	389.13	388.74	388.35	387.95	387.56	387.34	386.95	387.23	387.56	387.17	387.46	387.07	387.35	387.68	388.02	387.79	388.07	387.68	387.29	386.9	386.51	386.85	387.13	386.74	387.07	387.4	387.74	388.02	388.36	388.69	388.97	389.31	389.64	389.41	389.7	389.47	389.24	389.58	389.19	389.52	389.86
672	389.41	389.74	390.08	390.41	390.75	391.08	390.85	391.14	390.91	391.2	391.53	391.14	391.42	391.03	391.31	391.65	391.98	392.27	392.55	392.32	392.66	392.94	392.72	392.49	392.1	391.71	392.04	392.37	392.71	393.04	392.65	392.26	391.87	391.64	391.41	391.75	392.03	392.37	392.14	391.91	392.25	392.58	392.87	393.2	392.98	393.31	393.65	393.98	394.32
673	394.81	394.42	394.75	394.36	394.7	394.3	394.64	394.25	394.53	394.87	395.2	395.54	395.87	396.21	395.98	396.31	396.6	396.88	397.17	396.77	397.11	397.45	397.05	397.39	397.67	398.01	398.29	397.9	397.51	397.11	397.45	397.73	397.34	396.94	397.28	397.62	397.22	396.83	397.16	397.5	397.27	397.05	396.82	396.59	396.2	395.97	396.31	395.92	395.52
674	393.66	394	394.33	393.94	393.55	393.15	392.76	393.1	393.43	393.77	394.1	394.43	394.04	393.82	393.42	393.76	394.09	394.43	394.2	394.54	394.87	394.64	394.25	393.86	393.47	393.8	393.41	393.02	392.63	392.96	393.25	393.02	393.35	393.69	393.46	393.24	392.84	392.62	392.95	393.29	393.06	393.39	393.73	393.34	393.67	393.28	393.61	393.9	394.23
675	394.17	393.94	393.71	394.05	394.38	394.72	394.33	394.66	394.27	394.55	394.84	395.17	395.51	395.28	394.89	395.22	394.83	394.6	394.38	394.71	395.05	395.38	395.72	396.05	395.82	396.11	396.39	396	395.61	395.89	396.23	395.83	396.12	395.73	395.33	394.94	394.55	394.32	393.93	394.27	394.6	394.21	394.54	394.88	395.21	395.55	395.83	396.11	396.4
676	397.4	397.74	398.07	398.41	398.02	398.35	397.96	398.24	398.53	398.3	398.07	398.41	398.02	398.35	398.12	398.41	398.74	398.35	398.69	398.46	398.8	399.13	398.9	399.24	398.85	398.45	398.74	399.07	399.41	399.69	400.03	399.8	400.09	400.42	400.76	401.09	401.43	401.03	400.81	400.58	400.92	401.2	401.54	401.87	401.48	401.82	402.15	402.49	402.09
677	401.58	401.92	402.25	401.86	402.2	402.53	402.87	403.2	402.98	402.58	402.19	402.52	402.13	402.41	402.75	402.52	402.3	401.9	401.68	402.01	402.3	402.63	402.97	402.58	402.91	402.68	403.02	403.36	403.69	404.03	403.64	403.41	403.01	403.35	403.64	403.41	403.01	403.35	403.12	403.41	403.18	402.95	402.56	402.9	402.5	402.84	403.17	402.78	402.55
678	402.6	402.94	403.23	402.83	403.17	403.5	403.11	402.71	402.32	402.66	402.43	402.2	401.98	401.58	401.87	402.2	402.54	402.31	401.92	401.69	402.03	401.63	401.24	400.84	401.18	400.95	400.73	401.06	401.4	401	401.34	400.95	401.23	401.57	401.34	401.11	401.45	401.22	400.83	401.11	401.45	401.78	401.39	401.73	401.5	401.78	401.56	401.33	401.67
679	401.94	402.27	402.61	402.21	402.55	402.16	402.44	402.78	403.11	403.4	403	402.61	402.22	402.55	402.32	401.93	402.27	402.6	402.21	402.49	402.78	402.38	401.99	402.27	402.61	402.38	402.16	401.93	402.27	401.87	401.64	401.25	400.86	400.63	400.24	400.57	400.18	399.95	399.56	399.84	400.18	400.46	400.07	400.41	400.01	400.35	400.68	400.46	400.06
680	398.54	398.32	398.09	398.42	398.03	398.32	397.92	398.21	398.49	398.27	398.6	398.88	399.22	398.83	398.43	398.21	398.54	398.83	399.11	399.45	399.05	398.66	398.43	398.77	399.1	398.71	399.05	399.38	398.99	398.6	398.2	397.81	398.15	398.48	398.82	399.1	398.87	399.21	399.49	399.1	399.43	399.77	399.38	398.98	398.59	398.2	397.81	397.42	397.75
681	394.79	394.4	394.01	393.62	393.39	393.16	393.5	393.11	393.44	393.77	394.11	394.44	394.21	393.99	394.32	394.1	394.38	394.71	395.05	395.38	395.66	396	396.33	396.66	396.27	396.05	395.82	396.15	395.76	396.1	395.71	395.32	395.65	395.98	396.27	395.88	395.65	395.42	395.76	396.09	396.42	396.03	395.64	395.42	395.75	395.52	395.86	395.47	395.08
682	397.02	397.36	397.13	396.74	397.07	396.68	396.29	396.62	396.96	397.24	397.58	397.35	397.12	396.73	396.34	395.95	396.28	396.06	395.67	395.28	395.05	394.82	394.43	394.21	394.49	394.82	394.43	394.04	393.82	393.43	393.04	392.81	392.42	392.03	392.37	391.98	391.59	391.2	391.53	391.14	391.43	391.76	392.09	392.42	392.71	393.04	393.37	393.7	393.31
683	393.04	393.32	393.09	392.87	393.2	392.81	392.42	392.71	392.48	392.81	392.42	392.03	391.65	391.98	391.59	391.87	392.2	392.54	392.82	392.43	392.71	393.04	393.38	392.99	392.6	392.93	393.26	393.6	393.21	393.49	393.82	394.15	393.93	394.21	394.49	394.83	394.6	394.88	394.66	394.94	394.71	395.05	394.66	394.94	395.27	394.88	395.22	394.99	394.76
684	395.06	394.83	395.11	394.73	395.06	395.34	394.95	394.56	394.89	395.18	395.51	395.28	395.06	394.83	395.17	394.78	394.39	394.16	393.94	394.22	393.99	393.6	393.21	393.55	393.16	392.77	393.1	393.38	392.99	392.77	393.1	393.38	393.66	393.95	394.28	394.61	394.89	394.67	394.28	394.56	394.89	395.23	395.56	395.89	395.67	395.44	395.72	395.5	395.11
685	395.45	395.06	395.4	395.01	395.34	395.11	395.4	395.73	396.01	396.34	396.12	396.45	396.73	397.07	396.68	397.01	396.62	396.9	397.24	397.57	397.34	397.63	397.4	397.68	397.97	397.58	397.91	397.68	398.02	397.79	398.12	397.73	398.07	397.84	398.12	398.46	398.79	398.4	398.73	399.07	399.4	399.18	399.51	399.84	399.62	399.95	400.29	400.57	400.9
686	400.96	400.73	401.06	401.4	401.73	401.34	401.62	401.96	401.57	401.85	402.18	402.47	402.8	403.14	402.91	403.25	403.53	403.87	403.64	403.25	403.58	403.36	402.96	402.57	402.18	402.51	402.85	403.13	402.9	403.19	403.47	403.25	403.02	403.36	403.69	403.3	402.9	403.24	403.57	403.35	403.63	403.41	403.69	403.46	403.8	404.13	404.47	404.24	404.53
687	407.16	406.77	406.54	406.88	406.48	406.82	407.1	407.44	407.04	407.33	407.66	407.95	408.29	408.62	408.91	409.19	408.8	408.4	408.01	408.29	408.63	408.91	409.25	409.02	409.36	409.64	409.42	409.7	409.99	409.59	409.88	409.48	409.82	410.16	410.44	410.21	410.55	410.16	409.93	409.53	409.14	408.91	408.69	408.97	408.58	408.18	407.79	407.56	407.9
688	406.76	406.37	406.65	406.99	406.59	406.88	407.21	406.82	406.59	406.37	406.7	406.48	406.25	405.86	405.63	405.4	405.74	405.51	405.85	406.13	406.47	406.8	406.41	406.18	406.47	406.8	407.14	406.91	407.2	407.53	407.87	408.2	408.54	408.15	407.75	408.09	408.42	408.71	408.31	408.65	408.99	409.32	409.66	410	410.33	410.11	410.44	410.22	409.82
689	407.95	407.56	407.33	407.66	408	408.34	408.67	408.96	408.56	408.17	408.45	408.06	407.83	408.17	408.5	408.28	408.05	408.39	408.72	409.06	409.4	409.68	410.02	410.35	409.96	409.56	409.85	410.19	410.52	410.13	409.9	409.51	409.28	409.05	409.39	409.67	409.28	408.88	409.22	408.83	408.6	408.37	407.98	408.31	407.92	407.69	407.47	407.8	407.41
690	405.83	406.17	405.78	405.38	405.72	405.33	405.1	405.38	405.67	406	406.34	405.95	405.72	406	405.61	405.38	405.67	405.28	404.88	404.66	404.43	404.76	405.1	405.43	405.21	404.82	404.42	404.03	403.64	403.41	403.02	402.63	402.24	402.01	401.78	402.12	401.73	401.34	401.67	401.95	401.56	401.17	401.45	401.06	400.84	401.17	401.5	401.84	401.61
691	400.43	400.76	401.1	400.87	401.2	400.81	401.15	400.76	401.09	401.37	401.66	401.99	401.6	401.21	400.82	400.59	400.87	401.21	401.54	401.88	402.16	402.49	402.83	402.44	402.04	401.65	401.26	401.04	401.37	400.98	400.75	400.53	400.86	401.14	400.75	401.09	400.86	401.14	401.43	401.76	402.04	401.65	401.43	401.04	401.37	400.98	401.31	401.6	401.88
692	403.33	403.66	403.95	403.56	403.16	402.77	402.38	401.99	401.76	401.54	401.82	402.16	402.49	402.82	403.16	403.44	403.73	404.01	403.78	403.56	403.84	403.61	403.95	403.56	403.89	403.5	403.27	403.05	402.66	402.26	402.04	401.65	401.42	401.03	400.64	400.92	400.7	400.47	400.08	400.41	400.19	399.8	400.13	400.46	400.07	399.68	400.02	400.3	400.07
693	399.73	399.5	399.84	400.12	400.45	400.74	400.51	400.12	400.45	400.23	400.51	400.84	400.45	400.23	400	399.77	399.38	399.72	400.05	399.66	399.27	399.04	399.38	399.71	399.48	399.77	400.1	400.43	400.72	400.33	399.94	399.55	399.88	399.65	399.99	399.6	399.21	399.54	399.15	399.48	399.09	399.37	399.71	399.32	398.93	398.7	398.31	398.65	398.26
694	398.36	398.13	397.9	398.19	397.8	398.13	397.9	397.68	397.96	397.73	397.51	397.12	396.89	396.67	396.95	396.56	396.33	396.11	396.44	396.72	396.33	396.11	396.44	396.72	396.5	396.27	396.6	396.94	396.55	396.83	396.6	396.94	397.27	397.55	397.88	398.22	398.5	398.78	399.07	398.84	398.61	398.9	398.51	398.28	398.05	397.83	397.6	397.21	396.82
695	397.13	397.42	397.75	398.08	397.86	398.19	398.47	398.25	398.58	398.86	399.2	399.53	399.82	400.15	399.76	399.53	399.82	399.43	399.03	399.37	398.98	398.75	399.08	398.69	398.3	397.91	398.2	398.48	398.76	398.37	398.71	398.32	398.09	397.7	397.47	397.25	396.86	396.47	396.08	396.41	396.02	396.31	396.59	396.36	395.97	396.26	396.54	396.31	396.65
696	395.91	396.24	396.02	396.35	396.63	396.97	396.74	397.02	396.8	397.08	397.36	397.69	397.98	397.75	398.08	397.69	397.98	398.31	398.08	397.69	397.31	397.59	397.92	398.25	397.86	398.15	397.76	398.04	398.32	397.93	398.27	398.55	398.88	399.17	399.5	399.83	399.61	399.89	400.22	400.51	400.79	400.4	400.73	401.07	401.4	401.74	402.07	402.4	402.18
697	404.19	404.47	404.81	405.09	405.43	405.76	406.05	406.33	405.94	406.27	406.61	406.94	406.72	407	407.34	407.11	406.72	407.05	406.83	407.16	407.5	407.78	407.39	407	407.33	407.67	408	408.34	407.94	408.23	408.56	408.17	408.45	408.79	409.13	409.46	409.23	409.57	409.18	408.95	408.56	408.33	408.1	407.71	407.32	407.65	407.99	408.32	408.1
698	407.93	408.21	407.82	408.16	408.49	408.26	408.55	408.32	407.93	407.7	407.47	407.08	407.42	407.19	406.8	407.13	407.47	407.75	408.04	408.32	407.93	408.26	408.6	408.94	408.71	408.48	408.09	408.42	408.03	408.37	408.14	407.75	407.35	407.69	407.29	407.63	407.91	408.25	408.53	408.87	409.21	409.49	409.26	409.6	409.88	409.66	409.94	410.28	410.05
699	410.09	410.37	410.15	410.48	410.77	410.37	410.15	410.43	410.04	409.81	410.15	410.48	410.26	410.54	410.88	410.48	410.82	410.43	410.71	410.48	410.09	410.43	410.76	411.05	410.82	410.59	410.93	410.53	410.14	410.48	410.25	409.85	410.19	410.53	410.86	410.47	410.24	410.53	410.86	411.15	411.43	411.04	410.65	410.25	410.59	410.19	410.48	410.81	411.15
700	410.86	410.63	410.91	411.25	410.86	410.46	410.23	410.52	410.29	410.58	410.91	410.52	410.86	410.63	410.23	409.84	410.18	410.46	410.23	409.84	410.18	409.78	410.07	410.4	410.18	409.95	410.23	410.57	410.91	411.19	411.53	411.81	412.15	411.92	411.53	411.13	410.74	410.51	410.28	410.57	410.91	411.24	411.01	411.3	411.59	411.19	410.8	411.13	410.91
701	412.25	411.86	412.19	411.97	411.74	411.34	410.95	410.72	410.49	410.78	411.12	410.72	411.06	411.34	411.63	411.4	411.69	411.29	411.63	411.97	411.57	411.86	412.19	412.53	412.87	412.47	412.81	412.58	412.35	411.96	412.29	412.63	412.24	412.57	412.91	413.25	412.85	413.19	412.79	412.4	412.73	412.34	411.94	412.28	412.57	412.34	412.11	411.72	412.05
702	410.69	411.03	411.37	410.97	411.26	411.59	411.93	411.54	411.31	411.08	410.85	411.14	410.91	411.2	411.53	411.3	411.64	411.25	411.58	411.92	412.21	411.98	412.26	412.04	412.37	412.66	412.99	412.6	412.21	412.49	412.1	411.7	412.04	412.37	412.71	413.05	413.38	413.72	413.33	413.1	413.43	413.77	414.06	414.39	414.17	413.94	414.23	414.56	414.9
703	415.3	415.07	415.35	415.13	415.41	415.02	415.35	415.13	415.46	415.07	414.67	414.45	414.05	413.65	413.43	413.76	414.1	414.44	414.77	415.11	415.45	415.05	414.82	414.6	414.37	414.14	414.48	414.08	413.69	414.02	414.31	414.6	414.93	414.71	414.99	415.33	415.67	416	416.29	416.63	416.4	416.74	417.07	417.41	417.02	417.35	417.64	417.98	418.32
704	418.88	419.22	418.82	418.6	418.93	419.27	418.87	418.48	418.08	418.42	418.71	418.31	417.91	418.2	418.54	418.87	419.16	419.5	419.1	419.39	419.73	419.33	419.1	419.39	419.68	419.96	419.57	419.85	420.19	419.79	420.13	419.9	420.24	420.58	420.35	419.96	419.56	419.85	419.62	419.39	418.99	418.6	418.2	417.8	418.14	418.43	418.77	419.05	419.39
705	417.92	418.21	418.55	418.32	417.92	418.26	418.6	418.88	418.49	418.77	418.55	418.83	418.6	418.38	417.98	418.27	417.87	418.21	417.81	417.42	417.19	417.47	417.76	417.53	417.31	417.64	417.98	417.75	418.09	417.69	418.03	418.37	418.71	418.99	419.33	419.67	419.27	418.88	419.21	419.5	419.84	420.18	420.46	420.07	419.67	420.01	420.34	420.68	420.45
706	420.68	421.02	420.79	421.08	421.42	421.75	422.09	421.69	421.98	422.32	422.09	422.43	422.2	421.81	421.58	421.18	421.52	421.12	421.46	421.06	420.83	420.61	420.94	421.23	421	420.78	420.38	420.72	421.05	420.83	421.16	420.77	421.11	421.39	421.68	422.02	421.79	421.39	421	420.77	421.05	421.34	421.68	421.97	421.57	421.34	420.94	421.23	420.83
707	421.45	421.22	421.51	421.28	421.57	421.17	420.78	421.06	421.4	421.74	421.51	421.11	421.45	421.79	421.39	421.73	422.02	422.35	422.13	421.73	421.33	421.67	422.01	422.35	422.63	422.92	423.26	423.03	422.63	422.24	422.01	422.3	422.07	422.41	422.18	421.78	421.55	421.84	422.18	421.78	421.55	421.33	421.66	422	422.34	422.63	422.4	422	422.34
708	422.32	422.61	422.21	421.82	422.15	422.44	422.04	422.38	422.67	423.01	422.61	422.38	422.15	422.49	422.83	422.6	422.94	423.28	423.62	423.39	422.99	422.76	423.05	422.65	422.99	422.76	423.1	422.7	422.31	422.59	422.93	423.22	423.56	423.9	424.23	424.52	424.29	424.07	423.67	424.01	424.35	423.95	424.23	424.57	424.91	425.2	425.49	425.83	426.16
709	426.78	427.12	427.46	427.8	427.4	427.74	427.51	427.28	427.62	427.91	428.2	428.54	428.14	427.74	428.03	427.63	427.23	427.57	427.17	427.46	427.8	427.4	427.17	427.46	427.75	428.03	427.81	427.58	427.18	427.52	427.29	427.58	427.18	426.78	427.12	427.41	427.7	428.03	428.37	427.97	427.58	427.86	428.15	428.49	428.83	429.12	429.41	429.01	428.78
710	426.32	426.66	426.26	425.86	426.2	425.81	426.14	426.43	426.77	426.54	426.88	427.22	426.99	426.59	426.37	426.7	426.31	426.08	425.68	425.28	425.62	425.91	426.25	426.59	426.36	426.7	426.3	426.07	425.84	425.44	425.73	426.07	425.67	425.44	425.05	424.65	424.25	424.02	423.79	423.57	423.17	423.51	423.28	423.05	423.39	422.99	423.33	422.93	423.27
711	422.53	422.87	423.21	423.49	423.26	422.87	422.47	422.81	422.41	422.01	422.35	422.64	422.24	421.84	421.62	421.9	422.19	421.79	422.13	421.74	421.34	421.68	421.45	421.79	422.12	422.41	422.75	422.35	422.12	421.9	422.23	422.57	422.17	421.95	421.72	421.32	420.93	421.21	420.82	420.59	420.87	421.16	421.45	421.74	422.07	422.36	422.65	422.25	422.59
712	422.52	422.29	421.9	421.67	422.01	422.29	421.9	421.5	421.84	421.44	421.21	420.98	420.76	420.53	420.87	420.64	420.98	421.31	421.65	421.26	421.54	421.88	421.65	421.26	420.86	421.2	420.97	421.31	421.64	421.25	421.02	421.36	421.64	421.98	421.58	421.92	421.69	421.3	421.58	421.92	421.53	421.3	420.9	421.19	420.79	421.13	420.73	420.34	419.94
713	419.59	419.2	419.54	419.82	420.16	419.76	420.1	420.39	420.67	420.28	420.05	420.34	419.94	419.55	419.15	419.44	419.04	419.38	418.98	418.59	418.19	418.53	418.81	419.15	418.76	418.36	417.97	418.3	418.64	418.98	418.75	419.09	418.69	419.03	419.36	419.7	420.04	419.64	419.41	419.02	418.79	419.08	418.68	419.02	418.62	418.23	418.57	418.17	417.78
714	417.49	417.1	416.7	416.31	416.65	416.98	417.27	417.6	417.21	416.82	416.42	416.71	416.31	416.6	416.2	416.49	416.82	417.16	416.93	417.27	416.88	416.48	416.09	416.42	416.76	417.1	416.7	416.47	416.08	416.42	416.19	416.53	416.13	416.47	416.8	417.09	417.42	417.2	416.97	417.25	417.59	417.36	417.14	416.74	417.08	417.36	416.97	417.31	417.59
715	416.86	416.47	416.07	415.68	415.29	414.89	414.5	414.84	414.44	414.22	413.83	413.43	413.77	413.38	413.71	414.04	413.65	413.43	413.03	413.37	413.7	413.31	412.92	413.25	413.54	413.87	413.48	413.09	413.42	413.71	413.99	414.32	414.1	413.71	414.04	414.38	414.66	414.94	415.28	415.61	415.22	415.5	415.11	414.89	414.66	414.94	414.55	414.16	414.49
716	416.13	416.41	416.18	415.96	415.56	415.9	415.67	415.96	416.24	416.58	416.91	416.52	416.8	417.09	416.86	416.63	416.92	416.53	416.86	416.47	416.24	416.53	416.86	416.63	416.97	416.74	416.52	416.85	417.14	416.74	416.35	416.69	416.97	416.58	416.18	415.96	416.24	416.02	415.62	415.96	416.29	416.63	416.4	416.01	416.34	416.12	415.72	416.06	416.39
717	416.56	416.9	416.5	416.84	416.45	416.05	415.66	415.99	416.33	416.66	416.95	417.23	417.57	417.85	418.14	418.42	418.76	418.36	418.7	418.98	418.59	418.93	418.7	418.31	417.91	418.25	418.53	418.14	417.91	417.69	417.46	417.07	416.84	416.61	416.22	415.83	415.6	415.21	414.82	414.42	414.03	413.64	413.42	413.02	412.63	412.92	412.69	412.97	413.26
718	411.02	411.3	410.91	411.24	411.53	411.86	411.47	411.75	411.36	410.97	410.58	410.19	409.8	409.57	409.86	409.63	409.91	410.25	410.58	410.35	409.96	409.57	409.35	408.96	408.73	408.34	408.68	408.29	407.9	408.23	407.84	407.62	407.23	407.56	407.17	407.5	407.11	407.45	407.06	407.39	407.16	406.78	407.11	406.72	407.05	407.38	407.72	407.33	407.66
719	406.37	406.7	407.03	406.65	406.42	406.19	406.53	406.86	406.63	406.97	406.58	406.91	407.24	406.85	407.19	407.52	407.85	408.18	408.51	408.13	407.74	407.35	407.68	407.46	407.74	408.07	408.4	408.73	409.07	409.4	409.01	408.78	408.4	408.73	408.34	407.95	408.23	408.56	408.18	407.79	408.07	408.4	408.73	409.07	408.84	409.12	408.73	408.34	407.96
720	406.13	405.74	405.51	405.8	406.13	405.9	406.18	405.8	405.41	405.02	404.63	404.41	404.02	404.35	404.68	405.01	404.63	404.96	404.57	404.9	404.52	404.13	403.9	404.24	404.52	404.13	404.46	404.07	403.69	404.02	403.63	403.96	404.29	404.57	404.9	405.23	405.52	405.13	405.46	405.79	406.12	406.45	406.78	406.4	406.01	405.62	405.24	405.01	405.34
721	403.4	403.73	403.51	403.28	402.9	402.67	402.29	402.62	402.95	403.23	403.56	403.84	403.45	403.07	402.68	403.01	402.62	402.24	401.85	401.47	401.8	401.41	401.19	401.47	401.75	401.36	401.69	401.31	400.92	400.7	400.31	399.93	400.21	399.82	400.15	399.93	400.26	400.59	400.92	401.25	400.86	400.48	400.81	401.09	401.42	401.03	400.81	401.14	401.47
722	401.41	401.02	401.35	401.68	402.01	401.79	402.06	402.39	402.72	403	402.62	402.95	403.28	403.05	403.38	403	402.61	402.23	401.84	401.62	401.95	401.72	402.05	402.38	402.16	402.49	402.82	402.43	402.76	402.54	402.32	402.65	402.26	402.59	402.21	402.54	402.15	402.48	402.09	401.71	401.33	401.6	401.88	401.5	401.83	401.6	401.22	400.83	400.45
723	399.36	399.69	400.01	400.34	400.62	400.95	400.57	400.18	399.8	399.42	399.74	400.07	399.69	400.02	399.63	399.25	398.87	399.2	398.81	398.43	398.05	397.66	397.99	397.61	397.39	397	396.62	396.9	396.52	396.13	396.46	396.08	396.41	396.02	395.8	396.08	396.36	395.97	396.3	396.58	396.91	396.52	396.85	396.47	396.8	397.13	396.9	396.52	396.14
724	395.87	396.2	396.53	396.85	396.47	396.09	395.87	395.64	395.26	395.59	395.21	394.99	394.6	394.22	394	393.78	393.4	393.17	393.45	393.07	393.4	393.02	392.64	392.96	392.58	392.91	393.24	392.85	393.18	393.51	393.78	394.11	394.44	394.71	395.04	395.37	394.99	395.31	395.59	395.87	396.19	395.81	395.43	395.76	395.54	395.16	394.77	394.39	394.01
725	392.43	392.76	392.54	392.86	392.48	392.81	392.43	392.05	391.67	391.29	390.91	391.19	390.81	390.43	390.05	390.38	390	389.78	389.55	389.88	389.5	389.12	388.74	389.07	389.39	389.67	389.99	390.32	390.59	390.37	390.7	390.48	390.26	390.58	390.91	391.23	390.85	391.13	391.45	391.78	392.1	391.88	392.16	391.78	392.1	391.88	391.5	391.83	392.15
726	392.8	392.58	392.2	392.53	392.15	391.77	391.39	391.17	391.49	391.27	391.6	391.92	392.25	392.03	392.35	392.68	392.95	393.28	393.06	393.38	393.16	393.49	393.81	394.09	394.42	394.74	395.07	394.85	394.47	394.79	395.12	395.45	395.22	395.55	395.88	396.15	395.77	396.1	396.43	396.75	397.08	397.41	397.02	397.35	397.68	398.01	397.78	398.06	398.39
727	399.2	398.97	399.3	399.63	399.96	399.73	400.06	399.84	399.62	399.94	400.27	400.05	400.38	400.71	400.98	400.76	400.38	400.66	400.98	401.31	400.93	400.55	400.16	400.49	400.82	401.15	401.48	401.09	401.42	401.2	401.53	401.85	402.13	401.91	401.53	401.14	401.42	401.04	401.37	401.69	402.02	402.35	402.13	402.46	402.78	403.11	402.89	402.67	402.44
728	401.88	401.66	401.28	400.89	401.22	400.84	401.17	401.49	401.77	402.1	402.43	402.05	401.66	401.99	401.61	401.94	402.26	402.04	402.32	402.1	401.71	401.33	400.95	400.57	400.18	399.96	399.58	399.2	399.52	399.14	399.47	399.8	399.57	399.19	398.97	399.25	398.87	399.19	398.81	399.09	398.71	398.33	398.65	398.27	397.89	398.22	397.84	397.45	397.07
729	395.71	395.49	395.11	395.43	395.76	396.04	395.66	395.28	394.9	394.52	394.84	395.12	395.39	395.17	395.45	395.77	395.55	395.17	394.79	395.12	394.9	395.22	394.84	395.12	394.74	394.36	394.69	394.31	394.08	394.41	394.03	393.65	393.98	393.6	393.92	394.25	393.87	393.65	393.27	392.89	393.21	393.54	393.87	393.49	393.11	392.73	393.05	392.83	392.45
730	393.66	393.28	392.9	392.52	392.3	392.57	392.9	393.22	392.84	393.17	393.45	393.72	394.05	393.67	393.29	393.61	393.94	393.56	393.18	392.8	392.42	392.2	391.98	391.6	391.88	392.2	391.98	391.6	391.93	392.2	392.53	392.8	393.13	392.75	393.07	392.7	393.02	393.35	393.67	394	394.32	393.94	393.56	393.19	393.51	393.79	394.11	394.44	394.06
731	394.5	394.12	394.39	394.02	393.79	394.12	394.39	394.72	394.5	394.82	395.15	395.47	395.8	396.13	396.45	396.78	396.55	396.83	397.11	396.73	396.35	396.62	396.95	396.73	397.05	397.38	397	396.78	397.05	396.67	396.29	395.91	395.54	395.86	395.48	395.1	394.72	395.05	394.67	395	394.62	394.24	393.86	394.19	394.51	394.84	395.16	395.49	395.81
732	395.81	396.14	395.76	396.08	395.86	396.14	395.76	396.08	395.7	395.48	395.1	394.73	394.35	393.97	393.59	393.92	394.24	394.51	394.14	394.46	394.08	393.71	394.03	393.65	393.27	393.05	393.33	392.95	393.27	393.55	393.87	394.2	394.52	394.14	394.47	394.09	394.37	394.14	394.42	394.04	393.82	394.14	394.47	394.74	395.07	395.39	395.72	396.04	395.66
733	395.45	395.78	396.1	395.72	395.5	395.28	394.9	394.68	394.96	395.28	395.61	395.88	395.5	395.12	395.45	395.07	395.39	395.72	395.5	395.82	396.15	396.47	396.8	397.07	396.69	396.47	396.8	397.12	397.45	397.77	397.39	397.02	396.64	396.96	397.24	397.56	397.34	397.62	397.94	397.72	398.05	398.37	398.15	398.47	398.8	399.13	399.4	399.18	398.8
734	400.05	400.37	400.7	400.97	401.3	401.62	401.4	401.18	400.8	400.42	400.7	400.32	399.94	400.21	400.54	400.86	401.19	400.97	400.59	400.92	401.24	400.86	401.19	401.46	401.08	400.7	401.03	400.65	400.43	400.21	400.53	400.31	400.64	400.96	401.29	400.91	400.69	400.96	400.58	400.2	399.82	399.44	399.22	399	398.78	399.11	399.43	399.05	399.38
735	400.03	399.65	399.27	399.59	399.37	398.99	398.61	398.23	397.86	397.48	397.75	397.37	397	397.32	396.94	396.72	397.05	396.67	396.29	395.91	395.53	395.86	396.18	395.81	396.13	395.75	396.08	396.4	396.02	396.35	396.13	396.45	396.07	395.7	395.32	395.64	395.27	394.89	395.21	394.84	395.11	394.73	394.36	393.98	393.6	393.88	393.5	393.12	392.9
736	393.44	393.71	393.99	393.77	393.39	393.71	393.99	394.26	394.53	394.16	393.78	393.41	393.73	394.05	393.83	394.16	393.78	393.56	393.83	393.61	393.39	393.02	392.64	392.96	392.59	392.21	391.84	391.46	391.09	391.41	391.03	390.66	390.93	391.2	390.83	390.45	390.08	390.4	390.67	390.99	391.32	390.94	391.21	391.54	391.86	392.13	392.46	392.78	393.1
737	395.98	396.3	395.92	395.55	395.87	396.2	395.82	395.44	395.07	395.39	395.17	394.95	395.27	395.05	394.68	394.46	394.08	393.86	393.64	393.27	392.89	392.51	392.14	391.76	391.39	391.71	391.34	391.66	391.28	391.07	390.69	390.47	390.79	391.12	390.9	391.17	390.79	391.12	391.44	391.76	392.08	391.71	392.03	392.35	392.62	392.25	392.57	392.84	393.17
738	393.6	393.23	392.85	392.48	392.26	392.58	392.21	392.53	392.8	393.07	393.4	393.02	392.65	392.27	391.9	391.68	391.3	390.93	390.71	390.33	390.66	390.98	391.3	391.62	391.89	392.22	392	392.32	392.64	392.96	393.29	393.61	393.93	393.56	393.88	394.2	393.98	393.76	394.08	394.41	394.73	395.05	394.68	395	395.32	395.65	395.97	396.29	396.62
739	398.72	399.04	398.66	398.29	398.61	398.93	399.26	398.88	399.15	399.48	399.8	400.08	399.86	399.48	399.1	398.72	399.05	398.67	398.29	398.07	397.7	397.97	397.59	397.87	398.19	397.81	397.59	397.92	398.24	398.56	398.19	397.81	397.43	397.76	398.08	398.41	398.03	397.81	397.43	397.76	397.38	397.7	397.33	397.65	397.97	398.3	397.92	397.54	397.17
740	397.61	397.39
[truncated: 11 more columns]
