# Supplementary material for: SaPt-CNN-LSTM-AR-EA: a hybrid ensemble learning framework for time series-based multivariate DNA sequence prediction
Source: PeerJ. 2023 Oct 4;11:e16192. doi: 10.7717/peerj.16192 (PMC10559882; doi:10.7717/peerj.16192)
Supplement: Supplemental Information 1 [file peerj-11-16192-s001.zip › Source data/Supporting Information/C NC_048213.xlsx]

## Sheet: Sheet4
Data point	1	2	3	4	5	6	7	8	9	10	11	12	13	14	15	16	17	18	19	20	21	22	23	24	25	26	27	28	29	30	31	32	33	34	35	36	37	38	39	40	41	42	43	44	45	46	47	48	49
1	1	3	4	4	1	1	2	1	4	1	2	1	4	1	4	4	1	1	4	1	4	1	4	1	4	3	4	1	4	3	1	3	1	3	4	1	2	3	3	4	4	2	3	2	3	4	1	2	1
2	1	3	1	1	1	1	3	2	2	1	3	4	4	1	1	1	4	1	3	3	4	1	3	1	2	3	4	2	2	4	3	3	4	3	1	4	1	2	2	4	2	4	4	3	3	1	4	4	2
3	1	2	4	2	3	3	3	4	2	2	1	4	2	2	3	1	3	3	4	2	2	3	3	1	3	3	4	2	4	3	1	2	2	4	4	4	4	4	2	4	4	1	4	4	1	1	1	1	4
4	4	2	2	4	1	4	3	1	3	4	2	3	4	4	2	4	4	4	4	2	3	3	2	4	2	4	3	4	3	1	3	4	4	4	1	4	1	3	1	4	3	3	2	4	4	2	3	4	4
5	4	1	4	3	3	1	2	3	2	4	3	3	4	1	3	2	2	2	3	2	3	3	2	4	2	2	3	4	2	2	4	4	3	2	1	2	4	2	3	2	1	1	2	1	1	3	3	4	3
6	2	3	2	2	4	1	2	2	3	2	2	2	4	2	4	2	4	2	2	1	1	2	4	1	2	3	1	3	4	4	3	1	2	1	3	2	4	1	3	3	2	2	4	4	3	4	2	4	4
7	2	2	2	2	4	3	1	3	3	4	3	3	3	3	3	3	1	3	1	4	1	3	3	4	3	4	1	1	2	2	2	3	4	4	4	4	2	1	2	3	3	4	1	2	3	2	4	1	2
8	3	2	3	1	4	1	1	2	2	4	3	2	2	3	4	1	4	1	3	2	1	3	2	4	4	4	2	4	1	2	2	2	2	2	4	1	2	4	2	3	3	1	1	1	3	1	1	3	3
9	1	2	2	4	4	3	4	2	2	4	2	2	4	2	4	4	4	1	2	4	2	1	2	3	1	2	1	3	1	4	1	3	1	1	4	1	2	1	3	1	2	4	2	1	3	1	1	3	1
10	3	4	1	1	1	1	3	1	2	2	2	1	2	4	1	4	3	4	3	3	3	1	1	1	3	4	1	1	2	2	2	1	4	2	4	3	1	4	4	3	4	4	2	4	1	4	3	3	1
11	2	1	1	3	1	1	3	4	4	4	2	4	2	1	3	2	3	4	4	4	2	4	4	4	4	4	3	4	1	4	1	3	2	4	3	1	3	1	3	1	1	3	3	3	4	1	1	2	2
12	2	3	4	4	4	4	2	3	1	2	4	4	1	2	2	3	1	3	1	1	2	4	4	4	2	1	3	3	2	4	1	2	4	3	4	2	3	1	2	1	3	4	2	2	2	1	1	1	3
13	2	1	1	1	3	4	2	4	2	4	2	4	2	2	4	3	4	3	4	4	3	3	4	3	4	4	2	1	1	2	2	2	1	2	4	4	2	1	3	1	1	1	1	4	1	1	3	1	3
14	2	3	1	1	1	2	2	4	4	4	4	1	1	1	1	4	3	3	1	3	4	4	3	4	1	1	2	4	4	2	2	3	1	2	1	4	4	4	1	2	1	1	2	1	3	1	4	3	4
15	3	3	1	4	4	4	2	3	1	3	2	2	1	1	2	4	1	3	3	2	4	3	1	4	4	4	2	4	4	2	1	1	1	1	3	1	2	3	1	4	2	3	3	1	2	4	2	2	4
16	2	1	2	1	3	1	3	4	2	2	1	4	2	3	4	3	2	4	2	3	1	3	1	1	1	3	4	3	4	4	2	1	4	2	1	1	1	4	4	4	4	4	2	1	3	3	3	4	1
17	4	2	2	3	4	4	3	1	2	2	4	2	2	3	4	2	3	1	1	1	1	1	4	4	3	1	1	2	4	4	4	3	1	2	3	4	1	4	2	2	3	1	1	4	2	3	2	3	1
18	2	1	1	2	4	1	1	3	4	2	3	1	1	1	1	2	4	3	1	4	2	2	1	1	2	3	4	3	4	4	2	2	3	4	3	1	1	1	4	3	4	2	1	2	4	2	3	4	3
19	2	4	4	1	1	1	3	1	1	3	1	1	1	4	1	2	3	3	1	2	1	1	4	3	4	4	4	3	1	1	1	1	2	2	3	1	3	4	2	2	3	4	1	4	4	4	4	4	2
20	2	1	1	4	4	1	3	3	1	3	1	2	3	2	4	1	4	4	2	3	1	2	3	1	3	4	4	1	1	2	1	4	2	2	3	3	4	4	4	2	3	3	1	1	2	4	2	4	2
21	1	3	4	2	4	4	2	4	2	2	4	4	2	4	2	2	1	1	1	2	1	1	3	4	3	4	1	1	4	4	2	4	4	1	1	1	2	1	2	4	4	3	2	3	1	2	2	1	1
22	1	2	3	1	4	4	1	1	4	2	2	4	2	3	4	2	4	4	2	3	1	1	1	1	4	4	3	4	4	4	2	1	1	2	1	1	3	4	4	3	3	1	1	1	4	2	2	4	4
23	1	1	1	1	4	3	4	4	3	1	3	1	1	3	1	4	4	2	2	3	3	4	4	3	4	4	4	1	1	1	2	1	1	2	3	1	2	3	4	2	4	2	1	1	1	1	4	4	2
24	3	3	1	1	1	4	2	3	1	3	3	1	1	2	1	2	2	3	1	3	4	1	1	2	2	2	4	4	4	4	2	1	1	2	4	4	2	4	4	2	2	3	1	1	4	2	3	3	1
25	2	4	4	2	4	4	2	4	2	3	2	4	2	2	3	1	4	2	3	2	1	1	1	4	2	1	3	3	4	1	1	3	1	4	4	2	3	4	4	2	1	3	3	1	1	1	1	1	2
26	2	4	4	2	1	2	4	3	1	2	1	1	2	2	4	4	2	2	4	3	4	2	3	1	1	4	4	4	4	1	2	1	1	2	2	1	3	1	4	3	4	3	4	2	4	4	1	4	2
27	2	2	4	2	1	4	3	2	4	4	4	4	4	1	4	2	3	2	2	3	1	3	3	4	3	4	4	4	3	4	2	2	1	1	1	4	4	4	4	2	3	2	4	4	2	3	1	4	2
28	4	2	4	2	1	2	3	2	4	2	4	4	2	4	4	4	2	4	3	4	1	4	3	4	2	1	4	2	2	4	2	4	1	1	3	1	3	3	2	2	1	2	1	4	1	1	1	4	2
29	3	4	3	2	3	4	2	3	1	1	4	4	4	1	3	4	3	1	4	3	4	4	4	4	1	2	4	2	4	3	4	3	1	2	1	1	3	4	3	1	4	2	2	3	1	2	3	3	3
30	2	1	1	3	3	1	4	4	4	1	1	2	4	4	4	4	4	2	2	2	3	3	1	4	1	1	1	4	4	4	2	4	2	4	1	4	2	3	1	1	1	2	2	1	4	2	3	1	2
31	1	3	4	4	4	1	2	3	2	1	1	2	2	3	4	2	3	3	1	3	4	1	4	4	2	3	1	2	1	4	2	4	4	4	4	2	1	1	2	3	4	2	4	4	4	3	1	1	4
32	1	1	1	2	4	3	2	1	1	2	1	4	2	4	4	4	2	2	4	3	4	4	3	1	4	4	4	1	3	4	2	1	1	1	1	2	4	3	4	4	4	4	2	1	1	4	4	3	4
33	4	1	4	2	2	1	1	1	1	2	4	2	3	2	3	1	4	3	3	4	4	2	1	1	2	1	3	4	4	4	2	4	2	1	2	1	3	3	4	3	1	2	3	4	4	2	4	1	1
34	4	3	1	1	4	2	2	2	2	1	4	4	3	4	2	2	3	2	1	3	1	2	4	2	3	4	4	2	2	1	2	1	2	2	2	3	1	4	4	4	2	2	3	1	4	3	4	4	2
35	1	4	3	4	1	4	1	1	1	2	4	1	2	2	4	2	2	4	3	4	4	4	4	4	1	3	4	1	1	1	2	4	4	2	4	4	2	1	3	4	4	3	4	2	4	2	1	2	1
36	2	2	4	4	4	4	4	2	4	2	3	1	3	1	2	4	4	2	1	1	1	1	2	2	3	3	4	1	1	2	3	4	3	1	4	4	2	4	3	1	3	4	2	1	1	1	3	3	3
37	1	1	1	2	2	1	2	4	4	2	3	1	3	1	2	3	1	4	4	2	4	4	4	4	3	1	1	3	4	2	4	4	2	3	4	2	2	1	4	2	3	1	1	4	1	3	1	4	4
38	1	2	4	4	4	4	1	1	2	1	1	2	4	2	4	2	3	1	3	4	4	2	2	4	1	2	1	1	4	4	3	1	4	2	2	1	2	1	4	4	4	2	3	4	3	4	4	3	4
39	2	4	2	3	1	3	1	1	1	1	4	4	1	4	4	3	1	1	2	1	2	2	2	3	2	1	4	2	1	1	1	4	4	4	2	2	4	4	4	2	1	3	2	3	3	1	4	4	2
40	2	4	4	2	1	1	2	1	4	3	4	2	2	2	4	2	4	4	2	4	4	3	1	1	2	1	1	1	1	1	4	3	2	1	4	4	2	1	4	4	4	4	2	1	2	2	4	4	4
41	1	3	1	3	4	4	3	3	1	2	1	1	1	1	3	3	1	1	3	3	4	2	2	4	3	1	4	1	4	2	2	4	4	3	1	1	1	4	3	3	1	2	1	1	4	2	1	2	2
42	1	4	2	4	4	3	4	4	3	3	2	4	4	4	4	1	1	1	1	1	2	2	1	4	2	1	2	1	1	3	1	4	4	4	1	4	4	1	4	1	3	1	3	3	1	1	4	2	4
43	2	4	1	1	4	4	1	1	4	2	4	1	2	4	4	4	2	3	1	1	1	2	3	3	2	2	3	2	2	4	1	1	1	1	3	3	2	4	3	1	3	3	4	4	4	2	2	1	2
44	3	1	1	2	1	1	1	4	1	3	3	1	3	3	1	3	3	4	2	1	4	2	4	4	2	4	2	3	3	4	1	4	4	1	1	2	2	4	4	1	2	3	1	4	3	2	1	2	4
45	3	1	4	2	2	1	1	3	1	3	1	1	4	4	4	4	3	1	1	2	1	1	1	2	3	3	4	1	4	4	1	1	1	2	1	2	3	3	3	1	4	4	2	1	1	2	4	4	2
46	1	3	1	2	4	4	2	1	1	3	1	1	4	4	2	3	4	3	4	3	4	2	4	2	1	4	3	4	1	4	2	1	2	1	1	1	1	4	2	4	2	4	2	1	3	2	1	3	3
47	3	3	1	2	1	2	2	3	1	3	3	3	2	1	2	3	3	4	3	3	1	3	3	1	4	4	4	2	1	2	1	1	1	2	4	4	4	3	1	3	4	4	2	4	4	2	1	1	1
48	2	1	4	4	4	2	2	1	4	4	2	4	1	4	1	1	1	1	4	3	4	4	2	3	3	1	4	4	2	2	1	4	3	4	1	4	3	2	4	2	1	3	4	1	4	2	1	2	1
49	1	4	3	2	1	2	2	1	1	2	1	1	2	1	4	2	3	1	2	1	1	2	1	1	4	2	4	2	1	3	1	3	2	2	1	4	4	3	1	2	2	4	2	1	4	2	3	4	2
50	1	3	4	1	1	4	4	3	1	2	1	1	4	2	4	2	1	1	2	1	1	2	1	1	2	1	4	2	1	2	2	1	4	1	3	4	1	1	1	2	2	2	4	4	2	2	3	3	3
51	3	1	2	3	3	1	1	2	4	4	1	4	1	1	1	4	1	3	3	3	4	3	4	4	3	3	1	3	4	2	2	1	1	2	1	1	2	1	4	4	1	4	1	2	3	2	4	3	4
52	1	4	4	2	4	4	3	1	4	1	1	1	2	1	3	2	3	4	3	4	4	2	1	4	2	4	4	2	4	2	1	1	4	3	4	1	3	3	1	4	3	4	2	2	4	2	1	1	2
53	2	4	4	1	1	4	2	1	3	4	2	4	4	4	4	2	1	2	2	2	1	2	3	4	2	4	1	1	1	1	3	3	2	3	4	4	3	3	2	3	1	2	1	1	1	2	4	4	1
54	2	2	4	2	1	3	4	2	2	2	2	4	2	1	2	2	3	4	2	4	4	2	1	4	2	3	2	3	1	1	2	1	1	3	1	1	4	4	2	4	2	4	3	1	1	3	1	1	2
55	2	3	3	2	3	1	4	4	4	2	1	2	1	2	1	4	3	1	2	4	4	2	1	2	2	1	4	4	3	4	1	4	4	2	2	4	2	2	4	4	2	4	2	1	2	2	3	1	1
56	4	3	4	2	4	3	2	4	4	2	1	3	2	1	2	3	1	4	2	1	1	4	4	1	4	4	1	3	4	4	2	4	1	2	4	4	2	1	1	2	1	1	1	1	4	3	1	2	3
57	4	1	4	1	3	1	3	3	4	2	3	3	2	1	4	3	4	1	2	1	1	2	2	4	2	4	1	1	1	1	2	1	1	1	3	1	2	3	1	2	1	1	2	1	2	2	4	4	2
58	3	4	3	1	4	4	2	3	4	2	1	4	2	4	4	4	3	3	1	1	1	2	1	1	2	1	1	2	4	4	2	4	2	3	3	4	3	1	1	2	2	2	1	1	1	2	2	2	2
59	2	1	2	3	1	1	2	1	2	3	3	4	1	4	4	3	1	1	2	4	4	2	4	4	1	1	1	4	3	1	3	1	1	3	2	4	2	1	2	1	1	2	1	1	2	2	3	4	1
60	2	4	4	1	1	1	3	3	1	2	3	3	1	3	1	4	2	3	2	1	1	1	1	1	3	3	3	1	1	1	4	4	4	4	4	2	2	1	2	4	1	4	1	1	1	1	3	3	4
61	4	4	1	1	3	4	2	4	4	2	4	1	1	4	4	2	3	3	1	1	2	2	3	1	4	4	2	2	1	3	2	1	2	4	4	4	1	1	1	2	1	2	4	4	3	4	2	4	1
62	2	3	2	1	1	4	2	1	2	3	1	4	1	4	2	4	3	4	3	1	4	2	2	4	2	2	4	2	2	3	2	4	4	2	3	1	1	1	2	2	3	1	1	4	4	2	3	1	2
63	3	3	4	2	1	4	4	4	4	2	4	2	2	1	1	4	1	4	4	2	4	2	1	2	2	1	3	4	1	4	2	4	4	1	1	1	1	1	1	3	1	4	2	2	2	3	3	2	3
64	2	4	3	1	3	1	3	3	4	4	3	2	4	4	4	2	4	4	1	1	1	2	2	3	1	4	4	3	1	1	4	2	4	2	1	2	1	1	4	1	1	4	2	4	4	2	4	2	2
65	2	2	1	2	1	3	1	4	4	1	1	4	4	3	2	3	2	4	3	1	2	1	1	2	3	4	4	2	4	4	2	3	4	2	3	1	4	1	3	1	1	2	1	1	4	2	4	2	3
66	2	4	1	2	4	3	1	1	4	4	1	4	2	3	4	2	4	2	3	3	1	2	4	4	3	4	4	4	3	1	4	4	1	2	2	1	1	4	4	4	4	4	2	2	4	2	4	2	2
67	4	3	1	1	4	1	2	1	3	2	3	1	1	4	2	3	2	4	2	1	1	2	3	3	4	4	4	2	1	1	2	2	4	4	2	3	1	3	3	1	4	1	3	2	3	2	4	4	3
68	3	4	2	1	2	4	3	1	1	2	1	1	3	1	3	1	4	3	2	1	4	4	1	4	4	4	3	2	1	4	2	4	1	1	3	4	4	2	3	1	1	2	3	1	2	1	1	2	1
69	1	3	2	2	1	2	2	1	4	2	2	4	2	4	4	1	1	1	4	1	3	3	2	3	4	3	3	2	4	4	2	4	4	2	4	1	1	1	1	3	3	4	2	2	4	2	1	3	4
70	4	4	4	2	2	1	3	1	2	2	4	4	4	4	4	2	3	4	1	1	1	1	1	4	1	1	2	2	3	1	2	4	3	4	4	4	1	3	1	2	3	4	2	1	4	2	1	4	2
71	2	1	1	1	4	3	3	4	3	4	4	3	2	4	1	3	3	3	1	3	4	1	3	4	2	1	3	1	1	2	1	3	4	2	4	4	3	4	4	2	1	1	4	1	4	4	1	4	3
72	3	1	1	1	1	2	4	1	4	2	4	1	1	4	1	4	1	4	4	4	2	3	1	1	1	3	2	3	4	4	2	3	2	3	1	2	1	1	1	4	2	2	1	1	4	2	4	3	3
73	1	1	4	4	4	4	3	4	4	1	4	1	3	4	1	2	1	2	4	2	2	3	2	4	2	1	4	2	2	1	1	1	3	4	2	3	4	2	2	1	4	4	1	2	4	4	3	1	2
74	3	4	4	3	1	1	2	3	4	2	3	4	1	1	1	1	4	4	1	2	2	4	4	4	1	1	1	2	2	4	4	4	4	3	4	1	4	3	1	2	1	1	2	3	1	4	2	2	2
75	2	2	4	2	2	1	2	1	4	3	3	4	1	3	1	2	1	3	4	4	4	2	4	4	2	3	3	4	2	2	4	2	4	4	1	4	2	3	1	1	2	4	4	2	3	1	1	4	2
76	2	1	4	4	4	4	4	3	1	2	1	4	2	3	4	1	1	4	4	2	2	3	4	4	4	4	2	2	3	3	1	1	4	4	4	4	2	3	1	2	1	1	3	1	4	4	4	4	2
77	1	1	1	1	1	4	2	3	3	4	4	4	3	4	4	1	1	2	1	1	2	3	2	3	2	4	4	4	3	2	4	2	3	1	1	3	4	2	4	2	2	4	2	4	4	1	1	1	1
78	1	2	2	2	2	3	3	4	4	2	1	1	2	3	4	4	2	4	1	4	4	3	1	2	3	3	1	2	4	4	3	2	2	2	3	1	1	3	4	1	1	4	3	4	2	3	4	1	3
79	3	1	1	4	1	4	4	3	1	1	1	4	4	2	3	3	3	1	1	3	3	1	2	4	2	2	2	2	3	1	1	2	4	1	1	4	1	3	2	2	1	4	2	1	1	2	4	1	4
80	4	4	1	3	3	2	4	1	3	4	4	1	4	4	2	3	4	4	4	4	4	2	3	4	1	3	4	2	1	4	2	2	4	3	3	4	2	3	4	1	3	1	2	4	4	2	1	4	4
81	2	3	1	2	4	2	2	2	2	1	3	4	2	4	3	2	4	2	4	4	4	2	4	4	2	2	4	4	3	4	1	3	4	1	1	4	1	2	4	2	4	3	3	1	4	4	2	4	2
82	2	3	1	3	2	2	3	1	1	2	3	4	4	4	4	2	1	4	1	1	4	3	4	4	2	3	4	1	1	1	2	1	4	1	2	1	1	1	1	4	4	4	2	2	1	1	1	2	1
83	1	1	2	1	3	4	2	3	1	1	4	2	4	1	4	1	3	2	3	2	1	4	4	3	2	3	4	4	4	4	1	1	2	1	1	4	2	1	1	1	1	4	3	3	4	4	4	2	3
84	3	1	4	1	2	4	1	1	2	2	2	4	1	1	2	4	3	4	1	1	2	4	3	2	2	4	1	1	1	2	2	1	1	2	1	4	2	4	4	4	3	4	1	1	3	3	4	4	2
85	1	1	2	2	3	3	1	2	4	4	4	4	2	1	4	1	1	4	3	4	4	1	3	4	2	1	3	4	4	3	2	1	1	3	1	2	4	2	2	4	1	4	1	3	4	1	2	4	1
86	1	2	4	3	4	4	1	1	1	2	4	2	3	1	2	2	1	1	4	3	1	3	3	1	4	1	4	1	1	3	4	4	4	2	1	4	1	1	1	4	1	4	2	4	2	4	3	1	4
87	2	1	1	2	1	4	4	3	4	1	1	2	4	4	2	3	1	1	1	1	2	1	3	1	3	4	4	1	1	2	2	4	4	1	2	1	4	2	4	1	4	4	1	1	1	4	3	1	2
88	1	2	1	4	3	2	1	1	2	2	1	4	2	2	4	4	4	4	1	4	4	4	1	4	1	1	2	4	4	1	4	3	4	3	3	4	2	1	4	1	3	4	2	1	4	2	1	1	1
89	3	3	1	2	4	3	4	1	3	4	1	3	3	3	1	2	4	3	4	4	2	2	1	4	4	3	4	1	4	4	1	2	4	3	4	4	1	2	2	2	3	1	1	4	1	4	2	2	2
90	2	3	4	1	1	4	4	4	4	2	4	4	2	4	4	2	2	2	3	1	4	3	3	1	1	1	4	4	1	4	4	1	4	1	2	4	1	1	2	4	4	4	3	4	3	3	1	4	1
91	4	2	2	2	1	1	1	1	4	2	3	1	2	1	2	1	1	4	4	4	4	2	4	4	1	1	1	1	4	2	2	2	4	2	1	4	1	1	1	1	4	4	2	2	4	2	2	4	2
92	3	4	4	4	2	2	3	2	4	2	3	1	2	1	1	3	1	3	3	4	4	1	1	4	1	1	1	3	3	4	1	1	3	4	4	2	2	1	2	1	2	1	1	4	4	4	4	3	1
93	1	1	1	2	3	3	1	4	4	2	4	4	2	2	1	4	3	4	1	2	4	2	4	4	2	4	4	1	3	4	1	3	1	3	1	1	4	2	3	2	2	4	1	1	1	4	4	1	4
94	2	3	4	1	3	1	4	4	3	2	4	4	2	3	3	2	1	4	1	1	1	2	4	1	2	2	4	2	1	4	2	2	4	2	4	1	2	4	4	3	2	3	1	1	4	1	4	4	1
95	1	1	2	2	2	4	3	4	4	4	2	4	2	2	1	4	4	3	1	3	1	3	2	4	2	2	3	3	1	4	4	4	4	2	1	1	1	2	1	1	1	1	1	4	2	4	3	3	3
96	1	1	2	1	3	2	3	4	4	1	4	2	4	4	3	4	4	4	4	4	1	4	4	3	4	1	4	4	4	3	4	4	2	1	1	2	2	3	4	1	2	4	2	4	4	1	1	2	1
97	1	2	3	4	1	4	1	1	2	1	4	4	2	4	2	4	4	1	4	2	4	1	1	2	2	4	2	2	4	2	4	4	4	2	4	4	1	3	4	4	4	1	3	4	4	1	4	1	2
98	4	1	3	1	3	1	1	2	4	1	1	3	3	3	1	2	4	1	1	4	2	4	4	4	1	3	1	2	2	1	1	4	1	3	2	4	2	4	2	4	4	1	2	1	4	4	4	4	2
99	4	3	4	4	4	2	4	2	4	2	2	4	3	3	4	4	1	4	1	1	1	2	1	3	4	1	4	2	2	4	1	1	1	2	1	4	4	3	4	4	4	4	2	1	4	2	4	2	4
100	2	3	1	2	2	4	2	1	4	4	4	4	1	3	4	4	2	4	3	2	4	2	4	2	4	2	4	4	4	1	3	1	4	2	1	3	1	2	1	2	1	4	4	3	1	3	4	4	3
101	4	1	4	2	3	4	4	1	4	1	2	3	2	4	1	2	1	2	3	1	2	1	4	4	4	1	4	1	1	2	2	1	4	2	3	1	2	3	4	4	3	4	2	2	3	1	4	4	1
102	1	1	4	4	2	2	3	4	4	4	1	4	4	4	2	2	4	3	4	4	4	3	4	1	1	4	1	4	4	1	4	4	4	2	4	4	1	1	2	3	3	1	2	4	2	2	3	1	2
103	1	4	4	4	2	4	4	1	4	4	2	4	2	4	4	1	1	2	4	1	4	4	4	2	2	4	1	4	4	2	1	2	4	4	3	1	1	3	4	2	4	2	4	4	2	3	1	1	1
104	4	4	4	4	4	1	2	1	4	4	2	2	4	4	4	2	4	1	1	1	1	1	3	1	2	4	4	4	4	4	1	2	4	3	1	3	4	4	4	1	1	4	4	4	4	1	4	2	2
105	4	1	4	4	4	3	4	2	2	3	4	1	4	4	4	4	1	3	1	1	2	1	4	1	4	1	3	2	4	1	3	1	2	2	4	2	3	1	4	3	1	4	1	4	1	3	4	2	4
106	2	2	1	1	3	1	4	2	4	2	2	1	2	4	2	4	2	3	1	1	2	1	2	1	2	4	4	2	3	1	3	2	3	1	2	3	1	3	3	1	2	2	3	1	1	2	1	2	2
107	2	4	4	2	2	4	2	2	1	3	2	3	3	1	2	3	1	1	1	4	1	2	4	2	3	1	4	2	4	4	4	1	3	1	3	4	1	1	4	4	3	4	2	2	3	4	1	4	1
108	1	2	1	3	1	4	1	1	4	4	2	2	4	1	4	4	2	4	1	2	1	1	1	4	4	2	4	2	1	4	2	1	4	4	1	4	2	2	4	3	1	3	3	1	1	1	1	4	1
109	3	3	4	2	1	1	2	4	4	2	3	4	2	2	3	2	1	2	3	4	4	4	3	4	2	1	1	1	1	2	3	4	4	1	1	2	3	2	3	3	1	4	2	4	4	1	1	1	3
110	2	3	4	4	1	3	3	3	3	2	4	4	2	4	2	2	1	4	2	1	2	2	3	1	4	2	3	4	4	2	2	4	2	2	1	4	2	1	4	4	4	4	2	4	4	1	1	4	4
111	2	3	4	2	3	1	1	3	4	3	3	4	2	2	4	1	1	2	2	1	4	1	1	4	2	3	1	4	3	4	4	3	4	2	3	4	2	4	4	1	1	2	4	2	4	4	4	3	1
112	4	4	3	4	4	1	1	1	2	1	1	1	2	3	4	2	4	4	4	4	4	3	4	4	1	1	2	2	1	2	2	3	1	4	4	2	1	1	1	4	2	4	2	1	1	3	1	1	1
113	2	2	4	4	4	4	1	4	1	2	4	2	4	2	4	1	1	4	1	3	1	3	1	2	1	2	4	2	3	2	3	1	4	2	3	1	4	4	1	2	1	2	2	1	1	2	3	1	1
114	2	4	3	4	1	4	4	1	4	2	3	2	3	1	1	4	1	4	3	4	2	4	2	4	1	1	2	3	3	1	1	4	1	3	4	4	1	4	1	3	4	4	2	1	3	3	1	2	2
115	3	1	1	4	4	1	1	4	1	2	4	1	2	1	2	3	3	4	2	4	2	4	3	4	1	1	2	1	2	4	2	4	4	2	4	1	2	1	4	1	1	1	2	4	2	4	2	4	1
116	1	1	4	1	4	1	1	4	1	4	3	4	2	4	1	2	1	4	1	3	4	2	3	1	2	3	4	4	4	1	1	1	4	4	1	4	1	1	2	2	3	1	2	2	3	1	3	1	3
117	3	4	2	3	4	4	4	3	4	1	4	4	1	3	4	1	1	1	2	1	3	2	1	1	2	1	1	2	3	3	2	4	1	2	1	4	1	4	2	2	3	4	1	4	3	4	4	4	4
118	2	1	1	2	4	2	2	1	1	4	1	3	1	3	4	2	2	4	2	1	4	2	2	4	4	4	4	1	3	4	1	1	3	2	4	2	1	4	1	3	3	2	4	3	1	4	1	4	2
119	2	1	4	1	1	2	4	4	2	1	3	1	3	3	4	3	2	4	2	1	4	1	2	1	2	2	2	4	4	4	4	4	2	1	4	1	1	1	4	2	3	1	2	1	4	2	3	4	4
120	4	4	1	1	2	1	2	4	1	1	1	1	1	1	4	2	3	4	3	3	2	3	3	2	2	4	1	2	4	1	4	2	2	1	1	2	4	4	4	4	3	4	2	1	2	3	4	4	1
121	2	1	3	1	2	4	4	2	3	3	4	4	1	1	1	4	1	4	4	4	1	1	4	4	4	3	1	2	3	4	1	3	4	2	4	3	1	1	2	4	3	1	2	2	4	2	4	4	3
122	1	3	1	1	1	2	4	3	4	2	2	4	2	4	4	1	1	1	3	1	1	2	4	4	1	4	4	2	3	4	4	2	4	3	1	4	1	3	1	3	1	2	1	1	2	4	4	2	4
123	1	1	2	2	3	1	2	2	4	2	2	4	2	4	4	1	4	4	1	2	3	2	2	3	1	3	3	4	4	4	1	1	2	4	2	2	4	4	4	1	4	2	1	2	4	4	2	4	4
124	4	4	2	1	4	3	4	4	4	2	1	1	1	4	1	3	4	4	4	4	4	1	3	3	2	3	1	4	2	4	4	2	4	4	4	2	2	2	4	4	1	4	4	1	3	4	1	4	4
125	1	1	1	1	2	4	4	4	4	2	4	4	3	1	3	3	3	3	1	4	2	4	1	4	2	1	4	2	4	1	1	1	3	4	3	4	1	3	1	3	4	2	3	1	4	4	4	4	2
126	2	4	4	1	4	1	2	1	4	1	1	3	2	2	4	2	4	4	3	4	4	1	2	2	2	1	4	1	4	4	2	4	1	3	3	1	2	1	1	2	1	4	1	1	4	4	2	4	4
127	4	3	4	2	4	4	1	1	4	4	4	4	2	1	3	2	3	3	4	4	4	4	2	2	2	2	4	1	1	1	4	3	1	4	1	4	2	1	1	1	1	4	1	1	4	1	1	1	1
128	2	4	4	1	3	1	2	4	4	2	4	4	1	4	4	2	1	4	2	2	4	3	1	4	2	2	2	1	3	1	2	4	4	2	3	4	2	4	4	2	2	4	4	4	4	3	3	4	2
129	4	2	2	2	4	4	1	4	2	2	1	4	2	2	4	2	4	4	1	4	2	4	4	4	2	4	2	3	1	4	1	1	2	1	3	1	3	1	2	1	3	4	2	1	4	3	2	2	1
130	1	4	4	3	3	4	1	3	4	4	2	2	4	4	4	1	1	4	1	3	1	2	1	4	1	4	4	2	4	4	2	2	4	4	1	3	1	3	4	3	1	2	2	1	4	4	3	1	1
131	2	1	4	1	2	4	4	4	4	4	1	4	1	3	1	4	3	4	1	4	4	2	3	1	4	4	1	4	4	4	4	3	4	2	3	4	1	2	1	4	2	4	4	4	1	4	1	4	4
132	1	1	4	1	3	1	3	2	4	3	1	1	4	4	2	4	1	4	4	2	4	4	4	4	1	1	4	3	2	3	2	1	2	1	1	4	2	1	4	2	3	1	3	3	4	2	2	1	2
133	2	2	4	1	2	4	1	4	4	1	4	4	3	3	4	3	1	4	1	2	1	2	4	1	4	1	3	4	4	3	3	1	1	3	3	4	1	1	2	2	2	4	2	4	1	1	2	2	3
134	3	1	1	3	1	1	1	4	1	3	4	2	3	1	4	1	3	1	3	3	3	4	1	3	3	4	1	2	4	1	1	1	2	4	4	2	2	4	4	4	3	3	2	1	3	1	2	3	4
135	1	2	4	2	4	2	4	2	4	2	1	2	4	1	3	1	3	4	1	1	1	3	3	1	2	2	4	4	1	3	3	2	4	2	4	2	4	3	1	3	4	1	2	1	3	3	3	1	3
136	4	4	4	1	1	4	2	1	4	2	1	1	4	1	3	1	3	4	1	2	4	1	1	1	3	3	4	2	2	3	2	4	4	4	4	3	4	2	4	2	2	4	4	3	4	1	3	4	2
137	1	4	2	4	4	4	1	1	4	1	4	2	2	4	4	1	2	4	1	3	1	4	4	3	4	4	4	1	3	4	2	2	4	2	4	3	1	1	3	3	3	4	1	1	4	1	4	4	4
138	2	3	1	1	3	4	1	4	2	4	4	4	4	4	1	1	4	1	3	4	1	2	4	4	2	4	4	1	4	4	2	4	2	4	4	1	1	4	4	4	4	4	2	3	1	1	4	2	2
139	3	1	1	2	2	4	2	4	4	4	4	4	1	1	1	2	3	4	4	1	4	2	3	2	1	3	4	1	4	4	2	4	2	4	4	4	1	3	1	1	4	1	1	4	2	4	4	1	2
140	1	1	4	2	3	1	4	4	4	2	4	4	4	4	2	4	2	4	2	4	1	3	1	4	1	2	4	4	1	4	1	1	3	1	2	4	2	4	4	4	4	1	2	3	4	2	4	4	1
141	3	4	4	4	1	4	4	2	3	4	1	4	2	3	2	4	3	1	4	4	2	2	4	4	1	1	1	1	2	4	3	2	2	1	1	4	1	3	4	2	2	3	1	4	1	1	4	4	1
142	3	4	4	2	4	3	1	3	4	1	4	2	2	4	4	2	2	3	4	4	1	1	4	1	2	4	1	3	3	3	1	3	1	4	2	3	4	4	2	4	3	4	4	2	3	4	2	3	4
143	1	4	4	3	4	4	4	1	4	1	4	2	4	1	3	1	3	1	3	3	2	4	4	2	4	4	4	4	4	3	4	2	2	4	2	4	4	1	4	2	2	4	1	3	4	1	3	4	1
144	1	1	2	4	4	2	4	1	4	2	1	4	2	2	3	1	1	4	2	1	2	4	4	4	2	4	4	2	2	4	1	1	4	4	1	4	2	1	3	3	4	4	2	3	4	2	3	2	1
145	2	4	4	1	4	4	3	2	4	2	2	3	4	3	4	2	1	1	4	4	4	2	4	4	1	1	2	3	4	4	1	3	1	1	1	4	2	1	2	1	4	4	2	2	4	2	1	4	1
146	4	1	4	3	4	4	4	3	4	2	3	2	4	1	4	2	3	4	1	2	1	4	4	1	1	1	4	4	1	3	4	1	4	4	3	1	2	2	3	1	3	4	2	2	3	1	2	4	2
147	4	4	2	3	1	1	2	3	4	4	2	4	3	2	4	2	3	1	4	2	2	4	4	1	2	3	4	4	1	4	2	3	4	4	4	2	2	1	3	3	1	1	4	1	4	1	2	1	1
148	2	1	2	1	4	4	2	4	4	4	1	4	3	4	3	3	3	1	3	3	3	3	2	4	4	1	3	4	3	4	1	4	4	2	2	4	2	4	4	1	2	4	1	2	1	4	4	1	3
149	1	1	1	1	1	1	3	4	4	2	4	4	4	3	4	3	3	4	1	2	4	1	2	4	2	3	4	2	4	4	2	1	1	1	1	2	4	2	3	1	4	4	2	4	4	1	2	4	2
150	2	2	4	1	1	4	1	1	4	3	4	4	1	1	4	2	2	1	3	4	2	4	2	2	3	4	4	2	2	4	2	1	3	1	3	4	1	4	3	4	1	3	4	2	4	3	3	4	3
151	2	2	4	1	1	2	4	4	4	4	3	1	2	2	4	2	1	3	3	1	1	4	2	2	1	1	4	2	1	4	2	4	1	3	4	4	1	1	4	3	4	4	2	3	4	1	1	4	1
152	2	1	1	2	4	4	1	3	1	1	3	4	3	1	1	3	1	4	2	2	4	2	4	4	1	3	4	4	4	2	1	1	4	2	4	4	2	4	3	1	2	4	1	2	2	3	2	4	4
153	2	4	4	4	4	1	1	4	4	4	4	1	3	1	1	1	3	4	2	3	1	2	4	4	2	3	3	1	1	4	2	3	4	2	1	1	1	3	4	3	3	4	1	1	2	4	1	4	1
154	2	3	4	1	1	4	4	2	4	2	2	4	2	1	4	1	2	4	4	4	3	1	3	4	1	4	1	2	3	4	4	2	4	4	3	4	4	1	4	2	2	4	2	2	4	1	3	1	2
155	4	1	3	3	3	4	2	4	3	1	3	4	1	4	2	3	2	4	4	3	4	1	1	4	2	2	4	1	3	4	1	4	4	1	2	1	2	3	1	4	3	4	4	4	4	3	4	4	2
156	2	2	3	4	3	1	2	4	4	2	2	4	4	4	4	1	1	4	1	4	1	2	1	1	1	1	2	2	2	4	2	4	1	2	4	4	1	1	4	4	4	3	4	4	4	4	1	4	1
157	2	1	2	4	4	1	3	3	4	1	1	4	2	3	1	4	4	1	3	1	3	1	3	4	2	2	1	1	3	4	2	1	3	3	4	1	1	3	2	2	2	2	2	1	2	4	4	4	4
158	2	4	1	2	1	4	2	1	1	2	1	2	2	4	4	2	3	2	3	1	1	1	2	1	2	4	2	3	3	1	3	3	1	2	1	4	1	1	4	4	4	1	2	4	4	1	3	4	1
159	2	3	1	4	2	2	3	4	3	4	1	4	2	3	2	2	3	1	1	4	4	1	4	4	1	2	4	2	4	4	1	1	2	2	1	1	1	2	4	1	2	3	4	4	4	4	3	1	3
160	4	4	2	2	1	2	1	2	4	1	3	4	1	3	4	2	4	4	4	3	4	1	4	4	2	1	1	2	1	4	4	1	3	1	1	4	1	1	2	4	2	2	2	3	4	1	2	4	2
161	1	3	4	3	3	1	4	4	4	4	3	3	1	3	4	1	2	4	1	3	4	2	3	4	1	4	4	1	3	4	1	1	1	4	4	1	4	2	4	2	3	4	1	4	1	4	3	4	2
162	4	2	4	1	1	1	3	4	4	3	4	4	3	2	3	1	3	4	1	4	4	1	4	2	2	4	1	2	1	1	1	2	4	2	3	4	3	1	1	4	2	2	2	2	4	1	2	4	2
163	2	2	3	3	1	1	4	1	4	1	1	4	4	4	3	2	1	1	2	1	4	2	1	1	4	1	3	1	3	1	3	3	1	2	1	2	4	3	4	2	4	4	4	4	4	1	1	3	3
164	2	4	4	1	2	1	4	4	1	3	1	2	4	3	4	4	3	4	4	4	4	2	4	1	4	3	1	1	1	1	2	3	4	1	3	1	4	3	4	4	2	2	4	4	4	4	2	2	1
165	4	4	1	2	3	4	4	2	3	4	4	3	4	4	1	4	4	4	2	4	2	4	4	2	4	2	4	2	3	4	1	4	4	2	4	3	4	4	2	4	4	4	1	3	2	2	3	1	2
166	4	4	4	4	1	4	2	4	1	4	1	4	2	3	1	2	3	4	2	4	4	1	4	4	4	4	2	4	4	1	4	4	2	2	3	4	2	4	1	4	4	4	4	4	4	1	4	4	4
167	1	1	1	3	1	4	2	4	4	1	4	2	2	3	1	4	1	4	1	4	2	2	1	4	1	3	4	4	4	4	3	4	1	4	4	2	3	3	1	1	3	1	4	4	2	1	4	4	1
168	2	2	1	2	4	4	4	2	4	2	3	4	2	1	1	2	4	2	3	3	4	4	4	3	1	4	2	4	1	3	1	1	4	1	3	4	3	4	1	1	4	4	1	2	4	3	1	1	2
169	4	4	1	1	2	3	3	1	1	4	2	2	4	1	4	2	1	3	3	3	4	2	4	1	4	4	3	4	4	4	2	1	4	1	3	4	1	4	2	2	4	1	3	3	1	4	2	2	1
170	4	4	1	2	4	2	4	4	2	4	1	3	1	3	1	2	3	4	4	4	4	1	1	2	4	2	4	2	4	1	3	1	1	2	2	4	4	2	3	4	1	4	1	4	2	1	1	4	4
171	4	3	4	4	4	2	4	4	1	1	4	2	3	4	2	4	1	4	3	1	2	4	4	4	1	4	2	1	1	2	4	4	4	2	2	4	4	4	4	2	2	4	1	4	4	4	1	3	1
172	1	3	4	3	4	4	1	3	4	2	3	1	4	1	3	1	3	1	2	1	1	2	2	4	1	1	4	4	2	2	2	1	2	4	4	1	4	4	3	4	4	3	2	1	2	4	4	2	2
173	2	4	2	4	4	2	2	3	4	1	1	4	2	4	4	1	2	4	1	2	4	1	1	4	4	3	4	4	4	1	4	4	4	2	2	4	4	4	1	4	4	4	2	4	4	4	4	4	1
174	4	2	2	1	4	2	4	4	2	4	1	4	4	1	4	4	2	4	1	1	4	2	3	1	1	3	1	4	1	3	4	4	1	4	1	3	1	1	4	4	1	4	2	4	1	3	4	1	4
175	2	4	4	1	1	3	4	2	3	1	4	4	2	2	3	4	2	2	3	4	3	4	2	3	1	3	4	4	2	4	4	1	3	4	4	4	2	2	2	4	4	2	4	1	4	4	2	2	4
176	2	4	4	4	4	4	2	2	4	4	4	1	4	3	3	4	4	4	2	2	4	1	1	1	4	1	3	1	1	4	4	4	4	1	1	1	2	4	4	4	3	1	2	4	4	2	1	4	3
177	1	4	2	4	2	4	4	4	2	3	1	3	1	1	2	1	4	1	4	1	3	3	3	1	3	3	4	1	1	1	1	3	4	2	4	2	4	2	2	2	1	1	2	4	3	4	4	4	1
178	3	4	4	1	4	1	3	1	1	2	2	1	1	4	4	2	2	1	2	2	3	2	1	4	3	2	4	2	4	2	4	4	4	3	3	4	1	4	1	4	3	4	1	3	1	2	4	4	3
179	1	2	4	2	1	4	2	4	1	1	1	2	4	2	4	1	3	1	1	3	4	2	4	4	2	4	4	4	4	1	1	4	2	3	1	2	3	4	3	4	4	2	1	3	4	1	1	2	3
180	2	3	1	1	1	4	4	3	1	1	1	1	1	4	2	3	1	4	2	3	4	4	1	4	3	4	4	2	4	4	2	1	2	4	4	1	3	1	3	1	1	4	1	1	1	1	4	3	3
181	2	1	4	2	4	4	2	2	1	2	1	2	4	2	3	1	4	2	2	1	4	1	1	4	4	4	1	4	4	2	2	2	4	1	4	2	3	4	4	1	4	1	1	3	1	3	4	1	4
182	4	3	4	1	3	4	1	4	4	2	1	4	4	4	2	2	2	4	2	1	2	4	1	4	4	2	4	2	1	4	2	1	4	1	4	1	3	4	4	1	1	2	1	2	2	4	3	1	1
183	4	3	2	2	4	4	1	3	4	3	1	1	2	1	2	4	4	4	4	3	2	3	1	3	1	4	1	3	3	3	4	3	2	4	1	4	2	3	4	2	1	1	4	1	4	2	1	1	1
184	1	4	4	4	1	4	2	1	1	1	1	2	2	4	4	4	4	1	2	3	3	2	1	4	4	3	4	1	1	1	1	1	4	2	2	4	2	2	4	2	4	1	1	3	1	3	1	2	3
185	2	3	1	4	1	4	3	2	4	1	1	4	2	3	4	2	3	3	1	1	4	1	4	4	2	3	1	1	1	2	4	3	1	2	4	4	4	4	4	2	1	4	1	2	1	2	1	3	4
186	1	1	2	1	1	2	4	4	1	2	1	4	1	2	3	1	4	2	2	3	1	2	1	1	3	2	4	2	3	4	1	4	2	1	3	1	1	3	1	1	4	2	4	1	3	1	1	1	2
187	1	3	4	2	1	4	1	2	1	1	2	1	2	3	1	1	1	1	4	4	1	2	4	4	4	3	1	4	3	1	4	4	1	3	1	4	2	3	1	3	4	1	3	4	4	4	4	4	4
188	1	1	1	1	4	1	2	1	4	4	3	4	2	1	1	1	1	2	3	4	4	1	1	4	2	4	4	4	4	1	4	4	4	2	1	3	3	1	2	2	3	2	1	1	4	1	2	4	2
189	3	4	1	2	3	1	1	3	4	2	4	4	3	3	1	1	4	4	2	4	4	4	2	4	1	2	4	1	1	4	1	1	2	3	4	4	1	3	3	3	4	3	2	4	4	1	4	1	3
190	1	3	2	4	2	2	2	4	3	1	1	2	4	2	4	2	4	2	2	1	2	2	4	4	1	4	2	3	1	4	2	4	4	1	3	1	4	1	4	4	3	1	1	3	1	2	4	4	2
191	2	1	3	4	2	4	2	4	4	1	3	4	2	1	4	2	3	3	2	1	4	2	2	3	1	3	1	2	1	2	4	4	1	3	1	4	3	3	3	1	3	4	4	3	4	1	3	1	2
192	1	3	4	4	1	3	4	2	4	1	4	1	1	2	4	2	2	4	2	1	4	1	1	4	1	4	1	2	3	1	4	2	2	3	3	4	4	4	1	1	1	2	2	4	4	1	1	3	4
193	2	2	2	3	1	4	1	1	4	1	1	2	2	4	4	2	1	4	2	4	4	2	3	3	4	4	2	3	1	1	1	1	3	1	1	4	2	1	2	3	4	4	1	4	2	3	3	4	3
194	1	3	1	1	1	2	2	3	4	4	2	3	2	4	1	2	3	1	2	2	4	2	4	1	2	1	4	3	1	1	2	3	1	3	1	4	4	2	4	1	2	3	2	4	4	2	1	2	4
195	4	1	4	1	3	1	1	2	4	1	4	4	1	2	4	2	2	3	1	2	4	4	3	1	2	4	4	2	4	1	2	3	3	2	3	4	1	4	4	1	3	4	4	3	4	4	3	1	1
196	1	1	1	2	4	1	2	3	3	4	3	4	4	4	4	4	4	2	1	1	4	2	1	2	2	3	1	2	2	4	1	1	4	3	1	2	1	4	4	4	1	4	2	4	1	2	1	3	4
197	4	2	4	1	1	1	4	4	4	2	2	4	1	4	2	1	1	1	2	4	2	2	2	4	2	1	4	1	1	2	2	4	4	2	1	1	2	4	4	2	4	4	4	1	3	3	4	2	4
198	1	1	4	1	3	2	1	2	2	4	3	4	1	4	3	2	4	1	1	2	1	2	2	4	1	4	2	2	4	1	3	4	4	2	2	4	2	3	4	1	4	1	4	3	4	1	1	4	2
199	3	1	1	4	3	4	1	1	1	2	2	4	3	1	4	2	1	2	1	3	1	2	1	2	2	1	1	2	4	2	2	1	4	2	3	4	2	4	1	2	2	3	1	4	4	3	4	3	4
200	4	4	4	2	3	1	2	4	1	2	1	4	3	3	4	2	3	2	2	1	4	1	3	1	4	1	4	4	2	4	1	1	1	4	1	4	2	4	2	2	3	1	2	3	1	2	2	4	1
201	2	2	4	1	1	3	4	2	4	2	4	4	1	1	1	1	4	2	4	4	2	1	3	1	2	4	1	3	1	4	1	1	4	2	2	4	1	2	4	2	2	4	4	4	4	2	3	1	1
202	3	3	1	1	2	4	3	3	1	1	3	4	3	3	1	2	1	4	3	1	2	2	1	4	4	3	4	4	1	4	2	2	1	2	2	1	2	4	4	4	3	4	2	4	2	4	2	4	3
203	2	3	1	3	1	4	1	4	1	2	3	1	3	1	3	3	3	4	2	2	3	2	2	1	2	3	1	2	2	1	1	1	4	4	4	1	2	1	4	2	3	1	3	2	3	4	2	4	3
204	4	3	4	4	4	4	2	4	2	3	1	1	1	4	1	3	3	4	1	3	4	1	3	2	2	1	2	1	1	1	2	1	4	3	3	4	2	4	3	2	2	1	4	4	3	4	2	4	3
205	2	4	4	4	2	3	1	3	4	2	4	4	4	2	4	3	1	2	4	2	4	4	2	2	1	4	4	2	2	4	4	1	4	2	2	1	4	2	4	3	1	2	4	2	4	2	1	4	4
206	3	3	4	1	1	1	3	3	4	4	3	4	2	4	4	3	1	2	4	3	1	2	4	4	2	3	4	2	4	4	2	3	1	4	3	4	2	1	4	4	4	4	2	1	4	1	1	2	1
207	1	2	2	2	4	1	3	2	2	2	2	4	2	2	3	1	2	4	2	3	2	2	3	4	3	2	2	3	4	2	4	4	1	3	3	3	3	4	1	2	3	4	3	1	4	2	2	1	4
208	4	4	2	4	1	4	2	2	3	2	1	2	3	3	4	4	4	2	1	4	2	4	4	4	2	4	1	1	4	1	1	2	2	1	1	4	3	1	2	3	3	2	2	4	1	4	2	4	4
209	1	2	3	2	4	1	1	1	4	2	3	2	2	1	1	2	1	4	4	3	3	1	1	2	1	1	2	4	1	3	2	2	2	1	4	1	3	4	2	1	1	2	1	4	2	2	1	1	4
210	2	4	2	1	4	4	3	4	4	1	4	4	4	4	2	2	2	2	4	4	1	1	1	3	1	1	1	3	3	1	3	4	3	3	4	1	2	4	1	1	4	4	1	4	2	1	1	3	1
211	2	4	4	1	4	2	1	1	2	1	1	4	4	1	1	1	2	4	3	1	2	1	1	2	4	1	1	3	1	2	3	4	2	1	4	3	1	4	2	1	4	4	4	4	4	4	4	2	4
212	1	3	1	4	4	4	4	4	1	1	4	1	4	4	1	2	4	1	2	2	3	1	2	1	2	2	3	4	4	1	3	4	1	1	2	4	1	4	1	3	4	1	1	2	1	4	2	2	1
213	3	4	4	4	2	1	2	2	3	1	4	4	4	4	2	1	3	3	3	1	1	1	2	2	1	3	4	2	3	2	1	1	2	4	4	3	4	4	1	1	1	2	1	1	1	4	1	3	4
214	2	4	4	2	4	1	4	4	2	1	1	2	1	4	4	1	4	3	1	3	3	3	4	1	1	2	4	2	2	4	4	4	2	1	1	2	1	2	1	1	4	1	1	2	2	1	4	4	2
215	4	4	2	1	1	1	1	3	3	3	1	1	1	1	4	1	4	4	1	4	2	3	3	1	4	2	4	4	2	2	3	4	1	1	1	1	4	2	2	2	2	3	3	4	1	4	4	2	4
216	4	1	4	4	2	1	1	4	2	3	4	1	4	4	2	1	2	4	4	3	4	3	1	1	1	3	3	4	3	1	4	2	2	4	4	2	1	1	1	1	1	2	2	4	4	1	4	2	4
217	3	1	3	4	4	2	1	4	1	1	3	3	1	1	2	1	4	3	4	4	1	1	4	2	2	3	1	1	1	4	4	4	4	1	4	2	1	3	4	4	4	2	2	4	2	1	4	4	4
218	3	1	3	3	4	2	2	4	2	3	4	2	2	4	2	4	4	3	3	4	2	4	4	4	4	4	2	1	4	1	3	1	4	1	4	4	1	4	4	3	4	4	1	3	1	1	2	1	4
219	3	3	1	1	2	1	3	2	2	1	4	2	3	4	4	4	4	2	3	1	3	3	4	2	1	2	1	2	2	4	1	4	4	4	4	2	1	1	4	1	4	2	1	4	2	4	2	3	1
220	1	1	4	3	4	4	1	4	2	1	4	3	4	3	3	4	3	1	1	2	4	1	4	2	1	4	4	1	4	1	3	4	2	1	2	2	1	2	1	1	1	3	1	1	2	1	2	4	4
221	1	3	4	4	4	1	1	2	4	1	3	4	2	2	2	1	4	3	1	1	2	1	2	4	1	4	3	1	3	3	3	4	1	1	3	4	2	4	3	2	3	2	1	3	4	2	4	1	2
222	2	4	4	4	2	1	4	1	3	1	4	4	2	4	2	3	1	4	1	3	4	4	3	1	3	3	1	4	3	4	4	2	4	4	4	4	3	4	1	2	1	3	4	4	2	4	1	3	3
223	4	3	2	2	4	1	1	4	4	4	2	4	2	4	1	2	1	1	1	2	2	4	4	4	4	4	2	4	4	2	1	4	2	2	4	2	4	2	3	3	1	4	4	4	1	4	4	2	3
224	1	4	3	1	4	4	3	4	1	1	2	2	1	1	3	4	4	2	2	4	2	4	4	1	4	4	1	1	2	1	1	4	3	1	1	2	1	4	1	1	3	1	3	3	1	4	2	4	3
225	4	2	2	2	4	4	4	1	4	2	4	3	1	1	3	4	3	1	4	2	3	1	2	4	4	4	2	4	4	2	2	1	2	1	4	3	3	4	2	3	4	4	4	2	4	4	4	2	4
226	1	4	1	1	4	4	4	4	2	4	4	2	1	4	3	4	4	1	2	1	1	3	2	4	3	4	4	2	4	4	4	4	1	2	4	2	4	4	4	2	4	2	3	2	4	4	1	4	3
227	3	4	3	1	4	3	1	1	1	3	2	2	4	1	1	1	2	3	3	1	2	2	4	3	1	3	4	4	4	1	1	3	1	1	2	2	1	4	4	4	3	4	1	4	2	1	4	4	3
228	3	4	2	2	4	1	4	2	4	4	4	1	1	2	2	1	2	2	2	4	4	3	2	4	3	2	3	4	1	3	3	1	3	4	4	1	1	1	3	1	4	4	4	4	4	4	3	4	1
229	2	4	1	1	4	2	3	4	2	3	4	1	4	1	4	1	3	2	1	4	4	1	4	2	1	1	4	1	4	4	1	4	3	2	4	4	1	4	1	4	3	1	2	2	3	3	4	1	3
230	4	1	4	2	4	3	1	1	1	4	4	3	4	1	4	4	4	4	2	4	4	4	4	2	1	1	2	1	2	1	3	4	4	3	4	1	1	1	4	1	4	4	4	4	2	1	1	4	2
231	2	3	4	2	4	1	4	1	3	3	1	2	3	1	2	2	3	3	1	1	2	4	2	4	4	2	2	4	4	1	1	3	1	1	3	4	4	4	2	1	4	1	1	2	1	2	4	3	3
232	4	3	1	1	4	1	1	2	4	4	4	2	2	1	1	2	2	2	3	3	3	2	2	3	4	3	4	1	4	4	1	4	2	1	1	1	1	2	1	2	4	3	4	4	2	1	2	2	1
233	4	3	4	4	4	2	1	2	1	2	4	1	3	1	1	1	2	1	1	2	1	1	4	2	4	3	3	4	1	3	3	4	1	3	4	1	4	1	4	3	4	3	1	1	1	1	2	1	1
234	3	3	1	4	1	4	3	3	2	3	2	1	1	1	1	1	4	1	2	1	2	3	2	3	2	4	1	3	1	2	4	2	2	3	1	2	2	4	2	4	2	4	3	4	1	4	3	3	4
235	3	4	1	1	4	1	2	2	3	1	2	4	4	4	3	1	4	3	1	2	1	1	2	1	4	4	3	4	4	1	1	2	4	3	4	1	4	4	2	4	3	1	1	3	1	3	4	1	2
236	4	4	2	4	4	1	4	4	2	2	1	1	3	1	1	3	3	1	1	2	4	4	4	4	1	4	2	2	3	2	2	4	4	2	2	2	1	3	1	1	3	1	4	2	4	4	2	1	2
237	1	2	2	2	4	2	4	4	2	1	1	2	1	3	3	3	1	1	4	4	3	4	4	1	4	2	2	2	4	4	2	2	2	1	4	4	1	4	3	3	1	1	1	2	4	2	4	2	1
238	3	4	1	1	4	4	4	2	4	4	2	3	2	4	1	4	4	2	3	2	2	3	1	4	3	4	4	4	4	2	4	1	3	4	3	2	3	4	3	2	4	1	1	1	3	1	3	1	3
239	3	4	4	2	2	4	3	1	2	1	1	3	2	3	2	4	4	4	1	4	4	2	2	4	4	2	4	1	4	1	4	1	2	1	1	4	2	3	2	3	4	3	1	2	2	4	4	4	4
240	4	3	4	4	1	2	3	4	1	3	1	2	2	4	2	2	4	1	4	1	4	1	4	2	4	2	1	1	1	3	3	4	2	2	4	2	2	4	1	3	4	4	2	3	1	2	4	2	2
241	3	4	2	3	4	4	1	4	2	3	1	1	1	3	1	2	4	2	4	4	4	4	3	1	1	3	1	4	1	1	4	1	3	1	1	2	3	3	1	3	1	4	3	4	2	3	4	1	4
242	4	4	4	4	2	1	2	4	2	4	4	1	4	1	1	3	2	3	2	1	2	1	4	1	4	4	2	4	1	4	1	4	2	1	1	2	1	3	1	4	4	1	4	2	1	2	3	4	4
243	4	2	4	1	3	3	1	2	3	1	2	2	4	3	4	1	4	4	2	2	3	2	1	2	4	3	1	1	4	4	4	4	2	1	3	3	3	1	2	3	1	4	4	4	2	4	4	2	1
244	3	4	4	1	4	4	4	4	4	2	4	1	1	2	1	1	4	4	4	3	4	3	1	4	4	2	1	4	2	1	4	3	4	4	2	4	3	4	2	1	3	2	1	3	2	2	4	2	4
245	1	3	1	1	3	1	3	1	4	4	1	2	3	3	1	1	1	3	1	1	2	2	4	3	4	4	2	4	1	2	3	1	2	1	4	1	4	4	4	3	4	2	2	4	4	4	4	1	2
246	1	3	4	1	4	3	1	1	1	1	4	1	1	4	2	4	4	4	4	3	1	4	2	2	3	3	2	1	4	4	3	4	1	1	2	4	2	4	4	2	2	2	4	4	2	1	2	3	3
247	1	1	2	2	3	3	3	1	3	1	4	2	1	1	4	4	4	4	2	4	4	3	1	3	1	1	3	1	3	1	3	1	1	4	2	4	4	1	2	4	2	2	1	2	2	4	4	2	1
248	2	1	4	1	3	4	4	2	3	3	1	4	1	4	3	3	1	2	1	3	3	3	1	4	3	1	3	2	4	1	4	4	4	4	2	4	2	4	2	3	1	4	2	4	2	4	4	4	4
249	4	2	2	1	4	1	1	2	1	3	1	2	1	1	4	3	4	2	4	2	2	3	4	2	4	4	1	4	2	2	1	2	3	2	4	4	1	4	1	4	3	2	3	4	3	4	4	2	3
250	1	3	3	3	1	3	4	1	2	4	1	3	1	4	3	1	4	2	1	1	1	1	4	2	1	2	2	1	2	4	1	3	1	1	2	1	1	2	2	4	1	4	4	3	4	4	4	2	4
251	1	3	1	4	3	1	2	1	1	1	1	3	4	3	4	1	4	3	1	1	2	1	2	3	4	4	4	3	4	3	1	2	1	1	4	1	4	2	3	4	4	1	4	2	2	1	3	4	1
252	4	2	2	1	4	1	4	1	2	1	4	1	1	2	2	2	4	1	2	4	1	1	1	4	4	4	4	2	2	2	1	1	3	1	2	2	1	2	4	4	3	4	1	4	2	1	2	1	1
253	3	4	3	3	4	1	3	2	1	3	4	4	4	1	3	1	1	4	3	4	4	2	4	2	2	3	2	4	4	4	2	4	2	4	1	2	4	4	4	2	4	1	1	4	1	2	4	3	1
254	2	3	4	2	3	2	2	4	1	1	4	4	2	4	1	4	4	3	2	4	1	1	1	3	3	2	4	4	4	4	4	2	4	2	4	4	2	4	1	1	2	4	2	4	4	2	3	4	1
255	4	2	3	1	4	1	3	2	2	1	3	3	1	3	1	1	1	1	1	4	2	4	4	4	4	1	4	3	4	1	4	1	1	1	4	3	3	4	4	1	4	1	4	4	4	2	3	4	3
256	2	3	2	2	4	2	1	1	2	3	1	2	1	4	2	4	4	1	3	4	1	1	1	4	4	2	4	1	4	3	4	3	2	2	2	2	3	4	1	4	2	4	3	2	4	1	3	4	4
257	1	4	1	1	1	3	3	2	1	1	1	4	4	2	4	3	1	1	4	1	3	3	2	4	4	1	2	4	1	4	3	4	1	1	4	2	2	4	1	3	4	2	4	4	4	4	4	2	2
258	3	4	1	1	4	4	2	4	2	3	4	2	2	4	1	2	4	2	1	1	1	1	4	2	4	4	2	1	4	2	1	4	4	4	4	1	1	4	3	1	1	3	4	1	2	3	4	1	3
259	3	3	1	4	4	2	4	3	3	1	1	3	3	4	4	1	4	1	4	4	4	4	1	2	3	1	1	1	4	3	2	3	4	2	4	1	2	1	2	1	4	4	3	1	4	4	2	1	2
260	3	1	2	1	2	1	3	1	2	4	1	1	1	1	2	3	3	1	3	1	2	1	1	2	1	1	4	4	1	3	1	4	1	4	2	3	1	1	3	1	1	4	4	4	2	3	1	1	2
261	2	1	2	1	1	2	4	1	4	4	3	4	3	1	2	1	4	3	2	1	2	1	1	4	4	2	1	4	4	3	4	1	4	3	1	4	2	2	2	1	1	3	3	1	2	2	1	1	1
262	3	1	4	4	2	1	1	1	1	2	1	1	1	4	4	1	4	2	2	1	4	4	3	1	3	1	2	2	4	4	1	4	3	1	3	4	4	4	1	3	1	1	2	1	1	3	4	1	2
263	4	4	2	2	4	2	1	4	4	4	4	1	3	1	4	4	4	2	1	1	1	1	1	2	2	4	2	1	1	2	2	4	1	1	2	2	1	4	2	4	4	2	4	3	4	1	4	4	1
264	3	4	1	3	4	2	3	4	1	1	1	4	4	2	4	3	4	2	1	1	2	2	1	2	1	3	1	4	4	4	4	4	2	4	4	4	4	1	4	3	3	4	3	1	3	1	3	1	1
265	4	4	2	1	1	2	3	2	3	3	1	1	3	2	4	4	2	4	2	4	3	3	1	3	1	2	3	1	1	1	3	3	4	4	4	4	3	1	1	2	2	4	4	4	2	4	4	1	4
266	4	4	2	4	1	1	4	2	2	4	1	3	3	2	2	1	1	4	2	4	4	4	4	2	4	2	1	1	3	1	1	3	1	4	4	3	3	1	3	4	3	4	1	4	3	1	4	4	4
267	1	2	1	1	2	3	2	4	1	3	4	1	3	1	2	4	1	3	1	1	2	2	4	3	3	3	3	3	1	2	2	3	1	2	4	2	2	4	1	4	1	4	3	1	3	1	4	4	4
268	4	4	2	3	1	2	3	1	4	1	3	4	4	1	1	2	4	1	4	4	2	3	4	3	2	4	2	4	4	2	4	1	4	4	4	1	3	4	2	3	1	4	2	4	4	3	2	3	1
269	1	4	2	3	4	4	4	1	4	2	4	2	1	1	1	1	1	2	3	4	4	4	4	1	4	2	4	4	4	3	4	4	1	4	1	2	4	1	2	1	1	2	1	4	4	2	3	1	3
270	3	3	3	1	1	1	2	2	1	3	4	4	3	4	2	4	3	2	1	4	4	2	3	4	4	3	4	3	1	1	1	1	4	4	4	1	4	1	2	3	4	1	4	3	2	1	3	1	3
271	1	3	1	4	4	4	4	1	1	2	1	1	2	4	1	4	4	1	4	2	2	3	3	4	4	2	3	3	2	2	1	1	2	4	1	1	2	4	4	2	4	2	1	4	1	4	1	3	4
272	1	2	2	4	1	1	2	4	1	4	2	1	4	2	1	3	3	1	1	4	4	1	3	2	1	1	1	4	2	4	3	3	4	4	4	1	4	4	1	4	4	2	2	4	1	4	2	1	4
273	1	4	2	4	1	2	1	2	4	1	4	2	4	1	2	2	4	3	1	4	3	3	2	2	3	4	3	1	1	4	4	1	3	3	2	2	3	1	3	3	3	3	2	3	1	3	4	4	4
274	3	1	3	4	4	4	3	4	3	3	1	1	1	2	2	1	4	4	1	4	1	4	4	2	4	4	2	4	3	1	3	1	1	1	3	3	4	4	4	4	2	2	4	4	4	2	4	2	4
275	4	4	4	4	3	3	4	4	2	3	1	1	1	2	4	2	4	4	1	3	3	2	4	4	2	4	3	3	3	1	1	2	1	1	1	1	4	4	2	4	1	2	1	3	1	3	3	2	4
276	4	1	4	1	4	2	4	4	2	2	1	1	1	2	4	4	4	1	4	3	2	3	1	1	1	4	1	4	3	3	3	2	2	1	1	4	3	1	3	2	4	3	1	2	4	2	4	4	4
277	4	4	1	4	4	1	4	4	2	2	4	1	4	4	4	3	1	2	1	4	2	4	1	2	2	1	3	1	1	2	1	1	1	2	4	2	2	4	4	3	1	2	3	3	4	1	3	1	1
278	4	1	2	1	1	4	4	4	2	4	2	1	1	1	2	1	4	4	4	4	2	4	3	4	2	4	3	2	3	1	1	4	1	4	2	2	1	1	4	2	2	3	2	2	2	1	1	2	3
279	3	1	3	3	4	4	1	3	1	1	4	2	3	4	1	4	2	1	1	3	3	1	2	1	2	1	2	3	3	4	1	3	3	2	4	1	4	2	3	4	4	2	2	1	3	4	4	1	4
280	4	1	2	1	3	4	3	2	4	3	4	3	1	1	2	2	4	4	3	1	2	1	2	4	1	4	2	1	4	4	1	4	2	4	4	1	4	3	4	4	3	4	2	4	2	4	4	1	3
281	1	2	3	1	4	2	3	1	3	4	2	1	1	4	1	4	4	1	4	1	1	2	1	4	4	3	1	1	4	2	4	2	2	3	2	3	4	4	1	3	1	1	2	1	2	3	3	1	1
282	4	1	2	4	4	2	4	3	1	4	2	3	2	4	3	1	2	3	2	1	2	1	1	2	1	1	4	4	2	4	1	4	4	3	4	2	3	4	3	4	4	1	4	2	4	4	4	1	3
283	2	4	2	4	1	2	3	1	1	2	4	3	4	2	3	1	1	2	2	4	1	3	1	2	2	3	4	4	2	4	4	4	1	4	1	1	4	4	4	2	3	1	1	3	1	1	1	2	1
284	4	3	3	1	4	3	3	1	2	3	4	4	1	4	2	3	1	2	4	3	1	3	1	1	3	4	1	4	2	2	3	4	3	4	4	2	3	4	2	3	1	1	3	4	4	1	4	1	4
285	1	1	3	4	4	2	3	4	2	3	1	3	4	4	2	4	4	1	4	3	2	4	2	2	1	1	2	3	4	2	2	4	4	3	1	2	1	1	1	4	1	1	3	1	4	1	4	1	1
286	3	4	4	4	2	4	4	1	2	2	2	4	4	4	1	1	2	1	4	2	1	2	4	2	4	4	1	1	4	2	4	4	2	1	1	2	2	3	4	2	3	3	1	3	1	1	3	1	4
287	2	4	2	1	4	2	1	2	2	3	4	1	4	3	3	2	3	1	1	3	2	4	1	1	2	1	2	2	4	4	2	2	2	4	1	2	2	4	4	4	4	2	1	4	2	4	1	2	1
288	3	4	4	2	3	2	2	4	1	3	4	1	1	3	1	4	4	2	2	4	1	3	4	1	1	3	3	4	2	3	3	4	4	4	3	3	1	1	2	4	1	2	2	4	4	4	3	4	3
289	1	3	4	4	4	2	4	1	2	4	3	1	3	2	3	3	4	2	1	2	2	2	1	3	4	4	2	4	1	2	1	4	1	3	4	4	3	1	1	4	1	2	2	3	1	1	4	1	1
290	4	2	1	1	4	4	3	4	1	1	1	2	3	1	3	3	4	3	3	1	2	2	4	2	1	1	3	1	1	4	4	4	1	1	3	3	1	3	4	4	2	1	2	1	2	3	2	4	4
291	3	4	1	1	1	3	3	4	4	2	2	3	1	4	2	4	4	2	4	1	1	2	2	3	3	1	1	2	2	1	4	4	2	4	2	3	1	1	1	4	2	4	4	1	2	3	2	2	1
292	1	3	2	4	4	4	3	1	2	1	4	4	2	4	2	4	1	2	4	2	4	4	2	2	4	3	1	3	2	4	2	2	3	2	4	3	1	4	2	2	3	3	4	1	2	1	1	4	4
293	2	4	4	4	4	4	4	4	2	4	4	1	1	1	1	4	1	2	2	3	1	1	2	2	1	3	3	1	1	2	4	4	4	2	4	4	3	4	4	2	4	2	2	4	4	3	4	1	2
294	4	4	1	1	4	4	3	4	3	1	4	1	3	4	3	1	2	2	3	4	4	1	4	2	3	4	4	2	4	4	2	2	1	1	2	3	1	4	4	2	3	4	4	2	2	2	4	4	4
295	1	4	1	1	4	3	3	1	3	4	3	4	4	1	2	4	2	2	1	1	1	4	4	3	1	2	3	1	2	2	2	2	2	2	4	4	1	4	4	3	4	2	2	2	1	1	3	3	4
296	1	4	2	1	4	4	4	4	3	1	4	4	2	4	1	1	4	2	4	2	3	1	4	2	2	1	3	1	4	2	3	1	3	1	4	2	4	1	1	3	4	4	3	4	2	3	2	2	1
297	3	3	3	2	4	4	2	4	3	4	4	2	3	1	1	4	1	4	4	1	4	1	4	2	3	1	4	4	4	4	2	4	3	1	1	1	1	4	2	4	3	1	1	3	4	2	2	2	1
298	3	4	3	1	4	4	4	4	2	3	1	1	1	4	2	1	2	2	1	4	2	1	1	2	4	4	1	1	4	4	3	4	1	2	3	4	2	4	1	2	1	4	1	4	4	4	1	3	1
299	4	4	1	1	4	2	3	1	4	2	4	2	4	4	2	1	4	2	3	4	3	4	4	1	1	1	2	4	4	1	1	3	2	4	4	2	4	3	4	1	4	2	1	4	1	4	1	2	2
300	2	4	1	4	1	1	1	1	4	2	4	2	4	4	1	2	1	3	2	4	2	2	1	2	1	3	4	4	1	1	1	4	4	4	4	1	2	1	4	4	3	4	1	4	3	2	1	4	3
301	4	1	3	3	3	1	1	4	2	4	3	1	1	2	3	1	2	4	4	4	2	1	2	4	1	4	2	1	4	4	1	4	1	1	4	3	1	2	3	1	3	1	1	1	2	1	4	1	1
302	2	4	3	4	4	4	2	4	1	4	2	4	4	4	4	2	2	1	1	4	4	2	4	1	1	4	2	4	2	2	1	4	4	2	4	4	1	4	3	3	4	3	2	1	4	1	4	4	3
303	2	1	4	1	3	2	1	3	1	3	1	3	2	1	1	1	4	4	4	2	1	2	4	2	4	2	4	4	4	1	1	3	4	4	1	3	3	4	2	2	4	4	2	4	1	1	4	2	2
304	1	4	2	4	3	1	1	3	1	1	2	3	1	4	2	3	1	4	4	3	3	1	3	1	3	1	3	3	4	4	1	3	4	4	4	2	1	4	3	2	3	1	3	4	1	2	3	4	4
305	1	1	2	3	4	1	4	2	3	3	1	4	4	3	4	4	4	4	4	3	4	1	4	2	1	3	4	3	1	4	3	2	3	3	4	4	2	3	2	1	2	1	3	3	1	4	4	3	2
306	4	4	2	3	2	3	1	1	2	1	3	3	4	4	2	4	2	4	3	1	3	4	1	2	3	4	1	3	2	1	1	1	2	1	4	4	2	2	1	4	3	1	3	1	1	1	2	4	2
307	2	3	2	3	4	2	4	4	4	2	4	1	1	1	1	1	2	3	1	3	2	3	1	3	1	1	1	4	2	4	1	4	2	3	1	2	1	4	4	4	4	2	4	2	1	3	4	4	3
308	3	4	2	4	4	1	3	4	2	3	4	2	2	4	4	4	4	1	3	4	4	4	4	4	2	2	2	4	4	1	3	1	4	3	1	4	1	4	4	4	4	1	1	3	3	3	1	4	1
309	1	1	1	2	4	4	4	4	4	3	1	2	3	4	3	4	3	3	1	2	4	3	4	1	4	3	2	1	3	1	1	4	1	4	4	2	3	4	4	1	4	1	1	4	1	4	2	4	1
310	1	4	4	1	4	2	1	4	2	3	4	1	4	4	2	3	1	2	2	1	2	1	1	1	4	2	3	3	3	1	4	4	1	4	3	2	4	1	1	3	1	2	2	1	1	1	4	1	1
311	4	1	2	2	4	3	1	1	2	2	3	2	4	1	2	1	1	1	1	1	2	3	1	2	4	4	4	4	4	2	4	4	1	1	4	3	1	1	1	3	1	1	4	4	3	4	2	3	3
312	3	2	4	4	4	2	1	2	4	4	2	4	1	4	2	2	2	1	1	2	1	2	1	1	1	3	1	4	4	3	2	3	1	3	1	3	4	2	3	3	1	1	1	3	1	1	3	3	2
313	2	4	4	4	2	2	2	4	2	4	1	2	1	4	2	4	2	1	3	3	1	1	4	2	2	2	4	4	4	2	4	1	1	4	4	4	2	2	2	1	4	4	1	3	1	3	4	1	1
314	4	1	4	1	3	3	2	4	1	1	4	1	3	4	2	4	4	1	1	2	2	4	1	4	2	4	2	3	1	4	1	3	1	3	1	2	1	3	1	4	1	2	1	2	3	3	1	1	1
315	4	4	3	4	2	4	1	4	2	1	4	2	1	4	1	2	1	4	1	4	2	2	4	2	1	4	4	1	3	3	1	2	4	3	4	4	4	4	3	4	1	2	3	4	2	3	4	2	1
316	1	4	1	4	4	4	3	4	1	3	1	3	1	2	4	2	4	4	1	3	1	1	2	3	2	2	4	1	4	4	3	1	4	1	3	2	4	1	2	1	1	1	4	1	3	3	2	4	3
317	4	4	3	1	2	1	1	3	2	2	4	1	4	4	3	3	1	3	4	1	1	1	1	2	1	4	2	2	1	2	3	2	1	1	4	3	4	2	4	1	4	2	4	4	4	1	4	1	1
318	2	4	2	3	2	4	4	4	2	4	4	1	3	2	3	4	1	3	3	3	1	1	4	1	3	1	4	4	1	1	1	3	1	3	1	3	1	2	2	2	3	3	2	3	1	2	4	4	1
319	1	1	3	3	4	3	2	4	1	2	4	2	1	3	2	4	4	2	1	2	3	2	4	2	1	4	4	4	4	3	4	3	2	1	3	1	4	2	4	3	1	2	1	2	2	1	2	2	1
320	1	2	4	1	4	2	2	4	1	1	1	2	1	3	4	4	1	2	2	4	3	4	1	3	4	1	3	1	3	1	4	1	3	4	2	4	1	4	2	2	4	2	1	1	1	4	4	2	1
321	4	1	2	2	4	2	2	4	4	4	2	3	1	4	1	3	4	2	4	4	1	4	1	2	2	4	1	4	2	4	1	3	1	2	1	3	4	4	4	4	2	3	2	4	2	1	2	1	1
322	3	1	1	1	2	4	3	4	2	4	3	1	3	4	1	1	4	4	3	2	2	1	4	4	3	3	2	1	4	2	4	3	1	4	2	3	1	1	1	1	4	4	1	4	4	4	4	2	4
323	1	4	2	2	4	4	3	3	4	1	3	1	1	2	3	1	1	2	4	4	4	2	3	1	3	4	2	4	4	2	4	2	2	1	4	4	4	2	3	4	2	3	4	4	2	1	4	2	1
324	4	4	3	4	4	1	2	2	1	1	3	1	4	1	3	4	2	1	1	4	2	1	2	4	1	4	2	2	4	1	3	4	1	1	4	1	1	2	4	3	1	1	1	1	2	4	4	2	4
325	4	4	2	1	4	4	1	3	3	1	4	1	2	3	1	4	1	1	1	4	4	4	4	1	4	2	1	3	4	4	2	2	4	4	4	2	1	1	2	1	4	2	2	3	1	4	4	1	4
326	1	4	3	3	1	3	1	2	3	4	4	3	1	1	4	3	1	2	3	1	4	2	2	1	3	2	4	2	4	2	2	4	4	1	4	1	1	4	1	4	2	3	3	4	2	1	1	3	4
327	1	2	1	1	4	4	2	4	2	4	4	1	4	2	2	1	1	3	3	4	4	2	3	1	1	3	1	4	4	3	3	4	1	1	4	4	1	4	2	2	4	2	4	4	2	2	1	1	4
328	2	4	2	2	4	1	4	4	1	4	2	1	4	2	1	1	4	2	4	2	2	3	1	1	1	1	4	1	4	1	3	1	3	1	1	3	4	4	4	2	4	3	1	1	4	1	3	4	4
329	3	1	1	4	2	4	2	4	2	4	1	3	3	2	3	1	4	1	1	4	1	4	2	3	2	1	2	4	1	1	4	2	3	1	4	4	4	4	2	2	1	2	3	4	2	2	1	2	2
330	4	2	2	1	4	3	3	1	2	2	4	1	1	4	1	3	2	2	4	4	3	4	4	1	1	1	3	1	1	4	1	3	3	4	2	3	3	1	2	1	1	2	2	2	1	3	1	3	4
331	1	4	2	2	4	2	1	4	2	4	1	2	1	1	4	1	4	2	4	2	4	3	4	2	1	1	2	3	1	3	2	4	2	4	4	4	3	4	2	2	2	3	4	4	4	3	1	2	1
332	1	4	1	1	2	1	3	1	2	1	2	3	1	3	1	1	2	4	4	4	2	1	4	3	4	4	2	4	2	1	4	1	4	3	4	2	1	4	1	4	2	4	1	4	1	3	1	2	1
333	1	1	1	2	1	1	1	2	3	1	4	2	1	1	2	2	3	2	4	3	2	1	4	2	3	3	1	1	3	1	1	4	2	2	3	1	1	4	2	1	4	2	3	3	2	4	4	4	4
334	3	2	1	2	4	4	4	4	3	4	4	3	2	4	1	1	4	1	1	4	4	4	2	2	3	4	3	4	1	2	2	4	2	2	4	1	2	4	4	4	4	1	3	4	2	4	1	1	1
335	3	1	1	2	4	4	2	2	3	1	3	2	1	1	2	4	4	4	4	1	4	1	4	2	1	3	1	4	4	2	3	1	3	1	2	2	1	4	4	2	4	2	3	1	4	2	2	4	2
336	2	4	1	3	1	2	3	1	2	4	2	1	1	4	2	3	3	4	3	4	4	2	4	4	3	1	2	1	1	2	1	1	4	4	3	4	4	2	2	4	2	2	2	4	2	4	4	1	1
337	3	1	1	2	4	2	1	1	1	1	2	2	4	4	1	1	2	2	4	4	1	2	4	2	2	1	1	1	1	1	3	2	3	4	2	3	1	3	2	3	1	1	1	4	4	2	4	1	4
338	3	4	4	2	4	1	1	4	4	1	4	4	4	1	3	1	1	1	3	3	4	3	4	2	3	4	4	1	4	1	2	4	1	4	1	4	4	4	2	1	3	2	4	2	2	4	4	1	1
339	2	4	4	4	2	1	1	1	2	3	1	1	4	2	3	3	1	2	4	4	2	4	4	1	1	4	4	2	2	1	1	1	1	3	4	2	1	1	3	1	1	1	1	2	1	2	1	2	1
340	1	4	4	4	4	1	4	4	1	1	2	4	2	4	2	2	4	1	1	2	4	4	1	3	4	2	2	4	1	1	2	1	2	1	4	2	4	4	2	2	4	1	1	3	1	3	3	4	3
341	1	3	4	3	4	4	4	4	2	4	2	4	2	4	1	3	4	1	4	2	4	1	2	4	2	3	4	2	3	4	4	4	2	4	1	4	2	1	3	1	2	4	1	2	4	4	3	4	4
342	4	1	3	3	1	1	1	2	4	2	3	3	4	4	3	1	2	1	3	3	1	3	3	4	1	1	4	2	2	4	4	2	2	3	1	4	4	4	1	3	1	4	2	2	2	2	2	4	2
343	2	4	4	1	1	4	1	4	4	4	3	4	1	2	3	2	1	1	4	3	4	1	1	4	1	1	4	2	3	1	2	2	3	4	3	4	4	3	1	4	3	4	2	2	2	4	2	4	1
344	1	4	4	3	1	4	2	2	4	2	3	4	3	2	4	2	4	4	2	4	4	1	1	4	2	3	4	4	3	4	4	3	4	1	4	1	2	3	4	1	4	2	1	3	2	2	3	1	3
345	1	4	2	2	3	4	4	2	2	4	3	4	1	2	3	1	2	4	3	1	2	4	4	4	4	2	4	1	3	4	2	3	1	3	1	3	4	2	4	1	1	3	4	4	4	4	3	1	2
346	4	4	4	2	4	4	1	3	1	3	1	4	4	2	4	4	1	4	1	1	1	4	1	4	2	1	4	2	2	2	4	2	4	3	3	4	1	4	1	1	3	4	2	2	3	1	4	2	3
347	4	4	1	4	4	1	3	2	4	2	4	1	4	3	4	2	3	4	1	4	2	1	1	1	1	1	4	2	2	3	3	1	2	3	4	4	4	4	3	4	1	4	1	1	4	4	4	1	1
348	2	3	3	1	1	2	4	1	3	3	3	4	1	3	4	4	2	4	1	1	1	4	3	1	4	4	4	3	1	2	4	2	4	2	4	4	1	1	4	1	1	4	4	4	4	1	3	1	4
349	1	1	4	2	2	4	2	1	4	3	4	4	2	4	4	4	1	3	1	3	3	4	3	4	1	1	4	2	1	2	1	3	3	1	3	1	2	1	4	2	4	4	1	3	1	4	3	4	2
350	4	4	4	1	1	4	2	3	4	2	2	4	2	2	1	3	3	4	1	4	1	1	3	4	4	1	4	1	1	1	2	4	4	1	4	2	1	2	1	2	1	1	2	4	4	1	1	1	2
351	4	4	4	2	4	4	1	1	4	2	2	4	1	3	4	2	3	1	3	1	1	2	1	3	2	4	4	1	4	4	4	4	2	4	2	4	2	2	4	2	2	4	4	3	1	3	3	4	1
352	2	3	1	4	2	3	3	1	2	4	1	4	1	1	4	1	3	3	2	2	3	1	1	4	4	4	4	4	3	1	2	1	4	2	2	3	4	4	4	4	1	4	3	3	4	4	4	4	1
353	4	4	1	2	4	4	1	1	2	3	1	2	1	1	2	4	4	4	1	4	1	2	4	3	4	1	4	3	2	4	2	1	1	1	1	4	1	2	4	2	4	4	1	1	4	1	3	4	1
354	3	1	3	4	1	4	4	4	3	1	2	4	4	4	4	3	1	4	1	1	4	2	1	2	1	3	4	2	2	3	2	3	3	1	1	3	3	3	4	1	1	4	3	3	4	1	2	4	2
355	1	4	4	3	1	1	1	4	4	4	1	3	3	1	1	1	3	1	3	1	1	1	3	1	2	3	4	3	1	2	1	2	4	2	2	4	4	1	4	4	1	4	1	1	4	4	4	4	1
356	3	4	2	1	2	4	1	2	4	4	4	4	2	4	4	4	1	4	1	1	2	2	1	2	4	3	4	1	1	4	4	4	4	1	4	2	4	1	4	2	2	1	4	3	4	4	1	4	3
357	1	4	4	4	4	4	1	2	1	3	4	1	2	1	1	1	3	4	1	4	4	1	1	4	1	1	4	2	2	3	4	2	2	2	2	2	4	4	4	1	1	4	4	3	1	3	4	4	4
358	2	3	4	4	1	3	2	2	4	3	3	4	3	4	4	3	1	1	2	2	2	2	2	4	4	2	3	1	1	2	3	1	1	4	3	4	2	4	3	4	4	4	1	2	4	2	2	4	1
359	4	2	4	4	1	4	2	3	4	4	1	4	4	3	1	4	1	3	2	2	1	2	2	4	3	3	4	4	3	2	4	4	2	4	2	4	1	1	2	2	2	4	2	4	4	4	1	4	4
360	1	1	1	1	2	4	2	1	4	4	4	3	2	1	1	4	2	4	2	2	1	3	4	2	4	4	1	2	4	4	4	1	4	2	4	4	1	3	4	1	1	2	1	2	3	2	1	4	2
361	3	1	1	1	3	1	2	3	3	1	3	4	3	1	1	3	3	2	3	3	1	2	4	4	1	4	1	1	3	4	3	1	1	3	1	3	1	4	4	4	1	3	1	1	1	1	1	4	1
362	1	3	4	4	2	4	2	4	4	2	1	4	4	1	4	1	1	4	1	4	1	4	1	4	2	2	3	1	2	1	1	3	4	2	2	3	3	1	1	2	2	4	4	4	4	1	4	4	1
363	2	1	3	4	3	1	2	3	4	2	4	4	1	2	4	4	1	4	1	1	4	4	1	4	3	4	1	2	3	1	2	1	3	2	3	1	2	2	4	4	4	2	2	3	4	1	4	4	4
364	2	2	4	4	3	3	1	4	1	2	1	3	1	4	3	4	4	4	2	4	4	2	4	1	3	1	1	2	2	4	2	1	1	4	1	4	2	2	4	3	4	4	1	3	4	4	1	4	4
365	3	3	4	4	2	3	2	1	1	2	1	4	2	4	3	1	1	3	3	1	2	3	1	2	4	4	4	2	4	1	2	4	4	4	3	4	2	2	4	2	2	4	3	1	1	4	4	1	2
366	1	3	4	4	3	1	3	2	4	1	1	4	2	1	2	3	3	4	2	2	4	1	3	4	3	1	2	3	4	4	3	4	4	2	1	2	1	1	3	3	1	2	4	4	4	4	1	3	1
367	1	1	4	2	2	1	1	3	1	3	2	4	3	2	4	4	4	4	1	2	1	3	2	4	4	3	4	1	4	4	1	3	4	2	1	1	1	1	1	2	4	4	2	3	1	1	1	4	4
368	1	2	4	4	1	4	2	2	4	1	1	2	4	4	4	4	2	4	1	4	1	1	1	1	3	3	4	2	1	4	2	2	4	4	3	1	1	4	4	2	3	3	1	3	1	1	4	1	2
369	4	4	2	2	1	1	3	1	2	4	4	4	2	4	2	2	3	1	3	3	4	4	4	1	3	4	4	1	1	4	2	4	4	1	3	4	2	1	1	1	1	4	2	4	2	3	4	3	1
370	4	4	4	1	1	4	4	4	1	1	3	4	2	4	4	1	3	1	2	1	4	2	1	2	4	1	3	1	4	1	3	1	1	1	3	2	3	2	4	1	4	2	2	1	4	1	1	2	2
371	4	2	4	3	4	2	3	1	2	4	1	4	2	4	4	4	2	4	2	2	3	1	1	4	4	3	4	3	4	2	2	1	4	4	2	4	1	2	1	2	1	2	4	4	2	4	4	4	3
372	3	3	4	2	4	4	4	2	3	2	1	3	1	1	3	1	4	1	4	4	2	4	3	4	2	4	1	2	4	1	1	1	4	1	2	4	2	4	4	2	2	4	1	1	1	1	1	1	2
373	3	4	4	4	4	2	1	1	4	4	4	3	4	1	4	4	3	4	4	3	4	1	3	4	1	1	1	3	3	2	2	3	4	2	2	4	4	4	4	1	1	4	1	3	1	3	3	1	2
374	2	4	4	1	2	3	1	3	4	2	2	4	2	1	2	4	4	4	1	1	4	1	4	4	4	3	4	3	4	4	3	4	2	4	4	1	1	3	1	1	3	4	3	3	4	1	2	4	1
375	3	2	4	4	3	4	4	4	4	1	4	4	2	1	1	2	1	4	3	4	4	3	4	1	4	4	4	1	3	1	1	2	3	2	4	4	2	1	1	4	3	4	2	4	4	2	2	1	4
376	2	1	3	2	3	1	4	1	3	1	1	1	1	1	4	4	2	3	1	3	4	2	3	1	2	2	1	3	3	4	4	4	1	2	2	3	4	4	4	3	4	4	1	1	2	2	1	3	3
377	3	2	4	2	1	1	4	1	4	1	1	4	2	2	4	4	4	2	3	4	4	2	4	2	4	4	2	3	3	4	3	3	3	1	4	4	1	4	1	1	3	1	2	3	1	2	1	1	1
378	4	1	4	1	3	4	1	2	4	4	3	4	3	4	1	2	4	1	2	3	4	4	3	4	1	4	2	2	3	4	4	4	4	2	2	4	2	2	4	1	4	4	1	3	4	2	3	1	2
379	3	3	4	4	4	4	2	3	3	1	3	1	3	1	1	3	4	2	3	1	2	2	3	4	1	2	1	1	4	4	1	1	4	3	1	3	4	4	2	2	2	4	1	4	4	1	3	3	3
380	4	4	2	1	1	2	1	1	4	3	1	1	2	1	1	1	1	1	1	4	4	2	3	4	2	3	4	4	3	3	4	4	4	1	1	4	1	1	2	2	3	3	1	4	3	2	2	4	3
381	2	2	4	4	4	4	1	2	1	1	2	4	1	3	1	4	3	4	3	4	1	2	3	1	4	4	1	3	1	1	3	1	1	1	4	4	3	1	1	2	1	4	2	4	4	2	4	4	1
382	2	3	4	1	4	4	3	4	4	1	3	4	2	1	2	1	3	4	1	4	2	2	3	1	4	3	1	3	4	4	1	4	4	1	1	1	1	1	4	4	4	4	2	2	4	2	3	4	1
383	1	4	4	3	1	1	2	1	1	1	4	1	4	1	3	3	1	2	3	1	1	4	4	4	2	1	3	2	3	3	1	4	1	3	1	1	2	3	1	1	1	4	2	3	4	3	1	1	2
384	1	4	1	1	3	4	2	2	4	1	2	1	4	4	2	4	3	1	4	3	1	3	4	4	4	3	4	2	4	4	4	4	1	2	3	1	4	3	4	2	3	4	1	1	2	3	1	2	2
385	1	2	1	2	4	2	4	3	1	3	1	1	3	1	2	3	2	4	2	1	2	4	4	1	2	3	4	1	3	4	3	1	2	1	1	2	1	4	4	1	1	4	2	1	2	4	2	4	2
386	4	3	4	1	1	4	1	2	2	4	1	3	4	3	3	4	4	4	4	2	4	2	2	4	1	1	4	2	2	1	3	2	1	3	1	4	2	4	4	3	4	1	1	3	3	1	4	1	3
387	3	3	4	1	1	4	2	2	4	1	4	1	2	4	2	4	4	4	1	4	1	3	1	3	4	4	4	4	3	4	4	1	4	1	3	4	3	3	1	2	1	4	1	2	4	4	4	4	2
388	2	3	1	1	4	1	2	4	2	2	2	4	4	4	4	4	2	4	2	4	1	1	1	2	3	3	1	2	3	4	1	1	4	2	3	4	1	2	4	3	1	2	4	1	4	2	3	1	1
389	1	1	4	2	2	4	1	2	2	2	2	4	1	4	4	4	4	4	1	4	1	3	1	1	2	4	4	1	1	4	2	2	4	1	2	4	4	1	3	4	1	3	1	4	3	1	3	4	2
390	4	1	4	1	4	2	3	3	1	1	2	1	2	3	4	1	4	4	1	3	4	2	3	1	2	2	1	2	1	4	1	4	1	2	4	4	1	3	4	3	4	4	1	3	4	4	3	4	4
391	4	1	4	2	4	1	1	2	4	2	4	1	1	1	4	1	1	2	1	3	3	2	4	3	1	4	4	1	3	4	1	3	1	4	4	3	2	4	1	2	1	3	1	1	4	2	1	4	2
392	1	1	4	2	1	3	2	1	1	4	4	2	4	3	1	1	1	1	4	2	2	4	2	2	1	1	4	2	3	4	1	3	4	1	1	2	3	1	4	2	1	2	3	4	1	3	3	1	2
393	4	4	3	1	1	4	4	1	3	1	3	1	2	4	1	3	3	4	1	4	1	3	4	4	2	1	4	1	4	4	2	1	4	1	2	4	2	1	1	1	4	4	2	1	4	3	2	4	1
394	1	4	1	3	1	2	2	2	4	3	4	4	1	1	4	2	1	3	4	3	4	4	3	1	1	4	1	2	1	3	3	4	4	2	1	1	1	1	1	3	4	4	4	3	1	1	4	1	3
395	1	4	4	1	1	2	4	2	2	3	3	4	4	2	2	4	1	4	2	4	2	4	2	2	4	4	1	2	3	3	1	4	1	2	3	4	4	4	4	2	3	3	1	3	4	1	4	4	1
396	1	4	1	3	4	1	2	2	1	4	2	2	2	4	4	4	4	3	4	4	3	1	4	2	1	3	4	2	2	1	4	2	4	4	2	4	2	2	4	4	2	4	4	2	4	4	2	4	2
397	1	4	4	1	4	2	3	3	4	3	4	1	1	4	2	1	2	1	1	1	2	4	2	4	2	2	4	1	1	1	1	1	1	4	3	3	4	3	4	4	1	4	4	1	3	1	3	2	1
398	2	1	4	2	4	2	2	4	1	1	3	4	4	1	1	3	1	1	4	1	3	1	2	1	3	3	4	1	1	1	1	1	2	4	3	4	2	4	4	4	1	1	4	2	1	4	4	3	1
399	3	3	4	4	3	3	4	1	1	4	1	2	4	1	4	4	1	1	4	4	4	4	4	3	4	4	4	2	2	4	2	4	1	1	1	3	4	4	2	4	1	3	4	1	1	2	4	4	2
400	4	4	1	4	4	1	4	1	2	3	2	3	4	3	3	1	1	3	1	1	3	4	1	1	4	1	3	1	1	2	4	4	4	4	1	3	4	3	3	1	1	1	4	4	1	4	3	1	1
401	1	2	3	3	4	1	2	3	3	4	2	1	3	3	3	4	4	4	2	4	3	1	3	1	2	4	3	4	1	2	1	3	4	1	1	4	2	4	4	1	1	1	3	4	4	1	2	1	1
402	1	1	3	4	2	2	4	2	1	2	3	1	1	2	1	2	1	4	4	3	1	1	1	1	1	1	4	3	1	2	4	4	4	4	1	1	4	4	4	1	3	1	2	3	1	4	1	4	4
403	1	1	3	3	1	3	1	2	1	1	2	4	1	4	4	4	2	1	3	3	3	3	4	4	4	2	1	3	4	1	4	4	2	4	4	1	4	4	1	3	1	2	1	2	2	1	2	2	4
404	1	1	4	1	2	1	2	4	3	1	2	3	4	2	1	1	2	1	4	4	2	4	4	3	1	2	2	4	2	1	4	2	1	4	2	1	1	4	4	4	1	4	4	2	1	1	4	1	1
405	1	2	1	1	4	2	2	1	1	2	4	4	4	4	3	4	1	1	3	1	2	3	2	3	4	4	4	1	3	1	4	1	1	4	4	2	4	1	2	2	1	4	4	4	4	4	1	2	3
406	4	1	2	2	4	1	2	1	2	3	1	3	4	4	3	1	1	2	3	1	4	4	4	2	4	1	3	1	2	2	3	4	2	3	4	2	1	4	2	3	4	4	2	4	4	2	4	4	4
407	3	1	4	2	2	2	4	1	2	4	1	1	4	4	3	3	1	2	2	1	2	3	4	1	1	2	2	2	4	1	3	1	2	3	3	4	4	4	2	4	1	4	1	3	1	1	2	4	1
408	2	1	1	1	1	3	4	4	1	1	3	1	1	4	3	3	2	2	1	1	4	4	1	2	1	1	2	3	1	2	4	4	1	4	4	2	4	4	1	1	3	2	1	2	4	4	4	3	3
409	2	2	1	1	4	1	1	4	1	1	1	1	1	4	3	3	1	2	3	1	1	1	4	4	4	4	3	1	1	2	1	4	2	4	3	3	1	1	3	2	1	2	1	3	1	1	1	4	4
410	4	4	4	2	1	1	3	1	2	4	3	1	2	4	4	2	1	2	3	4	4	4	4	4	1	1	1	2	1	2	4	1	4	1	1	4	4	4	1	4	4	4	1	4	1	1	3	4	2
411	4	4	3	4	4	1	1	3	3	1	4	1	1	4	1	3	4	4	3	1	2	4	1	4	2	2	3	4	1	4	2	3	1	1	3	1	1	2	1	1	2	4	1	1	2	4	4	4	1
412	1	1	1	1	4	2	2	4	1	2	4	2	4	4	1	4	2	2	4	2	4	4	4	4	4	2	2	3	3	3	3	4	4	1	1	3	1	4	4	2	3	1	2	4	1	2	2	4	2
413	1	4	1	4	1	3	3	3	1	3	3	1	1	1	3	1	3	1	2	2	1	2	2	4	3	4	4	2	4	3	2	3	1	2	3	2	1	4	1	1	4	1	3	4	4	1	3	1	2
414	3	4	2	4	3	4	4	4	4	2	4	1	2	2	4	4	1	4	4	2	2	1	4	3	3	1	2	1	2	4	1	4	3	1	2	1	3	4	3	4	4	4	1	1	2	3	2	2	4
415	4	2	2	4	3	1	4	4	4	1	1	3	3	3	3	2	1	1	4	3	4	1	1	4	2	3	3	2	4	1	2	2	4	4	3	1	1	4	1	3	4	3	3	4	1	1	3	4	1
416	4	2	4	1	1	4	4	4	4	2	3	4	1	4	1	2	1	2	1	2	4	2	4	2	3	3	1	1	4	2	2	4	2	3	4	4	4	3	4	3	3	1	1	4	4	1	4	1	1
417	3	4	4	4	1	4	4	2	4	2	1	2	2	2	4	3	1	2	4	2	2	3	4	4	2	3	4	1	1	2	4	2	4	2	1	1	3	3	1	2	1	3	3	1	3	4	4	2	3
418	4	4	4	2	4	4	4	2	4	1	3	1	3	3	2	2	1	4	1	2	1	3	2	4	1	1	4	1	4	3	4	1	3	3	2	4	1	4	2	2	4	2	3	1	2	1	1	1	4
419	3	1	1	1	2	3	2	2	1	1	1	4	1	1	2	1	1	1	3	2	2	4	4	4	2	3	4	1	3	2	4	4	4	2	4	3	4	1	4	2	3	1	1	1	2	3	1	2	4
420	2	2	3	2	1	2	3	4	1	2	1	1	1	2	4	2	4	1	2	3	1	2	3	1	2	2	1	2	2	1	2	2	4	1	2	4	3	4	4	4	1	3	1	3	1	4	1	1	1
421	1	2	1	2	1	2	4	1	4	4	4	1	1	1	1	4	4	1	4	4	3	4	4	4	1	1	4	1	2	4	2	3	3	4	3	4	1	4	4	4	4	1	1	2	1	2	3	2	3
422	1	4	4	4	4	4	2	1	2	2	1	4	1	4	4	1	1	4	1	4	1	1	1	4	3	3	4	3	4	3	4	2	4	4	4	4	1	4	1	3	4	3	4	3	4	4	4	4	3
423	4	4	4	1	1	1	1	1	1	3	1	2	4	4	4	4	4	3	3	1	3	4	3	4	4	4	4	2	4	2	3	3	1	1	1	1	1	3	4	1	4	4	2	4	4	2	4	4	1
424	4	4	4	3	1	1	2	4	1	2	1	4	1	1	4	2	2	1	1	1	1	2	4	3	4	1	3	4	1	3	2	1	1	2	2	1	1	1	1	3	3	1	1	4	4	4	4	4	3
425	4	2	4	1	2	2	4	4	2	4	2	2	4	4	2	1	2	4	4	1	4	1	1	1	1	1	1	2	1	4	4	1	1	1	3	4	1	3	3	4	1	3	4	1	3	1	3	4	4
426	1	2	2	3	2	4	4	4	4	1	4	3	4	4	1	3	1	1	2	3	2	3	4	4	1	1	4	1	1	1	4	1	3	2	2	1	3	2	1	4	2	1	1	1	4	2	2	3	4
427	4	1	1	2	2	2	3	1	2	4	4	1	4	4	4	3	2	4	2	4	4	1	3	1	1	1	3	3	3	3	4	1	4	4	1	4	4	1	1	3	4	3	1	1	4	4	1	1	2
428	1	2	4	4	1	1	4	4	4	4	1	2	1	3	3	1	4	2	2	1	1	3	1	1	1	3	3	1	3	1	4	3	4	4	1	1	3	2	4	2	4	1	4	4	1	2	2	3	2
429	4	4	3	1	1	4	4	1	2	1	4	4	4	1	2	4	4	4	1	4	1	2	2	4	4	2	2	3	2	4	1	4	1	3	2	3	3	3	1	3	3	3	1	1	4	3	2	3	4
430	4	1	2	4	1	1	1	2	1	4	1	1	4	3	3	4	4	4	4	3	2	3	2	2	1	2	3	1	1	4	1	2	3	1	1	2	1	1	1	1	2	3	2	3	2	1	1	4	4
431	1	2	2	1	4	4	1	2	1	4	4	2	4	2	4	4	4	1	3	4	4	4	3	4	4	1	1	3	1	1	1	2	3	1	2	2	1	3	1	1	2	3	1	2	1	2	4	3	4
432	4	1	3	3	4	3	4	3	4	1	2	4	1	4	4	3	3	1	1	2	2	2	1	1	1	1	3	4	4	2	4	2	1	2	2	1	1	3	1	3	1	1	1	4	1	4	1	1	4
433	2	4	3	1	4	2	2	3	1	1	2	3	2	2	4	1	1	2	2	3	1	1	3	4	2	2	1	1	1	2	1	3	1	2	1	3	2	3	3	3	3	1	2	3	2	3	3	1	2
434	2	2	1	2	2	1	3	3	1	1	1	2	3	3	1	3	3	4	1	1	1	2	4	4	2	2	4	4	3	4	4	3	4	2	2	1	1	1	4	2	4	1	4	3	4	4	2	2	4
435	1	1	1	2	3	3	1	1	2	1	1	2	4	4	1	1	1	4	1	3	1	3	3	4	3	3	2	3	3	3	1	1	2	4	4	4	2	1	1	2	2	4	1	2	3	2	2	4	2
436	2	1	1	1	1	3	1	4	1	1	1	1	3	3	1	1	2	3	3	1	2	3	1	2	3	1	4	2	2	1	4	1	3	4	2	2	1	1	1	3	2	3	3	1	1	2	3	3	1
437	2	2	4	1	1	1	2	2	4	2	2	1	1	2	1	1	1	1	3	3	1	2	4	3	3	3	1	2	1	4	2	3	4	4	2	2	4	1	3	4	4	4	4	1	3	4	1	4	1
438	3	3	1	2	3	3	2	3	4	2	1	3	3	4	2	1	1	3	4	2	2	2	2	4	2	1	4	1	3	3	3	1	1	2	1	4	2	2	4	1	4	1	2	4	2	4	2	2	2
439	2	2	4	2	3	4	2	1	4	1	3	4	1	1	1	4	4	4	1	2	1	4	3	4	1	1	4	3	1	2	2	2	4	1	3	1	1	2	4	2	1	4	4	3	4	2	1	3	1
440	4	1	4	3	3	1	3	4	1	3	2	1	4	4	3	4	3	2	2	1	3	2	2	1	2	2	1	3	3	4	2	1	4	2	2	4	1	1	4	4	4	3	3	2	4	4	2	2	2
441	3	4	2	1	1	4	3	2	4	2	2	3	1	2	2	1	2	4	2	2	2	1	2	1	4	3	1	1	3	1	2	3	1	2	3	4	4	3	1	4	3	1	2	3	1	2	3	1	4
442	3	3	1	4	3	1	3	2	4	2	1	1	2	4	4	4	3	2	3	2	4	2	2	4	3	2	3	1	2	2	1	2	4	2	2	4	4	3	4	2	1	1	2	1	4	2	1	4	3
443	2	3	1	2	3	1	1	2	2	1	4	1	1	4	4	3	1	2	2	1	4	3	1	2	3	1	2	1	1	2	1	1	2	2	2	4	4	3	4	3	2	3	1	4	4	1	3	1	1
444	2	1	4	2	1	1	1	4	2	2	3	4	3	1	3	3	2	3	3	2	2	4	1	4	4	2	3	1	1	2	3	2	3	1	3	4	1	4	4	3	3	1	3	3	4	1	1	4	4
445	3	1	1	2	4	2	4	4	4	2	2	4	3	3	3	3	2	4	1	3	4	1	1	1	2	2	4	1	1	2	2	1	2	2	2	1	1	1	4	4	4	4	2	2	4	2	1	4	2
446	2	1	2	2	1	1	2	2	4	1	4	4	1	1	2	2	1	4	2	2	2	3	2	3	2	4	4	1	3	1	2	3	1	1	4	2	3	4	3	1	1	3	3	4	1	2	4	3	3
447	2	3	4	4	2	4	3	4	4	4	4	3	2	2	1	1	2	4	1	2	1	2	4	2	1	3	2	3	3	3	1	2	1	3	4	4	3	1	1	3	3	1	2	1	4	2	2	2	3
448	4	4	4	2	1	1	4	4	4	1	3	4	1	3	4	2	4	2	2	4	3	3	3	1	3	2	4	2	1	4	2	1	4	3	3	2	3	1	2	4	4	4	2	1	4	1	1	4	4
449	4	2	4	2	1	4	3	1	2	4	2	4	2	4	4	2	1	4	2	2	4	2	4	1	2	2	1	1	3	1	3	2	4	3	3	1	1	1	1	2	1	4	2	1	4	2	1	1	3
450	4	3	1	3	2	3	4	3	1	1	2	4	4	3	1	1	2	1	3	3	4	2	3	1	1	3	1	1	2	1	2	2	1	1	1	4	4	3	4	3	3	1	2	3	2	3	3	1	1
451	3	3	4	1	1	2	1	1	2	2	1	2	1	1	1	1	1	2	3	3	1	1	1	2	1	1	2	3	1	2	2	1	4	2	1	4	2	1	1	2	4	2	2	1	4	1	1	1	2
452	2	1	4	2	1	2	2	1	2	1	2	2	1	1	3	1	1	4	2	3	1	3	1	2	3	4	2	2	1	1	4	4	4	2	1	4	2	1	4	2	1	1	3	3	3	1	1	2	2
453	2	2	2	2	1	4	4	3	1	2	3	3	3	4	1	2	2	1	2	1	2	1	1	4	2	1	1	3	4	4	4	2	1	2	4	1	1	1	1	4	4	3	1	1	4	1	2	4	1
454	1	2	1	4	1	2	2	3	1	4	2	4	1	2	3	4	4	2	1	4	4	1	3	3	4	1	3	1	4	2	4	3	4	1	4	3	2	3	3	1	2	2	2	1	1	1	4	2	4
455	1	3	4	4	1	2	4	1	2	3	3	4	2	2	1	1	1	3	2	1	1	3	2	2	4	1	2	1	3	3	3	4	4	1	2	1	4	4	4	4	1	1	4	4	4	1	2	4	4
456	4	4	1	2	4	4	1	1	2	4	4	1	2	4	4	1	2	1	2	4	1	2	4	1	4	1	1	1	2	1	4	2	3	3	1	2	4	2	3	3	2	2	2	2	3	3	1	3	2
457	3	2	1	2	2	2	4	1	3	1	2	3	1	3	4	1	2	2	1	3	2	3	3	3	1	4	4	1	2	2	2	2	1	1	2	1	2	3	4	1	1	1	4	4	4	4	4	4	1
458	1	1	1	2	2	4	4	4	4	1	1	1	4	4	4	2	2	1	3	4	1	4	1	3	2	4	4	1	4	1	2	2	4	4	1	1	1	1	1	1	1	1	1	1
[truncated: 11 more columns]
