# Supplementary material for: SaPt-CNN-LSTM-AR-EA: a hybrid ensemble learning framework for time series-based multivariate DNA sequence prediction
Source: PeerJ. 2023 Oct 4;11:e16192. doi: 10.7717/peerj.16192 (PMC10559882; doi:10.7717/peerj.16192)
Supplement: Supplemental Information 1 [file peerj-11-16192-s001.zip › Source data/Supporting Information/C1-SNC_048213.xlsx]

## Sheet: 原表
Data point	1	2	3	4	5	6	7	8	9	10	11	12	13	14	15	16	17	18	19	20	21	22	23	24	25	26	27	28	29	30	31	32	33	34	35	36	37	38	39	40	41	42	43	44	45	46	47	48	49
1	1	3	4	4	1	1	2	1	4	1	2	1	4	1	4	4	1	1	4	1	4	1	4	1	4	3	4	1	4	3	1	3	1	3	4	1	2	3	3	4	4	2	3	2	3	4	1	2	1
2	1	3	1	1	1	1	3	2	2	1	3	4	4	1	1	1	4	1	3	3	4	1	3	1	2	3	4	2	2	4	3	3	4	3	1	4	1	2	2	4	2	4	4	3	3	1	4	4	2
3	1	2	4	2	3	3	3	4	2	2	1	4	2	2	3	1	3	3	4	2	2	3	3	1	3	3	4	2	4	3	1	2	2	4	4	4	4	4	2	4	4	1	4	4	1	1	1	1	4
4	4	2	2	4	1	4	3	1	3	4	2	3	4	4	2	4	4	4	4	2	3	3	2	4	2	4	3	4	3	1	3	4	4	4	1	4	1	3	1	4	3	3	2	4	4	2	3	4	4
5	4	1	4	3	3	1	2	3	2	4	3	3	4	1	3	2	2	2	3	2	3	3	2	4	2	2	3	4	2	2	4	4	3	2	1	2	4	2	3	2	1	1	2	1	1	3	3	4	3
6	2	3	2	2	4	1	2	2	3	2	2	2	4	2	4	2	4	2	2	1	1	2	4	1	2	3	1	3	4	4	3	1	2	1	3	2	4	1	3	3	2	2	4	4	3	4	2	4	4
7	2	2	2	2	4	3	1	3	3	4	3	3	3	3	3	3	1	3	1	4	1	3	3	4	3	4	1	1	2	2	2	3	4	4	4	4	2	1	2	3	3	4	1	2	3	2	4	1	2
8	3	2	3	1	4	1	1	2	2	4	3	2	2	3	4	1	4	1	3	2	1	3	2	4	4	4	2	4	1	2	2	2	2	2	4	1	2	4	2	3	3	1	1	1	3	1	1	3	3
9	1	2	2	4	4	3	4	2	2	4	2	2	4	2	4	4	4	1	2	4	2	1	2	3	1	2	1	3	1	4	1	3	1	1	4	1	2	1	3	1	2	4	2	1	3	1	1	3	1
10	3	4	1	1	1	1	3	1	2	2	2	1	2	4	1	4	3	4	3	3	3	1	1	1	3	4	1	1	2	2	2	1	4	2	4	3	1	4	4	3	4	4	2	4	1	4	3	3	1
11	2	1	1	3	1	1	3	4	4	4	2	4	2	1	3	2	3	4	4	4	2	4	4	4	4	4	3	4	1	4	1	3	2	4	3	1	3	1	3	1	1	3	3	3	4	1	1	2	2
12	2	3	4	4	4	4	2	3	1	2	4	4	1	2	2	3	1	3	1	1	2	4	4	4	2	1	3	3	2	4	1	2	4	3	4	2	3	1	2	1	3	4	2	2	2	1	1	1	3
13	2	1	1	1	3	4	2	4	2	4	2	4	2	2	4	3	4	3	4	4	3	3	4	3	4	4	2	1	1	2	2	2	1	2	4	4	2	1	3	1	1	1	1	4	1	1	3	1	3
14	2	3	1	1	1	2	2	4	4	4	4	1	1	1	1	4	3	3	1	3	4	4	3	4	1	1	2	4	4	2	2	3	1	2	1	4	4	4	1	2	1	1	2	1	3	1	4	3	4
15	3	3	1	4	4	4	2	3	1	3	2	2	1	1	2	4	1	3	3	2	4	3	1	4	4	4	2	4	4	2	1	1	1	1	3	1	2	3	1	4	2	3	3	1	2	4	2	2	4
16	2	1	2	1	3	1	3	4	2	2	1	4	2	3	4	3	2	4	2	3	1	3	1	1	1	3	4	3	4	4	2	1	4	2	1	1	1	4	4	4	4	4	2	1	3	3	3	4	1
17	4	2	2	3	4	4	3	1	2	2	4	2	2	3	4	2	3	1	1	1	1	1	4	4	3	1	1	2	4	4	4	3	1	2	3	4	1	4	2	2	3	1	1	4	2	3	2	3	1
18	2	1	1	2	4	1	1	3	4	2	3	1	1	1	1	2	4	3	1	4	2	2	1	1	2	3	4	3	4	4	2	2	3	4	3	1	1	1	4	3	4	2	1	2	4	2	3	4	3
19	2	4	4	1	1	1	3	1	1	3	1	1	1	4	1	2	3	3	1	2	1	1	4	3	4	4	4	3	1	1	1	1	2	2	3	1	3	4	2	2	3	4	1	4	4	4	4	4	2
20	2	1	1	4	4	1	3	3	1	3	1	2	3	2	4	1	4	4	2	3	1	2	3	1	3	4	4	1	1	2	1	4	2	2	3	3	4	4	4	2	3	3	1	1	2	4	2	4	2
21	1	3	4	2	4	4	2	4	2	2	4	4	2	4	2	2	1	1	1	2	1	1	3	4	3	4	1	1	4	4	2	4	4	1	1	1	2	1	2	4	4	3	2	3	1	2	2	1	1
22	1	2	3	1	4	4	1	1	4	2	2	4	2	3	4	2	4	4	2	3	1	1	1	1	4	4	3	4	4	4	2	1	1	2	1	1	3	4	4	3	3	1	1	1	4	2	2	4	4
23	1	1	1	1	4	3	4	4	3	1	3	1	1	3	1	4	4	2	2	3	3	4	4	3	4	4	4	1	1	1	2	1	1	2	3	1	2	3	4	2	4	2	1	1	1	1	4	4	2
24	3	3	1	1	1	4	2	3	1	3	3	1	1	2	1	2	2	3	1	3	4	1	1	2	2	2	4	4	4	4	2	1	1	2	4	4	2	4	4	2	2	3	1	1	4	2	3	3	1
25	2	4	4	2	4	4	2	4	2	3	2	4	2	2	3	1	4	2	3	2	1	1	1	4	2	1	3	3	4	1	1	3	1	4	4	2	3	4	4	2	1	3	3	1	1	1	1	1	2
26	2	4	4	2	1	2	4	3	1	2	1	1	2	2	4	4	2	2	4	3	4	2	3	1	1	4	4	4	4	1	2	1	1	2	2	1	3	1	4	3	4	3	4	2	4	4	1	4	2
27	2	2	4	2	1	4	3	2	4	4	4	4	4	1	4	2	3	2	2	3	1	3	3	4	3	4	4	4	3	4	2	2	1	1	1	4	4	4	4	2	3	2	4	4	2	3	1	4	2
28	4	2	4	2	1	2	3	2	4	2	4	4	2	4	4	4	2	4	3	4	1	4	3	4	2	1	4	2	2	4	2	4	1	1	3	1	3	3	2	2	1	2	1	4	1	1	1	4	2
29	3	4	3	2	3	4	2	3	1	1	4	4	4	1	3	4	3	1	4	3	4	4	4	4	1	2	4	2	4	3	4	3	1	2	1	1	3	4	3	1	4	2	2	3	1	2	3	3	3
30	2	1	1	3	3	1	4	4	4	1	1	2	4	4	4	4	4	2	2	2	3	3	1	4	1	1	1	4	4	4	2	4	2	4	1	4	2	3	1	1	1	2	2	1	4	2	3	1	2
31	1	3	4	4	4	1	2	3	2	1	1	2	2	3	4	2	3	3	1	3	4	1	4	4	2	3	1	2	1	4	2	4	4	4	4	2	1	1	2	3	4	2	4	4	4	3	1	1	4
32	1	1	1	2	4	3	2	1	1	2	1	4	2	4	4	4	2	2	4	3	4	4	3	1	4	4	4	1	3	4	2	1	1	1	1	2	4	3	4	4	4	4	2	1	1	4	4	3	4
33	4	1	4	2	2	1	1	1	1	2	4	2	3	2	3	1	4	3	3	4	4	2	1	1	2	1	3	4	4	4	2	4	2	1	2	1	3	3	4	3	1	2	3	4	4	2	4	1	1
34	4	3	1	1	4	2	2	2	2	1	4	4	3	4	2	2	3	2	1	3	1	2	4	2	3	4	4	2	2	1	2	1	2	2	2	3	1	4	4	4	2	2	3	1	4	3	4	4	2
35	1	4	3	4	1	4	1	1	1	2	4	1	2	2	4	2	2	4	3	4	4	4	4	4	1	3	4	1	1	1	2	4	4	2	4	4	2	1	3	4	4	3	4	2	4	2	1	2	1
36	2	2	4	4	4	4	4	2	4	2	3	1	3	1	2	4	4	2	1	1	1	1	2	2	3	3	4	1	1	2	3	4	3	1	4	4	2	4	3	1	3	4	2	1	1	1	3	3	3
37	1	1	1	2	2	1	2	4	4	2	3	1	3	1	2	3	1	4	4	2	4	4	4	4	3	1	1	3	4	2	4	4	2	3	4	2	2	1	4	2	3	1	1	4	1	3	1	4	4
38	1	2	4	4	4	4	1	1	2	1	1	2	4	2	4	2	3	1	3	4	4	2	2	4	1	2	1	1	4	4	3	1	4	2	2	1	2	1	4	4	4	2	3	4	3	4	4	3	4
39	2	4	2	3	1	3	1	1	1	1	4	4	1	4	4	3	1	1	2	1	2	2	2	3	2	1	4	2	1	1	1	4	4	4	2	2	4	4	4	2	1	3	2	3	3	1	4	4	2
40	2	4	4	2	1	1	2	1	4	3	4	2	2	2	4	2	4	4	2	4	4	3	1	1	2	1	1	1	1	1	4	3	2	1	4	4	2	1	4	4	4	4	2	1	2	2	4	4	4
41	1	3	1	3	4	4	3	3	1	2	1	1	1	1	3	3	1	1	3	3	4	2	2	4	3	1	4	1	4	2	2	4	4	3	1	1	1	4	3	3	1	2	1	1	4	2	1	2	2
42	1	4	2	4	4	3	4	4	3	3	2	4	4	4	4	1	1	1	1	1	2	2	1	4	2	1	2	1	1	3	1	4	4	4	1	4	4	1	4	1	3	1	3	3	1	1	4	2	4
43	2	4	1	1	4	4	1	1	4	2	4	1	2	4	4	4	2	3	1	1	1	2	3	3	2	2	3	2	2	4	1	1	1	1	3	3	2	4	3	1	3	3	4	4	4	2	2	1	2
44	3	1	1	2	1	1	1	4	1	3	3	1	3	3	1	3	3	4	2	1	4	2	4	4	2	4	2	3	3	4	1	4	4	1	1	2	2	4	4	1	2	3	1	4	3	2	1	2	4
45	3	1	4	2	2	1	1	3	1	3	1	1	4	4	4	4	3	1	1	2	1	1	1	2	3	3	4	1	4	4	1	1	1	2	1	2	3	3	3	1	4	4	2	1	1	2	4	4	2
46	1	3	1	2	4	4	2	1	1	3	1	1	4	4	2	3	4	3	4	3	4	2	4	2	1	4	3	4	1	4	2	1	2	1	1	1	1	4	2	4	2	4	2	1	3	2	1	3	3
47	3	3	1	2	1	2	2	3	1	3	3	3	2	1	2	3	3	4	3	3	1	3	3	1	4	4	4	2	1	2	1	1	1	2	4	4	4	3	1	3	4	4	2	4	4	2	1	1	1
48	2	1	4	4	4	2	2	1	4	4	2	4	1	4	1	1	1	1	4	3	4	4	2	3	3	1	4	4	2	2	1	4	3	4	1	4	3	2	4	2	1	3	4	1	4	2	1	2	1
49	1	4	3	2	1	2	2	1	1	2	1	1	2	1	4	2	3	1	2	1	1	2	1	1	4	2	4	2	1	3	1	3	2	2	1	4	4	3	1	2	2	4	2	1	4	2	3	4	2
50	1	3	4	1	1	4	4	3	1	2	1	1	4	2	4	2	1	1	2	1	1	2	1	1	2	1	4	2	1	2	2	1	4	1	3	4	1	1	1	2	2	2	4	4	2	2	3	3	3
51	3	1	2	3	3	1	1	2	4	4	1	4	1	1	1	4	1	3	3	3	4	3	4	4	3	3	1	3	4	2	2	1	1	2	1	1	2	1	4	4	1	4	1	2	3	2	4	3	4
52	1	4	4	2	4	4	3	1	4	1	1	1	2	1	3	2	3	4	3	4	4	2	1	4	2	4	4	2	4	2	1	1	4	3	4	1	3	3	1	4	3	4	2	2	4	2	1	1	2
53	2	4	4	1	1	4	2	1	3	4	2	4	4	4	4	2	1	2	2	2	1	2	3	4	2	4	1	1	1	1	3	3	2	3	4	4	3	3	2	3	1	2	1	1	1	2	4	4	1
54	2	2	4	2	1	3	4	2	2	2	2	4	2	1	2	2	3	4	2	4	4	2	1	4	2	3	2	3	1	1	2	1	1	3	1	1	4	4	2	4	2	4	3	1	1	3	1	1	2
55	2	3	3	2	3	1	4	4	4	2	1	2	1	2	1	4	3	1	2	4	4	2	1	2	2	1	4	4	3	4	1	4	4	2	2	4	2	2	4	4	2	4	2	1	2	2	3	1	1
56	4	3	4	2	4	3	2	4	4	2	1	3	2	1	2	3	1	4	2	1	1	4	4	1	4	4	1	3	4	4	2	4	1	2	4	4	2	1	1	2	1	1	1	1	4	3	1	2	3
57	4	1	4	1	3	1	3	3	4	2	3	3	2	1	4	3	4	1	2	1	1	2	2	4	2	4	1	1	1	1	2	1	1	1	3	1	2	3	1	2	1	1	2	1	2	2	4	4	2
58	3	4	3	1	4	4	2	3	4	2	1	4	2	4	4	4	3	3	1	1	1	2	1	1	2	1	1	2	4	4	2	4	2	3	3	4	3	1	1	2	2	2	1	1	1	2	2	2	2
59	2	1	2	3	1	1	2	1	2	3	3	4	1	4	4	3	1	1	2	4	4	2	4	4	1	1	1	4	3	1	3	1	1	3	2	4	2	1	2	1	1	2	1	1	2	2	3	4	1
60	2	4	4	1	1	1	3	3	1	2	3	3	1	3	1	4	2	3	2	1	1	1	1	1	3	3	3	1	1	1	4	4	4	4	4	2	2	1	2	4	1	4	1	1	1	1	3	3	4
61	4	4	1	1	3	4	2	4	4	2	4	1	1	4	4	2	3	3	1	1	2	2	3	1	4	4	2	2	1	3	2	1	2	4	4	4	1	1	1	2	1	2	4	4	3	4	2	4	1
62	2	3	2	1	1	4	2	1	2	3	1	4	1	4	2	4	3	4	3	1	4	2	2	4	2	2	4	2	2	3	2	4	4	2	3	1	1	1	2	2	3	1	1	4	4	2	3	1	2
63	3	3	4	2	1	4	4	4	4	2	4	2	2	1	1	4	1	4	4	2	4	2	1	2	2	1	3	4	1	4	2	4	4	1	1	1	1	1	1	3	1	4	2	2	2	3	3	2	3
64	2	4	3	1	3	1	3	3	4	4	3	2	4	4	4	2	4	4	1	1	1	2	2	3	1	4	4	3	1	1	4	2	4	2	1	2	1	1	4	1	1	4	2	4	4	2	4	2	2
65	2	2	1	2	1	3	1	4	4	1	1	4	4	3	2	3	2	4	3	1	2	1	1	2	3	4	4	2	4	4	2	3	4	2	3	1	4	1	3	1	1	2	1	1	4	2	4	2	3
66	2	4	1	2	4	3	1	1	4	4	1	4	2	3	4	2	4	2	3	3	1	2	4	4	3	4	4	4	3	1	4	4	1	2	2	1	1	4	4	4	4	4	2	2	4	2	4	2	2
67	4	3	1	1	4	1	2	1	3	2	3	1	1	4	2	3	2	4	2	1	1	2	3	3	4	4	4	2	1	1	2	2	4	4	2	3	1	3	3	1	4	1	3	2	3	2	4	4	3
68	3	4	2	1	2	4	3	1	1	2	1	1	3	1	3	1	4	3	2	1	4	4	1	4	4	4	3	2	1	4	2	4	1	1	3	4	4	2	3	1	1	2	3	1	2	1	1	2	1
69	1	3	2	2	1	2	2	1	4	2	2	4	2	4	4	1	1	1	4	1	3	3	2	3	4	3	3	2	4	4	2	4	4	2	4	1	1	1	1	3	3	4	2	2	4	2	1	3	4
70	4	4	4	2	2	1	3	1	2	2	4	4	4	4	4	2	3	4	1	1	1	1	1	4	1	1	2	2	3	1	2	4	3	4	4	4	1	3	1	2	3	4	2	1	4	2	1	4	2
71	2	1	1	1	4	3	3	4	3	4	4	3	2	4	1	3	3	3	1	3	4	1	3	4	2	1	3	1	1	2	1	3	4	2	4	4	3	4	4	2	1	1	4	1	4	4	1	4	3
72	3	1	1	1	1	2	4	1	4	2	4	1	1	4	1	4	1	4	4	4	2	3	1	1	1	3	2	3	4	4	2	3	2	3	1	2	1	1	1	4	2	2	1	1	4	2	4	3	3
73	1	1	4	4	4	4	3	4	4	1	4	1	3	4	1	2	1	2	4	2	2	3	2	4	2	1	4	2	2	1	1	1	3	4	2	3	4	2	2	1	4	4	1	2	4	4	3	1	2
74	3	4	4	3	1	1	2	3	4	2	3	4	1	1	1	1	4	4	1	2	2	4	4	4	1	1	1	2	2	4	4	4	4	3	4	1	4	3	1	2	1	1	2	3	1	4	2	2	2
75	2	2	4	2	2	1	2	1	4	3	3	4	1	3	1	2	1	3	4	4	4	2	4	4	2	3	3	4	2	2	4	2	4	4	1	4	2	3	1	1	2	4	4	2	3	1	1	4	2
76	2	1	4	4	4	4	4	3	1	2	1	4	2	3	4	1	1	4	4	2	2	3	4	4	4	4	2	2	3	3	1	1	4	4	4	4	2	3	1	2	1	1	3	1	4	4	4	4	2
77	1	1	1	1	1	4	2	3	3	4	4	4	3	4	4	1	1	2	1	1	2	3	2	3	2	4	4	4	3	2	4	2	3	1	1	3	4	2	4	2	2	4	2	4	4	1	1	1	1
78	1	2	2	2	2	3	3	4	4	2	1	1	2	3	4	4	2	4	1	4	4	3	1	2	3	3	1	2	4	4	3	2	2	2	3	1	1	3	4	1	1	4	3	4	2	3	4	1	3
79	3	1	1	4	1	4	4	3	1	1	1	4	4	2	3	3	3	1	1	3	3	1	2	4	2	2	2	2	3	1	1	2	4	1	1	4	1	3	2	2	1	4	2	1	1	2	4	1	4
80	4	4	1	3	3	2	4	1	3	4	4	1	4	4	2	3	4	4	4	4	4	2	3	4	1	3	4	2	1	4	2	2	4	3	3	4	2	3	4	1	3	1	2	4	4	2	1	4	4
81	2	3	1	2	4	2	2	2	2	1	3	4	2	4	3	2	4	2	4	4	4	2	4	4	2	2	4	4	3	4	1	3	4	1	1	4	1	2	4	2	4	3	3	1	4	4	2	4	2
82	2	3	1	3	2	2	3	1	1	2	3	4	4	4	4	2	1	4	1	1	4	3	4	4	2	3	4	1	1	1	2	1	4	1	2	1	1	1	1	4	4	4	2	2	1	1	1	2	1
83	1	1	2	1	3	4	2	3	1	1	4	2	4	1	4	1	3	2	3	2	1	4	4	3	2	3	4	4	4	4	1	1	2	1	1	4	2	1	1	1	1	4	3	3	4	4	4	2	3
84	3	1	4	1	2	4	1	1	2	2	2	4	1	1	2	4	3	4	1	1	2	4	3	2	2	4	1	1	1	2	2	1	1	2	1	4	2	4	4	4	3	4	1	1	3	3	4	4	2
85	1	1	2	2	3	3	1	2	4	4	4	4	2	1	4	1	1	4	3	4	4	1	3	4	2	1	3	4	4	3	2	1	1	3	1	2	4	2	2	4	1	4	1	3	4	1	2	4	1
86	1	2	4	3	4	4	1	1	1	2	4	2	3	1	2	2	1	1	4	3	1	3	3	1	4	1	4	1	1	3	4	4	4	2	1	4	1	1	1	4	1	4	2	4	2	4	3	1	4
87	2	1	1	2	1	4	4	3	4	1	1	2	4	4	2	3	1	1	1	1	2	1	3	1	3	4	4	1	1	2	2	4	4	1	2	1	4	2	4	1	4	4	1	1	1	4	3	1	2
88	1	2	1	4	3	2	1	1	2	2	1	4	2	2	4	4	4	4	1	4	4	4	1	4	1	1	2	4	4	1	4	3	4	3	3	4	2	1	4	1	3	4	2	1	4	2	1	1	1
89	3	3	1	2	4	3	4	1	3	4	1	3	3	3	1	2	4	3	4	4	2	2	1	4	4	3	4	1	4	4	1	2	4	3	4	4	1	2	2	2	3	1	1	4	1	4	2	2	2
90	2	3	4	1	1	4	4	4	4	2	4	4	2	4	4	2	2	2	3	1	4	3	3	1	1	1	4	4	1	4	4	1	4	1	2	4	1	1	2	4	4	4	3	4	3	3	1	4	1
91	4	2	2	2	1	1	1	1	4	2	3	1	2	1	2	1	1	4	4	4	4	2	4	4	1	1	1	1	4	2	2	2	4	2	1	4	1	1	1	1	4	4	2	2	4	2	2	4	2
92	3	4	4	4	2	2	3	2	4	2	3	1	2	1	1	3	1	3	3	4	4	1	1	4	1	1	1	3	3	4	1	1	3	4	4	2	2	1	2	1	2	1	1	4	4	4	4	3	1
93	1	1	1	2	3	3	1	4	4	2	4	4	2	2	1	4	3	4	1	2	4	2	4	4	2	4	4	1	3	4	1	3	1	3	1	1	4	2	3	2	2	4	1	1	1	4	4	1	4
94	2	3	4	1	3	1	4	4	3	2	4	4	2	3	3	2	1	4	1	1	1	2	4	1	2	2	4	2	1	4	2	2	4	2	4	1	2	4	4	3	2	3	1	1	4	1	4	4	1
95	1	1	2	2	2	4	3	4	4	4	2	4	2	2	1	4	4	3	1	3	1	3	2	4	2	2	3	3	1	4	4	4	4	2	1	1	1	2	1	1	1	1	1	4	2	4	3	3	3
96	1	1	2	1	3	2	3	4	4	1	4	2	4	4	3	4	4	4	4	4	1	4	4	3	4	1	4	4	4	3	4	4	2	1	1	2	2	3	4	1	2	4	2	4	4	1	1	2	1
97	1	2	3	4	1	4	1	1	2	1	4	4	2	4	2	4	4	1	4	2	4	1	1	2	2	4	2	2	4	2	4	4	4	2	4	4	1	3	4	4	4	1	3	4	4	1	4	1	2
98	4	1	3	1	3	1	1	2	4	1	1	3	3	3	1	2	4	1	1	4	2	4	4	4	1	3	1	2	2	1	1	4	1	3	2	4	2	4	2	4	4	1	2	1	4	4	4	4	2
99	4	3	4	4	4	2	4	2	4	2	2	4	3	3	4	4	1	4	1	1	1	2	1	3	4	1	4	2	2	4	1	1	1	2	1	4	4	3	4	4	4	4	2	1	4	2	4	2	4
100	2	3	1	2	2	4	2	1	4	4	4	4	1	3	4	4	2	4	3	2	4	2	4	2	4	2	4	4	4	1	3	1	4	2	1	3	1	2	1	2	1	4	4	3	1	3	4	4	3
101	4	1	4	2	3	4	4	1	4	1	2	3	2	4	1	2	1	2	3	1	2	1	4	4	4	1	4	1	1	2	2	1	4	2	3	1	2	3	4	4	3	4	2	2	3	1	4	4	1
102	1	1	4	4	2	2	3	4	4	4	1	4	4	4	2	2	4	3	4	4	4	3	4	1	1	4	1	4	4	1	4	4	4	2	4	4	1	1	2	3	3	1	2	4	2	2	3	1	2
103	1	4	4	4	2	4	4	1	4	4	2	4	2	4	4	1	1	2	4	1	4	4	4	2	2	4	1	4	4	2	1	2	4	4	3	1	1	3	4	2	4	2	4	4	2	3	1	1	1
104	4	4	4	4	4	1	2	1	4	4	2	2	4	4	4	2	4	1	1	1	1	1	3	1	2	4	4	4	4	4	1	2	4	3	1	3	4	4	4	1	1	4	4	4	4	1	4	2	2
105	4	1	4	4	4	3	4	2	2	3	4	1	4	4	4	4	1	3	1	1	2	1	4	1	4	1	3	2	4	1	3	1	2	2	4	2	3	1	4	3	1	4	1	4	1	3	4	2	4
106	2	2	1	1	3	1	4	2	4	2	2	1	2	4	2	4	2	3	1	1	2	1	2	1	2	4	4	2	3	1	3	2	3	1	2	3	1	3	3	1	2	2	3	1	1	2	1	2	2
107	2	4	4	2	2	4	2	2	1	3	2	3	3	1	2	3	1	1	1	4	1	2	4	2	3	1	4	2	4	4	4	1	3	1	3	4	1	1	4	4	3	4	2	2	3	4	1	4	1
108	1	2	1	3	1	4	1	1	4	4	2	2	4	1	4	4	2	4	1	2	1	1	1	4	4	2	4	2	1	4	2	1	4	4	1	4	2	2	4	3	1	3	3	1	1	1	1	4	1
109	3	3	4	2	1	1	2	4	4	2	3	4	2	2	3	2	1	2	3	4	4	4	3	4	2	1	1	1	1	2	3	4	4	1	1	2	3	2	3	3	1	4	2	4	4	1	1	1	3
110	2	3	4	4	1	3	3	3	3	2	4	4	2	4	2	2	1	4	2	1	2	2	3	1	4	2	3	4	4	2	2	4	2	2	1	4	2	1	4	4	4	4	2	4	4	1	1	4	4
111	2	3	4	2	3	1	1	3	4	3	3	4	2	2	4	1	1	2	2	1	4	1	1	4	2	3	1	4	3	4	4	3	4	2	3	4	2	4	4	1	1	2	4	2	4	4	4	3	1
112	4	4	3	4	4	1	1	1	2	1	1	1	2	3	4	2	4	4	4	4	4	3	4	4	1	1	2	2	1	2	2	3	1	4	4	2	1	1	1	4	2	4	2	1	1	3	1	1	1
113	2	2	4	4	4	4	1	4	1	2	4	2	4	2	4	1	1	4	1	3	1	3	1	2	1	2	4	2	3	2	3	1	4	2	3	1	4	4	1	2	1	2	2	1	1	2	3	1	1
114	2	4	3	4	1	4	4	1	4	2	3	2	3	1	1	4	1	4	3	4	2	4	2	4	1	1	2	3	3	1	1	4	1	3	4	4	1	4	1	3	4	4	2	1	3	3	1	2	2
115	3	1	1	4	4	1	1	4	1	2	4	1	2	1	2	3	3	4	2	4	2	4	3	4	1	1	2	1	2	4	2	4	4	2	4	1	2	1	4	1	1	1	2	4	2	4	2	4	1
116	1	1	4	1	4	1	1	4	1	4	3	4	2	4	1	2	1	4	1	3	4	2	3	1	2	3	4	4	4	1	1	1	4	4	1	4	1	1	2	2	3	1	2	2	3	1	3	1	3
117	3	4	2	3	4	4	4	3	4	1	4	4	1	3	4	1	1	1	2	1	3	2	1	1	2	1	1	2	3	3	2	4	1	2	1	4	1	4	2	2	3	4	1	4	3	4	4	4	4
118	2	1	1	2	4	2	2	1	1	4	1	3	1	3	4	2	2	4	2	1	4	2	2	4	4	4	4	1	3	4	1	1	3	2	4	2	1	4	1	3	3	2	4	3	1	4	1	4	2
119	2	1	4	1	1	2	4	4	2	1	3	1	3	3	4	3	2	4	2	1	4	1	2	1	2	2	2	4	4	4	4	4	2	1	4	1	1	1	4	2	3	1	2	1	4	2	3	4	4
120	4	4	1	1	2	1	2	4	1	1	1	1	1	1	4	2	3	4	3	3	2	3	3	2	2	4	1	2	4	1	4	2	2	1	1	2	4	4	4	4	3	4	2	1	2	3	4	4	1
121	2	1	3	1	2	4	4	2	3	3	4	4	1	1	1	4	1	4	4	4	1	1	4	4	4	3	1	2	3	4	1	3	4	2	4	3	1	1	2	4	3	1	2	2	4	2	4	4	3
122	1	3	1	1	1	2	4	3	4	2	2	4	2	4	4	1	1	1	3	1	1	2	4	4	1	4	4	2	3	4	4	2	4	3	1	4	1	3	1	3	1	2	1	1	2	4	4	2	4
123	1	1	2	2	3	1	2	2	4	2	2	4	2	4	4	1	4	4	1	2	3	2	2	3	1	3	3	4	4	4	1	1	2	4	2	2	4	4	4	1	4	2	1	2	4	4	2	4	4
124	4	4	2	1	4	3	4	4	4	2	1	1	1	4	1	3	4	4	4	4	4	1	3	3	2	3	1	4	2	4	4	2	4	4	4	2	2	2	4	4	1	4	4	1	3	4	1	4	4
125	1	1	1	1	2	4	4	4	4	2	4	4	3	1	3	3	3	3	1	4	2	4	1	4	2	1	4	2	4	1	1	1	3	4	3	4	1	3	1	3	4	2	3	1	4	4	4	4	2
126	2	4	4	1	4	1	2	1	4	1	1	3	2	2	4	2	4	4	3	4	4	1	2	2	2	1	4	1	4	4	2	4	1	3	3	1	2	1	1	2	1	4	1	1	4	4	2	4	4
127	4	3	4	2	4	4	1	1	4	4	4	4	2	1	3	2	3	3	4	4	4	4	2	2	2	2	4	1	1	1	4	3	1	4	1	4	2	1	1	1	1	4	1	1	4	1	1	1	1
128	2	4	4	1	3	1	2	4	4	2	4	4	1	4	4	2	1	4	2	2	4	3	1	4	2	2	2	1	3	1	2	4	4	2	3	4	2	4	4	2	2	4	4	4	4	3	3	4	2
129	4	2	2	2	4	4	1	4	2	2	1	4	2	2	4	2	4	4	1	4	2	4	4	4	2	4	2	3	1	4	1	1	2	1	3	1	3	1	2	1	3	4	2	1	4	3	2	2	1
130	1	4	4	3	3	4	1	3	4	4	2	2	4	4	4	1	1	4	1	3	1	2	1	4	1	4	4	2	4	4	2	2	4	4	1	3	1	3	4	3	1	2	2	1	4	4	3	1	1
131	2	1	4	1	2	4	4	4	4	4	1	4	1	3	1	4	3	4	1	4	4	2	3	1	4	4	1	4	4	4	4	3	4	2	3	4	1	2	1	4	2	4	4	4	1	4	1	4	4
132	1	1	4	1	3	1	3	2	4	3	1	1	4	4	2	4	1	4	4	2	4	4	4	4	1	1	4	3	2	3	2	1	2	1	1	4	2	1	4	2	3	1	3	3	4	2	2	1	2
133	2	2	4	1	2	4	1	4	4	1	4	4	3	3	4	3	1	4	1	2	1	2	4	1	4	1	3	4	4	3	3	1	1	3	3	4	1	1	2	2	2	4	2	4	1	1	2	2	3
134	3	1	1	3	1	1	1	4	1	3	4	2	3	1	4	1	3	1	3	3	3	4	1	3	3	4	1	2	4	1	1	1	2	4	4	2	2	4	4	4	3	3	2	1	3	1	2	3	4
135	1	2	4	2	4	2	4	2	4	2	1	2	4	1	3	1	3	4	1	1	1	3	3	1	2	2	4	4	1	3	3	2	4	2	4	2	4	3	1	3	4	1	2	1	3	3	3	1	3
136	4	4	4	1	1	4	2	1	4	2	1	1	4	1	3	1	3	4	1	2	4	1	1	1	3	3	4	2	2	3	2	4	4	4	4	3	4	2	4	2	2	4	4	3	4	1	3	4	2
137	1	4	2	4	4	4	1	1	4	1	4	2	2	4	4	1	2	4	1	3	1	4	4	3	4	4	4	1	3	4	2	2	4	2	4	3	1	1	3	3	3	4	1	1	4	1	4	4	4
138	2	3	1	1	3	4	1	4	2	4	4	4	4	4	1	1	4	1	3	4	1	2	4	4	2	4	4	1	4	4	2	4	2	4	4	1	1	4	4	4	4	4	2	3	1	1	4	2	2
139	3	1	1	2	2	4	2	4	4	4	4	4	1	1	1	2	3	4	4	1	4	2	3	2	1	3	4	1	4	4	2	4	2	4	4	4	1	3	1	1	4	1	1	4	2	4	4	1	2
140	1	1	4	2	3	1	4	4	4	2	4	4	4	4	2	4	2	4	2	4	1	3	1	4	1	2	4	4	1	4	1	1	3	1	2	4	2	4	4	4	4	1	2	3	4	2	4	4	1
141	3	4	4	4	1	4	4	2	3	4	1	4	2	3	2	4	3	1	4	4	2	2	4	4	1	1	1	1	2	4	3	2	2	1	1	4	1	3	4	2	2	3	1	4	1	1	4	4	1
142	3	4	4	2	4	3	1	3	4	1	4	2	2	4	4	2	2	3	4	4	1	1	4	1	2	4	1	3	3	3	1	3	1	4	2	3	4	4	2	4	3	4	4	2	3	4	2	3	4
143	1	4	4	3	4	4	4	1	4	1	4	2	4	1	3	1	3	1	3	3	2	4	4	2	4	4	4	4	4	3	4	2	2	4	2	4	4	1	4	2	2	4	1	3	4	1	3	4	1
144	1	1	2	4	4	2	4	1	4	2	1	4	2	2	3	1	1	4	2	1	2	4	4	4	2	4	4	2	2	4	1	1	4	4	1	4	2	1	3	3	4	4	2	3	4	2	3	2	1
145	2	4	4	1	4	4	3	2	4	2	2	3	4	3	4	2	1	1	4	4	4	2	4	4	1	1	2	3	4	4	1	3	1	1	1	4	2	1	2	1	4	4	2	2	4	2	1	4	1
146	4	1	4	3	4	4	4	3	4	2	3	2	4	1	4	2	3	4	1	2	1	4	4	1	1	1	4	4	1	3	4	1	4	4	3	1	2	2	3	1	3	4	2	2	3	1	2	4	2
147	4	4	2	3	1	1	2	3	4	4	2	4	3	2	4	2	3	1	4	2	2	4	4	1	2	3	4	4	1	4	2	3	4	4	4	2	2	1	3	3	1	1	4	1	4	1	2	1	1
148	2	1	2	1	4	4	2	4	4	4	1	4	3	4	3	3	3	1	3	3	3	3	2	4	4	1	3	4	3	4	1	4	4	2	2	4	2	4	4	1	2	4	1	2	1	4	4	1	3
149	1	1	1	1	1	1	3	4	4	2	4	4	4	3	4	3	3	4	1	2	4	1	2	4	2	3	4	2	4	4	2	1	1	1	1	2	4	2	3	1	4	4	2	4	4	1	2	4	2
150	2	2	4	1	1	4	1	1	4	3	4	4	1	1	4	2	2	1	3	4	2	4	2	2	3	4	4	2	2	4	2	1	3	1	3	4	1	4	3	4	1	3	4	2	4	3	3	4	3
151	2	2	4	1	1	2	4	4	4	4	3	1	2	2	4	2	1	3	3	1	1	4	2	2	1	1	4	2	1	4	2	4	1	3	4	4	1	1	4	3	4	4	2	3	4	1	1	4	1
152	2	1	1	2	4	4	1	3	1	1	3	4	3	1	1	3	1	4	2	2	4	2	4	4	1	3	4	4	4	2	1	1	4	2	4	4	2	4	3	1	2	4	1	2	2	3	2	4	4
153	2	4	4	4	4	1	1	4	4	4	4	1	3	1	1	1	3	4	2	3	1	2	4	4	2	3	3	1	1	4	2	3	4	2	1	1	1	3	4	3	3	4	1	1	2	4	1	4	1
154	2	3	4	1	1	4	4	2	4	2	2	4	2	1	4	1	2	4	4	4	3	1	3	4	1	4	1	2	3	4	4	2	4	4	3	4	4	1	4	2	2	4	2	2	4	1	3	1	2
155	4	1	3	3	3	4	2	4	3	1	3	4	1	4	2	3	2	4	4	3	4	1	1	4	2	2	4	1	3	4	1	4	4	1	2	1	2	3	1	4	3	4	4	4	4	3	4	4	2
156	2	2	3	4	3	1	2	4	4	2	2	4	4	4	4	1	1	4	1	4	1	2	1	1	1	1	2	2	2	4	2	4	1	2	4	4	1	1	4	4	4	3	4	4	4	4	1	4	1
157	2	1	2	4	4	1	3	3	4	1	1	4	2	3	1	4	4	1	3	1	3	1	3	4	2	2	1	1	3	4	2	1	3	3	4	1	1	3	2	2	2	2	2	1	2	4	4	4	4
158	2	4	1	2	1	4	2	1	1	2	1	2	2	4	4	2	3	2	3	1	1	1	2	1	2	4	2	3	3	1	3	3	1	2	1	4	1	1	4	4	4	1	2	4	4	1	3	4	1
159	2	3	1	4	2	2	3	4	3	4	1	4	2	3	2	2	3	1	1	4	4	1	4	4	1	2	4	2	4	4	1	1	2	2	1	1	1	2	4	1	2	3	4	4	4	4	3	1	3
160	4	4	2	2	1	2	1	2	4	1	3	4	1	3	4	2	4	4	4	3	4	1	4	4	2	1	1	2	1	4	4	1	3	1	1	4	1	1	2	4	2	2	2	3	4	1	2	4	2
161	1	3	4	3	3	1	4	4	4	4	3	3	1	3	4	1	2	4	1	3	4	2	3	4	1	4	4	1	3	4	1	1	1	4	4	1	4	2	4	2	3	4	1	4	1	4	3	4	2
162	4	2	4	1	1	1	3	4	4	3	4	4	3	2	3	1	3	4	1	4	4	1	4	2	2	4	1	2	1	1	1	2	4	2	3	4	3	1	1	4	2	2	2	2	4	1	2	4	2
163	2	2	3	3	1	1	4	1	4	1	1	4	4	4	3	2	1	1	2	1	4	2	1	1	4	1	3	1	3	1	3	3	1	2	1	2	4	3	4	2	4	4	4	4	4	1	1	3	3
164	2	4	4	1	2	1	4	4	1	3	1	2	4	3	4	4	3	4	4	4	4	2	4	1	4	3	1	1	1	1	2	3	4	1	3	1	4	3	4	4	2	2	4	4	4	4	2	2	1
165	4	4	1	2	3	4	4	2	3	4	4	3	4	4	1	4	4	4	2	4	2	4	4	2	4	2	4	2	3	4	1	4	4	2	4	3	4	4	2	4	4	4	1	3	2	2	3	1	2
166	4	4	4	4	1	4	2	4	1	4	1	4	2	3	1	2	3	4	2	4	4	1	4	4	4	4	2	4	4	1	4	4	2	2	3	4	2	4	1	4	4	4	4	4	4	1	4	4	4
167	1	1	1	3	1	4	2	4	4	1	4	2	2	3	1	4	1	4	1	4	2	2	1	4	1	3	4	4	4	4	3	4	1	4	4	2	3	3	1	1	3	1	4	4	2	1	4	4	1
168	2	2	1	2	4	4	4	2	4	2	3	4	2	1	1	2	4	2	3	3	4	4	4	3	1	4	2	4	1	3	1	1	4	1	3	4	3	4	1	1	4	4	1	2	4	3	1	1	2
169	4	4	1	1	2	3	3	1	1	4	2	2	4	1	4	2	1	3	3	3	4	2	4	1	4	4	3	4	4	4	2	1	4	1	3	4	1	4	2	2	4	1	3	3	1	4	2	2	1
170	4	4	1	2	4	2	4	4	2	4	1	3	1	3	1	2	3	4	4	4	4	1	1	2	4	2	4	2	4	1	3	1	1	2	2	4	4	2	3	4	1	4	1	4	2	1	1	4	4
171	4	3	4	4	4	2	4	4	1	1	4	2	3	4	2	4	1	4	3	1	2	4	4	4	1	4	2	1	1	2	4	4	4	2	2	4	4	4	4	2	2	4	1	4	4	4	1	3	1
172	1	3	4	3	4	4	1	3	4	2	3	1	4	1	3	1	3	1	2	1	1	2	2	4	1	1	4	4	2	2	2	1	2	4	4	1	4	4	3	4	4	3	2	1	2	4	4	2	2
173	2	4	2	4	4	2	2	3	4	1	1	4	2	4	4	1	2	4	1	2	4	1	1	4	4	3	4	4	4	1	4	4	4	2	2	4	4	4	1	4	4	4	2	4	4	4	4	4	1
174	4	2	2	1	4	2	4	4	2	4	1	4	4	1	4	4	2	4	1	1	4	2	3	1	1	3	1	4	1	3	4	4	1	4	1	3	1	1	4	4	1	4	2	4	1	3	4	1	4
175	2	4	4	1	1	3	4	2	3	1	4	4	2	2	3	4	2	2	3	4	3	4	2	3	1	3	4	4	2	4	4	1	3	4	4	4	2	2	2	4	4	2	4	1	4	4	2	2	4
176	2	4	4	4	4	4	2	2	4	4	4	1	4	3	3	4	4	4	2	2	4	1	1	1	4	1	3	1	1	4	4	4	4	1	1	1	2	4	4	4	3	1	2	4	4	2	1	4	3
177	1	4	2	4	2	4	4	4	2	3	1	3	1	1	2	1	4	1	4	1	3	3	3	1	3	3	4	1	1	1	1	3	4	2	4	2	4	2	2	2	1	1	2	4	3	4	4	4	1
178	3	4	4	1	4	1	3	1	1	2	2	1	1	4	4	2	2	1	2	2	3	2	1	4	3	2	4	2	4	2	4	4	4	3	3	4	1	4	1	4	3	4	1	3	1	2	4	4	3
179	1	2	4	2	1	4	2	4	1	1	1	2	4	2	4	1	3	1	1	3	4	2	4	4	2	4	4	4	4	1	1	4	2	3	1	2	3	4	3	4	4	2	1	3	4	1	1	2	3
180	2	3	1	1	1	4	4	3	1	1	1	1	1	4	2	3	1	4	2	3	4	4	1	4	3	4	4	2	4	4	2	1	2	4	4	1	3	1	3	1	1	4	1	1	1	1	4	3	3
181	2	1	4	2	4	4	2	2	1	2	1	2	4	2	3	1	4	2	2	1	4	1	1	4	4	4	1	4	4	2	2	2	4	1	4	2	3	4	4	1	4	1	1	3	1	3	4	1	4
182	4	3	4	1	3	4	1	4	4	2	1	4	4	4	2	2	2	4	2	1	2	4	1	4	4	2	4	2	1	4	2	1	4	1	4	1	3	4	4	1	1	2	1	2	2	4	3	1	1
183	4	3	2	2	4	4	1	3	4	3	1	1	2	1	2	4	4	4	4	3	2	3	1	3	1	4	1	3	3	3	4	3	2	4	1	4	2	3	4	2	1	1	4	1	4	2	1	1	1
184	1	4	4	4	1	4	2	1	1	1	1	2	2	4	4	4	4	1	2	3	3	2	1	4	4	3	4	1	1	1	1	1	4	2	2	4	2	2	4	2	4	1	1	3	1	3	1	2	3
185	2	3	1	4	1	4	3	2	4	1	1	4	2	3	4	2	3	3	1	1	4	1	4	4	2	3	1	1	1	2	4	3	1	2	4	4	4	4	4	2	1	4	1	2	1	2	1	3	4
186	1	1	2	1	1	2	4	4	1	2	1	4	1	2	3	1	4	2	2	3	1	2	1	1	3	2	4	2	3	4	1	4	2	1	3	1	1	3	1	1	4	2	4	1	3	1	1	1	2
187	1	3	4	2	1	4	1	2	1	1	2	1	2	3	1	1	1	1	4	4	1	2	4	4	4	3	1	4	3	1	4	4	1	3	1	4	2	3	1	3	4	1	3	4	4	4	4	4	4
188	1	1	1	1	4	1	2	1	4	4	3	4	2	1	1	1	1	2	3	4	4	1	1	4	2	4	4	4	4	1	4	4	4	2	1	3	3	1	2	2	3	2	1	1	4	1	2	4	2
189	3	4	1	2	3	1	1	3	4	2	4	4	3	3	1	1	4	4	2	4	4	4	2	4	1	2	4	1	1	4	1	1	2	3	4	4	1	3	3	3	4	3	2	4	4	1	4	1	3
190	1	3	2	4	2	2	2	4	3	1	1	2	4	2	4	2	4	2	2	1	2	2	4	4	1	4	2	3	1	4	2	4	4	1	3	1	4	1	4	4	3	1	1	3	1	2	4	4	2
191	2	1	3	4	2	4	2	4	4	1	3	4	2	1	4	2	3	3	2	1	4	2	2	3	1	3	1	2	1	2	4	4	1	3	1	4	3	3	3	1	3	4	4	3	4	1	3	1	2
192	1	3	4	4	1	3	4	2	4	1	4	1	1	2	4	2	2	4	2	1	4	1	1	4	1	4	1	2	3	1	4	2	2	3	3	4	4	4	1	1	1	2	2	4	4	1	1	3	4
193	2	2	2	3	1	4	1	1	4	1	1	2	2	4	4	2	1	4	2	4	4	2	3	3	4	4	2	3	1	1	1	1	3	1	1	4	2	1	2	3	4	4	1	4	2	3	3	4	3
194	1	3	1	1	1	2	2	3	4	4	2	3	2	4	1	2	3	1	2	2	4	2	4	1	2	1	4	3	1	1	2	3	1	3	1	4	4	2	4	1	2	3	2	4	4	2	1	2	4
195	4	1	4	1	3	1	1	2	4	1	4	4	1	2	4	2	2	3	1	2	4	4	3	1	2	4	4	2	4	1	2	3	3	2	3	4	1	4	4	1	3	4	4	3	4	4	3	1	1
196	1	1	1	2	4	1	2	3	3	4	3	4	4	4	4	4	4	2	1	1	4	2	1	2	2	3	1	2	2	4	1	1	4	3	1	2	1	4	4	4	1	4	2	4	1	2	1	3	4
197	4	2	4	1	1	1	4	4	4	2	2	4	1	4	2	1	1	1	2	4	2	2	2	4	2	1	4	1	1	2	2	4	4	2	1	1	2	4	4	2	4	4	4	1	3	3	4	2	4
198	1	1	4	1	3	2	1	2	2	4	3	4	1	4	3	2	4	1	1	2	1	2	2	4	1	4	2	2	4	1	3	4	4	2	2	4	2	3	4	1	4	1	4	3	4	1	1	4	2
199	3	1	1	4	3	4	1	1	1	2	2	4	3	1	4	2	1	2	1	3	1	2	1	2	2	1	1	2	4	2	2	1	4	2	3	4	2	4	1	2	2	3	1	4	4	3	4	3	4
200	4	4	4	2	3	1	2	4	1	2	1	4	3	3	4	2	3	2	2	1	4	1	3	1	4	1	4	4	2	4	1	1	1	4	1	4	2	4	2	2	3	1	2	3	1	2	2	4	1
201	2	2	4	1	1	3	4	2	4	2	4	4	1	1	1	1	4	2	4	4	2	1	3	1	2	4	1	3	1	4	1	1	4	2	2	4	1	2	4	2	2	4	4	4	4	2	3	1	1
202	3	3	1	1	2	4	3	3	1	1	3	4	3	3	1	2	1	4	3	1	2	2	1	4	4	3	4	4	1	4	2	2	1	2	2	1	2	4	4	4	3	4	2	4	2	4	2	4	3
203	2	3	1	3	1	4	1	4	1	2	3	1	3	1	3	3	3	4	2	2	3	2	2	1	2	3	1	2	2	1	1	1	4	4	4	1	2	1	4	2	3	1	3	2	3	4	2	4	3
204	4	3	4	4	4	4	2	4	2	3	1	1	1	4	1	3	3	4	1	3	4	1	3	2	2	1	2	1	1	1	2	1	4	3	3	4	2	4	3	2	2	1	4	4	3	4	2	4	3
205	2	4	4	4	2	3	1	3	4	2	4	4	4	2	4	3	1	2	4	2	4	4	2	2	1	4	4	2	2	4	4	1	4	2	2	1	4	2	4	3	1	2	4	2	4	2	1	4	4
206	3	3	4	1	1	1	3	3	4	4	3	4	2	4	4	3	1	2	4	3	1	2	4	4	2	3	4	2	4	4	2	3	1	4	3	4	2	1	4	4	4	4	2	1	4	1	1	2	1
207	1	2	2	2	4	1	3	2	2	2	2	4	2	2	3	1	2	4	2	3	2	2	3	4	3	2	2	3	4	2	4	4	1	3	3	3	3	4	1	2	3	4	3	1	4	2	2	1	4
208	4	4	2	4	1	4	2	2	3	2	1	2	3	3	4	4	4	2	1	4	2	4	4	4	2	4	1	1	4	1	1	2	2	1	1	4	3	1	2	3	3	2	2	4	1	4	2	4	4
209	1	2	3	2	4	1	1	1	4	2	3	2	2	1	1	2	1	4	4	3	3	1	1	2	1	1	2	4	1	3	2	2	2	1	4	1	3	4	2	1	1	2	1	4	2	2	1	1	4
210	2	4	2	1	4	4	3	4	4	1	4	4	4	4	2	2	2	2	4	4	1	1	1	3	1	1	1	3	3	1	3	4	3	3	4	1	2	4	1	1	4	4	1	4	2	1	1	3	1
211	2	4	4	1	4	2	1	1	2	1	1	4	4	1	1	1	2	4	3	1	2	1	1	2	4	1	1	3	1	2	3	4	2	1	4	3	1	4	2	1	4	4	4	4	4	4	4	2	4
212	1	3	1	4	4	4	4	4	1	1	4	1	4	4	1	2	4	1	2	2	3	1	2	1	2	2	3	4	4	1	3	4	1	1	2	4	1	4	1	3	4	1	1	2	1	4	2	2	1
213	3	4	4	4	2	1	2	2	3	1	4	4	4	4	2	1	3	3	3	1	1	1	2	2	1	3	4	2	3	2	1	1	2	4	4	3	4	4	1	1	1	2	1	1	1	4	1	3	4
214	2	4	4	2	4	1	4	4	2	1	1	2	1	4	4	1	4	3	1	3	3	3	4	1	1	2	4	2	2	4	4	4	2	1	1	2	1	2	1	1	4	1	1	2	2	1	4	4	2
215	4	4	2	1	1	1	1	3	3	3	1	1	1	1	4	1	4	4	1	4	2	3	3	1	4	2	4	4	2	2	3	4	1	1	1	1	4	2	2	2	2	3	3	4	1	4	4	2	4
216	4	1	4	4	2	1	1	4	2	3	4	1	4	4	2	1	2	4	4	3	4	3	1	1	1	3	3	4	3	1	4	2	2	4	4	2	1	1	1	1	1	2	2	4	4	1	4	2	4
217	3	1	3	4	4	2	1	4	1	1	3	3	1	1	2	1	4	3	4	4	1	1	4	2	2	3	1	1	1	4	4	4	4	1	4	2	1	3	4	4	4	2	2	4	2	1	4	4	4
218	3	1	3	3	4	2	2	4	2	3	4	2	2	4	2	4	4	3	3	4	2	4	4	4	4	4	2	1	4	1	3	1	4	1	4	4	1	4	4	3	4	4	1	3	1	1	2	1	4
219	3	3	1	1	2	1	3	2	2	1	4	2	3	4	4	4	4	2	3	1	3	3	4	2	1	2	1	2	2	4	1	4	4	4	4	2	1	1	4	1	4	2	1	4	2	4	2	3	1
220	1	1	4	3	4	4	1	4	2	1	4	3	4	3	3	4	3	1	1	2	4	1	4	2	1	4	4	1	4	1	3	4	2	1	2	2	1	2	1	1	1	3	1	1	2	1	2	4	4
221	1	3	4	4	4	1	1	2	4	1	3	4	2	2	2	1	4	3	1	1	2	1	2	4	1	4	3	1	3	3	3	4	1	1	3	4	2	4	3	2	3	2	1	3	4	2	4	1	2
222	2	4	4	4	2	1	4	1	3	1	4	4	2	4	2	3	1	4	1	3	4	4	3	1	3	3	1	4	3	4	4	2	4	4	4	4	3	4	1	2	1	3	4	4	2	4	1	3	3
223	4	3	2	2	4	1	1	4	4	4	2	4	2	4	1	2	1	1	1	2	2	4	4	4	4	4	2	4	4	2	1	4	2	2	4	2	4	2	3	3	1	4	4	4	1	4	4	2	3
224	1	4	3	1	4	4	3	4	1	1	2	2	1	1	3	4	4	2	2	4	2	4	4	1	4	4	1	1	2	1	1	4	3	1	1	2	1	4	1	1	3	1	3	3	1	4	2	4	3
225	4	2	2	2	4	4	4	1	4	2	4	3	1	1	3	4	3	1	4	2	3	1	2	4	4	4	2	4	4	2	2	1	2	1	4	3	3	4	2	3	4	4	4	2	4	4	4	2	4
226	1	4	1	1	4	4	4	4	2	4	4	2	1	4	3	4	4	1	2	1	1	3	2	4	3	4	4	2	4	4	4	4	1	2	4	2	4	4	4	2	4	2	3	2	4	4	1	4	3
227	3	4	3	1	4	3	1	1	1	3	2	2	4	1	1	1	2	3	3	1	2	2	4	3	1	3	4	4	4	1	1	3	1	1	2	2	1	4	4	4	3	4	1	4	2	1	4	4	3
228	3	4	2	2	4	1	4	2	4	4	4	1	1	2	2	1	2	2	2	4	4	3	2	4	3	2	3	4	1	3	3	1	3	4	4	1	1	1	3	1	4	4	4	4	4	4	3	4	1
229	2	4	1	1	4	2	3	4	2	3	4	1	4	1	4	1	3	2	1	4	4	1	4	2	1	1	4	1	4	4	1	4	3	2	4	4	1	4	1	4	3	1	2	2	3	3	4	1	3
230	4	1	4	2	4	3	1	1	1	4	4	3	4	1	4	4	4	4	2	4	4	4	4	2	1	1	2	1	2	1	3	4	4	3	4	1	1	1	4	1	4	4	4	4	2	1	1	4	2
231	2	3	4	2	4	1	4	1	3	3	1	2	3	1	2	2	3	3	1	1	2	4	2	4	4	2	2	4	4	1	1	3	1	1	3	4	4	4	2	1	4	1	1	2	1	2	4	3	3
232	4	3	1	1	4	1	1	2	4	4	4	2	2	1	1	2	2	2	3	3	3	2	2	3	4	3	4	1	4	4	1	4	2	1	1	1	1	2	1	2	4	3	4	4	2	1	2	2	1
233	4	3	4	4	4	2	1	2	1	2	4	1	3	1	1	1	2	1	1	2	1	1	4	2	4	3	3	4	1	3	3	4	1	3	4	1	4	1	4	3	4	3	1	1	1	1	2	1	1
234	3	3	1	4	1	4	3	3	2	3	2	1	1	1	1	1	4	1	2	1	2	3	2	3	2	4	1	3	1	2	4	2	2	3	1	2	2	4	2	4	2	4	3	4	1	4	3	3	4
235	3	4	1	1	4	1	2	2	3	1	2	4	4	4	3	1	4	3	1	2	1	1	2	1	4	4	3	4	4	1	1	2	4	3	4	1	4	4	2	4	3	1	1	3	1	3	4	1	2
236	4	4	2	4	4	1	4	4	2	2	1	1	3	1	1	3	3	1	1	2	4	4	4	4	1	4	2	2	3	2	2	4	4	2	2	2	1	3	1	1	3	1	4	2	4	4	2	1	2
237	1	2	2	2	4	2	4	4	2	1	1	2	1	3	3	3	1	1	4	4	3	4	4	1	4	2	2	2	4	4	2	2	2	1	4	4	1	4	3	3	1	1	1	2	4	2	4	2	1
238	3	4	1	1	4	4	4	2	4	4	2	3	2	4	1	4	4	2	3	2	2	3	1	4	3	4	4	4	4	2	4	1	3	4	3	2	3	4	3	2	4	1	1	1	3	1	3	1	3
239	3	4	4	2	2	4	3	1	2	1	1	3	2	3	2	4	4	4	1	4	4	2	2	4	4	2	4	1	4	1	4	1	2	1	1	4	2	3	2	3	4	3	1	2	2	4	4	4	4
240	4	3	4	4	1	2	3	4	1	3	1	2	2	4	2	2	4	1	4	1	4	1	4	2	4	2	1	1	1	3	3	4	2	2	4	2	2	4	1	3	4	4	2	3	1	2	4	2	2
241	3	4	2	3	4	4	1	4	2	3	1	1	1	3	1	2	4	2	4	4	4	4	3	1	1	3	1	4	1	1	4	1	3	1	1	2	3	3	1	3	1	4	3	4	2	3	4	1	4
242	4	4	4	4	2	1	2	4	2	4	4	1	4	1	1	3	2	3	2	1	2	1	4	1	4	4	2	4	1	4	1	4	2	1	1	2	1	3	1	4	4	1	4	2	1	2	3	4	4
243	4	2	4	1	3	3	1	2	3	1	2	2	4	3	4	1	4	4	2	2	3	2	1	2	4	3	1	1	4	4	4	4	2	1	3	3	3	1	2	3	1	4	4	4	2	4	4	2	1
244	3	4	4	1	4	4	4	4	4	2	4	1	1	2	1	1	4	4	4	3	4	3	1	4	4	2	1	4	2	1	4	3	4	4	2	4	3	4	2	1	3	2	1	3	2	2	4	2	4
245	1	3	1	1	3	1	3	1	4	4	1	2	3	3	1	1	1	3	1	1	2	2	4	3	4	4	2	4	1	2	3	1	2	1	4	1	4	4	4	3	4	2	2	4	4	4	4	1	2
246	1	3	4	1	4	3	1	1	1	1	4	1	1	4	2	4	4	4	4	3	1	4	2	2	3	3	2	1	4	4	3	4	1	1	2	4	2	4	4	2	2	2	4	4	2	1	2	3	3
247	1	1	2	2	3	3	3	1	3	1	4	2	1	1	4	4	4	4	2	4	4	3	1	3	1	1	3	1	3	1	3	1	1	4	2	4	4	1	2	4	2	2	1	2	2	4	4	2	1
248	2	1	4	1	3	4	4	2	3	3	1	4	1	4	3	3	1	2	1	3	3	3	1	4	3	1	3	2	4	1	4	4	4	4	2	4	2	4	2	3	1	4	2	4	2	4	4	4	4
249	4	2	2	1	4	1	1	2	1	3	1	2	1	1	4	3	4	2	4	2	2	3	4	2	4	4	1	4	2	2	1	2	3	2	4	4	1	4	1	4	3	2	3	4	3	4	4	2	3
250	1	3	3	3	1	3	4	1	2	4	1	3	1	4	3	1	4	2	1	1	1	1	4	2	1	2	2	1	2	4	1	3	1	1	2	1	1	2	2	4	1	4	4	3	4	4	4	2	4
251	1	3	1	4	3	1	2	1	1	1	1	3	4	3	4	1	4	3	1	1	2	1	2	3	4	4	4	3	4	3	1	2	1	1	4	1	4	2	3	4	4	1	4	2	2	1	3	4	1
252	4	2	2	1	4	1	4	1	2	1	4	1	1	2	2	2	4	1	2	4	1	1	1	4	4	4	4	2	2	2	1	1	3	1	2	2	1	2	4	4	3	4	1	4	2	1	2	1	1
253	3	4	3	3	4	1	3	2	1	3	4	4	4	1	3	1	1	4	3	4	4	2	4	2	2	3	2	4	4	4	2	4	2	4	1	2	4	4	4	2	4	1	1	4	1	2	4	3	1
254	2	3	4	2	3	2	2	4	1	1	4	4	2	4	1	4	4	3	2	4	1	1	1	3	3	2	4	4	4	4	4	2	4	2	4	4	2	4	1	1	2	4	2	4	4	2	3	4	1
255	4	2	3	1	4	1	3	2	2	1	3	3	1	3	1	1	1	1	1	4	2	4	4	4	4	1	4	3	4	1	4	1	1	1	4	3	3	4	4	1	4	1	4	4	4	2	3	4	3
256	2	3	2	2	4	2	1	1	2	3	1	2	1	4	2	4	4	1	3	4	1	1	1	4	4	2	4	1	4	3	4	3	2	2	2	2	3	4	1	4	2	4	3	2	4	1	3	4	4
257	1	4	1	1	1	3	3	2	1	1	1	4	4	2	4	3	1	1	4	1	3	3	2	4	4	1	2	4	1	4	3	4	1	1	4	2	2	4	1	3	4	2	4	4	4	4	4	2	2
258	3	4	1	1	4	4	2	4	2	3	4	2	2	4	1	2	4	2	1	1	1	1	4	2	4	4	2	1	4	2	1	4	4	4	4	1	1	4	3	1	1	3	4	1	2	3	4	1	3
259	3	3	1	4	4	2	4	3	3	1	1	3	3	4	4	1	4	1	4	4	4	4	1	2	3	1	1	1	4	3	2	3	4	2	4	1	2	1	2	1	4	4	3	1	4	4	2	1	2
260	3	1	2	1	2	1	3	1	2	4	1	1	1	1	2	3	3	1	3	1	2	1	1	2	1	1	4	4	1	3	1	4	1	4	2	3	1	1	3	1	1	4	4	4	2	3	1	1	2
261	2	1	2	1	1	2	4	1	4	4	3	4	3	1	2	1	4	3	2	1	2	1	1	4	4	2	1	4	4	3	4	1	4	3	1	4	2	2	2	1	1	3	3	1	2	2	1	1	1
262	3	1	4	4	2	1	1	1	1	2	1	1	1	4	4	1	4	2	2	1	4	4	3	1	3	1	2	2	4	4	1	4	3	1	3	4	4	4	1	3	1	1	2	1	1	3	4	1	2
263	4	4	2	2	4	2	1	4	4	4	4	1	3	1	4	4	4	2	1	1	1	1	1	2	2	4	2	1	1	2	2	4	1	1	2	2	1	4	2	4	4	2	4	3	4	1	4	4	1
264	3	4	1	3	4	2	3	4	1	1	1	4	4	2	4	3	4	2	1	1	2	2	1	2	1	3	1	4	4	4	4	4	2	4	4	4	4	1	4	3	3	4	3	1	3	1	3	1	1
265	4	4	2	1	1	2	3	2	3	3	1	1	3	2	4	4	2	4	2	4	3	3	1	3	1	2	3	1	1	1	3	3	4	4	4	4	3	1	1	2	2	4	4	4	2	4	4	1	4
266	4	4	2	4	1	1	4	2	2	4	1	3	3	2	2	1	1	4	2	4	4	4	4	2	4	2	1	1	3	1	1	3	1	4	4	3	3	1	3	4	3	4	1	4	3	1	4	4	4
267	1	2	1	1	2	3	2	4	1	3	4	1	3	1	2	4	1	3	1	1	2	2	4	3	3	3	3	3	1	2	2	3	1	2	4	2	2	4	1	4	1	4	3	1	3	1	4	4	4
268	4	4	2	3	1	2	3	1	4	1	3	4	4	1	1	2	4	1	4	4	2	3	4	3	2	4	2	4	4	2	4	1	4	4	4	1	3	4	2	3	1	4	2	4	4	3	2	3	1
269	1	4	2	3	4	4	4	1	4	2	4	2	1	1	1	1	1	2	3	4	4	4	4	1	4	2	4	4	4	3	4	4	1	4	1	2	4	1	2	1	1	2	1	4	4	2	3	1	3
270	3	3	3	1	1	1	2	2	1	3	4	4	3	4	2	4	3	2	1	4	4	2	3	4	4	3	4	3	1	1	1	1	4	4	4	1	4	1	2	3	4	1	4	3	2	1	3	1	3
271	1	3	1	4	4	4	4	1	1	2	1	1	2	4	1	4	4	1	4	2	2	3	3	4	4	2	3	3	2	2	1	1	2	4	1	1	2	4	4	2	4	2	1	4	1	4	1	3	4
272	1	2	2	4	1	1	2	4	1	4	2	1	4	2	1	3	3	1	1	4	4	1	3	2	1	1	1	4	2	4	3	3	4	4	4	1	4	4	1	4	4	2	2	4	1	4	2	1	4
273	1	4	2	4	1	2	1	2	4	1	4	2	4	1	2	2	4	3	1	4	3	3	2	2	3	4	3	1	1	4	4	1	3	3	2	2	3	1	3	3	3	3	2	3	1	3	4	4	4
274	3	1	3	4	4	4	3	4	3	3	1	1	1	2	2	1	4	4	1	4	1	4	4	2	4	4	2	4	3	1	3	1	1	1	3	3	4	4	4	4	2	2	4	4	4	2	4	2	4
275	4	4	4	4	3	3	4	4	2	3	1	1	1	2	4	2	4	4	1	3	3	2	4	4	2	4	3	3	3	1	1	2	1	1	1	1	4	4	2	4	1	2	1	3	1	3	3	2	4
276	4	1	4	1	4	2	4	4	2	2	1	1	1	2	4	4	4	1	4	3	2	3	1	1	1	4	1	4	3	3	3	2	2	1	1	4	3	1	3	2	4	3	1	2	4	2	4	4	4
277	4	4	1	4	4	1	4	4	2	2	4	1	4	4	4	3	1	2	1	4	2	4	1	2	2	1	3	1	1	2	1	1	1	2	4	2	2	4	4	3	1	2	3	3	4	1	3	1	1
278	4	1	2	1	1	4	4	4	2	4	2	1	1	1	2	1	4	4	4	4	2	4	3	4	2	4	3	2	3	1	1	4	1	4	2	2	1	1	4	2	2	3	2	2	2	1	1	2	3
279	3	1	3	3	4	4	1	3	1	1	4	2	3	4	1	4	2	1	1	3	3	1	2	1	2	1	2	3	3	4	1	3	3	2	4	1	4	2	3	4	4	2	2	1	3	4	4	1	4
280	4	1	2	1	3	4	3	2	4	3	4	3	1	1	2	2	4	4	3	1	2	1	2	4	1	4	2	1	4	4	1	4	2	4	4	1	4	3	4	4	3	4	2	4	2	4	4	1	3
281	1	2	3	1	4	2	3	1	3	4	2	1	1	4	1	4	4	1	4	1	1	2	1	4	4	3	1	1	4	2	4	2	2	3	2	3	4	4	1	3	1	1	2	1	2	3	3	1	1
282	4	1	2	4	4	2	4	3	1	4	2	3	2	4	3	1	2	3	2	1	2	1	1	2	1	1	4	4	2	4	1	4	4	3	4	2	3	4	3	4	4	1	4	2	4	4	4	1	3
283	2	4	2	4	1	2	3	1	1	2	4	3	4	2	3	1	1	2	2	4	1	3	1	2	2	3	4	4	2	4	4	4	1	4	1	1	4	4	4	2	3	1	1	3	1	1	1	2	1
284	4	3	3	1	4	3	3	1	2	3	4	4	1	4	2	3	1	2	4	3	1	3	1	1	3	4	1	4	2	2	3	4	3	4	4	2	3	4	2	3	1	1	3	4	4	1	4	1	4
285	1	1	3	4	4	2	3	4	2	3	1	3	4	4	2	4	4	1	4	3	2	4	2	2	1	1	2	3	4	2	2	4	4	3	1	2	1	1	1	4	1	1	3	1	4	1	4	1	1
286	3	4	4	4	2	4	4	1	2	2	2	4	4	4	1	1	2	1	4	2	1	2	4	2	4	4	1	1	4	2	4	4	2	1	1	2	2	3	4	2	3	3	1	3	1	1	3	1	4
287	2	4	2	1	4	2	1	2	2	3	4	1	4	3	3	2	3	1	1	3	2	4	1	1	2	1	2	2	4	4	2	2	2	4	1	2	2	4	4	4	4	2	1	4	2	4	1	2	1
288	3	4	4	2	3	2	2	4	1	3	4	1	1	3	1	4	4	2	2	4	1	3	4	1	1	3	3	4	2	3	3	4	4	4	3	3	1	1	2	4	1	2	2	4	4	4	3	4	3
289	1	3	4	4	4	2	4	1	2	4	3	1	3	2	3	3	4	2	1	2	2	2	1	3	4	4	2	4	1	2	1	4	1	3	4	4	3	1	1	4	1	2	2	3	1	1	4	1	1
290	4	2	1	1	4	4	3	4	1	1	1	2	3	1	3	3	4	3	3	1	2	2	4	2	1	1	3	1	1	4	4	4	1	1	3	3	1	3	4	4	2	1	2	1	2	3	2	4	4
291	3	4	1	1	1	3	3	4	4	2	2	3	1	4	2	4	4	2	4	1	1	2	2	3	3	1	1	2	2	1	4	4	2	4	2	3	1	1	1	4	2	4	4	1	2	3	2	2	1
292	1	3	2	4	4	4	3	1	2	1	4	4	2	4	2	4	1	2	4	2	4	4	2	2	4	3	1	3	2	4	2	2	3	2	4	3	1	4	2	2	3	3	4	1	2	1	1	4	4
293	2	4	4	4	4	4	4	4	2	4	4	1	1	1	1	4	1	2	2	3	1	1	2	2	1	3	3	1	1	2	4	4	4	2	4	4	3	4	4	2	4	2	2	4	4	3	4	1	2
294	4	4	1	1	4	4	3	4	3	1	4	1	3	4	3	1	2	2	3	4	4	1	4	2	3	4	4	2	4	4	2	2	1	1	2	3	1	4	4	2	3	4	4	2	2	2	4	4	4
295	1	4	1	1	4	3	3	1	3	4	3	4	4	1	2	4	2	2	1	1	1	4	4	3	1	2	3	1	2	2	2	2	2	2	4	4	1	4	4	3	4	2	2	2	1	1	3	3	4
296	1	4	2	1	4	4	4	4	3	1	4	4	2	4	1	1	4	2	4	2	3	1	4	2	2	1	3	1	4	2	3	1	3	1	4	2	4	1	1	3	4	4	3	4	2	3	2	2	1
297	3	3	3	2	4	4	2	4	3	4	4	2	3	1	1	4	1	4	4	1	4	1	4	2	3	1	4	4	4	4	2	4	3	1	1	1	1	4	2	4	3	1	1	3	4	2	2	2	1
298	3	4	3	1	4	4	4	4	2	3	1	1	1	4	2	1	2	2	1	4	2	1	1	2	4	4	1	1	4	4	3	4	1	2	3	4	2	4	1	2	1	4	1	4	4	4	1	3	1
299	4	4	1	1	4	2	3	1	4	2	4	2	4	4	2	1	4	2	3	4	3	4	4	1	1	1	2	4	4	1	1	3	2	4	4	2	4	3	4	1	4	2	1	4	1	4	1	2	2
300	2	4	1	4	1	1	1	1	4	2	4	2	4	4	1	2	1	3	2	4	2	2	1	2	1	3	4	4	1	1	1	4	4	4	4	1	2	1	4	4	3	4	1	4	3	2	1	4	3
301	4	1	3	3	3	1	1	4	2	4	3	1	1	2	3	1	2	4	4	4	2	1	2	4	1	4	2	1	4	4	1	4	1	1	4	3	1	2	3	1	3	1	1	1	2	1	4	1	1
302	2	4	3	4	4	4	2	4	1	4	2	4	4	4	4	2	2	1	1	4	4	2	4	1	1	4	2	4	2	2	1	4	4	2	4	4	1	4	3	3	4	3	2	1	4	1	4	4	3
303	2	1	4	1	3	2	1	3	1	3	1	3	2	1	1	1	4	4	4	2	1	2	4	2	4	2	4	4	4	1	1	3	4	4	1	3	3	4	2	2	4	4	2	4	1	1	4	2	2
304	1	4	2	4	3	1	1	3	1	1	2	3	1	4	2	3	1	4	4	3	3	1	3	1	3	1	3	3	4	4	1	3	4	4	4	2	1	4	3	2	3	1	3	4	1	2	3	4	4
305	1	1	2	3	4	1	4	2	3	3	1	4	4	3	4	4	4	4	4	3	4	1	4	2	1	3	4	3	1	4	3	2	3	3	4	4	2	3	2	1	2	1	3	3	1	4	4	3	2
306	4	4	2	3	2	3	1	1	2	1	3	3	4	4	2	4	2	4	3	1	3	4	1	2	3	4	1	3	2	1	1	1	2	1	4	4	2	2	1	4	3	1	3	1	1	1	2	4	2
307	2	3	2	3	4	2	4	4	4	2	4	1	1	1	1	1	2	3	1	3	2	3	1	3	1	1	1	4	2	4	1	4	2	3	1	2	1	4	4	4	4	2	4	2	1	3	4	4	3
308	3	4	2	4	4	1	3	4	2	3	4	2	2	4	4	4	4	1	3	4	4	4	4	4	2	2	2	4	4	1	3	1	4	3	1	4	1	4	4	4	4	1	1	3	3	3	1	4	1
309	1	1	1	2	4	4	4	4	4	3	1	2	3	4	3	4	3	3	1	2	4	3	4	1	4	3	2	1	3	1	1	4	1	4	4	2	3	4	4	1	4	1	1	4	1	4	2	4	1
310	1	4	4	1	4	2	1	4	2	3	4	1	4	4	2	3	1	2	2	1	2	1	1	1	4	2	3	3	3	1	4	4	1	4	3	2	4	1	1	3	1	2	2	1	1	1	4	1	1
311	4	1	2	2	4	3	1	1	2	2	3	2	4	1	2	1	1	1	1	1	2	3	1	2	4	4	4	4	4	2	4	4	1	1	4	3	1	1	1	3	1	1	4	4	3	4	2	3	3
312	3	2	4	4	4	2	1	2	4	4	2	4	1	4	2	2	2	1	1	2	1	2	1	1	1	3	1	4	4	3	2	3	1	3	1	3	4	2	3	3	1	1	1	3	1	1	3	3	2
313	2	4	4	4	2	2	2	4	2	4	1	2	1	4	2	4	2	1	3	3	1	1	4	2	2	2	4	4	4	2	4	1	1	4	4	4	2	2	2	1	4	4	1	3	1	3	4	1	1
314	4	1	4	1	3	3	2	4	1	1	4	1	3	4	2	4	4	1	1	2	2	4	1	4	2	4	2	3	1	4	1	3	1	3	1	2	1	3	1	4	1	2	1	2	3	3	1	1	1
315	4	4	3	4	2	4	1	4	2	1	4	2	1	4	1	2	1	4	1	4	2	2	4	2	1	4	4	1	3	3	1	2	4	3	4	4	4	4	3	4	1	2	3	4	2	3	4	2	1
316	1	4	1	4	4	4	3	4	1	3	1	3	1	2	4	2	4	4	1	3	1	1	2	3	2	2	4	1	4	4	3	1	4	1	3	2	4	1	2	1	1	1	4	1	3	3	2	4	3
317	4	4	3	1	2	1	1	3	2	2	4	1	4	4	3	3	1	3	4	1	1	1	1	2	1	4	2	2	1	2	3	2	1	1	4	3	4	2	4	1	4	2	4	4	4	1	4	1	1
318	2	4	2	3	2	4	4	4	2	4	4	1	3	2	3	4	1	3	3	3	1	1	4	1	3	1	4	4	1	1	1	3	1	3	1	3	1	2	2	2	3	3	2	3	1	2	4	4	1
319	1	1	3	3	4	3	2	4	1	2	4	2	1	3	2	4	4	2	1	2	3	2	4	2	1	4	4	4	4	3	4	3	2	1	3	1	4	2	4	3	1	2	1	2	2	1	2	2	1
320	1	2	4	1	4	2	2	4	1	1	1	2	1	3	4	4	1	2	2	4	3	4	1	3	4	1	3	1	3	1	4	1	3	4	2	4	1	4	2	2	4	2	1	1	1	4	4	2	1
321	4	1	2	2	4	2	2	4	4	4	2	3	1	4	1	3	4	2	4	4	1	4	1	2	2	4	1	4	2	4	1	3	1	2	1	3	4	4	4	4	2	3	2	4	2	1	2	1	1
322	3	1	1	1	2	4	3	4	2	4	3	1	3	4	1	1	4	4	3	2	2	1	4	4	3	3	2	1	4	2	4	3	1	4	2	3	1	1	1	1	4	4	1	4	4	4	4	2	4
323	1	4	2	2	4	4	3	3	4	1	3	1	1	2	3	1	1	2	4	4	4	2	3	1	3	4	2	4	4	2	4	2	2	1	4	4	4	2	3	4	2	3	4	4	2	1	4	2	1
324	4	4	3	4	4	1	2	2	1	1	3	1	4	1	3	4	2	1	1	4	2	1	2	4	1	4	2	2	4	1	3	4	1	1	4	1	1	2	4	3	1	1	1	1	2	4	4	2	4
325	4	4	2	1	4	4	1	3	3	1	4	1	2	3	1	4	1	1	1	4	4	4	4	1	4	2	1	3	4	4	2	2	4	4	4	2	1	1	2	1	4	2	2	3	1	4	4	1	4
326	1	4	3	3	1	3	1	2	3	4	4	3	1	1	4	3	1	2	3	1	4	2	2	1	3	2	4	2	4	2	2	4	4	1	4	1	1	4	1	4	2	3	3	4	2	1	1	3	4
327	1	2	1	1	4	4	2	4	2	4	4	1	4	2	2	1	1	3	3	4	4	2	3	1	1	3	1	4	4	3	3	4	1	1	4	4	1	4	2	2	4	2	4	4	2	2	1	1	4
328	2	4	2	2	4	1	4	4	1	4	2	1	4	2	1	1	4	2	4	2	2	3	1	1	1	1	4	1	4	1	3	1	3	1	1	3	4	4	4	2	4	3	1	1	4	1	3	4	4
329	3	1	1	4	2	4	2	4	2	4	1	3	3	2	3	1	4	1	1	4	1	4	2	3	2	1	2	4	1	1	4	2	3	1	4	4	4	4	2	2	1	2	3	4	2	2	1	2	2
330	4	2	2	1	4	3	3	1	2	2	4	1	1	4	1	3	2	2	4	4	3	4	4	1	1	1	3	1	1	4	1	3	3	4	2	3	3	1	2	1	1	2	2	2	1	3	1	3	4
331	1	4	2	2	4	2	1	4	2	4	1	2	1	1	4	1	4	2	4	2	4	3	4	2	1	1	2	3	1	3	2	4	2	4	4	4	3	4	2	2	2	3	4	4	4	3	1	2	1
332	1	4	1	1	2	1	3	1	2	1	2	3	1	3	1	1	2	4	4	4	2	1	4	3	4	4	2	4	2	1	4	1	4	3	4	2	1	4	1	4	2	4	1	4	1	3	1	2	1
333	1	1	1	2	1	1	1	2	3	1	4	2	1	1	2	2	3	2	4	3	2	1	4	2	3	3	1	1	3	1	1	4	2	2	3	1	1	4	2	1	4	2	3	3	2	4	4	4	4
334	3	2	1	2	4	4	4	4	3	4	4	3	2	4	1	1	4	1	1	4	4	4	2	2	3	4	3	4	1	2	2	4	2	2	4	1	2	4	4	4	4	1	3	4	2	4	1	1	1
335	3	1	1	2	4	4	2	2	3	1	3	2	1	1	2	4	4	4	4	1	4	1	4	2	1	3	1	4	4	2	3	1	3	1	2	2	1	4	4	2	4	2	3	1	4	2	2	4	2
336	2	4	1	3	1	2	3	1	2	4	2	1	1	4	2	3	3	4	3	4	4	2	4	4	3	1	2	1	1	2	1	1	4	4	3	4	4	2	2	4	2	2	2	4	2	4	4	1	1
337	3	1	1	2	4	2	1	1	1	1	2	2	4	4	1	1	2	2	4	4	1	2	4	2	2	1	1	1	1	1	3	2	3	4	2	3	1	3	2	3	1	1	1	4	4	2	4	1	4
338	3	4	4	2	4	1	1	4	4	1	4	4	4	1	3	1	1	1	3	3	4	3	4	2	3	4	4	1	4	1	2	4	1	4	1	4	4	4	2	1	3	2	4	2	2	4	4	1	1
339	2	4	4	4	2	1	1	1	2	3	1	1	4	2	3	3	1	2	4	4	2	4	4	1	1	4	4	2	2	1	1	1	1	3	4	2	1	1	3	1	1	1	1	2	1	2	1	2	1
340	1	4	4	4	4	1	4	4	1	1	2	4	2	4	2	2	4	1	1	2	4	4	1	3	4	2	2	4	1	1	2	1	2	1	4	2	4	4	2	2	4	1	1	3	1	3	3	4	3
341	1	3	4	3	4	4	4	4	2	4	2	4	2	4	1	3	4	1	4	2	4	1	2	4	2	3	4	2	3	4	4	4	2	4	1	4	2	1	3	1	2	4	1	2	4	4	3	4	4
342	4	1	3	3	1	1	1	2	4	2	3	3	4	4	3	1	2	1	3	3	1	3	3	4	1	1	4	2	2	4	4	2	2	3	1	4	4	4	1	3	1	4	2	2	2	2	2	4	2
343	2	4	4	1	1	4	1	4	4	4	3	4	1	2	3	2	1	1	4	3	4	1	1	4	1	1	4	2	3	1	2	2	3	4	3	4	4	3	1	4	3	4	2	2	2	4	2	4	1
344	1	4	4	3	1	4	2	2	4	2	3	4	3	2	4	2	4	4	2	4	4	1	1	4	2	3	4	4	3	4	4	3	4	1	4	1	2	3	4	1	4	2	1	3	2	2	3	1	3
345	1	4	2	2	3	4	4	2	2	4	3	4	1	2	3	1	2	4	3	1	2	4	4	4	4	2	4	1	3	4	2	3	1	3	1	3	4	2	4	1	1	3	4	4	4	4	3	1	2
346	4	4	4	2	4	4	1	3	1	3	1	4	4	2	4	4	1	4	1	1	1	4	1	4	2	1	4	2	2	2	4	2	4	3	3	4	1	4	1	1	3	4	2	2	3	1	4	2	3
347	4	4	1	4	4	1	3	2	4	2	4	1	4	3	4	2	3	4	1	4	2	1	1	1	1	1	4	2	2	3	3	1	2	3	4	4	4	4	3	4	1	4	1	1	4	4	4	1	1
348	2	3	3	1	1	2	4	1	3	3	3	4	1	3	4	4	2	4	1	1	1	4	3	1	4	4	4	3	1	2	4	2	4	2	4	4	1	1	4	1	1	4	4	4	4	1	3	1	4
349	1	1	4	2	2	4	2	1	4	3	4	4	2	4	4	4	1	3	1	3	3	4	3	4	1	1	4	2	1	2	1	3	3	1	3	1	2	1	4	2	4	4	1	3	1	4	3	4	2
350	4	4	4	1	1	4	2	3	4	2	2	4	2	2	1	3	3	4	1	4	1	1	3	4	4	1	4	1	1	1	2	4	4	1	4	2	1	2	1	2	1	1	2	4	4	1	1	1	2
351	4	4	4	2	4	4	1	1	4	2	2	4	1	3	4	2	3	1	3	1	1	2	1	3	2	4	4	1	4	4	4	4	2	4	2	4	2	2	4	2	2	4	4	3	1	3	3	4	1
352	2	3	1	4	2	3	3	1	2	4	1	4	1	1	4	1	3	3	2	2	3	1	1	4	4	4	4	4	3	1	2	1	4	2	2	3	4	4	4	4	1	4	3	3	4	4	4	4	1
353	4	4	1	2	4	4	1	1	2	3	1	2	1	1	2	4	4	4	1	4	1	2	4	3	4	1	4	3	2	4	2	1	1	1	1	4	1	2	4	2	4	4	1	1	4	1	3	4	1
354	3	1	3	4	1	4	4	4	3	1	2	4	4	4	4	3	1	4	1	1	4	2	1	2	1	3	4	2	2	3	2	3	3	1	1	3	3	3	4	1	1	4	3	3	4	1	2	4	2
355	1	4	4	3	1	1	1	4	4	4	1	3	3	1	1	1	3	1	3	1	1	1	3	1	2	3	4	3	1	2	1	2	4	2	2	4	4	1	4	4	1	4	1	1	4	4	4	4	1
356	3	4	2	1	2	4	1	2	4	4	4	4	2	4	4	4	1	4	1	1	2	2	1	2	4	3	4	1	1	4	4	4	4	1	4	2	4	1	4	2	2	1	4	3	4	4	1	4	3
357	1	4	4	4	4	4	1	2	1	3	4	1	2	1	1	1	3	4	1	4	4	1	1	4	1	1	4	2	2	3	4	2	2	2	2	2	4	4	4	1	1	4	4	3	1	3	4	4	4
358	2	3	4	4	1	3	2	2	4	3	3	4	3	4	4	3	1	1	2	2	2	2	2	4	4	2	3	1	1	2	3	1	1	4	3	4	2	4	3	4	4	4	1	2	4	2	2	4	1
359	4	2	4	4	1	4	2	3	4	4	1	4	4	3	1	4	1	3	2	2	1	2	2	4	3	3	4	4	3	2	4	4	2	4	2	4	1	1	2	2	2	4	2	4	4	4	1	4	4
360	1	1	1	1	2	4	2	1	4	4	4	3	2	1	1	4	2	4	2	2	1	3	4	2	4	4	1	2	4	4	4	1	4	2	4	4	1	3	4	1	1	2	1	2	3	2	1	4	2
361	3	1	1	1	3	1	2	3	3	1	3	4	3	1	1	3	3	2	3	3	1	2	4	4	1	4	1	1	3	4	3	1	1	3	1	3	1	4	4	4	1	3	1	1	1	1	1	4	1
362	1	3	4	4	2	4	2	4	4	2	1	4	4	1	4	1	1	4	1	4	1	4	1	4	2	2	3	1	2	1	1	3	4	2	2	3	3	1	1	2	2	4	4	4	4	1	4	4	1
363	2	1	3	4	3	1	2	3	4	2	4	4	1	2	4	4	1	4	1	1	4	4	1	4	3	4	1	2	3	1	2	1	3	2	3	1	2	2	4	4	4	2	2	3	4	1	4	4	4
364	2	2	4	4	3	3	1	4	1	2	1	3	1	4	3	4	4	4	2	4	4	2	4	1	3	1	1	2	2	4	2	1	1	4	1	4	2	2	4	3	4	4	1	3	4	4	1	4	4
365	3	3	4	4	2	3	2	1	1	2	1	4	2	4	3	1	1	3	3	1	2	3	1	2	4	4	4	2	4	1	2	4	4	4	3	4	2	2	4	2	2	4	3	1	1	4	4	1	2
366	1	3	4	4	3	1	3	2	4	1	1	4	2	1	2	3	3	4	2	2	4	1	3	4	3	1	2	3	4	4	3	4	4	2	1	2	1	1	3	3	1	2	4	4	4	4	1	3	1
367	1	1	4	2	2	1	1	3	1	3	2	4	3	2	4	4	4	4	1	2	1	3	2	4	4	3	4	1	4	4	1	3	4	2	1	1	1	1	1	2	4	4	2	3	1	1	1	4	4
368	1	2	4	4	1	4	2	2	4	1	1	2	4	4	4	4	2	4	1	4	1	1	1	1	3	3	4	2	1	4	2	2	4	4	3	1	1	4	4	2	3	3	1	3	1	1	4	1	2
369	4	4	2	2	1	1	3	1	2	4	4	4	2	4	2	2	3	1	3	3	4	4	4	1	3	4	4	1	1	4	2	4	4	1	3	4	2	1	1	1	1	4	2	4	2	3	4	3	1
370	4	4	4	1	1	4	4	4	1	1	3	4	2	4	4	1	3	1	2	1	4	2	1	2	4	1	3	1	4	1	3	1	1	1	3	2	3	2	4	1	4	2	2	1	4	1	1	2	2
371	4	2	4	3	4	2	3	1	2	4	1	4	2	4	4	4	2	4	2	2	3	1	1	4	4	3	4	3	4	2	2	1	4	4	2	4	1	2	1	2	1	2	4	4	2	4	4	4	3
372	3	3	4	2	4	4	4	2	3	2	1	3	1	1	3	1	4	1	4	4	2	4	3	4	2	4	1	2	4	1	1	1	4	1	2	4	2	4	4	2	2	4	1	1	1	1	1	1	2
373	3	4	4	4	4	2	1	1	4	4	4	3	4	1	4	4	3	4	4	3	4	1	3	4	1	1	1	3	3	2	2	3	4	2	2	4	4	4	4	1	1	4	1	3	1	3	3	1	2
374	2	4	4	1	2	3	1	3	4	2	2	4	2	1	2	4	4	4	1	1	4	1	4	4	4	3	4	3	4	4	3	4	2	4	4	1	1	3	1	1	3	4	3	3	4	1	2	4	1
375	3	2	4	4	3	4	4	4	4	1	4	4	2	1	1	2	1	4	3	4	4	3	4	1	4	4	4	1	3	1	1	2	3	2	4	4	2	1	1	4	3	4	2	4	4	2	2	1	4
376	2	1	3	2	3	1	4	1	3	1	1	1	1	1	4	4	2	3	1	3	4	2	3	1	2	2	1	3	3	4	4	4	1	2	2	3	4	4	4	3	4	4	1	1	2	2	1	3	3
377	3	2	4	2	1	1	4	1	4	1	1	4	2	2	4	4	4	2	3	4	4	2	4	2	4	4	2	3	3	4	3	3	3	1	4	4	1	4	1	1	3	1	2	3	1	2	1	1	1
378	4	1	4	1	3	4	1	2	4	4	3	4	3	4	1	2	4	1	2	3	4	4	3	4	1	4	2	2	3	4	4	4	4	2	2	4	2	2	4	1	4	4	1	3	4	2	3	1	2
379	3	3	4	4	4	4	2	3	3	1	3	1	3	1	1	3	4	2	3	1	2	2	3	4	1	2	1	1	4	4	1	1	4	3	1	3	4	4	2	2	2	4	1	4	4	1	3	3	3
380	4	4	2	1	1	2	1	1	4	3	1	1	2	1	1	1	1	1	1	4	4	2	3	4	2	3	4	4	3	3	4	4	4	1	1	4	1	1	2	2	3	3	1	4	3	2	2	4	3
381	2	2	4	4	4	4	1	2	1	1	2	4	1	3	1	4	3	4	3	4	1	2	3	1	4	4	1	3	1	1	3	1	1	1	4	4	3	1	1	2	1	4	2	4	4	2	4	4	1
382	2	3	4	1	4	4	3	4	4	1	3	4	2	1	2	1	3	4	1	4	2	2	3	1	4	3	1	3	4	4	1	4	4	1	1	1	1	1	4	4	4	4	2	2	4	2	3	4	1
383	1	4	4	3	1	1	2	1	1	1	4	1	4	1	3	3	1	2	3	1	1	4	4	4	2	1	3	2	3	3	1	4	1	3	1	1	2	3	1	1	1	4	2	3	4	3	1	1	2
384	1	4	1	1	3	4	2	2	4	1	2	1	4	4	2	4	3	1	4	3	1	3	4	4	4	3	4	2	4	4	4	4	1	2	3	1	4	3	4	2	3	4	1	1	2	3	1	2	2
385	1	2	1	2	4	2	4	3	1	3	1	1	3	1	2	3	2	4	2	1	2	4	4	1	2	3	4	1	3	4	3	1	2	1	1	2	1	4	4	1	1	4	2	1	2	4	2	4	2
386	4	3	4	1	1	4	1	2	2	4	1	3	4	3	3	4	4	4	4	2	4	2	2	4	1	1	4	2	2	1	3	2	1	3	1	4	2	4	4	3	4	1	1	3	3	1	4	1	3
387	3	3	4	1	1	4	2	2	4	1	4	1	2	4	2	4	4	4	1	4	1	3	1	3	4	4	4	4	3	4	4	1	4	1	3	4	3	3	1	2	1	4	1	2	4	4	4	4	2
388	2	3	1	1	4	1	2	4	2	2	2	4	4	4	4	4	2	4	2	4	1	1	1	2	3	3	1	2	3	4	1	1	4	2	3	4	1	2	4	3	1	2	4	1	4	2	3	1	1
389	1	1	4	2	2	4	1	2	2	2	2	4	1	4	4	4	4	4	1	4	1	3	1	1	2	4	4	1	1	4	2	2	4	1	2	4	4	1	3	4	1	3	1	4	3	1	3	4	2
390	4	1	4	1	4	2	3	3	1	1	2	1	2	3	4	1	4	4	1	3	4	2	3	1	2	2	1	2	1	4	1	4	1	2	4	4	1	3	4	3	4	4	1	3	4	4	3	4	4
391	4	1	4	2	4	1	1	2	4	2	4	1	1	1	4	1	1	2	1	3	3	2	4	3	1	4	4	1	3	4	1	3	1	4	4	3	2	4	1	2	1	3	1	1	4	2	1	4	2
392	1	1	4	2	1	3	2	1	1	4	4	2	4	3	1	1	1	1	4	2	2	4	2	2	1	1	4	2	3	4	1	3	4	1	1	2	3	1	4	2	1	2	3	4	1	3	3	1	2
393	4	4	3	1	1	4	4	1	3	1	3	1	2	4	1	3	3	4	1	4	1	3	4	4	2	1	4	1	4	4	2	1	4	1	2	4	2	1	1	1	4	4	2	1	4	3	2	4	1
394	1	4	1	3	1	2	2	2	4	3	4	4	1	1	4	2	1	3	4	3	4	4	3	1	1	4	1	2	1	3	3	4	4	2	1	1	1	1	1	3	4	4	4	3	1	1	4	1	3
395	1	4	4	1	1	2	4	2	2	3	3	4	4	2	2	4	1	4	2	4	2	4	2	2	4	4	1	2	3	3	1	4	1	2	3	4	4	4	4	2	3	3	1	3	4	1	4	4	1
396	1	4	1	3	4	1	2	2	1	4	2	2	2	4	4	4	4	3	4	4	3	1	4	2	1	3	4	2	2	1	4	2	4	4	2	4	2	2	4	4	2	4	4	2	4	4	2	4	2
397	1	4	4	1	4	2	3	3	4	3	4	1	1	4	2	1	2	1	1	1	2	4	2	4	2	2	4	1	1	1	1	1	1	4	3	3	4	3	4	4	1	4	4	1	3	1	3	2	1
398	2	1	4	2	4	2	2	4	1	1	3	4	4	1	1	3	1	1	4	1	3	1	2	1	3	3	4	1	1	1	1	1	2	4	3	4	2	4	4	4	1	1	4	2	1	4	4	3	1
399	3	3	4	4	3	3	4	1	1	4	1	2	4	1	4	4	1	1	4	4	4	4	4	3	4	4	4	2	2	4	2	4	1	1	1	3	4	4	2	4	1	3	4	1	1	2	4	4	2
400	4	4	1	4	4	1	4	1	2	3	2	3	4	3	3	1	1	3	1	1	3	4	1	1	4	1	3	1	1	2	4	4	4	4	1	3	4	3	3	1	1	1	4	4	1	4	3	1	1
401	1	2	3	3	4	1	2	3	3	4	2	1	3	3	3	4	4	4	2	4	3	1	3	1	2	4	3	4	1	2	1	3	4	1	1	4	2	4	4	1	1	1	3	4	4	1	2	1	1
402	1	1	3	4	2	2	4	2	1	2	3	1	1	2	1	2	1	4	4	3	1	1	1	1	1	1	4	3	1	2	4	4	4	4	1	1	4	4	4	1	3	1	2	3	1	4	1	4	4
403	1	1	3	3	1	3	1	2	1	1	2	4	1	4	4	4	2	1	3	3	3	3	4	4	4	2	1	3	4	1	4	4	2	4	4	1	4	4	1	3	1	2	1	2	2	1	2	2	4
404	1	1	4	1	2	1	2	4	3	1	2	3	4	2	1	1	2	1	4	4	2	4	4	3	1	2	2	4	2	1	4	2	1	4	2	1	1	4	4	4	1	4	4	2	1	1	4	1	1
405	1	2	1	1	4	2	2	1	1	2	4	4	4	4	3	4	1	1	3	1	2	3	2	3	4	4	4	1	3	1	4	1	1	4	4	2	4	1	2	2	1	4	4	4	4	4	1	2	3
406	4	1	2	2	4	1	2	1	2	3	1	3	4	4	3	1	1	2	3	1	4	4	4	2	4	1	3	1	2	2	3	4	2	3	4	2	1	4	2	3	4	4	2	4	4	2	4	4	4
407	3	1	4	2	2	2	4	1	2	4	1	1	4	4	3	3	1	2	2	1	2	3	4	1	1	2	2	2	4	1	3	1	2	3	3	4	4	4	2	4	1	4	1	3	1	1	2	4	1
408	2	1	1	1	1	3	4	4	1	1	3	1	1	4	3	3	2	2	1	1	4	4	1	2	1	1	2	3	1	2	4	4	1	4	4	2	4	4	1	1	3	2	1	2	4	4	4	3	3
409	2	2	1	1	4	1	1	4	1	1	1	1	1	4	3	3	1	2	3	1	1	1	4	4	4	4	3	1	1	2	1	4	2	4	3	3	1	1	3	2	1	2	1	3	1	1	1	4	4
410	4	4	4	2	1	1	3	1	2	4	3	1	2	4	4	2	1	2	3	4	4	4	4	4	1	1	1	2	1	2	4	1	4	1	1	4	4	4	1	4	4	4	1	4	1	1	3	4	2
411	4	4	3	4	4	1	1	3	3	1	4	1	1	4	1	3	4	4	3	1	2	4	1	4	2	2	3	4	1	4	2	3	1	1	3	1	1	2	1	1	2	4	1	1	2	4	4	4	1
412	1	1	1	1	4	2	2	4	1	2	4	2	4	4	1	4	2	2	4	2	4	4	4	4	4	2	2	3	3	3	3	4	4	1	1	3	1	4	4	2	3	1	2	4	1	2	2	4	2
413	1	4	1	4	1	3	3	3	1	3	3	1	1	1	3	1	3	1	2	2	1	2	2	4	3	4	4	2	4	3	2	3	1	2	3	2	1	4	1	1	4	1	3	4	4	1	3	1	2
414	3	4	2	4	3	4	4	4	4	2	4	1	2	2	4	4	1	4	4	2	2	1	4	3	3	1	2	1	2	4	1	4	3	1	2	1	3	4	3	4	4	4	1	1	2	3	2	2	4
415	4	2	2	4	3	1	4	4	4	1	1	3	3	3	3	2	1	1	4	3	4	1	1	4	2	3	3	2	4	1	2	2	4	4	3	1	1	4	1	3	4	3	3	4	1	1	3	4	1
416	4	2	4	1	1	4	4	4	4	2	3	4	1	4	1	2	1	2	1	2	4	2	4	2	3	3	1	1	4	2	2	4	2	3	4	4	4	3	4	3	3	1	1	4	4	1	4	1	1
417	3	4	4	4	1	4	4	2	4	2	1	2	2	2	4	3	1	2	4	2	2	3	4	4	2	3	4	1	1	2	4	2	4	2	1	1	3	3	1	2	1	3	3	1	3	4	4	2	3
418	4	4	4	2	4	4	4	2	4	1	3	1	3	3	2	2	1	4	1	2	1	3	2	4	1	1	4	1	4	3	4	1	3	3	2	4	1	4	2	2	4	2	3	1	2	1	1	1	4
419	3	1	1	1	2	3	2	2	1	1	1	4	1	1	2	1	1	1	3	2	2	4	4	4	2	3	4	1	3	2	4	4	4	2	4	3	4	1	4	2	3	1	1	1	2	3	1	2	4
420	2	2	3	2	1	2	3	4	1	2	1	1	1	2	4	2	4	1	2	3	1	2	3	1	2	2	1	2	2	1	2	2	4	1	2	4	3	4	4	4	1	3	1	3	1	4	1	1	1
421	1	2	1	2	1	2	4	1	4	4	4	1	1	1	1	4	4	1	4	4	3	4	4	4	1	1	4	1	2	4	2	3	3	4	3	4	1	4	4	4	4	1	1	2	1	2	3	2	3
422	1	4	4	4	4	4	2	1	2	2	1	4	1	4	4	1	1	4	1	4	1	1	1	4	3	3	4	3	4	3	4	2	4	4	4	4	1	4	1	3	4	3	4	3	4	4	4	4	3
423	4	4	4	1	1	1	1	1	1	3	1	2	4	4	4	4	4	3	3	1	3	4	3	4	4	4	4	2	4	2	3	3	1	1	1	1	1	3	4	1	4	4	2	4	4	2	4	4	1
424	4	4	4	3	1	1	2	4	1	2	1	4	1	1	4	2	2	1	1	1	1	2	4	3	4	1	3	4	1	3	2	1	1	2	2	1	1	1	1	3	3	1	1	4	4	4	4	4	3
425	4	2	4	1	2	2	4	4	2	4	2	2	4	4	2	1	2	4	4	1	4	1	1	1	1	1	1	2	1	4	4	1	1	1	3	4	1	3	3	4	1	3	4	1	3	1	3	4	4
426	1	2	2	3	2	4	4	4	4	1	4	3	4	4	1	3	1	1	2	3	2	3	4	4	1	1	4	1	1	1	4	1	3	2	2	1	3	2	1	4	2	1	1	1	4	2	2	3	4
427	4	1	1	2	2	2	3	1	2	4	4	1	4	4	4	3	2	4	2	4	4	1	3	1	1	1	3	3	3	3	4	1	4	4	1	4	4	1	1	3	4	3	1	1	4	4	1	1	2
428	1	2	4	4	1	1	4	4	4	4	1	2	1	3	3	1	4	2	2	1	1	3	1	1	1	3	3	1	3	1	4	3	4	4	1	1	3	2	4	2	4	1	4	4	1	2	2	3	2
429	4	4	3	1	1	4	4	1	2	1	4	4	4	1	2	4	4	4	1	4	1	2	2	4	4	2	2	3	2	4	1	4	1	3	2	3	3	3	1	3	3	3	1	1	4	3	2	3	4
430	4	1	2	4	1	1	1	2	1	4	1	1	4	3	3	4	4	4	4	3	2	3	2	2	1	2	3	1	1	4	1	2	3	1	1	2	1	1	1	1	2	3	2	3	2	1	1	4	4
431	1	2	2	1	4	4	1	2	1	4	4	2	4	2	4	4	4	1	3	4	4	4	3	4	4	1	1	3	1	1	1	2	3	1	2	2	1	3	1	1	2	3	1	2	1	2	4	3	4
432	4	1	3	3	4	3	4	3	4	1	2	4	1	4	4	3	3	1	1	2	2	2	1	1	1	1	3	4	4	2	4	2	1	2	2	1	1	3	1	3	1	1	1	4	1	4	1	1	4
433	2	4	3	1	4	2	2	3	1	1	2	3	2	2	4	1	1	2	2	3	1	1	3	4	2	2	1	1	1	2	1	3	1	2	1	3	2	3	3	3	3	1	2	3	2	3	3	1	2
434	2	2	1	2	2	1	3	3	1	1	1	2	3	3	1	3	3	4	1	1	1	2	4	4	2	2	4	4	3	4	4	3	4	2	2	1	1	1	4	2	4	1	4	3	4	4	2	2	4
435	1	1	1	2	3	3	1	1	2	1	1	2	4	4	1	1	1	4	1	3	1	3	3	4	3	3	2	3	3	3	1	1	2	4	4	4	2	1	1	2	2	4	1	2	3	2	2	4	2
436	2	1	1	1	1	3	1	4	1	1	1	1	3	3	1	1	2	3	3	1	2	3	1	2	3	1	4	2	2	1	4	1	3	4	2	2	1	1	1	3	2	3	3	1	1	2	3	3	1
437	2	2	4	1	1	1	2	2	4	2	2	1	1	2	1	1	1	1	3	3	1	2	4	3	3	3	1	2	1	4	2	3	4	4	2	2	4	1	3	4	4	4	4	1	3	4	1	4	1
438	3	3	1	2	3	3	2	3	4	2	1	3	3	4	2	1	1	3	4	2	2	2	2	4	2	1	4	1	3	3	3	1	1	2	1	4	2	2	4	1	4	1	2	4	2	4	2	2	2
439	2	2	4	2	3	4	2	1	4	1	3	4	1	1	1	4	4	4	1	2	1	4	3	4	1	1	4	3	1	2	2	2	4	1	3	1	1	2	4	2	1	4	4	3	4	2	1	3	1
440	4	1	4	3	3	1	3	4	1	3	2	1	4	4	3	4	3	2	2	1	3	2	2	1	2	2	1	3	3	4	2	1	4	2	2	4	1	1	4	4	4	3	3	2	4	4	2	2	2
441	3	4	2	1	1	4	3	2	4	2	2	3	1	2	2	1	2	4	2	2	2	1	2	1	4	3	1	1	3	1	2	3	1	2	3	4	4	3	1	4	3	1	2	3	1	2	3	1	4
442	3	3	1	4	3	1	3	2	4	2	1	1	2	4	4	4	3	2	3	2	4	2	2	4	3	2	3	1	2	2	1	2	4	2	2	4	4	3	4	2	1	1	2	1	4	2	1	4	3
443	2	3	1	2	3	1	1	2	2	1	4	1	1	4	4	3	1	2	2	1	4	3	1	2	3	1	2	1	1	2	1	1	2	2	2	4	4	3	4	3	2	3	1	4	4	1	3	1	1
444	2	1	4	2	1	1	1	4	2	2	3	4	3	1	3	3	2	3	3	2	2	4	1	4	4	2	3	1	1	2	3	2	3	1	3	4	1	4	4	3	3	1	3	3	4	1	1	4	4
445	3	1	1	2	4	2	4	4	4	2	2	4	3	3	3	3	2	4	1	3	4	1	1	1	2	2	4	1	1	2	2	1	2	2	2	1	1	1	4	4	4	4	2	2	4	2	1	4	2
446	2	1	2	2	1	1	2	2	4	1	4	4	1	1	2	2	1	4	2	2	2	3	2	3	2	4	4	1	3	1	2	3	1	1	4	2	3	4	3	1	1	3	3	4	1	2	4	3	3
447	2	3	4	4	2	4	3	4	4	4	4	3	2	2	1	1	2	4	1	2	1	2	4	2	1	3	2	3	3	3	1	2	1	3	4	4	3	1	1	3	3	1	2	1	4	2	2	2	3
448	4	4	4	2	1	1	4	4	4	1	3	4	1	3	4	2	4	2	2	4	3	3	3	1	3	2	4	2	1	4	2	1	4	3	3	2	3	1	2	4	4	4	2	1	4	1	1	4	4
449	4	2	4	2	1	4	3	1	2	4	2	4	2	4	4	2	1	4	2	2	4	2	4	1	2	2	1	1	3	1	3	2	4	3	3	1	1	1	1	2	1	4	2	1	4	2	1	1	3
450	4	3	1	3	2	3	4	3	1	1	2	4	4	3	1	1	2	1	3	3	4	2	3	1	1	3	1	1	2	1	2	2	1	1	1	4	4	3	4	3	3	1	2	3	2	3	3	1	1
451	3	3	4	1	1	2	1	1	2	2	1	2	1	1	1	1	1	2	3	3	1	1	1	2	1	1	2	3	1	2	2	1	4	2	1	4	2	1	1	2	4	2	2	1	4	1	1	1	2
452	2	1	4	2	1	2	2	1	2	1	2	2	1	1	3	1	1	4	2	3	1	3	1	2	3	4	2	2	1	1	4	4	4	2	1	4	2	1	4	2	1	1	3	3	3	1	1	2	2
453	2	2	2	2	1	4	4	3	1	2	3	3	3	4	1	2	2	1	2	1	2	1	1	4	2	1	1	3	4	4	4	2	1	2	4	1	1	1	1	4	4	3	1	1	4	1	2	4	1
454	1	2	1	4	1	2	2	3	1	4	2	4	1	2	3	4	4	2	1	4	4	1	3	3	4	1	3	1	4	2	4	3	4	1	4	3	2	3	3	1	2	2	2	1	1	1	4	2	4
455	1	3	4	4	1	2	4	1	2	3	3	4	2	2	1	1	1	3	2	1	1	3	2	2	4	1	2	1	3	3	3	4	4	1	2	1	4	4	4	4	1	1	4	4	4	1	2	4	4
456	4	4	1	2	4	4	1	1	2	4	4	1	2	4	4	1	2	1	2	4	1	2	4	1	4	1	1	1	2	1	4	2	3	3	1	2	4	2	3	3	2	2	2	2	3	3	1	3	2
457	3	2	1	2	2	2	4	1	3	1	2	3	1	3	4	1	2	2	1	3	2	3	3	3	1	4	4	1	2	2	2	2	1	1	2	1	2	3	4	1	1	1	4	4	4	4	4	4	1
458	1	1	1	2	2	4	4	4	4	1	1	1	4	4	4	2	2	1	3	4	1	4	1	3	2	4	4	1	4	1	2	2	4	4	1	1	1	1	1	1	1	1	1	1
[truncated: 11 more columns]

## Sheet: 归一化
DataPoint	1	2	3	4	5	6	7	8	9	10	11	12	13	14	15	16	17	18	19	20	21	22	23	24	25	26	27	28	29	30	31	32	33	34	35	36	37	38	39	40	41	42	43	44	45	46	47	48	49
1	0	0.666667	1	1	0	0	0.333333	0	1	0	0.333333	0	1	0	1	1	0	0	1	0	1	0	1	0	1	0.666667	1	0	1	0.666667	0	0.666667	0	0.666667	1	0	0.333333	0.666667	0.666667	1	1	0.333333	0.666667	0.333333	0.75	1	0.25	0.5	0.25
2	0	0.666667	0	0	0	0	0.666667	0.333333	0.333333	0	0.666667	1	1	0	0	0	1	0	0.666667	0.666667	1	0	0.666667	0	0.333333	0.666667	1	0.333333	0.333333	1	0.666667	0.666667	1	0.666667	0	1	0	0.333333	0.333333	1	0.333333	1	1	0.666667	0.75	0.25	1	1	0.5
3	0	0.333333	1	0.333333	0.666667	0.666667	0.666667	1	0.333333	0.333333	0	1	0.333333	0.333333	0.666667	0	0.666667	0.666667	1	0.333333	0.333333	0.666667	0.666667	0	0.666667	0.666667	1	0.333333	1	0.666667	0	0.333333	0.333333	1	1	1	1	1	0.333333	1	1	0	1	1	0.25	0.25	0.25	0.25	1
4	1	0.333333	0.333333	1	0	1	0.666667	0	0.666667	1	0.333333	0.666667	1	1	0.333333	1	1	1	1	0.333333	0.666667	0.666667	0.333333	1	0.333333	1	0.666667	1	0.666667	0	0.666667	1	1	1	0	1	0	0.666667	0	1	0.666667	0.666667	0.333333	1	1	0.5	0.75	1	1
5	1	0	1	0.666667	0.666667	0	0.333333	0.666667	0.333333	1	0.666667	0.666667	1	0	0.666667	0.333333	0.333333	0.333333	0.666667	0.333333	0.666667	0.666667	0.333333	1	0.333333	0.333333	0.666667	1	0.333333	0.333333	1	1	0.666667	0.333333	0	0.333333	1	0.333333	0.666667	0.333333	0	0	0.333333	0	0.25	0.75	0.75	1	0.75
6	0.333333	0.666667	0.333333	0.333333	1	0	0.333333	0.333333	0.666667	0.333333	0.333333	0.333333	1	0.333333	1	0.333333	1	0.333333	0.333333	0	0	0.333333	1	0	0.333333	0.666667	0	0.666667	1	1	0.666667	0	0.333333	0	0.666667	0.333333	1	0	0.666667	0.666667	0.333333	0.333333	1	1	0.75	1	0.5	1	1
7	0.333333	0.333333	0.333333	0.333333	1	0.666667	0	0.666667	0.666667	1	0.666667	0.666667	0.666667	0.666667	0.666667	0.666667	0	0.666667	0	1	0	0.666667	0.666667	1	0.666667	1	0	0	0.333333	0.333333	0.333333	0.666667	1	1	1	1	0.333333	0	0.333333	0.666667	0.666667	1	0	0.333333	0.75	0.5	1	0.25	0.5
8	0.666667	0.333333	0.666667	0	1	0	0	0.333333	0.333333	1	0.666667	0.333333	0.333333	0.666667	1	0	1	0	0.666667	0.333333	0	0.666667	0.333333	1	1	1	0.333333	1	0	0.333333	0.333333	0.333333	0.333333	0.333333	1	0	0.333333	1	0.333333	0.666667	0.666667	0	0	0	0.75	0.25	0.25	0.75	0.75
9	0	0.333333	0.333333	1	1	0.666667	1	0.333333	0.333333	1	0.333333	0.333333	1	0.333333	1	1	1	0	0.333333	1	0.333333	0	0.333333	0.666667	0	0.333333	0	0.666667	0	1	0	0.666667	0	0	1	0	0.333333	0	0.666667	0	0.333333	1	0.333333	0	0.75	0.25	0.25	0.75	0.25
10	0.666667	1	0	0	0	0	0.666667	0	0.333333	0.333333	0.333333	0	0.333333	1	0	1	0.666667	1	0.666667	0.666667	0.666667	0	0	0	0.666667	1	0	0	0.333333	0.333333	0.333333	0	1	0.333333	1	0.666667	0	1	1	0.666667	1	1	0.333333	1	0.25	1	0.75	0.75	0.25
11	0.333333	0	0	0.666667	0	0	0.666667	1	1	1	0.333333	1	0.333333	0	0.666667	0.333333	0.666667	1	1	1	0.333333	1	1	1	1	1	0.666667	1	0	1	0	0.666667	0.333333	1	0.666667	0	0.666667	0	0.666667	0	0	0.666667	0.666667	0.666667	1	0.25	0.25	0.5	0.5
12	0.333333	0.666667	1	1	1	1	0.333333	0.666667	0	0.333333	1	1	0	0.333333	0.333333	0.666667	0	0.666667	0	0	0.333333	1	1	1	0.333333	0	0.666667	0.666667	0.333333	1	0	0.333333	1	0.666667	1	0.333333	0.666667	0	0.333333	0	0.666667	1	0.333333	0.333333	0.5	0.25	0.25	0.25	0.75
13	0.333333	0	0	0	0.666667	1	0.333333	1	0.333333	1	0.333333	1	0.333333	0.333333	1	0.666667	1	0.666667	1	1	0.666667	0.666667	1	0.666667	1	1	0.333333	0	0	0.333333	0.333333	0.333333	0	0.333333	1	1	0.333333	0	0.666667	0	0	0	0	1	0.25	0.25	0.75	0.25	0.75
14	0.333333	0.666667	0	0	0	0.333333	0.333333	1	1	1	1	0	0	0	0	1	0.666667	0.666667	0	0.666667	1	1	0.666667	1	0	0	0.333333	1	1	0.333333	0.333333	0.666667	0	0.333333	0	1	1	1	0	0.333333	0	0	0.333333	0	0.75	0.25	1	0.75	1
15	0.666667	0.666667	0	1	1	1	0.333333	0.666667	0	0.666667	0.333333	0.333333	0	0	0.333333	1	0	0.666667	0.666667	0.333333	1	0.666667	0	1	1	1	0.333333	1	1	0.333333	0	0	0	0	0.666667	0	0.333333	0.666667	0	1	0.333333	0.666667	0.666667	0	0.5	1	0.5	0.5	1
16	0.333333	0	0.333333	0	0.666667	0	0.666667	1	0.333333	0.333333	0	1	0.333333	0.666667	1	0.666667	0.333333	1	0.333333	0.666667	0	0.666667	0	0	0	0.666667	1	0.666667	1	1	0.333333	0	1	0.333333	0	0	0	1	1	1	1	1	0.333333	0	0.75	0.75	0.75	1	0.25
17	1	0.333333	0.333333	0.666667	1	1	0.666667	0	0.333333	0.333333	1	0.333333	0.333333	0.666667	1	0.333333	0.666667	0	0	0	0	0	1	1	0.666667	0	0	0.333333	1	1	1	0.666667	0	0.333333	0.666667	1	0	1	0.333333	0.333333	0.666667	0	0	1	0.5	0.75	0.5	0.75	0.25
18	0.333333	0	0	0.333333	1	0	0	0.666667	1	0.333333	0.666667	0	0	0	0	0.333333	1	0.666667	0	1	0.333333	0.333333	0	0	0.333333	0.666667	1	0.666667	1	1	0.333333	0.333333	0.666667	1	0.666667	0	0	0	1	0.666667	1	0.333333	0	0.333333	1	0.5	0.75	1	0.75
19	0.333333	1	1	0	0	0	0.666667	0	0	0.666667	0	0	0	1	0	0.333333	0.666667	0.666667	0	0.333333	0	0	1	0.666667	1	1	1	0.666667	0	0	0	0	0.333333	0.333333	0.666667	0	0.666667	1	0.333333	0.333333	0.666667	1	0	1	1	1	1	1	0.5
20	0.333333	0	0	1	1	0	0.666667	0.666667	0	0.666667	0	0.333333	0.666667	0.333333	1	0	1	1	0.333333	0.666667	0	0.333333	0.666667	0	0.666667	1	1	0	0	0.333333	0	1	0.333333	0.333333	0.666667	0.666667	1	1	1	0.333333	0.666667	0.666667	0	0	0.5	1	0.5	1	0.5
21	0	0.666667	1	0.333333	1	1	0.333333	1	0.333333	0.333333	1	1	0.333333	1	0.333333	0.333333	0	0	0	0.333333	0	0	0.666667	1	0.666667	1	0	0	1	1	0.333333	1	1	0	0	0	0.333333	0	0.333333	1	1	0.666667	0.333333	0.666667	0.25	0.5	0.5	0.25	0.25
22	0	0.333333	0.666667	0	1	1	0	0	1	0.333333	0.333333	1	0.333333	0.666667	1	0.333333	1	1	0.333333	0.666667	0	0	0	0	1	1	0.666667	1	1	1	0.333333	0	0	0.333333	0	0	0.666667	1	1	0.666667	0.666667	0	0	0	1	0.5	0.5	1	1
23	0	0	0	0	1	0.666667	1	1	0.666667	0	0.666667	0	0	0.666667	0	1	1	0.333333	0.333333	0.666667	0.666667	1	1	0.666667	1	1	1	0	0	0	0.333333	0	0	0.333333	0.666667	0	0.333333	0.666667	1	0.333333	1	0.333333	0	0	0.25	0.25	1	1	0.5
24	0.666667	0.666667	0	0	0	1	0.333333	0.666667	0	0.666667	0.666667	0	0	0.333333	0	0.333333	0.333333	0.666667	0	0.666667	1	0	0	0.333333	0.333333	0.333333	1	1	1	1	0.333333	0	0	0.333333	1	1	0.333333	1	1	0.333333	0.333333	0.666667	0	0	1	0.5	0.75	0.75	0.25
25	0.333333	1	1	0.333333	1	1	0.333333	1	0.333333	0.666667	0.333333	1	0.333333	0.333333	0.666667	0	1	0.333333	0.666667	0.333333	0	0	0	1	0.333333	0	0.666667	0.666667	1	0	0	0.666667	0	1	1	0.333333	0.666667	1	1	0.333333	0	0.666667	0.666667	0	0.25	0.25	0.25	0.25	0.5
26	0.333333	1	1	0.333333	0	0.333333	1	0.666667	0	0.333333	0	0	0.333333	0.333333	1	1	0.333333	0.333333	1	0.666667	1	0.333333	0.666667	0	0	1	1	1	1	0	0.333333	0	0	0.333333	0.333333	0	0.666667	0	1	0.666667	1	0.666667	1	0.333333	1	1	0.25	1	0.5
27	0.333333	0.333333	1	0.333333	0	1	0.666667	0.333333	1	1	1	1	1	0	1	0.333333	0.666667	0.333333	0.333333	0.666667	0	0.666667	0.666667	1	0.666667	1	1	1	0.666667	1	0.333333	0.333333	0	0	0	1	1	1	1	0.333333	0.666667	0.333333	1	1	0.5	0.75	0.25	1	0.5
28	1	0.333333	1	0.333333	0	0.333333	0.666667	0.333333	1	0.333333	1	1	0.333333	1	1	1	0.333333	1	0.666667	1	0	1	0.666667	1	0.333333	0	1	0.333333	0.333333	1	0.333333	1	0	0	0.666667	0	0.666667	0.666667	0.333333	0.333333	0	0.333333	0	1	0.25	0.25	0.25	1	0.5
29	0.666667	1	0.666667	0.333333	0.666667	1	0.333333	0.666667	0	0	1	1	1	0	0.666667	1	0.666667	0	1	0.666667	1	1	1	1	0	0.333333	1	0.333333	1	0.666667	1	0.666667	0	0.333333	0	0	0.666667	1	0.666667	0	1	0.333333	0.333333	0.666667	0.25	0.5	0.75	0.75	0.75
30	0.333333	0	0	0.666667	0.666667	0	1	1	1	0	0	0.333333	1	1	1	1	1	0.333333	0.333333	0.333333	0.666667	0.666667	0	1	0	0	0	1	1	1	0.333333	1	0.333333	1	0	1	0.333333	0.666667	0	0	0	0.333333	0.333333	0	1	0.5	0.75	0.25	0.5
31	0	0.666667	1	1	1	0	0.333333	0.666667	0.333333	0	0	0.333333	0.333333	0.666667	1	0.333333	0.666667	0.666667	0	0.666667	1	0	1	1	0.333333	0.666667	0	0.333333	0	1	0.333333	1	1	1	1	0.333333	0	0	0.333333	0.666667	1	0.333333	1	1	1	0.75	0.25	0.25	1
32	0	0	0	0.333333	1	0.666667	0.333333	0	0	0.333333	0	1	0.333333	1	1	1	0.333333	0.333333	1	0.666667	1	1	0.666667	0	1	1	1	0	0.666667	1	0.333333	0	0	0	0	0.333333	1	0.666667	1	1	1	1	0.333333	0	0.25	1	1	0.75	1
33	1	0	1	0.333333	0.333333	0	0	0	0	0.333333	1	0.333333	0.666667	0.333333	0.666667	0	1	0.666667	0.666667	1	1	0.333333	0	0	0.333333	0	0.666667	1	1	1	0.333333	1	0.333333	0	0.333333	0	0.666667	0.666667	1	0.666667	0	0.333333	0.666667	1	1	0.5	1	0.25	0.25
34	1	0.666667	0	0	1	0.333333	0.333333	0.333333	0.333333	0	1	1	0.666667	1	0.333333	0.333333	0.666667	0.333333	0	0.666667	0	0.333333	1	0.333333	0.666667	1	1	0.333333	0.333333	0	0.333333	0	0.333333	0.333333	0.333333	0.666667	0	1	1	1	0.333333	0.333333	0.666667	0	1	0.75	1	1	0.5
35	0	1	0.666667	1	0	1	0	0	0	0.333333	1	0	0.333333	0.333333	1	0.333333	0.333333	1	0.666667	1	1	1	1	1	0	0.666667	1	0	0	0	0.333333	1	1	0.333333	1	1	0.333333	0	0.666667	1	1	0.666667	1	0.333333	1	0.5	0.25	0.5	0.25
36	0.333333	0.333333	1	1	1	1	1	0.333333	1	0.333333	0.666667	0	0.666667	0	0.333333	1	1	0.333333	0	0	0	0	0.333333	0.333333	0.666667	0.666667	1	0	0	0.333333	0.666667	1	0.666667	0	1	1	0.333333	1	0.666667	0	0.666667	1	0.333333	0	0.25	0.25	0.75	0.75	0.75
37	0	0	0	0.333333	0.333333	0	0.333333	1	1	0.333333	0.666667	0	0.666667	0	0.333333	0.666667	0	1	1	0.333333	1	1	1	1	0.666667	0	0	0.666667	1	0.333333	1	1	0.333333	0.666667	1	0.333333	0.333333	0	1	0.333333	0.666667	0	0	1	0.25	0.75	0.25	1	1
38	0	0.333333	1	1	1	1	0	0	0.333333	0	0	0.333333	1	0.333333	1	0.333333	0.666667	0	0.666667	1	1	0.333333	0.333333	1	0	0.333333	0	0	1	1	0.666667	0	1	0.333333	0.333333	0	0.333333	0	1	1	1	0.333333	0.666667	1	0.75	1	1	0.75	1
39	0.333333	1	0.333333	0.666667	0	0.666667	0	0	0	0	1	1	0	1	1	0.666667	0	0	0.333333	0	0.333333	0.333333	0.333333	0.666667	0.333333	0	1	0.333333	0	0	0	1	1	1	0.333333	0.333333	1	1	1	0.333333	0	0.666667	0.333333	0.666667	0.75	0.25	1	1	0.5
40	0.333333	1	1	0.333333	0	0	0.333333	0	1	0.666667	1	0.333333	0.333333	0.333333	1	0.333333	1	1	0.333333	1	1	0.666667	0	0	0.333333	0	0	0	0	0	1	0.666667	0.333333	0	1	1	0.333333	0	1	1	1	1	0.333333	0	0.5	0.5	1	1	1
41	0	0.666667	0	0.666667	1	1	0.666667	0.666667	0	0.333333	0	0	0	0	0.666667	0.666667	0	0	0.666667	0.666667	1	0.333333	0.333333	1	0.666667	0	1	0	1	0.333333	0.333333	1	1	0.666667	0	0	0	1	0.666667	0.666667	0	0.333333	0	0	1	0.5	0.25	0.5	0.5
42	0	1	0.333333	1	1	0.666667	1	1	0.666667	0.666667	0.333333	1	1	1	1	0	0	0	0	0	0.333333	0.333333	0	1	0.333333	0	0.333333	0	0	0.666667	0	1	1	1	0	1	1	0	1	0	0.666667	0	0.666667	0.666667	0.25	0.25	1	0.5	1
43	0.333333	1	0	0	1	1	0	0	1	0.333333	1	0	0.333333	1	1	1	0.333333	0.666667	0	0	0	0.333333	0.666667	0.666667	0.333333	0.333333	0.666667	0.333333	0.333333	1	0	0	0	0	0.666667	0.666667	0.333333	1	0.666667	0	0.666667	0.666667	1	1	1	0.5	0.5	0.25	0.5
44	0.666667	0	0	0.333333	0	0	0	1	0	0.666667	0.666667	0	0.666667	0.666667	0	0.666667	0.666667	1	0.333333	0	1	0.333333	1	1	0.333333	1	0.333333	0.666667	0.666667	1	0	1	1	0	0	0.333333	0.333333	1	1	0	0.333333	0.666667	0	1	0.75	0.5	0.25	0.5	1
45	0.666667	0	1	0.333333	0.333333	0	0	0.666667	0	0.666667	0	0	1	1	1	1	0.666667	0	0	0.333333	0	0	0	0.333333	0.666667	0.666667	1	0	1	1	0	0	0	0.333333	0	0.333333	0.666667	0.666667	0.666667	0	1	1	0.333333	0	0.25	0.5	1	1	0.5
46	0	0.666667	0	0.333333	1	1	0.333333	0	0	0.666667	0	0	1	1	0.333333	0.666667	1	0.666667	1	0.666667	1	0.333333	1	0.333333	0	1	0.666667	1	0	1	0.333333	0	0.333333	0	0	0	0	1	0.333333	1	0.333333	1	0.333333	0	0.75	0.5	0.25	0.75	0.75
47	0.666667	0.666667	0	0.333333	0	0.333333	0.333333	0.666667	0	0.666667	0.666667	0.666667	0.333333	0	0.333333	0.666667	0.666667	1	0.666667	0.666667	0	0.666667	0.666667	0	1	1	1	0.333333	0	0.333333	0	0	0	0.333333	1	1	1	0.666667	0	0.666667	1	1	0.333333	1	1	0.5	0.25	0.25	0.25
48	0.333333	0	1	1	1	0.333333	0.333333	0	1	1	0.333333	1	0	1	0	0	0	0	1	0.666667	1	1	0.333333	0.666667	0.666667	0	1	1	0.333333	0.333333	0	1	0.666667	1	0	1	0.666667	0.333333	1	0.333333	0	0.666667	1	0	1	0.5	0.25	0.5	0.25
49	0	1	0.666667	0.333333	0	0.333333	0.333333	0	0	0.333333	0	0	0.333333	0	1	0.333333	0.666667	0	0.333333	0	0	0.333333	0	0	1	0.333333	1	0.333333	0	0.666667	0	0.666667	0.333333	0.333333	0	1	1	0.666667	0	0.333333	0.333333	1	0.333333	0	1	0.5	0.75	1	0.5
50	0	0.666667	1	0	0	1	1	0.666667	0	0.333333	0	0	1	0.333333	1	0.333333	0	0	0.333333	0	0	0.333333	0	0	0.333333	0	1	0.333333	0	0.333333	0.333333	0	1	0	0.666667	1	0	0	0	0.333333	0.333333	0.333333	1	1	0.5	0.5	0.75	0.75	0.75
51	0.666667	0	0.333333	0.666667	0.666667	0	0	0.333333	1	1	0	1	0	0	0	1	0	0.666667	0.666667	0.666667	1	0.666667	1	1	0.666667	0.666667	0	0.666667	1	0.333333	0.333333	0	0	0.333333	0	0	0.333333	0	1	1	0	1	0	0.333333	0.75	0.5	1	0.75	1
52	0	1	1	0.333333	1	1	0.666667	0	1	0	0	0	0.333333	0	0.666667	0.333333	0.666667	1	0.666667	1	1	0.333333	0	1	0.333333	1	1	0.333333	1	0.333333	0	0	1	0.666667	1	0	0.666667	0.666667	0	1	0.666667	1	0.333333	0.333333	1	0.5	0.25	0.25	0.5
53	0.333333	1	1	0	0	1	0.333333	0	0.666667	1	0.333333	1	1	1	1	0.333333	0	0.333333	0.333333	0.333333	0	0.333333	0.666667	1	0.333333	1	0	0	0	0	0.666667	0.666667	0.333333	0.666667	1	1	0.666667	0.666667	0.333333	0.666667	0	0.333333	0	0	0.25	0.5	1	1	0.25
54	0.333333	0.333333	1	0.333333	0	0.666667	1	0.333333	0.333333	0.333333	0.333333	1	0.333333	0	0.333333	0.333333	0.666667	1	0.333333	1	1	0.333333	0	1	0.333333	0.666667	0.333333	0.666667	0	0	0.333333	0	0	0.666667	0	0	1	1	0.333333	1	0.333333	1	0.666667	0	0.25	0.75	0.25	0.25	0.5
55	0.333333	0.666667	0.666667	0.333333	0.666667	0	1	1	1	0.333333	0	0.333333	0	0.333333	0	1	0.666667	0	0.333333	1	1	0.333333	0	0.333333	0.333333	0	1	1	0.666667	1	0	1	1	0.333333	0.333333	1	0.333333	0.333333	1	1	0.333333	1	0.333333	0	0.5	0.5	0.75	0.25	0.25
56	1	0.666667	1	0.333333	1	0.666667	0.333333	1	1	0.333333	0	0.666667	0.333333	0	0.333333	0.666667	0	1	0.333333	0	0	1	1	0	1	1	0	0.666667	1	1	0.333333	1	0	0.333333	1	1	0.333333	0	0	0.333333	0	0	0	0	1	0.75	0.25	0.5	0.75
57	1	0	1	0	0.666667	0	0.666667	0.666667	1	0.333333	0.666667	0.666667	0.333333	0	1	0.666667	1	0	0.333333	0	0	0.333333	0.333333	1	0.333333	1	0	0	0	0	0.333333	0	0	0	0.666667	0	0.333333	0.666667	0	0.333333	0	0	0.333333	0	0.5	0.5	1	1	0.5
58	0.666667	1	0.666667	0	1	1	0.333333	0.666667	1	0.333333	0	1	0.333333	1	1	1	0.666667	0.666667	0	0	0	0.333333	0	0	0.333333	0	0	0.333333	1	1	0.333333	1	0.333333	0.666667	0.666667	1	0.666667	0	0	0.333333	0.333333	0.333333	0	0	0.25	0.5	0.5	0.5	0.5
59	0.333333	0	0.333333	0.666667	0	0	0.333333	0	0.333333	0.666667	0.666667	1	0	1	1	0.666667	0	0	0.333333	1	1	0.333333	1	1	0	0	0	1	0.666667	0	0.666667	0	0	0.666667	0.333333	1	0.333333	0	0.333333	0	0	0.333333	0	0	0.5	0.5	0.75	1	0.25
60	0.333333	1	1	0	0	0	0.666667	0.666667	0	0.333333	0.666667	0.666667	0	0.666667	0	1	0.333333	0.666667	0.333333	0	0	0	0	0	0.666667	0.666667	0.666667	0	0	0	1	1	1	1	1	0.333333	0.333333	0	0.333333	1	0	1	0	0	0.25	0.25	0.75	0.75	1
61	1	1	0	0	0.666667	1	0.333333	1	1	0.333333	1	0	0	1	1	0.333333	0.666667	0.666667	0	0	0.333333	0.333333	0.666667	0	1	1	0.333333	0.333333	0	0.666667	0.333333	0	0.333333	1	1	1	0	0	0	0.333333	0	0.333333	1	1	0.75	1	0.5	1	0.25
62	0.333333	0.666667	0.333333	0	0	1	0.333333	0	0.333333	0.666667	0	1	0	1	0.333333	1	0.666667	1	0.666667	0	1	0.333333	0.333333	1	0.333333	0.333333	1	0.333333	0.333333	0.666667	0.333333	1	1	0.333333	0.666667	0	0	0	0.333333	0.333333	0.666667	0	0	1	1	0.5	0.75	0.25	0.5
63	0.666667	0.666667	1	0.333333	0	1	1	1	1	0.333333	1	0.333333	0.333333	0	0	1	0	1	1	0.333333	1	0.333333	0	0.333333	0.333333	0	0.666667	1	0	1	0.333333	1	1	0	0	0	0	0	0	0.666667	0	1	0.333333	0.333333	0.5	0.75	0.75	0.5	0.75
64	0.333333	1	0.666667	0	0.666667	0	0.666667	0.666667	1	1	0.666667	0.333333	1	1	1	0.333333	1	1	0	0	0	0.333333	0.333333	0.666667	0	1	1	0.666667	0	0	1	0.333333	1	0.333333	0	0.333333	0	0	1	0	0	1	0.333333	1	1	0.5	1	0.5	0.5
65	0.333333	0.333333	0	0.333333	0	0.666667	0	1	1	0	0	1	1	0.666667	0.333333	0.666667	0.333333	1	0.666667	0	0.333333	0	0	0.333333	0.666667	1	1	0.333333	1	1	0.333333	0.666667	1	0.333333	0.666667	0	1	0	0.666667	0	0	0.333333	0	0	1	0.5	1	0.5	0.75
66	0.333333	1	0	0.333333	1	0.666667	0	0	1	1	0	1	0.333333	0.666667	1	0.333333	1	0.333333	0.666667	0.666667	0	0.333333	1	1	0.666667	1	1	1	0.666667	0	1	1	0	0.333333	0.333333	0	0	1	1	1	1	1	0.333333	0.333333	1	0.5	1	0.5	0.5
67	1	0.666667	0	0	1	0	0.333333	0	0.666667	0.333333	0.666667	0	0	1	0.333333	0.666667	0.333333	1	0.333333	0	0	0.333333	0.666667	0.666667	1	1	1	0.333333	0	0	0.333333	0.333333	1	1	0.333333	0.666667	0	0.666667	0.666667	0	1	0	0.666667	0.333333	0.75	0.5	1	1	0.75
68	0.666667	1	0.333333	0	0.333333	1	0.666667	0	0	0.333333	0	0	0.666667	0	0.666667	0	1	0.666667	0.333333	0	1	1	0	1	1	1	0.666667	0.333333	0	1	0.333333	1	0	0	0.666667	1	1	0.333333	0.666667	0	0	0.333333	0.666667	0	0.5	0.25	0.25	0.5	0.25
69	0	0.666667	0.333333	0.333333	0	0.333333	0.333333	0	1	0.333333	0.333333	1	0.333333	1	1	0	0	0	1	0	0.666667	0.666667	0.333333	0.666667	1	0.666667	0.666667	0.333333	1	1	0.333333	1	1	0.333333	1	0	0	0	0	0.666667	0.666667	1	0.333333	0.333333	1	0.5	0.25	0.75	1
70	1	1	1	0.333333	0.333333	0	0.666667	0	0.333333	0.333333	1	1	1	1	1	0.333333	0.666667	1	0	0	0	0	0	1	0	0	0.333333	0.333333	0.666667	0	0.333333	1	0.666667	1	1	1	0	0.666667	0	0.333333	0.666667	1	0.333333	0	1	0.5	0.25	1	0.5
71	0.333333	0	0	0	1	0.666667	0.666667	1	0.666667	1	1	0.666667	0.333333	1	0	0.666667	0.666667	0.666667	0	0.666667	1	0	0.666667	1	0.333333	0	0.666667	0	0	0.333333	0	0.666667	1	0.333333	1	1	0.666667	1	1	0.333333	0	0	1	0	1	1	0.25	1	0.75
72	0.666667	0	0	0	0	0.333333	1	0	1	0.333333	1	0	0	1	0	1	0	1	1	1	0.333333	0.666667	0	0	0	0.666667	0.333333	0.666667	1	1	0.333333	0.666667	0.333333	0.666667	0	0.333333	0	0	0	1	0.333333	0.333333	0	0	1	0.5	1	0.75	0.75
73	0	0	1	1	1	1	0.666667	1	1	0	1	0	0.666667	1	0	0.333333	0	0.333333	1	0.333333	0.333333	0.666667	0.333333	1	0.333333	0	1	0.333333	0.333333	0	0	0	0.666667	1	0.333333	0.666667	1	0.333333	0.333333	0	1	1	0	0.333333	1	1	0.75	0.25	0.5
74	0.666667	1	1	0.666667	0	0	0.333333	0.666667	1	0.333333	0.666667	1	0	0	0	0	1	1	0	0.333333	0.333333	1	1	1	0	0	0	0.333333	0.333333	1	1	1	1	0.666667	1	0	1	0.666667	0	0.333333	0	0	0.333333	0.666667	0.25	1	0.5	0.5	0.5
75	0.333333	0.333333	1	0.333333	0.333333	0	0.333333	0	1	0.666667	0.666667	1	0	0.666667	0	0.333333	0	0.666667	1	1	1	0.333333	1	1	0.333333	0.666667	0.666667	1	0.333333	0.333333	1	0.333333	1	1	0	1	0.333333	0.666667	0	0	0.333333	1	1	0.333333	0.75	0.25	0.25	1	0.5
76	0.333333	0	1	1	1	1	1	0.666667	0	0.333333	0	1	0.333333	0.666667	1	0	0	1	1	0.333333	0.333333	0.666667	1	1	1	1	0.333333	0.333333	0.666667	0.666667	0	0	1	1	1	1	0.333333	0.666667	0	0.333333	0	0	0.666667	0	1	1	1	1	0.5
77	0	0	0	0	0	1	0.333333	0.666667	0.666667	1	1	1	0.666667	1	1	0	0	0.333333	0	0	0.333333	0.666667	0.333333	0.666667	0.333333	1	1	1	0.666667	0.333333	1	0.333333	0.666667	0	0	0.666667	1	0.333333	1	0.333333	0.333333	1	0.333333	1	1	0.25	0.25	0.25	0.25
78	0	0.333333	0.333333	0.333333	0.333333	0.666667	0.666667	1	1	0.333333	0	0	0.333333	0.666667	1	1	0.333333	1	0	1	1	0.666667	0	0.333333	0.666667	0.666667	0	0.333333	1	1	0.666667	0.333333	0.333333	0.333333	0.666667	0	0	0.666667	1	0	0	1	0.666667	1	0.5	0.75	1	0.25	0.75
79	0.666667	0	0	1	0	1	1	0.666667	0	0	0	1	1	0.333333	0.666667	0.666667	0.666667	0	0	0.666667	0.666667	0	0.333333	1	0.333333	0.333333	0.333333	0.333333	0.666667	0	0	0.333333	1	0	0	1	0	0.666667	0.333333	0.333333	0	1	0.333333	0	0.25	0.5	1	0.25	1
80	1	1	0	0.666667	0.666667	0.333333	1	0	0.666667	1	1	0	1	1	0.333333	0.666667	1	1	1	1	1	0.333333	0.666667	1	0	0.666667	1	0.333333	0	1	0.333333	0.333333	1	0.666667	0.666667	1	0.333333	0.666667	1	0	0.666667	0	0.333333	1	1	0.5	0.25	1	1
81	0.333333	0.666667	0	0.333333	1	0.333333	0.333333	0.333333	0.333333	0	0.666667	1	0.333333	1	0.666667	0.333333	1	0.333333	1	1	1	0.333333	1	1	0.333333	0.333333	1	1	0.666667	1	0	0.666667	1	0	0	1	0	0.333333	1	0.333333	1	0.666667	0.666667	0	1	1	0.5	1	0.5
82	0.333333	0.666667	0	0.666667	0.333333	0.333333	0.666667	0	0	0.333333	0.666667	1	1	1	1	0.333333	0	1	0	0	1	0.666667	1	1	0.333333	0.666667	1	0	0	0	0.333333	0	1	0	0.333333	0	0	0	0	1	1	1	0.333333	0.333333	0.25	0.25	0.25	0.5	0.25
83	0	0	0.333333	0	0.666667	1	0.333333	0.666667	0	0	1	0.333333	1	0	1	0	0.666667	0.333333	0.666667	0.333333	0	1	1	0.666667	0.333333	0.666667	1	1	1	1	0	0	0.333333	0	0	1	0.333333	0	0	0	0	1	0.666667	0.666667	1	1	1	0.5	0.75
84	0.666667	0	1	0	0.333333	1	0	0	0.333333	0.333333	0.333333	1	0	0	0.333333	1	0.666667	1	0	0	0.333333	1	0.666667	0.333333	0.333333	1	0	0	0	0.333333	0.333333	0	0	0.333333	0	1	0.333333	1	1	1	0.666667	1	0	0	0.75	0.75	1	1	0.5
85	0	0	0.333333	0.333333	0.666667	0.666667	0	0.333333	1	1	1	1	0.333333	0	1	0	0	1	0.666667	1	1	0	0.666667	1	0.333333	0	0.666667	1	1	0.666667	0.333333	0	0	0.666667	0	0.333333	1	0.333333	0.333333	1	0	1	0	0.666667	1	0.25	0.5	1	0.25
86	0	0.333333	1	0.666667	1	1	0	0	0	0.333333	1	0.333333	0.666667	0	0.333333	0.333333	0	0	1	0.666667	0	0.666667	0.666667	0	1	0	1	0	0	0.666667	1	1	1	0.333333	0	1	0	0	0	1	0	1	0.333333	1	0.5	1	0.75	0.25	1
87	0.333333	0	0	0.333333	0	1	1	0.666667	1	0	0	0.333333	1	1	0.333333	0.666667	0	0	0	0	0.333333	0	0.666667	0	0.666667	1	1	0	0	0.333333	0.333333	1	1	0	0.333333	0	1	0.333333	1	0	1	1	0	0	0.25	1	0.75	0.25	0.5
88	0	0.333333	0	1	0.666667	0.333333	0	0	0.333333	0.333333	0	1	0.333333	0.333333	1	1	1	1	0	1	1	1	0	1	0	0	0.333333	1	1	0	1	0.666667	1	0.666667	0.666667	1	0.333333	0	1	0	0.666667	1	0.333333	0	1	0.5	0.25	0.25	0.25
89	0.666667	0.666667	0	0.333333	1	0.666667	1	0	0.666667	1	0	0.666667	0.666667	0.666667	0	0.333333	1	0.666667	1	1	0.333333	0.333333	0	1	1	0.666667	1	0	1	1	0	0.333333	1	0.666667	1	1	0	0.333333	0.333333	0.333333	0.666667	0	0	1	0.25	1	0.5	0.5	0.5
90	0.333333	0.666667	1	0	0	1	1	1	1	0.333333	1	1	0.333333	1	1	0.333333	0.333333	0.333333	0.666667	0	1	0.666667	0.666667	0	0	0	1	1	0	1	1	0	1	0	0.333333	1	0	0	0.333333	1	1	1	0.666667	1	0.75	0.75	0.25	1	0.25
91	1	0.333333	0.333333	0.333333	0	0	0	0	1	0.333333	0.666667	0	0.333333	0	0.333333	0	0	1	1	1	1	0.333333	1	1	0	0	0	0	1	0.333333	0.333333	0.333333	1	0.333333	0	1	0	0	0	0	1	1	0.333333	0.333333	1	0.5	0.5	1	0.5
92	0.666667	1	1	1	0.333333	0.333333	0.666667	0.333333	1	0.333333	0.666667	0	0.333333	0	0	0.666667	0	0.666667	0.666667	1	1	0	0	1	0	0	0	0.666667	0.666667	1	0	0	0.666667	1	1	0.333333	0.333333	0	0.333333	0	0.333333	0	0	1	1	1	1	0.75	0.25
93	0	0	0	0.333333	0.666667	0.666667	0	1	1	0.333333	1	1	0.333333	0.333333	0	1	0.666667	1	0	0.333333	1	0.333333	1	1	0.333333	1	1	0	0.666667	1	0	0.666667	0	0.666667	0	0	1	0.333333	0.666667	0.333333	0.333333	1	0	0	0.25	1	1	0.25	1
94	0.333333	0.666667	1	0	0.666667	0	1	1	0.666667	0.333333	1	1	0.333333	0.666667	0.666667	0.333333	0	1	0	0	0	0.333333	1	0	0.333333	0.333333	1	0.333333	0	1	0.333333	0.333333	1	0.333333	1	0	0.333333	1	1	0.666667	0.333333	0.666667	0	0	1	0.25	1	1	0.25
95	0	0	0.333333	0.333333	0.333333	1	0.666667	1	1	1	0.333333	1	0.333333	0.333333	0	1	1	0.666667	0	0.666667	0	0.666667	0.333333	1	0.333333	0.333333	0.666667	0.666667	0	1	1	1	1	0.333333	0	0	0	0.333333	0	0	0	0	0	1	0.5	1	0.75	0.75	0.75
96	0	0	0.333333	0	0.666667	0.333333	0.666667	1	1	0	1	0.333333	1	1	0.666667	1	1	1	1	1	0	1	1	0.666667	1	0	1	1	1	0.666667	1	1	0.333333	0	0	0.333333	0.333333	0.666667	1	0	0.333333	1	0.333333	1	1	0.25	0.25	0.5	0.25
97	0	0.333333	0.666667	1	0	1	0	0	0.333333	0	1	1	0.333333	1	0.333333	1	1	0	1	0.333333	1	0	0	0.333333	0.333333	1	0.333333	0.333333	1	0.333333	1	1	1	0.333333	1	1	0	0.666667	1	1	1	0	0.666667	1	1	0.25	1	0.25	0.5
98	1	0	0.666667	0	0.666667	0	0	0.333333	1	0	0	0.666667	0.666667	0.666667	0	0.333333	1	0	0	1	0.333333	1	1	1	0	0.666667	0	0.333333	0.333333	0	0	1	0	0.666667	0.333333	1	0.333333	1	0.333333	1	1	0	0.333333	0	1	1	1	1	0.5
99	1	0.666667	1	1	1	0.333333	1	0.333333	1	0.333333	0.333333	1	0.666667	0.666667	1	1	0	1	0	0	0	0.333333	0	0.666667	1	0	1	0.333333	0.333333	1	0	0	0	0.333333	0	1	1	0.666667	1	1	1	1	0.333333	0	1	0.5	1	0.5	1
100	0.333333	0.666667	0	0.333333	0.333333	1	0.333333	0	1	1	1	1	0	0.666667	1	1	0.333333	1	0.666667	0.333333	1	0.333333	1	0.333333	1	0.333333	1	1	1	0	0.666667	0	1	0.333333	0	0.666667	0	0.333333	0	0.333333	0	1	1	0.666667	0.25	0.75	1	1	0.75
101	1	0	1	0.333333	0.666667	1	1	0	1	0	0.333333	0.666667	0.333333	1	0	0.333333	0	0.333333	0.666667	0	0.333333	0	1	1	1	0	1	0	0	0.333333	0.333333	0	1	0.333333	0.666667	0	0.333333	0.666667	1	1	0.666667	1	0.333333	0.333333	0.75	0.25	1	1	0.25
102	0	0	1	1	0.333333	0.333333	0.666667	1	1	1	0	1	1	1	0.333333	0.333333	1	0.666667	1	1	1	0.666667	1	0	0	1	0	1	1	0	1	1	1	0.333333	1	1	0	0	0.333333	0.666667	0.666667	0	0.333333	1	0.5	0.5	0.75	0.25	0.5
103	0	1	1	1	0.333333	1	1	0	1	1	0.333333	1	0.333333	1	1	0	0	0.333333	1	0	1	1	1	0.333333	0.333333	1	0	1	1	0.333333	0	0.333333	1	1	0.666667	0	0	0.666667	1	0.333333	1	0.333333	1	1	0.5	0.75	0.25	0.25	0.25
104	1	1	1	1	1	0	0.333333	0	1	1	0.333333	0.333333	1	1	1	0.333333	1	0	0	0	0	0	0.666667	0	0.333333	1	1	1	1	1	0	0.333333	1	0.666667	0	0.666667	1	1	1	0	0	1	1	1	1	0.25	1	0.5	0.5
105	1	0	1	1	1	0.666667	1	0.333333	0.333333	0.666667	1	0	1	1	1	1	0	0.666667	0	0	0.333333	0	1	0	1	0	0.666667	0.333333	1	0	0.666667	0	0.333333	0.333333	1	0.333333	0.666667	0	1	0.666667	0	1	0	1	0.25	0.75	1	0.5	1
106	0.333333	0.333333	0	0	0.666667	0	1	0.333333	1	0.333333	0.333333	0	0.333333	1	0.333333	1	0.333333	0.666667	0	0	0.333333	0	0.333333	0	0.333333	1	1	0.333333	0.666667	0	0.666667	0.333333	0.666667	0	0.333333	0.666667	0	0.666667	0.666667	0	0.333333	0.333333	0.666667	0	0.25	0.5	0.25	0.5	0.5
107	0.333333	1	1	0.333333	0.333333	1	0.333333	0.333333	0	0.666667	0.333333	0.666667	0.666667	0	0.333333	0.666667	0	0	0	1	0	0.333333	1	0.333333	0.666667	0	1	0.333333	1	1	1	0	0.666667	0	0.666667	1	0	0	1	1	0.666667	1	0.333333	0.333333	0.75	1	0.25	1	0.25
108	0	0.333333	0	0.666667	0	1	0	0	1	1	0.333333	0.333333	1	0	1	1	0.333333	1	0	0.333333	0	0	0	1	1	0.333333	1	0.333333	0	1	0.333333	0	1	1	0	1	0.333333	0.333333	1	0.666667	0	0.666667	0.666667	0	0.25	0.25	0.25	1	0.25
109	0.666667	0.666667	1	0.333333	0	0	0.333333	1	1	0.333333	0.666667	1	0.333333	0.333333	0.666667	0.333333	0	0.333333	0.666667	1	1	1	0.666667	1	0.333333	0	0	0	0	0.333333	0.666667	1	1	0	0	0.333333	0.666667	0.333333	0.666667	0.666667	0	1	0.333333	1	1	0.25	0.25	0.25	0.75
110	0.333333	0.666667	1	1	0	0.666667	0.666667	0.666667	0.666667	0.333333	1	1	0.333333	1	0.333333	0.333333	0	1	0.333333	0	0.333333	0.333333	0.666667	0	1	0.333333	0.666667	1	1	0.333333	0.333333	1	0.333333	0.333333	0	1	0.333333	0	1	1	1	1	0.333333	1	1	0.25	0.25	1	1
111	0.333333	0.666667	1	0.333333	0.666667	0	0	0.666667	1	0.666667	0.666667	1	0.333333	0.333333	1	0	0	0.333333	0.333333	0	1	0	0	1	0.333333	0.666667	0	1	0.666667	1	1	0.666667	1	0.333333	0.666667	1	0.333333	1	1	0	0	0.333333	1	0.333333	1	1	1	0.75	0.25
112	1	1	0.666667	1	1	0	0	0	0.333333	0	0	0	0.333333	0.666667	1	0.333333	1	1	1	1	1	0.666667	1	1	0	0	0.333333	0.333333	0	0.333333	0.333333	0.666667	0	1	1	0.333333	0	0	0	1	0.333333	1	0.333333	0	0.25	0.75	0.25	0.25	0.25
113	0.333333	0.333333	1	1	1	1	0	1	0	0.333333	1	0.333333	1	0.333333	1	0	0	1	0	0.666667	0	0.666667	0	0.333333	0	0.333333	1	0.333333	0.666667	0.333333	0.666667	0	1	0.333333	0.666667	0	1	1	0	0.333333	0	0.333333	0.333333	0	0.25	0.5	0.75	0.25	0.25
114	0.333333	1	0.666667	1	0	1	1	0	1	0.333333	0.666667	0.333333	0.666667	0	0	1	0	1	0.666667	1	0.333333	1	0.333333	1	0	0	0.333333	0.666667	0.666667	0	0	1	0	0.666667	1	1	0	1	0	0.666667	1	1	0.333333	0	0.75	0.75	0.25	0.5	0.5
115	0.666667	0	0	1	1	0	0	1	0	0.333333	1	0	0.333333	0	0.333333	0.666667	0.666667	1	0.333333	1	0.333333	1	0.666667	1	0	0	0.333333	0	0.333333	1	0.333333	1	1	0.333333	1	0	0.333333	0	1	0	0	0	0.333333	1	0.5	1	0.5	1	0.25
116	0	0	1	0	1	0	0	1	0	1	0.666667	1	0.333333	1	0	0.333333	0	1	0	0.666667	1	0.333333	0.666667	0	0.333333	0.666667	1	1	1	0	0	0	1	1	0	1	0	0	0.333333	0.333333	0.666667	0	0.333333	0.333333	0.75	0.25	0.75	0.25	0.75
117	0.666667	1	0.333333	0.666667	1	1	1	0.666667	1	0	1	1	0	0.666667	1	0	0	0	0.333333	0	0.666667	0.333333	0	0	0.333333	0	0	0.333333	0.666667	0.666667	0.333333	1	0	0.333333	0	1	0	1	0.333333	0.333333	0.666667	1	0	1	0.75	1	1	1	1
118	0.333333	0	0	0.333333	1	0.333333	0.333333	0	0	1	0	0.666667	0	0.666667	1	0.333333	0.333333	1	0.333333	0	1	0.333333	0.333333	1	1	1	1	0	0.666667	1	0	0	0.666667	0.333333	1	0.333333	0	1	0	0.666667	0.666667	0.333333	1	0.666667	0.25	1	0.25	1	0.5
119	0.333333	0	1	0	0	0.333333	1	1	0.333333	0	0.666667	0	0.666667	0.666667	1	0.666667	0.333333	1	0.333333	0	1	0	0.333333	0	0.333333	0.333333	0.333333	1	1	1	1	1	0.333333	0	1	0	0	0	1	0.333333	0.666667	0	0.333333	0	1	0.5	0.75	1	1
120	1	1	0	0	0.333333	0	0.333333	1	0	0	0	0	0	0	1	0.333333	0.666667	1	0.666667	0.666667	0.333333	0.666667	0.666667	0.333333	0.333333	1	0	0.333333	1	0	1	0.333333	0.333333	0	0	0.333333	1	1	1	1	0.666667	1	0.333333	0	0.5	0.75	1	1	0.25
121	0.333333	0	0.666667	0	0.333333	1	1	0.333333	0.666667	0.666667	1	1	0	0	0	1	0	1	1	1	0	0	1	1	1	0.666667	0	0.333333	0.666667	1	0	0.666667	1	0.333333	1	0.666667	0	0	0.333333	1	0.666667	0	0.333333	0.333333	1	0.5	1	1	0.75
122	0	0.666667	0	0	0	0.333333	1	0.666667	1	0.333333	0.333333	1	0.333333	1	1	0	0	0	0.666667	0	0	0.333333	1	1	0	1	1	0.333333	0.666667	1	1	0.333333	1	0.666667	0	1	0	0.666667	0	0.666667	0	0.333333	0	0	0.5	1	1	0.5	1
123	0	0	0.333333	0.333333	0.666667	0	0.333333	0.333333	1	0.333333	0.333333	1	0.333333	1	1	0	1	1	0	0.333333	0.666667	0.333333	0.333333	0.666667	0	0.666667	0.666667	1	1	1	0	0	0.333333	1	0.333333	0.333333	1	1	1	0	1	0.333333	0	0.333333	1	1	0.5	1	1
124	1	1	0.333333	0	1	0.666667	1	1	1	0.333333	0	0	0	1	0	0.666667	1	1	1	1	1	0	0.666667	0.666667	0.333333	0.666667	0	1	0.333333	1	1	0.333333	1	1	1	0.333333	0.333333	0.333333	1	1	0	1	1	0	0.75	1	0.25	1	1
125	0	0	0	0	0.333333	1	1	1	1	0.333333	1	1	0.666667	0	0.666667	0.666667	0.666667	0.666667	0	1	0.333333	1	0	1	0.333333	0	1	0.333333	1	0	0	0	0.666667	1	0.666667	1	0	0.666667	0	0.666667	1	0.333333	0.666667	0	1	1	1	1	0.5
126	0.333333	1	1	0	1	0	0.333333	0	1	0	0	0.666667	0.333333	0.333333	1	0.333333	1	1	0.666667	1	1	0	0.333333	0.333333	0.333333	0	1	0	1	1	0.333333	1	0	0.666667	0.666667	0	0.333333	0	0	0.333333	0	1	0	0	1	1	0.5	1	1
127	1	0.666667	1	0.333333	1	1	0	0	1	1	1	1	0.333333	0	0.666667	0.333333	0.666667	0.666667	1	1	1	1	0.333333	0.333333	0.333333	0.333333	1	0	0	0	1	0.666667	0	1	0	1	0.333333	0	0	0	0	1	0	0	1	0.25	0.25	0.25	0.25
128	0.333333	1	1	0	0.666667	0	0.333333	1	1	0.333333	1	1	0	1	1	0.333333	0	1	0.333333	0.333333	1	0.666667	0	1	0.333333	0.333333	0.333333	0	0.666667	0	0.333333	1	1	0.333333	0.666667	1	0.333333	1	1	0.333333	0.333333	1	1	1	1	0.75	0.75	1	0.5
129	1	0.333333	0.333333	0.333333	1	1	0	1	0.333333	0.333333	0	1	0.333333	0.333333	1	0.333333	1	1	0	1	0.333333	1	1	1	0.333333	1	0.333333	0.666667	0	1	0	0	0.333333	0	0.666667	0	0.666667	0	0.333333	0	0.666667	1	0.333333	0	1	0.75	0.5	0.5	0.25
130	0	1	1	0.666667	0.666667	1	0	0.666667	1	1	0.333333	0.333333	1	1	1	0	0	1	0	0.666667	0	0.333333	0	1	0	1	1	0.333333	1	1	0.333333	0.333333	1	1	0	0.666667	0	0.666667	1	0.666667	0	0.333333	0.333333	0	1	1	0.75	0.25	0.25
131	0.333333	0	1	0	0.333333	1	1	1	1	1	0	1	0	0.666667	0	1	0.666667	1	0	1	1	0.333333	0.666667	0	1	1	0	1	1	1	1	0.666667	1	0.333333	0.666667	1	0	0.333333	0	1	0.333333	1	1	1	0.25	1	0.25	1	1
132	0	0	1	0	0.666667	0	0.666667	0.333333	1	0.666667	0	0	1	1	0.333333	1	0	1	1	0.333333	1	1	1	1	0	0	1	0.666667	0.333333	0.666667	0.333333	0	0.333333	0	0	1	0.333333	0	1	0.333333	0.666667	0	0.666667	0.666667	1	0.5	0.5	0.25	0.5
133	0.333333	0.333333	1	0	0.333333	1	0	1	1	0	1	1	0.666667	0.666667	1	0.666667	0	1	0	0.333333	0	0.333333	1	0	1	0	0.666667	1	1	0.666667	0.666667	0	0	0.666667	0.666667	1	0	0	0.333333	0.333333	0.333333	1	0.333333	1	0.25	0.25	0.5	0.5	0.75
134	0.666667	0	0	0.666667	0	0	0	1	0	0.666667	1	0.333333	0.666667	0	1	0	0.666667	0	0.666667	0.666667	0.666667	1	0	0.666667	0.666667	1	0	0.333333	1	0	0	0	0.333333	1	1	0.333333	0.333333	1	1	1	0.666667	0.666667	0.333333	0	0.75	0.25	0.5	0.75	1
135	0	0.333333	1	0.333333	1	0.333333	1	0.333333	1	0.333333	0	0.333333	1	0	0.666667	0	0.666667	1	0	0	0	0.666667	0.666667	0	0.333333	0.333333	1	1	0	0.666667	0.666667	0.333333	1	0.333333	1	0.333333	1	0.666667	0	0.666667	1	0	0.333333	0	0.75	0.75	0.75	0.25	0.75
136	1	1	1	0	0	1	0.333333	0	1	0.333333	0	0	1	0	0.666667	0	0.666667	1	0	0.333333	1	0	0	0	0.666667	0.666667	1	0.333333	0.333333	0.666667	0.333333	1	1	1	1	0.666667	1	0.333333	1	0.333333	0.333333	1	1	0.666667	1	0.25	0.75	1	0.5
137	0	1	0.333333	1	1	1	0	0	1	0	1	0.333333	0.333333	1	1	0	0.333333	1	0	0.666667	0	1	1	0.666667	1	1	1	0	0.666667	1	0.333333	0.333333	1	0.333333	1	0.666667	0	0	0.666667	0.666667	0.666667	1	0	0	1	0.25	1	1	1
138	0.333333	0.666667	0	0	0.666667	1	0	1	0.333333	1	1	1	1	1	0	0	1	0	0.666667	1	0	0.333333	1	1	0.333333	1	1	0	1	1	0.333333	1	0.333333	1	1	0	0	1	1	1	1	1	0.333333	0.666667	0.25	0.25	1	0.5	0.5
139	0.666667	0	0	0.333333	0.333333	1	0.333333	1	1	1	1	1	0	0	0	0.333333	0.666667	1	1	0	1	0.333333	0.666667	0.333333	0	0.666667	1	0	1	1	0.333333	1	0.333333	1	1	1	0	0.666667	0	0	1	0	0	1	0.5	1	1	0.25	0.5
140	0	0	1	0.333333	0.666667	0	1	1	1	0.333333	1	1	1	1	0.333333	1	0.333333	1	0.333333	1	0	0.666667	0	1	0	0.333333	1	1	0	1	0	0	0.666667	0	0.333333	1	0.333333	1	1	1	1	0	0.333333	0.666667	1	0.5	1	1	0.25
141	0.666667	1	1	1	0	1	1	0.333333	0.666667	1	0	1	0.333333	0.666667	0.333333	1	0.666667	0	1	1	0.333333	0.333333	1	1	0	0	0	0	0.333333	1	0.666667	0.333333	0.333333	0	0	1	0	0.666667	1	0.333333	0.333333	0.666667	0	1	0.25	0.25	1	1	0.25
142	0.666667	1	1	0.333333	1	0.666667	0	0.666667	1	0	1	0.333333	0.333333	1	1	0.333333	0.333333	0.666667	1	1	0	0	1	0	0.333333	1	0	0.666667	0.666667	0.666667	0	0.666667	0	1	0.333333	0.666667	1	1	0.333333	1	0.666667	1	1	0.333333	0.75	1	0.5	0.75	1
143	0	1	1	0.666667	1	1	1	0	1	0	1	0.333333	1	0	0.666667	0	0.666667	0	0.666667	0.666667	0.333333	1	1	0.333333	1	1	1	1	1	0.666667	1	0.333333	0.333333	1	0.333333	1	1	0	1	0.333333	0.333333	1	0	0.666667	1	0.25	0.75	1	0.25
144	0	0	0.333333	1	1	0.333333	1	0	1	0.333333	0	1	0.333333	0.333333	0.666667	0	0	1	0.333333	0	0.333333	1	1	1	0.333333	1	1	0.333333	0.333333	1	0	0	1	1	0	1	0.333333	0	0.666667	0.666667	1	1	0.333333	0.666667	1	0.5	0.75	0.5	0.25
145	0.333333	1	1	0	1	1	0.666667	0.333333	1	0.333333	0.333333	0.666667	1	0.666667	1	0.333333	0	0	1	1	1	0.333333	1	1	0	0	0.333333	0.666667	1	1	0	0.666667	0	0	0	1	0.333333	0	0.333333	0	1	1	0.333333	0.333333	1	0.5	0.25	1	0.25
146	1	0	1	0.666667	1	1	1	0.666667	1	0.333333	0.666667	0.333333	1	0	1	0.333333	0.666667	1	0	0.333333	0	1	1	0	0	0	1	1	0	0.666667	1	0	1	1	0.666667	0	0.333333	0.333333	0.666667	0	0.666667	1	0.333333	0.333333	0.75	0.25	0.5	1	0.5
147	1	1	0.333333	0.666667	0	0	0.333333	0.666667	1	1	0.333333	1	0.666667	0.333333	1	0.333333	0.666667	0	1	0.333333	0.333333	1	1	0	0.333333	0.666667	1	1	0	1	0.333333	0.666667	1	1	1	0.333333	0.333333	0	0.666667	0.666667	0	0	1	0	1	0.25	0.5	0.25	0.25
148	0.333333	0	0.333333	0	1	1	0.333333	1	1	1	0	1	0.666667	1	0.666667	0.666667	0.666667	0	0.666667	0.666667	0.666667	0.666667	0.333333	1	1	0	0.666667	1	0.666667	1	0	1	1	0.333333	0.333333	1	0.333333	1	1	0	0.333333	1	0	0.333333	0.25	1	1	0.25	0.75
149	0	0	0	0	0	0	0.666667	1	1	0.333333	1	1	1	0.666667	1	0.666667	0.666667	1	0	0.333333	1	0	0.333333	1	0.333333	0.666667	1	0.333333	1	1	0.333333	0	0	0	0	0.333333	1	0.333333	0.666667	0	1	1	0.333333	1	1	0.25	0.5	1	0.5
150	0.333333	0.333333	1	0	0	1	0	0	1	0.666667	1	1	0	0	1	0.333333	0.333333	0	0.666667	1	0.333333	1	0.333333	0.333333	0.666667	1	1	0.333333	0.333333	1	0.333333	0	0.666667	0	0.666667	1	0	1	0.666667	1	0	0.666667	1	0.333333	1	0.75	0.75	1	0.75
151	0.333333	0.333333	1	0	0	0.333333	1	1	1	1	0.666667	0	0.333333	0.333333	1	0.333333	0	0.666667	0.666667	0	0	1	0.333333	0.333333	0	0	1	0.333333	0	1	0.333333	1	0	0.666667	1	1	0	0	1	0.666667	1	1	0.333333	0.666667	1	0.25	0.25	1	0.25
152	0.333333	0	0	0.333333	1	1	0	0.666667	0	0	0.666667	1	0.666667	0	0	0.666667	0	1	0.333333	0.333333	1	0.333333	1	1	0	0.666667	1	1	1	0.333333	0	0	1	0.333333	1	1	0.333333	1	0.666667	0	0.333333	1	0	0.333333	0.5	0.75	0.5	1	1
153	0.333333	1	1	1	1	0	0	1	1	1	1	0	0.666667	0	0	0	0.666667	1	0.333333	0.666667	0	0.333333	1	1	0.333333	0.666667	0.666667	0	0	1	0.333333	0.666667	1	0.333333	0	0	0	0.666667	1	0.666667	0.666667	1	0	0	0.5	1	0.25	1	0.25
154	0.333333	0.666667	1	0	0	1	1	0.333333	1	0.333333	0.333333	1	0.333333	0	1	0	0.333333	1	1	1	0.666667	0	0.666667	1	0	1	0	0.333333	0.666667	1	1	0.333333	1	1	0.666667	1	1	0	1	0.333333	0.333333	1	0.333333	0.333333	1	0.25	0.75	0.25	0.5
155	1	0	0.666667	0.666667	0.666667	1	0.333333	1	0.666667	0	0.666667	1	0	1	0.333333	0.666667	0.333333	1	1	0.666667	1	0	0	1	0.333333	0.333333	1	0	0.666667	1	0	1	1	0	0.333333	0	0.333333	0.666667	0	1	0.666667	1	1	1	1	0.75	1	1	0.5
156	0.333333	0.333333	0.666667	1	0.666667	0	0.333333	1	1	0.333333	0.333333	1	1	1	1	0	0	1	0	1	0	0.333333	0	0	0	0	0.333333	0.333333	0.333333	1	0.333333	1	0	0.333333	1	1	0	0	1	1	1	0.666667	1	1	1	1	0.25	1	0.25
157	0.333333	0	0.333333	1	1	0	0.666667	0.666667	1	0	0	1	0.333333	0.666667	0	1	1	0	0.666667	0	0.666667	0	0.666667	1	0.333333	0.333333	0	0	0.666667	1	0.333333	0	0.666667	0.666667	1	0	0	0.666667	0.333333	0.333333	0.333333	0.333333	0.333333	0	0.5	1	1	1	1
158	0.333333	1	0	0.333333	0	1	0.333333	0	0	0.333333	0	0.333333	0.333333	1	1	0.333333	0.666667	0.333333	0.666667	0	0	0	0.333333	0	0.333333	1	0.333333	0.666667	0.666667	0	0.666667	0.666667	0	0.333333	0	1	0	0	1	1	1	0	0.333333	1	1	0.25	0.75	1	0.25
159	0.333333	0.666667	0	1	0.333333	0.333333	0.666667	1	0.666667	1	0	1	0.333333	0.666667	0.333333	0.333333	0.666667	0	0	1	1	0	1	1	0	0.333333	1	0.333333	1	1	0	0	0.333333	0.333333	0	0	0	0.333333	1	0	0.333333	0.666667	1	1	1	1	0.75	0.25	0.75
160	1	1	0.333333	0.333333	0	0.333333	0	0.333333	1	0	0.666667	1	0	0.666667	1	0.333333	1	1	1	0.666667	1	0	1	1	0.333333	0	0	0.333333	0	1	1	0	0.666667	0	0	1	0	0	0.333333	1	0.333333	0.333333	0.333333	0.666667	1	0.25	0.5	1	0.5
161	0	0.666667	1	0.666667	0.666667	0	1	1	1	1	0.666667	0.666667	0	0.666667	1	0	0.333333	1	0	0.666667	1	0.333333	0.666667	1	0	1	1	0	0.666667	1	0	0	0	1	1	0	1	0.333333	1	0.333333	0.666667	1	0	1	0.25	1	0.75	1	0.5
162	1	0.333333	1	0	0	0	0.666667	1	1	0.666667	1	1	0.666667	0.333333	0.666667	0	0.666667	1	0	1	1	0	1	0.333333	0.333333	1	0	0.333333	0	0	0	0.333333	1	0.333333	0.666667	1	0.666667	0	0	1	0.333333	0.333333	0.333333	0.333333	1	0.25	0.5	1	0.5
163	0.333333	0.333333	0.666667	0.666667	0	0	1	0	1	0	0	1	1	1	0.666667	0.333333	0	0	0.333333	0	1	0.333333	0	0	1	0	0.666667	0	0.666667	0	0.666667	0.666667	0	0.333333	0	0.333333	1	0.666667	1	0.333333	1	1	1	1	1	0.25	0.25	0.75	0.75
164	0.333333	1	1	0	0.333333	0	1	1	0	0.666667	0	0.333333	1	0.666667	1	1	0.666667	1	1	1	1	0.333333	1	0	1	0.666667	0	0	0	0	0.333333	0.666667	1	0	0.666667	0	1	0.666667	1	1	0.333333	0.333333	1	1	1	1	0.5	0.5	0.25
165	1	1	0	0.333333	0.666667	1	1	0.333333	0.666667	1	1	0.666667	1	1	0	1	1	1	0.333333	1	0.333333	1	1	0.333333	1	0.333333	1	0.333333	0.666667	1	0	1	1	0.333333	1	0.666667	1	1	0.333333	1	1	1	0	0.666667	0.5	0.5	0.75	0.25	0.5
166	1	1	1	1	0	1	0.333333	1	0	1	0	1	0.333333	0.666667	0	0.333333	0.666667	1	0.333333	1	1	0	1	1	1	1	0.333333	1	1	0	1	1	0.333333	0.333333	0.666667	1	0.333333	1	0	1	1	1	1	1	1	0.25	1	1	1
167	0	0	0	0.666667	0	1	0.333333	1	1	0	1	0.333333	0.333333	0.666667	0	1	0	1	0	1	0.333333	0.333333	0	1	0	0.666667	1	1	1	1	0.666667	1	0	1	1	0.333333	0.666667	0.666667	0	0	0.666667	0	1	1	0.5	0.25	1	1	0.25
168	0.333333	0.333333	0	0.333333	1	1	1	0.333333	1	0.333333	0.666667	1	0.333333	0	0	0.333333	1	0.333333	0.666667	0.666667	1	1	1	0.666667	0	1	0.333333	1	0	0.666667	0	0	1	0	0.666667	1	0.666667	1	0	0	1	1	0	0.333333	1	0.75	0.25	0.25	0.5
169	1	1	0	0	0.333333	0.666667	0.666667	0	0	1	0.333333	0.333333	1	0	1	0.333333	0	0.666667	0.666667	0.666667	1	0.333333	1	0	1	1	0.666667	1	1	1	0.333333	0	1	0	0.666667	1	0	1	0.333333	0.333333	1	0	0.666667	0.666667	0.25	1	0.5	0.5	0.25
170	1	1	0	0.333333	1	0.333333	1	1	0.333333	1	0	0.666667	0	0.666667	0	0.333333	0.666667	1	1	1	1	0	0	0.333333	1	0.333333	1	0.333333	1	0	0.666667	0	0	0.333333	0.333333	1	1	0.333333	0.666667	1	0	1	0	1	0.5	0.25	0.25	1	1
171	1	0.666667	1	1	1	0.333333	1	1	0	0	1	0.333333	0.666667	1	0.333333	1	0	1	0.666667	0	0.333333	1	1	1	0	1	0.333333	0	0	0.333333	1	1	1	0.333333	0.333333	1	1	1	1	0.333333	0.333333	1	0	1	1	1	0.25	0.75	0.25
172	0	0.666667	1	0.666667	1	1	0	0.666667	1	0.333333	0.666667	0	1	0	0.666667	0	0.666667	0	0.333333	0	0	0.333333	0.333333	1	0	0	1	1	0.333333	0.333333	0.333333	0	0.333333	1	1	0	1	1	0.666667	1	1	0.666667	0.333333	0	0.5	1	1	0.5	0.5
173	0.333333	1	0.333333	1	1	0.333333	0.333333	0.666667	1	0	0	1	0.333333	1	1	0	0.333333	1	0	0.333333	1	0	0	1	1	0.666667	1	1	1	0	1	1	1	0.333333	0.333333	1	1	1	0	1	1	1	0.333333	1	1	1	1	1	0.25
174	1	0.333333	0.333333	0	1	0.333333	1	1	0.333333	1	0	1	1	0	1	1	0.333333	1	0	0	1	0.333333	0.666667	0	0	0.666667	0	1	0	0.666667	1	1	0	1	0	0.666667	0	0	1	1	0	1	0.333333	1	0.25	0.75	1	0.25	1
175	0.333333	1	1	0	0	0.666667	1	0.333333	0.666667	0	1	1	0.333333	0.333333	0.666667	1	0.333333	0.333333	0.666667	1	0.666667	1	0.333333	0.666667	0	0.666667	1	1	0.333333	1	1	0	0.666667	1	1	1	0.333333	0.333333	0.333333	1	1	0.333333	1	0	1	1	0.5	0.5	1
176	0.333333	1	1	1	1	1	0.333333	0.333333	1	1	1	0	1	0.666667	0.666667	1	1	1	0.333333	0.333333	1	0	0	0	1	0	0.666667	0	0	1	1	1	1	0	0	0	0.333333	1	1	1	0.666667	0	0.333333	1	1	0.5	0.25	1	0.75
177	0	1	0.333333	1	0.333333	1	1	1	0.333333	0.666667	0	0.666667	0	0	0.333333	0	1	0	1	0	0.666667	0.666667	0.666667	0	0.666667	0.666667	1	0	0	0	0	0.666667	1	0.333333	1	0.333333	1	0.333333	0.333333	0.333333	0	0	0.333333	1	0.75	1	1	1	0.25
178	0.666667	1	1	0	1	0	0.666667	0	0	0.333333	0.333333	0	0	1	1	0.333333	0.333333	0	0.333333	0.333333	0.666667	0.333333	0	1	0.666667	0.333333	1	0.333333	1	0.333333	1	1	1	0.666667	0.666667	1	0	1	0	1	0.666667	1	0	0.666667	0.25	0.5	1	1	0.75
179	0	0.333333	1	0.333333	0	1	0.333333	1	0	0	0	0.333333	1	0.333333	1	0	0.666667	0	0	0.666667	1	0.333333	1	1	0.333333	1	1	1	1	0	0	1	0.333333	0.666667	0	0.333333	0.666667	1	0.666667	1	1	0.333333	0	0.666667	1	0.25	0.25	0.5	0.75
180	0.333333	0.666667	0	0	0	1	1	0.666667	0	0	0	0	0	1	0.333333	0.666667	0	1	0.333333	0.666667	1	1	0	1	0.666667	1	1	0.333333	1	1	0.333333	0	0.333333	1	1	0	0.666667	0	0.666667	0	0	1	0	0	0.25	0.25	1	0.75	0.75
181	0.333333	0	1	0.333333	1	1	0.333333	0.333333	0	0.333333	0	0.333333	1	0.333333	0.666667	0	1	0.333333	0.333333	0	1	0	0	1	1	1	0	1	1	0.333333	0.333333	0.333333	1	0	1	0.333333	0.666667	1	1	0	1	0	0	0.666667	0.25	0.75	1	0.25	1
182	1	0.666667	1	0	0.666667	1	0	1	1	0.333333	0	1	1	1	0.333333	0.333333	0.333333	1	0.333333	0	0.333333	1	0	1	1	0.333333	1	0.333333	0	1	0.333333	0	1	0	1	0	0.666667	1	1	0	0	0.333333	0	0.333333	0.5	1	0.75	0.25	0.25
183	1	0.666667	0.333333	0.333333	1	1	0	0.666667	1	0.666667	0	0	0.333333	0	0.333333	1	1	1	1	0.666667	0.333333	0.666667	0	0.666667	0	1	0	0.666667	0.666667	0.666667	1	0.666667	0.333333	1	0	1	0.333333	0.666667	1	0.333333	0	0	1	0	1	0.5	0.25	0.25	0.25
184	0	1	1	1	0	1	0.333333	0	0	0	0	0.333333	0.333333	1	1	1	1	0	0.333333	0.666667	0.666667	0.333333	0	1	1	0.666667	1	0	0	0	0	0	1	0.333333	0.333333	1	0.333333	0.333333	1	0.333333	1	0	0	0.666667	0.25	0.75	0.25	0.5	0.75
185	0.333333	0.666667	0	1	0	1	0.666667	0.333333	1	0	0	1	0.333333	0.666667	1	0.333333	0.666667	0.666667	0	0	1	0	1	1	0.333333	0.666667	0	0	0	0.333333	1	0.666667	0	0.333333	1	1	1	1	1	0.333333	0	1	0	0.333333	0.25	0.5	0.25	0.75	1
186	0	0	0.333333	0	0	0.333333	1	1	0	0.333333	0	1	0	0.333333	0.666667	0	1	0.333333	0.333333	0.666667	0	0.333333	0	0	0.666667	0.333333	1	0.333333	0.666667	1	0	1	0.333333	0	0.666667	0	0	0.666667	0	0	1	0.333333	1	0	0.75	0.25	0.25	0.25	0.5
187	0	0.666667	1	0.333333	0	1	0	0.333333	0	0	0.333333	0	0.333333	0.666667	0	0	0	0	1	1	0	0.333333	1	1	1	0.666667	0	1	0.666667	0	1	1	0	0.666667	0	1	0.333333	0.666667	0	0.666667	1	0	0.666667	1	1	1	1	1	1
188	0	0	0	0	1	0	0.333333	0	1	1	0.666667	1	0.333333	0	0	0	0	0.333333	0.666667	1	1	0	0	1	0.333333	1	1	1	1	0	1	1	1	0.333333	0	0.666667	0.666667	0	0.333333	0.333333	0.666667	0.333333	0	0	1	0.25	0.5	1	0.5
189	0.666667	1	0	0.333333	0.666667	0	0	0.666667	1	0.333333	1	1	0.666667	0.666667	0	0	1	1	0.333333	1	1	1	0.333333	1	0	0.333333	1	0	0	1	0	0	0.333333	0.666667	1	1	0	0.666667	0.666667	0.666667	1	0.666667	0.333333	1	1	0.25	1	0.25	0.75
190	0	0.666667	0.333333	1	0.333333	0.333333	0.333333	1	0.666667	0	0	0.333333	1	0.333333	1	0.333333	1	0.333333	0.333333	0	0.333333	0.333333	1	1	0	1	0.333333	0.666667	0	1	0.333333	1	1	0	0.666667	0	1	0	1	1	0.666667	0	0	0.666667	0.25	0.5	1	1	0.5
191	0.333333	0	0.666667	1	0.333333	1	0.333333	1	1	0	0.666667	1	0.333333	0	1	0.333333	0.666667	0.666667	0.333333	0	1	0.333333	0.333333	0.666667	0	0.666667	0	0.333333	0	0.333333	1	1	0	0.666667	0	1	0.666667	0.666667	0.666667	0	0.666667	1	1	0.666667	1	0.25	0.75	0.25	0.5
192	0	0.666667	1	1	0	0.666667	1	0.333333	1	0	1	0	0	0.333333	1	0.333333	0.333333	1	0.333333	0	1	0	0	1	0	1	0	0.333333	0.666667	0	1	0.333333	0.333333	0.666667	0.666667	1	1	1	0	0	0	0.333333	0.333333	1	1	0.25	0.25	0.75	1
193	0.333333	0.333333	0.333333	0.666667	0	1	0	0	1	0	0	0.333333	0.333333	1	1	0.333333	0	1	0.333333	1	1	0.333333	0.666667	0.666667	1	1	0.333333	0.666667	0	0	0	0	0.666667	0	0	1	0.333333	0	0.333333	0.666667	1	1	0	1	0.5	0.75	0.75	1	0.75
194	0	0.666667	0	0	0	0.333333	0.333333	0.666667	1	1	0.333333	0.666667	0.333333	1	0	0.333333	0.666667	0	0.333333	0.333333	1	0.333333	1	0	0.333333	0	1	0.666667	0	0	0.333333	0.666667	0	0.666667	0	1	1	0.333333	1	0	0.333333	0.666667	0.333333	1	1	0.5	0.25	0.5	1
195	1	0	1	0	0.666667	0	0	0.333333	1	0	1	1	0	0.333333	1	0.333333	0.333333	0.666667	0	0.333333	1	1	0.666667	0	0.333333	1	1	0.333333	1	0	0.333333	0.666667	0.666667	0.333333	0.666667	1	0	1	1	0	0.666667	1	1	0.666667	1	1	0.75	0.25	0.25
196	0	0	0	0.333333	1	0	0.333333	0.666667	0.666667	1	0.666667	1	1	1	1	1	1	0.333333	0	0	1	0.333333	0	0.333333	0.333333	0.666667	0	0.333333	0.333333	1	0	0	1	0.666667	0	0.333333	0	1	1	1	0	1	0.333333	1	0.25	0.5	0.25	0.75	1
197	1	0.333333	1	0	0	0	1	1	1	0.333333	0.333333	1	0	1	0.333333	0	0	0	0.333333	1	0.333333	0.333333	0.333333	1	0.333333	0	1	0	0	0.333333	0.333333	1	1	0.333333	0	0	0.333333	1	1	0.333333	1	1	1	0	0.75	0.75	1	0.5	1
198	0	0	1	0	0.666667	0.333333	0	0.333333	0.333333	1	0.666667	1	0	1	0.666667	0.333333	1	0	0	0.333333	0	0.333333	0.333333	1	0	1	0.333333	0.333333	1	0	0.666667	1	1	0.333333	0.333333	1	0.333333	0.666667	1	0	1	0	1	0.666667	1	0.25	0.25	1	0.5
199	0.666667	0	0	1	0.666667	1	0	0	0	0.333333	0.333333	1	0.666667	0	1	0.333333	0	0.333333	0	0.666667	0	0.333333	0	0.333333	0.333333	0	0	0.333333	1	0.333333	0.333333	0	1	0.333333	0.666667	1	0.333333	1	0	0.333333	0.333333	0.666667	0	1	1	0.75	1	0.75	1
200	1	1	1	0.333333	0.666667	0	0.333333	1	0	0.333333	0	1	0.666667	0.666667	1	0.333333	0.666667	0.333333	0.333333	0	1	0	0.666667	0	1	0	1	1	0.333333	1	0	0	0	1	0	1	0.333333	1	0.333333	0.333333	0.666667	0	0.333333	0.666667	0.25	0.5	0.5	1	0.25
201	0.333333	0.333333	1	0	0	0.666667	1	0.333333	1	0.333333	1	1	0	0	0	0	1	0.333333	1	1	0.333333	0	0.666667	0	0.333333	1	0	0.666667	0	1	0	0	1	0.333333	0.333333	1	0	0.333333	1	0.333333	0.333333	1	1	1	1	0.5	0.75	0.25	0.25
202	0.666667	0.666667	0	0	0.333333	1	0.666667	0.666667	0	0	0.666667	1	0.666667	0.666667	0	0.333333	0	1	0.666667	0	0.333333	0.333333	0	1	1	0.666667	1	1	0	1	0.333333	0.333333	0	0.333333	0.333333	0	0.333333	1	1	1	0.666667	1	0.333333	1	0.5	1	0.5	1	0.75
203	0.333333	0.666667	0	0.666667	0	1	0	1	0	0.333333	0.666667	0	0.666667	0	0.666667	0.666667	0.666667	1	0.333333	0.333333	0.666667	0.333333	0.333333	0	0.333333	0.666667	0	0.333333	0.333333	0	0	0	1	1	1	0	0.333333	0	1	0.333333	0.666667	0	0.666667	0.333333	0.75	1	0.5	1	0.75
204	1	0.666667	1	1	1	1	0.333333	1	0.333333	0.666667	0	0	0	1	0	0.666667	0.666667	1	0	0.666667	1	0	0.666667	0.333333	0.333333	0	0.333333	0	0	0	0.333333	0	1	0.666667	0.666667	1	0.333333	1	0.666667	0.333333	0.333333	0	1	1	0.75	1	0.5	1	0.75
205	0.333333	1	1	1	0.333333	0.666667	0	0.666667	1	0.333333	1	1	1	0.333333	1	0.666667	0	0.333333	1	0.333333	1	1	0.333333	0.333333	0	1	1	0.333333	0.333333	1	1	0	1	0.333333	0.333333	0	1	0.333333	1	0.666667	0	0.333333	1	0.333333	1	0.5	0.25	1	1
206	0.666667	0.666667	1	0	0	0	0.666667	0.666667	1	1	0.666667	1	0.333333	1	1	0.666667	0	0.333333	1	0.666667	0	0.333333	1	1	0.333333	0.666667	1	0.333333	1	1	0.333333	0.666667	0	1	0.666667	1	0.333333	0	1	1	1	1	0.333333	0	1	0.25	0.25	0.5	0.25
207	0	0.333333	0.333333	0.333333	1	0	0.666667	0.333333	0.333333	0.333333	0.333333	1	0.333333	0.333333	0.666667	0	0.333333	1	0.333333	0.666667	0.333333	0.333333	0.666667	1	0.666667	0.333333	0.333333	0.666667	1	0.333333	1	1	0	0.666667	0.666667	0.666667	0.666667	1	0	0.333333	0.666667	1	0.666667	0	1	0.5	0.5	0.25	1
208	1	1	0.333333	1	0	1	0.333333	0.333333	0.666667	0.333333	0	0.333333	0.666667	0.666667	1	1	1	0.333333	0	1	0.333333	1	1	1	0.333333	1	0	0	1	0	0	0.333333	0.333333	0	0	1	0.666667	0	0.333333	0.666667	0.666667	0.333333	0.333333	1	0.25	1	0.5	1	1
209	0	0.333333	0.666667	0.333333	1	0	0	0	1	0.333333	0.666667	0.333333	0.333333	0	0	0.333333	0	1	1	0.666667	0.666667	0	0	0.333333	0	0	0.333333	1	0	0.666667	0.333333	0.333333	0.333333	0	1	0	0.666667	1	0.333333	0	0	0.333333	0	1	0.5	0.5	0.25	0.25	1
210	0.333333	1	0.333333	0	1	1	0.666667	1	1	0	1	1	1	1	0.333333	0.333333	0.333333	0.333333	1	1	0	0	0	0.666667	0	0	0	0.666667	0.666667	0	0.666667	1	0.666667	0.666667	1	0	0.333333	1	0	0	1	1	0	1	0.5	0.25	0.25	0.75	0.25
211	0.333333	1	1	0	1	0.333333	0	0	0.333333	0	0	1	1	0	0	0	0.333333	1	0.666667	0	0.333333	0	0	0.333333	1	0	0	0.666667	0	0.333333	0.666667	1	0.333333	0	1	0.666667	0	1	0.333333	0	1	1	1	1	1	1	1	0.5	1
212	0	0.666667	0	1	1	1	1	1	0	0	1	0	1	1	0	0.333333	1	0	0.333333	0.333333	0.666667	0	0.333333	0	0.333333	0.333333	0.666667	1	1	0	0.666667	1	0	0	0.333333	1	0	1	0	0.666667	1	0	0	0.333333	0.25	1	0.5	0.5	0.25
213	0.666667	1	1	1	0.333333	0	0.333333	0.333333	0.666667	0	1	1	1	1	0.333333	0	0.666667	0.666667	0.666667	0	0	0	0.333333	0.333333	0	0.666667	1	0.333333	0.666667	0.333333	0	0	0.333333	1	1	0.666667	1	1	0	0	0	0.333333	0	0	0.25	1	0.25	0.75	1
214	0.333333	1	1	0.333333	1	0	1	1	0.333333	0	0	0.333333	0	1	1	0	1	0.666667	0	0.666667	0.666667	0.666667	1	0	0	0.333333	1	0.333333	0.333333	1	1	1	0.333333	0	0	0.333333	0	0.333333	0	0	1	0	0	0.333333	0.5	0.25	1	1	0.5
215	1	1	0.333333	0	0	0	0	0.666667	0.666667	0.666667	0	0	0	0	1	0	1	1	0	1	0.333333	0.666667	0.666667	0	1	0.333333	1	1	0.333333	0.333333	0.666667	1	0	0	0	0	1	0.333333	0.333333	0.333333	0.333333	0.666667	0.666667	1	0.25	1	1	0.5	1
216	1	0	1	1	0.333333	0	0	1	0.333333	0.666667	1	0	1	1	0.333333	0	0.333333	1	1	0.666667	1	0.666667	0	0	0	0.666667	0.666667	1	0.666667	0	1	0.333333	0.333333	1	1	0.333333	0	0	0	0	0	0.333333	0.333333	1	1	0.25	1	0.5	1
217	0.666667	0	0.666667	1	1	0.333333	0	1	0	0	0.666667	0.666667	0	0	0.333333	0	1	0.666667	1	1	0	0	1	0.333333	0.333333	0.666667	0	0	0	1	1	1	1	0	1	0.333333	0	0.666667	1	1	1	0.333333	0.333333	1	0.5	0.25	1	1	1
218	0.666667	0	0.666667	0.666667	1	0.333333	0.333333	1	0.333333	0.666667	1	0.333333	0.333333	1	0.333333	1	1	0.666667	0.666667	1	0.333333	1	1	1	1	1	0.333333	0	1	0	0.666667	0	1	0	1	1	0	1	1	0.666667	1	1	0	0.666667	0.25	0.25	0.5	0.25	1
219	0.666667	0.666667	0	0	0.333333	0	0.666667	0.333333	0.333333	0	1	0.333333	0.666667	1	1	1	1	0.333333	0.666667	0	0.666667	0.666667	1	0.333333	0	0.333333	0	0.333333	0.333333	1	0	1	1	1	1	0.333333	0	0	1	0	1	0.333333	0	1	0.5	1	0.5	0.75	0.25
220	0	0	1	0.666667	1	1	0	1	0.333333	0	1	0.666667	1	0.666667	0.666667	1	0.666667	0	0	0.333333	1	0	1	0.333333	0	1	1	0	1	0	0.666667	1	0.333333	0	0.333333	0.333333	0	0.333333	0	0	0	0.666667	0	0	0.5	0.25	0.5	1	1
221	0	0.666667	1	1	1	0	0	0.333333	1	0	0.666667	1	0.333333	0.333333	0.333333	0	1	0.666667	0	0	0.333333	0	0.333333	1	0	1	0.666667	0	0.666667	0.666667	0.666667	1	0	0	0.666667	1	0.333333	1	0.666667	0.333333	0.666667	0.333333	0	0.666667	1	0.5	1	0.25	0.5
222	0.333333	1	1	1	0.333333	0	1	0	0.666667	0	1	1	0.333333	1	0.333333	0.666667	0	1	0	0.666667	1	1	0.666667	0	0.666667	0.666667	0	1	0.666667	1	1	0.333333	1	1	1	1	0.666667	1	0	0.333333	0	0.666667	1	1	0.5	1	0.25	0.75	0.75
223	1	0.666667	0.333333	0.333333	1	0	0	1	1	1	0.333333	1	0.333333	1	0	0.333333	0	0	0	0.333333	0.333333	1	1	1	1	1	0.333333	1	1	0.333333	0	1	0.333333	0.333333	1	0.333333	1	0.333333	0.666667	0.666667	0	1	1	1	0.25	1	1	0.5	0.75
224	0	1	0.666667	0	1	1	0.666667	1	0	0	0.333333	0.333333	0	0	0.666667	1	1	0.333333	0.333333	1	0.333333	1	1	0	1	1	0	0	0.333333	0	0	1	0.666667	0	0	0.333333	0	1	0	0	0.666667	0	0.666667	0.666667	0.25	1	0.5	1	0.75
225	1	0.333333	0.333333	0.333333	1	1	1	0	1	0.333333	1	0.666667	0	0	0.666667	1	0.666667	0	1	0.333333	0.666667	0	0.333333	1	1	1	0.333333	1	1	0.333333	0.333333	0	0.333333	0	1	0.666667	0.666667	1	0.333333	0.666667	1	1	1	0.333333	1	1	1	0.5	1
226	0	1	0	0	1	1	1	1	0.333333	1	1	0.333333	0	1	0.666667	1	1	0	0.333333	0	0	0.666667	0.333333	1	0.666667	1	1	0.333333	1	1	1	1	0	0.333333	1	0.333333	1	1	1	0.333333	1	0.333333	0.666667	0.333333	1	1	0.25	1	0.75
227	0.666667	1	0.666667	0	1	0.666667	0	0	0	0.666667	0.333333	0.333333	1	0	0	0	0.333333	0.666667	0.666667	0	0.333333	0.333333	1	0.666667	0	0.666667	1	1	1	0	0	0.666667	0	0	0.333333	0.333333	0	1	1	1	0.666667	1	0	1	0.5	0.25	1	1	0.75
228	0.666667	1	0.333333	0.333333	1	0	1	0.333333	1	1	1	0	0	0.333333	0.333333	0	0.333333	0.333333	0.333333	1	1	0.666667	0.333333	1	0.666667	0.333333	0.666667	1	0	0.666667	0.666667	0	0.666667	1	1	0	0	0	0.666667	0	1	1	1	1	1	1	0.75	1	0.25
229	0.333333	1	0	0	1	0.333333	0.666667	1	0.333333	0.666667	1	0	1	0	1	0	0.666667	0.333333	0	1	1	0	1	0.333333	0	0	1	0	1	1	0	1	0.666667	0.333333	1	1	0	1	0	1	0.666667	0	0.333333	0.333333	0.75	0.75	1	0.25	0.75
230	1	0	1	0.333333	1	0.666667	0	0	0	1	1	0.666667	1	0	1	1	1	1	0.333333	1	1	1	1	0.333333	0	0	0.333333	0	0.333333	0	0.666667	1	1	0.666667	1	0	0	0	1	0	1	1	1	1	0.5	0.25	0.25	1	0.5
231	0.333333	0.666667	1	0.333333	1	0	1	0	0.666667	0.666667	0	0.333333	0.666667	0	0.333333	0.333333	0.666667	0.666667	0	0	0.333333	1	0.333333	1	1	0.333333	0.333333	1	1	0	0	0.666667	0	0	0.666667	1	1	1	0.333333	0	1	0	0	0.333333	0.25	0.5	1	0.75	0.75
232	1	0.666667	0	0	1	0	0	0.333333	1	1	1	0.333333	0.333333	0	0	0.333333	0.333333	0.333333	0.666667	0.666667	0.666667	0.333333	0.333333	0.666667	1	0.666667	1	0	1	1	0	1	0.333333	0	0	0	0	0.333333	0	0.333333	1	0.666667	1	1	0.5	0.25	0.5	0.5	0.25
233	1	0.666667	1	1	1	0.333333	0	0.333333	0	0.333333	1	0	0.666667	0	0	0	0.333333	0	0	0.333333	0	0	1	0.333333	1	0.666667	0.666667	1	0	0.666667	0.666667	1	0	0.666667	1	0	1	0	1	0.666667	1	0.666667	0	0	0.25	0.25	0.5	0.25	0.25
234	0.666667	0.666667	0	1	0	1	0.666667	0.666667	0.333333	0.666667	0.333333	0	0	0	0	0	1	0	0.333333	0	0.333333	0.666667	0.333333	0.666667	0.333333	1	0	0.666667	0	0.333333	1	0.333333	0.333333	0.666667	0	0.333333	0.333333	1	0.333333	1	0.333333	1	0.666667	1	0.25	1	0.75	0.75	1
235	0.666667	1	0	0	1	0	0.333333	0.333333	0.666667	0	0.333333	1	1	1	0.666667	0	1	0.666667	0	0.333333	0	0	0.333333	0	1	1	0.666667	1	1	0	0	0.333333	1	0.666667	1	0	1	1	0.333333	1	0.666667	0	0	0.666667	0.25	0.75	1	0.25	0.5
236	1	1	0.333333	1	1	0	1	1	0.333333	0.333333	0	0	0.666667	0	0	0.666667	0.666667	0	0	0.333333	1	1	1	1	0	1	0.333333	0.333333	0.666667	0.333333	0.333333	1	1	0.333333	0.333333	0.333333	0	0.666667	0	0	0.666667	0	1	0.333333	1	1	0.5	0.25	0.5
237	0	0.333333	0.333333	0.333333	1	0.333333	1	1	0.333333	0	0	0.333333	0	0.666667	0.666667	0.666667	0	0	1	1	0.666667	1	1	0	1	0.333333	0.333333	0.333333	1	1	0.333333	0.333333	0.333333	0	1	1	0	1	0.666667	0.666667	0	0	0	0.333333	1	0.5	1	0.5	0.25
238	0.666667	1	0	0	1	1	1	0.333333	1	1	0.333333	0.666667	0.333333	1	0	1	1	0.333333	0.666667	0.333333	0.333333	0.666667	0	1	0.666667	1	1	1	1	0.333333	1	0	0.666667	1	0.666667	0.333333	0.666667	1	0.666667	0.333333	1	0	0	0	0.75	0.25	0.75	0.25	0.75
239	0.666667	1	1	0.333333	0.333333	1	0.666667	0	0.333333	0	0	0.666667	0.333333	0.666667	0.333333	1	1	1	0	1	1	0.333333	0.333333	1	1	0.333333	1	0	1	0	1	0	0.333333	0	0	1	0.333333	0.666667	0.333333	0.666667	1	0.666667	0	0.333333	0.5	1	1	1	1
240	1	0.666667	1	1	0	0.333333	0.666667	1	0	0.666667	0	0.333333	0.333333	1	0.333333	0.333333	1	0	1	0	1	0	1	0.333333	1	0.333333	0	0	0	0.666667	0.666667	1	0.333333	0.333333	1	0.333333	0.333333	1	0	0.666667	1	1	0.333333	0.666667	0.25	0.5	1	0.5	0.5
241	0.666667	1	0.333333	0.666667	1	1	0	1	0.333333	0.666667	0	0	0	0.666667	0	0.333333	1	0.333333	1	1	1	1	0.666667	0	0	0.666667	0	1	0	0	1	0	0.666667	0	0	0.333333	0.666667	0.666667	0	0.666667	0	1	0.666667	1	0.5	0.75	1	0.25	1
242	1	1	1	1	0.333333	0	0.333333	1	0.333333	1	1	0	1	0	0	0.666667	0.333333	0.666667	0.333333	0	0.333333	0	1	0	1	1	0.333333	1	0	1	0	1	0.333333	0	0	0.333333	0	0.666667	0	1	1	0	1	0.333333	0.25	0.5	0.75	1	1
243	1	0.333333	1	0	0.666667	0.666667	0	0.333333	0.666667	0	0.333333	0.333333	1	0.666667	1	0	1	1	0.333333	0.333333	0.666667	0.333333	0	0.333333	1	0.666667	0	0	1	1	1	1	0.333333	0	0.666667	0.666667	0.666667	0	0.333333	0.666667	0	1	1	1	0.5	1	1	0.5	0.25
244	0.666667	1	1	0	1	1	1	1	1	0.333333	1	0	0	0.333333	0	0	1	1	1	0.666667	1	0.666667	0	1	1	0.333333	0	1	0.333333	0	1	0.666667	1	1	0.333333	1	0.666667	1	0.333333	0	0.666667	0.333333	0	0.666667	0.5	0.5	1	0.5	1
245	0	0.666667	0	0	0.666667	0	0.666667	0	1	1	0	0.333333	0.666667	0.666667	0	0	0	0.666667	0	0	0.333333	0.333333	1	0.666667	1	1	0.333333	1	0	0.333333	0.666667	0	0.333333	0	1	0	1	1	1	0.666667	1	0.333333	0.333333	1	1	1	1	0.25	0.5
246	0	0.666667	1	0	1	0.666667	0	0	0	0	1	0	0	1	0.333333	1	1	1	1	0.666667	0	1	0.333333	0.333333	0.666667	0.666667	0.333333	0	1	1	0.666667	1	0	0	0.333333	1	0.333333	1	1	0.333333	0.333333	0.333333	1	1	0.5	0.25	0.5	0.75	0.75
247	0	0	0.333333	0.333333	0.666667	0.666667	0.666667	0	0.666667	0	1	0.333333	0	0	1	1	1	1	0.333333	1	1	0.666667	0	0.666667	0	0	0.666667	0	0.666667	0	0.666667	0	0	1	0.333333	1	1	0	0.333333	1	0.333333	0.333333	0	0.333333	0.5	1	1	0.5	0.25
248	0.333333	0	1	0	0.666667	1	1	0.333333	0.666667	0.666667	0	1	0	1	0.666667	0.666667	0	0.333333	0	0.666667	0.666667	0.666667	0	1	0.666667	0	0.666667	0.333333	1	0	1	1	1	1	0.333333	1	0.333333	1	0.333333	0.666667	0	1	0.333333	1	0.5	1	1	1	1
249	1	0.333333	0.333333	0	1	0	0	0.333333	0	0.666667	0	0.333333	0	0	1	0.666667	1	0.333333	1	0.333333	0.333333	0.666667	1	0.333333	1	1	0	1	0.333333	0.333333	0	0.333333	0.666667	0.333333	1	1	0	1	0	1	0.666667	0.333333	0.666667	1	0.75	1	1	0.5	0.75
250	0	0.666667	0.666667	0.666667	0	0.666667	1	0	0.333333	1	0	0.666667	0	1	0.666667	0	1	0.333333	0	0	0	0	1	0.333333	0	0.333333	0.333333	0	0.333333	1	0	0.666667	0	0	0.333333	0	0	0.333333	0.333333	1	0	1	1	0.666667	1	1	1	0.5	1
251	0	0.666667	0	1	0.666667	0	0.333333	0	0	0	0	0.666667	1	0.666667	1	0	1	0.666667	0	0	0.333333	0	0.333333	0.666667	1	1	1	0.666667	1	0.666667	0	0.333333	0	0	1	0	1	0.333333	0.666667	1	1	0	1	0.333333	0.5	0.25	0.75	1	0.25
252	1	0.333333	0.333333	0	1	0	1	0	0.333333	0	1	0	0	0.333333	0.333333	0.333333	1	0	0.333333	1	0	0	0	1	1	1	1	0.333333	0.333333	0.333333	0	0	0.666667	0	0.333333	0.333333	0	0.333333	1	1	0.666667	1	0	1	0.5	0.25	0.5	0.25	0.25
253	0.666667	1	0.666667	0.666667	1	0	0.666667	0.333333	0	0.666667	1	1	1	0	0.666667	0	0	1	0.666667	1	1	0.333333	1	0.333333	0.333333	0.666667	0.333333	1	1	1	0.333333	1	0.333333	1	0	0.333333	1	1	1	0.333333	1	0	0	1	0.25	0.5	1	0.75	0.25
254	0.333333	0.666667	1	0.333333	0.666667	0.333333	0.333333	1	0	0	1	1	0.333333	1	0	1	1	0.666667	0.333333	1	0	0	0	0.666667	0.666667	0.333333	1	1	1	1	1	0.333333	1	0.333333	1	1	0.333333	1	0	0	0.333333	1	0.333333	1	1	0.5	0.75	1	0.25
255	1	0.333333	0.666667	0	1	0	0.666667	0.333333	0.333333	0	0.666667	0.666667	0	0.666667	0	0	0	0	0	1	0.333333	1	1	1	1	0	1	0.666667	1	0	1	0	0	0	1	0.666667	0.666667	1	1	0	1	0	1	1	1	0.5	0.75	1	0.75
256	0.333333	0.666667	0.333333	0.333333	1	0.333333	0	0	0.333333	0.666667	0	0.333333	0	1	0.333333	1	1	0	0.666667	1	0	0	0	1	1	0.333333	1	0	1	0.666667	1	0.666667	0.333333	0.333333	0.333333	0.333333	0.666667	1	0	1	0.333333	1	0.666667	0.333333	1	0.25	0.75	1	1
257	0	1	0	0	0	0.666667	0.666667	0.333333	0	0	0	1	1	0.333333	1	0.666667	0	0	1	0	0.666667	0.666667	0.333333	1	1	0	0.333333	1	0	1	0.666667	1	0	0	1	0.333333	0.333333	1	0	0.666667	1	0.333333	1	1	1	1	1	0.5	0.5
258	0.666667	1	0	0	1	1	0.333333	1	0.333333	0.666667	1	0.333333	0.333333	1	0	0.333333	1	0.333333	0	0	0	0	1	0.333333	1	1	0.333333	0	1	0.333333	0	1	1	1	1	0	0	1	0.666667	0	0	0.666667	1	0	0.5	0.75	1	0.25	0.75
259	0.666667	0.666667	0	1	1	0.333333	1	0.666667	0.666667	0	0	0.666667	0.666667	1	1	0	1	0	1	1	1	1	0	0.333333	0.666667	0	0	0	1	0.666667	0.333333	0.666667	1	0.333333	1	0	0.333333	0	0.333333	0	1	1	0.666667	0	1	1	0.5	0.25	0.5
260	0.666667	0	0.333333	0	0.333333	0	0.666667	0	0.333333	1	0	0	0	0	0.333333	0.666667	0.666667	0	0.666667	0	0.333333	0	0	0.333333	0	0	1	1	0	0.666667	0	1	0	1	0.333333	0.666667	0	0	0.666667	0	0	1	1	1	0.5	0.75	0.25	0.25	0.5
261	0.333333	0	0.333333	0	0	0.333333	1	0	1	1	0.666667	1	0.666667	0	0.333333	0	1	0.666667	0.333333	0	0.333333	0	0	1	1	0.333333	0	1	1	0.666667	1	0	1	0.666667	0	1	0.333333	0.333333	0.333333	0	0	0.666667	0.666667	0	0.5	0.5	0.25	0.25	0.25
262	0.666667	0	1	1	0.333333	0	0	0	0	0.333333	0	0	0	1	1	0	1	0.333333	0.333333	0	1	1	0.666667	0	0.666667	0	0.333333	0.333333	1	1	0	1	0.666667	0	0.666667	1	1	1	0	0.666667	0	0	0.333333	0	0.25	0.75	1	0.25	0.5
263	1	1	0.333333	0.333333	1	0.333333	0	1	1	1	1	0	0.666667	0	1	1	1	0.333333	0	0	0	0	0	0.333333	0.333333	1	0.333333	0	0	0.333333	0.333333	1	0	0	0.333333	0.333333	0	1	0.333333	1	1	0.333333	1	0.666667	1	0.25	1	1	0.25
264	0.666667	1	0	0.666667	1	0.333333	0.666667	1	0	0	0	1	1	0.333333	1	0.666667	1	0.333333	0	0	0.333333	0.333333	0	0.333333	0	0.666667	0	1	1	1	1	1	0.333333	1	1	1	1	0	1	0.666667	0.666667	1	0.666667	0	0.75	0.25	0.75	0.25	0.25
265	1	1	0.333333	0	0	0.333333	0.666667	0.333333	0.666667	0.666667	0	0	0.666667	0.333333	1	1	0.333333	1	0.333333	1	0.666667	0.666667	0	0.666667	0	0.333333	0.666667	0	0	0	0.666667	0.666667	1	1	1	1	0.666667	0	0	0.333333	0.333333	1	1	1	0.5	1	1	0.25	1
266	1	1	0.333333	1	0	0	1	0.333333	0.333333	1	0	0.666667	0.666667	0.333333	0.333333	0	0	1	0.333333	1	1	1	1	0.333333	1	0.333333	0	0	0.666667	0	0	0.666667	0	1	1	0.666667	0.666667	0	0.666667	1	0.666667	1	0	1	0.75	0.25	1	1	1
267	0	0.333333	0	0	0.333333	0.666667	0.333333	1	0	0.666667	1	0	0.666667	0	0.333333	1	0	0.666667	0	0	0.333333	0.333333	1	0.666667	0.666667	0.666667	0.666667	0.666667	0	0.333333	0.333333	0.666667	0	0.333333	1	0.333333	0.333333	1	0	1	0	1	0.666667	0	0.75	0.25	1	1	1
268	1	1	0.333333	0.666667	0	0.333333	0.666667	0	1	0	0.666667	1	1	0	0	0.333333	1	0	1	1	0.333333	0.666667	1	0.666667	0.333333	1	0.333333	1	1	0.333333	1	0	1	1	1	0	0.666667	1	0.333333	0.666667	0	1	0.333333	1	1	0.75	0.5	0.75	0.25
269	0	1	0.333333	0.666667	1	1	1	0	1	0.333333	1	0.333333	0	0	0	0	0	0.333333	0.666667	1	1	1	1	0	1	0.333333	1	1	1	0.666667	1	1	0	1	0	0.333333	1	0	0.333333	0	0	0.333333	0	1	1	0.5	0.75	0.25	0.75
270	0.666667	0.666667	0.666667	0	0	0	0.333333	0.333333	0	0.666667	1	1	0.666667	1	0.333333	1	0.666667	0.333333	0	1	1	0.333333	0.666667	1	1	0.666667	1	0.666667	0	0	0	0	1	1	1	0	1	0	0.333333	0.666667	1	0	1	0.666667	0.5	0.25	0.75	0.25	0.75
271	0	0.666667	0	1	1	1	1	0	0	0.333333	0	0	0.333333	1	0	1	1	0	1	0.333333	0.333333	0.666667	0.666667	1	1	0.333333	0.666667	0.666667	0.333333	0.333333	0	0	0.333333	1	0	0	0.333333	1	1	0.333333	1	0.333333	0	1	0.25	1	0.25	0.75	1
272	0	0.333333	0.333333	1	0	0	0.333333	1	0	1	0.333333	0	1	0.333333	0	0.666667	0.666667	0	0	1	1	0	0.666667	0.333333	0	0	0	1	0.333333	1	0.666667	0.666667	1	1	1	0	1	1	0	1	1	0.333333	0.333333	1	0.25	1	0.5	0.25	1
273	0	1	0.333333	1	0	0.333333	0	0.333333	1	0	1	0.333333	1	0	0.333333	0.333333	1	0.666667	0	1	0.666667	0.666667	0.333333	0.333333	0.666667	1	0.666667	0	0	1	1	0	0.666667	0.666667	0.333333	0.333333	0.666667	0	0.666667	0.666667	0.666667	0.666667	0.333333	0.666667	0.25	0.75	1	1	1
274	0.666667	0	0.666667	1	1	1	0.666667	1	0.666667	0.666667	0	0	0	0.333333	0.333333	0	1	1	0	1	0	1	1	0.333333	1	1	0.333333	1	0.666667	0	0.666667	0	0	0	0.666667	0.666667	1	1	1	1	0.333333	0.333333	1	1	1	0.5	1	0.5	1
275	1	1	1	1	0.666667	0.666667	1	1	0.333333	0.666667	0	0	0	0.333333	1	0.333333	1	1	0	0.666667	0.666667	0.333333	1	1	0.333333	1	0.666667	0.666667	0.666667	0	0	0.333333	0	0	0	0	1	1	0.333333	1	0	0.333333	0	0.666667	0.25	0.75	0.75	0.5	1
276	1	0	1	0	1	0.333333	1	1	0.333333	0.333333	0	0	0	0.333333	1	1	1	0	1	0.666667	0.333333	0.666667	0	0	0	1	0	1	0.666667	0.666667	0.666667	0.333333	0.333333	0	0	1	0.666667	0	0.666667	0.333333	1	0.666667	0	0.333333	1	0.5	1	1	1
277	1	1	0	1	1	0	1	1	0.333333	0.333333	1	0	1	1	1	0.666667	0	0.333333	0	1	0.333333	1	0	0.333333	0.333333	0	0.666667	0	0	0.333333	0	0	0	0.333333	1	0.333333	0.333333	1	1	0.666667	0	0.333333	0.666667	0.666667	1	0.25	0.75	0.25	0.25
278	1	0	0.333333	0	0	1	1	1	0.333333	1	0.333333	0	0	0	0.333333	0	1	1	1	1	0.333333	1	0.666667	1	0.333333	1	0.666667	0.333333	0.666667	0	0	1	0	1	0.333333	0.333333	0	0	1	0.333333	0.333333	0.666667	0.333333	0.333333	0.5	0.25	0.25	0.5	0.75
279	0.666667	0	0.666667	0.666667	1	1	0	0.666667	0	0	1	0.333333	0.666667	1	0	1	0.333333	0	0	0.666667	0.666667	0	0.333333	0	0.333333	0	0.333333	0.666667	0.666667	1	0	0.666667	0.666667	0.333333	1	0	1	0.333333	0.666667	1	1	0.333333	0.333333	0	0.75	1	1	0.25	1
280	1	0	0.333333	0	0.666667	1	0.666667	0.333333	1	0.666667	1	0.666667	0	0	0.333333	0.333333	1	1	0.666667	0	0.333333	0	0.333333	1	0	1	0.333333	0	1	1	0	1	0.333333	1	1	0	1	0.666667	1	1	0.666667	1	0.333333	1	0.5	1	1	0.25	0.75
281	0	0.333333	0.666667	0	1	0.333333	0.666667	0	0.666667	1	0.333333	0	0	1	0	1	1	0	1	0	0	0.333333	0	1	1	0.666667	0	0	1	0.333333	1	0.333333	0.333333	0.666667	0.333333	0.666667	1	1	0	0.666667	0	0	0.333333	0	0.5	0.75	0.75	0.25	0.25
282	1	0	0.333333	1	1	0.333333	1	0.666667	0	1	0.333333	0.666667	0.333333	1	0.666667	0	0.333333	0.666667	0.333333	0	0.333333	0	0	0.333333	0	0	1	1	0.333333	1	0	1	1	0.666667	1	0.333333	0.666667	1	0.666667	1	1	0	1	0.333333	1	1	1	0.25	0.75
283	0.333333	1	0.333333	1	0	0.333333	0.666667	0	0	0.333333	1	0.666667	1	0.333333	0.666667	0	0	0.333333	0.333333	1	0	0.666667	0	0.333333	0.333333	0.666667	1	1	0.333333	1	1	1	0	1	0	0	1	1	1	0.333333	0.666667	0	0	0.666667	0.25	0.25	0.25	0.5	0.25
284	1	0.666667	0.666667	0	1	0.666667	0.666667	0	0.333333	0.666667	1	1	0	1	0.333333	0.666667	0	0.333333	1	0.666667	0	0.666667	0	0	0.666667	1	0	1	0.333333	0.333333	0.666667	1	0.666667	1	1	0.333333	0.666667	1	0.333333	0.666667	0	0	0.666667	1	1	0.25	1	0.25	1
285	0	0	0.666667	1	1	0.333333	0.666667	1	0.333333	0.666667	0	0.666667	1	1	0.333333	1	1	0	1	0.666667	0.333333	1	0.333333	0.333333	0	0	0.333333	0.666667	1	0.333333	0.333333	1	1	0.666667	0	0.333333	0	0	0	1	0	0	0.666667	0	1	0.25	1	0.25	0.25
286	0.666667	1	1	1	0.333333	1	1	0	0.333333	0.333333	0.333333	1	1	1	0	0	0.333333	0	1	0.333333	0	0.333333	1	0.333333	1	1	0	0	1	0.333333	1	1	0.333333	0	0	0.333333	0.333333	0.666667	1	0.333333	0.666667	0.666667	0	0.666667	0.25	0.25	0.75	0.25	1
287	0.333333	1	0.333333	0	1	0.333333	0	0.333333	0.333333	0.666667	1	0	1	0.666667	0.666667	0.333333	0.666667	0	0	0.666667	0.333333	1	0	0	0.333333	0	0.333333	0.333333	1	1	0.333333	0.333333	0.333333	1	0	0.333333	0.333333	1	1	1	1	0.333333	0	1	0.5	1	0.25	0.5	0.25
288	0.666667	1	1	0.333333	0.666667	0.333333	0.333333	1	0	0.666667	1	0	0	0.666667	0	1	1	0.333333	0.333333	1	0	0.666667	1	0	0	0.666667	0.666667	1	0.333333	0.666667	0.666667	1	1	1	0.666667	0.666667	0	0	0.333333	1	0	0.333333	0.333333	1	1	1	0.75	1	0.75
289	0	0.666667	1	1	1	0.333333	1	0	0.333333	1	0.666667	0	0.666667	0.333333	0.666667	0.666667	1	0.333333	0	0.333333	0.333333	0.333333	0	0.666667	1	1	0.333333	1	0	0.333333	0	1	0	0.666667	1	1	0.666667	0	0	1	0	0.333333	0.333333	0.666667	0.25	0.25	1	0.25	0.25
290	1	0.333333	0	0	1	1	0.666667	1	0	0	0	0.333333	0.666667	0	0.666667	0.666667	1	0.666667	0.666667	0	0.333333	0.333333	1	0.333333	0	0	0.666667	0	0	1	1	1	0	0	0.666667	0.666667	0	0.666667	1	1	0.333333	0	0.333333	0	0.5	0.75	0.5	1	1
291	0.666667	1	0	0	0	0.666667	0.666667	1	1	0.333333	0.333333	0.666667	0	1	0.333333	1	1	0.333333	1	0	0	0.333333	0.333333	0.666667	0.666667	0	0	0.333333	0.333333	0	1	1	0.333333	1	0.333333	0.666667	0	0	0	1	0.333333	1	1	0	0.5	0.75	0.5	0.5	0.25
292	0	0.666667	0.333333	1	1	1	0.666667	0	0.333333	0	1	1	0.333333	1	0.333333	1	0	0.333333	1	0.333333	1	1	0.333333	0.333333	1	0.666667	0	0.666667	0.333333	1	0.333333	0.333333	0.666667	0.333333	1	0.666667	0	1	0.333333	0.333333	0.666667	0.666667	1	0	0.5	0.25	0.25	1	1
293	0.333333	1	1	1	1	1	1	1	0.333333	1	1	0	0	0	0	1	0	0.333333	0.333333	0.666667	0	0	0.333333	0.333333	0	0.666667	0.666667	0	0	0.333333	1	1	1	0.333333	1	1	0.666667	1	1	0.333333	1	0.333333	0.333333	1	1	0.75	1	0.25	0.5
294	1	1	0	0	1	1	0.666667	1	0.666667	0	1	0	0.666667	1	0.666667	0	0.333333	0.333333	0.666667	1	1	0	1	0.333333	0.666667	1	1	0.333333	1	1	0.333333	0.333333	0	0	0.333333	0.666667	0	1	1	0.333333	0.666667	1	1	0.333333	0.5	0.5	1	1	1
295	0	1	0	0	1	0.666667	0.666667	0	0.666667	1	0.666667	1	1	0	0.333333	1	0.333333	0.333333	0	0	0	1	1	0.666667	0	0.333333	0.666667	0	0.333333	0.333333	0.333333	0.333333	0.333333	0.333333	1	1	0	1	1	0.666667	1	0.333333	0.333333	0.333333	0.25	0.25	0.75	0.75	1
296	0	1	0.333333	0	1	1	1	1	0.666667	0	1	1	0.333333	1	0	0	1	0.333333	1	0.333333	0.666667	0	1	0.333333	0.333333	0	0.666667	0	1	0.333333	0.666667	0	0.666667	0	1	0.333333	1	0	0	0.666667	1	1	0.666667	1	0.5	0.75	0.5	0.5	0.25
297	0.666667	0.666667	0.666667	0.333333	1	1	0.333333	1	0.666667	1	1	0.333333	0.666667	0	0	1	0	1	1	0	1	0	1	0.333333	0.666667	0	1	1	1	1	0.333333	1	0.666667	0	0	0	0	1	0.333333	1	0.666667	0	0	0.666667	1	0.5	0.5	0.5	0.25
298	0.666667	1	0.666667	0	1	1	1	1	0.333333	0.666667	0	0	0	1	0.333333	0	0.333333	0.333333	0	1	0.333333	0	0	0.333333	1	1	0	0	1	1	0.666667	1	0	0.333333	0.666667	1	0.333333	1	0	0.333333	0	1	0	1	1	1	0.25	0.75	0.25
299	1	1	0	0	1	0.333333	0.666667	0	1	0.333333	1	0.333333	1	1	0.333333	0	1	0.333333	0.666667	1	0.666667	1	1	0	0	0	0.333333	1	1	0	0	0.666667	0.333333	1	1	0.333333	1	0.666667	1	0	1	0.333333	0	1	0.25	1	0.25	0.5	0.5
300	0.333333	1	0	1	0	0	0	0	1	0.333333	1	0.333333	1	1	0	0.333333	0	0.666667	0.333333	1	0.333333	0.333333	0	0.333333	0	0.666667	1	1	0	0	0	1	1	1	1	0	0.333333	0	1	1	0.666667	1	0	1	0.75	0.5	0.25	1	0.75
301	1	0	0.666667	0.666667	0.666667	0	0	1	0.333333	1	0.666667	0	0	0.333333	0.666667	0	0.333333	1	1	1	0.333333	0	0.333333	1	0	1	0.333333	0	1	1	0	1	0	0	1	0.666667	0	0.333333	0.666667	0	0.666667	0	0	0	0.5	0.25	1	0.25	0.25
302	0.333333	1	0.666667	1	1	1	0.333333	1	0	1	0.333333	1	1	1	1	0.333333	0.333333	0	0	1	1	0.333333	1	0	0	1	0.333333	1	0.333333	0.333333	0	1	1	0.333333	1	1	0	1	0.666667	0.666667	1	0.666667	0.333333	0	1	0.25	1	1	0.75
303	0.333333	0	1	0	0.666667	0.333333	0	0.666667	0	0.666667	0	0.666667	0.333333	0	0	0	1	1	1	0.333333	0	0.333333	1	0.333333	1	0.333333	1	1	1	0	0	0.666667	1	1	0	0.666667	0.666667	1	0.333333	0.333333	1	1	0.333333	1	0.25	0.25	1	0.5	0.5
304	0	1	0.333333	1	0.666667	0	0	0.666667	0	0	0.333333	0.666667	0	1	0.333333	0.666667	0	1	1	0.666667	0.666667	0	0.666667	0	0.666667	0	0.666667	0.666667	1	1	0	0.666667	1	1	1	0.333333	0	1	0.666667	0.333333	0.666667	0	0.666667	1	0.25	0.5	0.75	1	1
305	0	0	0.333333	0.666667	1	0	1	0.333333	0.666667	0.666667	0	1	1	0.666667	1	1	1	1	1	0.666667	1	0	1	0.333333	0	0.666667	1	0.666667	0	1	0.666667	0.333333	0.666667	0.666667	1	1	0.333333	0.666667	0.333333	0	0.333333	0	0.666667	0.666667	0.25	1	1	0.75	0.5
306	1	1	0.333333	0.666667	0.333333	0.666667	0	0	0.333333	0	0.666667	0.666667	1	1	0.333333	1	0.333333	1	0.666667	0	0.666667	1	0	0.333333	0.666667	1	0	0.666667	0.333333	0	0	0	0.333333	0	1	1	0.333333	0.333333	0	1	0.666667	0	0.666667	0	0.25	0.25	0.5	1	0.5
307	0.333333	0.666667	0.333333	0.666667	1	0.333333	1	1	1	0.333333	1	0	0	0	0	0	0.333333	0.666667	0	0.666667	0.333333	0.666667	0	0.666667	0	0	0	1	0.333333	1	0	1	0.333333	0.666667	0	0.333333	0	1	1	1	1	0.333333	1	0.333333	0.25	0.75	1	1	0.75
308	0.666667	1	0.333333	1	1	0	0.666667	1	0.333333	0.666667	1	0.333333	0.333333	1	1	1	1	0	0.666667	1	1	1	1	1	0.333333	0.333333	0.333333	1	1	0	0.666667	0	1	0.666667	0	1	0	1	1	1	1	0	0	0.666667	0.75	0.75	0.25	1	0.25
309	0	0	0	0.333333	1	1	1	1	1	0.666667	0	0.333333	0.666667	1	0.666667	1	0.666667	0.666667	0	0.333333	1	0.666667	1	0	1	0.666667	0.333333	0	0.666667	0	0	1	0	1	1	0.333333	0.666667	1	1	0	1	0	0	1	0.25	1	0.5	1	0.25
310	0	1	1	0	1	0.333333	0	1	0.333333	0.666667	1	0	1	1	0.333333	0.666667	0	0.333333	0.333333	0	0.333333	0	0	0	1	0.333333	0.666667	0.666667	0.666667	0	1	1	0	1	0.666667	0.333333	1	0	0	0.666667	0	0.333333	0.333333	0	0.25	0.25	1	0.25	0.25
311	1	0	0.333333	0.333333	1	0.666667	0	0	0.333333	0.333333	0.666667	0.333333	1	0	0.333333	0	0	0	0	0	0.333333	0.666667	0	0.333333	1	1	1	1	1	0.333333	1	1	0	0	1	0.666667	0	0	0	0.666667	0	0	1	1	0.75	1	0.5	0.75	0.75
312	0.666667	0.333333	1	1	1	0.333333	0	0.333333	1	1	0.333333	1	0	1	0.333333	0.333333	0.333333	0	0	0.333333	0	0.333333	0	0	0	0.666667	0	1	1	0.666667	0.333333	0.666667	0	0.666667	0	0.666667	1	0.333333	0.666667	0.666667	0	0	0	0.666667	0.25	0.25	0.75	0.75	0.5
313	0.333333	1	1	1	0.333333	0.333333	0.333333	1	0.333333	1	0	0.333333	0	1	0.333333	1	0.333333	0	0.666667	0.666667	0	0	1	0.333333	0.333333	0.333333	1	1	1	0.333333	1	0	0	1	1	1	0.333333	0.333333	0.333333	0	1	1	0	0.666667	0.25	0.75	1	0.25	0.25
314	1	0	1	0	0.666667	0.666667	0.333333	1	0	0	1	0	0.666667	1	0.333333	1	1	0	0	0.333333	0.333333	1	0	1	0.333333	1	0.333333	0.666667	0	1	0	0.666667	0	0.666667	0	0.333333	0	0.666667	0	1	0	0.333333	0	0.333333	0.75	0.75	0.25	0.25	0.25
315	1	1	0.666667	1	0.333333	1	0	1	0.333333	0	1	0.333333	0	1	0	0.333333	0	1	0	1	0.333333	0.333333	1	0.333333	0	1	1	0	0.666667	0.666667	0	0.333333	1	0.666667	1	1	1	1	0.666667	1	0	0.333333	0.666667	1	0.5	0.75	1	0.5	0.25
316	0	1	0	1	1	1	0.666667	1	0	0.666667	0	0.666667	0	0.333333	1	0.333333	1	1	0	0.666667	0	0	0.333333	0.666667	0.333333	0.333333	1	0	1	1	0.666667	0	1	0	0.666667	0.333333	1	0	0.333333	0	0	0	1	0	0.75	0.75	0.5	1	0.75
317	1	1	0.666667	0	0.333333	0	0	0.666667	0.333333	0.333333	1	0	1	1	0.666667	0.666667	0	0.666667	1	0	0	0	0	0.333333	0	1	0.333333	0.333333	0	0.333333	0.666667	0.333333	0	0	1	0.666667	1	0.333333	1	0	1	0.333333	1	1	1	0.25	1	0.25	0.25
318	0.333333	1	0.333333	0.666667	0.333333	1	1	1	0.333333	1	1	0	0.666667	0.333333	0.666667	1	0	0.666667	0.666667	0.666667	0	0	1	0	0.666667	0	1	1	0	0	0	0.666667	0	0.666667	0	0.666667	0	0.333333	0.333333	0.333333	0.666667	0.666667	0.333333	0.666667	0.25	0.5	1	1	0.25
319	0	0	0.666667	0.666667	1	0.666667	0.333333	1	0	0.333333	1	0.333333	0	0.666667	0.333333	1	1	0.333333	0	0.333333	0.666667	0.333333	1	0.333333	0	1	1	1	1	0.666667	1	0.666667	0.333333	0	0.666667	0	1	0.333333	1	0.666667	0	0.333333	0	0.333333	0.5	0.25	0.5	0.5	0.25
320	0	0.333333	1	0	1	0.333333	0.333333	1	0	0	0	0.333333	0	0.666667	1	1	0	0.333333	0.333333	1	0.666667	1	0	0.666667	1	0	0.666667	0	0.666667	0	1	0	0.666667	1	0.333333	1	0	1	0.333333	0.333333	1	0.333333	0	0	0.25	1	1	0.5	0.25
321	1	0	0.333333	0.333333	1	0.333333	0.333333	1	1	1	0.333333	0.666667	0	1	0	0.666667	1	0.333333	1	1	0	1	0	0.333333	0.333333	1	0	1	0.333333	1	0	0.666667	0	0.333333	0	0.666667	1	1	1	1	0.333333	0.666667	0.333333	1	0.5	0.25	0.5	0.25	0.25
322	0.666667	0	0	0	0.333333	1	0.666667	1	0.333333	1	0.666667	0	0.666667	1	0	0	1	1	0.666667	0.333333	0.333333	0	1	1	0.666667	0.666667	0.333333	0	1	0.333333	1	0.666667	0	1	0.333333	0.666667	0	0	0	0	1	1	0	1	1	1	1	0.5	1
323	0	1	0.333333	0.333333	1	1	0.666667	0.666667	1	0	0.666667	0	0	0.333333	0.666667	0	0	0.333333	1	1	1	0.333333	0.666667	0	0.666667	1	0.333333	1	1	0.333333	1	0.333333	0.333333	0	1	1	1	0.333333	0.666667	1	0.333333	0.666667	1	1	0.5	0.25	1	0.5	0.25
324	1	1	0.666667	1	1	0	0.333333	0.333333	0	0	0.666667	0	1	0	0.666667	1	0.333333	0	0	1	0.333333	0	0.333333	1	0	1	0.333333	0.333333	1	0	0.666667	1	0	0	1	0	0	0.333333	1	0.666667	0	0	0	0	0.5	1	1	0.5	1
325	1	1	0.333333	0	1	1	0	0.666667	0.666667	0	1	0	0.333333	0.666667	0	1	0	0	0	1	1	1	1	0	1	0.333333	0	0.666667	1	1	0.333333	0.333333	1	1	1	0.333333	0	0	0.333333	0	1	0.333333	0.333333	0.666667	0.25	1	1	0.25	1
326	0	1	0.666667	0.666667	0	0.666667	0	0.333333	0.666667	1	1	0.666667	0	0	1	0.666667	0	0.333333	0.666667	0	1	0.333333	0.333333	0	0.666667	0.333333	1	0.333333	1	0.333333	0.333333	1	1	0	1	0	0	1	0	1	0.333333	0.666667	0.666667	1	0.5	0.25	0.25	0.75	1
327	0	0.333333	0	0	1	1	0.333333	1	0.333333	1	1	0	1	0.333333	0.333333	0	0	0.666667	0.666667	1	1	0.333333	0.666667	0	0	0.666667	0	1	1	0.666667	0.666667	1	0	0	1	1	0	1	0.333333	0.333333	1	0.333333	1	1	0.5	0.5	0.25	0.25	1
328	0.333333	1	0.333333	0.333333	1	0	1	1	0	1	0.333333	0	1	0.333333	0	0	1	0.333333	1	0.333333	0.333333	0.666667	0	0	0	0	1	0	1	0	0.666667	0	0.666667	0	0	0.666667	1	1	1	0.333333	1	0.666667	0	0	1	0.25	0.75	1	1
329	0.666667	0	0	1	0.333333	1	0.333333	1	0.333333	1	0	0.666667	0.666667	0.333333	0.666667	0	1	0	0	1	0	1	0.333333	0.666667	0.333333	0	0.333333	1	0	0	1	0.333333	0.666667	0	1	1	1	1	0.333333	0.333333	0	0.333333	0.666667	1	0.5	0.5	0.25	0.5	0.5
330	1	0.333333	0.333333	0	1	0.666667	0.666667	0	0.333333	0.333333	1	0	0	1	0	0.666667	0.333333	0.333333	1	1	0.666667	1	1	0	0	0	0.666667	0	0	1	0	0.666667	0.666667	1	0.333333	0.666667	0.666667	0	0.333333	0	0	0.333333	0.333333	0.333333	0.25	0.75	0.25	0.75	1
331	0	1	0.333333	0.333333	1	0.333333	0	1	0.333333	1	0	0.333333	0	0	1	0	1	0.333333	1	0.333333	1	0.666667	1	0.333333	0	0	0.333333	0.666667	0	0.666667	0.333333	1	0.333333	1	1	1	0.666667	1	0.333333	0.333333	0.333333	0.666667	1	1	1	0.75	0.25	0.5	0.25
332	0	1	0	0	0.333333	0	0.666667	0	0.333333	0	0.333333	0.666667	0	0.666667	0	0	0.333333	1	1	1	0.333333	0	1	0.666667	1	1	0.333333	1	0.333333	0	1	0	1	0.666667	1	0.333333	0	1	0	1	0.333333	1	0	1	0.25	0.75	0.25	0.5	0.25
333	0	0	0	0.333333	0	0	0	0.333333	0.666667	0	1	0.333333	0	0	0.333333	0.333333	0.666667	0.333333	1	0.666667	0.333333	0	1	0.333333	0.666667	0.666667	0	0	0.666667	0	0	1	0.333333	0.333333	0.666667	0	0	1	0.333333	0	1	0.333333	0.666667	0.666667	0.5	1	1	1	1
334	0.666667	0.333333	0	0.333333	1	1	1	1	0.666667	1	1	0.666667	0.333333	1	0	0	1	0	0	1	1	1	0.333333	0.333333	0.666667	1	0.666667	1	0	0.333333	0.333333	1	0.333333	0.333333	1	0	0.333333	1	1	1	1	0	0.666667	1	0.5	1	0.25	0.25	0.25
335	0.666667	0	0	0.333333	1	1	0.333333	0.333333	0.666667	0	0.666667	0.333333	0	0	0.333333	1	1	1	1	0	1	0	1	0.333333	0	0.666667	0	1	1	0.333333	0.666667	0	0.666667	0	0.333333	0.333333	0	1	1	0.333333	1	0.333333	0.666667	0	1	0.5	0.5	1	0.5
336	0.333333	1	0	0.666667	0	0.333333	0.666667	0	0.333333	1	0.333333	0	0	1	0.333333	0.666667	0.666667	1	0.666667	1	1	0.333333	1	1	0.666667	0	0.333333	0	0	0.333333	0	0	1	1	0.666667	1	1	0.333333	0.333333	1	0.333333	0.333333	0.333333	1	0.5	1	1	0.25	0.25
337	0.666667	0	0	0.333333	1	0.333333	0	0	0	0	0.333333	0.333333	1	1	0	0	0.333333	0.333333	1	1	0	0.333333	1	0.333333	0.333333	0	0	0	0	0	0.666667	0.333333	0.666667	1	0.333333	0.666667	0	0.666667	0.333333	0.666667	0	0	0	1	1	0.5	1	0.25	1
338	0.666667	1	1	0.333333	1	0	0	1	1	0	1	1	1	0	0.666667	0	0	0	0.666667	0.666667	1	0.666667	1	0.333333	0.666667	1	1	0	1	0	0.333333	1	0	1	0	1	1	1	0.333333	0	0.666667	0.333333	1	0.333333	0.5	1	1	0.25	0.25
339	0.333333	1	1	1	0.333333	0	0	0	0.333333	0.666667	0	0	1	0.333333	0.666667	0.666667	0	0.333333	1	1	0.333333	1	1	0	0	1	1	0.333333	0.333333	0	0	0	0	0.666667	1	0.333333	0	0	0.666667	0	0	0	0	0.333333	0.25	0.5	0.25	0.5	0.25
340	0	1	1	1	1	0	1	1	0	0	0.333333	1	0.333333	1	0.333333	0.333333	1	0	0	0.333333	1	1	0	0.666667	1	0.333333	0.333333	1	0	0	0.333333	0	0.333333	0	1	0.333333	1	1	0.333333	0.333333	1	0	0	0.666667	0.25	0.75	0.75	1	0.75
341	0	0.666667	1	0.666667	1	1	1	1	0.333333	1	0.333333	1	0.333333	1	0	0.666667	1	0	1	0.333333	1	0	0.333333	1	0.333333	0.666667	1	0.333333	0.666667	1	1	1	0.333333	1	0	1	0.333333	0	0.666667	0	0.333333	1	0	0.333333	1	1	0.75	1	1
342	1	0	0.666667	0.666667	0	0	0	0.333333	1	0.333333	0.666667	0.666667	1	1	0.666667	0	0.333333	0	0.666667	0.666667	0	0.666667	0.666667	1	0	0	1	0.333333	0.333333	1	1	0.333333	0.333333	0.666667	0	1	1	1	0	0.666667	0	1	0.333333	0.333333	0.5	0.5	0.5	1	0.5
343	0.333333	1	1	0	0	1	0	1	1	1	0.666667	1	0	0.333333	0.666667	0.333333	0	0	1	0.666667	1	0	0	1	0	0	1	0.333333	0.666667	0	0.333333	0.333333	0.666667	1	0.666667	1	1	0.666667	0	1	0.666667	1	0.333333	0.333333	0.5	1	0.5	1	0.25
344	0	1	1	0.666667	0	1	0.333333	0.333333	1	0.333333	0.666667	1	0.666667	0.333333	1	0.333333	1	1	0.333333	1	1	0	0	1	0.333333	0.666667	1	1	0.666667	1	1	0.666667	1	0	1	0	0.333333	0.666667	1	0	1	0.333333	0	0.666667	0.5	0.5	0.75	0.25	0.75
345	0	1	0.333333	0.333333	0.666667	1	1	0.333333	0.333333	1	0.666667	1	0	0.333333	0.666667	0	0.333333	1	0.666667	0	0.333333	1	1	1	1	0.333333	1	0	0.666667	1	0.333333	0.666667	0	0.666667	0	0.666667	1	0.333333	1	0	0	0.666667	1	1	1	1	0.75	0.25	0.5
346	1	1	1	0.333333	1	1	0	0.666667	0	0.666667	0	1	1	0.333333	1	1	0	1	0	0	0	1	0	1	0.333333	0	1	0.333333	0.333333	0.333333	1	0.333333	1	0.666667	0.666667	1	0	1	0	0	0.666667	1	0.333333	0.333333	0.75	0.25	1	0.5	0.75
347	1	1	0	1	1	0	0.666667	0.333333	1	0.333333	1	0	1	0.666667	1	0.333333	0.666667	1	0	1	0.333333	0	0	0	0	0	1	0.333333	0.333333	0.666667	0.666667	0	0.333333	0.666667	1	1	1	1	0.666667	1	0	1	0	0	1	1	1	0.25	0.25
348	0.333333	0.666667	0.666667	0	0	0.333333	1	0	0.666667	0.666667	0.666667	1	0	0.666667	1	1	0.333333	1	0	0	0	1	0.666667	0	1	1	1	0.666667	0	0.333333	1	0.333333	1	0.333333	1	1	0	0	1	0	0	1	1	1	1	0.25	0.75	0.25	1
349	0	0	1	0.333333	0.333333	1	0.333333	0	1	0.666667	1	1	0.333333	1	1	1	0	0.666667	0	0.666667	0.666667	1	0.666667	1	0	0	1	0.333333	0	0.333333	0	0.666667	0.666667	0	0.666667	0	0.333333	0	1	0.333333	1	1	0	0.666667	0.25	1	0.75	1	0.5
350	1	1	1	0	0	1	0.333333	0.666667	1	0.333333	0.333333	1	0.333333	0.333333	0	0.666667	0.666667	1	0	1	0	0	0.666667	1	1	0	1	0	0	0	0.333333	1	1	0	1	0.333333	0	0.333333	0	0.333333	0	0	0.333333	1	1	0.25	0.25	0.25	0.5
351	1	1	1	0.333333	1	1	0	0	1	0.333333	0.333333	1	0	0.666667	1	0.333333	0.666667	0	0.666667	0	0	0.333333	0	0.666667	0.333333	1	1	0	1	1	1	1	0.333333	1	0.333333	1	0.333333	0.333333	1	0.333333	0.333333	1	1	0.666667	0.25	0.75	0.75	1	0.25
352	0.333333	0.666667	0	1	0.333333	0.666667	0.666667	0	0.333333	1	0	1	0	0	1	0	0.666667	0.666667	0.333333	0.333333	0.666667	0	0	1	1	1	1	1	0.666667	0	0.333333	0	1	0.333333	0.333333	0.666667	1	1	1	1	0	1	0.666667	0.666667	1	1	1	1	0.25
353	1	1	0	0.333333	1	1	0	0	0.333333	0.666667	0	0.333333	0	0	0.333333	1	1	1	0	1	0	0.333333	1	0.666667	1	0	1	0.666667	0.333333	1	0.333333	0	0	0	0	1	0	0.333333	1	0.333333	1	1	0	0	1	0.25	0.75	1	0.25
354	0.666667	0	0.666667	1	0	1	1	1	0.666667	0	0.333333	1	1	1	1	0.666667	0	1	0	0	1	0.333333	0	0.333333	0	0.666667	1	0.333333	0.333333	0.666667	0.333333	0.666667	0.666667	0	0	0.666667	0.666667	0.666667	1	0	0	1	0.666667	0.666667	1	0.25	0.5	1	0.5
355	0	1	1	0.666667	0	0	0	1	1	1	0	0.666667	0.666667	0	0	0	0.666667	0	0.666667	0	0	0	0.666667	0	0.333333	0.666667	1	0.666667	0	0.333333	0	0.333333	1	0.333333	0.333333	1	1	0	1	1	0	1	0	0	1	1	1	1	0.25
356	0.666667	1	0.333333	0	0.333333	1	0	0.333333	1	1	1	1	0.333333	1	1	1	0	1	0	0	0.333333	0.333333	0	0.333333	1	0.666667	1	0	0	1	1	1	1	0	1	0.333333	1	0	1	0.333333	0.333333	0	1	0.666667	1	1	0.25	1	0.75
357	0	1	1	1	1	1	0	0.333333	0	0.666667	1	0	0.333333	0	0	0	0.666667	1	0	1	1	0	0	1	0	0	1	0.333333	0.333333	0.666667	1	0.333333	0.333333	0.333333	0.333333	0.333333	1	1	1	0	0	1	1	0.666667	0.25	0.75	1	1	1
358	0.333333	0.666667	1	1	0	0.666667	0.333333	0.333333	1	0.666667	0.666667	1	0.666667	1	1	0.666667	0	0	0.333333	0.333333	0.333333	0.333333	0.333333	1	1	0.333333	0.666667	0	0	0.333333	0.666667	0	0	1	0.666667	1	0.333333	1	0.666667	1	1	1	0	0.333333	1	0.5	0.5	1	0.25
359	1	0.333333	1	1	0	1	0.333333	0.666667	1	1	0	1	1	0.666667	0	1	0	0.666667	0.333333	0.333333	0	0.333333	0.333333	1	0.666667	0.666667	1	1	0.666667	0.333333	1	1	0.333333	1	0.333333	1	0	0	0.333333	0.333333	0.333333	1	0.333333	1	1	1	0.25	1	1
360	0	0	0	0	0.333333	1	0.333333	0	1	1	1	0.666667	0.333333	0	0	1	0.333333	1	0.333333	0.333333	0	0.666667	1	0.333333	1	1	0	0.333333	1	1	1	0	1	0.333333	1	1	0	0.666667	1	0	0	0.333333	0	0.333333	0.75	0.5	0.25	1	0.5
361	0.666667	0	0	0	0.666667	0	0.333333	0.666667	0.666667	0	0.666667	1	0.666667	0	0	0.666667	0.666667	0.333333	0.666667	0.666667	0	0.333333	1	1	0	1	0	0	0.666667	1	0.666667	0	0	0.666667	0	0.666667	0	1	1	1	0	0.666667	0	0	0.25	0.25	0.25	1	0.25
362	0	0.666667	1	1	0.333333	1	0.333333	1	1	0.333333	0	1	1	0	1	0	0	1	0	1	0	1	0	1	0.333333	0.333333	0.666667	0	0.333333	0	0	0.666667	1	0.333333	0.333333	0.666667	0.666667	0	0	0.333333	0.333333	1	1	1	1	0.25	1	1	0.25
363	0.333333	0	0.666667	1	0.666667	0	0.333333	0.666667	1	0.333333	1	1	0	0.333333	1	1	0	1	0	0	1	1	0	1	0.666667	1	0	0.333333	0.666667	0	0.333333	0	0.666667	0.333333	0.666667	0	0.333333	0.333333	1	1	1	0.333333	0.333333	0.666667	1	0.25	1	1	1
364	0.333333	0.333333	1	1	0.666667	0.666667	0	1	0	0.333333	0	0.666667	0	1	0.666667	1	1	1	0.333333	1	1	0.333333	1	0	0.666667	0	0	0.333333	0.333333	1	0.333333	0	0	1	0	1	0.333333	0.333333	1	0.666667	1	1	0	0.666667	1	1	0.25	1	1
365	0.666667	0.666667	1	1	0.333333	0.666667	0.333333	0	0	0.333333	0	1	0.333333	1	0.666667	0	0	0.666667	0.666667	0	0.333333	0.666667	0	0.333333	1	1	1	0.333333	1	0	0.333333	1	1	1	0.666667	1	0.333333	0.333333	1	0.333333	0.333333	1	0.666667	0	0.25	1	1	0.25	0.5
366	0	0.666667	1	1	0.666667	0	0.666667	0.333333	1	0	0	1	0.333333	0	0.333333	0.666667	0.666667	1	0.333333	0.333333	1	0	0.666667	1	0.666667	0	0.333333	0.666667	1	1	0.666667	1	1	0.333333	0	0.333333	0	0	0.666667	0.666667	0	0.333333	1	1	1	1	0.25	0.75	0.25
367	0	0	1	0.333333	0.333333	0	0	0.666667	0	0.666667	0.333333	1	0.666667	0.333333	1	1	1	1	0	0.333333	0	0.666667	0.333333	1	1	0.666667	1	0	1	1	0	0.666667	1	0.333333	0	0	0	0	0	0.333333	1	1	0.333333	0.666667	0.25	0.25	0.25	1	1
368	0	0.333333	1	1	0	1	0.333333	0.333333	1	0	0	0.333333	1	1	1	1	0.333333	1	0	1	0	0	0	0	0.666667	0.666667	1	0.333333	0	1	0.333333	0.333333	1	1	0.666667	0	0	1	1	0.333333	0.666667	0.666667	0	0.666667	0.25	0.25	1	0.25	0.5
369	1	1	0.333333	0.333333	0	0	0.666667	0	0.333333	1	1	1	0.333333	1	0.333333	0.333333	0.666667	0	0.666667	0.666667	1	1	1	0	0.666667	1	1	0	0	1	0.333333	1	1	0	0.666667	1	0.333333	0	0	0	0	1	0.333333	1	0.5	0.75	1	0.75	0.25
370	1	1	1	0	0	1	1	1	0	0	0.666667	1	0.333333	1	1	0	0.666667	0	0.333333	0	1	0.333333	0	0.333333	1	0	0.666667	0	1	0	0.666667	0	0	0	0.666667	0.333333	0.666667	0.333333	1	0	1	0.333333	0.333333	0	1	0.25	0.25	0.5	0.5
371	1	0.333333	1	0.666667	1	0.333333	0.666667	0	0.333333	1	0	1	0.333333	1	1	1	0.333333	1	0.333333	0.333333	0.666667	0	0	1	1	0.666667	1	0.666667	1	0.333333	0.333333	0	1	1	0.333333	1	0	0.333333	0	0.333333	0	0.333333	1	1	0.5	1	1	1	0.75
372	0.666667	0.666667	1	0.333333	1	1	1	0.333333	0.666667	0.333333	0	0.666667	0	0	0.666667	0	1	0	1	1	0.333333	1	0.666667	1	0.333333	1	0	0.333333	1	0	0	0	1	0	0.333333	1	0.333333	1	1	0.333333	0.333333	1	0	0	0.25	0.25	0.25	0.25	0.5
373	0.666667	1	1	1	1	0.333333	0	0	1	1	1	0.666667	1	0	1	1	0.666667	1	1	0.666667	1	0	0.666667	1	0	0	0	0.666667	0.666667	0.333333	0.333333	0.666667	1	0.333333	0.333333	1	1	1	1	0	0	1	0	0.666667	0.25	0.75	0.75	0.25	0.5
374	0.333333	1	1	0	0.333333	0.666667	0	0.666667	1	0.333333	0.333333	1	0.333333	0	0.333333	1	1	1	0	0	1	0	1	1	1	0.666667	1	0.666667	1	1	0.666667	1	0.333333	1	1	0	0	0.666667	0	0	0.666667	1	0.666667	0.666667	1	0.25	0.5	1	0.25
375	0.666667	0.333333	1	1	0.666667	1	1	1	1	0	1	1	0.333333	0	0	0.333333	0	1	0.666667	1	1	0.666667	1	0	1	1	1	0	0.666667	0	0	0.333333	0.666667	0.333333	1	1	0.333333	0	0	1	0.666667	1	0.333333	1	1	0.5	0.5	0.25	1
376	0.333333	0	0.666667	0.333333	0.666667	0	1	0	0.666667	0	0	0	0	0	1	1	0.333333	0.666667	0	0.666667	1	0.333333	0.666667	0	0.333333	0.333333	0	0.666667	0.666667	1	1	1	0	0.333333	0.333333	0.666667	1	1	1	0.666667	1	1	0	0	0.5	0.5	0.25	0.75	0.75
377	0.666667	0.333333	1	0.333333	0	0	1	0	1	0	0	1	0.333333	0.333333	1	1	1	0.333333	0.666667	1	1	0.333333	1	0.333333	1	1	0.333333	0.666667	0.666667	1	0.666667	0.666667	0.666667	0	1	1	0	1	0	0	0.666667	0	0.333333	0.666667	0.25	0.5	0.25	0.25	0.25
378	1	0	1	0	0.666667	1	0	0.333333	1	1	0.666667	1	0.666667	1	0	0.333333	1	0	0.333333	0.666667	1	1	0.666667	1	0	1	0.333333	0.333333	0.666667	1	1	1	1	0.333333	0.333333	1	0.333333	0.333333	1	0	1	1	0	0.666667	1	0.5	0.75	0.25	0.5
379	0.666667	0.666667	1	1	1	1	0.333333	0.666667	0.666667	0	0.666667	0	0.666667	0	0	0.666667	1	0.333333	0.666667	0	0.333333	0.333333	0.666667	1	0	0.333333	0	0	1	1	0	0	1	0.666667	0	0.666667	1	1	0.333333	0.333333	0.333333	1	0	1	1	0.25	0.75	0.75	0.75
380	1	1	0.333333	0	0	0.333333	0	0	1	0.666667	0	0	0.333333	0	0	0	0	0	0	1	1	0.333333	0.666667	1	0.333333	0.666667	1	1	0.666667	0.666667	1	1	1	0	0	1	0	0	0.333333	0.333333	0.666667	0.666667	0	1	0.75	0.5	0.5	1	0.75
381	0.333333	0.333333	1	1	1	1	0	0.333333	0	0	0.333333	1	0	0.666667	0	1	0.666667	1	0.666667	1	0	0.333333	0.666667	0	1	1	0	0.666667	0	0	0.666667	0	0	0	1	1	0.666667	0	0	0.333333	0	1	0.333333	1	1	0.5	1	1	0.25
382	0.333333	0.666667	1	0	1	1	0.666667	1	1	0	0.666667	1	0.333333	0	0.333333	0	0.666667	1	0	1	0.333333	0.333333	0.666667	0	1	0.666667	0	0.666667	1	1	0	1	1	0	0	0	0	0	1	1	1	1	0.333333	0.333333	1	0.5	0.75	1	0.25
383	0	1	1	0.666667	0	0	0.333333	0	0	0	1	0	1	0	0.666667	0.666667	0	0.333333	0.666667	0	0	1	1	1	0.333333	0	0.666667	0.333333	0.666667	0.666667	0	1	0	0.666667	0	0	0.333333	0.666667	0	0	0	1	0.333333	0.666667	1	0.75	0.25	0.25	0.5
384	0	1	0	0	0.666667	1	0.333333	0.333333	1	0	0.333333	0	1	1	0.333333	1	0.666667	0	1	0.666667	0	0.666667	1	1	1	0.666667	1	0.333333	1	1	1	1	0	0.333333	0.666667	0	1	0.666667	1	0.333333	0.666667	1	0	0	0.5	0.75	0.25	0.5	0.5
385	0	0.333333	0	0.333333	1	0.333333	1	0.666667	0	0.666667	0	0	0.666667	0	0.333333	0.666667	0.333333	1	0.333333	0	0.333333	1	1	0	0.333333	0.666667	1	0	0.666667	1	0.666667	0	0.333333	0	0	0.333333	0	1	1	0	0	1	0.333333	0	0.5	1	0.5	1	0.5
386	1	0.666667	1	0	0	1	0	0.333333	0.333333	1	0	0.666667	1	0.666667	0.666667	1	1	1	1	0.333333	1	0.333333	0.333333	1	0	0	1	0.333333	0.333333	0	0.666667	0.333333	0	0.666667	0	1	0.333333	1	1	0.666667	1	0	0	0.666667	0.75	0.25	1	0.25	0.75
387	0.666667	0.666667	1	0	0	1	0.333333	0.333333	1	0	1	0	0.333333	1	0.333333	1	1	1	0	1	0	0.666667	0	0.666667	1	1	1	1	0.666667	1	1	0	1	0	0.666667	1	0.666667	0.666667	0	0.333333	0	1	0	0.333333	1	1	1	1	0.5
388	0.333333	0.666667	0	0	1	0	0.333333	1	0.333333	0.333333	0.333333	1	1	1	1	1	0.333333	1	0.333333	1	0	0	0	0.333333	0.666667	0.666667	0	0.333333	0.666667	1	0	0	1	0.333333	0.666667	1	0	0.333333	1	0.666667	0	0.333333	1	0	1	0.5	0.75	0.25	0.25
389	0	0	1	0.333333	0.333333	1	0	0.333333	0.333333	0.333333	0.333333	1	0	1	1	1	1	1	0	1	0	0.666667	0	0	0.333333	1	1	0	0	1	0.333333	0.333333	1	0	0.333333	1	1	0	0.666667	1	0	0.666667	0	1	0.75	0.25	0.75	1	0.5
390	1	0	1	0	1	0.333333	0.666667	0.666667	0	0	0.333333	0	0.333333	0.666667	1	0	1	1	0	0.666667	1	0.333333	0.666667	0	0.333333	0.333333	0	0.333333	0	1	0	1	0	0.333333	1	1	0	0.666667	1	0.666667	1	1	0	0.666667	1	1	0.75	1	1
391	1	0	1	0.333333	1	0	0	0.333333	1	0.333333	1	0	0	0	1	0	0	0.333333	0	0.666667	0.666667	0.333333	1	0.666667	0	1	1	0	0.666667	1	0	0.666667	0	1	1	0.666667	0.333333	1	0	0.333333	0	0.666667	0	0	1	0.5	0.25	1	0.5
392	0	0	1	0.333333	0	0.666667	0.333333	0	0	1	1	0.333333	1	0.666667	0	0	0	0	1	0.333333	0.333333	1	0.333333	0.333333	0	0	1	0.333333	0.666667	1	0	0.666667	1	0	0	0.333333	0.666667	0	1	0.333333	0	0.333333	0.666667	1	0.25	0.75	0.75	0.25	0.5
393	1	1	0.666667	0	0	1	1	0	0.666667	0	0.666667	0	0.333333	1	0	0.666667	0.666667	1	0	1	0	0.666667	1	1	0.333333	0	1	0	1	1	0.333333	0	1	0	0.333333	1	0.333333	0	0	0	1	1	0.333333	0	1	0.75	0.5	1	0.25
394	0	1	0	0.666667	0	0.333333	0.333333	0.333333	1	0.666667	1	1	0	0	1	0.333333	0	0.666667	1	0.666667	1	1	0.666667	0	0	1	0	0.333333	0	0.666667	0.666667	1	1	0.333333	0	0	0	0	0	0.666667	1	1	1	0.666667	0.25	0.25	1	0.25	0.75
395	0	1	1	0	0	0.333333	1	0.333333	0.333333	0.666667	0.666667	1	1	0.333333	0.333333	1	0	1	0.333333	1	0.333333	1	0.333333	0.333333	1	1	0	0.333333	0.666667	0.666667	0	1	0	0.333333	0.666667	1	1	1	1	0.333333	0.666667	0.666667	0	0.666667	1	0.25	1	1	0.25
396	0	1	0	0.666667	1	0	0.333333	0.333333	0	1	0.333333	0.333333	0.333333	1	1	1	1	0.666667	1	1	0.666667	0	1	0.333333	0	0.666667	1	0.333333	0.333333	0	1	0.333333	1	1	0.333333	1	0.333333	0.333333	1	1	0.333333	1	1	0.333333	1	1	0.5	1	0.5
397	0	1	1	0	1	0.333333	0.666667	0.666667	1	0.666667	1	0	0	1	0.333333	0	0.333333	0	0	0	0.333333	1	0.333333	1	0.333333	0.333333	1	0	0	0	0	0	0	1	0.666667	0.666667	1	0.666667	1	1	0	1	1	0	0.75	0.25	0.75	0.5	0.25
398	0.333333	0	1	0.333333	1	0.333333	0.333333	1	0	0	0.666667	1	1	0	0	0.666667	0	0	1	0	0.666667	0	0.333333	0	0.666667	0.666667	1	0	0	0	0	0	0.333333	1	0.666667	1	0.333333	1	1	1	0	0	1	0.333333	0.25	1	1	0.75	0.25
399	0.666667	0.666667	1	1	0.666667	0.666667	1	0	0	1	0	0.333333	1	0	1	1	0	0	1	1	1	1	1	0.666667	1	1	1	0.333333	0.333333	1	0.333333	1	0	0	0	0.666667	1	1	0.333333	1	0	0.666667	1	0	0.25	0.5	1	1	0.5
400	1	1	0	1	1	0	1	0	0.333333	0.666667	0.333333	0.666667	1	0.666667	0.666667	0	0	0.666667	0	0	0.666667	1	0	0	1	0	0.666667	0	0	0.333333	1	1	1	1	0	0.666667	1	0.666667	0.666667	0	0	0	1	1	0.25	1	0.75	0.25	0.25
401	0	0.333333	0.666667	0.666667	1	0	0.333333	0.666667	0.666667	1	0.333333	0	0.666667	0.666667	0.666667	1	1	1	0.333333	1	0.666667	0	0.666667	0	0.333333	1	0.666667	1	0	0.333333	0	0.666667	1	0	0	1	0.333333	1	1	0	0	0	0.666667	1	1	0.25	0.5	0.25	0.25
402	0	0	0.666667	1	0.333333	0.333333	1	0.333333	0	0.333333	0.666667	0	0	0.333333	0	0.333333	0	1	1	0.666667	0	0	0	0	0	0	1	0.666667	0	0.333333	1	1	1	1	0	0	1	1	1	0	0.666667	0	0.333333	0.666667	0.25	1	0.25	1	1
403	0	0	0.666667	0.666667	0	0.666667	0	0.333333	0	0	0.333333	1	0	1	1	1	0.333333	0	0.666667	0.666667	0.666667	0.666667	1	1	1	0.333333	0	0.666667	1	0	1	1	0.333333	1	1	0	1	1	0	0.666667	0	0.333333	0	0.333333	0.5	0.25	0.5	0.5	1
404	0	0	1	0	0.333333	0	0.333333	1	0.666667	0	0.333333	0.666667	1	0.333333	0	0	0.333333	0	1	1	0.333333	1	1	0.666667	0	0.333333	0.333333	1	0.333333	0	1	0.333333	0	1	0.333333	0	0	1	1	1	0	1	1	0.333333	0.25	0.25	1	0.25	0.25
405	0	0.333333	0	0	1	0.333333	0.333333	0	0	0.333333	1	1	1	1	0.666667	1	0	0	0.666667	0	0.333333	0.666667	0.333333	0.666667	1	1	1	0	0.666667	0	1	0	0	1	1	0.333333	1	0	0.333333	0.333333	0	1	1	1	1	1	0.25	0.5	0.75
406	1	0	0.333333	0.333333	1	0	0.333333	0	0.333333	0.666667	0	0.666667	1	1	0.666667	0	0	0.333333	0.666667	0	1	1	1	0.333333	1	0	0.666667	0	0.333333	0.333333	0.666667	1	0.333333	0.666667	1	0.333333	0	1	0.333333	0.666667	1	1	0.333333	1	1	0.5	1	1	1
407	0.666667	0	1	0.333333	0.333333	0.333333	1	0	0.333333	1	0	0	1	1	0.666667	0.666667	0	0.333333	0.333333	0	0.333333	0.666667	1	0	0	0.333333	0.333333	0.333333	1	0	0.666667	0	0.333333	0.666667	0.666667	1	1	1	0.333333	1	0	1	0	0.666667	0.25	0.25	0.5	1	0.25
408	0.333333	0	0	0	0	0.666667	1	1	0	0	0.666667	0	0	1	0.666667	0.666667	0.333333	0.333333	0	0	1	1	0	0.333333	0	0	0.333333	0.666667	0	0.333333	1	1	0	1	1	0.333333	1	1	0	0	0.666667	0.333333	0	0.333333	1	1	1	0.75	0.75
409	0.333333	0.333333	0	0	1	0	0	1	0	0	0	0	0	1	0.666667	0.666667	0	0.333333	0.666667	0	0	0	1	1	1	1	0.666667	0	0	0.333333	0	1	0.333333	1	0.666667	0.666667	0	0	0.666667	0.333333	0	0.333333	0	0.666667	0.25	0.25	0.25	1	1
410	1	1	1	0.333333	0	0	0.666667	0	0.333333	1	0.666667	0	0.333333	1	1	0.333333	0	0.333333	0.666667	1	1	1	1	1	0	0	0	0.333333	0	0.333333	1	0	1	0	0	1	1	1	0	1	1	1	0	1	0.25	0.25	0.75	1	0.5
411	1	1	0.666667	1	1	0	0	0.666667	0.666667	0	1	0	0	1	0	0.666667	1	1	0.666667	0	0.333333	1	0	1	0.333333	0.333333	0.666667	1	0	1	0.333333	0.666667	0	0	0.666667	0	0	0.333333	0	0	0.333333	1	0	0	0.5	1	1	1	0.25
412	0	0	0	0	1	0.333333	0.333333	1	0	0.333333	1	0.333333	1	1	0	1	0.333333	0.333333	1	0.333333	1	1	1	1	1	0.333333	0.333333	0.666667	0.666667	0.666667	0.666667	1	1	0	0	0.666667	0	1	1	0.333333	0.666667	0	0.333333	1	0.25	0.5	0.5	1	0.5
413	0	1	0	1	0	0.666667	0.666667	0.666667	0	0.666667	0.666667	0	0	0	0.666667	0	0.666667	0	0.333333	0.333333	0	0.333333	0.333333	1	0.666667	1	1	0.333333	1	0.666667	0.333333	0.666667	0	0.333333	0.666667	0.333333	0	1	0	0	1	0	0.666667	1	1	0.25	0.75	0.25	0.5
414	0.666667	1	0.333333	1	0.666667	1	1	1	1	0.333333	1	0	0.333333	0.333333	1	1	0	1	1	0.333333	0.333333	0	1	0.666667	0.666667	0	0.333333	0	0.333333	1	0	1	0.666667	0	0.333333	0	0.666667	1	0.666667	1	1	1	0	0	0.5	0.75	0.5	0.5	1
415	1	0.333333	0.333333	1	0.666667	0	1	1	1	0	0	0.666667	0.666667	0.666667	0.666667	0.333333	0	0	1	0.666667	1	0	0	1	0.333333	0.666667	0.666667	0.333333	1	0	0.333333	0.333333	1	1	0.666667	0	0	1	0	0.666667	1	0.666667	0.666667	1	0.25	0.25	0.75	1	0.25
416	1	0.333333	1	0	0	1	1	1	1	0.333333	0.666667	1	0	1	0	0.333333	0	0.333333	0	0.333333	1	0.333333	1	0.333333	0.666667	0.666667	0	0	1	0.333333	0.333333	1	0.333333	0.666667	1	1	1	0.666667	1	0.666667	0.666667	0	0	1	1	0.25	1	0.25	0.25
417	0.666667	1	1	1	0	1	1	0.333333	1	0.333333	0	0.333333	0.333333	0.333333	1	0.666667	0	0.333333	1	0.333333	0.333333	0.666667	1	1	0.333333	0.666667	1	0	0	0.333333	1	0.333333	1	0.333333	0	0	0.666667	0.666667	0	0.333333	0	0.666667	0.666667	0	0.75	1	1	0.5	0.75
418	1	1	1	0.333333	1	1	1	0.333333	1	0	0.666667	0	0.666667	0.666667	0.333333	0.333333	0	1	0	0.333333	0	0.666667	0.333333	1	0	0	1	0	1	0.666667	1	0	0.666667	0.666667	0.333333	1	0	1	0.333333	0.333333	1	0.333333	0.666667	0	0.5	0.25	0.25	0.25	1
419	0.666667	0	0	0	0.333333	0.666667	0.333333	0.333333	0	0	0	1	0	0	0.333333	0	0	0	0.666667	0.333333	0.333333	1	1	1	0.333333	0.666667	1	0	0.666667	0.333333	1	1	1	0.333333	1	0.666667	1	0	1	0.333333	0.666667	0	0	0	0.5	0.75	0.25	0.5	1
420	0.333333	0.333333	0.666667	0.333333	0	0.333333	0.666667	1	0	0.333333	0	0	0	0.333333	1	0.333333	1	0	0.333333	0.666667	0	0.333333	0.666667	0	0.333333	0.333333	0	0.333333	0.333333	0	0.333333	0.333333	1	0	0.333333	1	0.666667	1	1	1	0	0.666667	0	0.666667	0.25	1	0.25	0.25	0.25
421	0	0.333333	0	0.333333	0	0.333333	1	0	1	1	1	0	0	0	0	1	1	0	1	1	0.666667	1	1	1	0	0	1	0	0.333333	1	0.333333	0.666667	0.666667	1	0.666667	1	0	1	1	1	1	0	0	0.333333	0.25	0.5	0.75	0.5	0.75
422	0	1	1	1	1	1	0.333333	0	0.333333	0.333333	0	1	0	1	1	0	0	1	0	1	0	0	0	1	0.666667	0.666667	1	0.666667	1	0.666667	1	0.333333	1	1	1	1	0	1	0	0.666667	1	0.666667	1	0.666667	1	1	1	1	0.75
423	1	1	1	0	0	0	0	0	0	0.666667	0	0.333333	1	1	1	1	1	0.666667	0.666667	0	0.666667	1	0.666667	1	1	1	1	0.333333	1	0.333333	0.666667	0.666667	0	0	0	0	0	0.666667	1	0	1	1	0.333333	1	1	0.5	1	1	0.25
424	1	1	1	0.666667	0	0	0.333333	1	0	0.333333	0	1	0	0	1	0.333333	0.333333	0	0	0	0	0.333333	1	0.666667	1	0	0.666667	1	0	0.666667	0.333333	0	0	0.333333	0.333333	0	0	0	0	0.666667	0.666667	0	0	1	1	1	1	1	0.75
425	1	0.333333	1	0	0.333333	0.333333	1	1	0.333333	1	0.333333	0.333333	1	1	0.333333	0	0.333333	1	1	0	1	0	0	0	0	0	0	0.333333	0	1	1	0	0	0	0.666667	1	0	0.666667	0.666667	1	0	0.666667	1	0	0.75	0.25	0.75	1	1
426	0	0.333333	0.333333	0.666667	0.333333	1	1	1	1	0	1	0.666667	1	1	0	0.666667	0	0	0.333333	0.666667	0.333333	0.666667	1	1	0	0	1	0	0	0	1	0	0.666667	0.333333	0.333333	0	0.666667	0.333333	0	1	0.333333	0	0	0	1	0.5	0.5	0.75	1
427	1	0	0	0.333333	0.333333	0.333333	0.666667	0	0.333333	1	1	0	1	1	1	0.666667	0.333333	1	0.333333	1	1	0	0.666667	0	0	0	0.666667	0.666667	0.666667	0.666667	1	0	1	1	0	1	1	0	0	0.666667	1	0.666667	0	0	1	1	0.25	0.25	0.5
428	0	0.333333	1	1	0	0	1	1	1	1	0	0.333333	0	0.666667	0.666667	0	1	0.333333	0.333333	0	0	0.666667	0	0	0	0.666667	0.666667	0	0.666667	0	1	0.666667	1	1	0	0	0.666667	0.333333	1	0.333333	1	0	1	1	0.25	0.5	0.5	0.75	0.5
429	1	1	0.666667	0	0	1	1	0	0.333333	0	1	1	1	0	0.333333	1	1	1	0	1	0	0.333333	0.333333	1	1	0.333333	0.333333	0.666667	0.333333	1	0	1	0	0.666667	0.333333	0.666667	0.666667	0.666667	0	0.666667	0.666667	0.666667	0	0	1	0.75	0.5	0.75	1
430	1	0	0.333333	1	0	0	0	0.333333	0	1	0	0	1	0.666667	0.666667	1	1	1	1	0.666667	0.333333	0.666667	0.333333	0.333333	0	0.333333	0.666667	0	0	1	0	0.333333	0.666667	0	0	0.333333	0	0	0	0	0.333333	0.666667	0.333333	0.666667	0.5	0.25	0.25	1	1
431	0	0.333333	0.333333	0	1	1	0	0.333333	0	1	1	0.333333	1	0.333333	1	1	1	0	0.666667	1	1	1	0.666667	1	1	0	0	0.666667	0	0	0	0.333333	0.666667	0	0.333333	0.333333	0	0.666667	0	0	0.333333	0.666667	0	0.333333	0.25	0.5	1	0.75	1
432	1	0	0.666667	0.666667	1	0.666667	1	0.666667	1	0	0.333333	1	0	1	1	0.666667	0.666667	0	0	0.333333	0.333333	0.333333	0	0	0	0	0.666667	1	1	0.333333	1	0.333333	0	0.333333	0.333333	0	0	0.666667	0	0.666667	0	0	0	1	0.25	1	0.25	0.25	1
433	0.333333	1	0.666667	0	1	0.333333	0.333333	0.666667	0	0	0.333333	0.666667	0.333333	0.333333	1	0	0	0.333333	0.333333	0.666667	0	0	0.666667	1	0.333333	0.333333	0	0	0	0.333333	0	0.666667	0	0.333333	0	0.666667	0.333333	0.666667	0.666667	0.666667	0.666667	0	0.333333	0.666667	0.5	0.75	0.75	0.25	0.5
434	0.333333	0.333333	0	0.333333	0.333333	0	0.666667	0.666667	0	0	0	0.333333	0.666667	0.666667	0	0.666667	0.666667	1	0	0	0	0.333333	1	1	0.333333	0.333333	1	1	0.666667	1	1	0.666667	1	0.333333	0.333333	0	0	0	1	0.333333	1	0	1	0.666667	1	1	0.5	0.5	1
435	0	0	0	0.333333	0.666667	0.666667	0	0	0.333333	0	0	0.333333	1	1	0	0	0	1	0	0.666667	0	0.666667	0.666667	1	0.666667	0.666667	0.333333	0.666667	0.666667	0.666667	0	0	0.333333	1	1	1	0.333333	0	0	0.333333	0.333333	1	0	0.333333	0.75	0.5	0.5	1	0.5
436	0.333333	0	0	0	0	0.666667	0	1	0	0	0	0	0.666667	0.666667	0	0	0.333333	0.666667	0.666667	0	0.333333	0.666667	0	0.333333	0.666667	0	1	0.333333	0.333333	0	1	0	0.666667	1	0.333333	0.333333	0	0	0	0.666667	0.333333	0.666667	0.666667	0	0.25	0.5	0.75	0.75	0.25
437	0.333333	0.333333	1	0	0	0	0.333333	0.333333	1	0.333333	0.333333	0	0	0.333333	0	0	0	0	0.666667	0.666667	0	0.333333	1	0.666667	0.666667	0.666667	0	0.333333	0	1	0.333333	0.666667	1	1	0.333333	0.333333	1	0	0.666667	1	1	1	1	0	0.75	1	0.25	1	0.25
438	0.666667	0.666667	0	0.333333	0.666667	0.666667	0.333333	0.666667	1	0.333333	0	0.666667	0.666667	1	0.333333	0	0	0.666667	1	0.333333	0.333333	0.333333	0.333333	1	0.333333	0	1	0	0.666667	0.666667	0.666667	0	0	0.333333	0	1	0.333333	0.333333	1	0	1	0	0.333333	1	0.5	1	0.5	0.5	0.5
439	0.333333	0.333333	1	0.333333	0.666667	1	0.333333	0	1	0	0.666667	1	0	0	0	1	1	1	0	0.333333	0	1	0.666667	1	0	0	1	0.666667	0	0.333333	0.333333	0.333333	1	0	0.666667	0	0	0.333333	1	0.333333	0	1	1	0.666667	1	0.5	0.25	0.75	0.25
440	1	0	1	0.666667	0.666667	0	0.666667	1	0	0.666667	0.333333	0	1	1	0.666667	1	0.666667	0.333333	0.333333	0	0.666667	0.333333	0.333333	0	0.333333	0.333333	0	0.666667	0.666667	1	0.333333	0	1	0.333333	0.333333	1	0	0	1	1	1	0.666667	0.666667	0.333333	1	1	0.5	0.5	0.5
441	0.666667	1	0.333333	0	0	1	0.666667	0.333333	1	0.333333	0.333333	0.666667	0	0.333333	0.333333	0	0.333333	1	0.333333	0.333333	0.333333	0	0.333333	0	1	0.666667	0	0	0.666667	0	0.333333	0.666667	0	0.333333	0.666667	1	1	0.666667	0	1	0.666667	0	0.333333	0.666667	0.25	0.5	0.75	0.25	1
442	0.666667	0.666667	0	1	0.666667	0	0.666667	0.333333	1	0.333333	0	0	0.333333	1	1	1	0.666667	0.333333	0.666667	0.333333	1	0.333333	0.333333	1	0.666667	0.333333	0.666667	0	0.333333	0.333333	0	0.333333	1	0.333333	0.333333	1	1	0.666667	1	0.333333	0	0	0.333333	0	1	0.5	0.25	1	0.75
443	0.333333	0.666667	0	0.333333	0.666667	0	0	0.333333	0.333333	0	1	0	0	1	1	0.666667	0	0.333333	0.333333	0	1	0.666667	0	0.333333	0.666667	0	0.333333	0	0	0.333333	0	0	0.333333	0.333333	0.333333	1	1	0.666667	1	0.666667	0.333333	0.666667	0	1	1	0.25	0.75	0.25	0.25
444	0.333333	0	1	0.333333	0	0	0	1	0.333333	0.333333	0.666667	1	0.666667	0	0.666667	0.666667	0.333333	0.666667	0.666667	0.333333	0.333333	1	0	1	1	0.333333	0.666667	0	0	0.333333	0.666667	0.333333	0.666667	0	0.666667	1	0	1	1	0.666667	0.666667	0	0.666667	0.666667	1	0.25	0.25	1	1
445	0.666667	0	0	0.333333	1	0.333333	1	1	1	0.333333	0.333333	1	0.666667	0.666667	0.666667	0.666667	0.333333	1	0	0.666667	1	0	0	0	0.333333	0.333333	1	0	0	0.333333	0.333333	0	0.333333	0.333333	0.333333	0	0	0	1	1	1	1	0.333333	0.333333	1	0.5	0.25	1	0.5
446	0.333333	0	0.333333	0.333333	0	0	0.333333	0.333333	1	0	1	1	0	0	0.333333	0.333333	0	1	0.333333	0.333333	0.333333	0.666667	0.333333	0.666667	0.333333	1	1	0	0.666667	0	0.333333	0.666667	0	0	1	0.333333	0.666667	1	0.666667	0	0	0.666667	0.666667	1	0.25	0.5	1	0.75	0.75
447	0.333333	0.666667	1	1	0.333333	1	0.666667	1	1	1	1	0.666667	0.333333	0.333333	0	0	0.333333	1	0	0.333333	0	0.333333	1	0.333333	0	0.666667	0.333333	0.666667	0.666667	0.666667	0	0.333333	0	0.666667	1	1	0.666667	0	0	0.666667	0.666667	0	0.333333	0	1	0.5	0.5	0.5	0.75
448	1	1	1	0.333333	0	0	1	1	1	0	0.666667	1	0	0.666667	1	0.333333	1	0.333333	0.333333	1	0.666667	0.666667	0.666667	0	0.666667	0.333333	1	0.333333	0	1	0.333333	0	1	0.666667	0.666667	0.333333	0.666667	0	0.333333	1	1	1	0.333333	0	1	0.25	0.25	1	1
449	1	0.333333	1	0.333333	0	1	0.666667	0	0.333333	1	0.333333	1	0.333333	1	1	0.333333	0	1	0.333333	0.333333	1	0.333333	1	0	0.333333	0.333333	0	0	0.666667	0	0.666667	0.333333	1	0.666667	0.666667	0	0	0	0	0.333333	0	1	0.333333	0	1	0.5	0.25	0.25	0.75
450	1	0.666667	0	0.666667	0.333333	0.666667	1	0.666667	0	0	0.333333	1	1	0.666667	0	0	0.333333	0	0.666667	0.666667	1	0.333333	0.666667	0	0	0.666667	0	0	0.333333	0	0.333333	0.333333	0	0	0	1	1	0.666667	1	0.666667	0.666667	0	0.333333	0.666667	0.5	0.75	0.75	0.25	0.25
451	0.666667	0.666667	1	0	0	0.333333	0	0	0.333333	0.333333	0	0.333333	0	0	0	0	0	0.333333	0.666667	0.666667	0	0	0	0.333333	0	0	0.333333	0.666667	0	0.333333	0.333333	0	1	0.333333	0	1	0.333333	0	0	0.333333	1	0.333333	0.333333	0	1	0.25	0.25	0.25	0.5
452	0.333333	0	1	0.333333	0	0.333333	0.333333	0	0.333333	0	0.333333	0.333333	0	0	0.666667	0	0	1	0.333333	0.666667	0	0.666667	0	0.333333	0.666667	1	0.333333	0.333333	0	0	1	1	1	0.333333	0	1	0.333333	0	1	0.333333	0	0	0.666667	0.666667	0.75	0.25	0.25	0.5	0.5
453	0.333333	0.333333	0.333333	0.333333	0	1	1	0.666667	0	0.333333	0.666667	0.666667	0.666667	1	0	0.333333	0.333333	0	0.333333	0	0.333333	0	0	1	0.333333	0	0	0.666667	1	1	1	0.333333	0	0.333333	1	0	0	0	0	1	1	0.666667	0	0	1	0.25	0.5	1	0.25
454	0	0.333333	0	1	0	0.333333	0.333333	0.666667	0	1	0.333333	1	0	0.333333	0.666667	1	1	0.333333	0	1	1	0	0.666667	0.666667	1	0	0.666667	0	1	0.333333	1	0.666667	1	0	1	0.666667	0.333333	0.666667	0.666667	0	0.333333	0.333333	0.333333	0	0.25	0.25	1	0.5	1
455	0	0.666667	1	1	0	0.333333	1	0	0.333333	0.666667	0.666667	1	0.333333	0.333333	0	0	0	0.666667	0.333333	0	0	0.666667	0.333333	0.333333	1	0	0.333333	0	0.666667	0.666667	0.666667	1	1	0	0.333333	0	1	1	1	1	0	0	1	1	1	0.25	0.5	1	1
456	1	1	0	0.333333	1	1	0	0	0.333333	1	1	0	0.333333	1	1	0	0.333333	0	0.333333	1	0	0.333333	1	0	1	0	0	0	0.333333	0	1	0.333333	0.666667	0.666667	0	0.333333	1	0.333333	0.666667	0.666667	0.333333	0.333333	0.333333	0.333333	0.75	0.75	0.25	0.75	0.5
457	0.666667	0.333333	0	0.333333	0.333333	0.333333	1	0	0.666667	0	0.333333	0.666667	0	0.666667	1	0	0.333333	0.333333	0	0.666667	0.333333	0.666667	0.666667	0.666667	0	1	1	0	0.333333	0.333333	0.333333	0.333333	0	0	0.333333	0	0.333333	0.666667	1	0	0	0	1	1	1	1	1	1	0.25
458	0	0	0	0.333333	0.333333	1	1	1	1	0	0	0	1	1	1	0.333333	0.333333	0	0.666667	1	0	1	0	0.666667	0.333333	1	1	0	1	0	0.333333	0.333333	1	1	0	0	0	0	0	0	0	0	0	0
[truncated: 11 more columns]

## Sheet: 方差归一化
DataPoint	1	2	3	4	5	6	7	8	9	10	11	12	13	14	15	16	17	18	19	20	21	22	23	24	25	26	27	28	29	30	31	32	33	34	35	36	37	38	39	40	41	42	43	44	45	46	47	48	49
1	1	0	0.889938	0.889938	1	1	0.0366873	1	0.889938	1	0.0366873	1	0.889938	1	0.889938	0.889938	1	1	0.889938	1	0.889938	1	0.889938	1	0.889938	0	0.889938	1	0.889938	0	1	0	1	0	0.889938	1	0.0366873	0	0	0.889938	0.889938	0.0366873	0	0.0366873	0	0.307944	0.346028	0.0126949	0.346028
2	1	0	1	1	1	1	0	0.0366873	0.0366873	1	0	0.889938	0.889938	1	1	1	0.889938	1	0	0	0.889938	1	0	1	0.0366873	0	0.889938	0.0366873	0.0366873	0.889938	0	0	0.889938	0	1	0.889938	1	0.0366873	0.0366873	0.889938	0.0366873	0.889938	0.889938	0	0	0.346028	0.307944	0.307944	0.0126949
3	1	0.0366873	0.889938	0.0366873	0	0	0	0.889938	0.0366873	0.0366873	1	0.889938	0.0366873	0.0366873	0	1	0	0	0.889938	0.0366873	0.0366873	0	0	1	0	0	0.889938	0.0366873	0.889938	0	1	0.0366873	0.0366873	0.889938	0.889938	0.889938	0.889938	0.889938	0.0366873	0.889938	0.889938	1	0.889938	0.889938	0.346028	0.346028	0.346028	0.346028	0.307944
4	0.889938	0.0366873	0.0366873	0.889938	1	0.889938	0	1	0	0.889938	0.0366873	0	0.889938	0.889938	0.0366873	0.889938	0.889938	0.889938	0.889938	0.0366873	0	0	0.0366873	0.889938	0.0366873	0.889938	0	0.889938	0	1	0	0.889938	0.889938	0.889938	1	0.889938	1	0	1	0.889938	0	0	0.0366873	0.889938	0.307944	0.0126949	0	0.307944	0.307944
5	0.889938	1	0.889938	0	0	1	0.0366873	0	0.0366873	0.889938	0	0	0.889938	1	0	0.0366873	0.0366873	0.0366873	0	0.0366873	0	0	0.0366873	0.889938	0.0366873	0.0366873	0	0.889938	0.0366873	0.0366873	0.889938	0.889938	0	0.0366873	1	0.0366873	0.889938	0.0366873	0	0.0366873	1	1	0.0366873	1	0.346028	0	0	0.307944	0
6	0.0366873	0	0.0366873	0.0366873	0.889938	1	0.0366873	0.0366873	0	0.0366873	0.0366873	0.0366873	0.889938	0.0366873	0.889938	0.0366873	0.889938	0.0366873	0.0366873	1	1	0.0366873	0.889938	1	0.0366873	0	1	0	0.889938	0.889938	0	1	0.0366873	1	0	0.0366873	0.889938	1	0	0	0.0366873	0.0366873	0.889938	0.889938	0	0.307944	0.0126949	0.307944	0.307944
7	0.0366873	0.0366873	0.0366873	0.0366873	0.889938	0	1	0	0	0.889938	0	0	0	0	0	0	1	0	1	0.889938	1	0	0	0.889938	0	0.889938	1	1	0.0366873	0.0366873	0.0366873	0	0.889938	0.889938	0.889938	0.889938	0.0366873	1	0.0366873	0	0	0.889938	1	0.0366873	0	0.0126949	0.307944	0.346028	0.0126949
8	0	0.0366873	0	1	0.889938	1	1	0.0366873	0.0366873	0.889938	0	0.0366873	0.0366873	0	0.889938	1	0.889938	1	0	0.0366873	1	0	0.0366873	0.889938	0.889938	0.889938	0.0366873	0.889938	1	0.0366873	0.0366873	0.0366873	0.0366873	0.0366873	0.889938	1	0.0366873	0.889938	0.0366873	0	0	1	1	1	0	0.346028	0.346028	0	0
9	1	0.0366873	0.0366873	0.889938	0.889938	0	0.889938	0.0366873	0.0366873	0.889938	0.0366873	0.0366873	0.889938	0.0366873	0.889938	0.889938	0.889938	1	0.0366873	0.889938	0.0366873	1	0.0366873	0	1	0.0366873	1	0	1	0.889938	1	0	1	1	0.889938	1	0.0366873	1	0	1	0.0366873	0.889938	0.0366873	1	0	0.346028	0.346028	0	0.346028
10	0	0.889938	1	1	1	1	0	1	0.0366873	0.0366873	0.0366873	1	0.0366873	0.889938	1	0.889938	0	0.889938	0	0	0	1	1	1	0	0.889938	1	1	0.0366873	0.0366873	0.0366873	1	0.889938	0.0366873	0.889938	0	1	0.889938	0.889938	0	0.889938	0.889938	0.0366873	0.889938	0.346028	0.307944	0	0	0.346028
11	0.0366873	1	1	0	1	1	0	0.889938	0.889938	0.889938	0.0366873	0.889938	0.0366873	1	0	0.0366873	0	0.889938	0.889938	0.889938	0.0366873	0.889938	0.889938	0.889938	0.889938	0.889938	0	0.889938	1	0.889938	1	0	0.0366873	0.889938	0	1	0	1	0	1	1	0	0	0	0.307944	0.346028	0.346028	0.0126949	0.0126949
12	0.0366873	0	0.889938	0.889938	0.889938	0.889938	0.0366873	0	1	0.0366873	0.889938	0.889938	1	0.0366873	0.0366873	0	1	0	1	1	0.0366873	0.889938	0.889938	0.889938	0.0366873	1	0	0	0.0366873	0.889938	1	0.0366873	0.889938	0	0.889938	0.0366873	0	1	0.0366873	1	0	0.889938	0.0366873	0.0366873	0.0126949	0.346028	0.346028	0.346028	0
13	0.0366873	1	1	1	0	0.889938	0.0366873	0.889938	0.0366873	0.889938	0.0366873	0.889938	0.0366873	0.0366873	0.889938	0	0.889938	0	0.889938	0.889938	0	0	0.889938	0	0.889938	0.889938	0.0366873	1	1	0.0366873	0.0366873	0.0366873	1	0.0366873	0.889938	0.889938	0.0366873	1	0	1	1	1	1	0.889938	0.346028	0.346028	0	0.346028	0
14	0.0366873	0	1	1	1	0.0366873	0.0366873	0.889938	0.889938	0.889938	0.889938	1	1	1	1	0.889938	0	0	1	0	0.889938	0.889938	0	0.889938	1	1	0.0366873	0.889938	0.889938	0.0366873	0.0366873	0	1	0.0366873	1	0.889938	0.889938	0.889938	1	0.0366873	1	1	0.0366873	1	0	0.346028	0.307944	0	0.307944
15	0	0	1	0.889938	0.889938	0.889938	0.0366873	0	1	0	0.0366873	0.0366873	1	1	0.0366873	0.889938	1	0	0	0.0366873	0.889938	0	1	0.889938	0.889938	0.889938	0.0366873	0.889938	0.889938	0.0366873	1	1	1	1	0	1	0.0366873	0	1	0.889938	0.0366873	0	0	1	0.0126949	0.307944	0.0126949	0.0126949	0.307944
16	0.0366873	1	0.0366873	1	0	1	0	0.889938	0.0366873	0.0366873	1	0.889938	0.0366873	0	0.889938	0	0.0366873	0.889938	0.0366873	0	1	0	1	1	1	0	0.889938	0	0.889938	0.889938	0.0366873	1	0.889938	0.0366873	1	1	1	0.889938	0.889938	0.889938	0.889938	0.889938	0.0366873	1	0	0	0	0.307944	0.346028
17	0.889938	0.0366873	0.0366873	0	0.889938	0.889938	0	1	0.0366873	0.0366873	0.889938	0.0366873	0.0366873	0	0.889938	0.0366873	0	1	1	1	1	1	0.889938	0.889938	0	1	1	0.0366873	0.889938	0.889938	0.889938	0	1	0.0366873	0	0.889938	1	0.889938	0.0366873	0.0366873	0	1	1	0.889938	0.0126949	0	0.0126949	0	0.346028
18	0.0366873	1	1	0.0366873	0.889938	1	1	0	0.889938	0.0366873	0	1	1	1	1	0.0366873	0.889938	0	1	0.889938	0.0366873	0.0366873	1	1	0.0366873	0	0.889938	0	0.889938	0.889938	0.0366873	0.0366873	0	0.889938	0	1	1	1	0.889938	0	0.889938	0.0366873	1	0.0366873	0.307944	0.0126949	0	0.307944	0
19	0.0366873	0.889938	0.889938	1	1	1	0	1	1	0	1	1	1	0.889938	1	0.0366873	0	0	1	0.0366873	1	1	0.889938	0	0.889938	0.889938	0.889938	0	1	1	1	1	0.0366873	0.0366873	0	1	0	0.889938	0.0366873	0.0366873	0	0.889938	1	0.889938	0.307944	0.307944	0.307944	0.307944	0.0126949
20	0.0366873	1	1	0.889938	0.889938	1	0	0	1	0	1	0.0366873	0	0.0366873	0.889938	1	0.889938	0.889938	0.0366873	0	1	0.0366873	0	1	0	0.889938	0.889938	1	1	0.0366873	1	0.889938	0.0366873	0.0366873	0	0	0.889938	0.889938	0.889938	0.0366873	0	0	1	1	0.0126949	0.307944	0.0126949	0.307944	0.0126949
21	1	0	0.889938	0.0366873	0.889938	0.889938	0.0366873	0.889938	0.0366873	0.0366873	0.889938	0.889938	0.0366873	0.889938	0.0366873	0.0366873	1	1	1	0.0366873	1	1	0	0.889938	0	0.889938	1	1	0.889938	0.889938	0.0366873	0.889938	0.889938	1	1	1	0.0366873	1	0.0366873	0.889938	0.889938	0	0.0366873	0	0.346028	0.0126949	0.0126949	0.346028	0.346028
22	1	0.0366873	0	1	0.889938	0.889938	1	1	0.889938	0.0366873	0.0366873	0.889938	0.0366873	0	0.889938	0.0366873	0.889938	0.889938	0.0366873	0	1	1	1	1	0.889938	0.889938	0	0.889938	0.889938	0.889938	0.0366873	1	1	0.0366873	1	1	0	0.889938	0.889938	0	0	1	1	1	0.307944	0.0126949	0.0126949	0.307944	0.307944
23	1	1	1	1	0.889938	0	0.889938	0.889938	0	1	0	1	1	0	1	0.889938	0.889938	0.0366873	0.0366873	0	0	0.889938	0.889938	0	0.889938	0.889938	0.889938	1	1	1	0.0366873	1	1	0.0366873	0	1	0.0366873	0	0.889938	0.0366873	0.889938	0.0366873	1	1	0.346028	0.346028	0.307944	0.307944	0.0126949
24	0	0	1	1	1	0.889938	0.0366873	0	1	0	0	1	1	0.0366873	1	0.0366873	0.0366873	0	1	0	0.889938	1	1	0.0366873	0.0366873	0.0366873	0.889938	0.889938	0.889938	0.889938	0.0366873	1	1	0.0366873	0.889938	0.889938	0.0366873	0.889938	0.889938	0.0366873	0.0366873	0	1	1	0.307944	0.0126949	0	0	0.346028
25	0.0366873	0.889938	0.889938	0.0366873	0.889938	0.889938	0.0366873	0.889938	0.0366873	0	0.0366873	0.889938	0.0366873	0.0366873	0	1	0.889938	0.0366873	0	0.0366873	1	1	1	0.889938	0.0366873	1	0	0	0.889938	1	1	0	1	0.889938	0.889938	0.0366873	0	0.889938	0.889938	0.0366873	1	0	0	1	0.346028	0.346028	0.346028	0.346028	0.0126949
26	0.0366873	0.889938	0.889938	0.0366873	1	0.0366873	0.889938	0	1	0.0366873	1	1	0.0366873	0.0366873	0.889938	0.889938	0.0366873	0.0366873	0.889938	0	0.889938	0.0366873	0	1	1	0.889938	0.889938	0.889938	0.889938	1	0.0366873	1	1	0.0366873	0.0366873	1	0	1	0.889938	0	0.889938	0	0.889938	0.0366873	0.307944	0.307944	0.346028	0.307944	0.0126949
27	0.0366873	0.0366873	0.889938	0.0366873	1	0.889938	0	0.0366873	0.889938	0.889938	0.889938	0.889938	0.889938	1	0.889938	0.0366873	0	0.0366873	0.0366873	0	1	0	0	0.889938	0	0.889938	0.889938	0.889938	0	0.889938	0.0366873	0.0366873	1	1	1	0.889938	0.889938	0.889938	0.889938	0.0366873	0	0.0366873	0.889938	0.889938	0.0126949	0	0.346028	0.307944	0.0126949
28	0.889938	0.0366873	0.889938	0.0366873	1	0.0366873	0	0.0366873	0.889938	0.0366873	0.889938	0.889938	0.0366873	0.889938	0.889938	0.889938	0.0366873	0.889938	0	0.889938	1	0.889938	0	0.889938	0.0366873	1	0.889938	0.0366873	0.0366873	0.889938	0.0366873	0.889938	1	1	0	1	0	0	0.0366873	0.0366873	1	0.0366873	1	0.889938	0.346028	0.346028	0.346028	0.307944	0.0126949
29	0	0.889938	0	0.0366873	0	0.889938	0.0366873	0	1	1	0.889938	0.889938	0.889938	1	0	0.889938	0	1	0.889938	0	0.889938	0.889938	0.889938	0.889938	1	0.0366873	0.889938	0.0366873	0.889938	0	0.889938	0	1	0.0366873	1	1	0	0.889938	0	1	0.889938	0.0366873	0.0366873	0	0.346028	0.0126949	0	0	0
30	0.0366873	1	1	0	0	1	0.889938	0.889938	0.889938	1	1	0.0366873	0.889938	0.889938	0.889938	0.889938	0.889938	0.0366873	0.0366873	0.0366873	0	0	1	0.889938	1	1	1	0.889938	0.889938	0.889938	0.0366873	0.889938	0.0366873	0.889938	1	0.889938	0.0366873	0	1	1	1	0.0366873	0.0366873	1	0.307944	0.0126949	0	0.346028	0.0126949
31	1	0	0.889938	0.889938	0.889938	1	0.0366873	0	0.0366873	1	1	0.0366873	0.0366873	0	0.889938	0.0366873	0	0	1	0	0.889938	1	0.889938	0.889938	0.0366873	0	1	0.0366873	1	0.889938	0.0366873	0.889938	0.889938	0.889938	0.889938	0.0366873	1	1	0.0366873	0	0.889938	0.0366873	0.889938	0.889938	0.307944	0	0.346028	0.346028	0.307944
32	1	1	1	0.0366873	0.889938	0	0.0366873	1	1	0.0366873	1	0.889938	0.0366873	0.889938	0.889938	0.889938	0.0366873	0.0366873	0.889938	0	0.889938	0.889938	0	1	0.889938	0.889938	0.889938	1	0	0.889938	0.0366873	1	1	1	1	0.0366873	0.889938	0	0.889938	0.889938	0.889938	0.889938	0.0366873	1	0.346028	0.307944	0.307944	0	0.307944
33	0.889938	1	0.889938	0.0366873	0.0366873	1	1	1	1	0.0366873	0.889938	0.0366873	0	0.0366873	0	1	0.889938	0	0	0.889938	0.889938	0.0366873	1	1	0.0366873	1	0	0.889938	0.889938	0.889938	0.0366873	0.889938	0.0366873	1	0.0366873	1	0	0	0.889938	0	1	0.0366873	0	0.889938	0.307944	0.0126949	0.307944	0.346028	0.346028
34	0.889938	0	1	1	0.889938	0.0366873	0.0366873	0.0366873	0.0366873	1	0.889938	0.889938	0	0.889938	0.0366873	0.0366873	0	0.0366873	1	0	1	0.0366873	0.889938	0.0366873	0	0.889938	0.889938	0.0366873	0.0366873	1	0.0366873	1	0.0366873	0.0366873	0.0366873	0	1	0.889938	0.889938	0.889938	0.0366873	0.0366873	0	1	0.307944	0	0.307944	0.307944	0.0126949
35	1	0.889938	0	0.889938	1	0.889938	1	1	1	0.0366873	0.889938	1	0.0366873	0.0366873	0.889938	0.0366873	0.0366873	0.889938	0	0.889938	0.889938	0.889938	0.889938	0.889938	1	0	0.889938	1	1	1	0.0366873	0.889938	0.889938	0.0366873	0.889938	0.889938	0.0366873	1	0	0.889938	0.889938	0	0.889938	0.0366873	0.307944	0.0126949	0.346028	0.0126949	0.346028
36	0.0366873	0.0366873	0.889938	0.889938	0.889938	0.889938	0.889938	0.0366873	0.889938	0.0366873	0	1	0	1	0.0366873	0.889938	0.889938	0.0366873	1	1	1	1	0.0366873	0.0366873	0	0	0.889938	1	1	0.0366873	0	0.889938	0	1	0.889938	0.889938	0.0366873	0.889938	0	1	0	0.889938	0.0366873	1	0.346028	0.346028	0	0	0
37	1	1	1	0.0366873	0.0366873	1	0.0366873	0.889938	0.889938	0.0366873	0	1	0	1	0.0366873	0	1	0.889938	0.889938	0.0366873	0.889938	0.889938	0.889938	0.889938	0	1	1	0	0.889938	0.0366873	0.889938	0.889938	0.0366873	0	0.889938	0.0366873	0.0366873	1	0.889938	0.0366873	0	1	1	0.889938	0.346028	0	0.346028	0.307944	0.307944
38	1	0.0366873	0.889938	0.889938	0.889938	0.889938	1	1	0.0366873	1	1	0.0366873	0.889938	0.0366873	0.889938	0.0366873	0	1	0	0.889938	0.889938	0.0366873	0.0366873	0.889938	1	0.0366873	1	1	0.889938	0.889938	0	1	0.889938	0.0366873	0.0366873	1	0.0366873	1	0.889938	0.889938	0.889938	0.0366873	0	0.889938	0	0.307944	0.307944	0	0.307944
39	0.0366873	0.889938	0.0366873	0	1	0	1	1	1	1	0.889938	0.889938	1	0.889938	0.889938	0	1	1	0.0366873	1	0.0366873	0.0366873	0.0366873	0	0.0366873	1	0.889938	0.0366873	1	1	1	0.889938	0.889938	0.889938	0.0366873	0.0366873	0.889938	0.889938	0.889938	0.0366873	1	0	0.0366873	0	0	0.346028	0.307944	0.307944	0.0126949
40	0.0366873	0.889938	0.889938	0.0366873	1	1	0.0366873	1	0.889938	0	0.889938	0.0366873	0.0366873	0.0366873	0.889938	0.0366873	0.889938	0.889938	0.0366873	0.889938	0.889938	0	1	1	0.0366873	1	1	1	1	1	0.889938	0	0.0366873	1	0.889938	0.889938	0.0366873	1	0.889938	0.889938	0.889938	0.889938	0.0366873	1	0.0126949	0.0126949	0.307944	0.307944	0.307944
41	1	0	1	0	0.889938	0.889938	0	0	1	0.0366873	1	1	1	1	0	0	1	1	0	0	0.889938	0.0366873	0.0366873	0.889938	0	1	0.889938	1	0.889938	0.0366873	0.0366873	0.889938	0.889938	0	1	1	1	0.889938	0	0	1	0.0366873	1	1	0.307944	0.0126949	0.346028	0.0126949	0.0126949
42	1	0.889938	0.0366873	0.889938	0.889938	0	0.889938	0.889938	0	0	0.0366873	0.889938	0.889938	0.889938	0.889938	1	1	1	1	1	0.0366873	0.0366873	1	0.889938	0.0366873	1	0.0366873	1	1	0	1	0.889938	0.889938	0.889938	1	0.889938	0.889938	1	0.889938	1	0	1	0	0	0.346028	0.346028	0.307944	0.0126949	0.307944
43	0.0366873	0.889938	1	1	0.889938	0.889938	1	1	0.889938	0.0366873	0.889938	1	0.0366873	0.889938	0.889938	0.889938	0.0366873	0	1	1	1	0.0366873	0	0	0.0366873	0.0366873	0	0.0366873	0.0366873	0.889938	1	1	1	1	0	0	0.0366873	0.889938	0	1	0	0	0.889938	0.889938	0.307944	0.0126949	0.0126949	0.346028	0.0126949
44	0	1	1	0.0366873	1	1	1	0.889938	1	0	0	1	0	0	1	0	0	0.889938	0.0366873	1	0.889938	0.0366873	0.889938	0.889938	0.0366873	0.889938	0.0366873	0	0	0.889938	1	0.889938	0.889938	1	1	0.0366873	0.0366873	0.889938	0.889938	1	0.0366873	0	1	0.889938	0	0.0126949	0.346028	0.0126949	0.307944
45	0	1	0.889938	0.0366873	0.0366873	1	1	0	1	0	1	1	0.889938	0.889938	0.889938	0.889938	0	1	1	0.0366873	1	1	1	0.0366873	0	0	0.889938	1	0.889938	0.889938	1	1	1	0.0366873	1	0.0366873	0	0	0	1	0.889938	0.889938	0.0366873	1	0.346028	0.0126949	0.307944	0.307944	0.0126949
46	1	0	1	0.0366873	0.889938	0.889938	0.0366873	1	1	0	1	1	0.889938	0.889938	0.0366873	0	0.889938	0	0.889938	0	0.889938	0.0366873	0.889938	0.0366873	1	0.889938	0	0.889938	1	0.889938	0.0366873	1	0.0366873	1	1	1	1	0.889938	0.0366873	0.889938	0.0366873	0.889938	0.0366873	1	0	0.0126949	0.346028	0	0
47	0	0	1	0.0366873	1	0.0366873	0.0366873	0	1	0	0	0	0.0366873	1	0.0366873	0	0	0.889938	0	0	1	0	0	1	0.889938	0.889938	0.889938	0.0366873	1	0.0366873	1	1	1	0.0366873	0.889938	0.889938	0.889938	0	1	0	0.889938	0.889938	0.0366873	0.889938	0.307944	0.0126949	0.346028	0.346028	0.346028
48	0.0366873	1	0.889938	0.889938	0.889938	0.0366873	0.0366873	1	0.889938	0.889938	0.0366873	0.889938	1	0.889938	1	1	1	1	0.889938	0	0.889938	0.889938	0.0366873	0	0	1	0.889938	0.889938	0.0366873	0.0366873	1	0.889938	0	0.889938	1	0.889938	0	0.0366873	0.889938	0.0366873	1	0	0.889938	1	0.307944	0.0126949	0.346028	0.0126949	0.346028
49	1	0.889938	0	0.0366873	1	0.0366873	0.0366873	1	1	0.0366873	1	1	0.0366873	1	0.889938	0.0366873	0	1	0.0366873	1	1	0.0366873	1	1	0.889938	0.0366873	0.889938	0.0366873	1	0	1	0	0.0366873	0.0366873	1	0.889938	0.889938	0	1	0.0366873	0.0366873	0.889938	0.0366873	1	0.307944	0.0126949	0	0.307944	0.0126949
50	1	0	0.889938	1	1	0.889938	0.889938	0	1	0.0366873	1	1	0.889938	0.0366873	0.889938	0.0366873	1	1	0.0366873	1	1	0.0366873	1	1	0.0366873	1	0.889938	0.0366873	1	0.0366873	0.0366873	1	0.889938	1	0	0.889938	1	1	1	0.0366873	0.0366873	0.0366873	0.889938	0.889938	0.0126949	0.0126949	0	0	0
51	0	1	0.0366873	0	0	1	1	0.0366873	0.889938	0.889938	1	0.889938	1	1	1	0.889938	1	0	0	0	0.889938	0	0.889938	0.889938	0	0	1	0	0.889938	0.0366873	0.0366873	1	1	0.0366873	1	1	0.0366873	1	0.889938	0.889938	1	0.889938	1	0.0366873	0	0.0126949	0.307944	0	0.307944
52	1	0.889938	0.889938	0.0366873	0.889938	0.889938	0	1	0.889938	1	1	1	0.0366873	1	0	0.0366873	0	0.889938	0	0.889938	0.889938	0.0366873	1	0.889938	0.0366873	0.889938	0.889938	0.0366873	0.889938	0.0366873	1	1	0.889938	0	0.889938	1	0	0	1	0.889938	0	0.889938	0.0366873	0.0366873	0.307944	0.0126949	0.346028	0.346028	0.0126949
53	0.0366873	0.889938	0.889938	1	1	0.889938	0.0366873	1	0	0.889938	0.0366873	0.889938	0.889938	0.889938	0.889938	0.0366873	1	0.0366873	0.0366873	0.0366873	1	0.0366873	0	0.889938	0.0366873	0.889938	1	1	1	1	0	0	0.0366873	0	0.889938	0.889938	0	0	0.0366873	0	1	0.0366873	1	1	0.346028	0.0126949	0.307944	0.307944	0.346028
54	0.0366873	0.0366873	0.889938	0.0366873	1	0	0.889938	0.0366873	0.0366873	0.0366873	0.0366873	0.889938	0.0366873	1	0.0366873	0.0366873	0	0.889938	0.0366873	0.889938	0.889938	0.0366873	1	0.889938	0.0366873	0	0.0366873	0	1	1	0.0366873	1	1	0	1	1	0.889938	0.889938	0.0366873	0.889938	0.0366873	0.889938	0	1	0.346028	0	0.346028	0.346028	0.0126949
55	0.0366873	0	0	0.0366873	0	1	0.889938	0.889938	0.889938	0.0366873	1	0.0366873	1	0.0366873	1	0.889938	0	1	0.0366873	0.889938	0.889938	0.0366873	1	0.0366873	0.0366873	1	0.889938	0.889938	0	0.889938	1	0.889938	0.889938	0.0366873	0.0366873	0.889938	0.0366873	0.0366873	0.889938	0.889938	0.0366873	0.889938	0.0366873	1	0.0126949	0.0126949	0	0.346028	0.346028
56	0.889938	0	0.889938	0.0366873	0.889938	0	0.0366873	0.889938	0.889938	0.0366873	1	0	0.0366873	1	0.0366873	0	1	0.889938	0.0366873	1	1	0.889938	0.889938	1	0.889938	0.889938	1	0	0.889938	0.889938	0.0366873	0.889938	1	0.0366873	0.889938	0.889938	0.0366873	1	1	0.0366873	1	1	1	1	0.307944	0	0.346028	0.0126949	0
57	0.889938	1	0.889938	1	0	1	0	0	0.889938	0.0366873	0	0	0.0366873	1	0.889938	0	0.889938	1	0.0366873	1	1	0.0366873	0.0366873	0.889938	0.0366873	0.889938	1	1	1	1	0.0366873	1	1	1	0	1	0.0366873	0	1	0.0366873	1	1	0.0366873	1	0.0126949	0.0126949	0.307944	0.307944	0.0126949
58	0	0.889938	0	1	0.889938	0.889938	0.0366873	0	0.889938	0.0366873	1	0.889938	0.0366873	0.889938	0.889938	0.889938	0	0	1	1	1	0.0366873	1	1	0.0366873	1	1	0.0366873	0.889938	0.889938	0.0366873	0.889938	0.0366873	0	0	0.889938	0	1	1	0.0366873	0.0366873	0.0366873	1	1	0.346028	0.0126949	0.0126949	0.0126949	0.0126949
59	0.0366873	1	0.0366873	0	1	1	0.0366873	1	0.0366873	0	0	0.889938	1	0.889938	0.889938	0	1	1	0.0366873	0.889938	0.889938	0.0366873	0.889938	0.889938	1	1	1	0.889938	0	1	0	1	1	0	0.0366873	0.889938	0.0366873	1	0.0366873	1	1	0.0366873	1	1	0.0126949	0.0126949	0	0.307944	0.346028
60	0.0366873	0.889938	0.889938	1	1	1	0	0	1	0.0366873	0	0	1	0	1	0.889938	0.0366873	0	0.0366873	1	1	1	1	1	0	0	0	1	1	1	0.889938	0.889938	0.889938	0.889938	0.889938	0.0366873	0.0366873	1	0.0366873	0.889938	1	0.889938	1	1	0.346028	0.346028	0	0	0.307944
61	0.889938	0.889938	1	1	0	0.889938	0.0366873	0.889938	0.889938	0.0366873	0.889938	1	1	0.889938	0.889938	0.0366873	0	0	1	1	0.0366873	0.0366873	0	1	0.889938	0.889938	0.0366873	0.0366873	1	0	0.0366873	1	0.0366873	0.889938	0.889938	0.889938	1	1	1	0.0366873	1	0.0366873	0.889938	0.889938	0	0.307944	0.0126949	0.307944	0.346028
62	0.0366873	0	0.0366873	1	1	0.889938	0.0366873	1	0.0366873	0	1	0.889938	1	0.889938	0.0366873	0.889938	0	0.889938	0	1	0.889938	0.0366873	0.0366873	0.889938	0.0366873	0.0366873	0.889938	0.0366873	0.0366873	0	0.0366873	0.889938	0.889938	0.0366873	0	1	1	1	0.0366873	0.0366873	0	1	1	0.889938	0.307944	0.0126949	0	0.346028	0.0126949
63	0	0	0.889938	0.0366873	1	0.889938	0.889938	0.889938	0.889938	0.0366873	0.889938	0.0366873	0.0366873	1	1	0.889938	1	0.889938	0.889938	0.0366873	0.889938	0.0366873	1	0.0366873	0.0366873	1	0	0.889938	1	0.889938	0.0366873	0.889938	0.889938	1	1	1	1	1	1	0	1	0.889938	0.0366873	0.0366873	0.0126949	0	0	0.0126949	0
64	0.0366873	0.889938	0	1	0	1	0	0	0.889938	0.889938	0	0.0366873	0.889938	0.889938	0.889938	0.0366873	0.889938	0.889938	1	1	1	0.0366873	0.0366873	0	1	0.889938	0.889938	0	1	1	0.889938	0.0366873	0.889938	0.0366873	1	0.0366873	1	1	0.889938	1	1	0.889938	0.0366873	0.889938	0.307944	0.0126949	0.307944	0.0126949	0.0126949
65	0.0366873	0.0366873	1	0.0366873	1	0	1	0.889938	0.889938	1	1	0.889938	0.889938	0	0.0366873	0	0.0366873	0.889938	0	1	0.0366873	1	1	0.0366873	0	0.889938	0.889938	0.0366873	0.889938	0.889938	0.0366873	0	0.889938	0.0366873	0	1	0.889938	1	0	1	1	0.0366873	1	1	0.307944	0.0126949	0.307944	0.0126949	0
66	0.0366873	0.889938	1	0.0366873	0.889938	0	1	1	0.889938	0.889938	1	0.889938	0.0366873	0	0.889938	0.0366873	0.889938	0.0366873	0	0	1	0.0366873	0.889938	0.889938	0	0.889938	0.889938	0.889938	0	1	0.889938	0.889938	1	0.0366873	0.0366873	1	1	0.889938	0.889938	0.889938	0.889938	0.889938	0.0366873	0.0366873	0.307944	0.0126949	0.307944	0.0126949	0.0126949
67	0.889938	0	1	1	0.889938	1	0.0366873	1	0	0.0366873	0	1	1	0.889938	0.0366873	0	0.0366873	0.889938	0.0366873	1	1	0.0366873	0	0	0.889938	0.889938	0.889938	0.0366873	1	1	0.0366873	0.0366873	0.889938	0.889938	0.0366873	0	1	0	0	1	0.889938	1	0	0.0366873	0	0.0126949	0.307944	0.307944	0
68	0	0.889938	0.0366873	1	0.0366873	0.889938	0	1	1	0.0366873	1	1	0	1	0	1	0.889938	0	0.0366873	1	0.889938	0.889938	1	0.889938	0.889938	0.889938	0	0.0366873	1	0.889938	0.0366873	0.889938	1	1	0	0.889938	0.889938	0.0366873	0	1	1	0.0366873	0	1	0.0126949	0.346028	0.346028	0.0126949	0.346028
69	1	0	0.0366873	0.0366873	1	0.0366873	0.0366873	1	0.889938	0.0366873	0.0366873	0.889938	0.0366873	0.889938	0.889938	1	1	1	0.889938	1	0	0	0.0366873	0	0.889938	0	0	0.0366873	0.889938	0.889938	0.0366873	0.889938	0.889938	0.0366873	0.889938	1	1	1	1	0	0	0.889938	0.0366873	0.0366873	0.307944	0.0126949	0.346028	0	0.307944
70	0.889938	0.889938	0.889938	0.0366873	0.0366873	1	0	1	0.0366873	0.0366873	0.889938	0.889938	0.889938	0.889938	0.889938	0.0366873	0	0.889938	1	1	1	1	1	0.889938	1	1	0.0366873	0.0366873	0	1	0.0366873	0.889938	0	0.889938	0.889938	0.889938	1	0	1	0.0366873	0	0.889938	0.0366873	1	0.307944	0.0126949	0.346028	0.307944	0.0126949
71	0.0366873	1	1	1	0.889938	0	0	0.889938	0	0.889938	0.889938	0	0.0366873	0.889938	1	0	0	0	1	0	0.889938	1	0	0.889938	0.0366873	1	0	1	1	0.0366873	1	0	0.889938	0.0366873	0.889938	0.889938	0	0.889938	0.889938	0.0366873	1	1	0.889938	1	0.307944	0.307944	0.346028	0.307944	0
72	0	1	1	1	1	0.0366873	0.889938	1	0.889938	0.0366873	0.889938	1	1	0.889938	1	0.889938	1	0.889938	0.889938	0.889938	0.0366873	0	1	1	1	0	0.0366873	0	0.889938	0.889938	0.0366873	0	0.0366873	0	1	0.0366873	1	1	1	0.889938	0.0366873	0.0366873	1	1	0.307944	0.0126949	0.307944	0	0
73	1	1	0.889938	0.889938	0.889938	0.889938	0	0.889938	0.889938	1	0.889938	1	0	0.889938	1	0.0366873	1	0.0366873	0.889938	0.0366873	0.0366873	0	0.0366873	0.889938	0.0366873	1	0.889938	0.0366873	0.0366873	1	1	1	0	0.889938	0.0366873	0	0.889938	0.0366873	0.0366873	1	0.889938	0.889938	1	0.0366873	0.307944	0.307944	0	0.346028	0.0126949
74	0	0.889938	0.889938	0	1	1	0.0366873	0	0.889938	0.0366873	0	0.889938	1	1	1	1	0.889938	0.889938	1	0.0366873	0.0366873	0.889938	0.889938	0.889938	1	1	1	0.0366873	0.0366873	0.889938	0.889938	0.889938	0.889938	0	0.889938	1	0.889938	0	1	0.0366873	1	1	0.0366873	0	0.346028	0.307944	0.0126949	0.0126949	0.0126949
75	0.0366873	0.0366873	0.889938	0.0366873	0.0366873	1	0.0366873	1	0.889938	0	0	0.889938	1	0	1	0.0366873	1	0	0.889938	0.889938	0.889938	0.0366873	0.889938	0.889938	0.0366873	0	0	0.889938	0.0366873	0.0366873	0.889938	0.0366873	0.889938	0.889938	1	0.889938	0.0366873	0	1	1	0.0366873	0.889938	0.889938	0.0366873	0	0.346028	0.346028	0.307944	0.0126949
76	0.0366873	1	0.889938	0.889938	0.889938	0.889938	0.889938	0	1	0.0366873	1	0.889938	0.0366873	0	0.889938	1	1	0.889938	0.889938	0.0366873	0.0366873	0	0.889938	0.889938	0.889938	0.889938	0.0366873	0.0366873	0	0	1	1	0.889938	0.889938	0.889938	0.889938	0.0366873	0	1	0.0366873	1	1	0	1	0.307944	0.307944	0.307944	0.307944	0.0126949
77	1	1	1	1	1	0.889938	0.0366873	0	0	0.889938	0.889938	0.889938	0	0.889938	0.889938	1	1	0.0366873	1	1	0.0366873	0	0.0366873	0	0.0366873	0.889938	0.889938	0.889938	0	0.0366873	0.889938	0.0366873	0	1	1	0	0.889938	0.0366873	0.889938	0.0366873	0.0366873	0.889938	0.0366873	0.889938	0.307944	0.346028	0.346028	0.346028	0.346028
78	1	0.0366873	0.0366873	0.0366873	0.0366873	0	0	0.889938	0.889938	0.0366873	1	1	0.0366873	0	0.889938	0.889938	0.0366873	0.889938	1	0.889938	0.889938	0	1	0.0366873	0	0	1	0.0366873	0.889938	0.889938	0	0.0366873	0.0366873	0.0366873	0	1	1	0	0.889938	1	1	0.889938	0	0.889938	0.0126949	0	0.307944	0.346028	0
79	0	1	1	0.889938	1	0.889938	0.889938	0	1	1	1	0.889938	0.889938	0.0366873	0	0	0	1	1	0	0	1	0.0366873	0.889938	0.0366873	0.0366873	0.0366873	0.0366873	0	1	1	0.0366873	0.889938	1	1	0.889938	1	0	0.0366873	0.0366873	1	0.889938	0.0366873	1	0.346028	0.0126949	0.307944	0.346028	0.307944
80	0.889938	0.889938	1	0	0	0.0366873	0.889938	1	0	0.889938	0.889938	1	0.889938	0.889938	0.0366873	0	0.889938	0.889938	0.889938	0.889938	0.889938	0.0366873	0	0.889938	1	0	0.889938	0.0366873	1	0.889938	0.0366873	0.0366873	0.889938	0	0	0.889938	0.0366873	0	0.889938	1	0	1	0.0366873	0.889938	0.307944	0.0126949	0.346028	0.307944	0.307944
81	0.0366873	0	1	0.0366873	0.889938	0.0366873	0.0366873	0.0366873	0.0366873	1	0	0.889938	0.0366873	0.889938	0	0.0366873	0.889938	0.0366873	0.889938	0.889938	0.889938	0.0366873	0.889938	0.889938	0.0366873	0.0366873	0.889938	0.889938	0	0.889938	1	0	0.889938	1	1	0.889938	1	0.0366873	0.889938	0.0366873	0.889938	0	0	1	0.307944	0.307944	0.0126949	0.307944	0.0126949
82	0.0366873	0	1	0	0.0366873	0.0366873	0	1	1	0.0366873	0	0.889938	0.889938	0.889938	0.889938	0.0366873	1	0.889938	1	1	0.889938	0	0.889938	0.889938	0.0366873	0	0.889938	1	1	1	0.0366873	1	0.889938	1	0.0366873	1	1	1	1	0.889938	0.889938	0.889938	0.0366873	0.0366873	0.346028	0.346028	0.346028	0.0126949	0.346028
83	1	1	0.0366873	1	0	0.889938	0.0366873	0	1	1	0.889938	0.0366873	0.889938	1	0.889938	1	0	0.0366873	0	0.0366873	1	0.889938	0.889938	0	0.0366873	0	0.889938	0.889938	0.889938	0.889938	1	1	0.0366873	1	1	0.889938	0.0366873	1	1	1	1	0.889938	0	0	0.307944	0.307944	0.307944	0.0126949	0
84	0	1	0.889938	1	0.0366873	0.889938	1	1	0.0366873	0.0366873	0.0366873	0.889938	1	1	0.0366873	0.889938	0	0.889938	1	1	0.0366873	0.889938	0	0.0366873	0.0366873	0.889938	1	1	1	0.0366873	0.0366873	1	1	0.0366873	1	0.889938	0.0366873	0.889938	0.889938	0.889938	0	0.889938	1	1	0	0	0.307944	0.307944	0.0126949
85	1	1	0.0366873	0.0366873	0	0	1	0.0366873	0.889938	0.889938	0.889938	0.889938	0.0366873	1	0.889938	1	1	0.889938	0	0.889938	0.889938	1	0	0.889938	0.0366873	1	0	0.889938	0.889938	0	0.0366873	1	1	0	1	0.0366873	0.889938	0.0366873	0.0366873	0.889938	1	0.889938	1	0	0.307944	0.346028	0.0126949	0.307944	0.346028
86	1	0.0366873	0.889938	0	0.889938	0.889938	1	1	1	0.0366873	0.889938	0.0366873	0	1	0.0366873	0.0366873	1	1	0.889938	0	1	0	0	1	0.889938	1	0.889938	1	1	0	0.889938	0.889938	0.889938	0.0366873	1	0.889938	1	1	1	0.889938	1	0.889938	0.0366873	0.889938	0.0126949	0.307944	0	0.346028	0.307944
87	0.0366873	1	1	0.0366873	1	0.889938	0.889938	0	0.889938	1	1	0.0366873	0.889938	0.889938	0.0366873	0	1	1	1	1	0.0366873	1	0	1	0	0.889938	0.889938	1	1	0.0366873	0.0366873	0.889938	0.889938	1	0.0366873	1	0.889938	0.0366873	0.889938	1	0.889938	0.889938	1	1	0.346028	0.307944	0	0.346028	0.0126949
88	1	0.0366873	1	0.889938	0	0.0366873	1	1	0.0366873	0.0366873	1	0.889938	0.0366873	0.0366873	0.889938	0.889938	0.889938	0.889938	1	0.889938	0.889938	0.889938	1	0.889938	1	1	0.0366873	0.889938	0.889938	1	0.889938	0	0.889938	0	0	0.889938	0.0366873	1	0.889938	1	0	0.889938	0.0366873	1	0.307944	0.0126949	0.346028	0.346028	0.346028
89	0	0	1	0.0366873	0.889938	0	0.889938	1	0	0.889938	1	0	0	0	1	0.0366873	0.889938	0	0.889938	0.889938	0.0366873	0.0366873	1	0.889938	0.889938	0	0.889938	1	0.889938	0.889938	1	0.0366873	0.889938	0	0.889938	0.889938	1	0.0366873	0.0366873	0.0366873	0	1	1	0.889938	0.346028	0.307944	0.0126949	0.0126949	0.0126949
90	0.0366873	0	0.889938	1	1	0.889938	0.889938	0.889938	0.889938	0.0366873	0.889938	0.889938	0.0366873	0.889938	0.889938	0.0366873	0.0366873	0.0366873	0	1	0.889938	0	0	1	1	1	0.889938	0.889938	1	0.889938	0.889938	1	0.889938	1	0.0366873	0.889938	1	1	0.0366873	0.889938	0.889938	0.889938	0	0.889938	0	0	0.346028	0.307944	0.346028
91	0.889938	0.0366873	0.0366873	0.0366873	1	1	1	1	0.889938	0.0366873	0	1	0.0366873	1	0.0366873	1	1	0.889938	0.889938	0.889938	0.889938	0.0366873	0.889938	0.889938	1	1	1	1	0.889938	0.0366873	0.0366873	0.0366873	0.889938	0.0366873	1	0.889938	1	1	1	1	0.889938	0.889938	0.0366873	0.0366873	0.307944	0.0126949	0.0126949	0.307944	0.0126949
92	0	0.889938	0.889938	0.889938	0.0366873	0.0366873	0	0.0366873	0.889938	0.0366873	0	1	0.0366873	1	1	0	1	0	0	0.889938	0.889938	1	1	0.889938	1	1	1	0	0	0.889938	1	1	0	0.889938	0.889938	0.0366873	0.0366873	1	0.0366873	1	0.0366873	1	1	0.889938	0.307944	0.307944	0.307944	0	0.346028
93	1	1	1	0.0366873	0	0	1	0.889938	0.889938	0.0366873	0.889938	0.889938	0.0366873	0.0366873	1	0.889938	0	0.889938	1	0.0366873	0.889938	0.0366873	0.889938	0.889938	0.0366873	0.889938	0.889938	1	0	0.889938	1	0	1	0	1	1	0.889938	0.0366873	0	0.0366873	0.0366873	0.889938	1	1	0.346028	0.307944	0.307944	0.346028	0.307944
94	0.0366873	0	0.889938	1	0	1	0.889938	0.889938	0	0.0366873	0.889938	0.889938	0.0366873	0	0	0.0366873	1	0.889938	1	1	1	0.0366873	0.889938	1	0.0366873	0.0366873	0.889938	0.0366873	1	0.889938	0.0366873	0.0366873	0.889938	0.0366873	0.889938	1	0.0366873	0.889938	0.889938	0	0.0366873	0	1	1	0.307944	0.346028	0.307944	0.307944	0.346028
95	1	1	0.0366873	0.0366873	0.0366873	0.889938	0	0.889938	0.889938	0.889938	0.0366873	0.889938	0.0366873	0.0366873	1	0.889938	0.889938	0	1	0	1	0	0.0366873	0.889938	0.0366873	0.0366873	0	0	1	0.889938	0.889938	0.889938	0.889938	0.0366873	1	1	1	0.0366873	1	1	1	1	1	0.889938	0.0126949	0.307944	0	0	0
96	1	1	0.0366873	1	0	0.0366873	0	0.889938	0.889938	1	0.889938	0.0366873	0.889938	0.889938	0	0.889938	0.889938	0.889938	0.889938	0.889938	1	0.889938	0.889938	0	0.889938	1	0.889938	0.889938	0.889938	0	0.889938	0.889938	0.0366873	1	1	0.0366873	0.0366873	0	0.889938	1	0.0366873	0.889938	0.0366873	0.889938	0.307944	0.346028	0.346028	0.0126949	0.346028
97	1	0.0366873	0	0.889938	1	0.889938	1	1	0.0366873	1	0.889938	0.889938	0.0366873	0.889938	0.0366873	0.889938	0.889938	1	0.889938	0.0366873	0.889938	1	1	0.0366873	0.0366873	0.889938	0.0366873	0.0366873	0.889938	0.0366873	0.889938	0.889938	0.889938	0.0366873	0.889938	0.889938	1	0	0.889938	0.889938	0.889938	1	0	0.889938	0.307944	0.346028	0.307944	0.346028	0.0126949
98	0.889938	1	0	1	0	1	1	0.0366873	0.889938	1	1	0	0	0	1	0.0366873	0.889938	1	1	0.889938	0.0366873	0.889938	0.889938	0.889938	1	0	1	0.0366873	0.0366873	1	1	0.889938	1	0	0.0366873	0.889938	0.0366873	0.889938	0.0366873	0.889938	0.889938	1	0.0366873	1	0.307944	0.307944	0.307944	0.307944	0.0126949
99	0.889938	0	0.889938	0.889938	0.889938	0.0366873	0.889938	0.0366873	0.889938	0.0366873	0.0366873	0.889938	0	0	0.889938	0.889938	1	0.889938	1	1	1	0.0366873	1	0	0.889938	1	0.889938	0.0366873	0.0366873	0.889938	1	1	1	0.0366873	1	0.889938	0.889938	0	0.889938	0.889938	0.889938	0.889938	0.0366873	1	0.307944	0.0126949	0.307944	0.0126949	0.307944
100	0.0366873	0	1	0.0366873	0.0366873	0.889938	0.0366873	1	0.889938	0.889938	0.889938	0.889938	1	0	0.889938	0.889938	0.0366873	0.889938	0	0.0366873	0.889938	0.0366873	0.889938	0.0366873	0.889938	0.0366873	0.889938	0.889938	0.889938	1	0	1	0.889938	0.0366873	1	0	1	0.0366873	1	0.0366873	1	0.889938	0.889938	0	0.346028	0	0.307944	0.307944	0
101	0.889938	1	0.889938	0.0366873	0	0.889938	0.889938	1	0.889938	1	0.0366873	0	0.0366873	0.889938	1	0.0366873	1	0.0366873	0	1	0.0366873	1	0.889938	0.889938	0.889938	1	0.889938	1	1	0.0366873	0.0366873	1	0.889938	0.0366873	0	1	0.0366873	0	0.889938	0.889938	0	0.889938	0.0366873	0.0366873	0	0.346028	0.307944	0.307944	0.346028
102	1	1	0.889938	0.889938	0.0366873	0.0366873	0	0.889938	0.889938	0.889938	1	0.889938	0.889938	0.889938	0.0366873	0.0366873	0.889938	0	0.889938	0.889938	0.889938	0	0.889938	1	1	0.889938	1	0.889938	0.889938	1	0.889938	0.889938	0.889938	0.0366873	0.889938	0.889938	1	1	0.0366873	0	0	1	0.0366873	0.889938	0.0126949	0.0126949	0	0.346028	0.0126949
103	1	0.889938	0.889938	0.889938	0.0366873	0.889938	0.889938	1	0.889938	0.889938	0.0366873	0.889938	0.0366873	0.889938	0.889938	1	1	0.0366873	0.889938	1	0.889938	0.889938	0.889938	0.0366873	0.0366873	0.889938	1	0.889938	0.889938	0.0366873	1	0.0366873	0.889938	0.889938	0	1	1	0	0.889938	0.0366873	0.889938	0.0366873	0.889938	0.889938	0.0126949	0	0.346028	0.346028	0.346028
104	0.889938	0.889938	0.889938	0.889938	0.889938	1	0.0366873	1	0.889938	0.889938	0.0366873	0.0366873	0.889938	0.889938	0.889938	0.0366873	0.889938	1	1	1	1	1	0	1	0.0366873	0.889938	0.889938	0.889938	0.889938	0.889938	1	0.0366873	0.889938	0	1	0	0.889938	0.889938	0.889938	1	1	0.889938	0.889938	0.889938	0.307944	0.346028	0.307944	0.0126949	0.0126949
105	0.889938	1	0.889938	0.889938	0.889938	0	0.889938	0.0366873	0.0366873	0	0.889938	1	0.889938	0.889938	0.889938	0.889938	1	0	1	1	0.0366873	1	0.889938	1	0.889938	1	0	0.0366873	0.889938	1	0	1	0.0366873	0.0366873	0.889938	0.0366873	0	1	0.889938	0	1	0.889938	1	0.889938	0.346028	0	0.307944	0.0126949	0.307944
106	0.0366873	0.0366873	1	1	0	1	0.889938	0.0366873	0.889938	0.0366873	0.0366873	1	0.0366873	0.889938	0.0366873	0.889938	0.0366873	0	1	1	0.0366873	1	0.0366873	1	0.0366873	0.889938	0.889938	0.0366873	0	1	0	0.0366873	0	1	0.0366873	0	1	0	0	1	0.0366873	0.0366873	0	1	0.346028	0.0126949	0.346028	0.0126949	0.0126949
107	0.0366873	0.889938	0.889938	0.0366873	0.0366873	0.889938	0.0366873	0.0366873	1	0	0.0366873	0	0	1	0.0366873	0	1	1	1	0.889938	1	0.0366873	0.889938	0.0366873	0	1	0.889938	0.0366873	0.889938	0.889938	0.889938	1	0	1	0	0.889938	1	1	0.889938	0.889938	0	0.889938	0.0366873	0.0366873	0	0.307944	0.346028	0.307944	0.346028
108	1	0.0366873	1	0	1	0.889938	1	1	0.889938	0.889938	0.0366873	0.0366873	0.889938	1	0.889938	0.889938	0.0366873	0.889938	1	0.0366873	1	1	1	0.889938	0.889938	0.0366873	0.889938	0.0366873	1	0.889938	0.0366873	1	0.889938	0.889938	1	0.889938	0.0366873	0.0366873	0.889938	0	1	0	0	1	0.346028	0.346028	0.346028	0.307944	0.346028
109	0	0	0.889938	0.0366873	1	1	0.0366873	0.889938	0.889938	0.0366873	0	0.889938	0.0366873	0.0366873	0	0.0366873	1	0.0366873	0	0.889938	0.889938	0.889938	0	0.889938	0.0366873	1	1	1	1	0.0366873	0	0.889938	0.889938	1	1	0.0366873	0	0.0366873	0	0	1	0.889938	0.0366873	0.889938	0.307944	0.346028	0.346028	0.346028	0
110	0.0366873	0	0.889938	0.889938	1	0	0	0	0	0.0366873	0.889938	0.889938	0.0366873	0.889938	0.0366873	0.0366873	1	0.889938	0.0366873	1	0.0366873	0.0366873	0	1	0.889938	0.0366873	0	0.889938	0.889938	0.0366873	0.0366873	0.889938	0.0366873	0.0366873	1	0.889938	0.0366873	1	0.889938	0.889938	0.889938	0.889938	0.0366873	0.889938	0.307944	0.346028	0.346028	0.307944	0.307944
111	0.0366873	0	0.889938	0.0366873	0	1	1	0	0.889938	0	0	0.889938	0.0366873	0.0366873	0.889938	1	1	0.0366873	0.0366873	1	0.889938	1	1	0.889938	0.0366873	0	1	0.889938	0	0.889938	0.889938	0	0.889938	0.0366873	0	0.889938	0.0366873	0.889938	0.889938	1	1	0.0366873	0.889938	0.0366873	0.307944	0.307944	0.307944	0	0.346028
112	0.889938	0.889938	0	0.889938	0.889938	1	1	1	0.0366873	1	1	1	0.0366873	0	0.889938	0.0366873	0.889938	0.889938	0.889938	0.889938	0.889938	0	0.889938	0.889938	1	1	0.0366873	0.0366873	1	0.0366873	0.0366873	0	1	0.889938	0.889938	0.0366873	1	1	1	0.889938	0.0366873	0.889938	0.0366873	1	0.346028	0	0.346028	0.346028	0.346028
113	0.0366873	0.0366873	0.889938	0.889938	0.889938	0.889938	1	0.889938	1	0.0366873	0.889938	0.0366873	0.889938	0.0366873	0.889938	1	1	0.889938	1	0	1	0	1	0.0366873	1	0.0366873	0.889938	0.0366873	0	0.0366873	0	1	0.889938	0.0366873	0	1	0.889938	0.889938	1	0.0366873	1	0.0366873	0.0366873	1	0.346028	0.0126949	0	0.346028	0.346028
114	0.0366873	0.889938	0	0.889938	1	0.889938	0.889938	1	0.889938	0.0366873	0	0.0366873	0	1	1	0.889938	1	0.889938	0	0.889938	0.0366873	0.889938	0.0366873	0.889938	1	1	0.0366873	0	0	1	1	0.889938	1	0	0.889938	0.889938	1	0.889938	1	0	0.889938	0.889938	0.0366873	1	0	0	0.346028	0.0126949	0.0126949
115	0	1	1	0.889938	0.889938	1	1	0.889938	1	0.0366873	0.889938	1	0.0366873	1	0.0366873	0	0	0.889938	0.0366873	0.889938	0.0366873	0.889938	0	0.889938	1	1	0.0366873	1	0.0366873	0.889938	0.0366873	0.889938	0.889938	0.0366873	0.889938	1	0.0366873	1	0.889938	1	1	1	0.0366873	0.889938	0.0126949	0.307944	0.0126949	0.307944	0.346028
116	1	1	0.889938	1	0.889938	1	1	0.889938	1	0.889938	0	0.889938	0.0366873	0.889938	1	0.0366873	1	0.889938	1	0	0.889938	0.0366873	0	1	0.0366873	0	0.889938	0.889938	0.889938	1	1	1	0.889938	0.889938	1	0.889938	1	1	0.0366873	0.0366873	0	1	0.0366873	0.0366873	0	0.346028	0	0.346028	0
117	0	0.889938	0.0366873	0	0.889938	0.889938	0.889938	0	0.889938	1	0.889938	0.889938	1	0	0.889938	1	1	1	0.0366873	1	0	0.0366873	1	1	0.0366873	1	1	0.0366873	0	0	0.0366873	0.889938	1	0.0366873	1	0.889938	1	0.889938	0.0366873	0.0366873	0	0.889938	1	0.889938	0	0.307944	0.307944	0.307944	0.307944
118	0.0366873	1	1	0.0366873	0.889938	0.0366873	0.0366873	1	1	0.889938	1	0	1	0	0.889938	0.0366873	0.0366873	0.889938	0.0366873	1	0.889938	0.0366873	0.0366873	0.889938	0.889938	0.889938	0.889938	1	0	0.889938	1	1	0	0.0366873	0.889938	0.0366873	1	0.889938	1	0	0	0.0366873	0.889938	0	0.346028	0.307944	0.346028	0.307944	0.0126949
119	0.0366873	1	0.889938	1	1	0.0366873	0.889938	0.889938	0.0366873	1	0	1	0	0	0.889938	0	0.0366873	0.889938	0.0366873	1	0.889938	1	0.0366873	1	0.0366873	0.0366873	0.0366873	0.889938	0.889938	0.889938	0.889938	0.889938	0.0366873	1	0.889938	1	1	1	0.889938	0.0366873	0	1	0.0366873	1	0.307944	0.0126949	0	0.307944	0.307944
120	0.889938	0.889938	1	1	0.0366873	1	0.0366873	0.889938	1	1	1	1	1	1	0.889938	0.0366873	0	0.889938	0	0	0.0366873	0	0	0.0366873	0.0366873	0.889938	1	0.0366873	0.889938	1	0.889938	0.0366873	0.0366873	1	1	0.0366873	0.889938	0.889938	0.889938	0.889938	0	0.889938	0.0366873	1	0.0126949	0	0.307944	0.307944	0.346028
121	0.0366873	1	0	1	0.0366873	0.889938	0.889938	0.0366873	0	0	0.889938	0.889938	1	1	1	0.889938	1	0.889938	0.889938	0.889938	1	1	0.889938	0.889938	0.889938	0	1	0.0366873	0	0.889938	1	0	0.889938	0.0366873	0.889938	0	1	1	0.0366873	0.889938	0	1	0.0366873	0.0366873	0.307944	0.0126949	0.307944	0.307944	0
122	1	0	1	1	1	0.0366873	0.889938	0	0.889938	0.0366873	0.0366873	0.889938	0.0366873	0.889938	0.889938	1	1	1	0	1	1	0.0366873	0.889938	0.889938	1	0.889938	0.889938	0.0366873	0	0.889938	0.889938	0.0366873	0.889938	0	1	0.889938	1	0	1	0	1	0.0366873	1	1	0.0126949	0.307944	0.307944	0.0126949	0.307944
123	1	1	0.0366873	0.0366873	0	1	0.0366873	0.0366873	0.889938	0.0366873	0.0366873	0.889938	0.0366873	0.889938	0.889938	1	0.889938	0.889938	1	0.0366873	0	0.0366873	0.0366873	0	1	0	0	0.889938	0.889938	0.889938	1	1	0.0366873	0.889938	0.0366873	0.0366873	0.889938	0.889938	0.889938	1	0.889938	0.0366873	1	0.0366873	0.307944	0.307944	0.0126949	0.307944	0.307944
124	0.889938	0.889938	0.0366873	1	0.889938	0	0.889938	0.889938	0.889938	0.0366873	1	1	1	0.889938	1	0	0.889938	0.889938	0.889938	0.889938	0.889938	1	0	0	0.0366873	0	1	0.889938	0.0366873	0.889938	0.889938	0.0366873	0.889938	0.889938	0.889938	0.0366873	0.0366873	0.0366873	0.889938	0.889938	1	0.889938	0.889938	1	0	0.307944	0.346028	0.307944	0.307944
125	1	1	1	1	0.0366873	0.889938	0.889938	0.889938	0.889938	0.0366873	0.889938	0.889938	0	1	0	0	0	0	1	0.889938	0.0366873	0.889938	1	0.889938	0.0366873	1	0.889938	0.0366873	0.889938	1	1	1	0	0.889938	0	0.889938	1	0	1	0	0.889938	0.0366873	0	1	0.307944	0.307944	0.307944	0.307944	0.0126949
126	0.0366873	0.889938	0.889938	1	0.889938	1	0.0366873	1	0.889938	1	1	0	0.0366873	0.0366873	0.889938	0.0366873	0.889938	0.889938	0	0.889938	0.889938	1	0.0366873	0.0366873	0.0366873	1	0.889938	1	0.889938	0.889938	0.0366873	0.889938	1	0	0	1	0.0366873	1	1	0.0366873	1	0.889938	1	1	0.307944	0.307944	0.0126949	0.307944	0.307944
127	0.889938	0	0.889938	0.0366873	0.889938	0.889938	1	1	0.889938	0.889938	0.889938	0.889938	0.0366873	1	0	0.0366873	0	0	0.889938	0.889938	0.889938	0.889938	0.0366873	0.0366873	0.0366873	0.0366873	0.889938	1	1	1	0.889938	0	1	0.889938	1	0.889938	0.0366873	1	1	1	1	0.889938	1	1	0.307944	0.346028	0.346028	0.346028	0.346028
128	0.0366873	0.889938	0.889938	1	0	1	0.0366873	0.889938	0.889938	0.0366873	0.889938	0.889938	1	0.889938	0.889938	0.0366873	1	0.889938	0.0366873	0.0366873	0.889938	0	1	0.889938	0.0366873	0.0366873	0.0366873	1	0	1	0.0366873	0.889938	0.889938	0.0366873	0	0.889938	0.0366873	0.889938	0.889938	0.0366873	0.0366873	0.889938	0.889938	0.889938	0.307944	0	0	0.307944	0.0126949
129	0.889938	0.0366873	0.0366873	0.0366873	0.889938	0.889938	1	0.889938	0.0366873	0.0366873	1	0.889938	0.0366873	0.0366873	0.889938	0.0366873	0.889938	0.889938	1	0.889938	0.0366873	0.889938	0.889938	0.889938	0.0366873	0.889938	0.0366873	0	1	0.889938	1	1	0.0366873	1	0	1	0	1	0.0366873	1	0	0.889938	0.0366873	1	0.307944	0	0.0126949	0.0126949	0.346028
130	1	0.889938	0.889938	0	0	0.889938	1	0	0.889938	0.889938	0.0366873	0.0366873	0.889938	0.889938	0.889938	1	1	0.889938	1	0	1	0.0366873	1	0.889938	1	0.889938	0.889938	0.0366873	0.889938	0.889938	0.0366873	0.0366873	0.889938	0.889938	1	0	1	0	0.889938	0	1	0.0366873	0.0366873	1	0.307944	0.307944	0	0.346028	0.346028
131	0.0366873	1	0.889938	1	0.0366873	0.889938	0.889938	0.889938	0.889938	0.889938	1	0.889938	1	0	1	0.889938	0	0.889938	1	0.889938	0.889938	0.0366873	0	1	0.889938	0.889938	1	0.889938	0.889938	0.889938	0.889938	0	0.889938	0.0366873	0	0.889938	1	0.0366873	1	0.889938	0.0366873	0.889938	0.889938	0.889938	0.346028	0.307944	0.346028	0.307944	0.307944
132	1	1	0.889938	1	0	1	0	0.0366873	0.889938	0	1	1	0.889938	0.889938	0.0366873	0.889938	1	0.889938	0.889938	0.0366873	0.889938	0.889938	0.889938	0.889938	1	1	0.889938	0	0.0366873	0	0.0366873	1	0.0366873	1	1	0.889938	0.0366873	1	0.889938	0.0366873	0	1	0	0	0.307944	0.0126949	0.0126949	0.346028	0.0126949
133	0.0366873	0.0366873	0.889938	1	0.0366873	0.889938	1	0.889938	0.889938	1	0.889938	0.889938	0	0	0.889938	0	1	0.889938	1	0.0366873	1	0.0366873	0.889938	1	0.889938	1	0	0.889938	0.889938	0	0	1	1	0	0	0.889938	1	1	0.0366873	0.0366873	0.0366873	0.889938	0.0366873	0.889938	0.346028	0.346028	0.0126949	0.0126949	0
134	0	1	1	0	1	1	1	0.889938	1	0	0.889938	0.0366873	0	1	0.889938	1	0	1	0	0	0	0.889938	1	0	0	0.889938	1	0.0366873	0.889938	1	1	1	0.0366873	0.889938	0.889938	0.0366873	0.0366873	0.889938	0.889938	0.889938	0	0	0.0366873	1	0	0.346028	0.0126949	0	0.307944
135	1	0.0366873	0.889938	0.0366873	0.889938	0.0366873	0.889938	0.0366873	0.889938	0.0366873	1	0.0366873	0.889938	1	0	1	0	0.889938	1	1	1	0	0	1	0.0366873	0.0366873	0.889938	0.889938	1	0	0	0.0366873	0.889938	0.0366873	0.889938	0.0366873	0.889938	0	1	0	0.889938	1	0.0366873	1	0	0	0	0.346028	0
136	0.889938	0.889938	0.889938	1	1	0.889938	0.0366873	1	0.889938	0.0366873	1	1	0.889938	1	0	1	0	0.889938	1	0.0366873	0.889938	1	1	1	0	0	0.889938	0.0366873	0.0366873	0	0.0366873	0.889938	0.889938	0.889938	0.889938	0	0.889938	0.0366873	0.889938	0.0366873	0.0366873	0.889938	0.889938	0	0.307944	0.346028	0	0.307944	0.0126949
137	1	0.889938	0.0366873	0.889938	0.889938	0.889938	1	1	0.889938	1	0.889938	0.0366873	0.0366873	0.889938	0.889938	1	0.0366873	0.889938	1	0	1	0.889938	0.889938	0	0.889938	0.889938	0.889938	1	0	0.889938	0.0366873	0.0366873	0.889938	0.0366873	0.889938	0	1	1	0	0	0	0.889938	1	1	0.307944	0.346028	0.307944	0.307944	0.307944
138	0.0366873	0	1	1	0	0.889938	1	0.889938	0.0366873	0.889938	0.889938	0.889938	0.889938	0.889938	1	1	0.889938	1	0	0.889938	1	0.0366873	0.889938	0.889938	0.0366873	0.889938	0.889938	1	0.889938	0.889938	0.0366873	0.889938	0.0366873	0.889938	0.889938	1	1	0.889938	0.889938	0.889938	0.889938	0.889938	0.0366873	0	0.346028	0.346028	0.307944	0.0126949	0.0126949
139	0	1	1	0.0366873	0.0366873	0.889938	0.0366873	0.889938	0.889938	0.889938	0.889938	0.889938	1	1	1	0.0366873	0	0.889938	0.889938	1	0.889938	0.0366873	0	0.0366873	1	0	0.889938	1	0.889938	0.889938	0.0366873	0.889938	0.0366873	0.889938	0.889938	0.889938	1	0	1	1	0.889938	1	1	0.889938	0.0126949	0.307944	0.307944	0.346028	0.0126949
140	1	1	0.889938	0.0366873	0	1	0.889938	0.889938	0.889938	0.0366873	0.889938	0.889938	0.889938	0.889938	0.0366873	0.889938	0.0366873	0.889938	0.0366873	0.889938	1	0	1	0.889938	1	0.0366873	0.889938	0.889938	1	0.889938	1	1	0	1	0.0366873	0.889938	0.0366873	0.889938	0.889938	0.889938	0.889938	1	0.0366873	0	0.307944	0.0126949	0.307944	0.307944	0.346028
141	0	0.889938	0.889938	0.889938	1	0.889938	0.889938	0.0366873	0	0.889938	1	0.889938	0.0366873	0	0.0366873	0.889938	0	1	0.889938	0.889938	0.0366873	0.0366873	0.889938	0.889938	1	1	1	1	0.0366873	0.889938	0	0.0366873	0.0366873	1	1	0.889938	1	0	0.889938	0.0366873	0.0366873	0	1	0.889938	0.346028	0.346028	0.307944	0.307944	0.346028
142	0	0.889938	0.889938	0.0366873	0.889938	0	1	0	0.889938	1	0.889938	0.0366873	0.0366873	0.889938	0.889938	0.0366873	0.0366873	0	0.889938	0.889938	1	1	0.889938	1	0.0366873	0.889938	1	0	0	0	1	0	1	0.889938	0.0366873	0	0.889938	0.889938	0.0366873	0.889938	0	0.889938	0.889938	0.0366873	0	0.307944	0.0126949	0	0.307944
143	1	0.889938	0.889938	0	0.889938	0.889938	0.889938	1	0.889938	1	0.889938	0.0366873	0.889938	1	0	1	0	1	0	0	0.0366873	0.889938	0.889938	0.0366873	0.889938	0.889938	0.889938	0.889938	0.889938	0	0.889938	0.0366873	0.0366873	0.889938	0.0366873	0.889938	0.889938	1	0.889938	0.0366873	0.0366873	0.889938	1	0	0.307944	0.346028	0	0.307944	0.346028
144	1	1	0.0366873	0.889938	0.889938	0.0366873	0.889938	1	0.889938	0.0366873	1	0.889938	0.0366873	0.0366873	0	1	1	0.889938	0.0366873	1	0.0366873	0.889938	0.889938	0.889938	0.0366873	0.889938	0.889938	0.0366873	0.0366873	0.889938	1	1	0.889938	0.889938	1	0.889938	0.0366873	1	0	0	0.889938	0.889938	0.0366873	0	0.307944	0.0126949	0	0.0126949	0.346028
145	0.0366873	0.889938	0.889938	1	0.889938	0.889938	0	0.0366873	0.889938	0.0366873	0.0366873	0	0.889938	0	0.889938	0.0366873	1	1	0.889938	0.889938	0.889938	0.0366873	0.889938	0.889938	1	1	0.0366873	0	0.889938	0.889938	1	0	1	1	1	0.889938	0.0366873	1	0.0366873	1	0.889938	0.889938	0.0366873	0.0366873	0.307944	0.0126949	0.346028	0.307944	0.346028
146	0.889938	1	0.889938	0	0.889938	0.889938	0.889938	0	0.889938	0.0366873	0	0.0366873	0.889938	1	0.889938	0.0366873	0	0.889938	1	0.0366873	1	0.889938	0.889938	1	1	1	0.889938	0.889938	1	0	0.889938	1	0.889938	0.889938	0	1	0.0366873	0.0366873	0	1	0	0.889938	0.0366873	0.0366873	0	0.346028	0.0126949	0.307944	0.0126949
147	0.889938	0.889938	0.0366873	0	1	1	0.0366873	0	0.889938	0.889938	0.0366873	0.889938	0	0.0366873	0.889938	0.0366873	0	1	0.889938	0.0366873	0.0366873	0.889938	0.889938	1	0.0366873	0	0.889938	0.889938	1	0.889938	0.0366873	0	0.889938	0.889938	0.889938	0.0366873	0.0366873	1	0	0	1	1	0.889938	1	0.307944	0.346028	0.0126949	0.346028	0.346028
148	0.0366873	1	0.0366873	1	0.889938	0.889938	0.0366873	0.889938	0.889938	0.889938	1	0.889938	0	0.889938	0	0	0	1	0	0	0	0	0.0366873	0.889938	0.889938	1	0	0.889938	0	0.889938	1	0.889938	0.889938	0.0366873	0.0366873	0.889938	0.0366873	0.889938	0.889938	1	0.0366873	0.889938	1	0.0366873	0.346028	0.307944	0.307944	0.346028	0
149	1	1	1	1	1	1	0	0.889938	0.889938	0.0366873	0.889938	0.889938	0.889938	0	0.889938	0	0	0.889938	1	0.0366873	0.889938	1	0.0366873	0.889938	0.0366873	0	0.889938	0.0366873	0.889938	0.889938	0.0366873	1	1	1	1	0.0366873	0.889938	0.0366873	0	1	0.889938	0.889938	0.0366873	0.889938	0.307944	0.346028	0.0126949	0.307944	0.0126949
150	0.0366873	0.0366873	0.889938	1	1	0.889938	1	1	0.889938	0	0.889938	0.889938	1	1	0.889938	0.0366873	0.0366873	1	0	0.889938	0.0366873	0.889938	0.0366873	0.0366873	0	0.889938	0.889938	0.0366873	0.0366873	0.889938	0.0366873	1	0	1	0	0.889938	1	0.889938	0	0.889938	1	0	0.889938	0.0366873	0.307944	0	0	0.307944	0
151	0.0366873	0.0366873	0.889938	1	1	0.0366873	0.889938	0.889938	0.889938	0.889938	0	1	0.0366873	0.0366873	0.889938	0.0366873	1	0	0	1	1	0.889938	0.0366873	0.0366873	1	1	0.889938	0.0366873	1	0.889938	0.0366873	0.889938	1	0	0.889938	0.889938	1	1	0.889938	0	0.889938	0.889938	0.0366873	0	0.307944	0.346028	0.346028	0.307944	0.346028
152	0.0366873	1	1	0.0366873	0.889938	0.889938	1	0	1	1	0	0.889938	0	1	1	0	1	0.889938	0.0366873	0.0366873	0.889938	0.0366873	0.889938	0.889938	1	0	0.889938	0.889938	0.889938	0.0366873	1	1	0.889938	0.0366873	0.889938	0.889938	0.0366873	0.889938	0	1	0.0366873	0.889938	1	0.0366873	0.0126949	0	0.0126949	0.307944	0.307944
153	0.0366873	0.889938	0.889938	0.889938	0.889938	1	1	0.889938	0.889938	0.889938	0.889938	1	0	1	1	1	0	0.889938	0.0366873	0	1	0.0366873	0.889938	0.889938	0.0366873	0	0	1	1	0.889938	0.0366873	0	0.889938	0.0366873	1	1	1	0	0.889938	0	0	0.889938	1	1	0.0126949	0.307944	0.346028	0.307944	0.346028
154	0.0366873	0	0.889938	1	1	0.889938	0.889938	0.0366873	0.889938	0.0366873	0.0366873	0.889938	0.0366873	1	0.889938	1	0.0366873	0.889938	0.889938	0.889938	0	1	0	0.889938	1	0.889938	1	0.0366873	0	0.889938	0.889938	0.0366873	0.889938	0.889938	0	0.889938	0.889938	1	0.889938	0.0366873	0.0366873	0.889938	0.0366873	0.0366873	0.307944	0.346028	0	0.346028	0.0126949
155	0.889938	1	0	0	0	0.889938	0.0366873	0.889938	0	1	0	0.889938	1	0.889938	0.0366873	0	0.0366873	0.889938	0.889938	0	0.889938	1	1	0.889938	0.0366873	0.0366873	0.889938	1	0	0.889938	1	0.889938	0.889938	1	0.0366873	1	0.0366873	0	1	0.889938	0	0.889938	0.889938	0.889938	0.307944	0	0.307944	0.307944	0.0126949
156	0.0366873	0.0366873	0	0.889938	0	1	0.0366873	0.889938	0.889938	0.0366873	0.0366873	0.889938	0.889938	0.889938	0.889938	1	1	0.889938	1	0.889938	1	0.0366873	1	1	1	1	0.0366873	0.0366873	0.0366873	0.889938	0.0366873	0.889938	1	0.0366873	0.889938	0.889938	1	1	0.889938	0.889938	0.889938	0	0.889938	0.889938	0.307944	0.307944	0.346028	0.307944	0.346028
157	0.0366873	1	0.0366873	0.889938	0.889938	1	0	0	0.889938	1	1	0.889938	0.0366873	0	1	0.889938	0.889938	1	0	1	0	1	0	0.889938	0.0366873	0.0366873	1	1	0	0.889938	0.0366873	1	0	0	0.889938	1	1	0	0.0366873	0.0366873	0.0366873	0.0366873	0.0366873	1	0.0126949	0.307944	0.307944	0.307944	0.307944
158	0.0366873	0.889938	1	0.0366873	1	0.889938	0.0366873	1	1	0.0366873	1	0.0366873	0.0366873	0.889938	0.889938	0.0366873	0	0.0366873	0	1	1	1	0.0366873	1	0.0366873	0.889938	0.0366873	0	0	1	0	0	1	0.0366873	1	0.889938	1	1	0.889938	0.889938	0.889938	1	0.0366873	0.889938	0.307944	0.346028	0	0.307944	0.346028
159	0.0366873	0	1	0.889938	0.0366873	0.0366873	0	0.889938	0	0.889938	1	0.889938	0.0366873	0	0.0366873	0.0366873	0	1	1	0.889938	0.889938	1	0.889938	0.889938	1	0.0366873	0.889938	0.0366873	0.889938	0.889938	1	1	0.0366873	0.0366873	1	1	1	0.0366873	0.889938	1	0.0366873	0	0.889938	0.889938	0.307944	0.307944	0	0.346028	0
160	0.889938	0.889938	0.0366873	0.0366873	1	0.0366873	1	0.0366873	0.889938	1	0	0.889938	1	0	0.889938	0.0366873	0.889938	0.889938	0.889938	0	0.889938	1	0.889938	0.889938	0.0366873	1	1	0.0366873	1	0.889938	0.889938	1	0	1	1	0.889938	1	1	0.0366873	0.889938	0.0366873	0.0366873	0.0366873	0	0.307944	0.346028	0.0126949	0.307944	0.0126949
161	1	0	0.889938	0	0	1	0.889938	0.889938	0.889938	0.889938	0	0	1	0	0.889938	1	0.0366873	0.889938	1	0	0.889938	0.0366873	0	0.889938	1	0.889938	0.889938	1	0	0.889938	1	1	1	0.889938	0.889938	1	0.889938	0.0366873	0.889938	0.0366873	0	0.889938	1	0.889938	0.346028	0.307944	0	0.307944	0.0126949
162	0.889938	0.0366873	0.889938	1	1	1	0	0.889938	0.889938	0	0.889938	0.889938	0	0.0366873	0	1	0	0.889938	1	0.889938	0.889938	1	0.889938	0.0366873	0.0366873	0.889938	1	0.0366873	1	1	1	0.0366873	0.889938	0.0366873	0	0.889938	0	1	1	0.889938	0.0366873	0.0366873	0.0366873	0.0366873	0.307944	0.346028	0.0126949	0.307944	0.0126949
163	0.0366873	0.0366873	0	0	1	1	0.889938	1	0.889938	1	1	0.889938	0.889938	0.889938	0	0.0366873	1	1	0.0366873	1	0.889938	0.0366873	1	1	0.889938	1	0	1	0	1	0	0	1	0.0366873	1	0.0366873	0.889938	0	0.889938	0.0366873	0.889938	0.889938	0.889938	0.889938	0.307944	0.346028	0.346028	0	0
164	0.0366873	0.889938	0.889938	1	0.0366873	1	0.889938	0.889938	1	0	1	0.0366873	0.889938	0	0.889938	0.889938	0	0.889938	0.889938	0.889938	0.889938	0.0366873	0.889938	1	0.889938	0	1	1	1	1	0.0366873	0	0.889938	1	0	1	0.889938	0	0.889938	0.889938	0.0366873	0.0366873	0.889938	0.889938	0.307944	0.307944	0.0126949	0.0126949	0.346028
165	0.889938	0.889938	1	0.0366873	0	0.889938	0.889938	0.0366873	0	0.889938	0.889938	0	0.889938	0.889938	1	0.889938	0.889938	0.889938	0.0366873	0.889938	0.0366873	0.889938	0.889938	0.0366873	0.889938	0.0366873	0.889938	0.0366873	0	0.889938	1	0.889938	0.889938	0.0366873	0.889938	0	0.889938	0.889938	0.0366873	0.889938	0.889938	0.889938	1	0	0.0126949	0.0126949	0	0.346028	0.0126949
166	0.889938	0.889938	0.889938	0.889938	1	0.889938	0.0366873	0.889938	1	0.889938	1	0.889938	0.0366873	0	1	0.0366873	0	0.889938	0.0366873	0.889938	0.889938	1	0.889938	0.889938	0.889938	0.889938	0.0366873	0.889938	0.889938	1	0.889938	0.889938	0.0366873	0.0366873	0	0.889938	0.0366873	0.889938	1	0.889938	0.889938	0.889938	0.889938	0.889938	0.307944	0.346028	0.307944	0.307944	0.307944
167	1	1	1	0	1	0.889938	0.0366873	0.889938	0.889938	1	0.889938	0.0366873	0.0366873	0	1	0.889938	1	0.889938	1	0.889938	0.0366873	0.0366873	1	0.889938	1	0	0.889938	0.889938	0.889938	0.889938	0	0.889938	1	0.889938	0.889938	0.0366873	0	0	1	1	0	1	0.889938	0.889938	0.0126949	0.346028	0.307944	0.307944	0.346028
168	0.0366873	0.0366873	1	0.0366873	0.889938	0.889938	0.889938	0.0366873	0.889938	0.0366873	0	0.889938	0.0366873	1	1	0.0366873	0.889938	0.0366873	0	0	0.889938	0.889938	0.889938	0	1	0.889938	0.0366873	0.889938	1	0	1	1	0.889938	1	0	0.889938	0	0.889938	1	1	0.889938	0.889938	1	0.0366873	0.307944	0	0.346028	0.346028	0.0126949
169	0.889938	0.889938	1	1	0.0366873	0	0	1	1	0.889938	0.0366873	0.0366873	0.889938	1	0.889938	0.0366873	1	0	0	0	0.889938	0.0366873	0.889938	1	0.889938	0.889938	0	0.889938	0.889938	0.889938	0.0366873	1	0.889938	1	0	0.889938	1	0.889938	0.0366873	0.0366873	0.889938	1	0	0	0.346028	0.307944	0.0126949	0.0126949	0.346028
170	0.889938	0.889938	1	0.0366873	0.889938	0.0366873	0.889938	0.889938	0.0366873	0.889938	1	0	1	0	1	0.0366873	0	0.889938	0.889938	0.889938	0.889938	1	1	0.0366873	0.889938	0.0366873	0.889938	0.0366873	0.889938	1	0	1	1	0.0366873	0.0366873	0.889938	0.889938	0.0366873	0	0.889938	1	0.889938	1	0.889938	0.0126949	0.346028	0.346028	0.307944	0.307944
171	0.889938	0	0.889938	0.889938	0.889938	0.0366873	0.889938	0.889938	1	1	0.889938	0.0366873	0	0.889938	0.0366873	0.889938	1	0.889938	0	1	0.0366873	0.889938	0.889938	0.889938	1	0.889938	0.0366873	1	1	0.0366873	0.889938	0.889938	0.889938	0.0366873	0.0366873	0.889938	0.889938	0.889938	0.889938	0.0366873	0.0366873	0.889938	1	0.889938	0.307944	0.307944	0.346028	0	0.346028
172	1	0	0.889938	0	0.889938	0.889938	1	0	0.889938	0.0366873	0	1	0.889938	1	0	1	0	1	0.0366873	1	1	0.0366873	0.0366873	0.889938	1	1	0.889938	0.889938	0.0366873	0.0366873	0.0366873	1	0.0366873	0.889938	0.889938	1	0.889938	0.889938	0	0.889938	0.889938	0	0.0366873	1	0.0126949	0.307944	0.307944	0.0126949	0.0126949
173	0.0366873	0.889938	0.0366873	0.889938	0.889938	0.0366873	0.0366873	0	0.889938	1	1	0.889938	0.0366873	0.889938	0.889938	1	0.0366873	0.889938	1	0.0366873	0.889938	1	1	0.889938	0.889938	0	0.889938	0.889938	0.889938	1	0.889938	0.889938	0.889938	0.0366873	0.0366873	0.889938	0.889938	0.889938	1	0.889938	0.889938	0.889938	0.0366873	0.889938	0.307944	0.307944	0.307944	0.307944	0.346028
174	0.889938	0.0366873	0.0366873	1	0.889938	0.0366873	0.889938	0.889938	0.0366873	0.889938	1	0.889938	0.889938	1	0.889938	0.889938	0.0366873	0.889938	1	1	0.889938	0.0366873	0	1	1	0	1	0.889938	1	0	0.889938	0.889938	1	0.889938	1	0	1	1	0.889938	0.889938	1	0.889938	0.0366873	0.889938	0.346028	0	0.307944	0.346028	0.307944
175	0.0366873	0.889938	0.889938	1	1	0	0.889938	0.0366873	0	1	0.889938	0.889938	0.0366873	0.0366873	0	0.889938	0.0366873	0.0366873	0	0.889938	0	0.889938	0.0366873	0	1	0	0.889938	0.889938	0.0366873	0.889938	0.889938	1	0	0.889938	0.889938	0.889938	0.0366873	0.0366873	0.0366873	0.889938	0.889938	0.0366873	0.889938	1	0.307944	0.307944	0.0126949	0.0126949	0.307944
176	0.0366873	0.889938	0.889938	0.889938	0.889938	0.889938	0.0366873	0.0366873	0.889938	0.889938	0.889938	1	0.889938	0	0	0.889938	0.889938	0.889938	0.0366873	0.0366873	0.889938	1	1	1	0.889938	1	0	1	1	0.889938	0.889938	0.889938	0.889938	1	1	1	0.0366873	0.889938	0.889938	0.889938	0	1	0.0366873	0.889938	0.307944	0.0126949	0.346028	0.307944	0
177	1	0.889938	0.0366873	0.889938	0.0366873	0.889938	0.889938	0.889938	0.0366873	0	1	0	1	1	0.0366873	1	0.889938	1	0.889938	1	0	0	0	1	0	0	0.889938	1	1	1	1	0	0.889938	0.0366873	0.889938	0.0366873	0.889938	0.0366873	0.0366873	0.0366873	1	1	0.0366873	0.889938	0	0.307944	0.307944	0.307944	0.346028
178	0	0.889938	0.889938	1	0.889938	1	0	1	1	0.0366873	0.0366873	1	1	0.889938	0.889938	0.0366873	0.0366873	1	0.0366873	0.0366873	0	0.0366873	1	0.889938	0	0.0366873	0.889938	0.0366873	0.889938	0.0366873	0.889938	0.889938	0.889938	0	0	0.889938	1	0.889938	1	0.889938	0	0.889938	1	0	0.346028	0.0126949	0.307944	0.307944	0
179	1	0.0366873	0.889938	0.0366873	1	0.889938	0.0366873	0.889938	1	1	1	0.0366873	0.889938	0.0366873	0.889938	1	0	1	1	0	0.889938	0.0366873	0.889938	0.889938	0.0366873	0.889938	0.889938	0.889938	0.889938	1	1	0.889938	0.0366873	0	1	0.0366873	0	0.889938	0	0.889938	0.889938	0.0366873	1	0	0.307944	0.346028	0.346028	0.0126949	0
180	0.0366873	0	1	1	1	0.889938	0.889938	0	1	1	1	1	1	0.889938	0.0366873	0	1	0.889938	0.0366873	0	0.889938	0.889938	1	0.889938	0	0.889938	0.889938	0.0366873	0.889938	0.889938	0.0366873	1	0.0366873	0.889938	0.889938	1	0	1	0	1	1	0.889938	1	1	0.346028	0.346028	0.307944	0	0
181	0.0366873	1	0.889938	0.0366873	0.889938	0.889938	0.0366873	0.0366873	1	0.0366873	1	0.0366873	0.889938	0.0366873	0	1	0.889938	0.0366873	0.0366873	1	0.889938	1	1	0.889938	0.889938	0.889938	1	0.889938	0.889938	0.0366873	0.0366873	0.0366873	0.889938	1	0.889938	0.0366873	0	0.889938	0.889938	1	0.889938	1	1	0	0.346028	0	0.307944	0.346028	0.307944
182	0.889938	0	0.889938	1	0	0.889938	1	0.889938	0.889938	0.0366873	1	0.889938	0.889938	0.889938	0.0366873	0.0366873	0.0366873	0.889938	0.0366873	1	0.0366873	0.889938	1	0.889938	0.889938	0.0366873	0.889938	0.0366873	1	0.889938	0.0366873	1	0.889938	1	0.889938	1	0	0.889938	0.889938	1	1	0.0366873	1	0.0366873	0.0126949	0.307944	0	0.346028	0.346028
183	0.889938	0	0.0366873	0.0366873	0.889938	0.889938	1	0	0.889938	0	1	1	0.0366873	1	0.0366873	0.889938	0.889938	0.889938	0.889938	0	0.0366873	0	1	0	1	0.889938	1	0	0	0	0.889938	0	0.0366873	0.889938	1	0.889938	0.0366873	0	0.889938	0.0366873	1	1	0.889938	1	0.307944	0.0126949	0.346028	0.346028	0.346028
184	1	0.889938	0.889938	0.889938	1	0.889938	0.0366873	1	1	1	1	0.0366873	0.0366873	0.889938	0.889938	0.889938	0.889938	1	0.0366873	0	0	0.0366873	1	0.889938	0.889938	0	0.889938	1	1	1	1	1	0.889938	0.0366873	0.0366873	0.889938	0.0366873	0.0366873	0.889938	0.0366873	0.889938	1	1	0	0.346028	0	0.346028	0.0126949	0
185	0.0366873	0	1	0.889938	1	0.889938	0	0.0366873	0.889938	1	1	0.889938	0.0366873	0	0.889938	0.0366873	0	0	1	1	0.889938	1	0.889938	0.889938	0.0366873	0	1	1	1	0.0366873	0.889938	0	1	0.0366873	0.889938	0.889938	0.889938	0.889938	0.889938	0.0366873	1	0.889938	1	0.0366873	0.346028	0.0126949	0.346028	0	0.307944
186	1	1	0.0366873	1	1	0.0366873	0.889938	0.889938	1	0.0366873	1	0.889938	1	0.0366873	0	1	0.889938	0.0366873	0.0366873	0	1	0.0366873	1	1	0	0.0366873	0.889938	0.0366873	0	0.889938	1	0.889938	0.0366873	1	0	1	1	0	1	1	0.889938	0.0366873	0.889938	1	0	0.346028	0.346028	0.346028	0.0126949
187	1	0	0.889938	0.0366873	1	0.889938	1	0.0366873	1	1	0.0366873	1	0.0366873	0	1	1	1	1	0.889938	0.889938	1	0.0366873	0.889938	0.889938	0.889938	0	1	0.889938	0	1	0.889938	0.889938	1	0	1	0.889938	0.0366873	0	1	0	0.889938	1	0	0.889938	0.307944	0.307944	0.307944	0.307944	0.307944
188	1	1	1	1	0.889938	1	0.0366873	1	0.889938	0.889938	0	0.889938	0.0366873	1	1	1	1	0.0366873	0	0.889938	0.889938	1	1	0.889938	0.0366873	0.889938	0.889938	0.889938	0.889938	1	0.889938	0.889938	0.889938	0.0366873	1	0	0	1	0.0366873	0.0366873	0	0.0366873	1	1	0.307944	0.346028	0.0126949	0.307944	0.0126949
189	0	0.889938	1	0.0366873	0	1	1	0	0.889938	0.0366873	0.889938	0.889938	0	0	1	1	0.889938	0.889938	0.0366873	0.889938	0.889938	0.889938	0.0366873	0.889938	1	0.0366873	0.889938	1	1	0.889938	1	1	0.0366873	0	0.889938	0.889938	1	0	0	0	0.889938	0	0.0366873	0.889938	0.307944	0.346028	0.307944	0.346028	0
190	1	0	0.0366873	0.889938	0.0366873	0.0366873	0.0366873	0.889938	0	1	1	0.0366873	0.889938	0.0366873	0.889938	0.0366873	0.889938	0.0366873	0.0366873	1	0.0366873	0.0366873	0.889938	0.889938	1	0.889938	0.0366873	0	1	0.889938	0.0366873	0.889938	0.889938	1	0	1	0.889938	1	0.889938	0.889938	0	1	1	0	0.346028	0.0126949	0.307944	0.307944	0.0126949
191	0.0366873	1	0	0.889938	0.0366873	0.889938	0.0366873	0.889938	0.889938	1	0	0.889938	0.0366873	1	0.889938	0.0366873	0	0	0.0366873	1	0.889938	0.0366873	0.0366873	0	1	0	1	0.0366873	1	0.0366873	0.889938	0.889938	1	0	1	0.889938	0	0	0	1	0	0.889938	0.889938	0	0.307944	0.346028	0	0.346028	0.0126949
192	1	0	0.889938	0.889938	1	0	0.889938	0.0366873	0.889938	1	0.889938	1	1	0.0366873	0.889938	0.0366873	0.0366873	0.889938	0.0366873	1	0.889938	1	1	0.889938	1	0.889938	1	0.0366873	0	1	0.889938	0.0366873	0.0366873	0	0	0.889938	0.889938	0.889938	1	1	1	0.0366873	0.0366873	0.889938	0.307944	0.346028	0.346028	0	0.307944
193	0.0366873	0.0366873	0.0366873	0	1	0.889938	1	1	0.889938	1	1	0.0366873	0.0366873	0.889938	0.889938	0.0366873	1	0.889938	0.0366873	0.889938	0.889938	0.0366873	0	0	0.889938	0.889938	0.0366873	0	1	1	1	1	0	1	1	0.889938	0.0366873	1	0.0366873	0	0.889938	0.889938	1	0.889938	0.0126949	0	0	0.307944	0
194	1	0	1	1	1	0.0366873	0.0366873	0	0.889938	0.889938	0.0366873	0	0.0366873	0.889938	1	0.0366873	0	1	0.0366873	0.0366873	0.889938	0.0366873	0.889938	1	0.0366873	1	0.889938	0	1	1	0.0366873	0	1	0	1	0.889938	0.889938	0.0366873	0.889938	1	0.0366873	0	0.0366873	0.889938	0.307944	0.0126949	0.346028	0.0126949	0.307944
195	0.889938	1	0.889938	1	0	1	1	0.0366873	0.889938	1	0.889938	0.889938	1	0.0366873	0.889938	0.0366873	0.0366873	0	1	0.0366873	0.889938	0.889938	0	1	0.0366873	0.889938	0.889938	0.0366873	0.889938	1	0.0366873	0	0	0.0366873	0	0.889938	1	0.889938	0.889938	1	0	0.889938	0.889938	0	0.307944	0.307944	0	0.346028	0.346028
196	1	1	1	0.0366873	0.889938	1	0.0366873	0	0	0.889938	0	0.889938	0.889938	0.889938	0.889938	0.889938	0.889938	0.0366873	1	1	0.889938	0.0366873	1	0.0366873	0.0366873	0	1	0.0366873	0.0366873	0.889938	1	1	0.889938	0	1	0.0366873	1	0.889938	0.889938	0.889938	1	0.889938	0.0366873	0.889938	0.346028	0.0126949	0.346028	0	0.307944
197	0.889938	0.0366873	0.889938	1	1	1	0.889938	0.889938	0.889938	0.0366873	0.0366873	0.889938	1	0.889938	0.0366873	1	1	1	0.0366873	0.889938	0.0366873	0.0366873	0.0366873	0.889938	0.0366873	1	0.889938	1	1	0.0366873	0.0366873	0.889938	0.889938	0.0366873	1	1	0.0366873	0.889938	0.889938	0.0366873	0.889938	0.889938	0.889938	1	0	0	0.307944	0.0126949	0.307944
198	1	1	0.889938	1	0	0.0366873	1	0.0366873	0.0366873	0.889938	0	0.889938	1	0.889938	0	0.0366873	0.889938	1	1	0.0366873	1	0.0366873	0.0366873	0.889938	1	0.889938	0.0366873	0.0366873	0.889938	1	0	0.889938	0.889938	0.0366873	0.0366873	0.889938	0.0366873	0	0.889938	1	0.889938	1	0.889938	0	0.307944	0.346028	0.346028	0.307944	0.0126949
199	0	1	1	0.889938	0	0.889938	1	1	1	0.0366873	0.0366873	0.889938	0	1	0.889938	0.0366873	1	0.0366873	1	0	1	0.0366873	1	0.0366873	0.0366873	1	1	0.0366873	0.889938	0.0366873	0.0366873	1	0.889938	0.0366873	0	0.889938	0.0366873	0.889938	1	0.0366873	0.0366873	0	1	0.889938	0.307944	0	0.307944	0	0.307944
200	0.889938	0.889938	0.889938	0.0366873	0	1	0.0366873	0.889938	1	0.0366873	1	0.889938	0	0	0.889938	0.0366873	0	0.0366873	0.0366873	1	0.889938	1	0	1	0.889938	1	0.889938	0.889938	0.0366873	0.889938	1	1	1	0.889938	1	0.889938	0.0366873	0.889938	0.0366873	0.0366873	0	1	0.0366873	0	0.346028	0.0126949	0.0126949	0.307944	0.346028
201	0.0366873	0.0366873	0.889938	1	1	0	0.889938	0.0366873	0.889938	0.0366873	0.889938	0.889938	1	1	1	1	0.889938	0.0366873	0.889938	0.889938	0.0366873	1	0	1	0.0366873	0.889938	1	0	1	0.889938	1	1	0.889938	0.0366873	0.0366873	0.889938	1	0.0366873	0.889938	0.0366873	0.0366873	0.889938	0.889938	0.889938	0.307944	0.0126949	0	0.346028	0.346028
202	0	0	1	1	0.0366873	0.889938	0	0	1	1	0	0.889938	0	0	1	0.0366873	1	0.889938	0	1	0.0366873	0.0366873	1	0.889938	0.889938	0	0.889938	0.889938	1	0.889938	0.0366873	0.0366873	1	0.0366873	0.0366873	1	0.0366873	0.889938	0.889938	0.889938	0	0.889938	0.0366873	0.889938	0.0126949	0.307944	0.0126949	0.307944	0
203	0.0366873	0	1	0	1	0.889938	1	0.889938	1	0.0366873	0	1	0	1	0	0	0	0.889938	0.0366873	0.0366873	0	0.0366873	0.0366873	1	0.0366873	0	1	0.0366873	0.0366873	1	1	1	0.889938	0.889938	0.889938	1	0.0366873	1	0.889938	0.0366873	0	1	0	0.0366873	0	0.307944	0.0126949	0.307944	0
204	0.889938	0	0.889938	0.889938	0.889938	0.889938	0.0366873	0.889938	0.0366873	0	1	1	1	0.889938	1	0	0	0.889938	1	0	0.889938	1	0	0.0366873	0.0366873	1	0.0366873	1	1	1	0.0366873	1	0.889938	0	0	0.889938	0.0366873	0.889938	0	0.0366873	0.0366873	1	0.889938	0.889938	0	0.307944	0.0126949	0.307944	0
205	0.0366873	0.889938	0.889938	0.889938	0.0366873	0	1	0	0.889938	0.0366873	0.889938	0.889938	0.889938	0.0366873	0.889938	0	1	0.0366873	0.889938	0.0366873	0.889938	0.889938	0.0366873	0.0366873	1	0.889938	0.889938	0.0366873	0.0366873	0.889938	0.889938	1	0.889938	0.0366873	0.0366873	1	0.889938	0.0366873	0.889938	0	1	0.0366873	0.889938	0.0366873	0.307944	0.0126949	0.346028	0.307944	0.307944
206	0	0	0.889938	1	1	1	0	0	0.889938	0.889938	0	0.889938	0.0366873	0.889938	0.889938	0	1	0.0366873	0.889938	0	1	0.0366873	0.889938	0.889938	0.0366873	0	0.889938	0.0366873	0.889938	0.889938	0.0366873	0	1	0.889938	0	0.889938	0.0366873	1	0.889938	0.889938	0.889938	0.889938	0.0366873	1	0.307944	0.346028	0.346028	0.0126949	0.346028
207	1	0.0366873	0.0366873	0.0366873	0.889938	1	0	0.0366873	0.0366873	0.0366873	0.0366873	0.889938	0.0366873	0.0366873	0	1	0.0366873	0.889938	0.0366873	0	0.0366873	0.0366873	0	0.889938	0	0.0366873	0.0366873	0	0.889938	0.0366873	0.889938	0.889938	1	0	0	0	0	0.889938	1	0.0366873	0	0.889938	0	1	0.307944	0.0126949	0.0126949	0.346028	0.307944
208	0.889938	0.889938	0.0366873	0.889938	1	0.889938	0.0366873	0.0366873	0	0.0366873	1	0.0366873	0	0	0.889938	0.889938	0.889938	0.0366873	1	0.889938	0.0366873	0.889938	0.889938	0.889938	0.0366873	0.889938	1	1	0.889938	1	1	0.0366873	0.0366873	1	1	0.889938	0	1	0.0366873	0	0	0.0366873	0.0366873	0.889938	0.346028	0.307944	0.0126949	0.307944	0.307944
209	1	0.0366873	0	0.0366873	0.889938	1	1	1	0.889938	0.0366873	0	0.0366873	0.0366873	1	1	0.0366873	1	0.889938	0.889938	0	0	1	1	0.0366873	1	1	0.0366873	0.889938	1	0	0.0366873	0.0366873	0.0366873	1	0.889938	1	0	0.889938	0.0366873	1	1	0.0366873	1	0.889938	0.0126949	0.0126949	0.346028	0.346028	0.307944
210	0.0366873	0.889938	0.0366873	1	0.889938	0.889938	0	0.889938	0.889938	1	0.889938	0.889938	0.889938	0.889938	0.0366873	0.0366873	0.0366873	0.0366873	0.889938	0.889938	1	1	1	0	1	1	1	0	0	1	0	0.889938	0	0	0.889938	1	0.0366873	0.889938	1	1	0.889938	0.889938	1	0.889938	0.0126949	0.346028	0.346028	0	0.346028
211	0.0366873	0.889938	0.889938	1	0.889938	0.0366873	1	1	0.0366873	1	1	0.889938	0.889938	1	1	1	0.0366873	0.889938	0	1	0.0366873	1	1	0.0366873	0.889938	1	1	0	1	0.0366873	0	0.889938	0.0366873	1	0.889938	0	1	0.889938	0.0366873	1	0.889938	0.889938	0.889938	0.889938	0.307944	0.307944	0.307944	0.0126949	0.307944
212	1	0	1	0.889938	0.889938	0.889938	0.889938	0.889938	1	1	0.889938	1	0.889938	0.889938	1	0.0366873	0.889938	1	0.0366873	0.0366873	0	1	0.0366873	1	0.0366873	0.0366873	0	0.889938	0.889938	1	0	0.889938	1	1	0.0366873	0.889938	1	0.889938	1	0	0.889938	1	1	0.0366873	0.346028	0.307944	0.0126949	0.0126949	0.346028
213	0	0.889938	0.889938	0.889938	0.0366873	1	0.0366873	0.0366873	0	1	0.889938	0.889938	0.889938	0.889938	0.0366873	1	0	0	0	1	1	1	0.0366873	0.0366873	1	0	0.889938	0.0366873	0	0.0366873	1	1	0.0366873	0.889938	0.889938	0	0.889938	0.889938	1	1	1	0.0366873	1	1	0.346028	0.307944	0.346028	0	0.307944
214	0.0366873	0.889938	0.889938	0.0366873	0.889938	1	0.889938	0.889938	0.0366873	1	1	0.0366873	1	0.889938	0.889938	1	0.889938	0	1	0	0	0	0.889938	1	1	0.0366873	0.889938	0.0366873	0.0366873	0.889938	0.889938	0.889938	0.0366873	1	1	0.0366873	1	0.0366873	1	1	0.889938	1	1	0.0366873	0.0126949	0.346028	0.307944	0.307944	0.0126949
215	0.889938	0.889938	0.0366873	1	1	1	1	0	0	0	1	1	1	1	0.889938	1	0.889938	0.889938	1	0.889938	0.0366873	0	0	1	0.889938	0.0366873	0.889938	0.889938	0.0366873	0.0366873	0	0.889938	1	1	1	1	0.889938	0.0366873	0.0366873	0.0366873	0.0366873	0	0	0.889938	0.346028	0.307944	0.307944	0.0126949	0.307944
216	0.889938	1	0.889938	0.889938	0.0366873	1	1	0.889938	0.0366873	0	0.889938	1	0.889938	0.889938	0.0366873	1	0.0366873	0.889938	0.889938	0	0.889938	0	1	1	1	0	0	0.889938	0	1	0.889938	0.0366873	0.0366873	0.889938	0.889938	0.0366873	1	1	1	1	1	0.0366873	0.0366873	0.889938	0.307944	0.346028	0.307944	0.0126949	0.307944
217	0	1	0	0.889938	0.889938	0.0366873	1	0.889938	1	1	0	0	1	1	0.0366873	1	0.889938	0	0.889938	0.889938	1	1	0.889938	0.0366873	0.0366873	0	1	1	1	0.889938	0.889938	0.889938	0.889938	1	0.889938	0.0366873	1	0	0.889938	0.889938	0.889938	0.0366873	0.0366873	0.889938	0.0126949	0.346028	0.307944	0.307944	0.307944
218	0	1	0	0	0.889938	0.0366873	0.0366873	0.889938	0.0366873	0	0.889938	0.0366873	0.0366873	0.889938	0.0366873	0.889938	0.889938	0	0	0.889938	0.0366873	0.889938	0.889938	0.889938	0.889938	0.889938	0.0366873	1	0.889938	1	0	1	0.889938	1	0.889938	0.889938	1	0.889938	0.889938	0	0.889938	0.889938	1	0	0.346028	0.346028	0.0126949	0.346028	0.307944
219	0	0	1	1	0.0366873	1	0	0.0366873	0.0366873	1	0.889938	0.0366873	0	0.889938	0.889938	0.889938	0.889938	0.0366873	0	1	0	0	0.889938	0.0366873	1	0.0366873	1	0.0366873	0.0366873	0.889938	1	0.889938	0.889938	0.889938	0.889938	0.0366873	1	1	0.889938	1	0.889938	0.0366873	1	0.889938	0.0126949	0.307944	0.0126949	0	0.346028
220	1	1	0.889938	0	0.889938	0.889938	1	0.889938	0.0366873	1	0.889938	0	0.889938	0	0	0.889938	0	1	1	0.0366873	0.889938	1	0.889938	0.0366873	1	0.889938	0.889938	1	0.889938	1	0	0.889938	0.0366873	1	0.0366873	0.0366873	1	0.0366873	1	1	1	0	1	1	0.0126949	0.346028	0.0126949	0.307944	0.307944
221	1	0	0.889938	0.889938	0.889938	1	1	0.0366873	0.889938	1	0	0.889938	0.0366873	0.0366873	0.0366873	1	0.889938	0	1	1	0.0366873	1	0.0366873	0.889938	1	0.889938	0	1	0	0	0	0.889938	1	1	0	0.889938	0.0366873	0.889938	0	0.0366873	0	0.0366873	1	0	0.307944	0.0126949	0.307944	0.346028	0.0126949
222	0.0366873	0.889938	0.889938	0.889938	0.0366873	1	0.889938	1	0	1	0.889938	0.889938	0.0366873	0.889938	0.0366873	0	1	0.889938	1	0	0.889938	0.889938	0	1	0	0	1	0.889938	0	0.889938	0.889938	0.0366873	0.889938	0.889938	0.889938	0.889938	0	0.889938	1	0.0366873	1	0	0.889938	0.889938	0.0126949	0.307944	0.346028	0	0
223	0.889938	0	0.0366873	0.0366873	0.889938	1	1	0.889938	0.889938	0.889938	0.0366873	0.889938	0.0366873	0.889938	1	0.0366873	1	1	1	0.0366873	0.0366873	0.889938	0.889938	0.889938	0.889938	0.889938	0.0366873	0.889938	0.889938	0.0366873	1	0.889938	0.0366873	0.0366873	0.889938	0.0366873	0.889938	0.0366873	0	0	1	0.889938	0.889938	0.889938	0.346028	0.307944	0.307944	0.0126949	0
224	1	0.889938	0	1	0.889938	0.889938	0	0.889938	1	1	0.0366873	0.0366873	1	1	0	0.889938	0.889938	0.0366873	0.0366873	0.889938	0.0366873	0.889938	0.889938	1	0.889938	0.889938	1	1	0.0366873	1	1	0.889938	0	1	1	0.0366873	1	0.889938	1	1	0	1	0	0	0.346028	0.307944	0.0126949	0.307944	0
225	0.889938	0.0366873	0.0366873	0.0366873	0.889938	0.889938	0.889938	1	0.889938	0.0366873	0.889938	0	1	1	0	0.889938	0	1	0.889938	0.0366873	0	1	0.0366873	0.889938	0.889938	0.889938	0.0366873	0.889938	0.889938	0.0366873	0.0366873	1	0.0366873	1	0.889938	0	0	0.889938	0.0366873	0	0.889938	0.889938	0.889938	0.0366873	0.307944	0.307944	0.307944	0.0126949	0.307944
226	1	0.889938	1	1	0.889938	0.889938	0.889938	0.889938	0.0366873	0.889938	0.889938	0.0366873	1	0.889938	0	0.889938	0.889938	1	0.0366873	1	1	0	0.0366873	0.889938	0	0.889938	0.889938	0.0366873	0.889938	0.889938	0.889938	0.889938	1	0.0366873	0.889938	0.0366873	0.889938	0.889938	0.889938	0.0366873	0.889938	0.0366873	0	0.0366873	0.307944	0.307944	0.346028	0.307944	0
227	0	0.889938	0	1	0.889938	0	1	1	1	0	0.0366873	0.0366873	0.889938	1	1	1	0.0366873	0	0	1	0.0366873	0.0366873	0.889938	0	1	0	0.889938	0.889938	0.889938	1	1	0	1	1	0.0366873	0.0366873	1	0.889938	0.889938	0.889938	0	0.889938	1	0.889938	0.0126949	0.346028	0.307944	0.307944	0
228	0	0.889938	0.0366873	0.0366873	0.889938	1	0.889938	0.0366873	0.889938	0.889938	0.889938	1	1	0.0366873	0.0366873	1	0.0366873	0.0366873	0.0366873	0.889938	0.889938	0	0.0366873	0.889938	0	0.0366873	0	0.889938	1	0	0	1	0	0.889938	0.889938	1	1	1	0	1	0.889938	0.889938	0.889938	0.889938	0.307944	0.307944	0	0.307944	0.346028
229	0.0366873	0.889938	1	1	0.889938	0.0366873	0	0.889938	0.0366873	0	0.889938	1	0.889938	1	0.889938	1	0	0.0366873	1	0.889938	0.889938	1	0.889938	0.0366873	1	1	0.889938	1	0.889938	0.889938	1	0.889938	0	0.0366873	0.889938	0.889938	1	0.889938	1	0.889938	0	1	0.0366873	0.0366873	0	0	0.307944	0.346028	0
230	0.889938	1	0.889938	0.0366873	0.889938	0	1	1	1	0.889938	0.889938	0	0.889938	1	0.889938	0.889938	0.889938	0.889938	0.0366873	0.889938	0.889938	0.889938	0.889938	0.0366873	1	1	0.0366873	1	0.0366873	1	0	0.889938	0.889938	0	0.889938	1	1	1	0.889938	1	0.889938	0.889938	0.889938	0.889938	0.0126949	0.346028	0.346028	0.307944	0.0126949
231	0.0366873	0	0.889938	0.0366873	0.889938	1	0.889938	1	0	0	1	0.0366873	0	1	0.0366873	0.0366873	0	0	1	1	0.0366873	0.889938	0.0366873	0.889938	0.889938	0.0366873	0.0366873	0.889938	0.889938	1	1	0	1	1	0	0.889938	0.889938	0.889938	0.0366873	1	0.889938	1	1	0.0366873	0.346028	0.0126949	0.307944	0	0
232	0.889938	0	1	1	0.889938	1	1	0.0366873	0.889938	0.889938	0.889938	0.0366873	0.0366873	1	1	0.0366873	0.0366873	0.0366873	0	0	0	0.0366873	0.0366873	0	0.889938	0	0.889938	1	0.889938	0.889938	1	0.889938	0.0366873	1	1	1	1	0.0366873	1	0.0366873	0.889938	0	0.889938	0.889938	0.0126949	0.346028	0.0126949	0.0126949	0.346028
233	0.889938	0	0.889938	0.889938	0.889938	0.0366873	1	0.0366873	1	0.0366873	0.889938	1	0	1	1	1	0.0366873	1	1	0.0366873	1	1	0.889938	0.0366873	0.889938	0	0	0.889938	1	0	0	0.889938	1	0	0.889938	1	0.889938	1	0.889938	0	0.889938	0	1	1	0.346028	0.346028	0.0126949	0.346028	0.346028
234	0	0	1	0.889938	1	0.889938	0	0	0.0366873	0	0.0366873	1	1	1	1	1	0.889938	1	0.0366873	1	0.0366873	0	0.0366873	0	0.0366873	0.889938	1	0	1	0.0366873	0.889938	0.0366873	0.0366873	0	1	0.0366873	0.0366873	0.889938	0.0366873	0.889938	0.0366873	0.889938	0	0.889938	0.346028	0.307944	0	0	0.307944
235	0	0.889938	1	1	0.889938	1	0.0366873	0.0366873	0	1	0.0366873	0.889938	0.889938	0.889938	0	1	0.889938	0	1	0.0366873	1	1	0.0366873	1	0.889938	0.889938	0	0.889938	0.889938	1	1	0.0366873	0.889938	0	0.889938	1	0.889938	0.889938	0.0366873	0.889938	0	1	1	0	0.346028	0	0.307944	0.346028	0.0126949
236	0.889938	0.889938	0.0366873	0.889938	0.889938	1	0.889938	0.889938	0.0366873	0.0366873	1	1	0	1	1	0	0	1	1	0.0366873	0.889938	0.889938	0.889938	0.889938	1	0.889938	0.0366873	0.0366873	0	0.0366873	0.0366873	0.889938	0.889938	0.0366873	0.0366873	0.0366873	1	0	1	1	0	1	0.889938	0.0366873	0.307944	0.307944	0.0126949	0.346028	0.0126949
237	1	0.0366873	0.0366873	0.0366873	0.889938	0.0366873	0.889938	0.889938	0.0366873	1	1	0.0366873	1	0	0	0	1	1	0.889938	0.889938	0	0.889938	0.889938	1	0.889938	0.0366873	0.0366873	0.0366873	0.889938	0.889938	0.0366873	0.0366873	0.0366873	1	0.889938	0.889938	1	0.889938	0	0	1	1	1	0.0366873	0.307944	0.0126949	0.307944	0.0126949	0.346028
238	0	0.889938	1	1	0.889938	0.889938	0.889938	0.0366873	0.889938	0.889938	0.0366873	0	0.0366873	0.889938	1	0.889938	0.889938	0.0366873	0	0.0366873	0.0366873	0	1	0.889938	0	0.889938	0.889938	0.889938	0.889938	0.0366873	0.889938	1	0	0.889938	0	0.0366873	0	0.889938	0	0.0366873	0.889938	1	1	1	0	0.346028	0	0.346028	0
239	0	0.889938	0.889938	0.0366873	0.0366873	0.889938	0	1	0.0366873	1	1	0	0.0366873	0	0.0366873	0.889938	0.889938	0.889938	1	0.889938	0.889938	0.0366873	0.0366873	0.889938	0.889938	0.0366873	0.889938	1	0.889938	1	0.889938	1	0.0366873	1	1	0.889938	0.0366873	0	0.0366873	0	0.889938	0	1	0.0366873	0.0126949	0.307944	0.307944	0.307944	0.307944
240	0.889938	0	0.889938	0.889938	1	0.0366873	0	0.889938	1	0	1	0.0366873	0.0366873	0.889938	0.0366873	0.0366873	0.889938	1	0.889938	1	0.889938	1	0.889938	0.0366873	0.889938	0.0366873	1	1	1	0	0	0.889938	0.0366873	0.0366873	0.889938	0.0366873	0.0366873	0.889938	1	0	0.889938	0.889938	0.0366873	0	0.346028	0.0126949	0.307944	0.0126949	0.0126949
241	0	0.889938	0.0366873	0	0.889938	0.889938	1	0.889938	0.0366873	0	1	1	1	0	1	0.0366873	0.889938	0.0366873	0.889938	0.889938	0.889938	0.889938	0	1	1	0	1	0.889938	1	1	0.889938	1	0	1	1	0.0366873	0	0	1	0	1	0.889938	0	0.889938	0.0126949	0	0.307944	0.346028	0.307944
242	0.889938	0.889938	0.889938	0.889938	0.0366873	1	0.0366873	0.889938	0.0366873	0.889938	0.889938	1	0.889938	1	1	0	0.0366873	0	0.0366873	1	0.0366873	1	0.889938	1	0.889938	0.889938	0.0366873	0.889938	1	0.889938	1	0.889938	0.0366873	1	1	0.0366873	1	0	1	0.889938	0.889938	1	0.889938	0.0366873	0.346028	0.0126949	0	0.307944	0.307944
243	0.889938	0.0366873	0.889938	1	0	0	1	0.0366873	0	1	0.0366873	0.0366873	0.889938	0	0.889938	1	0.889938	0.889938	0.0366873	0.0366873	0	0.0366873	1	0.0366873	0.889938	0	1	1	0.889938	0.889938	0.889938	0.889938	0.0366873	1	0	0	0	1	0.0366873	0	1	0.889938	0.889938	0.889938	0.0126949	0.307944	0.307944	0.0126949	0.346028
244	0	0.889938	0.889938	1	0.889938	0.889938	0.889938	0.889938	0.889938	0.0366873	0.889938	1	1	0.0366873	1	1	0.889938	0.889938	0.889938	0	0.889938	0	1	0.889938	0.889938	0.0366873	1	0.889938	0.0366873	1	0.889938	0	0.889938	0.889938	0.0366873	0.889938	0	0.889938	0.0366873	1	0	0.0366873	1	0	0.0126949	0.0126949	0.307944	0.0126949	0.307944
245	1	0	1	1	0	1	0	1	0.889938	0.889938	1	0.0366873	0	0	1	1	1	0	1	1	0.0366873	0.0366873	0.889938	0	0.889938	0.889938	0.0366873	0.889938	1	0.0366873	0	1	0.0366873	1	0.889938	1	0.889938	0.889938	0.889938	0	0.889938	0.0366873	0.0366873	0.889938	0.307944	0.307944	0.307944	0.346028	0.0126949
246	1	0	0.889938	1	0.889938	0	1	1	1	1	0.889938	1	1	0.889938	0.0366873	0.889938	0.889938	0.889938	0.889938	0	1	0.889938	0.0366873	0.0366873	0	0	0.0366873	1	0.889938	0.889938	0	0.889938	1	1	0.0366873	0.889938	0.0366873	0.889938	0.889938	0.0366873	0.0366873	0.0366873	0.889938	0.889938	0.0126949	0.346028	0.0126949	0	0
247	1	1	0.0366873	0.0366873	0	0	0	1	0	1	0.889938	0.0366873	1	1	0.889938	0.889938	0.889938	0.889938	0.0366873	0.889938	0.889938	0	1	0	1	1	0	1	0	1	0	1	1	0.889938	0.0366873	0.889938	0.889938	1	0.0366873	0.889938	0.0366873	0.0366873	1	0.0366873	0.0126949	0.307944	0.307944	0.0126949	0.346028
248	0.0366873	1	0.889938	1	0	0.889938	0.889938	0.0366873	0	0	1	0.889938	1	0.889938	0	0	1	0.0366873	1	0	0	0	1	0.889938	0	1	0	0.0366873	0.889938	1	0.889938	0.889938	0.889938	0.889938	0.0366873	0.889938	0.0366873	0.889938	0.0366873	0	1	0.889938	0.0366873	0.889938	0.0126949	0.307944	0.307944	0.307944	0.307944
249	0.889938	0.0366873	0.0366873	1	0.889938	1	1	0.0366873	1	0	1	0.0366873	1	1	0.889938	0	0.889938	0.0366873	0.889938	0.0366873	0.0366873	0	0.889938	0.0366873	0.889938	0.889938	1	0.889938	0.0366873	0.0366873	1	0.0366873	0	0.0366873	0.889938	0.889938	1	0.889938	1	0.889938	0	0.0366873	0	0.889938	0	0.307944	0.307944	0.0126949	0
250	1	0	0	0	1	0	0.889938	1	0.0366873	0.889938	1	0	1	0.889938	0	1	0.889938	0.0366873	1	1	1	1	0.889938	0.0366873	1	0.0366873	0.0366873	1	0.0366873	0.889938	1	0	1	1	0.0366873	1	1	0.0366873	0.0366873	0.889938	1	0.889938	0.889938	0	0.307944	0.307944	0.307944	0.0126949	0.307944
251	1	0	1	0.889938	0	1	0.0366873	1	1	1	1	0	0.889938	0	0.889938	1	0.889938	0	1	1	0.0366873	1	0.0366873	0	0.889938	0.889938	0.889938	0	0.889938	0	1	0.0366873	1	1	0.889938	1	0.889938	0.0366873	0	0.889938	0.889938	1	0.889938	0.0366873	0.0126949	0.346028	0	0.307944	0.346028
252	0.889938	0.0366873	0.0366873	1	0.889938	1	0.889938	1	0.0366873	1	0.889938	1	1	0.0366873	0.0366873	0.0366873	0.889938	1	0.0366873	0.889938	1	1	1	0.889938	0.889938	0.889938	0.889938	0.0366873	0.0366873	0.0366873	1	1	0	1	0.0366873	0.0366873	1	0.0366873	0.889938	0.889938	0	0.889938	1	0.889938	0.0126949	0.346028	0.0126949	0.346028	0.346028
253	0	0.889938	0	0	0.889938	1	0	0.0366873	1	0	0.889938	0.889938	0.889938	1	0	1	1	0.889938	0	0.889938	0.889938	0.0366873	0.889938	0.0366873	0.0366873	0	0.0366873	0.889938	0.889938	0.889938	0.0366873	0.889938	0.0366873	0.889938	1	0.0366873	0.889938	0.889938	0.889938	0.0366873	0.889938	1	1	0.889938	0.346028	0.0126949	0.307944	0	0.346028
254	0.0366873	0	0.889938	0.0366873	0	0.0366873	0.0366873	0.889938	1	1	0.889938	0.889938	0.0366873	0.889938	1	0.889938	0.889938	0	0.0366873	0.889938	1	1	1	0	0	0.0366873	0.889938	0.889938	0.889938	0.889938	0.889938	0.0366873	0.889938	0.0366873	0.889938	0.889938	0.0366873	0.889938	1	1	0.0366873	0.889938	0.0366873	0.889938	0.307944	0.0126949	0	0.307944	0.346028
255	0.889938	0.0366873	0	1	0.889938	1	0	0.0366873	0.0366873	1	0	0	1	0	1	1	1	1	1	0.889938	0.0366873	0.889938	0.889938	0.889938	0.889938	1	0.889938	0	0.889938	1	0.889938	1	1	1	0.889938	0	0	0.889938	0.889938	1	0.889938	1	0.889938	0.889938	0.307944	0.0126949	0	0.307944	0
256	0.0366873	0	0.0366873	0.0366873	0.889938	0.0366873	1	1	0.0366873	0	1	0.0366873	1	0.889938	0.0366873	0.889938	0.889938	1	0	0.889938	1	1	1	0.889938	0.889938	0.0366873	0.889938	1	0.889938	0	0.889938	0	0.0366873	0.0366873	0.0366873	0.0366873	0	0.889938	1	0.889938	0.0366873	0.889938	0	0.0366873	0.307944	0.346028	0	0.307944	0.307944
257	1	0.889938	1	1	1	0	0	0.0366873	1	1	1	0.889938	0.889938	0.0366873	0.889938	0	1	1	0.889938	1	0	0	0.0366873	0.889938	0.889938	1	0.0366873	0.889938	1	0.889938	0	0.889938	1	1	0.889938	0.0366873	0.0366873	0.889938	1	0	0.889938	0.0366873	0.889938	0.889938	0.307944	0.307944	0.307944	0.0126949	0.0126949
258	0	0.889938	1	1	0.889938	0.889938	0.0366873	0.889938	0.0366873	0	0.889938	0.0366873	0.0366873	0.889938	1	0.0366873	0.889938	0.0366873	1	1	1	1	0.889938	0.0366873	0.889938	0.889938	0.0366873	1	0.889938	0.0366873	1	0.889938	0.889938	0.889938	0.889938	1	1	0.889938	0	1	1	0	0.889938	1	0.0126949	0	0.307944	0.346028	0
259	0	0	1	0.889938	0.889938	0.0366873	0.889938	0	0	1	1	0	0	0.889938	0.889938	1	0.889938	1	0.889938	0.889938	0.889938	0.889938	1	0.0366873	0	1	1	1	0.889938	0	0.0366873	0	0.889938	0.0366873	0.889938	1	0.0366873	1	0.0366873	1	0.889938	0.889938	0	1	0.307944	0.307944	0.0126949	0.346028	0.0126949
260	0	1	0.0366873	1	0.0366873	1	0	1	0.0366873	0.889938	1	1	1	1	0.0366873	0	0	1	0	1	0.0366873	1	1	0.0366873	1	1	0.889938	0.889938	1	0	1	0.889938	1	0.889938	0.0366873	0	1	1	0	1	1	0.889938	0.889938	0.889938	0.0126949	0	0.346028	0.346028	0.0126949
261	0.0366873	1	0.0366873	1	1	0.0366873	0.889938	1	0.889938	0.889938	0	0.889938	0	1	0.0366873	1	0.889938	0	0.0366873	1	0.0366873	1	1	0.889938	0.889938	0.0366873	1	0.889938	0.889938	0	0.889938	1	0.889938	0	1	0.889938	0.0366873	0.0366873	0.0366873	1	1	0	0	1	0.0126949	0.0126949	0.346028	0.346028	0.346028
262	0	1	0.889938	0.889938	0.0366873	1	1	1	1	0.0366873	1	1	1	0.889938	0.889938	1	0.889938	0.0366873	0.0366873	1	0.889938	0.889938	0	1	0	1	0.0366873	0.0366873	0.889938	0.889938	1	0.889938	0	1	0	0.889938	0.889938	0.889938	1	0	1	1	0.0366873	1	0.346028	0	0.307944	0.346028	0.0126949
263	0.889938	0.889938	0.0366873	0.0366873	0.889938	0.0366873	1	0.889938	0.889938	0.889938	0.889938	1	0	1	0.889938	0.889938	0.889938	0.0366873	1	1	1	1	1	0.0366873	0.0366873	0.889938	0.0366873	1	1	0.0366873	0.0366873	0.889938	1	1	0.0366873	0.0366873	1	0.889938	0.0366873	0.889938	0.889938	0.0366873	0.889938	0	0.307944	0.346028	0.307944	0.307944	0.346028
264	0	0.889938	1	0	0.889938	0.0366873	0	0.889938	1	1	1	0.889938	0.889938	0.0366873	0.889938	0	0.889938	0.0366873	1	1	0.0366873	0.0366873	1	0.0366873	1	0	1	0.889938	0.889938	0.889938	0.889938	0.889938	0.0366873	0.889938	0.889938	0.889938	0.889938	1	0.889938	0	0	0.889938	0	1	0	0.346028	0	0.346028	0.346028
265	0.889938	0.889938	0.0366873	1	1	0.0366873	0	0.0366873	0	0	1	1	0	0.0366873	0.889938	0.889938	0.0366873	0.889938	0.0366873	0.889938	0	0	1	0	1	0.0366873	0	1	1	1	0	0	0.889938	0.889938	0.889938	0.889938	0	1	1	0.0366873	0.0366873	0.889938	0.889938	0.889938	0.0126949	0.307944	0.307944	0.346028	0.307944
266	0.889938	0.889938	0.0366873	0.889938	1	1	0.889938	0.0366873	0.0366873	0.889938	1	0	0	0.0366873	0.0366873	1	1	0.889938	0.0366873	0.889938	0.889938	0.889938	0.889938	0.0366873	0.889938	0.0366873	1	1	0	1	1	0	1	0.889938	0.889938	0	0	1	0	0.889938	0	0.889938	1	0.889938	0	0.346028	0.307944	0.307944	0.307944
267	1	0.0366873	1	1	0.0366873	0	0.0366873	0.889938	1	0	0.889938	1	0	1	0.0366873	0.889938	1	0	1	1	0.0366873	0.0366873	0.889938	0	0	0	0	0	1	0.0366873	0.0366873	0	1	0.0366873	0.889938	0.0366873	0.0366873	0.889938	1	0.889938	1	0.889938	0	1	0	0.346028	0.307944	0.307944	0.307944
268	0.889938	0.889938	0.0366873	0	1	0.0366873	0	1	0.889938	1	0	0.889938	0.889938	1	1	0.0366873	0.889938	1	0.889938	0.889938	0.0366873	0	0.889938	0	0.0366873	0.889938	0.0366873	0.889938	0.889938	0.0366873	0.889938	1	0.889938	0.889938	0.889938	1	0	0.889938	0.0366873	0	1	0.889938	0.0366873	0.889938	0.307944	0	0.0126949	0	0.346028
269	1	0.889938	0.0366873	0	0.889938	0.889938	0.889938	1	0.889938	0.0366873	0.889938	0.0366873	1	1	1	1	1	0.0366873	0	0.889938	0.889938	0.889938	0.889938	1	0.889938	0.0366873	0.889938	0.889938	0.889938	0	0.889938	0.889938	1	0.889938	1	0.0366873	0.889938	1	0.0366873	1	1	0.0366873	1	0.889938	0.307944	0.0126949	0	0.346028	0
270	0	0	0	1	1	1	0.0366873	0.0366873	1	0	0.889938	0.889938	0	0.889938	0.0366873	0.889938	0	0.0366873	1	0.889938	0.889938	0.0366873	0	0.889938	0.889938	0	0.889938	0	1	1	1	1	0.889938	0.889938	0.889938	1	0.889938	1	0.0366873	0	0.889938	1	0.889938	0	0.0126949	0.346028	0	0.346028	0
271	1	0	1	0.889938	0.889938	0.889938	0.889938	1	1	0.0366873	1	1	0.0366873	0.889938	1	0.889938	0.889938	1	0.889938	0.0366873	0.0366873	0	0	0.889938	0.889938	0.0366873	0	0	0.0366873	0.0366873	1	1	0.0366873	0.889938	1	1	0.0366873	0.889938	0.889938	0.0366873	0.889938	0.0366873	1	0.889938	0.346028	0.307944	0.346028	0	0.307944
272	1	0.0366873	0.0366873	0.889938	1	1	0.0366873	0.889938	1	0.889938	0.0366873	1	0.889938	0.0366873	1	0	0	1	1	0.889938	0.889938	1	0	0.0366873	1	1	1	0.889938	0.0366873	0.889938	0	0	0.889938	0.889938	0.889938	1	0.889938	0.889938	1	0.889938	0.889938	0.0366873	0.0366873	0.889938	0.346028	0.307944	0.0126949	0.346028	0.307944
273	1	0.889938	0.0366873	0.889938	1	0.0366873	1	0.0366873	0.889938	1	0.889938	0.0366873	0.889938	1	0.0366873	0.0366873	0.889938	0	1	0.889938	0	0	0.0366873	0.0366873	0	0.889938	0	1	1	0.889938	0.889938	1	0	0	0.0366873	0.0366873	0	1	0	0	0	0	0.0366873	0	0.346028	0	0.307944	0.307944	0.307944
274	0	1	0	0.889938	0.889938	0.889938	0	0.889938	0	0	1	1	1	0.0366873	0.0366873	1	0.889938	0.889938	1	0.889938	1	0.889938	0.889938	0.0366873	0.889938	0.889938	0.0366873	0.889938	0	1	0	1	1	1	0	0	0.889938	0.889938	0.889938	0.889938	0.0366873	0.0366873	0.889938	0.889938	0.307944	0.0126949	0.307944	0.0126949	0.307944
275	0.889938	0.889938	0.889938	0.889938	0	0	0.889938	0.889938	0.0366873	0	1	1	1	0.0366873	0.889938	0.0366873	0.889938	0.889938	1	0	0	0.0366873	0.889938	0.889938	0.0366873	0.889938	0	0	0	1	1	0.0366873	1	1	1	1	0.889938	0.889938	0.0366873	0.889938	1	0.0366873	1	0	0.346028	0	0	0.0126949	0.307944
276	0.889938	1	0.889938	1	0.889938	0.0366873	0.889938	0.889938	0.0366873	0.0366873	1	1	1	0.0366873	0.889938	0.889938	0.889938	1	0.889938	0	0.0366873	0	1	1	1	0.889938	1	0.889938	0	0	0	0.0366873	0.0366873	1	1	0.889938	0	1	0	0.0366873	0.889938	0	1	0.0366873	0.307944	0.0126949	0.307944	0.307944	0.307944
277	0.889938	0.889938	1	0.889938	0.889938	1	0.889938	0.889938	0.0366873	0.0366873	0.889938	1	0.889938	0.889938	0.889938	0	1	0.0366873	1	0.889938	0.0366873	0.889938	1	0.0366873	0.0366873	1	0	1	1	0.0366873	1	1	1	0.0366873	0.889938	0.0366873	0.0366873	0.889938	0.889938	0	1	0.0366873	0	0	0.307944	0.346028	0	0.346028	0.346028
278	0.889938	1	0.0366873	1	1	0.889938	0.889938	0.889938	0.0366873	0.889938	0.0366873	1	1	1	0.0366873	1	0.889938	0.889938	0.889938	0.889938	0.0366873	0.889938	0	0.889938	0.0366873	0.889938	0	0.0366873	0	1	1	0.889938	1	0.889938	0.0366873	0.0366873	1	1	0.889938	0.0366873	0.0366873	0	0.0366873	0.0366873	0.0126949	0.346028	0.346028	0.0126949	0
279	0	1	0	0	0.889938	0.889938	1	0	1	1	0.889938	0.0366873	0	0.889938	1	0.889938	0.0366873	1	1	0	0	1	0.0366873	1	0.0366873	1	0.0366873	0	0	0.889938	1	0	0	0.0366873	0.889938	1	0.889938	0.0366873	0	0.889938	0.889938	0.0366873	0.0366873	1	0	0.307944	0.307944	0.346028	0.307944
280	0.889938	1	0.0366873	1	0	0.889938	0	0.0366873	0.889938	0	0.889938	0	1	1	0.0366873	0.0366873	0.889938	0.889938	0	1	0.0366873	1	0.0366873	0.889938	1	0.889938	0.0366873	1	0.889938	0.889938	1	0.889938	0.0366873	0.889938	0.889938	1	0.889938	0	0.889938	0.889938	0	0.889938	0.0366873	0.889938	0.0126949	0.307944	0.307944	0.346028	0
281	1	0.0366873	0	1	0.889938	0.0366873	0	1	0	0.889938	0.0366873	1	1	0.889938	1	0.889938	0.889938	1	0.889938	1	1	0.0366873	1	0.889938	0.889938	0	1	1	0.889938	0.0366873	0.889938	0.0366873	0.0366873	0	0.0366873	0	0.889938	0.889938	1	0	1	1	0.0366873	1	0.0126949	0	0	0.346028	0.346028
282	0.889938	1	0.0366873	0.889938	0.889938	0.0366873	0.889938	0	1	0.889938	0.0366873	0	0.0366873	0.889938	0	1	0.0366873	0	0.0366873	1	0.0366873	1	1	0.0366873	1	1	0.889938	0.889938	0.0366873	0.889938	1	0.889938	0.889938	0	0.889938	0.0366873	0	0.889938	0	0.889938	0.889938	1	0.889938	0.0366873	0.307944	0.307944	0.307944	0.346028	0
283	0.0366873	0.889938	0.0366873	0.889938	1	0.0366873	0	1	1	0.0366873	0.889938	0	0.889938	0.0366873	0	1	1	0.0366873	0.0366873	0.889938	1	0	1	0.0366873	0.0366873	0	0.889938	0.889938	0.0366873	0.889938	0.889938	0.889938	1	0.889938	1	1	0.889938	0.889938	0.889938	0.0366873	0	1	1	0	0.346028	0.346028	0.346028	0.0126949	0.346028
284	0.889938	0	0	1	0.889938	0	0	1	0.0366873	0	0.889938	0.889938	1	0.889938	0.0366873	0	1	0.0366873	0.889938	0	1	0	1	1	0	0.889938	1	0.889938	0.0366873	0.0366873	0	0.889938	0	0.889938	0.889938	0.0366873	0	0.889938	0.0366873	0	1	1	0	0.889938	0.307944	0.346028	0.307944	0.346028	0.307944
285	1	1	0	0.889938	0.889938	0.0366873	0	0.889938	0.0366873	0	1	0	0.889938	0.889938	0.0366873	0.889938	0.889938	1	0.889938	0	0.0366873	0.889938	0.0366873	0.0366873	1	1	0.0366873	0	0.889938	0.0366873	0.0366873	0.889938	0.889938	0	1	0.0366873	1	1	1	0.889938	1	1	0	1	0.307944	0.346028	0.307944	0.346028	0.346028
286	0	0.889938	0.889938	0.889938	0.0366873	0.889938	0.889938	1	0.0366873	0.0366873	0.0366873	0.889938	0.889938	0.889938	1	1	0.0366873	1	0.889938	0.0366873	1	0.0366873	0.889938	0.0366873	0.889938	0.889938	1	1	0.889938	0.0366873	0.889938	0.889938	0.0366873	1	1	0.0366873	0.0366873	0	0.889938	0.0366873	0	0	1	0	0.346028	0.346028	0	0.346028	0.307944
287	0.0366873	0.889938	0.0366873	1	0.889938	0.0366873	1	0.0366873	0.0366873	0	0.889938	1	0.889938	0	0	0.0366873	0	1	1	0	0.0366873	0.889938	1	1	0.0366873	1	0.0366873	0.0366873	0.889938	0.889938	0.0366873	0.0366873	0.0366873	0.889938	1	0.0366873	0.0366873	0.889938	0.889938	0.889938	0.889938	0.0366873	1	0.889938	0.0126949	0.307944	0.346028	0.0126949	0.346028
288	0	0.889938	0.889938	0.0366873	0	0.0366873	0.0366873	0.889938	1	0	0.889938	1	1	0	1	0.889938	0.889938	0.0366873	0.0366873	0.889938	1	0	0.889938	1	1	0	0	0.889938	0.0366873	0	0	0.889938	0.889938	0.889938	0	0	1	1	0.0366873	0.889938	1	0.0366873	0.0366873	0.889938	0.307944	0.307944	0	0.307944	0
289	1	0	0.889938	0.889938	0.889938	0.0366873	0.889938	1	0.0366873	0.889938	0	1	0	0.0366873	0	0	0.889938	0.0366873	1	0.0366873	0.0366873	0.0366873	1	0	0.889938	0.889938	0.0366873	0.889938	1	0.0366873	1	0.889938	1	0	0.889938	0.889938	0	1	1	0.889938	1	0.0366873	0.0366873	0	0.346028	0.346028	0.307944	0.346028	0.346028
290	0.889938	0.0366873	1	1	0.889938	0.889938	0	0.889938	1	1	1	0.0366873	0	1	0	0	0.889938	0	0	1	0.0366873	0.0366873	0.889938	0.0366873	1	1	0	1	1	0.889938	0.889938	0.889938	1	1	0	0	1	0	0.889938	0.889938	0.0366873	1	0.0366873	1	0.0126949	0	0.0126949	0.307944	0.307944
291	0	0.889938	1	1	1	0	0	0.889938	0.889938	0.0366873	0.0366873	0	1	0.889938	0.0366873	0.889938	0.889938	0.0366873	0.889938	1	1	0.0366873	0.0366873	0	0	1	1	0.0366873	0.0366873	1	0.889938	0.889938	0.0366873	0.889938	0.0366873	0	1	1	1	0.889938	0.0366873	0.889938	0.889938	1	0.0126949	0	0.0126949	0.0126949	0.346028
292	1	0	0.0366873	0.889938	0.889938	0.889938	0	1	0.0366873	1	0.889938	0.889938	0.0366873	0.889938	0.0366873	0.889938	1	0.0366873	0.889938	0.0366873	0.889938	0.889938	0.0366873	0.0366873	0.889938	0	1	0	0.0366873	0.889938	0.0366873	0.0366873	0	0.0366873	0.889938	0	1	0.889938	0.0366873	0.0366873	0	0	0.889938	1	0.0126949	0.346028	0.346028	0.307944	0.307944
293	0.0366873	0.889938	0.889938	0.889938	0.889938	0.889938	0.889938	0.889938	0.0366873	0.889938	0.889938	1	1	1	1	0.889938	1	0.0366873	0.0366873	0	1	1	0.0366873	0.0366873	1	0	0	1	1	0.0366873	0.889938	0.889938	0.889938	0.0366873	0.889938	0.889938	0	0.889938	0.889938	0.0366873	0.889938	0.0366873	0.0366873	0.889938	0.307944	0	0.307944	0.346028	0.0126949
294	0.889938	0.889938	1	1	0.889938	0.889938	0	0.889938	0	1	0.889938	1	0	0.889938	0	1	0.0366873	0.0366873	0	0.889938	0.889938	1	0.889938	0.0366873	0	0.889938	0.889938	0.0366873	0.889938	0.889938	0.0366873	0.0366873	1	1	0.0366873	0	1	0.889938	0.889938	0.0366873	0	0.889938	0.889938	0.0366873	0.0126949	0.0126949	0.307944	0.307944	0.307944
295	1	0.889938	1	1	0.889938	0	0	1	0	0.889938	0	0.889938	0.889938	1	0.0366873	0.889938	0.0366873	0.0366873	1	1	1	0.889938	0.889938	0	1	0.0366873	0	1	0.0366873	0.0366873	0.0366873	0.0366873	0.0366873	0.0366873	0.889938	0.889938	1	0.889938	0.889938	0	0.889938	0.0366873	0.0366873	0.0366873	0.346028	0.346028	0	0	0.307944
296	1	0.889938	0.0366873	1	0.889938	0.889938	0.889938	0.889938	0	1	0.889938	0.889938	0.0366873	0.889938	1	1	0.889938	0.0366873	0.889938	0.0366873	0	1	0.889938	0.0366873	0.0366873	1	0	1	0.889938	0.0366873	0	1	0	1	0.889938	0.0366873	0.889938	1	1	0	0.889938	0.889938	0	0.889938	0.0126949	0	0.0126949	0.0126949	0.346028
297	0	0	0	0.0366873	0.889938	0.889938	0.0366873	0.889938	0	0.889938	0.889938	0.0366873	0	1	1	0.889938	1	0.889938	0.889938	1	0.889938	1	0.889938	0.0366873	0	1	0.889938	0.889938	0.889938	0.889938	0.0366873	0.889938	0	1	1	1	1	0.889938	0.0366873	0.889938	0	1	1	0	0.307944	0.0126949	0.0126949	0.0126949	0.346028
298	0	0.889938	0	1	0.889938	0.889938	0.889938	0.889938	0.0366873	0	1	1	1	0.889938	0.0366873	1	0.0366873	0.0366873	1	0.889938	0.0366873	1	1	0.0366873	0.889938	0.889938	1	1	0.889938	0.889938	0	0.889938	1	0.0366873	0	0.889938	0.0366873	0.889938	1	0.0366873	1	0.889938	1	0.889938	0.307944	0.307944	0.346028	0	0.346028
299	0.889938	0.889938	1	1	0.889938	0.0366873	0	1	0.889938	0.0366873	0.889938	0.0366873	0.889938	0.889938	0.0366873	1	0.889938	0.0366873	0	0.889938	0	0.889938	0.889938	1	1	1	0.0366873	0.889938	0.889938	1	1	0	0.0366873	0.889938	0.889938	0.0366873	0.889938	0	0.889938	1	0.889938	0.0366873	1	0.889938	0.346028	0.307944	0.346028	0.0126949	0.0126949
300	0.0366873	0.889938	1	0.889938	1	1	1	1	0.889938	0.0366873	0.889938	0.0366873	0.889938	0.889938	1	0.0366873	1	0	0.0366873	0.889938	0.0366873	0.0366873	1	0.0366873	1	0	0.889938	0.889938	1	1	1	0.889938	0.889938	0.889938	0.889938	1	0.0366873	1	0.889938	0.889938	0	0.889938	1	0.889938	0	0.0126949	0.346028	0.307944	0
301	0.889938	1	0	0	0	1	1	0.889938	0.0366873	0.889938	0	1	1	0.0366873	0	1	0.0366873	0.889938	0.889938	0.889938	0.0366873	1	0.0366873	0.889938	1	0.889938	0.0366873	1	0.889938	0.889938	1	0.889938	1	1	0.889938	0	1	0.0366873	0	1	0	1	1	1	0.0126949	0.346028	0.307944	0.346028	0.346028
302	0.0366873	0.889938	0	0.889938	0.889938	0.889938	0.0366873	0.889938	1	0.889938	0.0366873	0.889938	0.889938	0.889938	0.889938	0.0366873	0.0366873	1	1	0.889938	0.889938	0.0366873	0.889938	1	1	0.889938	0.0366873	0.889938	0.0366873	0.0366873	1	0.889938	0.889938	0.0366873	0.889938	0.889938	1	0.889938	0	0	0.889938	0	0.0366873	1	0.307944	0.346028	0.307944	0.307944	0
303	0.0366873	1	0.889938	1	0	0.0366873	1	0	1	0	1	0	0.0366873	1	1	1	0.889938	0.889938	0.889938	0.0366873	1	0.0366873	0.889938	0.0366873	0.889938	0.0366873	0.889938	0.889938	0.889938	1	1	0	0.889938	0.889938	1	0	0	0.889938	0.0366873	0.0366873	0.889938	0.889938	0.0366873	0.889938	0.346028	0.346028	0.307944	0.0126949	0.0126949
304	1	0.889938	0.0366873	0.889938	0	1	1	0	1	1	0.0366873	0	1	0.889938	0.0366873	0	1	0.889938	0.889938	0	0	1	0	1	0	1	0	0	0.889938	0.889938	1	0	0.889938	0.889938	0.889938	0.0366873	1	0.889938	0	0.0366873	0	1	0	0.889938	0.346028	0.0126949	0	0.307944	0.307944
305	1	1	0.0366873	0	0.889938	1	0.889938	0.0366873	0	0	1	0.889938	0.889938	0	0.889938	0.889938	0.889938	0.889938	0.889938	0	0.889938	1	0.889938	0.0366873	1	0	0.889938	0	1	0.889938	0	0.0366873	0	0	0.889938	0.889938	0.0366873	0	0.0366873	1	0.0366873	1	0	0	0.346028	0.307944	0.307944	0	0.0126949
306	0.889938	0.889938	0.0366873	0	0.0366873	0	1	1	0.0366873	1	0	0	0.889938	0.889938	0.0366873	0.889938	0.0366873	0.889938	0	1	0	0.889938	1	0.0366873	0	0.889938	1	0	0.0366873	1	1	1	0.0366873	1	0.889938	0.889938	0.0366873	0.0366873	1	0.889938	0	1	0	1	0.346028	0.346028	0.0126949	0.307944	0.0126949
307	0.0366873	0	0.0366873	0	0.889938	0.0366873	0.889938	0.889938	0.889938	0.0366873	0.889938	1	1	1	1	1	0.0366873	0	1	0	0.0366873	0	1	0	1	1	1	0.889938	0.0366873	0.889938	1	0.889938	0.0366873	0	1	0.0366873	1	0.889938	0.889938	0.889938	0.889938	0.0366873	0.889938	0.0366873	0.346028	0	0.307944	0.307944	0
308	0	0.889938	0.0366873	0.889938	0.889938	1	0	0.889938	0.0366873	0	0.889938	0.0366873	0.0366873	0.889938	0.889938	0.889938	0.889938	1	0	0.889938	0.889938	0.889938	0.889938	0.889938	0.0366873	0.0366873	0.0366873	0.889938	0.889938	1	0	1	0.889938	0	1	0.889938	1	0.889938	0.889938	0.889938	0.889938	1	1	0	0	0	0.346028	0.307944	0.346028
309	1	1	1	0.0366873	0.889938	0.889938	0.889938	0.889938	0.889938	0	1	0.0366873	0	0.889938	0	0.889938	0	0	1	0.0366873	0.889938	0	0.889938	1	0.889938	0	0.0366873	1	0	1	1	0.889938	1	0.889938	0.889938	0.0366873	0	0.889938	0.889938	1	0.889938	1	1	0.889938	0.346028	0.307944	0.0126949	0.307944	0.346028
310	1	0.889938	0.889938	1	0.889938	0.0366873	1	0.889938	0.0366873	0	0.889938	1	0.889938	0.889938	0.0366873	0	1	0.0366873	0.0366873	1	0.0366873	1	1	1	0.889938	0.0366873	0	0	0	1	0.889938	0.889938	1	0.889938	0	0.0366873	0.889938	1	1	0	1	0.0366873	0.0366873	1	0.346028	0.346028	0.307944	0.346028	0.346028
311	0.889938	1	0.0366873	0.0366873	0.889938	0	1	1	0.0366873	0.0366873	0	0.0366873	0.889938	1	0.0366873	1	1	1	1	1	0.0366873	0	1	0.0366873	0.889938	0.889938	0.889938	0.889938	0.889938	0.0366873	0.889938	0.889938	1	1	0.889938	0	1	1	1	0	1	1	0.889938	0.889938	0	0.307944	0.0126949	0	0
312	0	0.0366873	0.889938	0.889938	0.889938	0.0366873	1	0.0366873	0.889938	0.889938	0.0366873	0.889938	1	0.889938	0.0366873	0.0366873	0.0366873	1	1	0.0366873	1	0.0366873	1	1	1	0	1	0.889938	0.889938	0	0.0366873	0	1	0	1	0	0.889938	0.0366873	0	0	1	1	1	0	0.346028	0.346028	0	0	0.0126949
313	0.0366873	0.889938	0.889938	0.889938	0.0366873	0.0366873	0.0366873	0.889938	0.0366873	0.889938	1	0.0366873	1	0.889938	0.0366873	0.889938	0.0366873	1	0	0	1	1	0.889938	0.0366873	0.0366873	0.0366873	0.889938	0.889938	0.889938	0.0366873	0.889938	1	1	0.889938	0.889938	0.889938	0.0366873	0.0366873	0.0366873	1	0.889938	0.889938	1	0	0.346028	0	0.307944	0.346028	0.346028
314	0.889938	1	0.889938	1	0	0	0.0366873	0.889938	1	1	0.889938	1	0	0.889938	0.0366873	0.889938	0.889938	1	1	0.0366873	0.0366873	0.889938	1	0.889938	0.0366873	0.889938	0.0366873	0	1	0.889938	1	0	1	0	1	0.0366873	1	0	1	0.889938	1	0.0366873	1	0.0366873	0	0	0.346028	0.346028	0.346028
315	0.889938	0.889938	0	0.889938	0.0366873	0.889938	1	0.889938	0.0366873	1	0.889938	0.0366873	1	0.889938	1	0.0366873	1	0.889938	1	0.889938	0.0366873	0.0366873	0.889938	0.0366873	1	0.889938	0.889938	1	0	0	1	0.0366873	0.889938	0	0.889938	0.889938	0.889938	0.889938	0	0.889938	1	0.0366873	0	0.889938	0.0126949	0	0.307944	0.0126949	0.346028
316	1	0.889938	1	0.889938	0.889938	0.889938	0	0.889938	1	0	1	0	1	0.0366873	0.889938	0.0366873	0.889938	0.889938	1	0	1	1	0.0366873	0	0.0366873	0.0366873	0.889938	1	0.889938	0.889938	0	1	0.889938	1	0	0.0366873	0.889938	1	0.0366873	1	1	1	0.889938	1	0	0	0.0126949	0.307944	0
317	0.889938	0.889938	0	1	0.0366873	1	1	0	0.0366873	0.0366873	0.889938	1	0.889938	0.889938	0	0	1	0	0.889938	1	1	1	1	0.0366873	1	0.889938	0.0366873	0.0366873	1	0.0366873	0	0.0366873	1	1	0.889938	0	0.889938	0.0366873	0.889938	1	0.889938	0.0366873	0.889938	0.889938	0.307944	0.346028	0.307944	0.346028	0.346028
318	0.0366873	0.889938	0.0366873	0	0.0366873	0.889938	0.889938	0.889938	0.0366873	0.889938	0.889938	1	0	0.0366873	0	0.889938	1	0	0	0	1	1	0.889938	1	0	1	0.889938	0.889938	1	1	1	0	1	0	1	0	1	0.0366873	0.0366873	0.0366873	0	0	0.0366873	0	0.346028	0.0126949	0.307944	0.307944	0.346028
319	1	1	0	0	0.889938	0	0.0366873	0.889938	1	0.0366873	0.889938	0.0366873	1	0	0.0366873	0.889938	0.889938	0.0366873	1	0.0366873	0	0.0366873	0.889938	0.0366873	1	0.889938	0.889938	0.889938	0.889938	0	0.889938	0	0.0366873	1	0	1	0.889938	0.0366873	0.889938	0	1	0.0366873	1	0.0366873	0.0126949	0.346028	0.0126949	0.0126949	0.346028
320	1	0.0366873	0.889938	1	0.889938	0.0366873	0.0366873	0.889938	1	1	1	0.0366873	1	0	0.889938	0.889938	1	0.0366873	0.0366873	0.889938	0	0.889938	1	0	0.889938	1	0	1	0	1	0.889938	1	0	0.889938	0.0366873	0.889938	1	0.889938	0.0366873	0.0366873	0.889938	0.0366873	1	1	0.346028	0.307944	0.307944	0.0126949	0.346028
321	0.889938	1	0.0366873	0.0366873	0.889938	0.0366873	0.0366873	0.889938	0.889938	0.889938	0.0366873	0	1	0.889938	1	0	0.889938	0.0366873	0.889938	0.889938	1	0.889938	1	0.0366873	0.0366873	0.889938	1	0.889938	0.0366873	0.889938	1	0	1	0.0366873	1	0	0.889938	0.889938	0.889938	0.889938	0.0366873	0	0.0366873	0.889938	0.0126949	0.346028	0.0126949	0.346028	0.346028
322	0	1	1	1	0.0366873	0.889938	0	0.889938	0.0366873	0.889938	0	1	0	0.889938	1	1	0.889938	0.889938	0	0.0366873	0.0366873	1	0.889938	0.889938	0	0	0.0366873	1	0.889938	0.0366873	0.889938	0	1	0.889938	0.0366873	0	1	1	1	1	0.889938	0.889938	1	0.889938	0.307944	0.307944	0.307944	0.0126949	0.307944
323	1	0.889938	0.0366873	0.0366873	0.889938	0.889938	0	0	0.889938	1	0	1	1	0.0366873	0	1	1	0.0366873	0.889938	0.889938	0.889938	0.0366873	0	1	0	0.889938	0.0366873	0.889938	0.889938	0.0366873	0.889938	0.0366873	0.0366873	1	0.889938	0.889938	0.889938	0.0366873	0	0.889938	0.0366873	0	0.889938	0.889938	0.0126949	0.346028	0.307944	0.0126949	0.346028
324	0.889938	0.889938	0	0.889938	0.889938	1	0.0366873	0.0366873	1	1	0	1	0.889938	1	0	0.889938	0.0366873	1	1	0.889938	0.0366873	1	0.0366873	0.889938	1	0.889938	0.0366873	0.0366873	0.889938	1	0	0.889938	1	1	0.889938	1	1	0.0366873	0.889938	0	1	1	1	1	0.0126949	0.307944	0.307944	0.0126949	0.307944
325	0.889938	0.889938	0.0366873	1	0.889938	0.889938	1	0	0	1	0.889938	1	0.0366873	0	1	0.889938	1	1	1	0.889938	0.889938	0.889938	0.889938	1	0.889938	0.0366873	1	0	0.889938	0.889938	0.0366873	0.0366873	0.889938	0.889938	0.889938	0.0366873	1	1	0.0366873	1	0.889938	0.0366873	0.0366873	0	0.346028	0.307944	0.307944	0.346028	0.307944
326	1	0.889938	0	0	1	0	1	0.0366873	0	0.889938	0.889938	0	1	1	0.889938	0	1	0.0366873	0	1	0.889938	0.0366873	0.0366873	1	0	0.0366873	0.889938	0.0366873	0.889938	0.0366873	0.0366873	0.889938	0.889938	1	0.889938	1	1	0.889938	1	0.889938	0.0366873	0	0	0.889938	0.0126949	0.346028	0.346028	0	0.307944
327	1	0.0366873	1	1	0.889938	0.889938	0.0366873	0.889938	0.0366873	0.889938	0.889938	1	0.889938	0.0366873	0.0366873	1	1	0	0	0.889938	0.889938	0.0366873	0	1	1	0	1	0.889938	0.889938	0	0	0.889938	1	1	0.889938	0.889938	1	0.889938	0.0366873	0.0366873	0.889938	0.0366873	0.889938	0.889938	0.0126949	0.0126949	0.346028	0.346028	0.307944
328	0.0366873	0.889938	0.0366873	0.0366873	0.889938	1	0.889938	0.889938	1	0.889938	0.0366873	1	0.889938	0.0366873	1	1	0.889938	0.0366873	0.889938	0.0366873	0.0366873	0	1	1	1	1	0.889938	1	0.889938	1	0	1	0	1	1	0	0.889938	0.889938	0.889938	0.0366873	0.889938	0	1	1	0.307944	0.346028	0	0.307944	0.307944
329	0	1	1	0.889938	0.0366873	0.889938	0.0366873	0.889938	0.0366873	0.889938	1	0	0	0.0366873	0	1	0.889938	1	1	0.889938	1	0.889938	0.0366873	0	0.0366873	1	0.0366873	0.889938	1	1	0.889938	0.0366873	0	1	0.889938	0.889938	0.889938	0.889938	0.0366873	0.0366873	1	0.0366873	0	0.889938	0.0126949	0.0126949	0.346028	0.0126949	0.0126949
330	0.889938	0.0366873	0.0366873	1	0.889938	0	0	1	0.0366873	0.0366873	0.889938	1	1	0.889938	1	0	0.0366873	0.0366873	0.889938	0.889938	0	0.889938	0.889938	1	1	1	0	1	1	0.889938	1	0	0	0.889938	0.0366873	0	0	1	0.0366873	1	1	0.0366873	0.0366873	0.0366873	0.346028	0	0.346028	0	0.307944
331	1	0.889938	0.0366873	0.0366873	0.889938	0.0366873	1	0.889938	0.0366873	0.889938	1	0.0366873	1	1	0.889938	1	0.889938	0.0366873	0.889938	0.0366873	0.889938	0	0.889938	0.0366873	1	1	0.0366873	0	1	0	0.0366873	0.889938	0.0366873	0.889938	0.889938	0.889938	0	0.889938	0.0366873	0.0366873	0.0366873	0	0.889938	0.889938	0.307944	0	0.346028	0.0126949	0.346028
332	1	0.889938	1	1	0.0366873	1	0	1	0.0366873	1	0.0366873	0	1	0	1	1	0.0366873	0.889938	0.889938	0.889938	0.0366873	1	0.889938	0	0.889938	0.889938	0.0366873	0.889938	0.0366873	1	0.889938	1	0.889938	0	0.889938	0.0366873	1	0.889938	1	0.889938	0.0366873	0.889938	1	0.889938	0.346028	0	0.346028	0.0126949	0.346028
333	1	1	1	0.0366873	1	1	1	0.0366873	0	1	0.889938	0.0366873	1	1	0.0366873	0.0366873	0	0.0366873	0.889938	0	0.0366873	1	0.889938	0.0366873	0	0	1	1	0	1	1	0.889938	0.0366873	0.0366873	0	1	1	0.889938	0.0366873	1	0.889938	0.0366873	0	0	0.0126949	0.307944	0.307944	0.307944	0.307944
334	0	0.0366873	1	0.0366873	0.889938	0.889938	0.889938	0.889938	0	0.889938	0.889938	0	0.0366873	0.889938	1	1	0.889938	1	1	0.889938	0.889938	0.889938	0.0366873	0.0366873	0	0.889938	0	0.889938	1	0.0366873	0.0366873	0.889938	0.0366873	0.0366873	0.889938	1	0.0366873	0.889938	0.889938	0.889938	0.889938	1	0	0.889938	0.0126949	0.307944	0.346028	0.346028	0.346028
335	0	1	1	0.0366873	0.889938	0.889938	0.0366873	0.0366873	0	1	0	0.0366873	1	1	0.0366873	0.889938	0.889938	0.889938	0.889938	1	0.889938	1	0.889938	0.0366873	1	0	1	0.889938	0.889938	0.0366873	0	1	0	1	0.0366873	0.0366873	1	0.889938	0.889938	0.0366873	0.889938	0.0366873	0	1	0.307944	0.0126949	0.0126949	0.307944	0.0126949
336	0.0366873	0.889938	1	0	1	0.0366873	0	1	0.0366873	0.889938	0.0366873	1	1	0.889938	0.0366873	0	0	0.889938	0	0.889938	0.889938	0.0366873	0.889938	0.889938	0	1	0.0366873	1	1	0.0366873	1	1	0.889938	0.889938	0	0.889938	0.889938	0.0366873	0.0366873	0.889938	0.0366873	0.0366873	0.0366873	0.889938	0.0126949	0.307944	0.307944	0.346028	0.346028
337	0	1	1	0.0366873	0.889938	0.0366873	1	1	1	1	0.0366873	0.0366873	0.889938	0.889938	1	1	0.0366873	0.0366873	0.889938	0.889938	1	0.0366873	0.889938	0.0366873	0.0366873	1	1	1	1	1	0	0.0366873	0	0.889938	0.0366873	0	1	0	0.0366873	0	1	1	1	0.889938	0.307944	0.0126949	0.307944	0.346028	0.307944
338	0	0.889938	0.889938	0.0366873	0.889938	1	1	0.889938	0.889938	1	0.889938	0.889938	0.889938	1	0	1	1	1	0	0	0.889938	0	0.889938	0.0366873	0	0.889938	0.889938	1	0.889938	1	0.0366873	0.889938	1	0.889938	1	0.889938	0.889938	0.889938	0.0366873	1	0	0.0366873	0.889938	0.0366873	0.0126949	0.307944	0.307944	0.346028	0.346028
339	0.0366873	0.889938	0.889938	0.889938	0.0366873	1	1	1	0.0366873	0	1	1	0.889938	0.0366873	0	0	1	0.0366873	0.889938	0.889938	0.0366873	0.889938	0.889938	1	1	0.889938	0.889938	0.0366873	0.0366873	1	1	1	1	0	0.889938	0.0366873	1	1	0	1	1	1	1	0.0366873	0.346028	0.0126949	0.346028	0.0126949	0.346028
340	1	0.889938	0.889938	0.889938	0.889938	1	0.889938	0.889938	1	1	0.0366873	0.889938	0.0366873	0.889938	0.0366873	0.0366873	0.889938	1	1	0.0366873	0.889938	0.889938	1	0	0.889938	0.0366873	0.0366873	0.889938	1	1	0.0366873	1	0.0366873	1	0.889938	0.0366873	0.889938	0.889938	0.0366873	0.0366873	0.889938	1	1	0	0.346028	0	0	0.307944	0
341	1	0	0.889938	0	0.889938	0.889938	0.889938	0.889938	0.0366873	0.889938	0.0366873	0.889938	0.0366873	0.889938	1	0	0.889938	1	0.889938	0.0366873	0.889938	1	0.0366873	0.889938	0.0366873	0	0.889938	0.0366873	0	0.889938	0.889938	0.889938	0.0366873	0.889938	1	0.889938	0.0366873	1	0	1	0.0366873	0.889938	1	0.0366873	0.307944	0.307944	0	0.307944	0.307944
342	0.889938	1	0	0	1	1	1	0.0366873	0.889938	0.0366873	0	0	0.889938	0.889938	0	1	0.0366873	1	0	0	1	0	0	0.889938	1	1	0.889938	0.0366873	0.0366873	0.889938	0.889938	0.0366873	0.0366873	0	1	0.889938	0.889938	0.889938	1	0	1	0.889938	0.0366873	0.0366873	0.0126949	0.0126949	0.0126949	0.307944	0.0126949
343	0.0366873	0.889938	0.889938	1	1	0.889938	1	0.889938	0.889938	0.889938	0	0.889938	1	0.0366873	0	0.0366873	1	1	0.889938	0	0.889938	1	1	0.889938	1	1	0.889938	0.0366873	0	1	0.0366873	0.0366873	0	0.889938	0	0.889938	0.889938	0	1	0.889938	0	0.889938	0.0366873	0.0366873	0.0126949	0.307944	0.0126949	0.307944	0.346028
344	1	0.889938	0.889938	0	1	0.889938	0.0366873	0.0366873	0.889938	0.0366873	0	0.889938	0	0.0366873	0.889938	0.0366873	0.889938	0.889938	0.0366873	0.889938	0.889938	1	1	0.889938	0.0366873	0	0.889938	0.889938	0	0.889938	0.889938	0	0.889938	1	0.889938	1	0.0366873	0	0.889938	1	0.889938	0.0366873	1	0	0.0126949	0.0126949	0	0.346028	0
345	1	0.889938	0.0366873	0.0366873	0	0.889938	0.889938	0.0366873	0.0366873	0.889938	0	0.889938	1	0.0366873	0	1	0.0366873	0.889938	0	1	0.0366873	0.889938	0.889938	0.889938	0.889938	0.0366873	0.889938	1	0	0.889938	0.0366873	0	1	0	1	0	0.889938	0.0366873	0.889938	1	1	0	0.889938	0.889938	0.307944	0.307944	0	0.346028	0.0126949
346	0.889938	0.889938	0.889938	0.0366873	0.889938	0.889938	1	0	1	0	1	0.889938	0.889938	0.0366873	0.889938	0.889938	1	0.889938	1	1	1	0.889938	1	0.889938	0.0366873	1	0.889938	0.0366873	0.0366873	0.0366873	0.889938	0.0366873	0.889938	0	0	0.889938	1	0.889938	1	1	0	0.889938	0.0366873	0.0366873	0	0.346028	0.307944	0.0126949	0
347	0.889938	0.889938	1	0.889938	0.889938	1	0	0.0366873	0.889938	0.0366873	0.889938	1	0.889938	0	0.889938	0.0366873	0	0.889938	1	0.889938	0.0366873	1	1	1	1	1	0.889938	0.0366873	0.0366873	0	0	1	0.0366873	0	0.889938	0.889938	0.889938	0.889938	0	0.889938	1	0.889938	1	1	0.307944	0.307944	0.307944	0.346028	0.346028
348	0.0366873	0	0	1	1	0.0366873	0.889938	1	0	0	0	0.889938	1	0	0.889938	0.889938	0.0366873	0.889938	1	1	1	0.889938	0	1	0.889938	0.889938	0.889938	0	1	0.0366873	0.889938	0.0366873	0.889938	0.0366873	0.889938	0.889938	1	1	0.889938	1	1	0.889938	0.889938	0.889938	0.307944	0.346028	0	0.346028	0.307944
349	1	1	0.889938	0.0366873	0.0366873	0.889938	0.0366873	1	0.889938	0	0.889938	0.889938	0.0366873	0.889938	0.889938	0.889938	1	0	1	0	0	0.889938	0	0.889938	1	1	0.889938	0.0366873	1	0.0366873	1	0	0	1	0	1	0.0366873	1	0.889938	0.0366873	0.889938	0.889938	1	0	0.346028	0.307944	0	0.307944	0.0126949
350	0.889938	0.889938	0.889938	1	1	0.889938	0.0366873	0	0.889938	0.0366873	0.0366873	0.889938	0.0366873	0.0366873	1	0	0	0.889938	1	0.889938	1	1	0	0.889938	0.889938	1	0.889938	1	1	1	0.0366873	0.889938	0.889938	1	0.889938	0.0366873	1	0.0366873	1	0.0366873	1	1	0.0366873	0.889938	0.307944	0.346028	0.346028	0.346028	0.0126949
351	0.889938	0.889938	0.889938	0.0366873	0.889938	0.889938	1	1	0.889938	0.0366873	0.0366873	0.889938	1	0	0.889938	0.0366873	0	1	0	1	1	0.0366873	1	0	0.0366873	0.889938	0.889938	1	0.889938	0.889938	0.889938	0.889938	0.0366873	0.889938	0.0366873	0.889938	0.0366873	0.0366873	0.889938	0.0366873	0.0366873	0.889938	0.889938	0	0.346028	0	0	0.307944	0.346028
352	0.0366873	0	1	0.889938	0.0366873	0	0	1	0.0366873	0.889938	1	0.889938	1	1	0.889938	1	0	0	0.0366873	0.0366873	0	1	1	0.889938	0.889938	0.889938	0.889938	0.889938	0	1	0.0366873	1	0.889938	0.0366873	0.0366873	0	0.889938	0.889938	0.889938	0.889938	1	0.889938	0	0	0.307944	0.307944	0.307944	0.307944	0.346028
353	0.889938	0.889938	1	0.0366873	0.889938	0.889938	1	1	0.0366873	0	1	0.0366873	1	1	0.0366873	0.889938	0.889938	0.889938	1	0.889938	1	0.0366873	0.889938	0	0.889938	1	0.889938	0	0.0366873	0.889938	0.0366873	1	1	1	1	0.889938	1	0.0366873	0.889938	0.0366873	0.889938	0.889938	1	1	0.307944	0.346028	0	0.307944	0.346028
354	0	1	0	0.889938	1	0.889938	0.889938	0.889938	0	1	0.0366873	0.889938	0.889938	0.889938	0.889938	0	1	0.889938	1	1	0.889938	0.0366873	1	0.0366873	1	0	0.889938	0.0366873	0.0366873	0	0.0366873	0	0	1	1	0	0	0	0.889938	1	1	0.889938	0	0	0.307944	0.346028	0.0126949	0.307944	0.0126949
355	1	0.889938	0.889938	0	1	1	1	0.889938	0.889938	0.889938	1	0	0	1	1	1	0	1	0	1	1	1	0	1	0.0366873	0	0.889938	0	1	0.0366873	1	0.0366873	0.889938	0.0366873	0.0366873	0.889938	0.889938	1	0.889938	0.889938	1	0.889938	1	1	0.307944	0.307944	0.307944	0.307944	0.346028
356	0	0.889938	0.0366873	1	0.0366873	0.889938	1	0.0366873	0.889938	0.889938	0.889938	0.889938	0.0366873	0.889938	0.889938	0.889938	1	0.889938	1	1	0.0366873	0.0366873	1	0.0366873	0.889938	0	0.889938	1	1	0.889938	0.889938	0.889938	0.889938	1	0.889938	0.0366873	0.889938	1	0.889938	0.0366873	0.0366873	1	0.889938	0	0.307944	0.307944	0.346028	0.307944	0
357	1	0.889938	0.889938	0.889938	0.889938	0.889938	1	0.0366873	1	0	0.889938	1	0.0366873	1	1	1	0	0.889938	1	0.889938	0.889938	1	1	0.889938	1	1	0.889938	0.0366873	0.0366873	0	0.889938	0.0366873	0.0366873	0.0366873	0.0366873	0.0366873	0.889938	0.889938	0.889938	1	1	0.889938	0.889938	0	0.346028	0	0.307944	0.307944	0.307944
358	0.0366873	0	0.889938	0.889938	1	0	0.0366873	0.0366873	0.889938	0	0	0.889938	0	0.889938	0.889938	0	1	1	0.0366873	0.0366873	0.0366873	0.0366873	0.0366873	0.889938	0.889938	0.0366873	0	1	1	0.0366873	0	1	1	0.889938	0	0.889938	0.0366873	0.889938	0	0.889938	0.889938	0.889938	1	0.0366873	0.307944	0.0126949	0.0126949	0.307944	0.346028
359	0.889938	0.0366873	0.889938	0.889938	1	0.889938	0.0366873	0	0.889938	0.889938	1	0.889938	0.889938	0	1	0.889938	1	0	0.0366873	0.0366873	1	0.0366873	0.0366873	0.889938	0	0	0.889938	0.889938	0	0.0366873	0.889938	0.889938	0.0366873	0.889938	0.0366873	0.889938	1	1	0.0366873	0.0366873	0.0366873	0.889938	0.0366873	0.889938	0.307944	0.307944	0.346028	0.307944	0.307944
360	1	1	1	1	0.0366873	0.889938	0.0366873	1	0.889938	0.889938	0.889938	0	0.0366873	1	1	0.889938	0.0366873	0.889938	0.0366873	0.0366873	1	0	0.889938	0.0366873	0.889938	0.889938	1	0.0366873	0.889938	0.889938	0.889938	1	0.889938	0.0366873	0.889938	0.889938	1	0	0.889938	1	1	0.0366873	1	0.0366873	0	0.0126949	0.346028	0.307944	0.0126949
361	0	1	1	1	0	1	0.0366873	0	0	1	0	0.889938	0	1	1	0	0	0.0366873	0	0	1	0.0366873	0.889938	0.889938	1	0.889938	1	1	0	0.889938	0	1	1	0	1	0	1	0.889938	0.889938	0.889938	1	0	1	1	0.346028	0.346028	0.346028	0.307944	0.346028
362	1	0	0.889938	0.889938	0.0366873	0.889938	0.0366873	0.889938	0.889938	0.0366873	1	0.889938	0.889938	1	0.889938	1	1	0.889938	1	0.889938	1	0.889938	1	0.889938	0.0366873	0.0366873	0	1	0.0366873	1	1	0	0.889938	0.0366873	0.0366873	0	0	1	1	0.0366873	0.0366873	0.889938	0.889938	0.889938	0.307944	0.346028	0.307944	0.307944	0.346028
363	0.0366873	1	0	0.889938	0	1	0.0366873	0	0.889938	0.0366873	0.889938	0.889938	1	0.0366873	0.889938	0.889938	1	0.889938	1	1	0.889938	0.889938	1	0.889938	0	0.889938	1	0.0366873	0	1	0.0366873	1	0	0.0366873	0	1	0.0366873	0.0366873	0.889938	0.889938	0.889938	0.0366873	0.0366873	0	0.307944	0.346028	0.307944	0.307944	0.307944
364	0.0366873	0.0366873	0.889938	0.889938	0	0	1	0.889938	1	0.0366873	1	0	1	0.889938	0	0.889938	0.889938	0.889938	0.0366873	0.889938	0.889938	0.0366873	0.889938	1	0	1	1	0.0366873	0.0366873	0.889938	0.0366873	1	1	0.889938	1	0.889938	0.0366873	0.0366873	0.889938	0	0.889938	0.889938	1	0	0.307944	0.307944	0.346028	0.307944	0.307944
365	0	0	0.889938	0.889938	0.0366873	0	0.0366873	1	1	0.0366873	1	0.889938	0.0366873	0.889938	0	1	1	0	0	1	0.0366873	0	1	0.0366873	0.889938	0.889938	0.889938	0.0366873	0.889938	1	0.0366873	0.889938	0.889938	0.889938	0	0.889938	0.0366873	0.0366873	0.889938	0.0366873	0.0366873	0.889938	0	1	0.346028	0.307944	0.307944	0.346028	0.0126949
366	1	0	0.889938	0.889938	0	1	0	0.0366873	0.889938	1	1	0.889938	0.0366873	1	0.0366873	0	0	0.889938	0.0366873	0.0366873	0.889938	1	0	0.889938	0	1	0.0366873	0	0.889938	0.889938	0	0.889938	0.889938	0.0366873	1	0.0366873	1	1	0	0	1	0.0366873	0.889938	0.889938	0.307944	0.307944	0.346028	0	0.346028
367	1	1	0.889938	0.0366873	0.0366873	1	1	0	1	0	0.0366873	0.889938	0	0.0366873	0.889938	0.889938	0.889938	0.889938	1	0.0366873	1	0	0.0366873	0.889938	0.889938	0	0.889938	1	0.889938	0.889938	1	0	0.889938	0.0366873	1	1	1	1	1	0.0366873	0.889938	0.889938	0.0366873	0	0.346028	0.346028	0.346028	0.307944	0.307944
368	1	0.0366873	0.889938	0.889938	1	0.889938	0.0366873	0.0366873	0.889938	1	1	0.0366873	0.889938	0.889938	0.889938	0.889938	0.0366873	0.889938	1	0.889938	1	1	1	1	0	0	0.889938	0.0366873	1	0.889938	0.0366873	0.0366873	0.889938	0.889938	0	1	1	0.889938	0.889938	0.0366873	0	0	1	0	0.346028	0.346028	0.307944	0.346028	0.0126949
369	0.889938	0.889938	0.0366873	0.0366873	1	1	0	1	0.0366873	0.889938	0.889938	0.889938	0.0366873	0.889938	0.0366873	0.0366873	0	1	0	0	0.889938	0.889938	0.889938	1	0	0.889938	0.889938	1	1	0.889938	0.0366873	0.889938	0.889938	1	0	0.889938	0.0366873	1	1	1	1	0.889938	0.0366873	0.889938	0.0126949	0	0.307944	0	0.346028
370	0.889938	0.889938	0.889938	1	1	0.889938	0.889938	0.889938	1	1	0	0.889938	0.0366873	0.889938	0.889938	1	0	1	0.0366873	1	0.889938	0.0366873	1	0.0366873	0.889938	1	0	1	0.889938	1	0	1	1	1	0	0.0366873	0	0.0366873	0.889938	1	0.889938	0.0366873	0.0366873	1	0.307944	0.346028	0.346028	0.0126949	0.0126949
371	0.889938	0.0366873	0.889938	0	0.889938	0.0366873	0	1	0.0366873	0.889938	1	0.889938	0.0366873	0.889938	0.889938	0.889938	0.0366873	0.889938	0.0366873	0.0366873	0	1	1	0.889938	0.889938	0	0.889938	0	0.889938	0.0366873	0.0366873	1	0.889938	0.889938	0.0366873	0.889938	1	0.0366873	1	0.0366873	1	0.0366873	0.889938	0.889938	0.0126949	0.307944	0.307944	0.307944	0
372	0	0	0.889938	0.0366873	0.889938	0.889938	0.889938	0.0366873	0	0.0366873	1	0	1	1	0	1	0.889938	1	0.889938	0.889938	0.0366873	0.889938	0	0.889938	0.0366873	0.889938	1	0.0366873	0.889938	1	1	1	0.889938	1	0.0366873	0.889938	0.0366873	0.889938	0.889938	0.0366873	0.0366873	0.889938	1	1	0.346028	0.346028	0.346028	0.346028	0.0126949
373	0	0.889938	0.889938	0.889938	0.889938	0.0366873	1	1	0.889938	0.889938	0.889938	0	0.889938	1	0.889938	0.889938	0	0.889938	0.889938	0	0.889938	1	0	0.889938	1	1	1	0	0	0.0366873	0.0366873	0	0.889938	0.0366873	0.0366873	0.889938	0.889938	0.889938	0.889938	1	1	0.889938	1	0	0.346028	0	0	0.346028	0.0126949
374	0.0366873	0.889938	0.889938	1	0.0366873	0	1	0	0.889938	0.0366873	0.0366873	0.889938	0.0366873	1	0.0366873	0.889938	0.889938	0.889938	1	1	0.889938	1	0.889938	0.889938	0.889938	0	0.889938	0	0.889938	0.889938	0	0.889938	0.0366873	0.889938	0.889938	1	1	0	1	1	0	0.889938	0	0	0.307944	0.346028	0.0126949	0.307944	0.346028
375	0	0.0366873	0.889938	0.889938	0	0.889938	0.889938	0.889938	0.889938	1	0.889938	0.889938	0.0366873	1	1	0.0366873	1	0.889938	0	0.889938	0.889938	0	0.889938	1	0.889938	0.889938	0.889938	1	0	1	1	0.0366873	0	0.0366873	0.889938	0.889938	0.0366873	1	1	0.889938	0	0.889938	0.0366873	0.889938	0.307944	0.0126949	0.0126949	0.346028	0.307944
376	0.0366873	1	0	0.0366873	0	1	0.889938	1	0	1	1	1	1	1	0.889938	0.889938	0.0366873	0	1	0	0.889938	0.0366873	0	1	0.0366873	0.0366873	1	0	0	0.889938	0.889938	0.889938	1	0.0366873	0.0366873	0	0.889938	0.889938	0.889938	0	0.889938	0.889938	1	1	0.0126949	0.0126949	0.346028	0	0
377	0	0.0366873	0.889938	0.0366873	1	1	0.889938	1	0.889938	1	1	0.889938	0.0366873	0.0366873	0.889938	0.889938	0.889938	0.0366873	0	0.889938	0.889938	0.0366873	0.889938	0.0366873	0.889938	0.889938	0.0366873	0	0	0.889938	0	0	0	1	0.889938	0.889938	1	0.889938	1	1	0	1	0.0366873	0	0.346028	0.0126949	0.346028	0.346028	0.346028
378	0.889938	1	0.889938	1	0	0.889938	1	0.0366873	0.889938	0.889938	0	0.889938	0	0.889938	1	0.0366873	0.889938	1	0.0366873	0	0.889938	0.889938	0	0.889938	1	0.889938	0.0366873	0.0366873	0	0.889938	0.889938	0.889938	0.889938	0.0366873	0.0366873	0.889938	0.0366873	0.0366873	0.889938	1	0.889938	0.889938	1	0	0.307944	0.0126949	0	0.346028	0.0126949
379	0	0	0.889938	0.889938	0.889938	0.889938	0.0366873	0	0	1	0	1	0	1	1	0	0.889938	0.0366873	0	1	0.0366873	0.0366873	0	0.889938	1	0.0366873	1	1	0.889938	0.889938	1	1	0.889938	0	1	0	0.889938	0.889938	0.0366873	0.0366873	0.0366873	0.889938	1	0.889938	0.307944	0.346028	0	0	0
380	0.889938	0.889938	0.0366873	1	1	0.0366873	1	1	0.889938	0	1	1	0.0366873	1	1	1	1	1	1	0.889938	0.889938	0.0366873	0	0.889938	0.0366873	0	0.889938	0.889938	0	0	0.889938	0.889938	0.889938	1	1	0.889938	1	1	0.0366873	0.0366873	0	0	1	0.889938	0	0.0126949	0.0126949	0.307944	0
381	0.0366873	0.0366873	0.889938	0.889938	0.889938	0.889938	1	0.0366873	1	1	0.0366873	0.889938	1	0	1	0.889938	0	0.889938	0	0.889938	1	0.0366873	0	1	0.889938	0.889938	1	0	1	1	0	1	1	1	0.889938	0.889938	0	1	1	0.0366873	1	0.889938	0.0366873	0.889938	0.307944	0.0126949	0.307944	0.307944	0.346028
382	0.0366873	0	0.889938	1	0.889938	0.889938	0	0.889938	0.889938	1	0	0.889938	0.0366873	1	0.0366873	1	0	0.889938	1	0.889938	0.0366873	0.0366873	0	1	0.889938	0	1	0	0.889938	0.889938	1	0.889938	0.889938	1	1	1	1	1	0.889938	0.889938	0.889938	0.889938	0.0366873	0.0366873	0.307944	0.0126949	0	0.307944	0.346028
383	1	0.889938	0.889938	0	1	1	0.0366873	1	1	1	0.889938	1	0.889938	1	0	0	1	0.0366873	0	1	1	0.889938	0.889938	0.889938	0.0366873	1	0	0.0366873	0	0	1	0.889938	1	0	1	1	0.0366873	0	1	1	1	0.889938	0.0366873	0	0.307944	0	0.346028	0.346028	0.0126949
384	1	0.889938	1	1	0	0.889938	0.0366873	0.0366873	0.889938	1	0.0366873	1	0.889938	0.889938	0.0366873	0.889938	0	1	0.889938	0	1	0	0.889938	0.889938	0.889938	0	0.889938	0.0366873	0.889938	0.889938	0.889938	0.889938	1	0.0366873	0	1	0.889938	0	0.889938	0.0366873	0	0.889938	1	1	0.0126949	0	0.346028	0.0126949	0.0126949
385	1	0.0366873	1	0.0366873	0.889938	0.0366873	0.889938	0	1	0	1	1	0	1	0.0366873	0	0.0366873	0.889938	0.0366873	1	0.0366873	0.889938	0.889938	1	0.0366873	0	0.889938	1	0	0.889938	0	1	0.0366873	1	1	0.0366873	1	0.889938	0.889938	1	1	0.889938	0.0366873	1	0.0126949	0.307944	0.0126949	0.307944	0.0126949
386	0.889938	0	0.889938	1	1	0.889938	1	0.0366873	0.0366873	0.889938	1	0	0.889938	0	0	0.889938	0.889938	0.889938	0.889938	0.0366873	0.889938	0.0366873	0.0366873	0.889938	1	1	0.889938	0.0366873	0.0366873	1	0	0.0366873	1	0	1	0.889938	0.0366873	0.889938	0.889938	0	0.889938	1	1	0	0	0.346028	0.307944	0.346028	0
387	0	0	0.889938	1	1	0.889938	0.0366873	0.0366873	0.889938	1	0.889938	1	0.0366873	0.889938	0.0366873	0.889938	0.889938	0.889938	1	0.889938	1	0	1	0	0.889938	0.889938	0.889938	0.889938	0	0.889938	0.889938	1	0.889938	1	0	0.889938	0	0	1	0.0366873	1	0.889938	1	0.0366873	0.307944	0.307944	0.307944	0.307944	0.0126949
388	0.0366873	0	1	1	0.889938	1	0.0366873	0.889938	0.0366873	0.0366873	0.0366873	0.889938	0.889938	0.889938	0.889938	0.889938	0.0366873	0.889938	0.0366873	0.889938	1	1	1	0.0366873	0	0	1	0.0366873	0	0.889938	1	1	0.889938	0.0366873	0	0.889938	1	0.0366873	0.889938	0	1	0.0366873	0.889938	1	0.307944	0.0126949	0	0.346028	0.346028
389	1	1	0.889938	0.0366873	0.0366873	0.889938	1	0.0366873	0.0366873	0.0366873	0.0366873	0.889938	1	0.889938	0.889938	0.889938	0.889938	0.889938	1	0.889938	1	0	1	1	0.0366873	0.889938	0.889938	1	1	0.889938	0.0366873	0.0366873	0.889938	1	0.0366873	0.889938	0.889938	1	0	0.889938	1	0	1	0.889938	0	0.346028	0	0.307944	0.0126949
390	0.889938	1	0.889938	1	0.889938	0.0366873	0	0	1	1	0.0366873	1	0.0366873	0	0.889938	1	0.889938	0.889938	1	0	0.889938	0.0366873	0	1	0.0366873	0.0366873	1	0.0366873	1	0.889938	1	0.889938	1	0.0366873	0.889938	0.889938	1	0	0.889938	0	0.889938	0.889938	1	0	0.307944	0.307944	0	0.307944	0.307944
391	0.889938	1	0.889938	0.0366873	0.889938	1	1	0.0366873	0.889938	0.0366873	0.889938	1	1	1	0.889938	1	1	0.0366873	1	0	0	0.0366873	0.889938	0	1	0.889938	0.889938	1	0	0.889938	1	0	1	0.889938	0.889938	0	0.0366873	0.889938	1	0.0366873	1	0	1	1	0.307944	0.0126949	0.346028	0.307944	0.0126949
392	1	1	0.889938	0.0366873	1	0	0.0366873	1	1	0.889938	0.889938	0.0366873	0.889938	0	1	1	1	1	0.889938	0.0366873	0.0366873	0.889938	0.0366873	0.0366873	1	1	0.889938	0.0366873	0	0.889938	1	0	0.889938	1	1	0.0366873	0	1	0.889938	0.0366873	1	0.0366873	0	0.889938	0.346028	0	0	0.346028	0.0126949
393	0.889938	0.889938	0	1	1	0.889938	0.889938	1	0	1	0	1	0.0366873	0.889938	1	0	0	0.889938	1	0.889938	1	0	0.889938	0.889938	0.0366873	1	0.889938	1	0.889938	0.889938	0.0366873	1	0.889938	1	0.0366873	0.889938	0.0366873	1	1	1	0.889938	0.889938	0.0366873	1	0.307944	0	0.0126949	0.307944	0.346028
394	1	0.889938	1	0	1	0.0366873	0.0366873	0.0366873	0.889938	0	0.889938	0.889938	1	1	0.889938	0.0366873	1	0	0.889938	0	0.889938	0.889938	0	1	1	0.889938	1	0.0366873	1	0	0	0.889938	0.889938	0.0366873	1	1	1	1	1	0	0.889938	0.889938	0.889938	0	0.346028	0.346028	0.307944	0.346028	0
395	1	0.889938	0.889938	1	1	0.0366873	0.889938	0.0366873	0.0366873	0	0	0.889938	0.889938	0.0366873	0.0366873	0.889938	1	0.889938	0.0366873	0.889938	0.0366873	0.889938	0.0366873	0.0366873	0.889938	0.889938	1	0.0366873	0	0	1	0.889938	1	0.0366873	0	0.889938	0.889938	0.889938	0.889938	0.0366873	0	0	1	0	0.307944	0.346028	0.307944	0.307944	0.346028
396	1	0.889938	1	0	0.889938	1	0.0366873	0.0366873	1	0.889938	0.0366873	0.0366873	0.0366873	0.889938	0.889938	0.889938	0.889938	0	0.889938	0.889938	0	1	0.889938	0.0366873	1	0	0.889938	0.0366873	0.0366873	1	0.889938	0.0366873	0.889938	0.889938	0.0366873	0.889938	0.0366873	0.0366873	0.889938	0.889938	0.0366873	0.889938	0.889938	0.0366873	0.307944	0.307944	0.0126949	0.307944	0.0126949
397	1	0.889938	0.889938	1	0.889938	0.0366873	0	0	0.889938	0	0.889938	1	1	0.889938	0.0366873	1	0.0366873	1	1	1	0.0366873	0.889938	0.0366873	0.889938	0.0366873	0.0366873	0.889938	1	1	1	1	1	1	0.889938	0	0	0.889938	0	0.889938	0.889938	1	0.889938	0.889938	1	0	0.346028	0	0.0126949	0.346028
398	0.0366873	1	0.889938	0.0366873	0.889938	0.0366873	0.0366873	0.889938	1	1	0	0.889938	0.889938	1	1	0	1	1	0.889938	1	0	1	0.0366873	1	0	0	0.889938	1	1	1	1	1	0.0366873	0.889938	0	0.889938	0.0366873	0.889938	0.889938	0.889938	1	1	0.889938	0.0366873	0.346028	0.307944	0.307944	0	0.346028
399	0	0	0.889938	0.889938	0	0	0.889938	1	1	0.889938	1	0.0366873	0.889938	1	0.889938	0.889938	1	1	0.889938	0.889938	0.889938	0.889938	0.889938	0	0.889938	0.889938	0.889938	0.0366873	0.0366873	0.889938	0.0366873	0.889938	1	1	1	0	0.889938	0.889938	0.0366873	0.889938	1	0	0.889938	1	0.346028	0.0126949	0.307944	0.307944	0.0126949
400	0.889938	0.889938	1	0.889938	0.889938	1	0.889938	1	0.0366873	0	0.0366873	0	0.889938	0	0	1	1	0	1	1	0	0.889938	1	1	0.889938	1	0	1	1	0.0366873	0.889938	0.889938	0.889938	0.889938	1	0	0.889938	0	0	1	1	1	0.889938	0.889938	0.346028	0.307944	0	0.346028	0.346028
401	1	0.0366873	0	0	0.889938	1	0.0366873	0	0	0.889938	0.0366873	1	0	0	0	0.889938	0.889938	0.889938	0.0366873	0.889938	0	1	0	1	0.0366873	0.889938	0	0.889938	1	0.0366873	1	0	0.889938	1	1	0.889938	0.0366873	0.889938	0.889938	1	1	1	0	0.889938	0.307944	0.346028	0.0126949	0.346028	0.346028
402	1	1	0	0.889938	0.0366873	0.0366873	0.889938	0.0366873	1	0.0366873	0	1	1	0.0366873	1	0.0366873	1	0.889938	0.889938	0	1	1	1	1	1	1	0.889938	0	1	0.0366873	0.889938	0.889938	0.889938	0.889938	1	1	0.889938	0.889938	0.889938	1	0	1	0.0366873	0	0.346028	0.307944	0.346028	0.307944	0.307944
403	1	1	0	0	1	0	1	0.0366873	1	1	0.0366873	0.889938	1	0.889938	0.889938	0.889938	0.0366873	1	0	0	0	0	0.889938	0.889938	0.889938	0.0366873	1	0	0.889938	1	0.889938	0.889938	0.0366873	0.889938	0.889938	1	0.889938	0.889938	1	0	1	0.0366873	1	0.0366873	0.0126949	0.346028	0.0126949	0.0126949	0.307944
404	1	1	0.889938	1	0.0366873	1	0.0366873	0.889938	0	1	0.0366873	0	0.889938	0.0366873	1	1	0.0366873	1	0.889938	0.889938	0.0366873	0.889938	0.889938	0	1	0.0366873	0.0366873	0.889938	0.0366873	1	0.889938	0.0366873	1	0.889938	0.0366873	1	1	0.889938	0.889938	0.889938	1	0.889938	0.889938	0.0366873	0.346028	0.346028	0.307944	0.346028	0.346028
405	1	0.0366873	1	1	0.889938	0.0366873	0.0366873	1	1	0.0366873	0.889938	0.889938	0.889938	0.889938	0	0.889938	1	1	0	1	0.0366873	0	0.0366873	0	0.889938	0.889938	0.889938	1	0	1	0.889938	1	1	0.889938	0.889938	0.0366873	0.889938	1	0.0366873	0.0366873	1	0.889938	0.889938	0.889938	0.307944	0.307944	0.346028	0.0126949	0
406	0.889938	1	0.0366873	0.0366873	0.889938	1	0.0366873	1	0.0366873	0	1	0	0.889938	0.889938	0	1	1	0.0366873	0	1	0.889938	0.889938	0.889938	0.0366873	0.889938	1	0	1	0.0366873	0.0366873	0	0.889938	0.0366873	0	0.889938	0.0366873	1	0.889938	0.0366873	0	0.889938	0.889938	0.0366873	0.889938	0.307944	0.0126949	0.307944	0.307944	0.307944
407	0	1	0.889938	0.0366873	0.0366873	0.0366873	0.889938	1	0.0366873	0.889938	1	1	0.889938	0.889938	0	0	1	0.0366873	0.0366873	1	0.0366873	0	0.889938	1	1	0.0366873	0.0366873	0.0366873	0.889938	1	0	1	0.0366873	0	0	0.889938	0.889938	0.889938	0.0366873	0.889938	1	0.889938	1	0	0.346028	0.346028	0.0126949	0.307944	0.346028
408	0.0366873	1	1	1	1	0	0.889938	0.889938	1	1	0	1	1	0.889938	0	0	0.0366873	0.0366873	1	1	0.889938	0.889938	1	0.0366873	1	1	0.0366873	0	1	0.0366873	0.889938	0.889938	1	0.889938	0.889938	0.0366873	0.889938	0.889938	1	1	0	0.0366873	1	0.0366873	0.307944	0.307944	0.307944	0	0
409	0.0366873	0.0366873	1	1	0.889938	1	1	0.889938	1	1	1	1	1	0.889938	0	0	1	0.0366873	0	1	1	1	0.889938	0.889938	0.889938	0.889938	0	1	1	0.0366873	1	0.889938	0.0366873	0.889938	0	0	1	1	0	0.0366873	1	0.0366873	1	0	0.346028	0.346028	0.346028	0.307944	0.307944
410	0.889938	0.889938	0.889938	0.0366873	1	1	0	1	0.0366873	0.889938	0	1	0.0366873	0.889938	0.889938	0.0366873	1	0.0366873	0	0.889938	0.889938	0.889938	0.889938	0.889938	1	1	1	0.0366873	1	0.0366873	0.889938	1	0.889938	1	1	0.889938	0.889938	0.889938	1	0.889938	0.889938	0.889938	1	0.889938	0.346028	0.346028	0	0.307944	0.0126949
411	0.889938	0.889938	0	0.889938	0.889938	1	1	0	0	1	0.889938	1	1	0.889938	1	0	0.889938	0.889938	0	1	0.0366873	0.889938	1	0.889938	0.0366873	0.0366873	0	0.889938	1	0.889938	0.0366873	0	1	1	0	1	1	0.0366873	1	1	0.0366873	0.889938	1	1	0.0126949	0.307944	0.307944	0.307944	0.346028
412	1	1	1	1	0.889938	0.0366873	0.0366873	0.889938	1	0.0366873	0.889938	0.0366873	0.889938	0.889938	1	0.889938	0.0366873	0.0366873	0.889938	0.0366873	0.889938	0.889938	0.889938	0.889938	0.889938	0.0366873	0.0366873	0	0	0	0	0.889938	0.889938	1	1	0	1	0.889938	0.889938	0.0366873	0	1	0.0366873	0.889938	0.346028	0.0126949	0.0126949	0.307944	0.0126949
413	1	0.889938	1	0.889938	1	0	0	0	1	0	0	1	1	1	0	1	0	1	0.0366873	0.0366873	1	0.0366873	0.0366873	0.889938	0	0.889938	0.889938	0.0366873	0.889938	0	0.0366873	0	1	0.0366873	0	0.0366873	1	0.889938	1	1	0.889938	1	0	0.889938	0.307944	0.346028	0	0.346028	0.0126949
414	0	0.889938	0.0366873	0.889938	0	0.889938	0.889938	0.889938	0.889938	0.0366873	0.889938	1	0.0366873	0.0366873	0.889938	0.889938	1	0.889938	0.889938	0.0366873	0.0366873	1	0.889938	0	0	1	0.0366873	1	0.0366873	0.889938	1	0.889938	0	1	0.0366873	1	0	0.889938	0	0.889938	0.889938	0.889938	1	1	0.0126949	0	0.0126949	0.0126949	0.307944
415	0.889938	0.0366873	0.0366873	0.889938	0	1	0.889938	0.889938	0.889938	1	1	0	0	0	0	0.0366873	1	1	0.889938	0	0.889938	1	1	0.889938	0.0366873	0	0	0.0366873	0.889938	1	0.0366873	0.0366873	0.889938	0.889938	0	1	1	0.889938	1	0	0.889938	0	0	0.889938	0.346028	0.346028	0	0.307944	0.346028
416	0.889938	0.0366873	0.889938	1	1	0.889938	0.889938	0.889938	0.889938	0.0366873	0	0.889938	1	0.889938	1	0.0366873	1	0.0366873	1	0.0366873	0.889938	0.0366873	0.889938	0.0366873	0	0	1	1	0.889938	0.0366873	0.0366873	0.889938	0.0366873	0	0.889938	0.889938	0.889938	0	0.889938	0	0	1	1	0.889938	0.307944	0.346028	0.307944	0.346028	0.346028
417	0	0.889938	0.889938	0.889938	1	0.889938	0.889938	0.0366873	0.889938	0.0366873	1	0.0366873	0.0366873	0.0366873	0.889938	0	1	0.0366873	0.889938	0.0366873	0.0366873	0	0.889938	0.889938	0.0366873	0	0.889938	1	1	0.0366873	0.889938	0.0366873	0.889938	0.0366873	1	1	0	0	1	0.0366873	1	0	0	1	0	0.307944	0.307944	0.0126949	0
418	0.889938	0.889938	0.889938	0.0366873	0.889938	0.889938	0.889938	0.0366873	0.889938	1	0	1	0	0	0.0366873	0.0366873	1	0.889938	1	0.0366873	1	0	0.0366873	0.889938	1	1	0.889938	1	0.889938	0	0.889938	1	0	0	0.0366873	0.889938	1	0.889938	0.0366873	0.0366873	0.889938	0.0366873	0	1	0.0126949	0.346028	0.346028	0.346028	0.307944
419	0	1	1	1	0.0366873	0	0.0366873	0.0366873	1	1	1	0.889938	1	1	0.0366873	1	1	1	0	0.0366873	0.0366873	0.889938	0.889938	0.889938	0.0366873	0	0.889938	1	0	0.0366873	0.889938	0.889938	0.889938	0.0366873	0.889938	0	0.889938	1	0.889938	0.0366873	0	1	1	1	0.0126949	0	0.346028	0.0126949	0.307944
420	0.0366873	0.0366873	0	0.0366873	1	0.0366873	0	0.889938	1	0.0366873	1	1	1	0.0366873	0.889938	0.0366873	0.889938	1	0.0366873	0	1	0.0366873	0	1	0.0366873	0.0366873	1	0.0366873	0.0366873	1	0.0366873	0.0366873	0.889938	1	0.0366873	0.889938	0	0.889938	0.889938	0.889938	1	0	1	0	0.346028	0.307944	0.346028	0.346028	0.346028
421	1	0.0366873	1	0.0366873	1	0.0366873	0.889938	1	0.889938	0.889938	0.889938	1	1	1	1	0.889938	0.889938	1	0.889938	0.889938	0	0.889938	0.889938	0.889938	1	1	0.889938	1	0.0366873	0.889938	0.0366873	0	0	0.889938	0	0.889938	1	0.889938	0.889938	0.889938	0.889938	1	1	0.0366873	0.346028	0.0126949	0	0.0126949	0
422	1	0.889938	0.889938	0.889938	0.889938	0.889938	0.0366873	1	0.0366873	0.0366873	1	0.889938	1	0.889938	0.889938	1	1	0.889938	1	0.889938	1	1	1	0.889938	0	0	0.889938	0	0.889938	0	0.889938	0.0366873	0.889938	0.889938	0.889938	0.889938	1	0.889938	1	0	0.889938	0	0.889938	0	0.307944	0.307944	0.307944	0.307944	0
423	0.889938	0.889938	0.889938	1	1	1	1	1	1	0	1	0.0366873	0.889938	0.889938	0.889938	0.889938	0.889938	0	0	1	0	0.889938	0	0.889938	0.889938	0.889938	0.889938	0.0366873	0.889938	0.0366873	0	0	1	1	1	1	1	0	0.889938	1	0.889938	0.889938	0.0366873	0.889938	0.307944	0.0126949	0.307944	0.307944	0.346028
424	0.889938	0.889938	0.889938	0	1	1	0.0366873	0.889938	1	0.0366873	1	0.889938	1	1	0.889938	0.0366873	0.0366873	1	1	1	1	0.0366873	0.889938	0	0.889938	1	0	0.889938	1	0	0.0366873	1	1	0.0366873	0.0366873	1	1	1	1	0	0	1	1	0.889938	0.307944	0.307944	0.307944	0.307944	0
425	0.889938	0.0366873	0.889938	1	0.0366873	0.0366873	0.889938	0.889938	0.0366873	0.889938	0.0366873	0.0366873	0.889938	0.889938	0.0366873	1	0.0366873	0.889938	0.889938	1	0.889938	1	1	1	1	1	1	0.0366873	1	0.889938	0.889938	1	1	1	0	0.889938	1	0	0	0.889938	1	0	0.889938	1	0	0.346028	0	0.307944	0.307944
426	1	0.0366873	0.0366873	0	0.0366873	0.889938	0.889938	0.889938	0.889938	1	0.889938	0	0.889938	0.889938	1	0	1	1	0.0366873	0	0.0366873	0	0.889938	0.889938	1	1	0.889938	1	1	1	0.889938	1	0	0.0366873	0.0366873	1	0	0.0366873	1	0.889938	0.0366873	1	1	1	0.307944	0.0126949	0.0126949	0	0.307944
427	0.889938	1	1	0.0366873	0.0366873	0.0366873	0	1	0.0366873	0.889938	0.889938	1	0.889938	0.889938	0.889938	0	0.0366873	0.889938	0.0366873	0.889938	0.889938	1	0	1	1	1	0	0	0	0	0.889938	1	0.889938	0.889938	1	0.889938	0.889938	1	1	0	0.889938	0	1	1	0.307944	0.307944	0.346028	0.346028	0.0126949
428	1	0.0366873	0.889938	0.889938	1	1	0.889938	0.889938	0.889938	0.889938	1	0.0366873	1	0	0	1	0.889938	0.0366873	0.0366873	1	1	0	1	1	1	0	0	1	0	1	0.889938	0	0.889938	0.889938	1	1	0	0.0366873	0.889938	0.0366873	0.889938	1	0.889938	0.889938	0.346028	0.0126949	0.0126949	0	0.0126949
429	0.889938	0.889938	0	1	1	0.889938	0.889938	1	0.0366873	1	0.889938	0.889938	0.889938	1	0.0366873	0.889938	0.889938	0.889938	1	0.889938	1	0.0366873	0.0366873	0.889938	0.889938	0.0366873	0.0366873	0	0.0366873	0.889938	1	0.889938	1	0	0.0366873	0	0	0	1	0	0	0	1	1	0.307944	0	0.0126949	0	0.307944
430	0.889938	1	0.0366873	0.889938	1	1	1	0.0366873	1	0.889938	1	1	0.889938	0	0	0.889938	0.889938	0.889938	0.889938	0	0.0366873	0	0.0366873	0.0366873	1	0.0366873	0	1	1	0.889938	1	0.0366873	0	1	1	0.0366873	1	1	1	1	0.0366873	0	0.0366873	0	0.0126949	0.346028	0.346028	0.307944	0.307944
431	1	0.0366873	0.0366873	1	0.889938	0.889938	1	0.0366873	1	0.889938	0.889938	0.0366873	0.889938	0.0366873	0.889938	0.889938	0.889938	1	0	0.889938	0.889938	0.889938	0	0.889938	0.889938	1	1	0	1	1	1	0.0366873	0	1	0.0366873	0.0366873	1	0	1	1	0.0366873	0	1	0.0366873	0.346028	0.0126949	0.307944	0	0.307944
432	0.889938	1	0	0	0.889938	0	0.889938	0	0.889938	1	0.0366873	0.889938	1	0.889938	0.889938	0	0	1	1	0.0366873	0.0366873	0.0366873	1	1	1	1	0	0.889938	0.889938	0.0366873	0.889938	0.0366873	1	0.0366873	0.0366873	1	1	0	1	0	1	1	1	0.889938	0.346028	0.307944	0.346028	0.346028	0.307944
433	0.0366873	0.889938	0	1	0.889938	0.0366873	0.0366873	0	1	1	0.0366873	0	0.0366873	0.0366873	0.889938	1	1	0.0366873	0.0366873	0	1	1	0	0.889938	0.0366873	0.0366873	1	1	1	0.0366873	1	0	1	0.0366873	1	0	0.0366873	0	0	0	0	1	0.0366873	0	0.0126949	0	0	0.346028	0.0126949
434	0.0366873	0.0366873	1	0.0366873	0.0366873	1	0	0	1	1	1	0.0366873	0	0	1	0	0	0.889938	1	1	1	0.0366873	0.889938	0.889938	0.0366873	0.0366873	0.889938	0.889938	0	0.889938	0.889938	0	0.889938	0.0366873	0.0366873	1	1	1	0.889938	0.0366873	0.889938	1	0.889938	0	0.307944	0.307944	0.0126949	0.0126949	0.307944
435	1	1	1	0.0366873	0	0	1	1	0.0366873	1	1	0.0366873	0.889938	0.889938	1	1	1	0.889938	1	0	1	0	0	0.889938	0	0	0.0366873	0	0	0	1	1	0.0366873	0.889938	0.889938	0.889938	0.0366873	1	1	0.0366873	0.0366873	0.889938	1	0.0366873	0	0.0126949	0.0126949	0.307944	0.0126949
436	0.0366873	1	1	1	1	0	1	0.889938	1	1	1	1	0	0	1	1	0.0366873	0	0	1	0.0366873	0	1	0.0366873	0	1	0.889938	0.0366873	0.0366873	1	0.889938	1	0	0.889938	0.0366873	0.0366873	1	1	1	0	0.0366873	0	0	1	0.346028	0.0126949	0	0	0.346028
437	0.0366873	0.0366873	0.889938	1	1	1	0.0366873	0.0366873	0.889938	0.0366873	0.0366873	1	1	0.0366873	1	1	1	1	0	0	1	0.0366873	0.889938	0	0	0	1	0.0366873	1	0.889938	0.0366873	0	0.889938	0.889938	0.0366873	0.0366873	0.889938	1	0	0.889938	0.889938	0.889938	0.889938	1	0	0.307944	0.346028	0.307944	0.346028
438	0	0	1	0.0366873	0	0	0.0366873	0	0.889938	0.0366873	1	0	0	0.889938	0.0366873	1	1	0	0.889938	0.0366873	0.0366873	0.0366873	0.0366873	0.889938	0.0366873	1	0.889938	1	0	0	0	1	1	0.0366873	1	0.889938	0.0366873	0.0366873	0.889938	1	0.889938	1	0.0366873	0.889938	0.0126949	0.307944	0.0126949	0.0126949	0.0126949
439	0.0366873	0.0366873	0.889938	0.0366873	0	0.889938	0.0366873	1	0.889938	1	0	0.889938	1	1	1	0.889938	0.889938	0.889938	1	0.0366873	1	0.889938	0	0.889938	1	1	0.889938	0	1	0.0366873	0.0366873	0.0366873	0.889938	1	0	1	1	0.0366873	0.889938	0.0366873	1	0.889938	0.889938	0	0.307944	0.0126949	0.346028	0	0.346028
440	0.889938	1	0.889938	0	0	1	0	0.889938	1	0	0.0366873	1	0.889938	0.889938	0	0.889938	0	0.0366873	0.0366873	1	0	0.0366873	0.0366873	1	0.0366873	0.0366873	1	0	0	0.889938	0.0366873	1	0.889938	0.0366873	0.0366873	0.889938	1	1	0.889938	0.889938	0.889938	0	0	0.0366873	0.307944	0.307944	0.0126949	0.0126949	0.0126949
441	0	0.889938	0.0366873	1	1	0.889938	0	0.0366873	0.889938	0.0366873	0.0366873	0	1	0.0366873	0.0366873	1	0.0366873	0.889938	0.0366873	0.0366873	0.0366873	1	0.0366873	1	0.889938	0	1	1	0	1	0.0366873	0	1	0.0366873	0	0.889938	0.889938	0	1	0.889938	0	1	0.0366873	0	0.346028	0.0126949	0	0.346028	0.307944
442	0	0	1	0.889938	0	1	0	0.0366873	0.889938	0.0366873	1	1	0.0366873	0.889938	0.889938	0.889938	0	0.0366873	0	0.0366873	0.889938	0.0366873	0.0366873	0.889938	0	0.0366873	0	1	0.0366873	0.0366873	1	0.0366873	0.889938	0.0366873	0.0366873	0.889938	0.889938	0	0.889938	0.0366873	1	1	0.0366873	1	0.307944	0.0126949	0.346028	0.307944	0
443	0.0366873	0	1	0.0366873	0	1	1	0.0366873	0.0366873	1	0.889938	1	1	0.889938	0.889938	0	1	0.0366873	0.0366873	1	0.889938	0	1	0.0366873	0	1	0.0366873	1	1	0.0366873	1	1	0.0366873	0.0366873	0.0366873	0.889938	0.889938	0	0.889938	0	0.0366873	0	1	0.889938	0.307944	0.346028	0	0.346028	0.346028
444	0.0366873	1	0.889938	0.0366873	1	1	1	0.889938	0.0366873	0.0366873	0	0.889938	0	1	0	0	0.0366873	0	0	0.0366873	0.0366873	0.889938	1	0.889938	0.889938	0.0366873	0	1	1	0.0366873	0	0.0366873	0	1	0	0.889938	1	0.889938	0.889938	0	0	1	0	0	0.307944	0.346028	0.346028	0.307944	0.307944
445	0	1	1	0.0366873	0.889938	0.0366873	0.889938	0.889938	0.889938	0.0366873	0.0366873	0.889938	0	0	0	0	0.0366873	0.889938	1	0	0.889938	1	1	1	0.0366873	0.0366873	0.889938	1	1	0.0366873	0.0366873	1	0.0366873	0.0366873	0.0366873	1	1	1	0.889938	0.889938	0.889938	0.889938	0.0366873	0.0366873	0.307944	0.0126949	0.346028	0.307944	0.0126949
446	0.0366873	1	0.0366873	0.0366873	1	1	0.0366873	0.0366873	0.889938	1	0.889938	0.889938	1	1	0.0366873	0.0366873	1	0.889938	0.0366873	0.0366873	0.0366873	0	0.0366873	0	0.0366873	0.889938	0.889938	1	0	1	0.0366873	0	1	1	0.889938	0.0366873	0	0.889938	0	1	1	0	0	0.889938	0.346028	0.0126949	0.307944	0	0
447	0.0366873	0	0.889938	0.889938	0.0366873	0.889938	0	0.889938	0.889938	0.889938	0.889938	0	0.0366873	0.0366873	1	1	0.0366873	0.889938	1	0.0366873	1	0.0366873	0.889938	0.0366873	1	0	0.0366873	0	0	0	1	0.0366873	1	0	0.889938	0.889938	0	1	1	0	0	1	0.0366873	1	0.307944	0.0126949	0.0126949	0.0126949	0
448	0.889938	0.889938	0.889938	0.0366873	1	1	0.889938	0.889938	0.889938	1	0	0.889938	1	0	0.889938	0.0366873	0.889938	0.0366873	0.0366873	0.889938	0	0	0	1	0	0.0366873	0.889938	0.0366873	1	0.889938	0.0366873	1	0.889938	0	0	0.0366873	0	1	0.0366873	0.889938	0.889938	0.889938	0.0366873	1	0.307944	0.346028	0.346028	0.307944	0.307944
449	0.889938	0.0366873	0.889938	0.0366873	1	0.889938	0	1	0.0366873	0.889938	0.0366873	0.889938	0.0366873	0.889938	0.889938	0.0366873	1	0.889938	0.0366873	0.0366873	0.889938	0.0366873	0.889938	1	0.0366873	0.0366873	1	1	0	1	0	0.0366873	0.889938	0	0	1	1	1	1	0.0366873	1	0.889938	0.0366873	1	0.307944	0.0126949	0.346028	0.346028	0
450	0.889938	0	1	0	0.0366873	0	0.889938	0	1	1	0.0366873	0.889938	0.889938	0	1	1	0.0366873	1	0	0	0.889938	0.0366873	0	1	1	0	1	1	0.0366873	1	0.0366873	0.0366873	1	1	1	0.889938	0.889938	0	0.889938	0	0	1	0.0366873	0	0.0126949	0	0	0.346028	0.346028
451	0	0	0.889938	1	1	0.0366873	1	1	0.0366873	0.0366873	1	0.0366873	1	1	1	1	1	0.0366873	0	0	1	1	1	0.0366873	1	1	0.0366873	0	1	0.0366873	0.0366873	1	0.889938	0.0366873	1	0.889938	0.0366873	1	1	0.0366873	0.889938	0.0366873	0.0366873	1	0.307944	0.346028	0.346028	0.346028	0.0126949
452	0.0366873	1	0.889938	0.0366873	1	0.0366873	0.0366873	1	0.0366873	1	0.0366873	0.0366873	1	1	0	1	1	0.889938	0.0366873	0	1	0	1	0.0366873	0	0.889938	0.0366873	0.0366873	1	1	0.889938	0.889938	0.889938	0.0366873	1	0.889938	0.0366873	1	0.889938	0.0366873	1	1	0	0	0	0.346028	0.346028	0.0126949	0.0126949
453	0.0366873	0.0366873	0.0366873	0.0366873	1	0.889938	0.889938	0	1	0.0366873	0	0	0	0.889938	1	0.0366873	0.0366873	1	0.0366873	1	0.0366873	1	1	0.889938	0.0366873	1	1	0	0.889938	0.889938	0.889938	0.0366873	1	0.0366873	0.889938	1	1	1	1	0.889938	0.889938	0	1	1	0.307944	0.346028	0.0126949	0.307944	0.346028
454	1	0.0366873	1	0.889938	1	0.0366873	0.0366873	0	1	0.889938	0.0366873	0.889938	1	0.0366873	0	0.889938	0.889938	0.0366873	1	0.889938	0.889938	1	0	0	0.889938	1	0	1	0.889938	0.0366873	0.889938	0	0.889938	1	0.889938	0	0.0366873	0	0	1	0.0366873	0.0366873	0.0366873	1	0.346028	0.346028	0.307944	0.0126949	0.307944
455	1	0	0.889938	0.889938	1	0.0366873	0.889938	1	0.0366873	0	0	0.889938	0.0366873	0.0366873	1	1	1	0	0.0366873	1	1	0	0.0366873	0.0366873	0.889938	1	0.0366873	1	0	0	0	0.889938	0.889938	1	0.0366873	1	0.889938	0.889938	0.889938	0.889938	1	1	0.889938	0.889938	0.307944	0.346028	0.0126949	0.307944	0.307944
456	0.889938	0.889938	1	0.0366873	0.889938	0.889938	1	1	0.0366873	0.889938	0.889938	1	0.0366873	0.889938	0.889938	1	0.0366873	1	0.0366873	0.889938	1	0.0366873	0.889938	1	0.889938	1	1	1	0.0366873	1	0.889938	0.0366873	0	0	1	0.0366873	0.889938	0.0366873	0	0	0.0366873	0.0366873	0.0366873	0.0366873	0	0	0.346028	0	0.0126949
457	0	0.0366873	1	0.0366873	0.0366873	0.0366873	0.889938	1	0	1	0.0366873	0	1	0	0.889938	1	0.0366873	0.0366873	1	0	0.0366873	0	0	0	1	0.889938	0.889938	1	0.0366873	0.0366873	0.0366873	0.0366873	1	1	0.0366873	1	0.0366873	0	0.889938	1	1	1	0.889938	0.889938	0.307944	0.307944	0.307944	0.307944	0.346028
458	1	1	1	0.0366873	0.0366873	0.889938	0.889938	0.889938	0.889938	1	1	1	0.889938	0.889938	0.889938	0.0366873	0.0366873	1	0	0.889938	1	0.889938	1	0	0.0366873	0.889938	0.889938	1	0.889938	1	0.0366873	0.0366873	0.889938	0.889938	1	1	1	1	1	1	1	1	1	1
[truncated: 11 more columns]
