# Supplementary material for: SaPt-CNN-LSTM-AR-EA: a hybrid ensemble learning framework for time series-based multivariate DNA sequence prediction
Source: PeerJ. 2023 Oct 4;11:e16192. doi: 10.7717/peerj.16192 (PMC10559882; doi:10.7717/peerj.16192)
Supplement: Supplemental Information 1 [file peerj-11-16192-s001.zip › Source data/Supporting Information/C(2).xlsx]

## Sheet: page_1
DataPoint	1	2	3	4	5	6	7	8	9	10	11	12	13	14	15	16	17	18	19	20	21	22	23	24	25	26	27	28	29	30	31	32	33	34	35	36	37	38	39	40	41	42	43	44	45	46	47	48	49
1	1	1	-0.6	-0.85	9	1.69	-0.05	0.54	-13.07	1.84	-0.09	0.54	-11.11	1.86	-3.5	-1.53	5.36	1.68	-4.88	2.51	-3.32	2.86	-3.07	2.96	-3.02	0	-0.6	8.97	-1.91	0.09	3.46	0.61	1.29	0.88	-0.5	4.18	-0.28	2.77	1.31	-0.13	-0.61	-4.53	1.29	-3.07	2.45	-0.07	3.32	-0.41	0.48
2	1.69	0.16	1.24	1.07	1.03	1.01	0.85	-1.07	-1.02	0.14	6.77	-0.53	-0.84	7.02	1.63	1.23	-8.86	2.22	0.02	0.79	-0.3	6.91	0.41	1.49	-0.47	3.57	-0.3	-2.01	-1.17	-0.74	0.71	0.89	-0.16	0.45	11.42	-1.32	3.21	-0.14	-0.67	-2.45	-0.85	-1.12	-1.03	0.21	0.65	4.55	-1.26	-1.09	-0.76
3	21.56	-0.09	-2	-0.69	2.03	1.24	1.1	-0.05	-11.06	-1.42	0.17	-4.73	-0.49	-0.85	5.75	0.23	1.58	1.13	-0.17	-4.83	-1.31	3.77	1.51	0.18	1.2	1.06	-0.15	-5.84	-0.61	0.49	2.39	-0.6	-0.85	-1.53	-1.05	-1.02	-1.01	-1	-0.94	-1	-1	6.78	-2.15	-1.35	6.98	1.74	1.27	1.12	-18.61
4	-0.31	-2.74	-1.22	-0.71	1.47	-2.6	0.16	2.57	0.67	-0.51	-2.17	1.55	-0.24	-0.68	-2.89	-0.85	-0.95	-0.98	-0.99	-1.13	1.07	1.02	-6.81	-0.14	-1.66	-0.74	0.54	-0.38	0.37	8.21	0.7	-0.45	-0.77	-0.89	28.2	-1.98	3.79	0.03	1.57	-2.18	0.19	0.67	-9.51	-0.24	-0.76	-1.65	1.41	-0.27	-0.7
5	-1.73	1.82	-2.76	0.11	0.65	2.67	-0.71	3.03	-2.19	-0.25	0.71	0.88	-0.15	13.1	0.45	-2.33	-1.28	-1.11	10.29	-2.15	3.62	1.56	-5.49	0	-1.69	-1.16	4.97	-0.11	-2.28	-1.22	-0.67	-0.95	0.27	-6.07	0.36	-0.52	-2.66	-0.79	2.43	-2.32	0.12	0.64	-0.25	0.4	0.71	15.39	1.14	-0.28	0.45
6	-0.27	2.46	-2.05	-1.29	-0.35	1.25	-0.33	-0.72	11.22	-1.95	-1.3	-1.13	-0.18	-1.06	-0.95	-1.02	-0.99	-1.01	-1	0.2	0.63	-0.22	-19.22	1.42	-0.2	4.51	0.49	1.4	-0.47	-0.79	0.19	9.2	-0.56	0.46	2.71	-1.5	-0.6	1.62	0.65	0.91	-4.72	-1.54	-0.24	-0.87	0.3	-0.42	-6.25	-0.73	-0.91
7	-1.38	-1.1	-1.04	-1.02	-0.78	0.93	1.07	0.98	0.99	-0.19	0.46	0.74	0.87	0.94	0.97	0.98	7.46	0.99	1.01	-1.67	2.6	0.27	0.81	-0.27	0.42	-0.32	31.86	1.62	-0.11	-0.62	-0.82	28.94	-0.11	-0.7	-0.87	-0.94	-1.95	0.91	-0.35	5.22	1.46	-0.12	4.97	-0.41	2.76	-2.08	-0.32	1.58	-0.34
8	0.31	-31.77	1.68	0.34	-1.46	2.46	1.35	-0.07	-0.58	-5.5	0.73	-2.89	-1.36	4.85	-0.06	2.57	-1.9	2.93	0.17	-1.63	0.35	2.27	-1.66	-0.53	-0.89	-0.96	-1.19	-0.98	2.66	-0.22	-0.7	-0.86	-0.93	-0.97	-2.37	1.04	-0.33	-2.99	-0.71	2.33	1.29	0.48	0.92	0.97	1.11	0.99	1	1.01	1
9	0.74	-0.47	-0.78	-2.34	-1.09	0.27	-0.45	-5.2	-1.23	-0.74	-1.08	-1.02	-0.95	-1.01	-0.99	-1	-1	10.24	-0.08	-2.1	-0.68	0.53	-0.37	8.57	0.37	-0.57	0.34	5.25	0.69	-2.48	2.27	0.27	1.34	1.09	-5.25	2.23	-0.05	0.57	3.55	0.8	-0.43	-2.56	-0.76	0.47	2.34	0.78	0.93	1.17	0.97
10	1.41	-0.14	5.02	1.4	1.14	1.06	0.5	1.03	-0.35	-0.72	-0.87	0.1	-0.46	-33.13	1.28	-3.25	0.15	-0.56	0.3	0.67	0.84	7.78	1.08	1.03	0.92	-0.79	3.29	1.41	-0.09	-0.59	-0.81	0.12	-45.75	-0.45	-1.54	0.49	1.86	-1.66	-1.19	0.1	-0.5	-0.76	-7.29	-0.88	2.81	-2.3	0.1	0.64	2.96
11	-16.58	0.6	0.86	1.42	0.94	0.98	1.05	-0.75	-0.91	-0.96	-1.33	-0.98	-1.02	0.58	1.72	-1.61	2.8	-0.13	-0.66	-0.85	-2.6	-0.93	-0.98	-0.99	-1	-1	0.02	-0.5	182.84	-1.75	3.73	0.08	-1.65	-0.7	0.56	1.89	0.82	1.13	0.95	1.03	1.01	0.99	1	1	-0.12	10.63	1.48	-0.15	-0.63
12	-0.46	1.95	-0.31	-0.73	-0.88	-0.94	-2.28	1.07	0.93	-0.61	-1.66	-1.1	4.07	-0.14	-0.68	7.75	0.25	1.61	0.77	0.94	-0.21	-5.14	-1.31	-1.11	-0.64	0.83	1.21	1.04	-4.2	-0.23	1.83	-0.35	-2.2	0.52	-0.44	-3.17	1.48	0.61	-0.65	0.36	3.91	-0.59	-1.49	-1.09	-1.03	0.09	0.57	0.79	9.5
13	-0.08	0.89	0.96	0.98	1.14	-0.89	-1.13	-0.96	-1.02	-0.99	-1.01	-1	-1	-1	-1	0.71	-0.37	0.4	-0.34	-0.68	0.17	0.59	-0.21	0.4	-0.3	-0.65	-858.19	0.83	0.94	-0.17	-0.61	-0.81	0.11	-0.45	-70.84	-1.27	-0.73	0.66	1.57	0.87	0.96	0.98	0.99	-25.85	2.04	1.34	0.04	1.14	0.89
14	-0.88	3.05	0.36	0.82	0.93	-0.12	-0.58	-11.52	-1.2	-1.07	-1.03	15.52	1.84	1.29	1.13	-16.99	0	0.65	2.12	0.85	-0.43	-0.76	0.18	-0.43	40.49	1.68	-0.1	-3.77	-1.3	-0.61	-0.93	4.01	0.27	-0.64	0.33	-8.55	-1.52	-1.18	8.26	-0.04	0.63	0.84	-0.14	0.45	20.41	0.73	-2.68	0.26	-0.52
15	0.34	0.67	30.93	-1.17	-1.06	-1.02	-0.83	1.12	0.89	1.04	-2.18	-1.28	0.09	0.59	-0.24	-18.01	1.41	0.6	0.92	-4.24	-0.26	0.64	1.86	-1.5	-1.15	-1.06	-0.63	-1.03	-1.01	-0.98	0.77	0.92	0.96	0.98	1.31	0.99	-0.35	4.9	0.43	-2.1	-0.57	1.88	1.21	0.59	-0.77	-1.32	-0.92	-0.98	-1.06
16	-0.25	0.51	-0.32	0.37	14.36	0.69	1.29	-0.53	-1.79	-1.12	0.21	-5.73	-0.46	2.19	-0.31	0.49	-7.73	-0.33	-1.56	1.96	0.45	1.26	0.87	0.97	0.99	1.07	-0.84	0.35	-0.41	-0.72	-5.55	0.82	-2.92	-0.38	0.62	0.85	0.93	-23.91	-1.86	-1.29	-1.13	-1.06	-0.07	0.97	1.03	1.01	1	-0.1	11.55
17	-0.96	-1.39	-1.02	3.21	-0.19	-0.69	0.24	8.19	-0.58	-0.86	-1.46	-0.94	-0.98	6.1	-0.13	-2.15	1.86	0.44	0.87	0.95	0.98	0.99	-44.72	-1.93	0.01	4.06	1.33	-0.16	-3.98	-1.29	-1.11	0.08	8.35	-0.51	2.68	-0.3	3.1	-1.97	-0.34	-0.85	4.42	0.27	0.79	-5.29	-0.26	1.94	-2.18	2.76	0.16
18	-0.44	0.32	0.67	-0.18	-61.4	1.42	1.14	0.58	-0.82	-1.23	1.62	0.6	0.91	0.96	0.98	-0.05	-21.83	0.51	1.51	-1.81	-0.51	-0.88	0.25	0.66	-0.21	27.81	-0.39	0.53	-0.34	-0.69	-5.72	-1.14	3.28	-0.17	0.55	2.91	1.17	1.06	-8.04	0.08	-0.61	-2.36	0.66	-0.41	-3.08	-0.74	2.39	-0.26	0.51
19	-0.08	-1.26	-1.07	5.73	1.63	1.23	0.15	1.1	1.03	0.92	1.01	1	1	-13.07	2.08	-0.02	3.8	1.33	0.57	-0.72	0.35	0.71	-16.75	0.17	-0.6	-0.83	-0.92	0.07	31.36	1.44	1.15	1.06	-0.04	-0.53	49.27	0.25	1.73	-0.45	-1.93	-1.15	4.13	-0.13	2.71	-1.92	-1.26	-1.11	-1.05	-1.02	-0.38
20	-0.71	0.46	0.77	-12.37	-1.72	4.11	0.05	0.74	1.59	0.89	1.08	-0.53	3.78	-2.03	-0.28	1.53	-2.38	-1.34	-0.34	1.27	0.81	-0.59	3.91	0.38	1.44	-0.45	-0.78	9.32	1.67	-0.06	0.54	-12.97	-0.28	-0.77	5.92	1.57	-0.07	-0.59	-0.81	-4.36	1.15	1.05	0.86	0.98	-0.28	-3.57	-0.69	-1.25	-0.9
21	4.76	0.05	-0.7	-1.7	-0.88	-0.96	-1.09	-0.98	-1.01	-1	-1	-1	-1	-1	-1	-1	0.21	0.64	0.83	-0.11	0.45	0.73	50.53	-0.86	0.38	-0.41	10.89	1.58	-3.92	-1.56	-0.1	-1.21	-1.06	5.86	1.63	1.23	-0.02	0.52	-0.26	-28.05	-1.35	0.21	-4.69	1.8	0.38	-0.7	-0.88	0.15	0.6
22	0.96	-0.24	6.46	0.44	-2.2	-1.26	4.95	1.61	-4.77	-0.03	-0.72	-1.64	-0.89	2.39	-0.24	-2.37	-0.7	-0.91	-1.21	1.38	0.72	0.94	0.98	0.99	-21.32	-1.87	0.02	-0.56	-0.79	-0.9	-4.24	0.92	0.97	-0.15	0.46	0.74	9.2	-0.85	-0.95	0.16	0.61	6.97	1.18	1.06	-7.44	-0.11	-0.73	-1.7	-1.09
23	12.25	1.6	1.21	1.09	-16.64	0.02	-0.65	-0.85	0.13	14.86	0.58	1.4	1.08	0.86	1.03	-2.4	-1.32	-0.41	-0.91	3.73	1.47	-0.07	-0.59	0.25	-0.39	-0.7	-0.85	297.53	1.92	1.31	-0.01	0.53	0.77	-0.13	72.3	0.44	-0.52	5.52	-0.27	-1.94	-0.74	-1.17	0.49	0.8	0.91	0.96	-44.07	-1.92	-0.04
24	0.01	0.76	1.45	1.07	1.02	-8.75	-0.1	1.9	0.66	1.19	1.05	0.91	0.99	-0.27	0.44	-0.32	-0.67	63.69	0.18	1.8	-0.43	3.41	1.38	-0.11	-0.61	-0.81	-4.47	-1.09	-1.03	-1.01	-0.91	0.89	0.96	-0.15	-7.4	-1.35	-0.6	-1.12	-1.03	-0.92	-0.99	3.72	0.27	0.79	-5.13	-0.26	1.93	1.21	0.62
25	-0.19	-5.1	-1.31	-0.63	-1.11	-1.03	-0.93	-1.01	-0.99	1.81	-2.55	-0.26	-1.38	-1.09	5.16	0.16	-1.83	-0.66	1.91	-2.39	0.14	0.66	0.84	-21.45	-0.12	0.64	2.03	1.12	-0.24	5.44	1.44	0.46	1.16	-2.37	-1.32	-0.4	1.29	-0.33	-0.72	-2.61	0.75	1.29	1.05	0.91	0.99	0.99	1	1	-0.03
26	-12.67	-0.64	-0.88	-1.34	0.73	-0.37	-3.25	0.58	1.52	-0.54	0.42	0.74	-0.17	-0.6	-17.16	-1.19	-0.8	-0.96	-1.07	0.67	-0.38	-3.45	1.5	0.59	0.91	-4.36	-1.52	-1.19	-1.08	19.28	-0.01	0.65	0.85	-0.13	-0.58	0.22	52.71	0.61	-2.59	0.28	-0.51	0.32	-0.37	-13.83	-0.69	-0.9	6.52	-2.1	-0.15
27	-0.65	-0.88	-1.33	-0.95	0.41	-4.58	0.31	-2.74	-0.52	-0.87	-0.94	-0.97	-0.99	51.38	-2.01	-0.02	1.35	-2.4	-1.33	5.47	0.07	1.65	1.15	-0.16	0.48	-0.3	-0.66	-0.83	0.09	-0.46	-197.26	-1.27	0.24	0.68	0.85	-28.77	-1.84	-1.29	-1.12	-0.11	1.07	-2.83	-0.34	-0.82	-1.38	1.45	0.67	-1.68	-0.62
28	-1.02	-0.94	-1.01	-0.99	0.56	-0.39	7.41	-1.82	-0.31	-1.26	-0.85	-0.96	-1.07	-0.99	-1	-1	-1.01	-1	0.37	-0.42	10.18	-1.8	0.11	-0.53	-4.05	0.68	-2.93	-0.41	-0.84	-1.36	-0.93	-1.05	1.83	1.22	0.54	1.09	0.94	0.99	-4.61	-1.54	0.06	-0.53	0.28	-24.54	1.67	1.22	1.09	-15.24	-0.02
29	0.1	-0.49	0.28	-36.44	1.66	-0.12	-3.57	1.67	0.48	0.89	-4.37	-1.51	-1.19	9.49	0.03	-0.68	0.29	5.42	-1.47	0.21	-0.49	-0.76	-0.88	-0.94	115.42	-0.04	-1.98	-0.68	-1.19	0.48	-0.41	0.36	7.81	-0.64	0.44	0.76	2.78	-0.79	0.38	3.01	-1.53	-0.58	-0.91	4.39	0.26	-0.63	4.91	1.5	1.18
30	-0.88	0.38	0.73	2.87	1.11	0.88	-1.57	-1.16	-1.06	12.32	1.81	-0.02	-4.28	-1.34	-1.12	-1.05	-1.03	-0.57	-0.99	-1	7.22	1.67	0.14	-1.32	2.49	1.35	1.14	-11.16	-1.81	-1.29	-0.03	-1.12	-0.9	-1.04	2.15	-2.48	-0.24	1.61	0.69	0.92	0.97	-0.1	-0.57	0.23	-58.77	-0.39	2.36	0.54	-0.58
31	85.9	0.04	-0.66	-0.85	-0.93	29.63	-0.06	2.13	-2	0.18	0.66	-0.24	-0.63	41.47	-0.19	-1.84	1.92	1.25	0.44	1.1	-0.38	4.39	-1.91	-1.27	-0.32	1.22	0.83	-0.59	0.38	-7.33	-0.38	-1.52	-1.11	-1.04	-1.02	-0.81	0.92	0.97	-0.15	9.47	-0.41	-1.66	-0.8	-0.94	-0.98	0.09	11.83	1.4	-3.6
32	0.1	0.64	0.84	-0.12	-21.22	0.55	-2.61	0.29	0.73	-0.23	0.42	-29.61	-0.31	-1.66	-1.13	-1.05	-0.77	-0.98	-1.02	0.63	-0.38	-0.72	0.18	17.11	-1.45	-1.15	-1.06	15.05	0.04	-0.67	-1.91	0.66	0.88	0.95	0.97	-0.04	-35.46	0.51	-0.49	-0.78	-0.9	-0.95	-2.55	0.95	0.98	-7.07	-1.67	0.04	-0.54
33	-1.67	2.5	-2.65	-0.15	-0.79	0.29	0.68	0.84	0.92	-0.05	-90.97	-0.53	2.51	-2.18	2.9	0.13	-1.59	0.36	0.74	-0.21	-0.62	-9.64	0.78	0.93	-0.17	0.45	9.4	-0.69	-0.9	-0.95	-1.33	-0.98	-1.02	0.58	-0.39	0.38	7.17	1.27	-0.22	0.47	4.9	-0.67	2.88	-0.26	-0.72	-2.19	-0.87	2.55	1.33
34	-1.72	0.67	1.44	1.08	-4.22	-0.21	-0.77	-0.91	-0.96	0.06	-28.28	-1.5	0.16	-0.5	-4.56	-1.21	3.49	-2.38	0.07	3.09	0.62	-0.52	-2.19	-0.8	2.35	-0.26	-0.71	-2.34	-1.11	0.26	-0.45	0.32	-0.36	-0.68	-0.84	258.26	0.08	-2.07	-1.22	-1.08	-0.64	-0.97	3.38	0.3	-1.82	0.34	-0.47	-0.76	-3.52
35	1.57	-1.75	0.23	-0.5	9.26	-1.85	3.45	1.52	1.2	-0.01	-10.85	1.57	-0.17	-0.65	-3.34	-0.84	-0.95	-1.14	0.75	-0.37	-0.72	-0.87	-0.94	-0.97	144.38	0.02	-0.66	5.94	1.55	1.2	-0.04	-8.86	-1.41	-0.55	-1.14	-1.04	-0.91	0.74	1.35	-0.59	-0.85	0.18	-0.44	-11.77	-0.73	-1.26	0.54	-0.41	0.37
36	-0.1	-0.55	-35.65	-1.22	-1.07	-1.03	-1.01	-0.78	-1.01	-0.99	1.69	0.59	1.19	0.9	-0.53	-1.93	-1.13	-0.81	0.69	0.88	0.95	0.98	-0.04	-0.52	122.69	1.75	-0.08	4.27	1.36	-0.15	5.1	-0.4	0.5	2.74	-1.47	-1.14	-0.63	-1.06	0.38	2.56	0.74	-0.48	-2.31	0.59	0.85	0.93	1.55	1.03	1.01
37	1.88	1.3	1.13	0	-0.52	0.25	-0.38	-83.22	-1.31	-0.69	1.56	0.66	1.15	0.92	-0.53	4.02	0.39	-1.99	-1.22	-0.59	-1.09	-1.03	-1.01	-1	0.04	26.25	1.46	0.53	-0.7	-1.5	-0.88	-0.97	-1.08	1.36	-0.29	-2.75	-1.22	0.19	-5.38	-0.48	2.19	0.54	0.88	-5.01	2.14	0.17	1.34	-2.29	-1.31
38	0.54	-0.27	-17.78	-1.34	-1.12	-1.05	15.7	1.85	-0.01	0.56	0.79	-0.13	-29.78	-0.57	-1.42	-0.86	2.11	0.49	1.26	-0.44	-0.78	-2.11	-1.09	-0.9	1.56	-0.29	0.47	0.76	-22.14	-1.78	0.05	4	-1.68	-0.46	-0.88	0.27	-0.43	0.32	-28.99	-1.62	-1.21	-0.36	1.19	-0.33	0.44	-0.33	-0.68	0.18	-0.42
39	-0.85	-1.15	-0.95	2.17	0.47	1.28	0.86	0.97	0.99	0.99	-23.03	-1.88	4.13	-2.62	-1.45	0	6.44	1.39	-0.16	0.49	-0.3	-0.66	-0.83	126.28	-1.92	0.03	-4.06	-0.56	0.53	0.8	0.91	-26.21	-1.86	-1.29	-0.08	-0.9	-1.13	-1.02	-1.01	-0.96	0.83	1.21	-1.64	2.67	1.39	0.26	-1.26	-1.08	-0.81
40	-0.34	-1.43	-1.1	-0.81	0.73	0.9	-0.16	0.45	-27.69	0.28	-0.57	-2.35	-1.15	-1.05	-0.81	-1.02	-0.98	-1	-1.01	-1	-1	0.17	5.77	1.33	-0.19	0.48	0.76	0.88	0.94	0.97	-271.46	0.02	-2.03	0.4	-3.32	-1.37	-0.46	0.75	-3.65	-1.44	-1.16	-1.07	-0.34	0.94	-0.33	-0.71	-3.14	-1.12	-1.04
41	0.55	1.95	0.82	1.13	-0.52	-0.81	0.18	0.61	9.4	-0.77	0.4	0.74	0.88	0.94	2.85	1.03	0.97	0.99	1.01	1	-0.25	-3.93	-1.27	-0.67	0.69	1.48	-1.6	2.75	-2.6	-0.14	-0.79	-1.41	-1.06	0.24	3.9	1.27	1.1	-8.26	0.07	0.67	2.17	-0.68	0.4	0.74	-14.89	-0.18	0.62	-0.31	-0.68
42	2.98	-2.8	-0.05	-1.46	-1.12	0.15	-0.48	-0.75	0.14	0.58	-151.38	-0.22	-0.74	-0.89	-0.95	30.06	1.88	1.3	1.13	1.06	0	-0.51	0.25	-165.13	-0.38	0.54	-0.34	0.38	0.7	10.34	0.85	-2.79	-1.36	-1.14	10.33	-2.17	-1.36	7.28	-2.31	3.52	0	1.56	0.74	0.93	1.14	1.02	-3.82	-0.26	-1.49
43	-1.02	-0.99	1.88	1.23	-5.59	-1.64	4.68	1.64	-5.03	-0.01	-1.67	2.14	-0.19	-2.69	-1.24	-1.09	-0.67	1.2	0.84	0.97	0.99	-0.11	12.11	1.48	-3.72	-1.52	5.11	-2.44	-1.41	-0.02	1.18	1.05	1.02	1.01	0.87	1	-3.14	-0.32	0.64	1.81	0.85	0.96	-0.19	-0.63	-0.82	-5.82	-1.09	0.3	-0.44
44	1.86	0.53	0.88	-0.25	0.43	0.73	0.87	-87.3	1.95	0.07	0.81	1.31	0.93	0.98	1.05	0.99	1	-0.17	-5.96	0.53	-2.77	-0.46	-1.33	-1.08	-0.85	-1.03	-0.98	1.82	1.21	-0.11	6.74	-1.68	-1.21	6.98	1.71	-0.02	-0.57	-4.56	-1.18	3.43	-0.15	2.87	0.56	-2.06	0.3	-3.4	0.34	-0.5	-2.92
45	2.4	0.89	-2.63	-0.4	-0.84	0.25	0.66	4.96	0.84	1.15	0.95	0.99	-5.32	-1.59	-1.22	-1.1	0.01	18.8	1.46	-0.17	0.5	0.76	0.89	-0.07	70.36	1.52	-0.15	4.5	-1.78	-1.24	6.72	1.71	1.26	-0.01	0.52	-0.26	46.6	1.6	1.2	0.38	-1.19	-1.06	-0.85	0.77	0.92	-0.16	-8	-1.36	-0.6
46	7	0.63	1.33	-0.51	-1.84	-1.13	-0.81	0.69	0.88	1.46	0.95	0.98	-6.23	-1.63	-0.17	1.32	-0.35	0.45	-0.34	0.36	-0.33	-35.4	-0.67	-1.32	0.53	-3.57	0.28	-0.52	6.97	-1.9	-0.26	0.73	-0.33	0.4	0.72	0.86	0.93	-169.65	-0.04	-1.95	-0.68	-1.19	-0.91	0.51	2	-1.59	0.24	2.86	1.24
47	0.08	0.56	12.17	-0.75	0.41	-0.39	-0.72	27.29	0.17	1.78	1.16	1.06	-10.05	0.06	-0.62	6.54	1.56	-0.08	0.53	0.78	4.8	0.89	0.96	1.1	-1.31	-1.09	-1.04	-0.76	0.88	-0.34	0.42	0.73	0.87	-0.08	-63.42	-1.45	-1.15	0.08	7.52	0.57	-0.5	-0.79	-2.39	-0.9	-0.97	-1.09	0.75	0.91	0.96
48	-0.06	0.49	-45.63	-1.71	-1.24	-0.27	-0.92	0.31	-5.66	-1.46	-0.43	-1.16	2.38	-2.49	2.85	1.46	1.18	1.08	-23.65	0	-0.66	-0.85	-2.09	1.2	1.06	0.83	-1.28	-1.08	-0.79	-0.97	0.28	-5.69	0.35	-0.52	6.29	-1.92	0.1	-3.87	-0.54	-1.35	0.48	1.94	-0.55	3.23	-2.09	-0.28	0.7	-0.33	0.4
49	0.83	-2.37	0.25	-3.25	0.36	-0.5	-0.78	0.16	0.59	-0.21	0.4	0.7	-0.15	0.42	-1775.5	-0.29	2.29	0.57	-0.57	0.36	0.71	-0.18	0.42	0.71	-174.73	-0.15	-1.84	-0.72	0.53	2.03	0.81	1.14	-1.87	-1.23	0.1	-6.73	-1.43	0.15	3.85	-0.5	-0.82	-1.63	-0.92	0.41	-4.66	-0.41	2.07	-0.32	-2.22
50	0.79	1.15	-0.52	3.75	1.42	-4.46	-1.59	0.03	4.93	-0.46	0.48	0.77	-14.98	-0.17	-1.74	-0.73	0.53	0.81	-0.17	0.44	0.72	-0.15	0.43	0.72	-0.14	0.43	-2314.31	-0.29	0.57	-0.33	-0.69	0.18	-37.7	1.61	0.4	-0.72	3.88	1.45	1.17	-0.04	-0.54	-0.78	-9.5	-1.11	-0.89	-0.98	4.27	1.52	1.19
51	1.23	0.75	-0.66	3.71	1.43	0.36	0.89	-0.29	-3.85	-1.26	3.76	-2.38	3.14	1.5	1.2	-11.48	2.18	0	0.79	0.92	-0.14	0.46	-0.29	-0.65	0.18	0.59	144.17	0.8	-0.4	-2.79	-1.2	0.21	0.65	-0.22	0.41	0.71	-0.15	0.43	-416.83	-1.71	3.72	-2.57	3.14	-0.01	2.93	-1.82	-0.42	0.68	-0.34
52	1.92	-2.68	-1.41	-0.22	-1.16	-1.05	0.15	5.95	-1.55	3.2	1.47	1.18	-0.02	0.51	11.13	-1.28	3.18	-0.15	0.56	-0.3	-0.67	-7.81	0.8	-2.89	-0.39	-1.37	-1.09	-0.83	-1.03	-0.98	0.55	0.82	-9.5	0.15	-0.6	6.41	0.3	0.79	1.55	-1.41	0.27	-0.47	-4.2	-1.21	-0.75	-1.07	0.42	0.76	-0.19
53	-1	-1	-1	6.09	1.63	-4.49	-0.04	0.71	1.68	-0.65	-1.48	-0.87	-0.96	-0.99	-0.99	-1.08	0.92	-0.34	-0.72	-0.87	0.1	-0.46	96.7	-0.27	-1.74	-0.76	2.06	1.25	1.1	1.05	0.52	0.98	-3.16	2.31	-0.09	-0.63	0.25	0.64	-41.76	1.84	0.19	-0.76	0.32	0.7	0.86	-0.09	-38.98	-1.44	3.49
54	-6.55	-1.12	-0.88	-1.04	0.44	2.24	-0.56	-1.6	-1.1	-1.04	-1.02	-0.84	-1.01	0.35	-0.43	-0.73	25.69	-0.15	-1.9	-0.71	-0.92	-1.18	0.71	-3.34	-0.37	1.9	-2.26	2.74	0.16	0.79	-0.28	0.42	0.72	7.46	0.86	0.96	-6.71	-1.65	-0.17	-1.23	-0.85	-1.07	0.47	2.1	1.15	0.79	1.06	1.02	-0.17
55	-0.21	4.99	1.42	-4.05	2.43	0.09	-1.48	-1.12	-1.05	-0.75	0.87	-0.34	0.42	-0.34	0.35	-46.75	0.32	1.7	-0.47	-1.88	-1.14	-0.8	0.7	-0.36	-0.72	0.19	-23.63	-1.55	0.14	-0.51	11.88	-1.84	-1.27	-0.26	-0.91	-1.11	-0.97	-0.99	-1.02	-1	-1	-1	-1	0.54	-0.39	-0.73	19.09	0.18	0.73
56	-6.21	0.13	-0.59	-2.49	-0.82	0.44	-4.76	-0.4	-0.82	-1.46	0.69	1.41	-1.66	0.25	-0.49	9.31	0.32	-2.13	-0.58	0.58	0.83	-10.7	-1.71	4.18	-2.55	-1.43	6.47	0.01	-0.7	-0.88	-1.74	-0.94	2.68	-0.22	-2.35	-1.21	-0.7	0.71	0.89	-0.16	0.45	0.73	0.87	0.93	-310.22	0.04	1.97	-0.41	3.34
57	-1	11.91	-2.08	3.64	0.03	1.56	0.74	0.93	-0.22	-4.94	1.53	1.17	-6.84	0.07	-2.4	0.4	-0.47	7.04	-0.28	0.55	0.8	-0.15	-0.59	-15.18	-0.8	-1.2	1.75	1.2	1.08	1.04	-0.02	0.5	0.75	0.88	26.08	0.94	-0.35	5.05	0.42	-0.57	0.34	0.7	-0.18	0.42	-0.3	-0.65	-80.3	-1.17	-0.83
58	0	-0.54	0.26	21.49	-1.4	-1.13	-0.61	1.24	-0.32	-2.73	0.54	-3.04	-0.44	-1.36	-1.08	-1.03	0.08	0.56	10.65	1.21	1.07	-0.11	0.48	0.75	-0.14	0.43	0.72	-0.14	-449	-1.43	-0.57	-1.14	-0.91	1.87	1.22	-0.11	0.5	6.64	1.22	-0.24	-0.67	-0.85	0.11	0.56	0.78	-0.11	-0.56	-0.78	-0.89
59	-0.64	0.7	-0.35	6.67	0.39	0.81	-0.24	0.43	-0.31	37.98	1.62	-0.12	4.43	-1.76	-1.23	0.07	6.72	1.37	-0.17	-3.73	-1.28	-0.64	-1.1	-1.03	5.62	1.61	1.22	-9.27	0.02	2.22	0.65	1.22	1.05	0.9	-1.4	-0.72	-1.12	0.45	-0.42	0.35	0.69	-0.17	0.42	0.71	-0.15	-0.57	1245.41	-0.21	2.21
60	-0.35	-6.27	-1.27	3.54	1.49	1.19	0.21	0.93	1.08	-0.62	3.56	1.42	0.39	1.16	0.9	-1.81	-0.56	1.75	-2.4	0.15	0.66	0.85	0.93	0.96	2.69	1.02	1.01	0.98	1	1	-8.13	-1.7	-1.25	-1.11	-1.05	-0.12	-0.98	0.33	-0.43	-5.14	1.4	-3.12	2.49	1.4	1.16	1.07	0.14	0.97	-0.33
61	-1.44	-1.16	8.83	1.76	0.05	-0.81	-1.3	-0.93	-0.98	-1.05	-0.99	2.47	1.33	-5.21	-1.64	-0.09	1.28	1.08	0.81	0.98	-0.28	-0.68	15.16	0.21	-2.08	-1.23	-0.61	-0.94	0.28	3.82	-1.55	0.21	-0.49	-4.18	-1.21	-1.07	7.83	1.71	1.25	-0.01	0.52	-0.26	-27.06	-1.35	0.21	-0.48	-4.69	-0.76	2.55
62	-5.16	2.37	-3.33	0.01	0.61	-8.54	-0.27	0.6	-0.33	9.42	0.39	-2.21	2.17	-2.83	-0.15	-1.44	0.4	-0.44	0.34	8.16	-1.4	-0.63	-0.92	-1.13	-0.97	-0.99	-1.02	-1	-1	5.97	-2.17	-0.13	-0.81	-1.35	1.51	0.64	0.92	0.97	-0.11	-0.58	35.17	0.23	0.75	-6.09	-1.58	-0.25	1.35	0.78	-0.59
63	3.03	1.22	-0.2	-3.85	0.52	-2.89	-1.35	-1.13	-1.06	-0.46	-1.03	-0.97	-0.99	0.23	0.65	-17.27	1.88	-3.63	-1.55	-0.07	-1.21	-0.85	0.58	-0.38	-0.72	0.18	18.83	-0.57	2.64	-2.18	-0.28	-1.32	-1.08	5.27	1.6	1.22	1.1	1.05	1.02	0.16	1.01	-2.96	-0.34	-0.82	-0.93	11.37	1.75	-4.22	2.56
64	-1.36	-0.95	0.41	2.52	0.75	1.19	0.93	0.98	-0.2	-0.63	0.22	-30.08	-0.4	-0.8	-0.92	-1.57	-0.96	-0.99	6.49	1.64	1.23	-0.02	-0.54	27.84	0.25	-2.19	-1.24	0.13	4.79	1.32	-3.8	-0.18	-1.52	-0.77	0.54	-0.38	0.37	0.7	-40.92	1.87	1.29	-7.68	-0.02	-1.76	-1.17	-0.7	-1.06	-0.95	-0.99
65	-0.82	-0.96	0.23	-0.44	0.31	15.85	0.66	-2.59	-1.32	4.92	1.61	-4.81	-1.64	0.01	-5.05	1.67	-3.19	-0.17	0.69	1.67	-0.63	0.4	0.74	-0.18	22.29	-0.4	-0.8	-1.63	-0.91	-0.97	-1.07	1.34	-0.3	-2.76	1.63	0.53	-1.61	2.45	0.31	1.35	1.09	-0.17	0.47	0.75	-40.99	-0.15	-1.82	-0.72	2.02
66	-2.07	-0.19	1.47	-0.35	-2.38	0.53	1.65	1.11	-4.23	-1.53	4.78	-2.45	-0.03	1.44	-0.37	-2.32	-0.74	-1.18	1.89	1.23	0.51	-0.79	-1.29	-1.05	0.23	-0.45	-0.74	-0.87	0.07	74.99	-1.47	-1.16	7.42	-0.06	-0.66	0.27	0.66	-29.66	-1.76	-1.26	-1.11	-1.05	-0.19	-0.98	-1.03	-0.99	-1	-1	-1
67	-1.89	0.4	2.04	1.16	-4.13	2.32	-0.06	0.57	3.45	-1.36	3.03	0.25	0.8	-4.87	-0.27	1.92	-2.19	-0.34	-1.31	0.41	0.77	-0.2	14.28	1.53	-0.13	-0.63	-0.83	-3.75	0.86	0.95	-0.16	-0.61	-7.1	-1.18	-0.81	1.58	0.65	1.16	1.04	0.92	-1.38	2.71	0.3	-1.71	2.29	-2.69	-0.17	-0.79	0.28
68	0.32	-0.34	-168.16	0.67	-0.44	-2.68	0.59	1.52	1.09	-0.21	0.46	0.74	5.97	0.88	1.12	0.96	-2.16	0.24	-3.38	0.36	-2.92	-1.33	4.55	-2.37	-1.39	-1.16	0.01	-13.44	0.48	-2.59	-0.49	-1.31	2.04	1.27	0.45	-0.8	-0.92	-1.28	1.27	0.78	0.95	-0.24	6.61	0.44	-0.55	0.35	0.7	-0.18	0.42
69	26.43	0.14	-2.07	-1.22	0.14	-0.49	-0.76	0.14	-49.16	-0.44	-0.81	-1.55	-0.92	-1.06	-1.01	4.59	1.55	1.2	-9.54	2.2	0.02	0.79	-4.15	2.14	-0.09	0.55	0.79	-23.5	-0.14	-0.72	-1.8	-0.88	-0.96	-1.09	-0.98	2.49	1.33	1.13	1.06	0.4	0.97	-0.32	-3.16	-1.23	-0.71	-1.08	0.42	2.33	-0.56
70	-4.3	-1.54	-1.2	-0.2	-0.93	0.32	3.36	0.7	-0.48	-0.78	-2.36	-1.09	-1.03	-1.01	-1.01	-0.9	1.06	-0.33	4.83	1.44	1.16	1.07	1.03	-36.29	2.04	1.34	0	-0.54	23.38	0.26	-0.59	-2.18	0.64	-0.41	-0.74	-0.88	33.62	0.09	1.86	-0.41	3.39	-0.31	-2	0.49	-3.25	-0.44	0.59	-4.71	-0.35
71	-0.03	0.5	0.76	0.88	-233.59	0.06	0.69	-0.28	0.4	-0.32	-0.67	0.17	-150.67	-0.42	2.4	0.53	0.87	0.95	1.28	0.98	-0.38	4.73	0.42	-0.57	-2.08	0.62	1.51	0.86	0.96	-0.2	0.45	7.68	-0.68	-1.34	-0.89	-0.97	0.2	-0.45	-0.74	-7.52	0.84	0.95	-6.99	2.12	-3.44	-1.53	5.51	-2.43	0
72	2.78	0.16	0.79	0.91	0.96	-0.06	-22.81	1.5	-3.4	-0.18	-1.49	2.14	1.29	-5.68	2.31	-3.38	2.8	-3.09	-1.51	-1.2	-0.01	1.09	0.92	0.98	0.99	1.03	-1.2	2.84	-0.18	-0.68	-2.44	1.34	-2.95	2.48	0.15	-0.72	0.32	0.69	0.85	-42.6	-0.09	-0.7	0.27	0.66	-25.37	-0.2	-1.75	0.44	0.78
73	0.57	0.86	-6.43	-1.61	-1.22	-1.1	0.01	-0.51	-0.76	128.17	-1.89	3.85	0.04	-0.72	4.77	-0.22	0.55	-0.31	-6.81	-0.68	-0.9	6.31	-2.11	-0.15	-1.34	0.38	-3.93	-0.44	-0.83	0.24	0.65	0.83	5.49	-0.88	-1.12	1.69	-0.26	-2.63	-1.22	0.19	-5.44	-1.42	4	-0.09	-2.44	-1.23	0.16	4.31	-0.51
74	0.65	-0.18	-0.59	0.21	335.84	1.4	-0.2	4.61	-0.38	-1.8	1.78	-0.22	3.78	1.37	1.13	1.06	-18.38	-1.87	4.2	-0.01	-0.62	-2.61	-1.14	-1.05	8.01	1.71	1.25	-0.01	-0.54	-8.91	-1.21	-1.07	-1.03	0.05	-0.49	48.59	-1.77	0.09	3.68	-0.47	0.47	0.77	-0.17	21.23	0.43	-2.36	-0.53	-0.87	-0.95
75	-1	-1	-0.99	-1	-1	0.16	-0.46	0.29	-37.17	0.35	0.78	-0.23	9.81	0.42	1.51	-0.47	0.43	3.54	-0.62	-0.87	-0.94	-1.46	-0.97	-0.99	-1.02	1.31	1.09	-0.13	-6.3	-1.35	-0.6	-1.12	-0.92	-0.98	4.75	-2.2	-0.15	1.48	0.74	0.94	-0.23	-4.79	-1.3	-0.65	1.49	0.69	0.93	-4.64	-0.24
76	-0.97	0.43	-4.38	-1.44	-1.16	-1.07	-1.03	0.01	37.19	-0.5	0.5	-5.57	-0.36	2.06	-0.33	3.37	1.36	-4.4	-1.58	-0.12	-0.85	3.77	-0.2	-0.7	-0.87	-0.94	-2.2	-1.03	3.13	1.42	0.31	0.89	-3.77	-1.47	-1.18	-1.08	-0.3	1.07	0.94	-0.6	0.38	0.72	3.73	0.87	-2.7	-1.35	-1.14	-1.06	-0.4
77	1.55	1.13	1.05	1.02	1.01	-45.45	-0.02	1.97	1.2	-0.15	-0.62	-0.82	0.11	-0.45	-0.73	296.13	1.86	-0.05	0.55	0.79	-0.13	36.24	-1.59	3.51	-2.53	-0.09	-0.78	-0.91	0.13	-13.07	-0.46	-1.5	1.88	0.48	0.88	1.24	-0.67	-1.46	-0.88	-1.08	-1.02	-0.97	-1.01	-0.99	-1	4.66	1.55	1.2	1.09
78	6.97	-0.18	-0.71	-0.87	-0.94	34.1	1.89	-0.02	-0.58	-4.06	0.71	0.9	-0.18	9.84	-0.4	-0.79	-1.68	-0.91	2.51	-2.36	-1.36	0.04	6.02	-0.48	2.74	1.32	0.48	-0.76	-1.35	-1.06	0.23	-5.92	-1.45	-1.16	8.43	0.06	0.71	1.75	-0.66	3.2	1.39	-4.7	0.06	-0.6	-2.58	1.4	-0.26	4.31	0.47
79	2.83	0.34	0.82	-4.94	2.12	-3.26	-1.51	0.02	5.55	1.37	1.13	-8.22	-1.74	-0.07	1.3	1.09	1.04	0.81	0.99	1.02	1	1	-0.68	-1.47	-0.88	-0.97	-0.99	-0.99	25.54	0.04	0.69	-0.28	-5.82	1.47	1.15	-6.93	2.22	0.07	-1.42	-1.11	0.15	-7	-0.48	0.53	0.8	-0.16	-12.55	1.47	-3.31
80	-0.43	-0.82	6.05	0.23	0.77	-5.47	-0.26	1.95	0.62	-0.57	-0.83	10.55	-2.01	-1.32	-0.14	1.18	-0.34	-0.73	-0.87	-0.94	-0.97	-2.66	1.03	-0.33	4.93	0.43	-0.56	-2.11	0.62	-3.15	-0.41	-0.83	-1.38	0.69	0.89	-0.17	-8.01	1.5	-0.2	4.35	0.49	1.39	-0.47	-1.94	-1.14	-0.79	0.69	-3.57	-1.43
81	-0.29	2.24	0.57	-0.57	-1.94	-0.83	-0.95	-0.98	-0.99	0.04	26.54	-0.51	-1.51	-0.84	0.5	-4.31	-0.39	-1.45	-0.82	-0.95	-0.98	-1.1	-0.99	-1	-1.01	-1	-1	-1	0.24	-0.45	14.31	0.31	-0.58	5.43	1.51	-4.27	2.46	-0.03	-3.23	-0.6	-1.29	0.49	0.8	1.93	-1.29	-1.09	-0.76	-1.04	-0.97
82	-1.72	1.81	0.49	1.23	-2.18	-1.29	5.51	0.09	0.73	-0.28	8.5	-0.35	-0.77	-0.9	-0.95	-1.75	0.92	-3.04	2.29	1.36	-6.23	0.03	-0.62	-0.83	-2.41	1.19	-0.3	4.63	1.42	1.15	-0.05	0.5	-27.19	1.79	-0.09	0.54	0.78	0.9	0.95	-120.47	-1.95	-1.32	-0.03	-0.89	0.32	0.7	0.86	-0.1	0.46
83	1.69	1.14	-0.17	0.47	6.16	-0.68	-1.35	1.73	0.55	0.89	-4.59	-0.25	-1.53	2.05	-2.67	2.75	0.1	-1.55	2.28	-2.64	0.09	-3.18	-1.31	0.15	-5.36	1.74	-0.15	-0.64	-0.84	-0.92	54.74	1.91	-0.02	0.56	0.8	-28.43	-0.13	0.63	0.84	0.93	0.96	-60.03	0.03	0.67	-0.28	-0.66	-0.84	-6.13	1.11
84	0.46	1.06	-2.66	2.4	-0.1	-2.93	1.75	1.22	-0.08	-0.57	-0.8	-6.44	1.14	1.05	-0.13	-6.99	0.52	-0.47	5.81	1.5	-0.1	-4.17	0.49	-2.86	-1.34	-0.47	1.35	1.1	1.04	-0.06	-0.55	0.24	0.62	-0.19	0.41	-602.05	-0.3	-1.7	-1.14	-1.05	0.08	-0.49	31.25	1.69	0.27	0.86	-0.29	-0.68	-4.06
85	14.55	1.63	-0.09	-0.61	12.92	1.67	0.25	-0.76	-1.38	-1.06	-1.02	-1.01	-0.91	0.91	-3.11	2.28	1.35	-6.25	0.03	-0.62	-0.83	16.52	0.13	-0.64	-2.02	0.65	1.46	-0.56	-0.83	0.18	-11.9	0.4	0.79	1.66	0.91	-0.42	-2.5	-0.76	-0.93	-1.18	1.36	-2.77	2.51	0.16	-0.72	4.34	-0.22	-2.09	1.81
86	0.95	-0.07	-20.51	0.52	-0.49	-0.78	13.78	1.74	1.26	-0.02	-8.35	-0.54	2.37	0.51	-0.59	-0.84	0.16	0.6	-39.83	0.21	1.82	0.73	0.93	1.16	-1.4	2.75	-2.52	2.94	1.47	0.08	-0.84	-0.94	-0.97	-1.22	0.89	-3.1	2.27	1.35	1.14	-12.72	2.15	-3.7	-0.01	-1.57	-0.73	-1.14	0.47	2.05	-1.61
87	-0.52	0.25	0.63	-0.19	0.41	-680.54	-1.7	0.1	-0.53	11.72	1.63	-0.09	-3.98	-1.31	-0.6	1.45	0.71	0.93	0.97	0.99	-0.05	0.49	24.15	0.75	1.25	-0.55	-0.83	8.94	1.68	-0.05	-0.59	-4.23	-1.17	3.43	-0.15	0.56	-7.6	-0.3	-1.58	1.97	-2.69	-1.41	5.66	1.68	1.25	-9.6	0	2.23	-0.41
88	19.5	-0.07	0.63	-6.22	0.23	-2.57	0.36	0.76	-0.22	-0.63	0.21	-49.29	-0.4	-0.8	-1.58	-1.07	-1.02	-1.01	17.4	-2.06	-1.34	-1.14	15.12	-2.14	3.75	1.58	0	-5.45	-1.37	3.85	-2.43	0.05	-0.57	0.28	0.65	-0.19	-42.48	0.59	-2.62	2.19	0.28	-0.7	-1.58	0.62	-3.29	-0.4	0.6	0.84	0.92
89	1.48	1.1	0.84	-0.71	-1.42	0.59	-0.4	6.64	0.38	-0.57	5.15	0.34	0.8	0.92	1.5	-0.83	-1.19	0.59	-0.39	-0.73	-3.55	-1.12	0.27	-5.07	-1.43	0.13	-0.51	13.17	-1.83	-1.26	7.32	-0.03	-2.26	0.42	-0.46	-0.76	17.23	-0.15	-0.71	-0.87	14.89	0.12	0.72	-5.77	2.03	-3.32	-0.08	-0.76	-0.9
90	-0.83	2.42	-0.25	3.23	1.34	-4.36	-1.57	-1.22	-1.1	-0.13	-1.05	-1.01	-0.96	-1.01	-1	-1	-1	-1	8.32	0.12	-1.9	0.37	0.75	2.11	1.09	1.03	-7.91	-1.7	4.4	-2.54	-1.43	6.53	-2.36	3.47	0	-2.81	1.82	1.24	-0.07	-6.37	-1.37	-1.13	0.08	-0.5	0.27	0.64	25.33	-1.19	3.16
91	-0.98	-2.33	-1.01	-1	0.14	0.6	0.81	0.9	-121.95	-0.06	2.04	0.65	-0.55	0.37	-0.37	0.34	0.68	-85.06	-1.81	-1.27	-1.12	-0.17	-1.05	-1.02	6.58	1.65	1.24	1.1	-18.3	-0.01	-0.68	-0.86	-1.89	-0.94	0.38	-4.81	1.89	1.27	1.11	1.05	-27.92	-1.92	-0.01	-0.81	-1.31	-0.93	-0.98	-1.05	-0.99
92	9.7	-0.53	-0.84	-0.93	-1.51	-1.03	3.29	-2.32	-0.18	-1.36	2.25	0.39	-0.65	0.34	0.7	4.32	0.86	1.13	1.03	-0.22	-0.65	17.18	1.71	-3.98	2.56	1.43	1.18	0.04	0.93	-0.32	5.42	1.46	0.42	-0.74	-0.9	-1.4	-1.04	0.28	-0.44	0.32	-0.36	0.33	0.67	-235.82	-1.83	-1.28	-1.12	0.01	15.89
93	0.51	0.77	0.89	-0.07	80.13	1.52	0.47	-1.49	-1.13	-0.71	-1.05	-1.02	-0.96	-1	0.27	-5.68	0.35	-0.52	6.28	-0.27	-1.91	-0.74	-1.17	-1.04	-0.93	-1.02	-1	5.83	0.17	-0.65	5.11	0.31	1.51	0.79	1.11	1.03	-4.95	-0.19	1.85	-2.18	-1.31	-0.36	1.26	1.08	1.03	-12.96	-1.81	4.25	-2.58
94	-0.51	5.32	-0.27	2.65	0.54	1.3	-2	-1.26	0.09	-6.6	-0.5	-0.84	-1.42	1.38	1.11	-6.34	0.09	-2.45	1.94	1.27	1.11	-0.03	-12.78	1.54	-0.17	-0.65	-3.36	-0.84	0.41	-4.9	-0.4	-0.82	-1.46	-0.92	-1.06	1.82	-0.26	-2.57	-1.22	0.19	-5.47	1.76	0.39	0.87	-4.29	2.17	-3.2	-1.5	5.6
95	5.05	1.61	-0.03	-0.57	-0.8	-4.75	0.86	-0.37	-0.73	-0.87	-2.95	-0.94	-1.06	-1.01	0.22	-6.37	-1.46	0.13	3.96	0.62	1.3	0.88	-2.06	-0.5	-1.26	-1.06	5.1	1.59	0.18	-1.31	-1.09	-1.04	-1.02	-0.8	0.93	0.98	0.99	-0.07	0.48	0.75	0.87	0.94	0.97	-1046.48	-0.02	-1.98	0.4	0.77	0.9
96	1.58	1.2	-0.05	0.51	8.6	-1.3	3.17	-0.15	-0.67	8.33	-1.95	-0.21	-1.3	-1.08	0.16	-0.47	-0.75	-0.88	-0.94	-0.97	395.02	-1.99	-1.33	0	-0.53	23.92	-1.81	-1.26	-1.11	0.02	-0.51	-0.76	-15.76	0.87	0.96	-0.16	-0.61	25.33	-0.21	2.29	-0.36	-2.05	-0.75	-1.17	-1.04	4.76	1.56	-0.05	0.53
97	39.49	-0.26	2.31	-0.35	3.22	-1.98	3.04	1.47	-0.03	0.53	-16.93	-1.67	-0.27	-1.23	-0.86	-1.06	-1.02	5.14	-2.2	-0.14	-1.35	2.29	1.32	-0.08	-0.58	-5.52	-0.8	-0.94	-1.18	-0.97	-1.02	-1	-1	-0.99	-1	-1	6.34	0.16	-0.65	-0.85	-0.93	26.28	0.07	-0.65	-0.85	13.46	-2	3.64	-0.03
98	-0.43	8.92	0.34	1.56	0.79	1.12	1.03	-0.19	-4.91	1.55	1.17	0.53	0.94	0.98	1.07	-0.8	-1.25	1.65	1.18	-5.95	-0.11	-1.66	-1.15	-1.06	10.51	0.07	1.78	-0.41	-0.77	0.2	0.62	-35.02	1.84	0.2	-1.41	-0.76	-1.11	-0.94	-1.03	-0.99	-1	4.98	-0.14	0.58	-7	-1.57	-1.2	-1.09	-0.3
99	-1.05	0.3	-0.44	-0.74	-0.87	-5.07	-0.94	-1.06	-0.98	-1.01	-1	-0.99	0.71	0.89	-0.16	-0.6	30.39	-1.83	3.69	1.55	1.21	-0.01	0.52	10.83	-0.73	2.81	-2.23	-0.25	-0.82	-1.34	1.49	1.14	1.06	-0.05	0.49	-40.29	-1.71	0.09	-0.53	-0.78	-0.89	-0.95	-4.34	0.96	-2.99	-0.34	-1.4	-0.82	-1.09
100	-0.87	1.81	0.57	-0.62	-0.85	-1.76	-0.93	0.39	-4.75	-1.45	-1.16	-1.07	18.1	0.02	-0.67	-0.86	-1.92	-0.94	0.38	-4.81	-0.41	-1.45	-0.82	-1.1	-0.95	-1.02	-0.99	-1	-1	11.02	0.09	1.77	-2.03	-0.41	0.66	1.66	0.86	-0.45	0.4	-0.36	0.35	-36.49	-1.64	0.11	3.74	0.62	-0.51	-0.79	0.17
101	-7.95	2.18	-3.52	-0.03	1.58	-0.38	-0.75	9.55	-1.98	3.51	-0.04	2.81	-1.85	-0.41	1.59	-0.32	0.47	-0.33	16.12	0.36	-0.56	0.34	-9.94	-1.55	-1.19	8.18	-2.21	3.54	1.55	0	-0.55	0.26	-27.73	-0.38	2.32	0.55	-0.58	4.45	-0.26	-0.73	0.24	-0.42	-11.5	-1.27	3.39	0.23	-1.75	-1.18	5.14
102	0.31	0.69	-16.06	-1.72	-0.2	-0.85	4	-0.2	-0.7	-0.87	17.59	-1.99	-1.32	-1.14	-0.1	-0.94	-1.06	0.61	-0.39	-0.73	-0.87	0.09	-0.46	121.67	1.72	-3.75	2.57	-3.15	-1.51	5.79	-2.41	-1.41	-1.17	0	-1.08	-1.02	6.52	1.65	-0.04	4.76	1.37	0.54	-0.72	-1.44	-0.89	-0.97	5.63	0.19	-0.65
103	6.95	-2.31	-1.39	-1.16	-0.01	-1.08	-1.02	6.53	-2.16	-1.35	-0.11	-1.15	-0.89	-1.04	-1.01	5.25	1.59	-0.05	-4.58	1.65	-3.15	-1.47	-1.18	-0.18	-0.93	-1.08	1.61	-2.64	-1.39	-0.27	0.81	-0.33	-3.57	-1.24	0.2	3.76	1.28	0.65	-0.7	-1.47	-0.89	-1.08	-0.97	-0.99	-1.02	1.39	0.72	0.94	0.98
104	-1.12	-1.04	-1.02	-1.01	-1	68.79	-0.01	0.66	-6.07	-1.56	-0.29	-0.87	-1.2	-1.03	-1.01	-0.95	-1.01	2.64	1.35	1.14	1.06	1.03	0.38	1.01	-0.34	-2.93	-1.22	-1.08	-1.03	-1.02	35.97	-0.02	-2.04	0.41	1.98	0.77	-0.49	-0.79	-0.9	24.7	1.85	-4.07	-1.6	-1.23	-1.1	21.05	-2.1	0	-0.79
105	-1	15.69	-2.07	-1.34	-1.14	0	-0.52	-15.15	-1.23	3.31	-0.15	2.9	-1.91	-1.26	-1.11	-1.05	26.54	0.01	1.91	1.19	-0.15	0.48	-15.52	1.8	-3.55	2.61	0.06	-1.49	-0.75	1.86	0.57	1.22	-0.45	-0.78	-2.11	-0.9	2.61	0.4	-1.81	0.32	2.31	-1.68	2.9	-2.61	2.98	0.06	-0.73	-1.54	-0.89
106	-0.39	-0.8	0.23	0.64	6.24	0.83	-2.71	-0.4	-1.35	-0.84	-0.96	0.21	-0.45	-7.17	-0.74	-1.24	-0.91	2.12	0.48	0.87	-0.25	0.43	-0.32	0.36	-0.33	-65.65	-1.33	-0.67	1.55	0.67	1.15	-2.13	2.53	0.23	-0.69	4.38	0.32	1.48	1.11	0.8	-0.73	-0.9	8.33	0.16	0.74	-0.27	0.41	-0.32	-0.67
107	-1.04	-0.99	-1	-1.01	-1	-1	-1	-1	0.18	5.59	-1.54	3.18	1.46	0.2	-0.82	3.63	0.33	0.81	0.92	-11.84	2.05	-0.04	-3.62	-0.59	2.22	0.52	-1.85	-0.6	-1.21	-1.05	-1.02	11.05	0.08	1.78	0.71	-0.54	4.31	1.45	-4.38	-1.59	0.02	-0.54	-5.16	-1.2	3.42	-0.15	2.87	-1.91	2.98
108	1.07	-0.02	0.5	21.87	0.75	-2.71	2.26	1.34	-6.13	-1.7	-0.05	-0.83	-1.25	1.55	-2.71	-1.39	-0.27	-1.16	2.51	-0.2	0.53	0.79	0.9	-42.11	-1.89	-0.07	-1.3	-0.82	0.57	-3.99	-0.38	0.6	-4.85	-1.49	4.35	-2.45	-0.06	-0.78	-1.41	0.64	1.51	0.87	0.96	1.09	1.01	1	1	-17.86	2.06
109	0.88	0.94	-0.05	-47.99	0.52	0.84	-0.21	-6.59	-1.33	-0.63	1.5	-0.31	-2.55	-1.21	4.01	-2.34	0.05	-0.57	9.78	-0.24	-0.73	-0.88	0.12	-0.46	-19.19	0.71	0.9	0.96	0.98	-0.04	33.76	-0.47	-0.82	6.58	1.61	-0.06	4.78	-1.71	3.18	1.47	0.16	-1.26	-0.82	-1.07	-1.02	5.22	1.59	1.22	0.19
110	-0.15	1.59	-0.36	-0.74	9.68	0.21	0.75	0.9	0.95	-27.86	-0.06	-0.69	-1.88	-0.87	-1.1	-1.02	0.21	-6.53	-0.45	0.55	-0.35	-0.7	24.24	0.18	-2.1	-0.62	1.95	-0.29	-0.72	-2.36	-1.11	-0.87	-1.04	-1.01	0.18	-7.49	-0.46	0.54	-5.18	-1.5	-1.18	-1.08	-0.35	-1.04	-1.01	6.62	1.65	-4.46	-1.62
111	0	12.66	-0.48	-1.56	1.81	0.5	0.88	1.22	-0.67	0.38	0.73	-0.18	-15.96	-1.38	-0.6	1.52	1.14	-0.13	-0.6	0.23	-31.48	1.64	1.21	-7.47	-0.06	1.82	0.68	-1.94	0.29	-0.49	-0.77	0.16	-0.43	-27.04	1.3	-0.24	-3.25	-0.67	-0.9	5.85	1.6	-0.06	-4.45	-0.58	-1.33	-1.07	-1.03	0.09	10.19
112	-1.78	-1.27	0.01	-0.53	-0.77	61.35	1.85	1.29	-0.02	0.52	0.77	0.89	-0.06	138.09	-0.47	-1.54	-0.82	-0.95	-0.98	-0.99	-1	0.02	-0.49	-0.75	357.57	1.87	-0.04	-0.59	0.26	-0.39	-0.7	108.39	0.16	-2.14	-1.23	-0.62	0.75	0.91	0.96	-18.31	-0.07	-1.84	-0.7	0.54	0.81	1.99	0.91	0.97	0.99
113	-0.3	-0.79	-1.51	-1.06	-1.02	-1.01	17.78	-2.06	3.75	-0.01	-2.7	-0.62	-1.26	-0.89	-1.06	1.99	1.25	-5.55	2.3	0.07	1.38	0.79	1.1	-0.47	0.41	-0.36	-8.12	-0.69	2.56	-2.25	2.91	0.12	-1.58	-0.71	1.87	0.57	-1.79	-1.2	5.39	-0.09	0.6	-0.29	-0.67	0.19	0.6	-0.21	184.94	0.4	0.8
114	-4.38	-0.1	0.69	-0.31	8.32	-1.76	-1.24	7.09	-2.26	-0.04	1.41	-2.35	2.58	0.19	0.8	-4.57	2.12	-3.23	0.05	-0.59	-2.91	-0.81	-1.16	-0.94	2.11	1.27	-0.1	6.35	1.42	0.5	0.91	-4.04	2.2	0.19	-0.73	-0.89	9.9	-2.05	3.56	0.05	-0.72	-0.89	-1.6	0.81	1.22	1.04	0.93	-0.69	-0.88
115	6.8	0.41	0.82	-5.83	-1.58	4.4	1.6	-5.04	2.47	0	-3.33	1.76	-0.18	0.51	-0.3	17.84	1.58	-0.12	-3.78	-0.62	-1.3	-0.88	0.5	-0.39	8.31	1.54	-0.11	0.52	-0.29	-12.68	-0.65	-1.33	-1.07	-0.89	-1.03	2.39	-0.22	0.52	-8.11	1.88	1.28	1.12	-0.02	-14.44	-0.53	-1.44	-0.85	-1.09	1.96
116	10.51	1.58	-3.94	2.51	-3.18	2.86	1.48	-6.1	2.39	-3.44	0	-0.61	-2.82	-0.82	2.53	-0.25	0.52	-7.81	1.88	0.26	-0.73	-1.47	1.55	0.62	-0.63	4	-0.25	-0.72	-0.88	17.35	1.8	1.28	-8.32	-1.78	4.52	-2.56	3.27	1.53	0	-0.55	17.27	0.26	-0.59	-0.83	13.18	0.15	1.75	0.73	1.16
117	0.48	-0.33	-7.94	1.41	-0.22	-0.67	-0.85	0.11	-0.46	88.75	-1.74	-1.24	7.66	0.04	-0.68	5.3	1.53	1.19	-0.04	0.51	9.61	-1.29	0.25	0.68	-0.22	0.41	0.71	-0.15	143.41	1.57	-3.59	-0.14	1.69	-0.36	0.46	-8.04	1.85	-3.4	-0.11	-0.76	4.78	-0.21	2.66	-1.98	0.16	-0.52	-0.78	-0.9	-0.95
118	-0.45	0.66	0.87	-0.16	-9.82	-0.6	-0.87	0.21	0.63	-24.36	1.86	0.2	1.28	0.84	-0.56	-1.84	-1.12	-0.83	-1.05	0.42	-4.28	-0.42	-0.83	-1.43	-1.05	-1.02	-1.01	17.76	0.05	-0.66	5.65	1.54	0.3	-1.36	-0.77	-1.1	0.46	-4.01	1.98	0.3	0.84	-4.35	-0.28	0.63	1.89	-1.5	2.86	-2.55	-0.14
119	-0.09	0.84	-3.61	2.2	1.34	-0.04	-6.42	-1.38	-0.56	0.71	1.47	0.89	1.08	1.02	-0.21	0.45	-16.13	-0.31	-1.64	0.45	-3.48	2.02	-0.13	0.53	-0.29	-0.66	-0.83	-9.83	-1.08	-1.03	-1.01	-1.01	-0.92	0.94	-3.07	2.3	1.36	1.15	-12.67	-0.02	1.87	0.68	-0.55	0.37	-8.27	-0.37	2.17	-0.33	-0.74
120	-0.75	-0.9	8.79	1.7	-0.04	0.54	-0.27	-13.15	1.41	1.13	1.06	1.03	1.01	1.01	-123.88	0	1.99	-0.4	0.46	0.76	-18.05	1.93	1.3	-7.49	-1.75	-0.02	1.28	-0.36	-2.47	1.62	-2.93	-0.22	-0.8	0.27	0.67	-0.2	-20.06	-1.38	-1.13	-1.05	0.04	-0.5	-16.94	0.73	-0.42	5.34	-0.31	-0.75	7.23
121	-4.19	0.63	1.43	0.87	-0.48	-2.17	-1.16	-0.79	1.48	1.14	-0.12	-0.6	20.5	1.71	1.24	-8.08	2.24	-3.55	-1.56	-1.22	11.1	1.83	-4.39	-1.63	-1.24	0	10.36	-0.48	2.63	-0.3	3.12	0.5	-0.57	-2.02	-0.82	0.46	2.35	1.17	-0.21	-3.9	0.53	1.59	-0.53	-0.82	-1.74	-0.92	-1.07	-1.01	0.22
122	1.58	0.02	1.23	1.07	1.03	-0.07	-12.63	0.51	-0.48	-2.63	-1.17	-0.78	-1.06	-0.96	-0.99	4.74	1.55	1.2	0.21	1.09	1.03	-0.15	-6.32	-1.34	3.69	-2.42	-1.39	-0.11	1.2	-0.35	-0.73	-2.61	-0.87	0.41	2.62	-1.56	2.96	0.23	1.43	0.8	1.1	-0.48	0.41	0.73	-0.17	-19.95	-1.39	-0.59	-1.13
123	0.92	0.96	-0.02	-0.51	2553.7	0.24	-0.59	-0.82	-2.24	-0.92	-0.97	-1.07	-0.99	-1.01	-1	4.58	-2.22	-1.35	6.63	-0.02	2.37	-1.91	-1.26	6.19	0.07	1.68	1.15	-0.16	-0.62	-0.82	40.04	1.85	-0.04	-3.98	-0.59	-0.87	-1.32	-1.04	-1.01	8.36	-2.13	-0.09	0.76	-0.31	-4.11	-1.26	-0.69	-1.09	-1.03
124	-0.88	-0.94	-2.04	0.92	-3.03	0.21	-0.54	-0.79	-0.9	-2.99	0.91	0.97	0.99	-15.29	2.06	0.06	-0.78	-0.91	-0.96	-0.98	-0.99	85.72	0.02	0.67	-5.95	2.01	0.22	-1.48	-0.73	-1.13	-1.03	-0.93	-1.01	-1	-1	-0.99	-1	-1	-1	-1	3.52	-2.28	-1.36	6.37	0.03	-0.69	5.18	-2.04	-1.31
125	1.95	1.3	1.13	1.06	-0.01	-29.9	-1.47	-1.16	-1.07	-0.51	-1.03	-1.01	0.15	6.57	0.6	0.87	0.95	0.98	1.35	-1.08	-0.92	-1.03	2.19	-2.47	-0.24	0.69	-4.35	-0.32	-1.48	2.02	1.27	1.11	0.44	-0.89	0.34	-0.42	11.93	0.33	1.59	0.79	-0.52	-2.04	1.57	0.59	-1.65	-1.17	-1.07	-1.03	-0.64
126	-0.17	-3.58	-1.28	3.91	-2.38	3.16	-0.03	0.59	-8.58	1.91	1.29	0.23	-1.19	-1.06	-0.85	-1.02	-0.98	-1	0.22	-0.45	-0.74	38.18	-0.14	-0.71	-0.88	0.12	-18.26	1.61	-3.45	-1.5	-0.15	-1.19	2.51	0.37	0.83	1.34	-0.67	0.39	0.73	-0.18	0.42	-53.96	1.73	1.24	-7.61	-1.74	-0.04	-1.27	-1.08
127	-6.34	0.47	-0.49	-2.72	-0.78	-0.93	6	1.61	-4.46	-1.61	-1.23	-1.1	-0.05	0.95	1.05	-1.64	2.63	1.38	-0.06	-0.57	-0.8	-0.9	-5.52	-1.05	-1.02	-1.01	-0.95	1.13	1.04	1.02	-14.18	0.06	2.08	-1.94	2.83	-2.71	-0.1	0.73	0.89	0.95	0.98	-46.02	2.01	1.33	-7.8	2.29	1.39	1.16	1.08
128	-0.27	-1.17	-1.05	5.83	0.15	1.63	-0.41	-2.06	-1.16	-0.77	-1.06	-1.02	5.68	-2.18	-1.35	-0.13	0.86	-3.48	-0.32	-0.81	-1.44	0.68	1.44	-1.66	-0.57	-0.9	-0.96	0.11	10.29	0.58	-0.49	-2.45	-1.17	-0.78	1.5	-0.3	-2.6	-0.71	-0.91	-1.21	-1.03	-0.96	-0.99	-1	-1	0.05	0.54	-0.24	-62.08
129	-1.74	-0.46	-0.88	-0.95	-1.22	-1.02	3.41	-2.3	-0.18	-0.81	0.29	-7.13	-0.42	-0.82	-1.49	-0.92	-1.06	-1.01	4.61	-2.22	-0.15	-1.36	-1.09	-1.04	-0.81	-1.02	-0.99	1.74	0.58	-1.73	2.42	1.35	-0.06	0.52	6.27	0.77	1.21	0.93	-0.48	0.4	4.22	-0.62	-1.45	0.54	-3.46	0.28	-2.89	-1.32	0.13
130	1.16	-2.14	-1.28	0.09	0.59	-0.24	29.28	0.39	-0.54	-0.8	-2.34	-1.08	-0.91	-0.98	-0.99	9.42	1.74	-4.31	2.55	0.02	1.43	-0.37	0.45	-8.41	1.84	-3.41	-1.51	-0.11	-1.2	-1.06	-0.86	-0.98	-1.02	-1	4.09	0.24	1.51	0.78	-0.54	0.38	4.2	-0.61	-0.86	0.19	-10.17	-1.5	0.14	3.8	1.3
131	-0.74	0.18	-21.92	1.63	-0.14	-3.49	-1.28	-1.1	-1.04	-1.02	36.08	-2.04	3.88	0.01	1.59	-2.19	0.19	-0.52	8.75	-1.87	-1.27	-0.26	1.2	0.85	-1.73	-1.19	5.64	-2.27	-1.38	-1.16	-1.07	0	-0.51	-27.66	1.26	-0.25	4.71	-0.36	0.51	-6.4	-0.34	-1.53	-1.12	-1.05	10.27	-2.12	3.6	-2.72	-1.46
132	0.34	0.81	-5.22	2.1	0.19	1.33	0.82	-1.86	-0.56	0.61	1.77	1.11	-3.96	-1.51	-0.22	-1.19	2.47	-2.48	-1.38	-0.2	-1.15	-1.05	-1.02	-1.01	26.64	1.9	-4.12	0.01	-2.65	1.85	-2.94	0.1	-0.57	0.29	0.66	-37.18	-0.19	0.61	-5.69	-0.31	2.02	0.6	1.22	1.05	-0.18	-4.99	-1.31	0.19	-0.48
133	-0.69	-0.98	-1.02	1.61	-0.28	-2.63	1.66	-2.95	-1.44	5.41	-2.39	-1.4	0.01	0.54	-0.26	0.38	33.93	-1.32	3.28	-0.14	0.56	-0.3	-7.79	1.43	-3.21	2.49	0.13	-0.73	-0.89	0.14	0.59	10.17	1.19	0.8	0.96	-0.25	6.36	1.46	-0.13	-0.62	-0.82	-3.98	-0.91	-1.08	1.72	1.2	-0.11	-0.59	19.67
134	0.92	3.69	1.04	0.96	1.01	1	1	-11.85	2.09	0.07	-0.77	-1.4	1.54	0.63	-1.68	2.46	0.3	1.36	0.82	0.96	0.98	-0.1	13.11	0.47	0.83	-0.22	9.16	-0.38	-1.71	1.83	1.23	1.09	-0.04	-12.48	-1.43	-0.54	-0.91	-1.15	-1.02	-1.01	0.11	0.58	-30.59	0.22	1.82	0.74	-0.52	4.38	-0.28
135	1.08	-0.32	-2.99	-0.71	-1.23	-0.91	-1.05	-0.98	-1.01	-0.99	0.5	-0.4	-4.01	1.45	0.62	1.14	0.92	-0.54	3.97	1.43	1.16	0.39	0.94	1.07	-0.62	-0.86	-1.6	-1.05	3.49	0.27	0.8	-5.07	-0.26	-1.54	-0.78	-1.12	-0.94	0.51	2	0.8	-0.47	4.57	-0.29	0.53	2.73	1.17	1.06	0.79	1.03
136	-1	-1	-1	14.13	1.81	-4.21	-0.02	0.72	-4.85	-0.3	0.61	0.84	-11.91	2	0.13	1.32	0.82	-0.56	4.01	-0.27	-2.03	1.79	1.23	1.09	0.48	0.96	-0.31	-3.28	-1.24	3.82	-2.37	-0.13	-0.8	-0.92	-0.96	0.06	-0.48	-24.41	-0.74	-1.25	-1.05	-0.91	-0.99	0.26	-0.44	13.74	0.32	-0.58	-2.19
137	6.93	-2.12	-0.13	-1.34	-1.09	-1.04	11.68	1.79	-4.28	2.58	-3.24	-0.01	-0.74	-1.53	-1.07	3.88	-0.16	-2.29	1.81	0.46	1.23	-2.2	-1.3	0.09	-0.51	-0.76	-0.88	88.45	0.07	-0.65	-2.05	-1.12	-0.85	-1.04	-0.97	0.54	1.86	1.13	0.82	0.97	0.99	-0.12	11.13	1.48	-3.74	2.48	-3.14	-1.51	-1.2
138	-0.04	2.58	0.61	0.89	1.26	-0.71	3.31	-2.16	-0.25	-1.33	-1.08	-1.03	-1.02	-1.01	48.29	1.94	-4.07	2.64	0	-0.76	4.35	-0.21	-2.11	-1.19	-0.71	-1.07	-1.02	5.72	-2.18	-1.35	-0.12	-1.15	-0.89	-1.04	-1.01	5.25	1.59	-4.58	-1.62	-1.23	-1.1	-1.05	-0.05	1.03	0.97	0.99	-4.37	-0.23	-0.78
139	0.07	7.84	1.39	-0.17	-0.64	-3.69	-0.83	-1.15	-1.03	-1.01	-1.01	-1	42.57	1.93	1.32	0	8.21	-0.47	-0.82	6.92	-2.05	-0.17	1.45	-2.38	0.18	2.59	-0.48	3.08	-2.07	-1.3	-0.3	-1.12	-0.91	-1.04	-1.01	-1	11.45	0.09	1.78	1.17	-4.77	2.29	1.37	-6.66	-0.02	-1.73	-1.16	4.9	-0.11
140	6.37	1.71	-4.69	-0.01	1.66	0.71	-1.92	-1.23	-1.09	-0.56	-1.04	-1.01	-1.01	-1	-0.97	-1	-1	-1	-1	-1	2.04	0.49	1.26	-2.12	2.57	-0.11	-2.78	-1.25	4.16	-2.36	3.2	1.51	0.05	1.2	-0.36	-2.55	-0.73	-1.2	-1.04	-1.02	-1.01	21.51	-0.04	2.14	-0.4	-1.98	-0.77	-0.93	5.56
141	0.46	-0.66	-0.87	-0.94	21.33	-2.02	-1.33	-0.07	1.16	-0.35	4.42	-1.89	-0.33	1.53	-2.41	-0.33	0.66	1.69	-1.53	-1.16	-0.62	-0.95	-1.06	-1.01	4.1	1.51	1.19	1.08	-0.01	-19.68	0.49	-2.57	-1.31	0.12	0.6	-16.36	1.86	0.22	-0.75	-1.43	-1.07	4	0.23	-1.81	2.21	1.31	-5.8	-1.67	4.71
142	10.26	-0.08	-0.68	-2.09	-0.86	0.43	2.48	0.76	-0.47	4.69	-1.95	-0.29	-0.84	-1.28	-1.04	-0.94	-0.99	4.02	-0.17	-0.69	7.74	1.61	-4.2	2.51	-0.02	-3.22	1.76	0.44	0.87	0.95	1.23	0.98	1.02	-1.76	-0.57	1.73	-0.31	-0.72	-2.41	-0.87	0.41	-0.4	-0.72	-4.8	1.2	-0.28	-3.06	1.6	-0.21
143	3.77	-1.63	-1.19	0.08	-0.5	-0.76	-0.88	106.91	-1.95	3.9	-2.65	-0.01	-1.45	2.28	0.37	1.32	0.84	1.08	0.96	0.99	-4.98	-0.2	-0.77	-1.57	-0.9	-0.97	-0.99	-0.99	-1	0.02	-0.49	-56.93	-1.25	-0.75	-1.08	-0.95	-0.99	4.79	-2.2	-0.15	-0.81	-1.35	1.51	0.65	-0.63	3.98	0.36	-0.6	4.85
144	2.14	1.25	-0.13	-4.93	-1.33	-0.61	-1.12	2.33	-2.47	-0.22	0.7	-4.35	-0.32	-0.8	5.36	0.25	0.78	-5.42	-0.26	0.62	-0.32	-5.05	-1.27	-1.09	-0.69	-1.04	-1.01	-0.97	-1	-1.01	1.55	1.15	-5.94	-1.65	4.6	-2.51	-0.02	0.76	1.44	1.07	-0.24	-0.66	-3.94	1.27	-0.27	-3.05	1.61	-3.01	0.12
145	-1.89	-0.98	-0.99	6.8	-2.14	-1.35	0.02	-7.21	-0.53	-1.41	-1.09	4.61	-0.13	0.58	-0.3	-7.15	0.6	0.86	-6.99	-1.64	-1.23	-0.19	-1.1	-1.03	6.29	1.64	-0.04	4.79	-0.44	-0.8	7.27	0.21	1.63	1.14	1.05	-10.32	-0.08	0.66	-0.3	0.4	-20.12	-1.63	-0.33	-0.87	-1.21	-0.95	0.44	-4.4	1.94
146	-0.06	4.43	-1.73	0.17	-0.51	-0.77	-0.89	0.07	-0.47	-61.24	1.27	-3.25	-0.24	1.74	-2.25	-0.35	1.66	-0.33	3.68	-0.33	0.51	-6.73	-1.54	4.13	1.57	1.22	-10.21	-1.81	4.42	0	-0.72	4.89	-2.07	-1.32	0.04	6.72	-0.48	-0.82	7.02	0.21	1.63	-0.43	-2.02	-1.16	4.1	0.2	-0.66	-1.79	-0.86
147	-1.42	-1.17	-0.06	1.09	0.92	0.98	-0.23	6.5	-0.37	-0.78	-1.75	-0.9	0.42	-4.67	-0.41	-1.45	1.97	0.46	-1.69	-0.65	-0.91	-1.17	-1.03	3.84	-0.17	2.78	-0.38	-0.77	8.04	-2.01	-0.18	1.45	-0.35	-0.74	-0.88	-2.39	-1.05	0.3	3.22	1.24	0.7	0.95	-4.04	2.22	-3.17	2.78	-0.02	0.59	0.81
148	-0.98	0.7	-0.37	0.39	-13.18	-1.59	-0.34	-1.2	-1.06	-1.02	12.06	-2.09	0.02	-0.57	0.27	0.65	0.83	11.08	0.91	0.97	0.99	0.99	-30.65	-0.04	-0.69	5.85	0.28	-0.61	0.33	-0.39	19.27	-1.74	-1.24	-0.31	-0.92	-1.1	-0.97	-1.02	-1	4.76	-0.15	-2.21	1.84	-0.19	0.51	-9.5	-1.6	4.02	0.09
149	18.81	1.86	1.29	1.13	1.06	1.03	0.05	-0.98	-0.99	-1.02	-1	-1	-1	0.08	-0.48	0.27	0.64	-0.18	269.67	-0.41	-1.6	1.86	-0.22	-2.72	-0.68	2.23	-0.28	-2.31	-0.72	-0.92	-1.2	0.72	0.9	0.95	0.98	-0.04	-36.14	-0.53	2.49	0.5	-1.89	-1.21	-0.59	-1.08	-1.02	5.89	-0.12	-2.18	-0.68
150	-0.28	-0.66	-7.97	1.21	1.07	-7.02	2.18	1.36	-7	0.01	-0.63	-0.84	16.28	1.78	-4.09	-0.04	-0.74	0.29	4.88	-0.58	-1.49	-0.85	-1.09	-1.02	4.82	-0.14	-0.68	-2.22	-1.11	-0.86	-1.04	0.43	2.29	0.77	1.17	-0.51	3.74	-2.03	0.12	-0.54	9.9	0.29	-0.59	-2.12	-0.83	0.45	0.77	-0.18	0.43
151	-0.89	-0.96	-1.15	1.25	1.08	-0.13	-6.45	-1.35	-1.12	-1.05	0.04	16.59	-0.5	-0.83	-1.53	-0.93	0.41	2.51	1.19	0.75	0.96	-4.03	-0.26	-0.79	0.26	0.66	-21.56	-0.2	0.61	-5.6	-0.32	-1.53	1.99	0.44	-0.65	-0.86	10.09	1.71	-4.22	0.03	-0.61	-0.83	-2.64	1.18	-0.3	4.65	1.42	-4.15	2.43
152	-0.7	0.83	0.94	-0.15	-7.81	-1.36	3.63	0.19	1.5	1.12	0.77	-0.74	0.36	3.46	1.23	0.72	1.08	-2.32	-0.42	-0.85	-1.31	-0.94	-1.04	-1.01	4.66	0.21	-0.65	-0.85	-0.93	-1.85	0.9	0.97	-7.2	-0.15	-1.67	-1.15	-0.74	-1.06	0.4	2.43	-0.56	-1.59	1.7	-0.24	-0.69	10.44	-1.94	-0.19	-0.83
153	-0.62	-1.84	-1.11	-1.04	-1.02	18.13	1.86	-4.18	-1.61	-1.23	-1.1	20.95	0	1.91	1.19	1.07	0.68	-0.86	-1.17	1.64	0.6	-0.62	-1.71	-1.1	-0.85	1.48	1.14	0.68	0.96	-3.65	-0.28	1.83	-0.34	-2.23	0.52	0.82	0.92	1.68	-0.87	0.36	0.72	-0.19	19.94	1.55	-0.13	-3.7	1.65	-3.08	2.59
154	-0.02	9.45	-0.47	2.63	1.31	-4.75	-1.6	-0.12	-1.22	-0.85	-0.97	-1.06	-0.99	0.42	-4.41	1.93	-0.12	-3.18	-1.27	-1.1	0.08	8.7	0.56	-0.5	5.19	-1.94	3.25	-0.06	2.9	-0.41	-0.78	-1.85	-0.9	-0.97	0.17	-0.46	-0.74	49.71	-1.89	-0.14	-0.83	-1.29	-0.93	-0.98	-1.05	1.36	0.74	1.11	-0.45
155	-0.94	15.27	0.09	0.71	0.88	-0.13	-13.29	-0.58	0.49	2.48	0.78	-0.46	4.71	-1.94	-0.29	1.52	-2.4	-0.34	-0.83	0.27	-0.42	16.82	1.63	-3.85	-0.1	-0.75	-1.55	1.47	0.66	-0.63	3.95	-2.07	-1.31	6.54	-0.03	0.62	-0.29	11.77	0.39	-2.25	0.32	-0.49	-0.77	-0.89	-0.95	0.04	-0.48	-0.74	-90.14
156	-1.31	-1.07	4.68	-0.13	0.58	2.63	-0.66	-1.41	-1.08	-0.88	-0.98	-1.03	-1	-1	-1	19.05	1.86	-4.16	2.61	-3.22	2.89	0	0.6	0.82	0.91	0.96	-0.03	-0.52	-0.76	-94.7	-0.88	-1.12	1.71	-0.26	-2.62	-1.22	4.04	1.53	-4.88	-1.64	-1.24	0.01	-0.52	-0.77	-0.89	-0.94	308.9	-1.97	3.96
157	-4.15	0.82	-0.38	-2.96	-1.21	3.82	0.21	0.78	-0.27	8.07	1.5	-3.91	-0.13	1.7	0.69	-1.89	-1.22	5.38	0.11	1.63	0.74	1.14	0.93	-0.51	-1.99	-1.14	0.21	0.65	3.99	-0.75	-1.27	0.56	1.71	1.11	-0.21	5.78	1.44	0.46	-1.42	-1.12	-1.05	-1.02	-1.01	0.01	-0.5	-52.99	-1.25	-1.08	-1.04
158	-0.1	-2.12	1.9	-0.19	0.51	-9.38	-0.31	0.59	0.83	-0.15	0.44	-0.29	-0.65	-42.47	-1.17	-0.82	1.6	-2.57	2.62	0.15	0.79	0.92	-0.13	0.46	-0.29	-34.3	-0.65	2.61	1.33	0.45	1.13	1.04	0.91	-0.75	0.36	-6.03	1.84	1.26	-6.91	-1.72	-1.26	9.23	-0.01	-2.24	-1.23	4.5	0.16	-0.67	4.92
159	-0.19	3.19	0.53	-2.07	-0.55	-0.88	4.94	-0.17	0.57	-0.31	12.17	-1.73	-0.34	1.48	-2.45	-1.35	5.51	0.07	0.73	-5.17	-1.53	4.4	-2.47	-1.41	6.54	-0.01	-2.35	-0.64	-1.24	-1.05	4.84	1.57	-0.05	-0.58	0.25	0.64	0.82	-0.1	-140.29	1.46	-0.18	4.53	-0.38	-0.78	-0.9	-0.95	0.05	34.79	0.53
160	-1.75	-1.09	-0.88	-0.98	0.25	-0.44	0.32	-0.36	-26.52	1.34	0.67	-0.66	3.79	0.36	-0.61	-1.93	-0.84	-0.95	-0.98	0.09	-0.48	40.68	-1.76	-1.25	-0.27	0.86	0.95	-0.15	0.46	-26.31	-1.67	3.82	0.09	1.55	1.13	-5.05	2.26	1.37	-0.02	-6.71	-0.55	-0.86	-0.94	13.52	-0.09	2.24	-0.39	-1.99	-0.77
161	15.44	0.18	-0.62	0.31	0.68	5.53	-1.22	-1.07	-1.03	-1.01	0.03	0.52	30.19	0.76	-0.42	5.2	-0.31	-1.89	1.81	0.48	-0.65	-1.65	1.56	-0.25	4.02	-1.86	-1.26	6.62	0.06	-0.68	5.2	1.53	1.19	-9.03	-1.78	4.44	-2.56	-0.01	-1.44	-0.77	1.86	-0.28	3.58	-1.91	3.08	-2.68	0.04	-0.58	-3.18
162	-1.04	-0.81	-1.02	2.69	1.36	1.14	0.37	-0.89	-0.96	0.15	-0.46	-0.74	0.14	-80.35	1.58	0.43	1.19	-0.4	4.08	-1.94	-1.28	6.6	-2.29	-0.04	-0.79	-1.39	1.52	-0.27	0.48	0.76	0.88	-0.08	-50.27	-0.54	2.51	-0.29	0.5	3.16	1.18	-3.64	-0.23	-0.78	-0.91	-0.96	-1.49	1.1	-0.32	-2.94	-0.71
163	-7.97	-1.12	3.19	1.43	0.29	0.89	-3.76	2.21	-3.13	2.78	1.46	-6.11	-1.71	-1.26	0	-9.56	0.47	0.82	-0.21	0.43	-23.74	-0.31	0.57	0.82	-13.31	1.98	0.13	1.31	0.82	1.08	0.96	0.99	1.02	-0.71	0.37	-0.39	-6.21	0.64	-0.43	-2.82	-0.75	-0.93	-0.97	-0.99	-0.99	56.03	1.95	0.02	0.81
164	-0.99	-1	-1	4.61	-0.15	0.57	-7.08	-1.57	4.15	0.09	1.58	-0.4	-2.14	0.54	-0.43	-0.75	0.17	-0.43	-0.72	-0.86	-0.93	-22.54	-0.97	2.96	-2.32	0.09	2.99	1.27	1.1	1.04	-0.04	19.6	-0.47	2.55	0.5	1.3	-2.04	0.22	-0.51	-0.78	-3.51	-1.1	-0.89	-0.98	-0.99	-1	-1.03	-1	0.31
165	-1.03	-1.01	4.98	-0.14	2.6	-0.38	-0.77	-1.95	1.32	-0.28	-0.7	0.21	-0.41	-0.71	99.01	-1.87	-1.29	-1.12	-0.15	-1.06	-0.95	-1.02	-1	-0.99	-1	-1	-1	-1	1.95	-0.25	3.54	-1.9	-1.26	-0.36	-1.11	0.37	-0.43	-0.74	-4.41	-0.87	-0.96	-0.98	14.33	0.08	-1.95	-1.2	4.79	0.15	-0.67
166	-8.44	-1.77	-1.28	-1.12	18.07	-2.12	0	-1.36	2.37	-2.56	2.85	-2.89	-0.05	1.52	0.74	-0.57	4.13	-0.27	-2.03	-0.73	-0.92	5.44	-2.15	-1.34	-1.14	-1.07	-0.15	-1.03	-1.01	6.75	-2.15	-1.35	-0.11	-0.89	3.51	-0.2	-2.23	-0.7	2.14	-2.34	-1.35	-1.14	-1.06	-1.03	-1.01	98.25	-2.02	-1.34	-1.14
167	6	1.62	1.22	0.18	1.1	-2.69	-0.35	-1.37	-1.09	5.05	-2.24	-0.12	-0.8	4.29	0.29	-1.9	2.21	-2.75	2.79	-2.94	-0.04	-0.76	0.3	-7.49	1.77	0.35	-0.71	-0.89	-0.95	-0.98	0.03	-0.49	130.15	-1.75	-1.25	-0.26	1.18	1.05	0.86	0.98	1.02	0.99	-2.29	-1.3	-0.44	0.79	-3.54	-1.43	4.7
168	-0.02	-0.88	0.32	-0.42	-5.84	-1.25	-1.08	-0.73	-1.04	-0.97	1.76	-0.27	-2.56	0.51	0.82	-0.2	-7.85	-0.62	2.46	1.3	-0.11	-0.6	-0.81	0.12	38.48	-1.46	-0.55	-1.15	2.28	0.41	1.31	1.08	-5.1	2.23	0.12	-0.75	0.31	-0.41	15.49	1.61	-3.86	-1.55	5.15	-0.02	-2.45	0.42	1.87	1.15	-0.2
169	-0.51	-0.76	194.13	1.87	-0.04	4.14	1.35	0.55	0.92	-4	-0.27	-0.79	-1.49	1.44	-2.8	-0.27	0.67	1.7	1.1	1.04	-0.1	-8.67	-0.58	2.42	-2.22	-1.33	0.05	-0.52	-0.77	-0.89	-6.62	0.93	-2.96	2.3	0.21	-0.71	4.26	-2.09	-0.23	-0.82	-1.32	1.5	0.65	0.92	1.15	-1.46	-0.68	-0.93	0.24
170	-1.31	-1.09	6.23	-0.1	-2.21	-0.67	-1.21	-1.05	-0.91	-1.02	2.42	0.41	1.32	0.85	1.08	-0.48	3.95	-0.29	-0.74	-0.88	-0.95	36.43	1.9	-0.02	-4.05	-0.58	-1.33	-0.87	-1.07	1.98	0.5	1.25	1.06	-0.17	-0.62	-5.14	-1.17	-0.82	1.57	-0.29	3.87	-1.89	3.12	-2.67	-0.08	0.74	0.9	-10.29	-1.73
171	-0.9	0.14	-0.45	-0.73	-0.87	-13.13	-0.93	-0.98	6.89	1.66	-4.42	-0.04	1.67	-0.38	-2.17	-0.75	2.23	-2.34	0.13	2.83	-0.47	-1.74	-1.13	-1.05	9.32	-2.13	-0.07	0.77	0.91	-0.14	-9.62	-1.37	-1.13	-0.59	-0.96	-1.06	-1.01	-1	-1	-0.98	-1	-1	1.62	-2.62	-1.38	-1.15	11.31	0.03	1.82
172	1.06	0.95	-0.57	0.39	-0.38	-0.7	37.18	0.17	-0.62	-2.12	1.46	0.65	-1.65	2.48	0.3	1.36	0.82	1.09	-0.48	0.41	0.73	-0.17	-0.59	-20.02	1.22	1.07	-7.13	-1.69	-0.11	-0.84	-0.94	0.14	-0.46	-11.48	-1.25	3.36	-2.41	-1.39	0.03	-0.53	-0.77	0.13	-58.03	0.43	-0.52	-2.46	-1.16	-0.79	-0.96
173	-2	-0.83	-1.13	-0.95	-0.99	-1.03	-1	3.77	-0.17	2.8	1.3	-4.43	-0.14	-1.57	-1.13	4.96	-0.11	-2.26	1.85	-0.19	-2.87	1.69	1.21	-6.46	-1.69	0.02	-0.55	-0.79	-0.9	70	-1.96	-1.32	-1.14	-0.06	-0.94	-1.06	-1.01	-1	9.47	-2.11	-1.34	-1.15	-0.09	-1.07	-1.02	-1.01	-1	-1	58.96
174	-9.14	-0.06	-0.71	0.28	-9.01	-0.41	-1.52	-1.11	-0.81	-1.04	2.41	-2.43	-1.37	5.95	-2.34	-1.4	-0.03	-1.16	2.62	1.36	-5.25	-0.08	1.75	0.69	0.92	1.17	0.97	-2.42	2.4	0.23	-0.7	-0.88	10.22	-2.04	3.56	0.05	1.55	1.13	-5.12	-1.6	4.67	-2.48	-0.03	-1.42	2.3	0.37	-0.65	4.34	-2.06
175	-0.8	-1.37	-1.05	3.92	1.5	0.24	-0.79	-1.31	1.58	0.61	-1.69	-1.18	-0.63	-0.95	3.7	-0.19	-2.25	-1.21	4.29	-0.12	0.58	-0.3	-7.33	1.44	0.6	1.14	-0.42	-0.77	-2.25	-0.89	-0.97	6.32	0.17	-0.65	-0.85	-0.93	-1.89	-1.03	-1.01	-0.97	-1	-1	-1	2.28	-2.44	-1.37	-0.23	-0.89	-1.15
176	-0.54	-6.66	-1.2	-1.07	-1.03	-1.01	-0.78	-0.99	-1.01	-1	-1	9.56	-2.1	0.03	0.59	-0.26	-0.64	-0.83	-11.05	-1.09	-0.91	1.63	1.17	1.07	-12.2	2.12	0.04	1.35	1.09	-5.5	-1.62	-1.23	-1.1	18.87	1.89	1.31	0	-8.44	-1.42	-1.14	0.07	7.97	-0.5	-1.56	-1.11	-0.83	0.71	-3.51	0.24
177	2.48	-3	-0.07	-1.48	-0.76	-1.12	-1.03	-1.01	-0.94	1.18	0.85	1.06	0.97	0.99	-0.21	0.45	-16.57	1.78	-3.56	2.61	0.06	0.77	0.91	1.43	0.96	0.99	-0.16	8.4	1.47	1.16	1.07	0.46	-0.92	-1.09	-0.97	-1.02	-0.99	-1	-1	-1	0.09	0.57	-0.23	-36.67	0.61	-0.46	-0.77	-0.89	29.7
178	0.01	-0.76	-0.9	10.26	-2.05	3.57	0.04	1.55	1.13	-0.15	-0.62	0.23	0.62	-75.48	-1.79	-0.2	-0.84	0.29	-0.42	-0.72	35.94	-1.89	0.05	-4.06	0.43	-2.84	-0.49	-1.33	-0.86	-1.08	-0.96	-0.99	-1	0.09	0.57	-0.23	59.31	-1.63	3.58	-2.55	0.04	-0.58	9.5	0.28	1.62	-0.44	-1.97	-1.15	0.2
179	0.81	-0.31	-3.84	-0.69	0.47	-4.9	-0.38	-1.47	1.98	1.26	1.1	-0.04	-12.01	-0.54	-1.42	1.85	0.5	1.23	1.06	0.88	-0.73	-1.37	-0.9	-0.97	-1.06	-0.99	-1	-1	-1	26.79	1.9	-4.11	-0.01	1.62	0.72	-0.56	4.2	-0.27	0.53	-0.32	-0.68	-6.8	0.8	1.21	-0.57	3.58	1.41	-0.1	5.33
180	-0.16	11.05	0.45	0.82	0.93	-13.72	-1.78	0.03	4.18	1.33	1.12	1.05	1.02	-35.65	-0.02	1.96	0.67	-1.99	-0.55	1.81	-0.31	-0.72	9.54	-1.97	0.07	-0.55	-0.79	-3.87	-0.9	-0.97	-1.09	0.76	-0.36	-3.28	-1.22	3.77	0.21	1.5	0.78	1.12	1.03	-5	2.21	1.36	1.15	1.07	-27.25	0	0.66
181	-0.42	0.6	-4.61	-0.34	-1.48	-1.11	-0.8	-0.97	0.27	-0.44	0.32	-0.36	-25.37	-0.68	2.64	0.44	-1.86	-0.61	-0.9	0.24	-7.3	1.74	1.23	-7.02	-1.72	-1.26	9.19	-2.24	-1.38	-0.01	-0.88	-0.96	-1.16	1.26	-2.82	-0.3	1.74	-0.34	-0.74	9.47	-1.97	3.51	1.54	0.07	1.21	0.86	-0.58	3.9	-2.05
182	-1.6	0.08	-0.53	12.84	0.28	-0.59	5.42	-1.98	-1.3	-0.25	0.85	-3.45	-1.43	-1.16	-0.33	-0.94	-0.98	-1.07	-0.99	0.39	-0.42	-4.6	1.42	-3.1	-1.44	-0.23	-1.17	-0.88	0.57	-3.89	-0.38	0.6	-4.83	2.01	-3.24	2.7	0.06	-0.74	-0.9	10.29	1.73	-0.04	0.55	-0.27	-0.65	-12.97	0.8	1.2	1.04
183	-4.92	0.11	-2.59	-1.27	-0.59	-0.93	3.89	0.28	-0.64	0.33	4.81	1.27	-0.21	0.48	-0.31	-12.28	-1.32	-1.11	-1.05	0.04	-17.14	1.57	0.47	1.19	0.89	-1.87	2.5	0.27	0.82	0.93	-0.12	0.46	-34.76	-0.28	2.23	-2.11	-0.34	1.61	-0.33	-2.37	0.53	0.83	-7.91	2.04	-3.46	-0.06	0.72	0.89	0.95
184	1.39	-3.29	-1.47	-1.18	10.54	-2.18	-0.02	0.78	0.91	0.96	0.98	-0.03	-0.52	-42.65	-1.24	-1.08	-1.03	15.33	-0.04	2.18	1.22	-4.59	0.1	-2.62	-1.27	0.15	-0.49	14.45	1.64	1.22	1.1	1.04	-33.39	-0.01	-0.68	-1.93	-0.86	-0.96	-1.11	-0.98	-1.01	1.8	1.21	0.55	1.09	0.94	1.03	-0.47	4.09
185	-2.86	1.63	0.53	-1.61	2.45	-2.63	0.08	-3.19	-0.57	2.12	1.25	-5.11	-0.12	1.78	-0.37	-2.16	1.68	1.2	0.53	0.94	-3.61	2.25	-3.11	-1.49	-0.08	1.23	0.84	0.96	0.99	-0.1	-10.26	0.52	1.52	-0.51	-1.79	-1.13	-1.05	-1.02	-1.01	-0.81	0.96	-3.06	2.31	-0.09	0.55	-0.29	0.38	16.29	-0.67
186	1.11	1.05	-0.04	0.5	0.75	-0.13	-120.4	-1.43	3.45	-0.11	0.57	-7.8	1.91	-0.09	3.9	0.54	-2.17	-0.54	-0.88	4.97	0.24	-0.63	0.32	0.69	5	-1.23	-0.79	-1.07	2.22	-0.23	3.36	-1.9	-0.36	0.69	1.56	0.88	0.96	1.08	0.99	1	-5.96	-0.17	-1.62	2.05	0.42	1.28	1.07	1.03	-0.08
187	1.22	0.56	-0.78	-1.31	0.6	-3.44	2.1	-0.11	0.54	0.79	-0.14	0.44	-0.29	137.17	0.36	0.79	0.91	0.96	-30.22	-1.89	4.08	-0.01	-2.62	-1.26	-1.1	0.07	9.25	-1.55	0.18	3.3	-1.65	-1.2	6.57	0.08	1.69	-2.07	-0.4	1.66	0.66	1.17	-0.46	3.92	0.42	-0.58	-0.83	-0.92	-0.96	-0.98	-0.99
188	0.54	0.78	0.89	0.95	-135.45	1.98	-0.01	0.57	-11.88	-1.64	0.08	-0.53	-4.54	0.69	0.89	0.95	0.98	-0.04	35.34	-0.47	-0.82	6.58	1.61	-4.35	-0.06	-1.6	-1.14	-1.06	-1.03	22.28	-2.06	-1.34	-1.15	-0.03	0.94	1.07	1.01	0.98	-0.68	-0.88	8.43	-2.06	0.05	0.6	-11.03	1.89	-0.08	-3.52	-0.61
189	0.97	-0.06	26.03	-0.46	2.52	0.51	0.86	1.3	-0.69	-1.42	-0.89	-0.97	0.19	0.63	5.53	1.17	-3.34	-1.45	-0.26	-1.17	-1.05	-1.02	-0.88	-1.01	2.73	-0.21	-2.37	1.75	1.22	-6.28	2.26	1.38	-0.01	7.03	-0.46	-0.81	7	0.21	0.76	0.9	-0.12	0.46	-41.39	-0.28	-0.76	6.17	-2.04	3.36	0.07
190	0.34	12.08	-1.38	-0.64	-1.12	-1.03	-1.01	-0.93	0.86	1.16	1.03	-0.23	-4.25	-0.65	-1.28	-0.89	-1.06	-0.97	-0.99	0.2	-0.45	-0.74	-7.08	-1.12	3.21	-2.37	-0.17	1.53	0.72	-1.84	-0.57	-1.21	-1.05	5.11	0.18	1.59	-2.06	2.68	-2.76	-1.44	0.02	5.95	1.38	0.55	1.13	-0.41	-2.34	-1.18	-0.76
191	-0.02	0.59	3.2	-0.69	-1.36	-0.89	-1.07	-0.97	-0.99	5.1	0.2	-0.65	-1.86	0.64	-3.19	-0.4	1.91	1.21	-5.14	0.09	-2.55	-0.6	-0.89	5.37	0.22	1.57	0.77	-0.54	0.38	-0.37	-8.19	-1.28	3.47	0.22	1.48	-2.11	0.2	0.68	0.85	2.64	0.93	-0.37	-0.73	0.19	-0.42	43.33	0.3	1.68	-0.46
192	0.73	1.44	-0.61	-0.85	8.32	0.18	-0.63	-1.96	-0.85	2.4	-2.35	2.87	1.45	-0.02	-5.77	-0.56	-0.86	-1.37	-0.94	0.41	-4.57	1.92	1.28	-6.7	2.28	-3.46	2.78	0	3.12	0.59	-2.15	-0.53	-0.88	4.94	1.55	-0.06	-0.59	-0.8	33.63	1.83	1.28	-0.02	-0.54	-8.09	-1.21	3.35	1.46	0.25	-0.8
193	-0.2	-0.74	-0.89	13.85	0.12	-1.99	2.08	1.29	-5.95	2.31	1.39	-0.01	-0.54	-6.86	-1.2	-0.78	0.65	-3.7	-0.37	-1.43	-1.1	-0.82	1.39	1.11	-0.13	-0.6	-6.08	1.27	0.75	0.95	0.98	0.99	1.09	1	1	-6.64	-0.15	0.65	-0.31	8.96	-0.34	-0.77	6.85	-2.03	-0.18	1.46	1.12	-0.14	0.48
194	0.5	12.91	0.75	0.92	0.97	-0.08	-0.56	48.28	-0.23	-0.74	-1.8	1.39	-2.87	-0.27	1.71	-0.34	3.61	0.47	-0.57	-0.82	-2.04	-0.92	-1.07	1.76	-0.26	0.49	-8.9	0.27	1.85	1.16	-0.18	5.94	0.47	1.43	0.84	-2.05	-1.25	-0.51	-1.1	2.49	-0.21	3.21	-1.9	-0.37	-0.86	-1.26	0.66	-0.39	-3.37
195	-1.37	6.67	-2.33	3.47	0.01	1.55	1.13	-0.15	-5.16	1.57	-3.17	-1.46	5.3	-0.03	-2.4	-0.64	-0.9	5.4	0.22	-0.64	-1.9	-1.11	0.23	3.82	-0.53	-1.58	-1.11	-0.83	-1.04	2.38	-0.22	3.27	1.34	-4.33	2.38	-0.04	3.4	-1.78	-1.23	6.53	0.07	-0.68	-0.87	0.14	-0.45	-0.73	0.14	96.11	1.42
196	0.67	0.88	0.95	-0.08	-16.58	1.5	-0.18	4.42	1.39	-0.14	0.5	-0.29	-0.66	-0.83	-0.92	-0.96	-0.98	-13.27	0.99	1	-6.99	-0.14	0.65	-0.31	-0.68	23.23	0.19	-0.61	-0.84	-2.11	1.22	1.07	-6.7	0.1	2.18	-0.43	0.46	-6.99	-1.53	-1.19	8.52	-2.21	-0.04	-1.37	2.34	-0.19	0.53	3.31	-0.66
197	-1.32	-0.76	-1.1	2.17	1.28	1.11	-11.34	-1.81	-1.28	-0.04	-0.9	-1.12	1.6	-2.66	-0.27	0.67	0.87	0.94	-0.07	-22.84	-0.55	-0.85	-0.94	-1.44	-0.97	0.37	-4.79	1.89	1.27	-0.05	-0.56	-6.74	-1.2	-0.79	0.65	0.87	-0.16	-8.97	-1.36	-0.6	-1.12	-1.03	-1.01	12	0.08	0.71	-0.28	-5.64	-0.67
198	1.04	1.02	-104.04	2.02	0	-1.34	0.36	-0.44	-0.75	-3.99	0.81	-0.38	5.37	-1.87	0.12	-3.89	-0.53	2.15	1.26	-0.12	0.5	-0.29	-0.65	-16.24	1.19	-3.15	-0.27	-0.8	-1.43	1.45	0.67	-0.63	-0.85	-1.68	-1.06	-0.93	-1.02	2.27	-0.23	3.32	-1.91	3.05	-2.68	0.04	-0.58	9.2	1.61	-4.07	-0.08
199	0.19	1.58	1.13	-4.87	0.11	-0.59	7.13	1.57	1.2	-0.04	-0.55	-8.62	0.74	1.28	-1.73	-0.55	0.63	-0.35	0.39	7.5	0.71	-0.45	0.38	-0.36	-0.69	0.17	0.59	-0.21	-194.31	-0.61	-0.87	0.2	-9.38	-0.44	2.27	-0.31	-2.18	-0.73	2.2	-0.27	-0.71	9.02	0.23	-2.03	-1.22	0.14	-0.49	0.29	-0.37
200	-0.74	-0.87	-0.94	-8.81	1.04	0.96	-0.61	-1.66	1.61	-0.25	0.49	-9.53	0.27	0.75	-0.24	-6.8	1.48	-3.21	-1.46	0.05	-5.64	1.67	0.44	1.21	-2.26	2.52	-2.82	-1.45	-0.1	-1.18	2.55	1.35	1.14	-10.94	2.16	-3.65	-0.01	-1.57	-0.74	-0.93	4.93	0.22	-0.64	4.99	0.32	-0.6	-0.84	-1.98	1.23
201	-0.1	-0.69	-1.95	1.41	1.12	0.68	-0.79	-1.27	-0.93	-1.05	-0.98	-0.99	5.12	1.58	1.21	1.09	-18.92	-0.01	-1.89	-1.19	-0.68	0.74	1.38	0.9	-0.46	-2.26	1.58	0.57	1.17	-2.2	2.52	1.38	-5.83	-0.04	-0.72	-1.69	1.46	-0.26	-2.83	-0.69	-0.91	-1.23	-1.03	-1.01	-1	-0.96	1.11	0.9	0.98
202	10.42	1.46	0.49	0.9	-0.27	-4.08	0.56	0.84	1.54	1.05	0.93	-0.65	0.37	0.72	3.59	-0.79	0.39	-5.44	0.32	1.87	-0.48	-0.8	0.2	-12.07	-1.51	0.14	-0.51	-0.77	29	-1.92	-0.13	-0.82	0.3	-0.42	-0.72	0.16	-0.43	-49.78	-1.28	-1.09	0.1	-0.49	-8.76	-0.75	-1.23	-0.92	-1.05	-0.98	0.5
203	-0.31	14.28	0.38	1.57	0.8	-2.05	2.41	-2.77	2.85	-0.03	3.08	0.59	1.3	0.88	1.07	1.02	1.01	-0.09	-10.85	-1.4	3.61	-2.45	-1.4	0.02	-0.53	19.25	0.26	-0.59	-0.83	0.15	0.59	0.8	-109.99	-1.88	-1.29	7.96	-0.01	0.64	-6.83	-0.28	2.03	0.6	1.22	-2.04	2.57	-0.11	-2.76	-0.65	0.52
204	-1.22	0.25	-0.46	-0.75	-0.88	-0.94	-4.89	-0.97	-1.03	1.68	0.59	0.9	0.96	-10.46	2.08	0.09	0.81	-0.3	6.83	0.42	-0.56	5.15	0.34	-2.02	-1.23	0.13	-0.49	0.29	0.65	0.83	-0.09	0.46	-520.22	0.27	0.76	-0.25	-6.28	-0.65	0.47	-5.08	-1.48	0.1	-4.99	-1.39	0.15	-0.5	-5	-0.76	0.43
205	-0.61	-5.89	-1.17	-1.06	-0.81	1.25	0.81	1.08	-0.45	-2.17	-0.78	-0.93	-0.97	-1.16	-0.99	0.37	2.72	-0.56	-1.58	-0.84	-1.1	-1.02	-0.96	-0.99	0.26	-5.85	-1.45	-0.44	-0.9	-1.16	-1.03	4	-2.26	-0.16	-0.81	0.29	-7.08	-0.42	-1.49	0.47	1.93	-0.55	-1.65	-0.83	-1.11	-0.95	0.49	-4.1	-1.43
206	1.13	1.02	-0.27	5.63	1.45	1.16	0.44	0.94	-0.31	-0.7	0.2	-0.42	-21.44	-0.71	-0.9	0.19	6.61	-0.55	-1.51	0.52	1.77	-0.56	-1.66	-1.11	-0.83	1.46	-0.3	-2.64	-0.71	-0.91	-1.21	1.37	0.72	-1.69	0.29	-0.48	-3.73	0.65	-2.94	-1.36	-1.14	-1.06	-0.42	0.93	-3.13	2.29	1.36	-0.04	0.52
207	1.13	-0.35	-0.73	-0.87	-2.69	1.13	0.88	-1.65	-1.18	-1.07	-1.03	-0.61	-1.02	-1.01	6.71	0.15	-0.65	-1.88	-0.85	2.4	-2.36	-1.36	5.98	-0.03	0.62	-7.1	-1.58	4.18	-0.05	-2.49	-0.64	-0.9	5.46	0.22	0.77	0.9	0.96	-0.06	29.42	-0.46	2.52	-0.31	0.5	3.16	-1.43	-0.64	-0.92	0.25	-6.64
208	-1.23	-1.05	-0.9	-1.02	2.42	-2.42	-0.22	-0.81	4.54	-2.13	0.08	-0.55	10.07	1.62	-0.09	-0.6	-0.81	-4.03	0.86	-2.97	-0.37	-1.38	-1.09	-1.04	-0.83	-1.02	2.7	1.36	-5.12	2.36	1.4	-0.01	-0.54	0.26	0.64	-87.92	0.19	1.83	-0.44	3.39	1.38	-4.48	-1.59	-0.11	1.28	-2.52	-0.35	-1.35	-1.09
209	0.96	-0.14	10.2	-1.65	-0.41	1.51	1.14	1.06	-11.96	-0.06	1.91	-2.07	-1.29	0.07	0.58	-0.24	0.39	-69.69	-1.67	0.1	0.61	3.73	1.16	-0.25	0.46	0.75	-0.15	-29.03	1.45	0.57	-1.53	-1.14	-1.06	0.06	-13.45	1.59	0.46	-0.7	-1.51	0.61	0.85	-0.18	0.44	-27.88	-0.3	-0.77	0.25	0.65	-25.07
210	-0.22	-1.17	-0.88	0.57	-3.89	-1.43	0.1	-0.51	-0.77	33.61	-1.91	-1.3	-1.13	-1.06	-0.13	-0.97	-0.99	-1	-1.03	-1	3.26	1.43	1.16	0.31	1.07	1.02	1.01	0.94	1	1	1	-0.45	0.41	0.73	-0.17	30.2	-0.41	-1.61	1.85	1.23	-5.94	-1.67	4.65	-2.51	-0.02	0.76	0.91	1.44	0.96
211	-1.77	-0.89	-0.97	6.03	-2.15	-0.13	0.75	0.9	-0.14	0.46	0.73	-76.88	-1.84	3.9	1.58	1.22	0	-10.58	0.48	1.57	-0.51	0.42	0.74	-0.17	-17.56	1.45	1.15	0.57	1.06	-0.37	4.5	-0.32	-1.9	0.49	-3.3	0.29	2.05	-1.77	-0.49	0.66	-4.08	-1.46	-1.17	-1.08	-1.04	-1.02	-1.01	-0.35	-1
212	0.78	6.62	0.89	-2.82	-1.37	-1.14	-1.06	-1.03	42.56	1.95	-4.09	2.64	-3.21	-1.53	5.81	0	-2.42	1.89	-0.18	-0.66	10.36	0.24	-0.61	0.32	-0.39	-0.7	50.01	-0.16	-0.72	6.26	0.26	-0.62	5.14	1.51	-0.09	-4.33	1.64	-3.13	2.58	0.1	-0.73	4.36	1.49	-0.08	0.52	-14.15	-0.28	-0.77	0.25
213	2.22	-0.15	-0.66	-0.84	-2.8	0.85	-0.37	-0.73	13.66	0.19	-2.06	-1.22	-1.09	-1.04	-0.62	0.93	1.08	1.02	1.01	0.98	1	1	-0.13	-0.59	0.23	27.53	-0.6	-1.41	1.79	-2.69	0.12	0.65	-0.25	-8.95	-1.33	0.2	-0.48	-0.76	28.62	1.8	1.27	-0.02	0.52	0.77	0.89	-123.55	1.95	0.06	-0.79
214	-0.82	-1.31	-1.05	-0.93	-1.02	2.33	-2.44	-1.37	-0.23	0.83	0.94	-0.14	0.46	-27.42	-1.67	3.82	-2.55	0.03	3.16	0.6	0.88	0.95	-0.1	15.14	1.49	-0.15	-3.68	-0.63	-0.89	-1.29	-1.04	-1.01	-0.95	0.81	0.93	-0.16	0.46	-0.29	0.36	0.68	-240.78	1.85	1.28	-0.02	-0.54	0.25	-39.7	-1.6	-0.38
215	-3.43	-1.45	-0.3	0.79	0.92	0.96	0.98	1.31	1.01	1	0.99	1	1	1	-17.22	2.06	-3.74	-1.57	5.41	-2.45	0	1.42	1.11	0.77	-1.34	-0.75	-1.1	-1.03	-0.94	-0.99	3.76	-0.18	2.8	1.3	1.11	1.05	-19.38	-0.03	-0.69	-0.87	-0.94	28.59	1.88	-0.02	4.2	-1.72	-1.22	-0.44	-1.09
216	-0.86	21.11	-1.98	-1.32	-0.1	0.87	0.95	-8.03	-0.14	1.92	-0.37	3.41	-1.97	-1.28	-0.32	0.83	-0.33	-3.46	-1.24	0.2	-0.47	0.31	12.72	1.32	1.11	0.66	0.96	-0.29	0.43	5.6	-1.38	-0.66	-0.93	-1.12	-1.02	-0.97	0.67	0.87	0.94	0.97	0.99	-0.02	-0.51	-78.89	-1.24	3.26	-2.41	-0.15	-1.39
217	0.03	1.73	0.71	-0.55	-0.82	-1.95	0.78	-3.09	2.22	1.34	0.24	0.9	1.14	1.02	-0.24	0.45	-14.26	0.28	-0.56	-0.81	14.41	1.75	-4.1	-0.05	-0.74	4.89	0.29	0.79	0.91	-12.34	-1.76	-1.27	-1.12	17.13	-2.12	-0.01	0.79	1.36	-0.63	-0.86	-0.94	-1.53	-1.03	-0.97	-1.01	0.45	-4.23	-1.43	-1.16
218	5.21	0.39	1.47	1.1	-0.18	-4.75	-1.31	-0.63	-1.11	2.33	-0.22	-2.47	-1.22	-0.69	-1.08	-0.95	-0.99	0.22	0.65	-0.21	-18.21	-0.62	-0.87	-0.95	-0.97	-0.99	-1.37	0.96	-3.03	2.31	0.21	1.36	-2.24	2.58	-2.81	-1.45	5.89	-2.38	-1.41	0	-0.54	-0.78	47.97	0.13	1.84	1.17	-0.16	0.48	-15.39
219	1.26	1.08	0.81	0.98	-0.28	0.44	5.7	-1.38	-1.12	0.1	-8.25	-0.49	2.3	-0.3	-0.73	-0.88	-0.94	-2.2	1.08	0.93	1.02	1.01	-0.18	-5.39	0.54	-0.46	0.36	-0.36	-0.69	-11.48	1.18	-3.12	-1.43	-1.17	-1.07	-0.28	0.94	0.98	-7.33	2.13	-3.46	-0.04	0.72	-4.66	-0.3	-1.51	-0.79	1.99	0.53
220	1.48	1.19	-11.53	0.01	-0.65	-0.85	15.31	-1.99	-0.12	0.77	-4.04	0.22	-0.55	0.31	0.68	-0.18	0.42	46.25	1.29	-0.23	-3.32	1.61	-3.03	-0.2	0.68	-4.57	-1.49	4.44	-2.45	3.25	0.02	-0.74	-1.55	0.64	-0.4	-0.73	0.18	-0.43	0.3	0.65	0.83	54.05	0.91	0.97	-0.16	0.46	-0.29	-22.87	-1.34
221	1.53	0.5	-0.69	-0.88	-0.95	20.03	1.84	-0.02	-4.12	1.69	0.45	-0.68	-1.57	-1.09	-1.03	0.1	-10.63	0.43	1.63	1.12	-0.19	0.47	-0.3	-14.93	1.39	-3.28	0.13	2.47	0.66	0.9	0.96	-0.1	14.72	1.49	0.47	-0.71	-1.47	-0.89	0.45	-4.44	1.95	-3.19	0.07	2.69	-0.44	-1.8	-0.79	2.18	-0.26
222	-0.89	-1.09	-1.02	-1.01	-0.97	0.84	-3.2	2.24	0.22	1.34	-2.24	-1.31	-0.4	-1.12	-0.91	1.79	0.57	-1.75	2.41	0.31	-0.67	-0.87	0.15	10.37	0.59	0.87	1.37	-1.36	0.29	-0.46	-0.75	-4.27	-0.88	-0.96	-0.98	-0.99	0.04	-0.49	91.61	-0.26	0.58	2.28	-0.64	-0.87	-1.46	-0.94	2.56	0.4	0.84
223	-0.87	0.07	-150.75	-1.53	-0.47	1.49	1.13	-5.7	-1.63	-1.23	-0.13	-1.1	-0.92	-1.03	2.15	-0.24	0.51	0.78	0.89	-0.07	-0.54	-43.6	-1.23	-1.08	-1.03	-1.02	-0.77	-1.01	-1	-0.99	0.77	-3.3	-0.36	-0.82	-1.41	-0.93	-1.05	-0.98	2.09	1.27	0.48	-1.3	-1.09	-1.04	12.9	-2.1	-1.35	-0.05	1.16
224	2.62	-1.95	0.16	2.93	-1.7	-1.21	0.08	-0.5	20.37	1.67	-0.09	-0.61	0.25	0.64	12.73	-0.8	-0.93	-1.21	-1.02	-0.97	-1.01	-0.99	-1	4.75	-2.21	-1.35	6.67	1.73	-0.01	0.56	0.79	-32.79	0.12	1.93	1.18	-0.16	0.48	-15.16	1.8	1.26	0.27	1.11	0.92	0.98	1.03	-1.44	-0.69	-1.13	0.44
225	-32.07	-0.02	-0.68	-0.86	-1.92	-1.06	-1.02	7.61	-2.14	-0.1	-1.35	0.38	2.32	1.18	0.75	-0.7	0.36	3.6	-1.5	-0.59	1.6	0.66	-0.6	-1.78	-1.11	-1.04	-0.84	-1.02	-1.01	-0.99	-1	0.28	-0.44	0.32	-24.2	0.34	0.78	-0.24	-6.52	1.49	-0.21	-0.66	-0.84	-3.2	-0.92	-0.98	-0.99	-1.07	-1
226	1.11	-3.54	2.33	1.37	-6.36	-1.71	-1.26	-1.11	-0.03	-1.05	-1.02	-0.95	0.77	-3.31	0.23	-0.53	-0.79	17.52	-0.14	0.61	0.83	2.25	-1.21	-0.82	0.62	-0.37	-0.72	-3.79	-0.87	-0.96	-0.98	-0.99	29.47	-0.04	-2.03	-0.67	-1.2	-1.05	-1.02	-0.91	-1.01	-0.99	1.74	-2.57	-0.27	-0.81	4.69	-2.12	0.08
227	0.06	-0.69	0.3	5.07	-1.48	0.21	3.14	1.25	1.09	0.67	-1.2	-1.06	-0.84	1.3	1.09	1.04	-0.06	14.83	1.48	0.49	-0.71	-0.89	-1.47	0.79	1.26	0.92	-0.46	-0.78	-0.9	23.88	1.84	0.09	1.29	1.08	-0.15	-0.61	0.23	-31.42	-1.58	-1.2	0.06	-0.51	24.08	-1.79	-0.25	0.74	-3.95	-1.46	0.08
228	275.09	-0.21	-1.8	-1.16	-0.74	1.4	-2.64	-0.31	-1.38	-1.09	-1.04	11.02	1.78	-0.02	-0.57	0.26	-0.39	-0.7	-0.85	-21.77	-1.07	0.31	-4.94	-0.44	0.56	-4.99	1.98	-0.1	3.77	0.54	0.86	1.35	0.94	-0.42	-0.76	11.54	1.7	1.25	0.19	1.11	-2.67	-1.36	-1.14	-1.06	-1.03	-1.01	0	-0.5	265.95
229	-1.04	-0.93	1.47	1.13	-6.01	-0.12	1.83	-0.37	-2.14	1.68	-0.22	3.92	-1.85	3.12	-2.66	3.03	0.04	-1.53	0.37	-3.72	-1.39	4.35	-2.41	-0.08	0.75	0.9	-10	2.05	-3.56	-1.55	5.45	-2.44	0	-3.39	-0.59	-0.88	5.66	-2.12	3.33	-2.73	0.02	3.07	-0.44	-0.79	7.75	1.64	-0.06	4.68	0.54
230	-2.22	2.43	-2.82	-0.12	-1.45	0.39	2.21	1.17	1.06	-8.85	-1.74	0.03	-0.55	13.31	-1.85	-1.27	-1.12	-1.05	-0.24	-1.03	-1.01	-1	-1	-0.98	0.94	0.98	-0.15	0.46	-0.29	0.36	42.4	-0.67	-0.89	0.19	-0.45	22.85	1.66	1.22	-7.96	2.23	-3.54	-1.56	-1.22	-1.1	-0.01	0.96	0.99	-7.33	-0.14
231	-1.27	7.61	-0.02	-2.26	-0.65	2.06	-2.34	2.78	0.14	0.78	1.44	-0.65	3.31	0.39	-0.61	-0.84	11.33	1.73	0.16	0.84	-0.3	-3.95	-0.69	-1.26	-1.06	-0.9	-0.99	-1.02	-1	4.03	1.5	0.25	1.19	1.05	0.87	-0.76	-0.91	-0.96	-1.33	0.88	-3.09	2.27	1.35	-0.04	0.52	-0.27	-19.19	0.62	0.87
232	-0.77	0.25	5.79	1.3	-3.63	2.41	1.39	-0.02	-6.36	-1.38	-1.13	-0.55	-0.95	0.3	0.69	-0.2	-0.61	-0.81	130.07	1.89	1.3	-7.95	-1.77	4.55	0	0.62	-0.28	12.81	-1.71	-1.23	7.27	-2.25	-0.04	0.77	0.91	0.96	0.98	-0.03	0.49	-0.26	-132.44	0.63	-0.46	-0.77	-2.64	0.79	-0.38	-0.73	0.19
233	-0.66	0.38	-0.39	-0.71	-0.86	-6.43	0.91	-0.36	0.42	-0.34	-11.06	1.38	0.64	1.13	1.03	1.01	-0.08	0.48	0.75	-0.14	0.44	0.72	-698.76	-0.14	-1.86	0.43	0.78	-0.2	12.62	0.43	0.82	-0.23	9.16	0.43	-0.55	5.26	-1.96	3.27	-2.69	0.03	-0.58	0.28	9.29	1.32	1.11	1.05	-0.04	0.5	0.75
234	1.58	1.14	0.73	-1.36	2.67	-2.52	0.08	0.63	-9.45	1.92	-3.48	0.05	0.63	0.83	0.92	0.96	-85.04	1.99	-0.01	0.57	-0.27	19.8	-1.68	3.51	-2.57	-0.07	1.49	0.74	1.13	-0.47	-2.07	-0.79	-0.94	5.71	0.2	-0.64	-0.85	-1.89	-0.93	-1.06	-0.98	-1.01	0.52	-0.4	7.79	-1.82	0.11	0.63	-0.25
235	4.9	-0.69	2.89	1.36	-4.82	2.37	-0.03	-0.6	10.14	0.26	-0.6	-2.09	-1.13	-1.05	0.1	8.41	-1.54	0.18	3.28	-0.5	0.46	0.76	-0.17	0.43	-52.33	-1.69	0.1	-0.53	-0.78	28.09	1.81	-0.04	-3.99	0.46	-0.48	6.24	-1.89	-1.28	-0.28	-1.12	0.36	2.6	1.2	0.73	1.07	0.95	-0.55	3.89	-0.27
236	-0.58	-0.86	-1.4	-0.94	-0.98	6.05	-2.16	-1.35	-0.13	-0.89	0.31	0.7	3.52	0.86	0.95	1.13	1.01	0.98	1	-0.24	-4.1	-1.28	-1.1	-1.04	17.07	-2.08	-0.04	-0.8	4.09	-2.15	-1.33	-0.21	-0.9	-1.14	-1.02	-1.01	0.11	9.2	0.58	0.86	1.38	0.94	-2.49	-0.41	-1.33	-1.08	-0.84	0.73	-0.36
237	7.35	-0.48	-0.82	-0.92	-1.59	-0.96	-1.03	-1.01	-0.99	0.69	0.89	-0.16	0.45	11.25	1.25	1.09	0.73	0.97	-3.52	-1.45	0.07	-0.52	-0.77	35.58	-1.91	-0.13	-0.82	-0.93	-1.3	-1.03	-0.97	-0.99	-1	0.11	-11.35	-1.48	3.73	-2.48	0.04	0.61	3.14	1.15	1.05	-0.11	-7.85	-0.58	-1.37	-0.87	0.5
238	1.21	-0.14	6.2	1.43	-3.91	-1.54	-1.2	-0.14	-1.09	-1.03	-0.92	1.31	-2.75	-0.31	1.73	-2.29	-1.33	-0.34	1.26	-2.62	-1.37	5.31	0.07	-1.75	0.37	-0.46	-0.76	-0.88	-0.94	-3.52	-0.97	2.93	0.35	-0.63	0.33	-8.19	1.78	-0.12	0.53	-10.8	-0.29	2.13	1.24	1.09	0.59	1.04	0.97	1.01	0.99
239	0.39	-0.63	-0.85	-1.78	-1.06	-0.93	0.64	1.58	-0.58	0.41	0.74	3.34	-1.23	3.02	-2.43	-0.16	-0.8	-0.92	10.3	-2.06	-1.33	-0.11	-0.89	-1.14	-1.02	-0.96	-1.01	2.35	-2.43	2.85	-2.85	2.96	-0.01	0.59	0.82	-20.9	-0.13	2.04	-2.07	2.8	-0.09	0.57	3.09	-0.68	-0.89	-1.38	-1.04	-1.01	-1.01
240	-0.97	0.46	-0.4	-0.73	21.5	-0.16	2.25	-0.37	3.24	0.48	1.36	-0.46	-0.79	-2	-0.9	-0.97	-1.08	1.33	-2.77	2.5	-2.95	2.87	-2.99	-0.02	-1.49	-0.75	0.56	0.82	0.92	1.88	1.04	-0.3	-3.21	-1.24	-0.7	-1.08	-1.02	-0.95	1.35	0.74	-0.61	-0.85	-1.71	1.26	0.78	-0.62	-1.67	-0.85	-0.96
241	0.35	-0.6	-2	1.5	-0.25	-0.69	11.12	-1.93	-0.19	1.44	0.75	0.94	0.98	1.12	0.99	-0.38	-2.68	-0.74	-1.2	-1.04	-1.02	-1.01	0.04	21.42	1.45	0.53	1.15	-2.31	2.49	1.38	-5.89	2.35	0.03	1.4	1.1	-0.15	6.98	1.45	0.48	1.16	0.9	-1.84	0.27	-0.49	-3.61	1.41	-0.24	4.35	-1.84
242	-0.31	-0.68	-0.85	-0.93	-4.5	0.94	-0.35	-2.98	-0.72	-1.22	-1.05	4.65	-2.24	3.25	1.51	0.06	-1.23	2.56	-2.48	0.09	-0.56	0.29	-15.65	1.7	-3.49	-1.51	-0.12	-1.2	2.51	-2.48	2.89	-2.86	-0.05	0.74	0.9	-0.14	0.46	13.48	0.73	-2.66	-1.34	4.94	-2.36	-0.07	0.76	-0.31	7.14	-0.34	-0.77
243	-1.72	-0.15	-1.25	2.41	0.37	0.84	1.33	-0.67	3.33	0.38	-0.61	-0.84	-1.91	0.8	-0.37	5.56	-1.86	-1.26	-0.32	-0.92	3.54	-2.24	0.09	-0.55	-3.49	0.68	1.37	1.07	-4.31	-1.53	-1.2	-1.09	-0.21	0.94	1.06	1.01	1	0.98	-0.83	3.21	0.35	-1.85	-1.2	-1.08	-0.62	-1.04	-1.01	-0.97	0.76
244	0	-0.53	-0.77	52.72	-1.91	-1.3	-1.13	-1.06	-1.03	-0.12	-1.01	2.95	1.4	-0.08	0.52	0.77	-37.2	-1.82	-1.28	0.02	-0.52	0.26	24.44	-1.39	-1.13	-0.62	0.82	-3.35	-0.34	0.62	-4.7	0.25	-0.54	-0.8	-2.69	-0.91	0.39	-0.41	-4.88	0.64	1.41	-1.74	0.24	2.7	-1.67	-1.2	-0.51	-1.08	-0.94
245	1.14	0.74	1.06	1.02	0.96	1.01	1	1	-2.11	-1.27	5.42	-0.07	2.51	1.26	0.61	0.93	0.98	1.1	0.99	1	-0.16	-0.61	-6.26	0.76	-0.4	-0.74	-2.88	-0.88	2.67	-0.23	3.12	0.52	-0.56	0.36	-8.81	1.78	-3.4	-1.51	-1.2	0.01	-0.52	-11.06	-1.22	-0.76	-0.95	-0.98	-0.99	20.1	-0.05
246	43.75	0.33	-0.56	5.59	-1.96	0.1	3.29	1.28	1.1	1.05	-18	2.08	1.35	-7.56	0	-1.76	-1.17	-1.07	-1.03	0.03	21.61	-1.52	-0.5	-0.9	4.2	1.5	-4.65	0.05	-2.58	-1.26	0.15	-0.49	14.38	1.64	-0.09	-3.92	-0.61	-1.31	-1.07	-0.88	-0.98	-0.99	-1.03	-1	-1	0.63	-0.38	6.73	1.51
247	0.7	0.85	-0.08	-0.54	436.65	1.77	1.26	0.23	1.11	0.91	-1.75	-0.58	0.62	0.85	-10.03	-1.71	-1.25	-1.11	-0.16	-1.05	-1.02	0.15	6.61	0.6	1.35	1.07	0.87	1.03	0.98	1.01	1	1	1	-5.04	-0.2	-1.57	-1.13	4.88	-0.11	-2.27	-0.67	-0.91	0.22	-0.44	-0.73	-7.85	-1.13	-0.87	0.63
248	-0.41	0.49	-6.27	1.9	0.28	-0.72	-0.89	-1.49	1.25	1.08	0.79	-1.28	2.74	-2.48	0.08	0.63	2.94	-0.71	0.4	3.01	1.21	1.07	0.74	-1.22	0.32	2.77	0.71	-2.3	-0.48	1.83	-2.34	-1.34	-1.14	-1.06	-0.31	-1.03	-0.97	-1.01	-0.99	1.92	0.52	-1.75	-0.62	-1.19	-0.91	-1.05	-1.01	-1	-1
249	-1.16	-0.4	-0.94	0.31	-5.56	1.82	1.25	-0.06	0.51	7.54	0.76	-0.43	0.39	0.72	-25.84	0.16	-0.61	-2.24	-0.83	-1.13	-1.03	4.61	-0.14	-2.23	-0.68	-0.91	5.43	-2.14	-0.16	-0.81	0.29	-0.42	15.51	-1.77	-0.3	-0.85	4.17	-2.17	3.18	-2.76	0.02	-3.13	1.8	-0.17	0.51	-0.3	-0.66	-9.9	1.2
250	1.62	0.68	0.92	0.97	1.16	0.99	-0.38	4.7	-0.32	-1.89	1.8	0.49	1.22	-2.19	0.22	2.54	-1.72	-0.49	0.66	0.87	0.94	0.97	-43.59	-0.04	0.66	-0.29	-0.67	0.19	-0.41	-37.14	1.31	0.7	1.1	1.03	-0.17	0.46	0.74	-0.15	-0.58	-43.79	1.22	-3.2	-1.44	0.06	-0.52	-0.77	-0.89	-5.6	-0.95
251	3.45	0.18	1.49	-2.13	0.2	2.64	-0.49	0.45	0.76	0.89	0.94	3.07	-0.95	0.35	-0.42	11.1	-1.8	0.11	3.47	1.29	-0.17	0.49	-0.3	23.68	-0.35	-0.78	-0.9	0.11	-0.46	0.28	47.65	-0.63	0.45	0.77	-13.46	1.96	-3.61	-0.06	1.61	-0.37	-0.75	9.49	-1.98	-0.17	-0.82	0.29	4.18	-0.57	2.88
252	-4.99	-0.08	-0.73	0.28	-8.37	1.75	-3.37	2.6	-0.03	0.58	-9.38	1.89	1.28	-0.04	-0.55	-0.78	-7.18	1.14	-0.29	-3.07	1.59	1.18	1.08	-13.65	-1.83	-1.29	-1.13	-0.04	-0.95	-0.98	0.14	0.6	7.43	0.8	-0.41	-0.75	0.19	-0.43	-18.24	-1.27	0.23	-0.47	11.48	-1.82	-0.28	0.73	-0.33	0.4	0.72
253	15.15	-0.36	0.54	0.8	-0.16	19.17	0.44	-2.36	0.31	2.16	-0.5	-0.82	-0.92	17.93	0.09	1.82	1.17	-4.72	0.11	-0.59	-0.82	-2.61	-0.91	-1.08	-1.02	4.45	-2.23	-0.15	-0.81	-0.92	-1.36	-0.97	-1.03	-0.99	2.14	-0.24	-2.46	-1.21	-1.08	-0.7	-1.03	2.65	1.36	-5.15	2.36	-0.02	-3.33	0.44	1.75
254	-1.94	2.21	-0.16	-2.76	1.72	-2.97	-1.44	-0.2	1.26	1.08	-5.97	-1.64	-0.14	-1.23	2.45	-2.5	-1.39	0.04	-6.34	-0.53	2.3	1.28	1.11	0.52	0.96	-3.35	-0.31	-0.81	-0.92	-0.96	-0.98	-1.44	-0.99	-1.01	-1	-1	-1	-1	2.46	1.33	-0.09	-5.22	-0.59	-1.34	-1.07	-0.87	1.42	-0.3	4.1
255	-1.54	-0.61	1.66	0.64	-1.78	2.42	0.3	-1.65	-1.16	0.14	5.32	1.33	0.61	1.12	0.93	0.98	0.99	1	1	-45.16	-0.02	-1.94	-1.19	-1.07	-1.03	20.81	-2.06	0.01	-0.57	11.44	-1.87	3.52	1.53	1.21	-10.82	0.01	0.65	-0.28	-0.66	28.62	-1.87	3.71	-2.63	-1.44	-1.18	-0.04	1.09	-0.34	0.43
256	-0.85	1.36	-2.7	-1.38	-0.3	-1.15	0.37	0.74	-0.2	16.09	0.42	-0.54	0.35	-10.04	-0.37	-1.55	-1.12	4.65	0.18	-0.66	4.95	1.51	1.19	-9.07	-1.78	-0.04	-1.28	2.45	-2.52	0.09	-0.56	0.29	-15.51	-1.57	-1.19	-1.08	16.3	-0.02	2.15	-1.97	-0.4	-1.27	0.42	-3.91	-0.43	2.03	0.58	-0.59	-0.83
257	2.23	-1.87	2.86	1.43	1.17	0.19	0.94	-3.3	0.2	0.7	0.86	-18.46	-1.8	-0.12	-1.28	0.37	2.4	1.19	-3.99	2.34	0.13	0.8	-4.36	-0.29	-0.79	5.31	-0.19	-2.09	1.84	-2.84	0.11	-0.56	8.41	1.59	-4.09	-0.09	-0.75	-1.57	1.47	0.66	-0.63	-1.67	-0.85	-0.96	-0.98	-0.99	-1	-1.1	-1
258	20.13	-0.09	2.19	1.23	-4.63	-1.58	-0.15	-1.22	-0.86	1.8	-0.28	-2.5	-1.21	-0.71	1.45	-0.31	-2.6	-0.71	0.49	0.79	0.9	0.95	-53.33	-0.04	-1.92	-1.19	-0.68	0.74	-3.53	-0.35	0.61	-4.75	-1.49	-1.18	-1.08	18.5	1.88	-4.21	0	2.61	1.26	0.62	-0.73	3.6	-0.23	2.85	-0.36	3.04	0.49
259	0.63	0.86	1.56	-1.28	-1.09	-0.77	-1.04	0.39	0.74	2.54	1.1	0.88	0.98	-0.25	-0.66	16.67	-1.89	3.63	-2.64	-1.44	-1.18	-1.08	25.32	0	2.08	0.66	0.91	0.96	-11.69	0.09	-2.27	1.98	-0.17	-2.86	-0.66	2.22	-0.28	0.5	-0.32	0.37	-30.41	-1.64	0.11	3.76	-1.66	-1.2	-0.48	0.82	-0.34
260	1.59	0.55	-0.66	0.35	-0.39	0.34	15.12	0.68	-0.45	-2.6	1.53	1.16	1.07	1.03	-0.02	28.97	1.48	0.5	1.16	0.9	-0.55	0.39	0.72	-0.18	0.42	0.72	-158.7	-1.84	3.87	0.05	1.57	-2.17	2.66	-2.79	-0.1	1.54	0.73	0.93	1.14	0.97	0.99	-5.84	-1.62	-1.22	-0.17	1.14	0.89	0.98	-0.23
261	-1.54	0.31	-0.47	0.33	0.68	-0.18	-42.11	1.43	-3.38	-1.48	0.05	-0.53	0.27	15.86	-0.62	0.45	-5.5	0.29	-2.65	0.34	-0.49	0.33	0.68	-33.85	-1.78	-0.18	0.77	-3.91	-1.46	0.08	-0.52	14.48	-1.83	0.09	3.55	-1.69	-0.47	-0.88	-0.95	0.12	0.58	9.95	1.2	0.79	-0.65	-0.86	0.16	0.6	0.81
262	1.43	0.03	-1.19	-1.06	-0.86	0.77	0.91	0.96	0.98	-0.04	0.49	0.75	0.87	-559.54	-1.93	3.94	-2.64	-0.01	-0.77	0.3	-7.27	-1.5	0.12	3.97	0.62	1.3	-0.5	-0.8	-1.89	-1.07	3.48	-2.32	0.07	3.09	0.62	-0.52	-0.8	-0.91	25.55	0.08	1.85	1.18	-0.16	0.48	0.75	6.1	-0.84	2.93	-0.23
263	-0.25	-0.72	-2.03	-1.1	-0.88	-1.03	0.43	-4.25	-1.43	-1.16	-1.07	18.48	0.02	1.88	-2.03	-1.28	-1.11	-0.4	0.9	0.96	0.98	0.99	1	-0.02	-0.51	-68.37	-0.76	0.42	0.75	-0.18	-0.61	-13.2	1.23	1.07	-0.11	-0.59	0.23	-38.6	-0.39	-1.59	-1.12	-0.8	-1.05	0.41	-0.42	9.15	-1.81	-1.26	7.15
264	0.62	-0.37	7.25	0.38	-0.57	-2.16	1.5	-0.25	4.14	1.39	1.14	-8.84	-1.76	-0.06	-1.27	0.36	-0.44	-4.1	0.64	0.87	-0.19	-0.62	0.22	-0.4	0.3	96.71	0.65	-2.64	-1.33	-1.13	-1.06	-1.03	-0.45	-1.01	-1	-1	-1	30.28	-2.03	0.01	0.58	-0.27	0.39	19.35	0.7	1.29	0.9	1.06	1.01
265	-0.37	-0.69	-68.95	0.84	0.95	-0.17	9.18	-1.68	3.36	1.5	0.15	0.87	1.19	-1.56	-0.63	-0.91	-1.16	-0.97	-1.02	-0.99	0.48	0.79	2.09	0.9	1.08	-0.56	3.71	0.4	0.82	0.93	1.42	1.03	-0.29	-0.69	-0.86	-0.93	0.05	65.75	1.47	-0.17	-0.65	-3.5	-1.15	-1.05	-0.83	-1.02	-1.01	6.18	-2.17
266	-1.81	-1.25	-0.36	-1.1	2.59	1.35	-5.23	-0.08	-0.73	-1.64	1.46	0.66	0.92	-4.47	-1.53	0.06	0.59	-14.85	-0.25	-1.68	-1.14	-1.05	-1.02	-0.76	-1.01	-0.99	0.59	0.84	1.7	0.93	0.98	1.06	0.99	-2.51	-1.33	0.09	0.59	5.19	0.8	-0.42	0.4	-0.35	20.32	-1.72	0.11	3.55	-1.67	-1.2	-1.09
267	0.66	-0.58	0.37	0.71	-0.18	28.5	-1.62	-0.4	1.48	0.71	-0.59	4.05	0.37	1.45	-0.45	-2.01	1.65	0.55	1.19	1.05	-0.17	-0.62	-5.28	0.76	0.92	0.96	0.98	0.99	1.26	-0.97	-0.99	7.09	0.15	-0.65	-1.89	-0.85	-0.96	-1.11	1.35	-2.76	2.51	-2.95	0.04	2.87	0.62	1.27	-1.94	-1.25	-1.1
268	-0.08	-0.6	-4.13	1.31	0.72	-0.64	3.82	0.36	-1.94	2.24	0.33	-0.67	-0.87	10.2	1.72	-0.04	-4.22	1.67	-3.13	-1.46	-0.18	1.26	-0.34	0.44	-9.35	-0.34	-1.57	-0.79	-0.94	-1.12	-0.98	2.44	-2.4	-1.37	-1.15	12.18	0.02	-0.68	-1.87	1.45	0.66	-1.66	-0.63	-1.17	-1.04	0.18	-6.97	1.72	0.39
269	0.5	-8.09	-0.32	2.11	-0.34	-0.74	-0.88	19.81	-1.99	-0.09	-1.32	-0.81	0.57	0.83	0.92	0.96	0.98	-0.02	95.31	-0.49	-0.83	-0.93	-0.97	30.65	-2.02	-0.05	-1.33	-1.09	-1.04	0.07	-0.49	-0.75	88.24	-1.89	3.83	-0.03	-2.63	1.83	-0.18	0.51	0.78	-0.15	0.44	-77.09	-1.7	-0.29	1.42	0.74	1.12
270	0.88	0.95	0.98	1.23	1.01	1	-0.13	-0.59	0.23	26.1	-0.6	-0.87	0.2	-0.44	-9.53	-0.73	0.44	-5.14	0.3	-2.68	-1.3	-0.53	1.37	-0.32	-0.72	0.21	-0.42	0.3	37.55	1.34	1.11	1.05	-15.5	-1.85	-1.29	8.48	-2.26	3.58	0	2.78	-0.42	3.05	-2.04	0.13	-3.63	0.39	1.82	0.78	1.14
271	1.5	0.51	1.17	-2.29	-1.31	-1.12	-1.06	22.88	1.9	-0.01	0.57	0.8	-0.13	-29.24	1.46	-3.39	-1.48	5.17	-2.42	-0.03	-0.78	4.28	1.49	-0.08	-0.59	-4.55	1.3	1.1	-6.88	-1.68	0.03	0.57	-0.26	-13.93	1.42	1.14	-0.09	-7.18	-1.37	-0.58	-1.13	-0.92	0.55	-3.93	2.03	-3.14	2.72	0.06	-0.74
272	0.76	-0.67	-0.87	-1.53	1.27	1.08	-0.12	-6.52	1.55	-3.23	-0.19	0.68	-4.63	-0.32	0.61	1.96	1.12	0.84	0.97	-4.04	-1.5	4.72	0.06	-1.71	0.37	0.75	0.89	-20.7	-0.1	-1.83	0.42	0.77	-0.2	-0.62	-0.81	77.77	-1.92	-1.3	7.81	-2.27	-1.39	-0.01	-0.88	-1.16	1.59	-2.68	-0.27	0.67	-4.46
273	2.3	-3.15	-0.07	-1.5	2.21	-0.19	0.52	-0.31	-8.67	1.42	-3.23	-0.22	-1.46	2.13	-0.2	-0.68	-2.63	0.72	1.33	-1.69	0.25	0.69	-10.33	-1.67	4.11	-0.04	0.6	2.67	1.15	-3.6	-1.48	4.93	0.06	0.73	-5.07	-1.53	4.41	0.08	1.6	1.14	1.05	1.02	-22.22	2.06	0.03	1.34	-0.37	-0.74	-0.88
274	0.23	4.14	0.66	-0.48	-0.78	-0.9	0.08	-0.47	0.27	0.64	85.08	1.18	1.06	-0.12	-0.59	0.23	-39.27	-1.59	3.67	-2.52	3.13	-2.87	-1.48	-0.02	-1.19	-1.06	-0.86	-1.02	0.39	2.51	0.75	1.19	1.04	1.02	0.92	0.99	-0.3	-0.69	-0.86	-0.93	-3.38	-1.03	-0.97	-0.99	-1	-1.01	-1	-1	-1
275	-2.06	-1.25	-1.1	-1.04	0.02	0.52	-0.25	-0.63	-69.84	1.19	0.81	0.96	0.99	-0.11	-9.61	-0.58	-1.39	-1.08	4.55	0.2	0.77	-5.2	-0.27	-0.78	-1.54	-0.91	0.43	0.76	0.89	2.43	1.05	-0.3	0.44	0.74	0.87	0.94	-127.65	-1.95	-0.04	-1.32	2.4	-0.19	0.53	3.27	0.79	1.18	1.04	-4.56	-0.21
276	-0.85	2.79	-2.29	2.96	-2.81	-0.06	-1.46	-1.12	-0.77	-0.97	0.28	0.68	0.85	-0.1	-34.62	-1.43	-1.15	7.55	-2.2	0.02	-3.62	1.76	0.43	0.87	0.95	-9.96	2.08	-3.57	0.02	0.62	0.83	-19.28	-1.8	0.04	0.59	-12.7	0.23	1.87	0.73	-2.07	-0.52	0.61	1.8	-0.61	-1.55	-0.86	-1.09	-1.02	-1.01
277	-2.82	-1.27	4.22	-2.36	-1.39	6.52	-2.34	-1.4	-0.01	-0.88	-1.17	1.59	-2.68	-1.39	-1.15	0.03	11.22	-0.49	0.49	-5.74	-0.36	-1.51	1.97	-0.21	-0.68	0.23	9.83	0.63	0.88	-0.2	0.44	0.73	0.87	-0.07	-114.05	-0.54	-0.85	-1.46	-1.05	0.26	3.64	-0.54	2.92	1.35	-0.11	5.6	0.51	1.41	1.09
278	-1.5	4.95	-0.03	0.61	0.83	-17.32	-1.78	-1.27	-0.13	-1.12	-0.91	0.58	0.84	0.93	-0.08	0.47	-64.9	-1.71	-1.24	-1.1	-0.27	-1.05	0.35	-0.43	-4.72	-0.74	0.45	-4.98	1.92	0.3	0.84	-4.3	2.16	-3.2	-0.08	-0.76	0.29	0.68	-20.04	-0.2	-0.74	5.95	-2.04	-1.31	-1.13	0.02	0.53	-0.25	70.59
279	0.04	14.19	0.54	0.85	-0.21	-0.63	24.64	0.21	1.74	1.15	-4.65	-0.17	1.8	-0.36	3.5	-1.96	-0.33	0.7	0.88	1.55	1.04	0.95	-0.64	0.38	-0.39	0.34	-0.35	55.42	1.65	-0.11	4.38	0.52	0.85	-5.75	-0.22	1.92	-2.17	-0.35	1.64	-0.33	-0.73	-2.36	-1.1	0.26	3.48	-0.54	-0.83	7.46	-2.05
280	-2.4	1.55	-0.23	0.49	4.09	-0.66	0.42	-5.7	-0.38	0.58	-0.34	0.38	9.26	1.28	-0.22	-0.66	-3.44	-1.14	0.26	3.41	-0.54	0.45	-0.37	-6.12	1.42	-3.16	-0.22	0.67	-4.62	-1.49	4.43	-2.45	-0.06	-1.41	-1.11	5.36	-2.24	0.04	-0.57	-0.8	0.13	-0.44	-31.07	-0.72	-1.27	-0.91	-0.98	5.33	0.2
281	0.41	-0.69	4	0.34	-1.93	-0.61	1.88	0.58	1.21	-0.45	-2.1	0.56	0.84	-7.99	2.04	-3.47	-1.53	5.47	-2.43	3.38	1.54	0	0.55	-17.02	-1.68	0.08	3.92	1.31	-3.94	-0.17	-1.53	-0.77	-0.94	5.01	-2.17	3.28	-0.04	-0.62	8.52	0.27	1.61	1.13	-0.17	0.47	-0.3	28.25	1.61	0.37	0.88
282	-0.72	4.35	-0.23	-2.09	-1.19	-0.71	-1.07	0.41	2.39	-1.6	-0.56	1.63	-2.46	-0.31	0.67	1.67	-0.62	3.26	-2.12	0.11	-0.54	0.29	0.66	-0.19	0.41	0.71	-360.98	-1.85	-0.15	-1.28	2.37	-2.53	-1.39	0.04	-0.53	-6.29	1.31	-0.25	0.47	-0.32	-0.67	50.66	-1.85	-0.17	-1.28	-1.08	-1.03	11.93	0.07
283	-0.08	-38.86	-0.54	-1.45	1.83	-0.23	3.7	0.5	0.85	-0.23	-5.55	0.56	-0.46	-2.8	1.5	0.61	0.91	-0.25	-0.66	-4.39	1.25	0.77	1.08	-0.44	-0.77	10.47	-0.16	-0.71	-1.98	-0.87	-0.96	-0.98	13.25	-2.07	3.67	1.56	-5.43	-1.69	-1.26	-0.01	1.11	0.91	0.98	1.04	0.99	1	1	-0.08	0.48
284	-1.04	0.55	0.82	1.81	-1.28	0.29	0.7	2.9	-0.75	3.01	-0.24	-0.71	8.21	-1.98	-0.19	1.45	0.74	-0.58	-1.81	0.59	1.58	0.85	1.1	1.02	0.96	-0.71	3.43	-2.15	-0.24	-0.82	4.4	-0.2	0.56	-0.31	-0.67	-6.99	1.21	-0.28	-3.1	1.6	0.53	0.9	1.18	-0.67	-0.88	8.27	-2.06	3.49	-2.71
285	0.45	0.73	25.83	-0.85	-0.95	-1.15	1.3	-0.3	-2.8	1.62	0.53	1.19	-0.42	-0.77	-2.22	-0.89	-0.97	6.31	-2.14	0.05	-3.65	-0.56	-1.33	-1.07	0.19	0.63	-0.22	27.12	-0.39	-1.64	-1.13	-0.79	-0.97	0.27	3.88	-0.55	0.45	0.76	0.89	-32.71	1.97	1.32	0.08	1.14	-2.65	2.43	-2.92	2.85	1.47
286	0.01	-0.51	-0.76	-0.88	-15.44	-0.94	-0.98	6.91	-0.12	-0.68	-0.86	-2.14	-1.06	-1.02	7.53	1.69	-0.04	0.55	-13.48	-0.27	0.59	-0.32	-5.44	-0.69	-1.27	-1.06	4.55	1.55	-4.7	-0.05	-1.63	-1.14	-0.73	0.74	0.9	-0.16	-0.6	30.45	-0.21	-1.83	1.91	1.25	0.45	1.1	0.93	0.98	1.03	0.99	-2.39
287	-1.78	-0.58	-1.2	0.44	-3.92	-0.42	0.58	-0.34	-0.7	22.61	-0.17	2.26	-2.03	0.17	0.66	-10.04	1.93	0.21	0.83	1.29	-1.51	-0.65	1.69	1.18	-0.12	0.49	-0.29	-0.65	-17.9	-1.17	-0.83	-0.97	-0.99	-1.06	1.21	-0.31	-0.71	-2.83	-1.12	-1.04	-1.02	-0.87	0.9	-3.13	-0.34	-1.41	2.08	-0.21	0.51
288	1.76	-0.31	-0.73	-2.36	1.31	-2.95	-1.42	-0.28	1.28	0.8	-0.59	3.92	1.44	0.38	1.16	-2.42	-1.33	-0.39	-0.91	-1.13	1.55	0.64	-0.62	4.02	1.45	0.36	0.89	-0.29	-3.87	1.54	1.17	-0.09	-0.58	-0.8	0.12	0.56	51.51	1.22	-0.26	-3.24	1.6	-0.21	-0.67	-3.03	-1.13	-1.05	0.11	-0.48	0.28
289	0.85	1.08	-0.48	-0.79	-0.91	-2.03	-0.96	2.8	-0.22	-2.34	0.48	1.76	0.81	-2.19	2.38	1.36	-0.05	-5.89	0.48	-0.48	-0.77	-0.89	0.08	32.09	-0.53	-0.84	-1.48	-0.93	2.51	-0.23	0.52	-7.93	1.88	0.26	-0.73	-0.89	0.15	9.52	1.37	-3.6	2.44	-0.05	-0.61	9.8	0.26	0.77	-5.79	2.06	1.32
290	-0.61	-1.31	0.5	0.8	-9.19	-1.68	0.06	-0.54	13	1.65	1.22	-0.04	8.76	0.51	1.43	1.09	-0.19	0.47	0.75	6.28	-0.84	-0.94	-1.17	-0.98	0.4	0.75	2.55	0.88	0.96	-6.37	-1.63	-1.23	9.07	1.79	0.02	0.82	1.28	0.93	-0.45	-0.77	-2.3	0.77	-0.38	0.4	-0.34	22.88	-1.71	-0.33	-0.86
291	2.45	-0.3	3.19	1.34	1.13	0.5	0.95	-0.31	-0.7	-3.4	-1.13	3.38	0.26	-1.78	-0.65	-1.18	-1.05	-0.91	-1.02	2.44	1.32	-0.09	-0.59	17.36	1.69	0.24	0.85	-0.29	-0.68	0.2	-25.04	-1.56	-0.41	-1.19	-0.89	1.85	0.55	0.89	0.96	-10.68	-0.11	-1.75	-1.16	4.77	-0.11	2.61	-1.93	-1.26	0.07
292	0.88	1.23	-1.46	-0.68	-0.93	-0.97	0.11	10.17	-0.53	0.48	-5.7	-1.5	-0.36	-1.18	-0.88	-1.05	2.09	-0.24	-2.5	-0.7	-1.22	-1.05	-0.91	-0.99	-1.02	0.66	1.52	0.87	-2.25	-0.46	-1.29	-1.07	5.06	-2.23	-0.12	0.75	1.46	-1.53	-0.63	-0.92	4.51	1.53	-0.06	5.1	-0.43	0.49	0.78	-15.08	-1.75
293	-1.03	-0.99	-1	-1	-1	-1	-1	-1	-1.01	-1	-1	6.96	1.67	1.24	1.11	-18.15	2.11	0	-0.58	11.39	0.27	0.77	-0.25	-0.65	0.2	24.16	1.38	0.61	0.92	-0.26	-4.18	-1.27	-1.1	-0.67	-1.04	-1.01	0.16	-0.47	-0.74	-8.15	-0.87	-1.12	-1.02	-0.96	-0.99	0.26	-0.44	13.74	-0.29
294	-0.96	-0.98	35.94	1.91	-4.07	-1.6	0	-0.55	0.26	15.85	-1.41	3.3	0.21	-0.67	0.32	4.65	-0.59	-0.86	7.2	-0.15	-0.7	6.97	-1.99	-0.21	1.46	-0.35	-0.74	-2.39	-0.88	-0.96	-1.1	-1.01	0.27	0.68	-0.21	22.14	0.41	-2.34	-1.27	-0.54	1.35	-0.32	-0.72	-2.61	-1.11	-1.04	-0.87	-0.99	-1
295	14.3	-2.07	3.69	1.57	-5.43	0	0.63	2.44	0.84	-0.43	0.4	-0.35	-0.69	48.32	-0.17	-1.86	-0.72	-0.92	0.22	0.64	0.83	-46.13	-1.86	0.03	3.98	-0.46	2.86	0.48	-0.59	-0.83	-0.92	-0.96	-0.98	-0.99	-1.95	-1	3.02	-2.33	-1.36	0.04	-0.53	-6.6	-1.21	-1.07	0.11	0.58	7.55	1.19	-0.26
296	1.28	-1.55	-0.63	0.63	-4.01	-1.45	-1.17	-1.07	0.02	19.04	-1.53	-1.17	-0.5	-1.07	2.6	1.35	-5.2	-0.08	-1.64	-0.73	1.94	0.55	-1.79	-0.61	-0.9	0.24	4.81	0.65	-2.4	-0.48	1.85	0.6	1.2	0.9	-1.96	-0.52	-1.24	2.12	1.28	0.44	-0.79	-0.92	0.15	-0.46	-10.89	1.32	-3.2	-1.45	0.06
297	1.44	1.07	1.02	-8.83	-0.1	-0.72	-1.73	-0.88	0.43	-0.4	-0.72	-4.6	1.21	0.81	0.96	-4.33	2.21	-3.21	-1.5	5.61	-2.41	3.39	-2.83	0	1.48	0.75	-1.87	-1.22	-1.09	-1.04	-0.56	-1.02	0.35	2.86	1.21	1.08	1.03	-17.67	-0.04	-1.86	0.4	2.02	1.16	0.77	-0.7	-1.45	-1.08	-1.03	0.1
298	0.89	-0.13	0.46	16.28	-1.3	-1.1	-1.04	-1.02	-0.71	1.06	0.95	0.99	1	-9.76	-0.1	0.66	-0.3	-0.68	0.19	-34.69	-0.41	0.53	0.8	-0.16	-13.36	-1.38	3.54	1.49	-5.09	-1.65	0.01	-0.55	14.76	-0.24	2.37	-0.35	-2.05	-0.75	2.19	-0.27	0.5	-8.05	1.87	-3.41	-1.51	-1.2	10.89	0.01	1.82
299	-0.54	-0.79	20.66	1.79	-4.03	-0.05	1.64	0.71	-1.9	-0.56	-1.22	-0.89	-1.06	-1.01	-0.97	0.72	-3.41	-0.37	1.9	-0.33	0.48	-0.33	-0.68	37.87	1.79	1.27	-0.02	-8	-1.4	3.72	1.52	0.17	-1.28	-0.81	-0.96	-1.08	-0.98	0.42	-0.41	9.2	-1.81	-0.3	0.72	-3.99	2.12	-3.15	2.74	-0.02	-0.61
300	-0.56	-7.98	1.27	-3.14	2.44	1.39	1.16	1.07	-25.3	-0.01	-1.92	-0.68	-1.19	-1.05	4.93	-0.13	0.58	2.6	-1.42	-0.66	-1.13	-1.03	0.18	-0.46	0.3	17.88	-0.63	-0.88	6.78	1.63	1.23	-8.92	-1.78	-1.28	-1.12	17.95	0	0.65	-6.35	-1.57	0.08	-0.53	13.32	-1.84	0.09	-4.04	0.41	-2.84	0.31
301	-3.12	1.74	0.45	0.88	0.95	1.22	1.02	-3.41	-0.29	-1.45	0.43	2.08	1.16	-0.2	5.61	0.47	-0.55	-2.19	-1.14	-1.05	-0.81	0.82	-0.35	-3.26	1.54	-3.03	-0.22	0.68	-4.57	-1.49	4.44	-2.45	3.25	1.52	-5.71	0	2.42	-0.42	3.15	0.47	1.36	0.85	0.96	0.98	-0.1	0.48	-35.85	1.76	1.25
302	-0.84	-1.36	0.69	-0.38	-0.73	-0.87	-3.29	-0.94	2.84	-2.32	-0.22	-1.36	-1.09	-1.04	-1.02	-0.81	-0.99	0.32	0.71	-13.52	-1.71	-0.2	-1.25	2.39	1.33	-5.41	-0.08	-1.65	-0.73	-0.93	0.22	-7.33	-1.47	-0.44	-1.17	-1.05	5.61	-2.2	0.05	0.6	-0.26	0.39	-38.26	0.3	-2.35	2.09	-2.87	-1.44	0.03
303	-0.61	0.37	-7.19	1.82	0.32	-1.49	0.33	2.43	0.73	1.2	0.92	1.04	-1.97	0.25	0.7	0.86	-21.67	-1.82	-1.28	-0.11	0.88	-0.32	-3.39	-0.7	-1.24	-0.91	-1.05	-1.01	-1	10.78	1.77	0.09	-0.8	-0.92	9.05	0.14	0.73	-0.27	-5.59	-1.29	-0.66	-0.94	-1.1	-0.98	2.34	1.31	-5.27	-0.09	-0.73
304	2.53	-2.35	-0.24	-1.36	0.4	2.22	1.17	0.76	1.06	1.02	-0.17	7.58	0.46	-2.26	-0.54	1.89	0.59	-1.82	-1.2	0.12	0.6	5.37	0.81	1.18	0.94	1.04	0.98	1	-0.2	-0.64	19.26	0.22	-0.61	-0.83	-0.92	-2.12	0.9	-3.03	0.22	-2.99	1.93	0.36	1.27	-0.41	3.94	-0.31	2.82	-0.34	-0.75
305	0.96	0.98	-0.07	18.94	-0.46	2.54	-2.14	-0.31	1.59	1.15	0.69	-1.33	-1.1	0.13	-0.48	-0.75	-0.88	-0.94	-0.97	0.02	-0.49	1312.13	-1.75	-0.25	0.75	1.42	-0.62	0.4	3.36	-1.49	0.23	-4.23	1.83	1.25	-0.06	-0.57	-6.66	1.28	-3.13	0.15	-0.56	0.3	7.84	1.3	0.67	-1.52	-1.14	0.12	-7.14
306	-8.96	-1.26	-0.72	1.55	-2.56	2.6	0.16	0.79	-0.29	0.42	7.36	1.26	-0.23	-0.67	-3.45	-0.84	-1.14	-0.95	0.48	2.13	0.79	-0.47	4.61	-0.29	2.73	-0.34	3.07	0.49	-2	0.31	0.73	0.88	-0.1	0.46	-66.21	-1.71	-0.28	-0.86	0.29	-6.55	0.35	1.78	0.77	1.14	1.03	1.01	-0.09	-10.6	-0.57
307	-1.29	7.19	-2.28	3.5	-0.01	-2.78	-0.61	-0.89	-0.95	-1.27	-0.98	2.71	1.36	1.14	1.06	1.03	-0.01	44.11	0.5	1.49	-1.84	2.69	0.23	1.4	0.8	0.95	0.98	-10.95	-0.1	-1.76	2.03	-2.74	-0.19	1.62	0.7	-0.57	0.37	-7.87	-1.53	-1.19	-1.08	-0.38	-1.04	-0.97	0.59	1.71	-0.58	-0.84	0.18
308	4.24	-0.27	-2.01	-0.73	-0.92	5.44	0.21	-0.64	-1.89	1.49	-0.25	-2.86	-1.23	-0.69	-0.95	-0.98	-0.99	19.28	0.06	-0.66	-0.86	-0.93	-0.97	-0.98	-1.96	-1.01	-1	-0.99	-1	3.56	0.28	1.46	-2.08	0.21	2.64	-1.71	2.95	-2.62	-1.42	-1.17	-1.08	24.68	1.92	0	0.81	0.93	1.31	-1.24	2.85
309	0.65	0.83	0.92	-0.05	-83.9	-1.47	-1.16	-1.07	-1.03	0.02	31.65	-0.5	2.55	-0.3	0.5	-0.33	0.37	0.69	13.76	-0.83	-1.18	0.57	-0.4	7.03	-1.83	0.12	-3.97	0.4	1.79	0.78	0.94	-5.44	2.15	-3.32	-1.52	-0.06	1.23	-0.35	-0.73	11.03	-1.96	3.55	1.54	-5.4	2.43	-3.37	0	-1.54	2.22
310	1.36	-1.63	-1.18	6.02	-2.25	-0.08	0.76	-4.18	-0.31	1.91	-0.34	3.45	-1.95	-1.28	-0.33	1.23	0.83	-0.59	-0.84	0.17	-0.44	0.3	0.65	0.83	-327.01	-0.09	2.08	1.22	1.08	0.64	-1.17	-1.05	6.46	-2.18	0.04	-3.62	-0.57	2.18	1.26	0.53	1.1	-0.39	-0.75	0.2	0.61	0.81	-97.49	1.92	1.3
311	-2.15	3.43	-0.02	-0.62	-2.74	0.69	1.37	1.07	-0.21	-0.65	16.43	-1.88	-0.2	1.43	-0.35	0.45	0.75	0.88	0.94	0.97	-0.02	206.76	0.49	-0.5	-2.48	-1.17	-1.06	-1.03	-1.01	-0.79	-1.01	-1	6.79	1.66	-4.44	0.03	2.52	1.25	1.09	0.63	1.04	1.01	-6.3	-1.64	0.04	-0.54	-4.79	1.33	1.11
312	4.55	-2.24	-0.14	-0.8	-0.92	-1.36	0.81	-0.36	-3.16	-1.22	-0.72	-1.08	2.33	-2.46	-0.22	-0.81	-0.92	0.13	0.58	-0.23	0.39	-0.31	0.35	0.67	0.84	248.01	0.92	-2.92	-1.38	0.08	-5.69	1.69	0.43	1.22	0.88	1.06	-0.48	-2.06	1.6	1.18	0.57	0.94	0.98	1.07	0.99	1	1.01	1	-3.64
313	-0.55	-15.13	-1.22	-1.07	-0.78	-0.98	-0.99	-1.03	-1	-1	1.77	-0.27	0.49	-8.83	-0.32	-1.58	-0.79	0.52	2.03	1.14	0.81	0.97	-4.01	-0.26	-0.79	-0.91	-1.5	-1.03	-1.01	-0.96	-1.01	2.59	1.35	-5.16	-1.64	-1.24	-0.08	-0.91	-0.97	0.14	-10.02	-1.48	3.77	0.14	1.53	0.76	-0.55	4.18	1.45
314	-0.42	4.39	-1.93	3.18	0.12	0.77	-4.73	-0.28	1.93	1.21	-5.02	2.3	0.09	-0.75	-1.46	-0.9	-0.97	5.73	1.61	-0.05	-0.58	-4.51	1.31	-3.08	-0.26	-1.43	-0.8	1.94	0.54	-1.78	2.38	0.31	1.35	0.83	1.09	-0.48	0.41	3.96	0.73	-2.46	2.29	-0.12	0.55	-0.29	16	1.57	0.38	0.88	0.95
315	-3.17	-1.29	0.16	-0.49	-5.33	-0.76	2.58	-2.28	-0.25	0.7	-4.27	-0.33	0.61	-4.89	2.01	-0.1	0.54	-10.22	1.87	-3.48	-0.09	-0.76	-1.52	-0.9	0.44	-4.52	-1.45	4.27	0.11	0.75	1.58	-0.66	-1.46	0.57	-0.41	-0.74	-0.87	-0.94	0.04	-0.48	240.26	-0.26	2.27	-0.35	-2.08	1.71	-0.22	-2.86	0.5
316	12.41	-2.07	3.65	-2.7	-1.46	-1.19	0	-0.52	37.83	0.26	1.72	0.76	1.15	-0.49	-1.98	-0.8	-1.14	-1.03	4.72	0.2	1.56	1.13	-0.16	6.43	-1.72	-1.23	-0.4	1.22	-2.69	-1.37	0.07	5.26	-1.61	3.19	0.18	-1.68	-0.68	1.87	-0.29	0.49	0.77	0.89	-44.17	1.97	0.07	0.81	-4.05	-0.3	0.62
317	-0.88	-0.96	0.17	6.27	-0.54	0.46	0.77	2.76	-1.23	-1.07	-0.79	1.27	-2.74	-1.38	0.07	0.58	5.27	0.8	-0.42	5.01	1.46	1.17	1.07	-0.02	0.5	-54.81	-0.26	-0.76	0.25	-0.42	21.96	-1.75	0.1	0.62	-11.93	0.22	-0.58	-2.38	-0.82	2.44	-2.33	-0.25	-1.35	-1.09	-1.04	11.3	-2.11	3.63	1.56
318	-0.73	-1.62	-0.89	2.39	-2.37	-0.24	-0.82	-0.93	-1.36	-0.97	-0.99	6.35	0.16	-1.88	2.14	-0.17	3.48	0.53	0.86	0.94	1.34	1.02	-3.34	2.31	0.18	1.36	-2.25	-1.31	5.55	1.66	1.24	0.08	1.11	0.91	1.03	0.98	1.01	-0.49	-0.8	-0.91	22.22	1.84	-4.08	2.6	0.02	-0.76	-1.46	-1.07	3.93
319	0.96	0.99	1.04	1	-0.28	0.44	-12.66	-0.32	2.18	-0.34	-2.14	-0.74	0.5	2.2	-1.56	-0.59	-0.91	-1.17	0.67	-0.38	6.34	-1.84	-0.32	-1.26	0.4	-3.99	-1.41	-1.15	-1.07	0.02	-0.5	0.26	-95.61	0.37	1.64	0.79	-2.08	-0.51	-1.26	0.44	2.1	-0.55	0.43	-0.37	-0.7	0.17	-0.42	-0.71	0.15
320	0.95	-0.04	-84.07	1.49	-3.46	-0.17	-0.77	-1.49	1.46	1.14	1.06	-0.05	0.49	14.5	-0.72	-0.91	6.86	-0.14	-0.69	-2.1	0.69	-0.4	5.87	0.39	-0.57	5.09	0.34	1.5	0.8	1.11	-2	2.54	0.24	-0.69	-1.62	-0.88	2.34	-2.37	-0.25	-0.82	-1.36	-0.93	0.43	0.77	0.89	-25	-1.85	-0.09	0.79
321	-1.43	4.92	-0.05	-0.65	-2.4	-0.84	-0.95	-1.13	-1.02	-1.01	-0.98	1.24	0.81	-1.69	2.52	0.29	-0.67	-1.66	-0.87	-0.96	5.77	-2.15	3.35	-0.03	-0.62	-2.75	1.37	-2.98	-0.26	-1.42	2.13	0.42	1.29	-0.43	0.43	3.86	-0.63	-0.87	-0.94	-0.97	-1.44	1.07	-2.96	-0.32	-1.4	0.43	-0.43	0.35	0.69
322	1.83	0.69	0.92	0.97	-0.1	-11.38	0.53	-0.48	-2.65	-0.77	0.46	2.39	0.77	-0.47	4.68	1.46	-4.28	-1.58	0.03	-5.2	-1.38	0.16	-4.98	-1.4	0.14	0.62	-14.02	0.21	-2.35	-0.58	-1.26	0.47	2.01	-1.63	-0.56	1.65	0.65	0.91	0.97	0.98	-22.48	-1.87	4.13	-2.61	-1.44	-1.18	-1.08	-0.01	-1.04
323	0.9	-6.17	-0.2	-0.76	-1.61	-1.08	0.25	0.67	-0.21	22.41	0.41	1.56	1.11	-0.18	6.19	0.47	0.83	-0.23	-5.88	-1.31	-1.11	-0.64	1.22	0.83	1.07	-0.45	-2.16	-0.78	-0.93	-1.16	-0.97	-1.02	-1	0.22	-6.6	-1.46	-1.16	-0.45	1.19	-0.33	-2.74	1.6	-0.22	-0.67	-2.97	0.74	-3	-0.39	0.61
324	-0.82	-0.94	0.16	-0.46	-0.74	58.47	-0.14	-0.71	0.26	0.66	6.23	0.83	-2.72	2.29	0.24	-0.7	-1.57	0.62	0.86	-8.12	-0.18	0.64	-0.31	-5.29	1.47	-3.15	-0.22	-0.79	-1.45	1.46	0.66	-0.63	3.95	1.45	-4.5	2.42	1.4	-0.01	-6.57	0.47	1.62	1.12	1.04	1.02	-0.04	-20	-1.45	-0.53	-1.15
325	-4.06	-1.52	-0.21	0.8	-3.69	-1.45	4.68	0.08	0.74	1.61	-1.46	2.82	-0.15	3.07	0.55	-2.08	2.29	1.34	1.14	-12.06	-1.83	-1.29	-1.13	17.38	-2.12	0	0.79	1.36	-0.63	-0.86	-1.53	-1.05	-0.94	-0.99	-1	-1.02	0.82	0.94	-0.15	0.46	-25.36	-0.29	-0.77	6.11	0.25	-1.96	-1.21	4.95	-2.3
326	5.02	-2.24	0.05	0.61	3.3	0.82	1.16	-0.54	3.68	-0.28	-0.73	0.23	7.74	1.33	-3.58	0.12	2.42	-0.45	3.14	0.46	-1.97	-0.58	-0.89	0.24	4.93	-1.52	-0.55	-1.17	-0.91	-1.04	-1.01	-0.98	-1	3.78	-2.26	3.14	1.5	-5.66	2.41	-3.39	0	1.55	1.13	-0.15	-5.17	0.52	0.83	1.57	-0.74
327	3.63	-0.51	0.46	0.76	-15.25	-1.74	-0.17	-1.26	-0.84	-1.07	-1.02	5.15	-2.2	-0.14	-0.81	0.29	0.68	4.29	1.14	-0.27	-0.68	-3.34	1.28	0.76	0.95	1.09	0.98	-2.37	-1.31	0.09	0.59	-0.24	27.98	1.58	-3.7	-1.53	5.17	-2.44	-0.02	-0.78	-1.41	-0.91	-1.06	-1.01	-0.97	-1	0.26	0.67	-15.58
328	-0.29	-3.63	-0.69	-0.9	-1.25	1.36	-2.79	-1.4	5.3	-2.37	-0.04	0.76	-4.24	-0.31	0.62	0.84	-11.69	-0.15	-1.73	-0.73	-0.93	5.15	0.22	0.77	0.9	0.96	-26.05	2.02	-3.81	2.68	0.01	1.45	0.76	1.12	1.03	0.94	-0.72	-0.9	-0.96	-1.39	-0.98	0.36	2.78	1.21	-3.88	2.35	0.13	-0.74	-0.9
329	1.02	1	1	-6.08	-0.16	-1.63	-0.75	-1.14	-0.93	-1.03	2	0.49	0.87	-4.74	2.15	0.18	-1.49	2.36	1.33	-5.56	2.34	-3.37	-0.02	1.56	-2.22	0.19	-0.52	-3.4	1.4	1.12	-6.72	-0.1	1.84	0.67	-1.93	-1.23	-1.09	-1.04	-0.56	-0.98	0.32	-0.43	11.51	-0.29	-1.8	-1.15	0.18	-0.47	-0.75
330	-183.2	-0.19	-0.73	0.26	-9.76	0.36	0.78	1.72	-0.71	-0.9	-1.36	1.29	1.09	-6.44	2.2	0.09	-1.44	-1.11	-0.76	-0.97	0.28	-0.44	-0.73	32.31	1.8	1.27	0.16	1.12	1.04	-6.22	2.18	0.11	0.8	-0.29	-4.24	1.51	1.16	0.57	-0.81	0.34	0.71	-0.19	-0.61	-0.81	0.1	133.04	0.55	1.44	-0.51
331	0.92	-48.27	-0.06	-0.69	-1.9	-0.87	0.43	-4.65	-0.4	-1.45	1.98	-0.22	0.51	0.78	-21.33	1.93	-3.71	-0.05	-1.56	-0.74	-1.13	0.47	-0.41	-3.91	0.62	0.87	-0.19	10.18	0.44	1.5	-1.9	-0.48	-1.24	-0.87	-0.97	-0.99	0.1	-0.48	-12.98	-1.25	-1.08	7.43	-0.08	-0.67	-0.86	0.13	16.06	-0.54	0.48
332	1.95	-3.88	2.65	1.45	0	0.54	6.4	0.78	-0.42	0.39	-0.35	20.45	0.35	1.61	0.79	0.94	-0.21	-5.23	-1.31	-1.11	-0.64	0.83	-3.31	0.22	-0.54	-0.79	-2.91	-0.9	-1.09	0.57	-3.68	2.06	-3.11	0.06	-0.58	-2.96	0.68	-3	2.18	-3	-0.11	-1.47	2.2	-2.62	2.8	0.1	1.45	-0.39	0.45
333	1.12	1.05	1.02	-0.02	0.5	0.75	0.88	-0.06	609.96	0.47	-2.47	-0.51	0.59	0.83	-0.16	-0.6	40.3	-1.82	-0.21	0.75	-3.95	0.22	-2.78	-0.55	2.02	1.24	0.56	0.93	1.09	0.98	0.99	-5.62	-0.18	-0.76	5.35	0.27	0.78	-5.45	-0.26	0.62	-5.06	-0.32	1.99	1.22	-5	-0.13	-0.75	-0.9	-0.95
334	0.32	-63.97	0.34	-0.55	-2.37	-1.15	-1.05	-1.02	0.05	-0.49	-0.75	0.13	-165.14	-0.44	2.43	1.29	-4.82	2.34	1.39	-6.66	-1.73	-1.27	-0.01	-0.91	3.36	-0.2	0.54	-0.31	13.2	-0.34	-0.77	-1.72	-0.9	-0.97	-1.08	1.34	-0.3	-2.76	-1.22	-1.08	-1.04	17.95	0.04	-0.67	-1.93	-0.86	2.43	1.31	1.12
335	18.9	0.68	0.89	-0.19	-6.55	-1.33	-0.62	-0.93	4.11	0.26	1.5	-2.06	0.2	0.68	-0.23	-9.67	-1.34	-1.12	-1.05	16.04	-2.09	3.74	-2.71	-0.01	0.76	1.47	0.9	-2.35	-1.31	-0.44	1.31	0.78	1.09	0.95	-0.52	-0.81	0.18	-13.76	-1.52	-0.44	-1.18	-0.89	1.85	0.55	-1.76	-0.62	-0.9	-1.19	-0.96
336	-0.76	-1.01	2.84	0.35	1.38	-0.43	3.75	0.43	-0.58	-2.01	-0.83	0.45	0.77	-11.6	-0.18	2.02	1.22	-0.14	0.49	-0.29	-0.65	-15.77	-0.83	-0.94	0.17	6.74	-0.54	0.47	0.77	-0.17	0.43	0.72	-116.81	-1.84	0.05	-0.55	-0.79	-4.18	-1.1	-0.9	-1.03	-1.01	-1	-0.98	-1	-1	-1	4.47	1.54
337	2.58	0.39	0.84	-0.26	-4.91	-0.66	0.48	0.78	0.9	0.95	-0.04	-0.52	-56.85	-1.23	3.25	1.45	-0.06	-0.58	-5.07	-1.18	3.4	-0.15	-2.38	-0.68	-0.91	0.21	0.64	0.83	0.91	0.96	5.5	-1.03	3.01	-0.19	-2.35	1.77	0.47	1.22	-2.21	2.54	0.22	0.8	0.92	-10.57	-1.74	-0.13	-1.26	2.42	-2.52
338	58.89	-0.57	-0.86	-1.43	-0.94	2.51	1.33	-5.15	-1.63	4.79	-2.49	-1.42	-1.17	13.26	0	1.86	1.18	1.07	0.68	0.97	-0.3	0.43	-0.33	-12.18	1.39	-0.22	-0.67	12.3	-1.91	3.56	-0.04	-2.65	1.82	-2.95	2.66	-2.99	-1.49	-1.19	-0.05	0.92	1.1	-1.62	-0.61	-1.17	-1.04	-0.91	-0.99	3.76	1.48
339	-0.94	-1.02	-1.01	-1	-0.99	0.85	0.95	0.98	-0.07	18.56	0.48	0.83	-6.29	-0.22	1.94	1.21	0.63	-0.75	-1.36	-1.06	-0.91	-1.02	-1.01	5.69	1.61	-4.53	-1.62	-0.05	-0.84	0.31	0.69	0.85	0.93	3.75	-0.94	-1.06	0.59	0.84	1.68	0.93	0.98	0.99	1	-0.04	0.49	-0.26	0.37	-0.32	0.34
340	1.87	-4.02	-1.59	-1.23	-1.1	21.13	-2.1	-1.35	7.64	1.77	0	-4.6	-0.56	-1.35	-0.86	-0.96	-1.08	1.39	1.12	-0.12	-6.18	-1.35	3.72	0.18	-0.67	-1.74	-1.1	-0.87	1.5	1.14	-0.12	0.49	-0.29	0.37	-71.96	-0.32	-1.67	-1.13	-0.78	-0.96	-1.05	1.52	1.15	0.65	1.06	0.95	0.99	-0.22	0.45
341	0.52	2.1	-0.59	0.42	-0.37	-0.7	-0.86	-0.93	-6.28	-0.96	-1.03	-0.99	-1.01	-1	2.04	0.49	-0.63	4.27	-2.05	-0.25	-1.31	2.27	-0.2	-2.56	-0.68	2.2	-0.28	-2.32	1.71	-0.21	-0.67	-0.85	-2.9	-0.93	2.79	-2.33	-0.22	0.71	1.56	0.88	-0.45	-2.33	1.57	-0.23	-2.91	-1.24	0.19	-0.48	-0.75
342	-0.6	4.89	0.34	0.8	1.5	1.06	1.02	-0.11	-8.42	-0.58	2.42	1.3	-0.11	-0.6	0.24	16.78	-0.6	0.46	2.68	1.18	0.77	1.07	1.02	-0.17	7.52	1.46	-3.87	-0.14	-0.76	-1.54	-1.07	-0.9	-0.98	4.05	0.25	-1.84	-1.19	-1.08	10.78	0.06	1.79	-2.04	-0.4	-0.86	-0.94	-0.97	-0.99	-1.28	-0.99
343	-0.33	-2.61	-1.21	3.96	1.52	-4.89	2.44	-3.31	-1.53	-1.21	0	-0.52	34.23	-0.24	2.3	-2.07	0.16	0.66	-9.99	0.21	-0.58	6.26	1.54	-4.21	2.48	1.41	-6.49	-0.01	1.74	0.7	-0.55	-0.82	10.48	-0.14	0.6	-0.3	-0.67	0.19	28.45	-1.43	0.2	-0.49	-4.53	-1.21	-1.07	-0.76	-1.03	-0.97	1.77
344	4.02	-2.06	-1.31	0.04	6.56	-1.6	-0.48	-0.89	-1.19	-0.96	2.35	-0.23	0.51	-8.09	-0.32	-1.57	-0.79	-0.94	-1.12	-0.98	-0.99	5.89	1.62	-4.51	-0.05	1.68	-0.38	-0.75	0.21	-0.42	-0.72	0.15	-0.43	261.99	-1.72	3.7	-0.06	2.76	-0.41	3.05	-2.03	-0.32	0.7	1.57	-1.54	-1.16	6.19	0.11	1.66
345	1.32	-2.87	-0.28	-0.81	4.86	-0.19	-0.7	-2.11	-1.11	-0.87	0.66	-0.37	6.69	-0.32	2.6	0.53	-0.57	-1.97	0.61	1.54	-0.56	-1.68	-1.11	-1.04	-1.02	-0.83	-1.01	2.82	0.35	-0.64	-1.79	1.52	0.62	1.15	0.91	1.04	-0.48	-2.05	-0.79	2.28	1.29	0.47	-0.78	-0.92	-0.96	-0.98	0.03	37.57	-0.51
346	-1.15	-1.04	-1.01	-0.94	-1.01	-1	6.36	0.16	1.64	0.75	1.14	-2.01	-1.26	-0.48	-1.1	-1.03	5.94	-2.18	3.37	1.53	1.21	-11.16	2.19	-3.67	0	0.73	-4.72	-0.3	-0.79	-0.91	-1.51	-0.96	-1.03	0.57	0.83	-0.18	12.68	-1.66	3.42	1.5	0.14	-0.82	-1.26	-1.04	4.09	0.23	-1.82	-0.65	1.89
347	-1.77	-1.26	8.15	-2.25	-1.38	7.12	0	-1.76	-0.7	-1.17	-0.92	1.99	-2.47	0.13	-0.55	-3.27	1.39	-0.25	4.37	-1.84	-0.36	0.7	0.88	0.95	0.97	0.99	-87.83	-0.02	-0.67	5.95	1.56	0.28	-0.77	3.76	-0.22	-0.71	-0.87	-0.94	0.06	-0.48	117.16	-1.75	3.71	1.55	-5.26	-1.67	-1.25	9.82	1.81
348	-0.24	3.57	1.36	0.5	0.91	-0.28	-3.93	1.54	0.56	0.9	0.96	-0.12	12.2	0.47	-0.53	-0.8	-2.34	-0.91	2.67	1.35	1.14	-10.51	0.03	2.16	-1.93	-1.26	-1.11	0.03	12.62	-0.5	-1.54	-0.83	-1.11	-0.95	-1.02	-1.01	4.96	1.57	-4.61	2.47	1.42	-6.59	-1.73	-1.27	-1.12	18.84	0	1.9	-2.04
349	1.84	1.3	-8.71	0	-0.69	-1.79	-0.87	0.44	-4.61	0.3	-0.53	-0.79	-2.73	-0.9	-0.97	-0.99	14.1	0.08	1.81	0.71	0.92	-0.22	0.44	-0.31	32.75	1.62	-3.72	-0.12	0.69	-0.31	0.4	8.1	1.27	0.71	1.09	0.94	-0.54	0.39	-7.67	-0.37	-1.53	-1.11	4.69	0.18	1.57	-2.08	0.2	-0.52	-3.5
350	-1.34	-1.14	-1.07	29.25	1.93	-4.14	0	1.61	-0.38	-2.18	-1.17	-0.76	-1.06	-1.02	0.17	5.67	1.33	-0.19	4.95	-1.78	3.2	1.48	0.15	-0.82	-0.93	8.51	-2.09	3.51	1.54	1.21	0	-11	-1.43	3.66	-2.46	-0.1	0.74	-0.31	0.41	-0.33	0.35	0.68	-0.17	-154.95	-1.41	3.43	1.48	1.19	-0.02
351	-1.3	-1.12	-1.06	-0.21	-1.03	-1.01	6.76	1.66	-4.45	-0.04	-0.73	-1.62	1.47	0.65	-0.63	-1.67	1.58	0.6	1.17	0.91	0.98	-0.21	0.45	6.96	-1.35	-0.68	-0.93	4.3	-2.2	-1.35	-1.14	-1.07	-0.17	-1.03	-0.97	-1.01	-0.99	-1	-1	-1	-1	-1	-1	0.27	3.69	0.68	0.9	-0.2	8.49
352	-0.13	2.5	0.59	-2.03	-0.55	1.83	1.2	0.6	-0.77	-1.32	1.61	-2.71	2.61	1.42	-6.01	2.36	0.02	0.78	-4.24	-1.49	4.56	0.08	0.74	-5.03	-1.53	-1.19	-1.08	-1.04	0.01	37.39	-0.5	0.5	-5.57	-0.36	-0.8	5.62	-0.18	-0.7	-0.87	-0.94	35.15	-2	0.02	0.58	-0.26	-0.64	-0.82	-0.91	237.56
353	-1.26	-1.09	8.69	-0.06	-2.16	-1.21	4.48	1.57	-0.04	5.12	0.54	-0.52	0.36	0.7	-0.18	-24.06	-1.39	-1.13	7.54	-2.2	3.5	-0.01	-2.76	0.43	-0.47	6.7	-1.88	0.11	-3.91	-0.53	-1.35	0.48	0.8	0.91	0.96	-42.79	2	-0.01	-3.87	-0.58	-1.33	-1.07	4.7	1.56	-4.68	2.47	0.03	-0.76	4.28
354	0.22	1.57	0.77	-0.54	4.23	-2	-1.3	-1.12	0.02	13.51	-0.49	-1.55	-1.11	-1.04	-1.02	0.04	20.25	-1.52	3.4	1.49	-5.2	-0.04	0.7	-0.3	0.4	8.46	-0.66	-1.36	-1.07	4.38	-2.26	3.22	1.51	0.06	0.86	1.2	1.03	1.01	-0.1	11.02	1.47	-3.73	0.09	0.65	-0.26	12.97	-0.36	-1.7	-0.78
355	1.95	-3.63	-1.55	0.01	5.38	1.37	1.13	-8.25	-1.74	-1.26	8.95	0.01	0.69	1.79	1.1	1.04	0.87	1.02	0.99	1	1	1	1	1	-0.37	4.7	-0.32	0.52	2.73	-0.64	0.42	-0.38	-5.94	-0.71	-0.91	-1.26	-1.03	3.65	-2.29	-1.36	6.4	-2.33	3.45	1.55	-5.61	-1.7	-1.26	-1.11	19.46
356	0.09	-0.45	-1468.19	0.73	-0.42	-2.73	1.53	-0.23	-2.97	-1.24	-1.09	-1.04	-0.68	-1.02	-1.01	-1	14.2	-2.07	3.69	1.57	0	-0.55	0.26	-0.38	-27.24	0.68	-0.44	5.37	1.48	-4.18	-1.57	-1.22	-1.1	20.38	-2.1	-0.01	-1.35	2.38	-2.56	-0.19	-0.8	0.28	-7.36	0.35	-0.52	-0.79	14.86	-1.96	0.05
357	2.33	-2.46	-1.38	-1.15	-1.07	-1.03	48.81	0	0.66	2.05	-0.67	3.13	-0.26	0.52	0.79	0.9	2.96	-0.91	3	-2.29	-1.35	6.22	1.7	-4.7	2.52	1.43	-6.6	0	-0.7	5.21	-0.22	-2.04	-1.18	-1.07	-1.03	-1.01	-0.72	-0.99	-1	7.19	1.67	-4.42	-1.61	0.01	5.09	0.56	-0.52	-0.8	-0.91
358	-0.52	1.11	-0.33	-0.72	12.17	0.2	-2.05	-1.22	-0.62	0.75	0.91	-0.15	0.45	-0.29	-0.65	0.18	128.71	1.41	-0.2	-0.66	-0.84	-0.92	-0.96	-3.42	-1.02	-0.98	1.65	0.61	0.91	-0.24	6.99	0.44	0.82	-5.89	0.18	-0.57	-2.55	-0.81	0.44	-0.4	-0.72	-0.87	53	-0.08	-1.95	-0.69	-0.92	-1.19	1.4
359	-0.99	-1.04	-0.99	-1	6.02	-2.17	-0.13	1.45	-0.36	-0.74	10.08	-1.97	-1.31	0.03	7.23	-1.6	3.27	0.17	-1.68	-1.16	0.14	-0.48	-0.75	-6.54	0.84	0.95	-0.16	-0.61	0.22	-39.71	-0.4	-0.8	-1.58	-0.92	-1.07	-0.97	2.11	1.27	-0.1	-0.59	-0.8	-5.41	-0.9	-1.09	-1.02	-1.01	9.77	-2.11	-1.35
360	1.49	1.19	1.08	1.04	-0.01	-41.48	-0.51	0.5	-5.43	-1.5	-1.18	0.04	-9.52	0.46	0.81	-6.85	-0.22	-1.62	-0.76	-0.94	0.22	5.12	-0.55	-1.53	-0.84	-0.96	5.4	-0.15	-2.16	-1.2	-1.08	9.46	-2.14	-0.06	-1.36	-1.09	5.48	0.15	-0.66	5.07	1.51	-0.08	0.52	-0.28	23.7	-1.68	0.12	-4.25	-0.52
361	0.15	1.44	1.11	1.04	0.78	1.02	-0.37	4.67	1.44	0.42	1.16	-0.39	0.43	4.19	1.23	0.74	0.95	-4.12	2.22	1.35	0.17	-0.85	-1.21	-1.04	4.14	-2.26	3.19	1.5	0.07	-0.84	0.32	3.62	1.25	0.7	1.09	0.94	1.02	-2.08	-1.26	-1.11	11.4	0.04	1.81	1.17	1.07	1.03	1.01	-43.2	2.03
362	2.26	0.01	-0.78	-0.91	-1.39	-0.96	-1.03	-0.99	-1	-1.01	0.72	-3.38	-1.41	4.7	-2.4	3.28	1.53	-5.68	2.42	-3.4	2.83	-3.09	2.96	-3.02	0	-0.75	4.51	0.3	-0.62	0.33	0.69	4.93	-0.79	-1.22	-1.04	4.34	1.53	0.22	0.87	-0.3	-0.69	-3.82	-1.13	-1.05	-1.02	15.99	-2.07	-1.34	7.5
363	-3.66	0.19	2.23	-0.47	0.45	3.19	-0.62	2.98	-0.27	-2.15	-0.72	-0.92	5.51	-0.15	-2.14	-1.2	4.39	-2.32	3.23	1.51	-5.66	-1.69	4.84	-2.52	0	-0.59	9.95	-0.23	2.43	0.57	-0.56	0.36	4.52	-1.46	3.11	0.22	-0.67	-0.87	-1.7	-1.05	-1.02	-0.94	-0.99	3.51	-0.18	2.85	-1.93	-1.27	-1.11
364	-3.33	-1.18	-0.78	-0.96	0.25	0.67	4.12	-1.26	3.05	-0.16	0.55	2.98	0.8	-2.49	0.25	-0.51	-0.78	-0.9	-3.19	-0.95	-0.98	-1.05	-0.99	2.54	0.39	1.34	1.08	-0.17	-0.62	-5.05	-0.82	0.41	0.75	-12.68	1.95	-3.59	-0.06	-0.75	-1.55	0.65	-0.39	-0.73	15.74	0.18	-0.62	-0.84	13.14	-2	-1.32
365	0.88	0.96	-0.13	-0.59	-8.7	1.25	-3.14	0.16	0.67	-0.25	0.41	-29.84	-0.31	-1.66	0.46	1.91	1.14	0.79	0.96	1.05	-0.66	3.48	0.38	-0.61	-1.92	-1.12	-1.04	-0.84	-1.02	2.63	-0.21	-2.39	-1.21	-1.08	0.08	-0.49	-10.46	-1.24	-0.75	-1.08	-1.02	-0.95	0.74	1.36	1.06	-4.17	-1.52	4.76	-0.04
366	38.02	0.13	-0.63	-0.84	0.14	13.56	0.59	-2.49	-0.48	1.87	1.21	-5.24	-0.12	0.67	-0.31	8.62	1.52	-0.12	-3.92	-1.3	-0.62	1.46	0.71	-0.6	0.37	4.01	-0.6	2.9	-0.27	-0.72	0.23	-0.42	-0.72	-12.52	0.84	-0.38	0.41	0.72	5.21	1.13	0.87	-0.64	-1.6	-1.1	-1.04	-1.02	18.88	0.05	1.86
367	4.44	1.46	-4.36	-0.1	-0.75	0.28	0.67	5.02	0.84	1.15	-1.75	-0.56	0.63	-4.12	-0.35	-0.81	-0.92	-0.96	25.86	-0.05	0.64	2.13	-1.43	-0.66	-0.93	0.25	-0.44	15.54	-1.78	-1.25	7.37	0.04	-0.68	-1.8	0.65	0.87	0.94	0.97	0.99	-0.02	-73.07	-1.48	-0.51	1.5	0.7	0.93	0.97	-10.49	-1.75
368	5.53	-0.11	-2.22	-1.21	4.39	-2.33	-0.11	-0.8	-1.38	1.51	1.15	-0.11	-6.16	-1.35	-1.12	-1.05	-0.59	-1.03	2.8	-2.37	2.96	1.47	1.19	1.08	0.09	0.96	-0.33	-3.14	0.56	-2.98	-0.44	-0.84	-1.36	-1.05	0.25	3.78	1.27	-3.8	-1.51	-0.19	1.29	1.08	0.81	1.03	0.97	0.99	-4.6	2.21	-0.06
369	-6.61	-1.65	-0.15	-0.85	0.3	0.69	3.87	0.85	-0.4	-2.68	-1.19	-1.07	-0.75	-1.03	-0.98	-0.99	4.52	0.22	1.54	1.12	-0.17	-0.62	-0.82	40.5	0.11	-0.64	-0.84	13.59	1.76	-4.13	-0.04	-1.59	-1.14	5.05	0.15	-0.66	-1.81	0.64	0.87	0.94	0.97	-36.01	-0.04	-1.91	-0.69	2	-0.28	0.49	3.46
370	-1.18	-1.07	-1.03	18.15	1.86	-4.18	-1.61	-1.23	10.47	1.82	0	-0.82	-1.29	-0.93	-0.98	5.66	0.18	1.6	-0.42	0.44	-7.66	-0.35	0.58	-0.34	-5.22	1.45	0.6	1.14	-2.24	2.5	0.22	1.38	1.1	1.04	0.81	-1.16	2.83	-2.42	-0.18	1.55	-2.32	-0.35	-0.84	0.26	-7.34	1.76	1.24	-0.06	-0.56
371	-1.67	-0.01	-1.25	0.36	-0.44	-4.16	1.42	0.64	-0.65	-1.6	1.58	-2.78	-0.25	-1.41	-1.1	-1.04	-0.8	-1.02	-0.98	-1	4.48	0.22	0.77	-5.23	-1.54	0.07	-0.53	0.28	-0.38	-23.73	-1.3	0.23	-4.75	-1.41	-0.47	-1.15	2.38	-0.21	0.52	-0.31	0.37	-0.33	-31.25	-1.33	-0.67	-1.11	-1.03	-1.01	0.08
372	10.89	1.74	-0.04	-4.22	-0.58	-0.87	-0.95	-1.33	1.17	-2.89	0.18	2.42	0.68	0.91	1.22	0.96	-2.46	2.39	-2.88	-1.46	-0.11	-1.18	0.36	-0.44	-4.29	-0.74	2.5	-0.26	-2.28	1.74	1.21	1.09	-13.03	2.12	-0.01	-3.69	-0.58	-1.32	-1.07	-0.87	-0.98	-1.03	1.52	1.15	1.06	1.03	1.01	1.01	-0.01
373	4.86	-0.78	-0.92	-0.97	-0.98	-1.24	0.93	0.98	-7.18	-1.67	-1.24	0.02	-0.52	27.16	-1.8	-1.26	0.04	-0.52	-0.77	0.13	-0.44	178.83	0.28	-0.57	5.69	1.52	1.19	0.33	0.93	-3.41	-1.44	4.84	-0.05	-2.41	-1.24	-0.64	-0.94	-0.98	-0.99	18.9	1.85	-4.15	2.61	0.01	1.44	0.77	0.94	1.11	-0.7
374	-0.08	-1.67	-1.15	4.9	-0.11	2.59	0.59	1.27	-0.47	-1.98	-1.15	-0.79	-1.05	0.42	-0.42	-4.28	-1.23	-1.08	7.92	1.72	-4.43	2.54	-3.26	-1.53	-1.21	0	-0.52	0.26	-0.38	-0.69	0.16	-0.42	-426.08	-0.71	-0.9	6.71	1.63	0.18	1.23	1.06	0.85	-0.75	0.36	0.72	-0.19	22.26	-0.4	-1.63	1.85
375	53.75	-1.82	-0.2	-0.84	0.29	-0.42	-0.72	-0.87	-0.93	164.88	-1.97	-1.32	-0.04	0.88	0.96	-0.14	0.46	-26.3	0.27	-0.57	-0.81	0.15	-0.44	47	-1.74	-1.24	-1.1	15.48	0.02	1.86	1.18	-0.15	6.14	-1.72	-0.4	-0.87	-1.23	0.66	0.87	-8.28	0.14	-0.6	-2.4	-0.82	-0.95	-1.14	-1.02	0.27	-5.62
376	-0.35	0.57	2.16	-1.49	2.9	0.25	-1.7	2.27	0.34	1.32	1.08	1.03	1.01	1.01	-47.27	-1.94	-0.02	1.33	0.8	1.09	-0.46	-2.1	1.61	0.56	-0.65	-0.86	0.16	9.64	1.37	-0.19	-0.65	-0.84	29.9	-0.1	-0.7	6.3	-0.21	-0.72	-0.88	0.12	-0.46	-0.73	125.45	1.85	-0.05	-0.59	0.26	12.22	1.34
377	0.49	-8.5	-0.32	-1.58	0.45	0.79	-9.01	2	-3.5	2.69	1.45	-6.25	-0.01	-0.71	-1.72	-1.09	-1.03	-0.88	1.22	-0.31	-0.71	-2.8	-0.87	-1.12	-0.96	-0.99	-1.02	1.38	1.11	-0.12	0.48	0.75	0.88	7.63	-1.08	-1.03	7.01	-2.16	3.45	1.54	0.04	1.21	-0.36	4.24	0.44	-0.57	0.35	0.7	0.85
378	-0.99	2.77	-2.36	2.95	0.1	-0.72	4.51	-0.22	-2.08	-1.19	0.18	-0.48	0.3	-0.37	54.9	-0.32	-1.7	1.89	-0.21	3.67	-0.37	-0.77	0.22	-0.42	26.57	-1.75	-0.29	-0.86	4.14	-0.2	-0.7	-0.87	-0.94	-2.17	-1.03	-0.97	-1.01	-1	-0.99	1.37	-2.73	-1.39	5.33	0.06	-0.69	-1.74	1.47	0.65	-0.63
379	0.15	0.78	-0.28	-0.67	-0.84	-0.92	-4.72	1.06	1.02	0.94	1.01	0.99	1	1	1	1	-0.71	-1.41	1.63	0.59	-0.63	-0.86	9.77	-0.14	2.35	-0.38	0.48	0.77	-17.54	-1.76	4.04	1.58	-5.2	0.01	2.46	0.63	-0.54	-0.81	-2.08	-1.08	-1.03	-0.91	1.25	-2.78	-1.39	5.24	0.07	0.73	0.89
380	-0.98	-0.99	-1.02	0.77	0.92	-0.16	0.45	0.73	-62.88	0.14	1.88	1.17	-0.16	0.48	0.75	0.88	0.94	0.97	0.99	-673.56	-1.99	-0.01	1.34	-0.36	-2.4	1.63	-0.22	-0.68	0.23	0.63	-0.2	-0.6	-0.8	398.39	1.9	-3.91	2.63	1.45	0	-0.54	19.23	1.68	0.26	-1.4	0.34	-3.98	-1.4	-0.45	0.75
381	-0.22	-0.61	-37.71	-1.19	-1.06	-1.03	15.28	-0.05	0.64	0.84	-0.14	-14.87	1.48	0.55	1.16	-2.27	0.22	-0.52	0.31	-0.37	31.67	-0.31	2.37	0.56	-1.94	-1.22	5.23	0.12	1.62	1.14	0.74	1.06	1.02	1.01	-12.64	-1.8	0.02	4.24	1.34	-0.16	0.49	-13	-0.3	-1.63	-1.13	-0.77	-1.05	-1.01	5.79
382	-0.7	2.59	-0.26	3.14	-1.94	-1.27	0.06	-0.51	-0.77	46.89	0.13	-0.63	-2.09	0.65	-0.4	0.38	6.03	-0.64	2.82	-2.18	-0.27	-0.83	4.46	0.28	-1.9	0.34	2.2	0.74	-0.49	-0.79	11.38	-1.98	-1.31	7.3	1.75	1.27	1.12	1.06	-36.94	-1.95	-1.32	-1.14	0	-0.94	-1.06	-0.98	2.23	-0.24	3.35
383	0.73	-4.08	-1.47	0.08	4.55	1.33	-0.17	0.49	0.76	0.88	-66.26	1.96	-3.87	2.66	0.01	0.76	1.45	-0.64	3.32	0.39	0.83	-5.23	-1.55	-1.2	-0.25	0.88	1.15	-1.62	2.66	1.39	0.27	-1.27	2.6	0.34	1.36	1.09	-0.17	6.74	0.47	0.83	0.93	-13.3	-0.11	1.96	-0.38	0.47	3.38	1.2	-0.22
384	21.42	-1.9	3.68	1.55	0.06	-0.83	-1.24	-1.04	-0.94	1.48	-0.29	0.47	-9.33	-1.58	-0.33	-1.2	0.39	2.38	-1.61	0.22	2.92	0.68	-0.5	-0.79	-0.9	0.08	-0.47	-30.22	-0.74	-0.91	-0.96	-0.98	30.46	-0.04	2.11	0.65	-2	0.29	-0.49	-3.45	1.42	-0.24	4.33	1.4	-0.13	5.11	0.5	-0.54	-0.81
385	5.68	-0.02	0.62	-0.28	-7.21	-0.66	-1.31	0.52	1.82	0.81	1.13	1.03	0.95	1.01	-0.41	4.39	-1.93	-0.31	-1.28	0.4	-0.43	-3.95	-1.22	3.61	-0.14	2.82	-0.38	3.04	0.48	-0.58	0.35	4.67	-0.6	0.44	0.76	-0.18	0.43	-49.03	-1.68	3.76	1.55	-5.21	-0.02	0.7	-0.3	-5.03	-0.68	-1.28	-0.9
386	-1.93	0.57	-0.42	6.46	1.51	-4.09	2.47	-0.03	-0.6	-3.2	1.35	0.7	-0.64	0.36	0.71	-0.18	-0.6	-0.8	-0.9	-18.05	-0.95	-1.05	-1.01	-0.98	1.46	1.13	-6.05	-0.12	-0.74	0.28	5.31	-1.49	0.21	3.15	0.67	-2.27	-0.5	-1.28	-1.07	0.18	-0.47	16.8	1.64	0.3	0.86	1.22	-1.52	2.72	0.27
387	1.2	1.05	-0.19	6.75	1.45	-3.91	-0.14	-0.76	-1.54	1.46	-2.81	2.54	-0.07	-2.96	-0.62	-1.27	-1.06	-1.02	10.38	-2.11	3.6	0.03	1.56	0.74	-0.56	-0.82	-0.92	-0.96	0.04	-0.49	-0.74	338	-1.87	3.86	0.04	-0.72	0.3	0.68	4.77	-0.78	0.39	-5.4	1.87	-0.12	-3.26	-1.28	-1.1	-1.04	-0.63
388	-1.81	1.48	0.64	0.92	-4.46	2.19	-0.07	-3.22	-0.62	-0.89	-0.95	-1.29	-1.02	-1.01	-1	-1	-0.98	-1	-1	-1	2.18	1.28	1.11	-0.04	12.13	1.46	0.5	-0.71	3.79	-0.24	2.82	1.31	-4.48	-0.13	1.76	-0.36	3.53	-0.32	-1.96	0.49	1.77	-0.54	-1.69	1.67	-2.78	-0.24	1.67	0.68	0.92
389	4.16	1.52	-4.77	-0.05	-0.73	-1.63	1.46	-0.27	-0.69	-0.86	-0.93	-2.82	1.07	-3	-1.41	-1.16	-1.07	-1.03	42.61	-2.04	3.9	0	1.59	1.14	-0.15	-5.1	-1.32	3.76	1.51	-5	-0.04	-0.72	-1.65	1.46	-0.26	-2.82	-1.23	3.98	0.19	-0.66	4.82	0.32	1.5	-2.01	0.21	2.67	0.68	-0.5	-2.21
390	-1.52	2.16	-2.64	2.79	-2.91	-0.05	1.53	1.13	0.74	0.96	-0.28	0.44	-0.32	25.05	-0.34	2.41	-2.1	-1.3	6.1	0.06	-0.68	-1.78	1.47	0.65	-0.63	-0.86	0.16	-0.45	0.29	-57.69	1.66	-3.6	2.56	-0.03	-3.12	-1.29	4.14	0.16	-0.67	0.31	-0.4	-0.71	44.49	0.16	-0.62	-0.84	0.14	-0.45	-0.73
391	-1.78	4.19	-2.57	-0.02	-1.44	2.29	1.32	-0.08	-5.57	-0.58	-1.35	1.88	1.23	1.09	-12.09	2.13	1.36	-0.01	0.53	7.45	1.21	-3.36	-0.25	0.66	1.76	-1.51	-1.15	6.3	0.11	-0.67	5.16	0.3	1.52	-2.01	-1.27	0.08	-6.66	-0.51	2.28	-0.3	0.49	3.27	0.77	0.93	-6.14	-0.19	0.64	-5.14	-0.32
392	20.63	1.89	-4.18	-0.01	0.72	1.62	-1.48	0.26	0.69	-11.04	-1.68	-0.22	-1.24	0.38	2.39	1.19	1.07	1.03	-18.17	-0.04	-0.69	-1.86	-0.87	-0.96	0.18	0.62	-22.31	-0.22	2.14	-0.36	3.3	0.48	-0.57	4.73	1.48	-0.09	5.05	0.52	-2.23	-0.53	0.59	-0.35	8.13	-0.33	2.55	0.54	0.87	1.29	-0.69
393	-11.92	-1.78	0.03	4.25	1.34	-3.95	-1.53	4.97	0.04	1.65	0.72	1.15	-0.47	-2.03	1.62	0.56	0.9	-0.25	6.83	-1.76	3.31	0.14	-0.7	-0.88	-1.65	0.8	-3.12	2.23	-3.02	-1.48	-0.1	0.84	-3.61	2.2	-0.09	-3.1	-0.63	0.52	0.8	0.91	-25.61	-1.85	-0.08	0.79	-3.93	0.21	-2.78	-0.55	2.03
394	4.15	-2.16	3.18	0.08	1.5	-0.39	-0.76	-0.89	-2.2	0.87	-0.36	-0.72	13.67	1.72	-4.06	-0.06	0.71	1.66	-0.64	0.4	-0.38	-0.71	0.17	31.63	1.4	-3.46	2.46	-0.05	0.57	3.33	1.17	-0.24	-0.67	-3.53	0.75	0.91	0.96	0.98	0.99	1.28	-0.97	-0.99	-1	0.07	15.21	1.42	-3.58	2.46	0.11
395	3.46	-2.73	-1.46	6.23	1.72	0	-4.76	-0.56	-0.86	5.88	1.59	-0.06	-0.59	-4.42	-1.17	-0.81	1.56	-2.58	-0.29	-1.37	-0.82	-1.09	-0.95	-0.99	-1.02	-1	3.8	-0.17	2.79	1.3	0.56	-1.39	2.59	-0.17	3.17	-0.38	-0.77	-0.9	-0.95	-1.89	1.08	1.03	0.93	1.01	-0.39	4.54	-1.91	-1.27	6.7
396	1.8	-3.98	2.59	0.03	-0.76	4.34	-0.22	-0.71	0.24	-11.78	-0.41	-0.81	-0.92	-1.53	-1.03	-1.01	-1	0.06	-0.49	-0.75	0.13	118.92	-1.44	-0.56	0.69	1.52	-0.6	-1.58	-1.1	0.21	-5.87	-0.46	-1.44	-1.1	-0.83	-1.04	-0.97	-0.99	-1.01	-1	-1	-1	-1	-1	-1	-1	-1	-1	-1
397	0.25	-1.77	-1.18	5.14	-2.28	-0.1	1.45	1.12	-0.14	0.48	-0.29	31.68	1.61	-3.72	-0.12	0.69	-0.31	0.4	0.71	0.86	-0.08	-94.71	-0.54	-1.45	-0.85	-0.96	-1.09	1.39	1.12	1.05	1.02	1.01	1.01	-109.97	0.01	0.67	-0.28	0.4	-0.32	-0.67	106.96	-1.84	-1.28	7.77	0.02	1.76	0.7	-1.96	0.28
398	-1.22	0.34	-4.3	-0.44	-1.42	-0.83	-0.96	-1.09	1.4	1.12	0.71	-0.78	-0.92	8.07	1.68	0.15	1.24	1.07	-5.69	2.21	0.11	1.36	-0.38	0.44	3.91	1.22	-0.22	5.1	1.42	1.15	1.07	1.03	-0.01	-35.69	0.5	-0.5	-2.54	-0.78	-0.93	-0.97	13.07	1.79	-4.21	-0.03	0.72	-4.85	-1.51	0.08	4.43
399	0.63	0.85	-0.15	-0.59	0.22	0.61	-0.2	242.16	1.59	-3.61	2.53	-0.04	-3.12	1.76	-3.02	-1.45	5.45	1.67	-4.83	-1.65	-1.25	-1.11	-1.05	0	-0.51	-0.75	-0.88	-40.29	-1.06	-0.94	-1.02	-0.99	1.9	1.23	1.09	0.53	-0.88	-0.96	-1.14	-0.98	2.57	0.39	-0.63	4.47	1.48	-0.09	-4.42	-1.33	-0.6
400	-1.32	-1.11	7.46	-2.19	-1.36	7.05	-2.31	3.5	0	2.8	-1.83	2.97	-0.1	0.57	0.81	3.01	1.08	0.91	1.03	1.01	0.98	-0.73	3.37	1.41	-4.71	2.4	0.06	1.4	1.1	-0.15	-5.37	-1.33	-1.12	-1.05	16.8	0.04	-0.67	0.29	0.67	5.64	1.15	1.05	-7.43	-1.69	4.43	-2.53	0.01	3.26	1.3
401	1.69	-0.42	3.5	1.38	-0.12	5.33	-0.41	2.73	1.32	-0.12	-4.66	0.5	1.61	1.11	1.04	-0.09	-0.57	-0.79	-9.51	-0.9	0.37	2.85	0.73	1.21	-0.51	-1.87	0.56	-0.42	6.5	-0.3	0.54	2.6	-0.64	3.05	1.37	-4.73	-0.1	-1.61	-1.14	4.96	1.59	1.22	0.16	-0.89	-0.96	7.79	-0.11	0.6	0.83
402	0.99	1	1.03	-0.88	-1.13	-1.03	-0.96	-1.01	0.42	-0.41	9.08	0.35	0.79	-0.24	0.42	-0.31	0.35	-80.34	-1.66	0.11	3.71	1.3	1.11	1.05	1.02	1.01	-72.44	0.01	2.02	-0.4	-1.99	-1.16	-1.06	-1.03	18.94	1.87	-4.17	-1.61	-1.23	10.48	0	1.82	-0.39	3.44	0.46	-2.01	2.26	-2.77	-1.43
403	5.17	1.65	0.05	0.84	1.24	0.94	1.04	-0.53	0.4	0.73	-0.18	-19.01	1.45	-3.34	-1.48	-1.18	-0.2	0.9	1.12	1.02	1.01	1	-0.05	-0.54	-0.77	-19.73	0.88	1.13	-0.58	3.62	-2.07	-1.31	-0.27	-1.13	-1.04	6.06	-2.18	-1.35	6.88	0.02	1.74	-0.39	0.46	-0.34	-0.69	0.18	-0.42	-0.71	-52.5
404	0.6	0.81	-58.6	1.92	-0.04	0.56	-0.27	-11.71	0.61	1.42	-0.53	3.51	-0.28	-2.05	0.49	0.81	-0.2	0.43	-28.32	-1.66	-0.3	-1.23	-1.06	0.16	5.57	-0.53	-0.83	-1.55	-0.93	0.41	-4.64	-0.41	0.58	-4.96	-0.34	0.6	0.83	-12	-1.73	-1.26	8.46	-2.24	-1.38	-0.02	0.88	0.95	-8.13	2.1	1.34
405	0.18	-0.42	0.3	0.65	-498.33	-0.18	-0.73	0.26	0.65	-0.2	-25.78	-1.38	-1.13	-1.06	0.04	-0.5	48.16	1.71	0.26	1.24	-0.39	4.06	-1.93	3.14	-0.07	-0.64	-0.84	19.82	0.12	1.8	-1.99	2.75	1.42	-5.65	-1.68	-0.04	-1.25	2.48	-0.19	-0.68	0.24	-13.96	-1.54	-1.19	-1.08	-1.04	33.05	-0.01	2.07
406	-0.44	88.12	-0.28	-0.76	-1.73	1.39	-0.27	0.47	-0.32	18.49	0.36	1.59	-0.47	-0.79	0.19	8.89	1.35	-0.19	4.81	0.48	-2.17	-1.26	-1.1	-0.55	-1.04	2.71	0.36	1.37	-0.43	-0.77	9.63	-0.17	-1.99	1.89	-0.2	-2.81	0.49	-3.03	-0.45	1.95	-0.32	-0.73	-2.28	-0.88	-0.96	-1.1	-0.98	-1	-1
407	0.14	1.42	-2.22	-0.39	-0.85	-0.94	-1.31	1.21	-0.31	-2.87	1.61	1.18	-6.51	-1.68	0.02	0.57	4.57	-0.72	-0.9	0.18	-0.45	24.04	-0.28	2.36	1.27	-0.13	-0.61	-0.82	-4.72	1.14	0.87	1.05	-0.45	4.16	1.43	-0.11	-0.61	-0.81	-4.33	-0.91	2.81	-2.32	2.96	0.1	1.47	1.12	-0.16	-5.19	1.57
408	-0.27	0.47	0.76	0.88	0.94	4.08	-0.95	-0.98	7.03	1.66	0.15	1.24	1.07	-5.72	0.11	0.68	-7.23	-1.6	0.08	0.6	-13.68	-1.67	3.99	-0.05	0.6	0.82	-0.14	23.64	0.45	-0.53	-2.38	-1.16	3.79	-2.34	-1.38	-0.14	-1.15	-1.05	6.06	1.64	0.15	-1.31	0.35	-0.45	-4.09	-1.22	-1.08	0.1	0.58
409	-1.02	-1	0.24	0.66	-16.33	1.89	1.29	-7.44	2.27	1.39	1.16	1.07	1.04	-56.56	0	0.66	2.04	-0.67	3.13	0.4	0.83	0.93	-11.74	-1.76	-1.27	-1.12	0.01	17.21	1.45	-0.17	0.5	-11.84	-0.3	-1.62	0.45	0.79	1.95	1.08	0.9	-1.56	0.29	-0.47	0.32	9.13	0.68	0.89	0.96	-14.11	-1.8
410	-0.57	-0.83	-0.93	-1.71	0.88	0.96	1.13	0.98	-0.39	-2.56	0.56	1.58	-0.54	-1.71	-1.12	-0.83	0.69	-0.36	6.47	-0.32	-0.76	-0.89	-0.95	-0.98	69.27	1.95	1.32	0	0.53	-0.26	-24.32	1.4	-3.32	2.47	1.4	-6.26	-1.71	-1.26	9.46	-2.23	-1.38	-1.16	14.47	-2.15	3.74	1.58	0	-0.85	-1.22
411	-0.98	-0.99	0.17	-0.46	-0.74	48.65	1.83	0.15	0.83	1.28	-1.53	2.73	1.4	-5.42	2.37	0.04	-0.76	-0.91	0.14	9.9	-0.54	-1.5	1.79	-2.71	-0.23	-0.8	4.7	-0.2	2.67	-1.97	-0.37	1.59	0.68	0.92	1.15	0.97	0.99	-0.17	0.46	0.74	-0.15	-46.9	1.44	1.15	-0.08	-7.36	-1.38	-1.13	7.97
412	0.64	0.87	0.94	0.97	-36.81	-0.04	-0.69	-1.91	1.43	-0.26	-2.88	-0.69	-1.23	-1.05	4.69	-2.24	-0.14	-0.8	-1.36	-0.92	-1.05	-1.01	-1	-1	-1	-0.98	-1	3.09	1.41	1.16	1.07	-0.02	-0.52	63.86	1.73	0.25	1.25	-2.36	-1.32	-0.39	1.29	0.8	-0.59	-1.74	1.59	-0.24	-0.69	-2.81	-0.86
413	2.27	-2.51	2.83	-2.88	2.96	0.03	0.76	0.9	1.49	0.96	0.99	1.04	1	1	0.99	1	1	1	-0.47	-0.78	0.18	-0.43	-0.72	-14.66	0.85	-0.38	-0.73	-2.88	-0.88	0.4	-4.88	1.9	0.31	-0.71	4.06	-2.11	0.1	-3.62	1.8	1.24	-6.57	2.27	0.05	-0.77	-0.91	9.78	0.14	1.72	-0.42
414	0.54	-0.38	-4.13	-0.72	0.46	-0.38	-0.71	-0.86	-0.93	-4.93	-0.97	2.93	-0.21	-0.7	-2.33	-1.11	3.55	-2.33	-1.37	-0.16	-0.89	0.31	-5.88	0.34	0.77	1.81	-0.72	0.39	-0.39	-5.86	1.4	-3.15	0.13	2.49	-0.46	0.46	3.12	-0.62	0.42	-0.38	-0.71	-0.86	65.35	1.89	-0.03	4.14	-1.72	-1.22	-0.44
415	-1.19	-0.96	-0.99	-1.03	0.74	1.35	-1.64	-1.18	-1.07	12.6	1.82	0.05	0.82	0.93	0.97	-19.52	0.06	0.68	-6.37	0.22	-0.56	6.54	1.55	-4.18	-0.09	1.69	1.16	-5.07	-0.15	1.81	-0.36	-0.75	-2.17	-1.09	0.26	3.5	1.26	-3.84	2.38	0.12	-0.74	0.31	0.69	-0.19	27.3	1.56	0.42	-0.72	3.84
416	-5.7	-0.17	-1.61	2.05	1.28	-5.8	-1.66	-1.24	-1.11	-0.08	1.06	-0.34	4.75	-1.87	3.2	-0.07	0.58	-0.29	0.39	-0.32	-30.55	-0.67	-1.33	-0.89	2.13	1.27	0.49	0.92	-3.72	-0.29	-0.8	-1.47	-0.92	2.41	-0.24	-0.7	-0.87	0.11	-0.46	0.28	0.64	65.01	1.18	-3.19	-1.44	5.06	-2.4	3.32	1.53
417	0.21	-0.45	-0.74	-0.87	82.56	-1.95	-1.31	-0.07	-1.13	-0.9	0.58	-0.38	-0.72	-0.87	-3.82	0.89	1.11	-0.59	-1.68	-0.84	-0.95	5.62	-0.14	-0.69	-2.16	1.38	-0.27	4.31	1.4	-0.13	-4.17	-0.62	-1.31	-0.88	0.5	0.8	2.07	1.08	0.91	-0.64	0.37	3.63	1.23	0.72	1.08	-0.42	-0.76	-2.31	1.28
418	-3.13	-1.51	-1.2	-0.02	-1.09	-1.03	-1.01	-0.92	-1.01	2.75	0.36	1.37	0.83	0.96	-4.99	-1.56	0.06	-5	1.7	-0.16	0.51	4.05	-1.37	-0.67	1.61	1.16	-5.67	2.25	-3.36	0.02	-0.6	8.41	0.28	0.77	-5.74	-0.25	1.95	-2.17	-0.35	-0.84	-1.31	-0.94	2.37	0.43	-0.63	0.34	0.7	0.86	-45.11
419	1.17	0.76	0.96	0.98	-0.12	11.22	-1.63	-1.2	0.06	0.57	0.79	-53.8	1.91	1.3	-0.02	0.53	0.77	0.89	7.99	-1.07	-1.02	-0.93	-0.99	-1	-1.01	1.25	-0.31	4.41	0.45	-2.1	-0.56	-0.88	-0.95	-1.24	-0.98	0.38	-0.42	10.09	-1.8	-0.3	1.47	0.73	0.93	0.97	-0.11	12.84	0.47	-0.52	-2.35
420	-1.47	-1.07	4	-2.28	0.07	-0.56	9.81	-0.24	2.45	-0.35	0.48	0.77	0.89	-0.08	-38.46	-0.54	-1.44	1.83	-0.23	3.7	0.5	-0.56	4.82	0.35	-0.59	-0.83	0.15	-0.44	-0.73	0.14	-0.43	-0.72	-127.82	1.14	-0.29	-3.14	0.54	-0.45	-0.76	-0.89	33.6	0.08	1.87	0.7	1.18	-2	2.56	1.39	1.15
421	2	-0.25	0.5	-0.32	0.37	-0.33	-32.51	1.35	-3.3	-1.46	-1.18	10.48	1.81	1.29	1.12	-17.63	-1.89	4.24	-2.62	-1.45	0	-0.54	-0.78	-0.89	97.1	1.92	-3.98	2.64	-0.01	-3.19	-0.59	2.16	1.26	-0.11	0.5	-0.29	28.66	-1.67	-1.22	-1.09	-1.04	30.95	1.93	0	0.57	-0.27	20.67	-1.68	3.52
422	5.43	-2.4	-1.41	-1.17	-1.08	-1.04	-0.03	0.98	-0.33	-0.71	0.2	-19.36	1.64	-3.49	-1.51	5.25	1.67	-4.88	2.5	-3.32	2.86	1.48	1.19	-12.3	0	0.65	-0.28	0.4	-0.32	0.35	-0.33	-93.61	-0.67	-0.89	-0.95	-0.98	30.55	-2.02	3.84	0.01	-0.73	0.3	-0.41	0.33	-0.35	-0.68	-0.84	-0.92	0.04
423	-2.31	-1.39	-1.16	13.81	1.86	1.3	1.13	1.06	1.03	0	1.01	-0.33	-2.96	-1.22	-1.08	-1.03	-1.02	0.02	0.52	35.93	0.76	-0.42	0.39	-0.35	-0.69	-0.85	-0.92	-10.68	-0.96	-1.04	1.68	1.19	0.59	0.94	0.98	0.99	1	1.08	-0.95	3.05	-2.3	-1.36	-0.21	-1.15	-1.04	-0.89	-1.02	-1.01	6
424	-0.29	-0.69	-0.85	0.1	34.46	1.43	-0.18	-3.5	1.63	-0.2	0.5	-10.18	1.84	1.27	-7.21	-0.04	-0.71	0.29	0.67	0.84	0.92	-0.05	-107.57	0.52	-0.49	5.5	0.36	-0.59	5.06	0.34	-2.01	0.33	0.74	-0.22	-0.63	0.21	0.61	0.8	0.9	35.77	1.05	0.95	0.99	-4.31	-1.52	-1.2	-1.09	-1.04	0.01
425	-1.02	-0.96	-1.01	2.47	-0.22	-0.7	-2.41	-1.11	-0.86	-1.04	-0.97	-0.99	-1.01	-1	-1	0.66	-0.38	-3.52	-1.23	3.72	-2.37	3.13	1.5	1.2	1.09	1.04	1.02	0	0.5	-276.72	-1.75	3.76	1.55	1.21	0.08	-0.91	3.3	0.33	0.81	-0.26	7.95	0.42	-0.55	5.21	0.35	1.5	0.8	-0.52	-0.81
426	0.55	-0.26	-0.64	69.73	-1.83	-0.19	-0.84	-0.94	-0.97	20.14	-2.04	0.02	-0.57	-0.8	26.69	0.13	1.81	1.17	-0.16	6.11	-1.73	3.26	-0.09	-0.64	8.4	1.62	-4.14	2.51	1.42	1.17	-12.99	2.16	0	-1.37	-1.1	0.15	5.52	-1.56	0.19	-4.23	-0.5	0.55	0.81	0.91	-26.06	-0.08	-0.7	5.87	-0.21
427	-1.01	2.82	1.38	-0.08	-0.59	-0.8	38.32	0.12	-0.63	-2.07	-1.12	3.74	-2.32	-1.37	-1.15	0.01	-13.29	-0.51	-1.45	-0.84	-0.96	5.26	0.2	1.58	1.13	1.05	0.76	0.98	0.99	1	-0.06	18.58	-1.57	-1.19	7.32	-2.23	-1.37	7.04	1.75	0.01	-0.82	0.31	3.82	1.25	-3.74	-1.5	4.96	1.64	-0.01
428	0.96	-0.03	-76.11	-1.47	3.51	1.5	-5.15	-1.66	-1.24	-1.11	19.66	0	0.65	2.11	1.12	0.85	-1.52	-0.67	-0.92	0.24	0.66	4.61	0.84	0.95	0.98	1.15	1.01	0.99	1	1	-1.89	0.26	-0.49	-0.77	20.87	1.78	0.15	-1.36	-0.78	-1.1	-0.95	1.95	-2.49	-1.37	5.73	-0.04	-0.65	7.25	-1.96
429	-1.01	-1	0.07	14.23	1.42	-3.59	-1.5	5.1	-0.03	0.62	-7.36	-1.59	-1.21	8.62	-0.03	-2.22	-1.22	-1.08	9.63	-2.15	3.59	-0.01	-0.62	-2.73	-1.14	-0.83	-0.97	4.13	-2.23	-0.17	1.5	-2.35	2.61	0.18	-1.58	2.3	1.32	1.13	0.35	1.06	1.02	1.01	0.95	1	-3.29	0.19	-2.91	1.93	-0.16
430	-7.27	2.29	-0.01	-3.51	1.75	1.22	1.09	-0.03	0.5	-41.6	1.77	1.25	-7.61	0.03	0.65	-0.28	-0.66	-0.83	-0.92	0.05	-153.57	1.53	-3.51	-1.5	0.04	-0.54	15.86	0.27	0.76	-5.98	2.05	-0.08	3.73	0.55	0.87	-0.22	0.44	0.73	0.87	0.93	-0.04	232.64	-1.52	3.51	-2.51	0.04	0.61	-9.69	-1.63
431	0.68	-0.17	-0.59	0.21	-665.11	-1.6	3.61	-0.08	0.58	-7.87	-1.59	-0.29	-1.21	-0.87	-1.06	-1.01	-1.01	11.28	0.09	-0.66	-0.86	-0.93	0.07	-0.48	-0.74	205.17	1.86	0.13	1.29	1.08	1.03	-0.07	13.64	0.49	-0.52	-0.79	0.16	13.02	0.6	0.87	-0.2	9.13	0.44	-0.54	0.35	-0.37	-9.78	0.65	-0.44
432	-0.74	1.91	0.56	0.89	-0.24	0.43	-0.31	0.36	-0.33	127.67	-0.34	-1.67	1.88	-2.74	-1.41	0.04	0.57	5.6	1.19	-0.25	-0.68	-0.85	0.1	0.56	0.78	0.89	30.05	-0.94	-0.98	-1.06	-0.99	-1.01	0.56	-0.39	-0.73	0.18	0.6	18.48	0.8	1.19	0.93	0.98	0.99	-11.73	2.08	-3.63	2.71	1.46	-6.29
433	-2.33	-0.98	0.35	2.93	-1.57	-0.56	-0.9	4.4	0.26	0.78	-0.26	8.3	-1.74	-1.23	-0.36	1.21	1.06	-0.14	-0.6	22	0.23	0.75	1.72	-0.69	-1.4	-1.07	0.22	0.65	0.83	-0.11	0.45	45.13	0.73	-0.43	0.39	5.24	-1.42	3.13	1.45	1.17	1.08	0.23	-0.95	3.13	-2.29	3.03	1.48	0.09	-0.84
434	-0.22	-0.7	0.24	-0.41	-0.71	0.15	69.88	1.42	0.58	0.92	0.97	-0.12	11.78	1.48	0.47	1.17	1.05	-0.16	7.36	1.46	1.16	-0.06	-8.2	-1.39	-0.56	-0.92	-1.14	-1.02	0.25	-0.45	-0.74	0.15	-0.43	-45.47	-1.28	0.24	0.67	0.85	-28.9	-0.11	-1.84	1.99	-2.76	0.1	-0.56	-0.8	-3.11	-1.09	-0.91
435	1.33	1.14	1.06	-0.01	28.25	1.48	0.51	0.9	-0.27	0.43	0.73	-0.16	-35.95	-1.41	3.46	1.49	1.19	-10.43	2.19	0.02	1.37	0.79	0.95	-0.23	0.44	0.73	-39.98	1.89	1.29	1.13	0.15	0.95	-0.32	-3.21	-1.23	-1.08	-0.71	0.83	0.94	-0.15	-0.6	-7.78	1.25	-0.26	4.65	-1.83	-1.25	-0.36	-1.11
436	-0.05	0.69	0.87	0.94	0.97	1.77	0.99	-2.92	2.34	1.36	1.15	1.07	0.21	0.97	1.03	1.01	-0.23	6.25	1.46	0.45	-0.73	3.75	0.34	-0.61	4.8	0.33	-1.99	-0.6	-0.9	0.23	-7.44	1.74	0.37	-0.71	-1.51	-1.08	0.23	0.66	0.84	4.01	-1.13	3.03	1.41	0.3	0.89	-0.3	6.07	1.47	0.43
437	-0.72	-0.89	-1.44	1.26	1.08	1.03	-0.06	-0.55	-13.8	-0.78	-0.93	0.18	0.62	-0.22	0.4	0.7	0.85	0.93	38.11	1.04	0.96	-0.61	-1.65	0.58	0.84	0.93	1.61	-0.87	0.35	-5.35	-0.41	2.11	-0.32	-0.73	-2.21	-1.1	-0.88	1.55	0.65	-0.61	-0.85	-0.93	-0.97	44.44	0.04	-0.66	5.84	-2	3.32
438	12.55	1.37	0.61	-0.69	3.76	1.44	-4.58	2.42	-0.03	-3.27	0.44	1.75	1.13	-0.2	-4.28	0.53	0.83	1.58	-0.74	-1.33	-1.06	-1.02	-1.01	-0.91	-1	0.35	-4.81	1.88	0.33	0.85	0.94	1.27	1.02	-0.29	0.44	-12.21	-0.32	-0.78	-1.6	1.4	-2.84	2.51	-0.07	-2.96	-0.62	-1.27	-0.89	-0.97	-0.99
439	-0.62	-0.82	-4.18	-0.91	2.81	-0.22	-2.32	0.48	-3.16	2.06	0.3	-0.7	4.16	1.47	1.17	-9.36	-1.78	-1.28	8.88	0	0.64	-6.75	0.23	-0.56	6.47	1.55	-4.18	0.06	2.48	-0.43	-0.79	-0.91	-1.84	1.15	0.86	1.05	1.01	-0.18	-5.36	-0.63	0.49	-5.03	-1.48	0.1	-0.52	-5	0.69	1.34	0.89
440	-3.95	2.25	-3.16	0.04	0.62	2.79	0.83	-0.43	4.82	0.4	-2.06	0.32	-3.37	-1.36	0.12	-0.5	0.29	-24.84	-1.6	0.12	3.73	-1.66	-1.2	0.08	-0.5	-0.76	0.14	49.43	1.42	-0.19	-3.46	0.51	-2.93	-0.46	-0.85	-1.35	1.42	1.13	-6.25	-1.66	-1.24	0.01	0.53	-28.15	-0.25	-0.76	-1.71	-1.08	-1.03
441	0.38	-0.31	-1499.12	0.65	0.88	-6.66	0.15	-2.48	-0.59	-1.27	-1.06	4.87	0.19	-0.65	-0.86	0.15	-0.45	-15.47	-0.73	-0.91	-0.96	0.09	-0.48	0.27	-79.82	0.36	1.65	1.13	0.79	1.05	-0.41	4.33	0.42	-0.58	4.91	-0.26	-0.73	0.24	7.35	-1.47	0.21	3.22	-0.51	2.97	0.45	-0.59	4.64	0.35	-1.99
442	1.58	1.12	0.8	-1.41	0.3	2.66	0.71	-2.27	-0.49	-1.28	0.44	0.78	-0.19	-9.71	-1.35	-1.12	0.08	-8.97	1.63	-3.34	-0.16	-1.49	-1.12	-0.77	0.74	-3.46	2.17	0.23	-0.71	-0.89	0.15	-0.45	-12.99	-0.73	-0.91	-1.26	-1.03	0.27	-0.44	-5.55	0.66	0.88	-0.18	0.44	-24.01	-0.3	0.58	-5.55	0.25
443	-1.58	1.94	0.46	-0.65	4.18	0.35	0.81	-0.25	-0.66	0.2	-32.7	1.63	1.21	-7.46	-1.73	0.02	4.53	-0.46	-0.81	0.21	-10.66	0.39	1.69	-0.49	3.41	0.43	-0.59	0.35	0.7	-0.18	0.42	0.71	-0.15	-0.57	-0.79	-183.34	-1.11	0.3	-0.44	0.33	-20.91	1.71	0.34	-1.46	-1.13	5.63	0.14	1.63	1.14
444	-1.87	0.45	-3.35	-0.45	0.58	0.83	0.92	-24.9	-0.08	-0.7	5.86	-0.21	0.56	2.57	0.81	0.94	-6.06	2.14	1.34	-6.89	-1.73	-0.02	1.28	-2.47	-1.34	-0.36	1.29	0.8	0.95	-0.23	6.75	-1.75	3.3	0.14	1.49	-0.4	3.7	-1.97	-1.28	0.05	0.56	6.52	0.79	0.93	-0.18	8.91	1.48	-3.83	-1.54
445	0.25	2.1	1.19	-0.18	-4.3	-0.64	-1.3	-1.06	-1.03	-0.89	-0.99	-1.01	0.63	0.86	0.94	0.97	-39.82	-0.04	1.99	0.66	-0.55	4.39	1.46	1.17	-0.04	-0.55	-9.12	1.27	1.09	-0.11	-0.59	0.23	-0.39	-0.7	-0.85	0.08	0.54	0.77	-3530.24	-1.88	-1.29	-1.13	-0.12	-0.95	-1.06	-0.98	0.45	-4.25	-0.41
446	-0.15	0.63	-0.31	-0.68	0.19	0.6	-0.21	-0.6	-95.66	1.2	-3.19	-1.44	5.07	1.64	-0.02	-0.56	0.26	-24.55	-0.39	-0.8	-0.91	14.02	-2.03	3.66	-2.69	-0.02	-0.76	4.4	0.3	1.5	-0.43	3.62	0.44	0.84	-5.4	-0.24	1.92	-0.35	0.47	3.43	1.2	0.76	0.96	-0.26	6.25	-0.36	-1.77	0.49	0.81
447	-0.76	1.77	-0.28	-0.71	-2.48	-0.87	0.41	-0.4	-0.72	-0.87	-0.93	0.04	-123.17	-1.51	0.16	0.64	-0.23	-12.53	1.43	-0.21	0.49	-0.31	-11.05	-0.67	0.46	2.56	-1.53	2.95	1.43	1.17	0.23	-0.9	0.33	3.27	-0.56	-0.84	0.19	7.48	1.34	0.62	0.93	1.12	-0.66	0.38	-6.44	-0.39	-0.81	-0.92	13.03
448	-7.73	-1.72	-1.26	-0.08	0.89	0.96	-7.85	-1.69	-1.25	8.86	0.02	-0.69	5.39	0.29	-0.61	-1.98	-0.84	-1.12	-1.03	-0.95	0.7	0.89	0.95	1.42	0.98	-2.78	-0.36	-1.37	0.43	-3.75	-0.43	0.58	-4.82	0.26	0.73	-7.37	2	0.19	-0.74	-1.46	-1.07	-1.03	-0.9	0.82	-3.24	2.23	1.34	-6.31	-1.7
449	-1.32	-0.01	-1.14	-0.89	0.59	-3.82	0.26	2.06	-0.48	-1.79	-0.8	-1.13	-0.94	-1.03	-1.01	-0.99	0.71	-3.41	-0.37	-0.82	-1.41	-0.93	-1.05	1.83	-0.26	-0.7	0.22	0.63	9.86	0.82	1.17	-1.74	-0.56	0.63	0.85	1.71	1.06	1.02	1.01	-0.06	0.49	-51.57	-0.27	0.58	-5.66	-0.32	0.6	0.83	2.03
450	-9.42	0.53	1.52	0.84	-2.13	2.4	-0.13	0.55	3.31	1.18	-0.24	-3.56	-1.26	0.19	3.85	1.28	-0.18	0.48	5.14	1.22	-0.23	-3.48	1.6	0.53	0.9	1.18	0.96	0.99	-0.18	0.46	-0.3	-0.66	0.18	0.59	0.8	-778.55	-1.9	0.03	-0.56	0.27	0.65	11.91	-0.8	2.86	-2.26	2.97	1.47	0.11	0.87
451	1.5	1.2	-0.01	11.3	1.44	-0.16	0.5	0.76	-0.14	-0.58	0.22	-0.39	0.3	0.65	0.83	0.91	0.96	-0.02	17523.2	1.51	0.49	0.9	0.96	-0.12	0.47	0.74	-0.14	97.17	0.43	-0.52	-0.8	0.16	-18.32	-0.44	0.53	-5.41	-0.35	0.59	0.83	-0.15	-12.13	-0.59	-0.87	0.21	-9.11	1.7	1.22	1.09	-0.03
452	-0.67	0.42	-5.57	-0.38	0.58	-0.34	-0.69	0.18	-0.42	0.3	-0.35	-0.68	0.16	0.58	767.21	0.79	0.93	-6.79	-0.17	1.91	0.64	1.2	0.91	-0.52	4.08	-0.28	-2	-1.17	0.18	0.64	-15.9	-1.7	-1.24	-0.22	0.87	-3.37	-0.33	0.63	-4.71	-0.33	0.6	0.84	1.98	1.07	1.02	0.92	0.99	-0.29	-0.69
453	-1.02	-1.01	-1	-1	0.01	-81.04	-1.5	0.16	3.53	-0.5	2.93	1.35	1.13	-0.05	10.7	-0.46	-0.81	0.22	-0.43	0.31	-0.36	0.33	0.66	-447.36	-0.17	0.61	0.83	2.16	-0.81	-0.94	-0.97	-1.21	0.88	-0.35	-3.11	1.55	1.17	1.07	1.03	-28.06	-1.91	0.01	4.12	1.34	-3.98	2.4	-0.05	-3.18	1.75
454	0.64	-0.19	0.41	-238.36	1.71	-0.1	-0.61	12.26	0.25	-2.1	-0.6	-1.23	2.03	-0.23	3.5	-0.36	-0.77	-1.89	0.73	-3.13	-1.39	4.77	0.09	0.74	-0.28	8.31	0.41	1.51	-1.92	-0.47	-1.25	0.43	-0.43	8.24	-1.83	0.11	-3.99	1.78	1.24	0.4	-0.83	-0.94	-0.97	0.07	0.55	0.78	-131.75	-0.12	-1.87
455	9.79	0.35	-0.57	-0.82	12.79	-0.14	-1.99	1.91	-0.19	3.68	1.36	-0.14	-4.22	-1.31	0.18	0.64	0.83	3.85	-1.14	0.3	0.7	3.02	-1.28	-1.09	-0.76	1.27	-0.31	0.45	4.32	1.22	1.08	-0.1	-0.58	26.58	-0.22	0.58	-5.94	-1.54	-1.19	-1.08	17.89	1.88	-4.21	-1.61	-1.23	10.47	0	-2.21	-1.22
456	-1.2	-1.08	9.97	-0.06	-2.14	-1.21	4.5	1.57	-0.04	-4.8	-1.35	3.87	-0.11	-2.41	-1.23	4.3	-0.11	0.58	-0.3	-7.35	1.44	-0.21	-3.21	1.64	-3.02	2.59	1.42	1.17	-0.01	0.52	-37.31	-0.26	2.21	1.25	0.59	-0.75	-1.36	-0.91	2.26	1.29	-5.26	-1.63	-1.23	-1.1	19.29	1.9	0.01	1.31	-2.42
457	1.21	-4.03	0.12	-0.58	-0.81	-0.91	-2.72	1.09	0.91	1.03	-0.45	4.17	0.41	1.43	-0.45	3.64	-0.3	-0.74	0.23	7.73	-1.47	3.23	1.46	1.18	0.2	-1.12	-1.04	6.43	-0.11	-0.68	-0.86	-0.93	0.06	0.54	-0.24	0.38	-0.31	776.07	-0.35	2.35	1.27	1.1	-10.11	-1.78	-1.28	-1.12	-1.06	-1.03	70.57
458	3.98	1.54	1.2	-0.02	-0.53	-10.09	-1.22	-1.07	-1.03	15.63	1.84	1.29	-8.47	-1.78	-1.28	-0.01	-0.9	0.32	3.37	-0.56	2.95	-2.13	2.99	0.12	-1.6	-0.71	-0.93	4.88	-2.17	3.27	-0.04	-0.62	-2.76	-1.14	3.56	1.47	1.18	1.08	1.04	1.02	1.01	1	1	1
[truncated: 11 more columns]
