# Supplementary material for: SaPt-CNN-LSTM-AR-EA: a hybrid ensemble learning framework for time series-based multivariate DNA sequence prediction
Source: PeerJ. 2023 Oct 4;11:e16192. doi: 10.7717/peerj.16192 (PMC10559882; doi:10.7717/peerj.16192)
Supplement: Supplemental Information 1 [file peerj-11-16192-s001.zip › Source data/Supporting Information/C(3).xlsx]

## Sheet: page_1
DataPoint	1	2	3	4	5	6	7	8	9	10	11	12	13	14	15	16	17	18	19	20	21	22	23	24	25	26	27	28	29	30	31	32	33	34	35	36	37	38	39	40	41	42	43	44	45	46	47	48	49
1	0.58	0.89	0	0	0	0.44	0.3	0.82	0.19	0.6	0.37	0.86	0.27	0.68	0.22	0	0.18	0.48	0.15	0.42	0.13	0.37	0.12	0.33	0.1	0.22	0.05	0.2	0.05	0.1	0.28	0.39	0.69	0.85	0.46	0.78	0.69	0.85	1.03	0.57	0.23	0.2	0.25	0.22	0.28	0	0.25	0.22	0.51
2	0.27	0.32	0.68	1.07	1.5	1.94	2.14	2.06	1.98	2.46	2.71	2.06	1.5	1.94	2.41	2.9	2.28	2.75	2.99	3.23	2.57	3.07	3.3	3.83	3.75	4.01	3.3	3.23	3.14	2.5	2.71	2.93	2.27	2.45	2.99	2.33	2.84	2.78	2.71	2.09	2.02	1.47	1	1.11	1.22	1.68	1.16	0.7	0.67
3	0.32	0.3	0	0	0	0	0	-0.32	-0.3	-0.27	0	-0.26	-0.23	-0.21	-0.25	0	0	0	-0.32	-0.29	-0.27	-0.32	-0.36	0	0	0	-0.43	-0.41	-0.73	-0.82	-0.43	-0.41	-0.39	-0.68	-0.87	-0.96	-0.96	-0.89	-0.7	-0.52	-0.28	-0.48	-0.27	0	-0.25	-0.43	-0.53	-0.58	-0.51
4	0.88	1.2	1.53	1.92	1.46	1.84	1.57	1.14	0.88	1.23	1.57	1.29	1.68	2.09	2.48	2.92	3.38	3.85	4.33	4.79	4.49	4.19	4.67	5.18	5.69	6.22	5.91	6.45	6.13	5.39	5.06	5.59	6.13	6.67	5.92	6.46	5.73	5.4	4.72	5.23	4.89	4.54	5.06	5.59	6.12	6.67	6.32	6.87	7.42
5	8.81	7.99	8.55	8.21	7.86	7.07	7.65	7.29	7.89	8.46	8.1	7.72	8.3	7.48	7.09	7.72	8.35	8.99	8.61	9.27	8.89	8.48	9.17	9.78	10.47	11.16	10.78	11.39	12.09	12.79	13.39	13.99	13.64	14.35	13.39	14.08	14.68	15.36	15.04	15.73	14.77	13.81	14.48	13.53	12.58	12.27	11.94	12.53	12.19
6	14.68	14.35	15.04	15.73	16.32	15.36	16.03	16.69	16.41	17.07	17.72	18.35	18.93	19.55	20.13	20.72	21.31	21.88	22.44	21.51	20.57	21.12	21.7	20.76	21.31	21.12	20.18	19.99	20.57	21.15	20.94	20	20.57	19.62	19.42	19.99	20.57	19.62	19.42	19.2	19.78	20.35	20.93	21.51	21.3	21.88	22.44	23.03	23.61
7	23.58	24.09	24.59	25.07	25.66	25.52	24.59	24.44	24.27	24.86	24.68	24.49	24.28	24.06	23.82	23.57	22.67	22.4	21.5	22.09	21.17	20.9	20.6	21.2	20.89	21.49	20.56	19.63	20.27	20.9	21.5	21.22	21.81	22.4	22.99	23.58	24.18	23.27	23.85	23.59	23.31	23.9	22.99	23.59	23.31	23.89	24.49	23.59	24.16
8	26.25	26.79	26.51	25.65	26.25	25.38	24.49	25.05	25.59	26.19	25.93	26.46	26.97	26.7	27.31	26.46	27.06	26.19	25.93	26.46	25.59	25.33	25.85	26.46	27.06	27.66	28.18	28.78	27.91	28.42	28.91	29.38	29.83	30.26	30.88	30.04	30.47	31.08	31.5	31.3	31.08	30.26	29.43	28.58	28.38	27.53	26.66	26.46	26.24
9	26.09	26.53	26.94	27.57	28.19	27.97	28.6	29.01	29.41	30.04	30.43	30.79	31.44	31.79	32.44	33.08	33.72	32.9	33.27	33.9	34.26	33.44	33.79	33.62	32.8	33.14	32.33	32.16	31.34	31.98	31.15	30.99	30.15	29.3	29.92	29.06	29.45	28.58	28.45	27.58	27.96	28.58	28.96	28.09	27.96	27.09	26.21	26.09	25.2
10	25.95	26.56	25.68	24.78	23.88	22.96	22.84	21.92	22.36	22.79	23.19	22.28	22.68	23.29	22.37	22.98	22.89	23.5	23.39	23.28	23.15	22.24	21.32	20.39	20.27	20.86	19.92	18.98	19.45	19.91	20.34	19.41	20	20.43	21.03	20.94	20	20.6	21.2	21.1	21.69	22.28	22.74	23.33	22.39	22.98	22.87	22.76	21.81
11	20.37	19.41	18.45	18.32	17.36	16.4	16.26	16.84	17.42	18	18.52	19.1	19.62	18.65	18.52	19.03	18.9	19.48	20.06	20.65	21.16	21.74	22.33	22.91	23.49	24.07	23.93	24.51	23.55	24.13	23.17	23.02	23.55	24.13	23.98	23.02	22.86	21.9	21.73	20.77	19.81	19.63	19.44	19.24	19.82	18.86	17.91	18.48	19.05
12	19.81	19.63	20.21	20.78	21.36	21.94	22.5	22.32	21.36	21.92	22.5	23.08	22.12	22.67	23.21	23.05	22.09	21.92	20.96	20.01	20.55	21.13	21.71	22.29	22.83	21.87	21.71	21.54	22.09	22.67	21.71	22.25	22.83	22.67	23.25	23.79	23.63	22.67	23.21	22.25	22.09	22.67	23.21	23.75	24.27	23.31	22.35	21.39	21.25
13	21.22	20.28	19.34	18.41	18.25	18.83	19.34	19.92	20.42	21	21.5	22.09	22.58	23.08	23.66	23.54	24.12	23.99	24.58	25.16	25.02	24.88	25.46	25.3	25.88	26.46	27	26.04	25.08	25.6	26.12	26.62	25.66	26.16	26.75	27.33	27.83	26.87	26.75	25.79	24.83	23.88	22.93	23.51	22.57	21.63	21.5	20.57	20.43
14	22.67	22.53	21.58	20.64	19.71	20.2	20.69	21.27	21.86	22.44	23.02	22.08	21.15	20.22	19.3	19.88	19.74	19.59	18.68	18.53	19.1	19.67	19.51	20.08	19.17	18.28	18.77	19.34	19.91	20.4	20.89	20.74	19.83	20.31	19.4	19.98	20.55	21.13	20.22	20.7	19.79	18.9	19.36	18.47	18.33	17.45	18.02	17.87	18.44
15	22.85	22.7	21.78	22.36	22.93	23.5	24	23.85	22.93	22.77	23.27	23.77	22.85	21.94	22.42	23	22.09	21.94	21.78	22.27	22.85	22.7	21.78	22.36	22.93	23.5	24	24.58	25.15	25.65	24.73	23.81	22.9	22	21.85	20.96	21.43	21.28	20.39	20.96	21.43	21.28	21.12	20.23	20.71	21.28	21.76	22.23	22.8
16	24.38	23.47	23.95	23.05	22.9	22	21.85	22.42	22.9	23.38	22.47	23.05	23.52	23.38	23.95	23.81	24.29	24.87	25.35	25.22	24.29	24.15	23.23	22.33	21.43	21.28	21.85	21.69	22.26	22.83	23.32	22.42	22.99	23.47	22.57	21.68	20.8	21.37	21.93	22.5	23.07	23.64	24.11	23.22	23.07	22.91	22.75	23.32	22.43
17	21.9	22.37	22.85	22.68	23.25	23.81	23.64	22.76	23.25	23.73	24.29	24.77	25.25	25.1	25.67	26.16	26	25.1	24.2	23.32	22.44	21.58	22.14	22.7	22.54	21.68	20.83	21.28	21.84	22.4	22.96	22.8	21.94	22.4	22.24	22.8	21.94	22.5	22.96	23.42	23.26	22.4	21.54	22.1	22.56	22.4	22.86	22.7	21.84
18	25.82	24.93	24.05	24.49	25.07	24.19	23.31	23.18	23.74	24.19	24.05	23.18	22.32	21.46	20.62	21.04	21.6	21.46	20.62	21.18	21.6	22.02	21.17	20.34	20.74	20.61	21.17	21.04	21.6	22.16	22.59	23.01	22.88	23.45	23.31	22.45	21.6	20.76	21.32	21.18	21.74	22.16	21.32	21.74	22.3	22.72	22.59	23.15	23.02
19	23.98	24.54	25.11	24.25	23.41	22.57	22.42	21.6	20.79	20.64	19.83	19.05	18.27	18.8	18.04	18.42	18.27	18.12	17.35	17.74	16.98	16.24	16.76	16.61	17.13	17.65	18.17	18.01	17.26	16.53	15.8	15.09	15.45	15.81	15.66	14.95	14.79	15.3	15.66	16.02	15.87	16.39	15.66	16.17	16.69	17.2	17.72	18.24	18.63
20	17.95	17.22	16.5	17.01	17.53	16.81	16.66	16.52	15.81	15.67	14.98	15.31	15.17	15.51	16.01	15.31	15.81	16.32	16.66	16.52	15.81	16.16	16.01	15.31	15.17	15.67	16.17	15.47	14.79	15.13	14.45	14.94	15.27	15.6	15.46	15.31	15.81	16.32	16.82	17.17	17.03	16.88	16.17	15.47	15.81	16.32	16.66	17.17	17.53
21	16.08	15.93	16.43	16.77	17.28	17.78	18.14	18.65	19.01	19.37	19.89	20.41	20.78	21.31	21.68	22.05	21.28	20.52	19.77	20.12	19.38	18.65	18.52	19.04	18.9	19.42	18.7	17.98	18.49	19.01	19.35	19.87	20.39	19.66	18.94	18.23	18.56	17.85	18.18	18.69	19.2	19.07	19.4	19.27	18.56	18.89	19.22	18.5	17.79
22	19.2	19.53	19.4	18.69	19.2	19.72	19	18.3	18.81	19.13	19.45	19.97	20.3	20.18	20.7	21.03	21.56	22.09	22.43	22.31	21.56	20.82	20.1	19.38	19.9	20.41	20.29	20.8	21.32	21.85	22.19	21.45	20.73	21.06	20.34	19.63	19.5	20.01	20.53	20.4	20.27	19.56	18.87	18.19	18.68	19	19.31	19.82	20.33
23	22.85	22.13	21.41	20.7	21.21	21.09	21.6	22.11	21.98	21.28	21.14	20.45	19.76	19.63	18.95	19.45	19.94	20.26	20.58	20.45	20.32	20.82	21.32	21.19	21.69	22.2	22.71	22	21.31	20.62	20.94	20.26	19.58	19.89	19.76	19.09	19.4	19.27	19.76	20.08	20.57	20.89	20.21	19.53	18.86	18.21	18.69	19.18	19.48
24	17.5	17.37	16.75	16.13	15.53	15.99	16.25	16.13	15.53	15.41	15.28	14.69	14.12	14.37	13.79	14.04	14.29	14.17	13.6	13.48	13.92	13.35	12.8	13.03	13.27	13.51	13.95	14.4	14.86	15.31	15.57	14.97	14.39	14.63	15.08	15.54	15.79	16.26	16.72	16.99	17.25	17.13	16.51	15.9	16.37	16.62	16.51	16.4	15.79
25	13.25	13.69	14.14	14.37	14.82	15.28	15.52	15.98	16.23	16.12	16.37	16.84	17.09	17.35	17.24	16.62	17.09	17.35	17.24	17.5	16.87	16.25	15.64	16.11	16.35	15.74	15.64	15.54	16.01	15.4	14.81	14.71	14.13	14.58	15.03	15.27	15.17	15.63	16.09	16.33	15.73	15.63	15.52	14.93	14.35	13.78	13.22	12.67	12.88
26	13.64	14.09	14.53	14.76	14.19	14.41	14.86	14.76	14.19	14.41	13.84	13.29	13.5	13.71	14.16	14.61	14.83	15.05	15.5	15.41	15.87	16.1	16	15.41	14.83	15.28	15.74	16.2	16.66	16.07	16.3	15.71	15.13	15.35	15.57	14.99	14.89	14.32	14.77	14.68	15.13	15.03	15.49	15.71	16.17	16.63	16.04	16.5	16.73
27	17.86	18.1	18.57	18.81	18.19	18.67	18.57	18.81	19.3	19.78	20.27	20.75	21.24	20.6	21.09	21.34	21.24	21.5	21.76	21.66	21.01	20.91	20.81	21.3	21.2	21.69	22.18	22.68	22.57	23.07	23.34	23.62	22.95	22.29	21.63	22.12	22.62	23.12	23.61	23.89	23.78	24.06	24.56	25.07	25.35	25.24	24.56	25.07	25.35
28	27.8	28.09	28.61	28.91	28.19	28.48	28.38	28.68	29.2	29.5	30.03	30.56	30.86	31.4	31.94	32.47	32.78	33.32	33.22	33.76	33.01	33.55	33.45	33.99	34.31	33.55	34.09	34.41	34.72	35.27	35.59	36.13	35.37	34.61	34.51	33.75	33.65	33.55	33.86	34.18	33.42	33.73	32.98	33.52	32.77	32.03	31.29	31.82	32.12
29	32.36	32.9	32.8	33.1	33	33.54	33.85	33.75	33	32.26	32.8	33.34	33.87	33.13	33.03	33.56	33.46	32.72	33.26	33.15	33.69	34.22	34.76	35.29	34.55	34.86	35.4	35.72	36.26	36.15	36.69	36.58	35.83	36.15	35.4	34.65	34.55	35.08	34.97	34.23	34.76	35.08	35.4	35.29	34.55	34.86	34.76	34.65	34.54
30	33.69	32.95	32.23	32.12	32.02	31.3	31.82	32.35	32.87	32.15	31.43	31.73	32.26	32.78	33.31	33.83	34.36	34.67	34.98	35.29	35.19	35.08	34.34	34.88	34.14	33.41	32.69	33.22	33.74	34.27	34.58	35.11	35.41	35.95	35.21	35.74	36.05	35.95	35.21	34.48	33.76	34.06	34.36	33.63	34.16	34.46	34.36	33.63	33.93
31	36.05	35.95	36.48	37.02	37.55	36.81	37.12	37.02	37.33	36.59	35.85	36.16	36.46	36.36	36.9	37.2	37.1	37	36.26	36.16	36.69	35.95	36.48	37.02	37.33	37.23	36.48	36.79	36.05	36.59	36.9	37.43	37.97	38.51	39.05	39.36	38.61	37.86	38.17	38.07	38.61	38.92	39.47	40.01	40.55	40.45	39.69	38.94	39.48
32	39.68	38.92	38.17	38.48	39.02	38.92	39.24	38.48	37.73	38.04	37.29	37.83	38.14	38.68	39.22	39.76	40.07	40.38	40.93	40.84	41.38	41.93	41.83	41.07	41.61	42.16	42.71	41.94	41.84	42.39	42.71	41.94	41.18	40.42	39.67	39.98	40.52	40.42	40.97	41.51	42.05	42.6	42.92	42.15	41.39	41.94	42.48	42.38	42.92
33	43.34	42.58	43.12	43.44	43.76	42.99	42.23	41.48	40.73	41.04	41.58	41.88	41.79	42.1	42	41.24	41.79	41.69	41.59	42.14	42.68	42.99	42.23	41.48	41.79	41.04	40.94	41.48	42.02	42.57	42.88	43.42	43.74	42.97	43.28	42.52	42.43	42.33	42.88	42.78	42.02	42.33	42.23	42.78	43.32	43.64	44.19	43.42	42.66
34	43.07	42.97	42.22	41.47	42.01	42.31	42.62	42.93	43.23	42.47	43.02	43.57	43.47	44.02	44.33	44.64	44.55	44.86	44.09	44	43.23	43.54	44.09	44.4	44.31	44.86	45.41	45.73	46.04	45.26	45.57	44.79	45.1	45.4	45.71	45.62	44.84	45.4	45.96	46.52	46.83	47.14	47.06	46.27	46.83	46.75	47.31	47.87	48.18
35	47.33	47.89	47.8	48.36	47.58	48.13	47.35	46.57	45.8	46.11	46.66	45.89	46.2	46.5	47.06	47.37	47.68	48.24	48.15	48.71	49.28	49.84	50.4	50.96	50.17	50.08	50.64	49.85	49.07	48.29	48.6	49.16	49.72	50.03	50.59	51.15	51.47	50.68	50.59	51.15	51.72	51.63	52.19	52.51	53.07	53.4	52.6	52.92	52.12
36	50.02	50.32	50.88	51.45	52.01	52.57	53.14	53.45	54.01	54.33	54.25	53.45	53.36	52.57	52.88	53.45	54.01	54.33	53.53	52.74	51.95	51.17	51.48	51.78	51.7	51.61	52.18	51.39	50.61	50.91	50.83	51.39	51.31	50.53	51.09	51.65	51.95	52.52	52.43	51.65	51.56	52.12	52.43	51.65	50.87	50.09	50	49.92	49.83
37	52.7	51.92	51.15	51.45	51.76	50.99	51.29	51.85	52.41	52.72	52.63	51.85	51.76	50.99	51.29	51.2	50.43	50.99	51.54	51.85	52.41	52.97	53.53	54.09	54	53.22	52.44	52.35	52.9	53.22	53.77	54.33	54.65	54.56	55.12	55.44	55.75	54.96	55.52	55.84	55.75	54.96	54.17	54.73	53.95	53.86	53.08	53.64	54.2
38	53.07	53.37	53.93	54.49	55.04	55.6	54.82	54.05	54.35	53.58	52.81	53.11	53.67	53.97	54.53	54.84	54.75	53.97	53.89	54.44	55	55.31	55.62	56.18	55.39	55.7	54.92	54.15	54.7	55.26	55.17	54.4	54.95	55.26	55.56	54.79	55.09	54.31	54.87	55.43	55.99	56.29	56.21	56.77	56.68	57.24	57.81	57.72	58.28
39	57.85	58.42	58.72	58.64	57.85	57.77	56.98	56.2	55.42	54.65	55.21	55.77	54.99	55.55	56.11	56.02	55.25	54.48	54.78	54.01	54.3	54.6	54.89	54.81	55.1	54.33	54.89	55.18	54.41	53.64	52.87	53.43	53.99	54.55	54.84	55.13	55.69	56.25	56.81	57.11	56.33	56.25	56.54	56.46	56.38	55.61	56.17	56.73	57.03
40	56.97	57.53	58.09	58.39	57.61	56.83	57.12	56.35	56.91	56.83	57.39	57.69	57.98	58.27	58.84	59.13	59.7	60.27	60.56	61.13	61.7	61.63	60.84	60.05	60.34	59.56	58.77	57.99	57.22	56.44	57.01	56.93	57.22	56.44	57.01	57.57	57.86	57.08	57.64	58.21	58.77	59.34	59.63	58.85	59.14	59.42	59.99	60.56	61.12
41	60.78	60.71	59.92	59.85	60.42	60.98	60.91	60.83	60.05	60.34	59.56	58.79	58.02	57.25	57.17	57.1	56.33	55.57	55.49	55.42	55.97	56.25	56.54	57.1	57.02	56.25	56.81	56.05	56.61	56.89	57.17	57.73	58.29	58.22	57.45	56.69	55.93	56.48	56.4	56.33	55.57	55.85	55.09	54.34	54.89	55.17	54.42	54.69	54.97
42	51.6	52.15	52.41	52.96	53.51	53.44	53.99	54.54	54.46	54.38	54.65	55.21	55.76	56.31	56.86	56.11	55.36	54.62	53.88	53.14	53.41	53.68	52.94	53.49	53.76	53.02	53.28	52.55	51.82	51.74	51.01	51.56	52.1	52.64	51.92	52.46	53	52.27	52.82	52.09	52.01	51.29	51.21	51.13	50.41	49.7	50.23	50.49	51.03
43	52.29	52.83	52.11	51.39	51.92	52.46	51.74	51.03	51.56	51.82	52.36	51.64	51.9	52.44	52.98	53.52	53.78	53.7	52.98	52.26	51.54	51.8	51.72	51.64	51.9	52.16	52.08	52.34	52.6	53.15	52.42	51.7	50.99	50.28	50.2	50.12	50.37	50.91	50.83	50.12	50.04	49.96	50.49	51.03	51.56	51.82	52.08	51.37	51.62
44	50.65	49.94	49.24	49.49	48.79	48.09	47.39	47.92	47.22	47.14	47.07	46.38	46.3	46.22	45.53	45.45	45.37	45.89	46.14	45.45	45.97	46.22	46.74	47.26	47.51	48.04	48.29	48.21	48.13	48.65	47.96	48.48	49.01	48.31	47.62	47.87	48.12	48.64	49.17	48.48	48.72	48.64	47.95	48.48	48.39	48.64	47.95	48.2	48.72
45	50.62	49.91	50.44	50.69	50.95	50.24	49.53	49.46	48.76	48.68	47.98	47.29	47.82	48.34	48.87	49.4	49.32	48.63	47.93	48.18	47.49	46.8	46.12	46.36	46.28	46.2	46.73	46.04	46.56	47.09	46.4	45.73	45.05	45.29	44.62	44.85	44.77	44.69	44.62	43.95	44.46	44.98	45.21	44.54	43.87	44.1	44.62	45.13	45.36
46	44.18	44.1	43.44	43.66	44.18	44.69	44.92	44.25	43.59	43.51	42.85	42.19	42.7	43.21	43.44	43.36	43.87	43.8	44.31	44.23	44.74	44.98	45.49	45.73	45.05	45.57	45.49	46.01	45.34	45.85	46.09	45.42	45.65	44.98	44.31	43.65	42.99	43.5	43.73	44.24	44.47	44.98	45.21	44.54	44.47	44.69	44.03	43.95	43.88
47	45.93	45.85	45.19	45.42	44.75	44.98	45.21	45.13	44.47	44.39	44.31	44.24	44.46	43.8	44.03	43.95	43.87	44.39	44.31	44.23	43.57	43.49	43.41	42.75	43.26	43.77	44.28	44.51	43.85	44.08	43.42	42.76	42.11	42.33	42.84	43.35	43.86	43.78	43.12	43.04	43.55	44.06	44.29	44.8	45.31	45.54	44.88	44.22	43.56
48	41.84	41.2	41.7	42.2	42.71	42.93	43.15	42.5	43.01	43.51	43.73	44.25	43.59	44.1	43.44	42.79	42.15	41.5	42.01	41.93	42.43	42.94	43.16	43.08	43	42.36	42.86	43.36	43.59	43.81	43.16	43.66	43.59	44.09	43.44	43.95	43.87	44.09	44.6	44.82	44.17	44.09	44.6	43.95	44.45	44.68	44.02	44.24	43.59
49	42.73	43.24	43.16	43.38	42.73	42.95	43.16	42.51	41.87	42.08	41.44	40.8	41.01	40.37	40.87	41.08	41.01	40.37	40.57	39.94	39.31	39.51	38.88	38.25	38.75	38.95	39.45	39.65	39.02	38.95	38.32	38.25	38.45	38.64	38.02	38.52	39.02	38.95	38.32	38.52	38.71	39.21	39.41	38.78	39.28	39.48	39.41	39.91	40.11
50	39.49	39.43	39.93	39.3	38.67	39.17	39.67	39.61	38.98	39.17	38.54	37.91	38.41	38.6	39.11	39.3	38.67	38.04	38.23	37.61	36.99	37.17	36.55	35.94	36.11	35.5	36	36.18	35.56	35.74	35.92	35.3	35.8	35.19	35.13	35.62	35.01	34.41	33.81	33.98	34.14	34.31	34.81	35.3	35.48	35.65	35.59	35.53	35.48
51	33.92	33.32	33.48	33.43	33.37	32.77	32.18	32.34	32.83	33.32	32.72	33.21	32.62	32.03	31.44	31.92	31.34	31.28	31.22	31.16	31.64	31.58	32.06	32.54	32.48	32.42	31.84	31.77	32.25	32.42	32.59	32	31.42	31.58	31	30.43	30.59	30.01	30.48	30.96	30.38	30.86	30.29	30.44	30.38	30.54	31.02	30.96	31.44
52	30.4	30.87	31.35	31.51	31.99	32.46	32.41	31.82	32.3	31.72	31.15	30.58	30.73	30.17	30.11	30.26	30.21	30.68	30.62	31.09	31.56	31.72	31.15	31.62	31.78	32.26	32.73	32.9	33.38	33.54	32.96	32.38	32.85	32.79	33.27	32.69	32.63	32.57	31.99	32.47	32.41	32.88	33.05	33.21	33.69	33.86	33.27	32.69	32.85
53	34.25	34.73	35.21	34.62	34.03	34.51	34.68	34.1	34.03	34.51	34.68	35.16	35.64	36.13	36.61	36.79	36.19	36.36	36.54	36.71	36.11	36.28	36.22	36.71	36.88	37.37	36.77	36.17	35.57	34.98	34.92	34.86	35.03	34.97	35.45	35.94	35.88	35.82	35.99	35.93	35.33	35.5	34.91	34.32	33.74	33.9	34.38	34.86	34.28
54	37.52	37.7	38.19	38.36	37.76	37.7	38.19	38.36	38.54	38.72	38.89	39.39	39.57	38.95	39.13	39.31	39.25	39.75	39.93	40.43	40.93	41.11	40.49	40.99	41.17	41.11	41.3	41.24	40.61	39.98	40.16	39.54	38.92	38.86	38.25	37.64	38.13	38.63	38.81	39.31	39.48	39.98	39.92	39.31	38.69	38.63	38.02	37.41	37.58
55	36.04	35.99	35.93	36.09	36.04	35.44	35.93	36.42	36.91	37.07	36.47	36.64	36.04	36.21	35.61	36.1	36.04	35.45	35.61	36.1	36.59	36.76	36.16	36.32	36.49	35.89	36.38	36.87	36.81	37.31	36.71	37.2	37.69	37.86	38.03	38.52	38.69	38.86	39.36	39.86	40.04	40.54	40.72	40.1	40.27	40.44	40.39	39.76	39.15
56	38.59	38.53	39.03	39.2	39.71	39.65	39.82	40.32	40.83	41	40.38	40.32	40.5	39.88	40.05	39.99	39.37	39.88	40.05	39.43	38.81	39.31	39.82	39.2	39.7	40.21	39.59	39.53	40.03	40.54	40.71	41.21	40.59	40.77	41.27	41.78	41.95	41.33	40.71	40.88	40.26	39.64	39.03	38.42	38.92	38.86	38.26	38.42	38.37
57	41.61	40.98	41.49	40.87	40.81	40.2	40.14	40.09	40.59	40.76	40.7	40.65	40.82	40.2	40.7	40.65	41.15	40.53	40.7	40.09	39.47	39.64	39.81	40.31	40.48	40.98	40.36	39.75	39.14	38.53	38.69	38.08	37.48	36.88	36.83	36.23	36.38	36.33	35.74	35.89	35.3	34.71	34.86	34.27	34.42	34.57	35.06	35.55	35.7
58	36.39	36.88	36.83	36.23	36.73	37.22	37.37	37.32	37.82	37.97	37.37	37.87	38.03	38.52	39.02	39.52	39.47	39.41	38.81	38.21	37.61	37.77	37.17	36.57	36.73	36.14	35.55	35.7	36.19	36.68	36.83	37.32	37.48	37.43	37.37	37.87	37.82	37.22	36.63	36.78	36.93	37.08	36.49	35.9	35.31	35.45	35.6	35.75	35.9
59	35.35	34.76	34.9	34.86	34.27	33.68	33.82	33.24	33.38	33.33	33.29	33.78	33.2	33.68	34.17	34.13	33.54	32.97	33.1	33.59	34.08	34.22	34.71	35.21	34.62	34.03	33.45	33.94	33.89	33.32	33.27	32.69	32.12	32.08	32.21	32.69	32.83	32.26	32.39	31.82	31.25	31.38	30.82	30.26	30.38	30.51	30.47	30.95	30.38
60	27.65	28.12	28.59	28.05	27.5	26.96	26.92	26.88	26.34	26.45	26.41	26.37	25.84	25.79	25.26	25.72	25.84	25.79	25.91	25.38	24.85	24.32	23.8	23.28	23.24	23.2	23.16	22.65	22.14	21.64	22.08	22.52	22.97	23.42	23.87	23.97	24.08	23.56	23.67	24.12	23.6	24.05	23.54	23.02	22.52	22.01	21.97	21.93	22.38
61	24.73	25.19	24.67	24.15	24.11	24.56	24.67	25.12	25.58	25.69	26.15	25.62	25.09	25.55	26.01	26.12	26.08	26.03	25.51	24.98	25.09	25.2	25.16	24.64	25.09	25.55	25.66	25.77	25.24	25.2	25.31	24.78	24.89	25.35	25.81	26.27	25.74	25.21	24.69	24.8	24.27	24.38	24.83	25.29	25.25	25.71	25.82	26.28	25.75
62	25.75	25.71	25.82	25.29	24.77	25.22	25.33	24.81	24.91	24.87	24.35	24.81	24.29	24.74	24.85	25.3	25.26	25.72	25.68	25.16	25.61	25.72	25.83	26.29	26.4	26.51	26.97	27.08	27.2	27.16	27.27	27.74	28.21	28.32	28.28	27.74	27.2	26.66	26.77	26.88	26.84	26.3	25.77	26.23	26.7	26.81	26.77	26.23	26.34
63	28.21	28.17	28.64	28.76	28.21	28.68	29.16	29.63	30.1	30.22	30.7	30.82	30.94	30.38	29.83	30.3	29.75	30.23	30.7	30.82	31.3	31.42	30.86	30.99	31.11	30.55	30.51	30.99	30.43	30.91	31.03	31.51	31.99	31.43	30.87	30.31	29.76	29.21	28.67	28.63	28.09	28.56	28.67	28.78	28.89	28.86	28.82	28.93	28.89
64	27.37	27.84	27.8	27.26	27.22	26.69	26.65	26.61	27.08	27.54	27.5	27.61	28.08	28.55	29.02	29.13	29.61	30.08	29.53	28.98	28.44	28.56	28.67	28.63	28.09	28.56	29.03	28.98	28.44	27.91	28.37	28.48	28.95	29.07	28.52	28.64	28.09	27.56	28.02	27.49	26.95	27.42	27.53	27.99	28.46	28.57	29.04	29.15	29.26
65	28.75	28.87	28.32	28.43	27.89	27.85	27.31	27.78	28.25	27.71	27.18	27.64	28.11	28.07	28.18	28.14	28.25	28.72	28.68	28.14	28.25	27.71	27.18	27.28	27.24	27.71	28.18	28.29	28.76	29.23	29.34	29.3	29.78	29.89	29.85	29.3	29.78	29.23	29.19	28.65	28.11	28.22	27.68	27.14	27.61	27.72	28.19	28.29	28.26
66	29.57	30.05	29.5	29.61	30.09	30.05	29.5	28.95	29.42	29.9	29.35	29.83	29.94	29.9	30.37	30.49	30.97	31.08	31.04	31	30.45	30.56	31.04	31.52	31.48	31.96	32.44	32.92	32.88	32.32	32.8	33.28	32.72	32.84	32.96	32.4	31.85	32.32	32.8	33.28	33.77	34.25	34.37	34.5	34.98	35.11	35.6	35.72	35.85
67	36.04	36	35.43	34.86	35.34	34.78	34.9	34.34	34.29	34.42	34.38	33.81	33.25	33.73	33.85	33.81	33.93	34.42	34.54	33.97	33.41	33.53	33.49	33.45	33.93	34.42	34.9	35.03	34.46	33.89	34.02	34.14	34.62	35.11	35.23	35.19	34.62	34.58	34.54	33.97	34.46	33.89	33.85	33.97	33.93	34.06	34.54	35.03	34.98
68	38.89	39.38	39.52	38.94	39.07	39.57	39.52	38.94	38.36	38.49	37.91	37.33	37.29	36.71	36.67	36.1	36.58	36.54	36.67	36.1	36.58	37.07	36.5	36.98	37.47	37.95	37.91	38.04	37.47	37.95	38.09	38.58	38	37.43	37.38	37.87	38.35	38.49	38.44	37.87	37.29	37.43	37.38	36.81	36.94	36.37	35.81	35.93	35.37
69	35.9	35.86	35.99	36.11	35.55	35.68	35.81	35.24	35.72	35.85	35.98	36.46	36.59	37.07	37.56	36.99	36.42	35.85	36.33	35.77	35.73	35.68	35.81	35.77	36.25	36.2	36.16	36.29	36.77	37.25	37.38	37.87	38.35	38.49	38.97	38.4	37.83	37.26	36.69	36.64	36.6	37.08	37.21	37.34	37.83	37.96	37.39	37.34	37.83
70	37.65	38.13	38.62	38.75	38.89	38.31	38.27	37.7	37.83	37.96	38.45	38.93	39.42	39.91	40.4	40.53	40.49	40.98	40.4	39.82	39.24	38.67	38.1	38.58	38.01	37.44	37.57	37.7	37.66	37.09	37.22	37.7	37.66	38.14	38.62	39.11	38.54	38.49	37.92	38.05	38.01	38.49	38.62	38.05	38.54	38.67	38.1	38.58	38.71
71	37.84	37.27	36.71	36.14	36.62	36.58	36.54	37.02	36.97	37.45	37.93	37.89	38.02	38.5	37.93	37.89	37.84	37.8	37.23	37.19	37.67	37.11	37.06	37.54	37.67	37.11	37.06	36.5	35.95	36.07	35.52	35.47	35.95	36.07	36.55	37.02	36.98	37.45	37.93	38.06	37.5	36.94	37.41	36.86	37.33	37.81	37.25	37.72	37.68
72	38.71	38.15	37.59	37.04	36.48	36.61	37.08	36.53	37	37.13	37.6	37.04	36.49	36.96	36.41	36.88	36.33	36.8	37.27	37.74	37.87	37.82	37.27	36.72	36.17	36.13	36.25	36.21	36.67	37.14	37.27	37.22	37.35	37.31	36.75	36.88	36.33	35.78	35.24	35.71	35.83	35.95	35.41	34.86	35.33	35.45	35.92	35.87	35.83
73	33.83	33.29	33.75	34.22	34.68	35.14	35.1	35.56	36.02	35.48	35.95	35.4	35.36	35.82	35.28	35.4	34.87	34.99	35.45	35.57	35.69	35.65	35.77	36.24	36.36	35.82	36.28	36.41	36.53	35.98	35.44	34.9	34.85	35.32	35.44	35.39	35.86	35.98	36.1	35.56	36.03	36.5	35.95	36.07	36.54	37.01	36.96	36.42	36.54
74	37.73	38.2	38.67	38.63	38.07	37.53	37.65	37.61	38.07	38.2	38.16	38.63	38.07	37.53	36.98	36.43	36.9	37.36	36.82	36.94	37.07	37.54	38	38.47	37.92	37.38	36.83	36.96	37.08	37.55	38.01	38.48	38.95	38.91	39.38	38.82	39.29	39.24	38.69	38.82	38.27	37.73	37.85	37.81	37.26	37.73	37.85	37.98	38.11
75	38.62	38.75	39.22	39.35	39.48	38.92	39.05	38.49	38.96	38.92	38.87	39.35	38.79	38.75	38.2	38.32	37.77	37.73	38.2	38.67	39.14	39.26	39.74	40.21	40.34	40.29	40.25	40.72	40.85	40.99	41.46	41.6	42.08	42.56	41.99	42.47	42.6	42.56	41.99	41.42	41.56	42.04	42.52	42.65	42.6	42.04	41.47	41.95	42.08
76	42.79	42.22	42.7	43.18	43.67	44.15	44.63	44.58	44.01	44.15	43.58	44.06	44.2	44.15	44.63	44.06	43.49	43.97	44.45	44.59	44.73	44.68	45.16	45.65	46.13	46.62	46.76	46.91	46.86	46.81	46.23	45.65	46.13	46.62	47.11	47.59	47.74	47.69	47.11	47.25	46.67	46.09	46.04	45.46	45.95	46.43	46.92	47.4	47.55
77	45.76	45.19	44.62	44.05	43.48	43.96	44.1	44.05	44	44.48	44.96	45.44	45.39	45.87	46.35	45.78	45.21	45.35	44.78	44.21	44.35	44.3	44.44	44.39	44.53	45.01	45.49	45.97	45.92	46.06	46.54	46.69	46.64	46.06	45.49	45.44	45.92	46.06	46.54	46.69	46.83	47.31	47.46	47.94	48.43	47.85	47.27	46.69	46.12
78	47.18	47.32	47.46	47.61	47.75	47.7	47.65	48.14	48.63	48.77	48.19	47.61	47.75	47.7	48.19	48.68	48.82	49.31	48.73	49.22	49.71	49.66	49.07	49.22	49.17	49.12	48.53	48.68	49.17	49.66	49.61	49.75	49.9	50.05	50	49.41	48.82	48.77	49.26	48.68	48.09	48.58	48.53	49.02	49.17	49.12	49.61	49.02	48.97
79	48.05	47.48	46.9	47.38	46.81	47.29	47.77	47.72	47.15	46.58	46.01	46.49	46.96	47.11	47.06	47.01	46.96	46.39	45.82	45.77	45.72	45.15	45.29	45.77	45.91	46.05	46.19	46.33	46.28	45.71	45.14	45.28	45.76	45.19	44.63	45.1	44.54	44.49	44.63	44.76	44.2	44.67	44.81	44.25	43.68	43.82	44.29	43.73	44.21
80	45.77	46.25	45.68	45.64	45.59	45.73	46.2	45.64	45.59	46.06	46.54	45.98	46.45	46.93	47.07	47.02	47.5	47.98	48.46	48.94	49.42	49.57	49.52	50	49.42	49.37	49.85	50	49.42	49.91	50.05	50.2	50.69	50.63	50.58	51.07	51.22	51.17	51.65	51.07	51.02	50.43	50.58	51.07	51.55	51.7	51.12	51.61	52.09
81	51.96	51.91	51.33	51.47	51.96	52.11	52.26	52.41	52.56	51.97	51.92	52.41	52.56	53.05	53	53.16	53.65	53.8	54.3	54.79	55.29	55.45	55.94	56.44	56.6	56.76	57.26	57.76	57.71	58.21	57.6	57.55	58.05	57.44	56.84	57.33	56.73	56.89	57.39	57.55	58.05	57.99	57.94	57.33	57.83	58.33	58.49	59	59.16
82	57.28	57.23	56.62	56.57	56.73	56.89	56.84	56.23	55.63	55.79	55.73	56.23	56.73	57.23	57.73	57.89	57.28	57.78	57.17	56.57	57.07	57.02	57.51	58.01	58.17	58.12	58.62	58.01	57.41	56.8	56.96	56.36	56.86	56.26	56.41	55.81	55.22	54.62	54.03	54.52	55.01	55.51	55.66	55.82	55.22	54.63	54.03	54.18	53.59
83	53.39	52.81	52.96	52.37	52.32	52.81	52.96	52.91	52.32	51.74	52.22	52.37	52.86	52.27	52.76	52.18	52.13	52.27	52.22	52.37	51.79	52.27	52.76	52.71	52.86	52.81	53.3	53.78	54.27	54.76	54.17	53.59	53.74	53.15	52.57	53.05	53.2	52.62	52.04	51.46	50.88	51.36	51.31	51.26	51.74	52.23	52.71	52.86	52.81
84	53.14	52.56	53.05	52.47	52.61	53.1	52.52	51.94	52.09	52.23	52.38	52.86	52.28	51.71	51.85	52.34	52.28	52.77	52.19	51.61	51.76	52.24	52.19	52.34	52.48	52.97	52.39	51.81	51.23	51.37	51.52	50.94	50.37	50.51	49.94	50.42	50.56	51.04	51.52	52.01	51.96	52.44	51.86	51.29	51.24	51.19	51.67	52.15	52.3
85	52.97	52.39	52.54	52.69	52.63	52.58	52.01	52.15	52.63	53.12	53.6	54.09	54.23	53.65	54.14	53.56	52.98	53.46	53.41	53.89	54.38	53.8	53.74	54.23	54.38	53.8	53.74	54.23	54.71	54.66	54.81	54.23	53.65	53.6	53.02	53.17	53.65	53.8	53.94	54.43	53.85	54.33	53.75	53.7	54.18	53.6	53.75	54.23	53.66
86	51.7	51.84	52.32	52.27	52.75	53.22	52.65	52.08	51.52	51.66	52.13	52.28	52.23	51.66	51.8	51.94	51.38	50.81	51.29	51.23	50.67	50.62	50.57	50.01	50.48	49.92	50.39	49.83	49.27	49.22	49.69	50.16	50.63	50.77	50.21	50.68	50.12	49.56	49.01	49.48	48.92	49.39	49.53	50	50.13	50.6	50.55	50	50.46
87	47.75	47.2	46.66	46.79	46.25	46.71	47.17	47.12	47.58	47.04	46.5	46.63	47.09	47.55	47.68	47.63	47.09	46.55	46.01	45.47	45.6	45.06	45.01	44.48	44.43	44.88	45.34	44.8	44.27	44.4	44.52	44.98	45.44	44.9	45.03	44.49	44.95	45.08	45.53	45	45.45	45.91	45.37	44.84	44.31	44.76	44.71	44.18	44.31
88	46.96	47.09	46.55	47.01	46.96	47.09	46.55	46.02	46.15	46.27	45.74	46.19	46.32	46.45	46.91	47.37	47.83	48.29	47.75	48.21	48.67	49.13	48.58	49.04	48.5	47.96	48.09	48.55	49.01	48.47	48.93	48.88	49.34	49.29	49.24	49.7	49.83	49.29	49.75	49.2	49.15	49.61	49.75	49.2	49.66	49.8	49.26	48.71	48.17
89	45.86	45.81	45.29	45.41	45.86	45.81	46.26	45.74	45.69	46.14	45.61	45.56	45.51	45.46	44.94	45.06	45.51	45.46	45.91	46.36	46.49	46.62	46.09	46.54	46.99	46.94	47.39	46.86	47.31	47.76	47.23	47.36	47.81	47.76	48.21	48.66	48.13	48.26	48.39	48.53	48.48	47.94	47.41	47.86	47.33	47.78	47.91	48.04	48.17
90	48.21	48.16	48.62	48.08	47.55	48	48.46	48.91	49.37	49.5	49.96	50.42	50.55	51.01	51.48	51.61	51.75	51.89	51.83	51.29	51.75	51.7	51.65	51.1	50.55	50.01	50.47	50.93	50.39	50.85	51.31	50.76	51.22	50.68	50.81	51.27	50.73	50.19	50.32	50.78	51.24	51.7	51.65	52.11	52.06	52	51.46	51.92	51.37
91	54.34	54.48	54.63	54.77	54.22	53.67	53.12	52.58	53.04	53.18	53.12	52.58	52.72	52.17	52.31	51.77	51.23	51.68	52.14	52.6	53.06	53.2	53.66	54.12	53.57	53.02	52.48	51.94	52.4	52.53	52.67	52.81	53.27	53.41	52.86	53.32	52.78	52.23	51.69	51.15	51.61	52.07	52.2	52.34	52.8	52.93	53.07	53.53	53.67
92	54.18	54.64	55.11	55.57	55.71	55.86	55.8	55.94	56.41	56.55	56.5	55.94	56.09	55.53	54.98	54.92	54.37	54.32	54.27	54.73	55.2	54.64	54.1	54.56	54.01	53.46	52.92	52.87	52.81	53.27	52.73	52.19	52.14	52.59	53.05	53.19	53.33	52.78	52.92	52.37	52.51	51.97	51.43	51.88	52.34	52.8	53.26	53.21	52.67
93	51.51	50.97	50.44	50.57	50.52	50.47	49.93	50.39	50.84	50.97	51.42	51.88	52.01	52.14	51.61	52.06	52.01	52.47	51.93	52.06	52.52	52.65	53.11	53.57	53.7	54.16	54.62	54.08	54.03	54.49	53.94	53.89	53.35	53.3	52.76	52.22	52.67	52.81	52.76	52.89	53.03	53.48	52.94	52.4	51.87	52.32	52.78	52.24	52.7
94	52.39	52.34	52.8	52.26	52.21	51.68	52.13	52.58	52.53	52.66	53.12	53.58	53.71	53.66	53.61	53.74	53.2	53.66	53.12	52.58	52.05	52.18	52.63	52.1	52.23	52.36	52.82	52.95	52.41	52.87	53	53.14	53.59	53.73	54.19	53.64	53.78	54.24	54.7	54.65	54.78	54.73	54.19	53.64	54.1	53.56	54.02	54.48	53.94
95	52.78	52.24	52.37	52.5	52.63	53.09	53.04	53.5	53.96	54.41	54.55	55.01	55.14	55.28	54.73	55.19	55.66	55.6	55.06	55.01	54.46	54.41	54.55	55.01	55.14	55.28	55.23	55.18	54.63	55.09	55.55	56.01	56.48	56.61	56.07	55.52	54.97	55.11	54.57	54.03	53.49	52.95	52.41	52.87	53	53.45	53.4	53.35	53.3
96	52.29	51.76	51.89	51.36	51.31	51.44	51.39	51.84	52.29	51.76	52.21	52.34	52.8	53.25	53.2	53.65	54.1	54.56	55.01	55.47	54.93	55.38	55.84	55.78	56.24	55.7	56.16	56.61	57.07	57.01	57.47	57.93	58.07	57.52	56.98	57.12	57.26	57.21	57.66	57.12	57.26	57.72	57.86	58.32	58.78	58.23	57.69	57.83	57.28
97	60.32	60.47	60.41	60.87	60.32	60.78	60.23	59.68	59.83	59.28	59.74	60.2	60.34	60.8	60.95	61.41	61.88	61.32	61.79	61.93	62.4	61.84	61.29	61.43	61.58	62.04	62.19	62.33	62.8	62.95	63.41	63.88	64.35	64.5	64.97	65.44	64.88	64.82	65.29	65.76	66.23	65.67	65.61	66.08	66.55	65.98	66.46	65.89	66.04
98	69.18	68.61	68.55	67.98	67.93	67.36	66.79	66.94	67.41	66.85	66.28	66.22	66.17	66.11	65.55	65.7	66.17	65.61	65.04	65.51	65.66	66.13	66.6	67.07	66.5	66.45	65.88	66.03	66.19	65.62	65.06	65.53	64.97	64.91	65.06	65.53	65.68	66.15	66.3	66.77	67.24	66.67	66.82	66.26	66.73	67.2	67.67	68.14	68.29
99	70.08	70.02	70.5	70.97	71.45	71.61	72.08	72.24	72.72	72.88	73.04	73.52	73.46	73.4	73.88	74.36	73.78	74.26	73.68	73.1	72.52	72.68	72.1	72.04	72.52	71.94	72.41	72.57	72.73	73.21	72.63	72.05	71.48	71.64	71.06	71.54	72.01	71.95	72.43	72.91	73.38	73.86	74.02	73.44	73.92	74.08	74.56	74.72	75.2
100	75.74	75.68	75.1	75.26	75.42	75.9	76.07	75.48	75.96	76.44	76.93	77.41	76.82	76.76	77.24	77.73	77.89	78.38	78.32	78.48	78.97	79.14	79.62	79.79	80.28	80.45	80.93	81.42	81.91	81.31	81.25	80.65	81.14	81.31	80.71	80.65	80.06	80.23	79.63	79.8	79.21	79.69	80.18	80.12	79.52	79.46	79.95	80.44	80.38
101	80.47	79.88	80.36	80.53	80.47	80.96	81.44	80.85	81.33	80.74	80.91	80.85	81.02	81.5	80.91	81.08	80.49	80.65	80.59	80	80.17	79.58	80.06	80.55	81.03	80.44	80.92	80.33	79.74	79.91	80.07	79.48	79.97	80.13	80.07	79.48	79.65	79.59	80.07	80.56	80.5	80.98	81.15	81.32	81.26	80.67	81.15	81.64	81.04
102	81.37	80.78	81.26	81.74	81.91	82.08	82.02	82.51	83	83.48	82.89	83.37	83.86	84.34	84.52	84.69	85.18	85.12	85.61	86.1	86.59	86.52	87.01	86.41	85.81	86.3	85.69	86.18	86.67	86.07	86.56	87.04	87.53	87.71	88.2	88.69	88.09	87.48	87.66	87.6	87.53	86.93	87.11	87.6	87.77	87.95	87.89	87.28	87.46
103	90.53	91.02	91.52	92.01	92.19	92.69	93.18	92.57	93.06	93.56	93.74	94.24	94.42	94.92	95.41	94.8	94.18	94.36	94.86	94.24	94.74	95.24	95.73	95.92	96.1	96.6	95.98	96.48	96.98	97.16	96.54	96.73	97.23	97.73	97.66	97.04	96.42	96.36	96.85	97.04	97.54	97.73	98.23	98.73	98.92	98.85	98.23	97.6	96.98
104	99.73	100.24	100.74	101.24	101.74	101.11	101.31	100.68	101.18	101.68	101.87	102.06	102.57	103.07	103.58	103.77	104.28	103.64	103.01	102.38	101.75	101.12	101.06	100.43	100.62	101.12	101.62	102.12	102.63	103.13	102.5	102.69	103.2	103.13	102.5	102.44	102.94	103.44	103.94	103.31	102.68	103.19	103.69	104.19	104.69	104.06	104.57	104.76	104.95
105	107.19	106.55	107.06	107.56	108.07	108	108.51	108.71	108.91	108.84	109.35	108.71	109.22	109.72	110.23	110.74	110.1	110.03	109.39	108.75	108.95	108.31	108.82	108.18	108.69	108.05	107.98	108.18	108.69	108.05	107.98	107.35	107.54	107.74	108.25	108.44	108.38	107.74	108.25	108.18	107.54	108.05	107.41	107.92	107.28	107.22	107.72	107.92	108.42
106	108.69	108.89	108.25	107.61	107.55	106.91	107.42	107.61	108.12	108.31	108.51	107.87	108.07	108.57	108.77	109.28	109.47	109.41	108.77	108.13	108.33	107.69	107.88	107.25	107.44	107.95	108.46	108.65	108.59	107.95	107.88	108.08	108.01	107.38	107.57	107.51	106.87	106.81	106.74	106.11	106.3	106.49	106.43	105.79	105.16	105.35	104.72	104.91	105.1
107	108.21	108.72	109.23	109.43	109.62	110.13	110.33	110.52	109.88	109.82	110.01	109.95	109.88	109.24	109.43	109.37	108.73	108.09	107.45	107.96	107.32	107.51	108.02	108.21	108.15	107.51	108.02	108.21	108.72	109.24	109.75	109.1	109.04	108.4	108.34	108.85	108.21	107.57	108.08	108.59	108.53	109.03	109.23	109.42	109.36	109.87	109.23	109.74	109.1
108	108.58	108.77	108.13	108.07	107.44	107.94	107.31	106.67	107.18	107.69	107.88	108.07	108.58	107.94	108.45	108.96	109.15	109.66	109.02	109.21	108.57	107.94	107.31	107.81	108.32	108.51	109.02	109.21	108.57	109.08	109.27	108.64	109.14	109.65	109.01	109.52	109.71	109.91	110.42	110.35	109.71	109.65	109.59	108.95	108.32	107.68	107.05	107.56	106.93
109	108.12	108.06	108.56	108.76	108.12	107.49	107.68	108.19	108.69	108.88	108.82	109.32	109.52	109.71	109.65	109.84	109.2	109.39	109.33	109.84	110.35	110.85	110.79	111.3	111.49	110.85	110.22	109.58	108.95	109.14	109.07	109.58	110.09	109.45	108.82	109.01	108.95	109.14	109.07	109.01	108.38	108.88	109.07	109.58	110.09	109.45	108.82	108.19	108.12
110	107.3	107.24	107.74	108.25	107.62	107.55	107.49	107.42	107.36	107.55	108.05	108.56	108.75	109.25	109.45	109.64	109	109.51	109.7	109.07	109.26	109.45	109.39	108.76	109.26	109.45	109.39	109.89	110.4	110.59	110.79	111.3	111.49	111.68	111.04	111.55	111.75	111.11	111.62	112.13	112.63	113.14	113.34	113.85	114.36	113.72	113.08	113.59	114.1
111	110.71	110.65	111.15	111.35	111.28	110.65	110.02	109.95	110.46	110.39	110.33	110.83	111.03	111.22	111.73	111.09	110.46	110.65	110.84	110.21	110.71	110.08	109.45	109.95	110.14	110.08	109.45	109.95	109.89	110.39	110.9	110.83	111.34	111.53	111.47	111.97	112.17	112.67	113.18	112.54	111.91	112.1	112.61	112.8	113.31	113.82	114.32	114.26	113.62
112	113.93	114.44	114.37	114.88	115.39	114.75	114.11	113.48	113.67	113.04	112.41	111.77	111.97	111.9	112.41	112.6	113.1	113.61	114.11	114.62	115.13	115.06	115.57	116.07	115.44	114.8	115	115.19	114.56	114.75	114.95	114.88	114.24	114.75	115.26	115.45	114.82	114.18	113.55	114.05	114.24	114.75	114.94	114.31	113.67	113.61	112.98	112.35	111.72
113	112.03	112.22	112.72	113.23	113.73	114.24	113.6	114.11	113.48	113.67	114.17	114.36	114.87	115.06	115.57	114.93	114.3	114.81	114.17	114.11	113.48	113.41	112.78	112.98	112.35	112.54	113.04	113.23	113.17	113.36	113.29	112.66	113.17	113.36	113.29	112.66	113.17	113.67	113.04	113.23	112.6	112.79	112.98	112.35	111.72	111.91	111.85	111.22	110.59
114	109.15	109.65	109.59	110.09	109.47	109.97	110.47	109.85	110.35	110.53	110.47	110.66	110.59	109.97	109.34	109.85	109.22	109.72	109.66	110.16	110.35	110.85	111.03	111.54	110.91	110.29	110.47	110.41	110.35	109.72	109.1	109.6	108.98	108.91	109.41	109.91	109.29	109.79	109.17	109.11	109.6	110.1	110.29	109.67	109.6	109.54	108.92	109.11	109.29
115	109.6	108.98	108.36	108.86	109.36	108.74	108.12	108.62	108	108.19	108.68	108.07	108.25	107.63	107.82	107.75	107.69	108.19	108.37	108.87	109.05	109.55	109.49	109.98	109.36	108.75	108.93	108.31	108.5	108.99	109.18	109.68	110.18	110.36	110.86	110.24	110.42	109.8	110.3	109.68	109.06	108.44	108.63	109.13	109.31	109.81	109.99	110.49	109.87
116	111.87	111.25	111.74	111.12	111.62	111	110.38	110.88	110.26	110.76	110.69	111.19	111.38	111.88	111.26	111.44	110.82	111.32	110.7	110.64	111.13	111.32	111.26	110.64	110.82	110.76	111.26	111.75	112.25	111.63	111.01	110.39	110.89	111.39	110.77	111.27	110.65	110.03	110.22	110.4	110.34	109.72	109.9	110.09	110.02	109.41	109.35	108.73	108.67
117	110.89	111.39	111.57	111.51	112.01	112.5	113	112.94	113.44	112.82	113.31	113.81	113.19	113.13	113.62	113	112.38	111.77	111.95	111.33	111.27	111.46	110.84	110.22	110.41	109.79	109.18	109.36	109.3	109.24	109.42	109.91	109.3	109.48	108.87	109.36	108.75	109.24	109.43	109.61	109.55	110.04	109.43	109.92	109.86	110.35	110.85	111.34	111.84
118	110.48	109.87	109.25	109.44	109.93	110.11	110.3	109.68	109.07	109.56	108.95	108.89	108.28	108.21	108.71	108.89	109.07	109.56	109.75	109.13	109.63	109.81	109.99	110.49	110.98	111.48	111.97	111.36	111.29	111.79	111.17	110.56	110.5	110.68	111.17	111.36	110.74	111.24	110.62	110.56	110.5	110.68	111.17	111.11	110.5	110.99	110.38	110.87	111.05
119	112.73	112.11	112.61	111.99	111.38	111.56	112.06	112.55	112.74	112.12	112.06	111.44	111.38	111.32	111.81	111.75	111.93	112.42	112.61	111.99	112.49	111.87	112.06	111.44	111.63	111.81	111.99	112.49	112.98	113.48	113.98	114.47	114.66	114.04	114.54	113.92	113.3	112.69	113.18	113.37	113.3	112.69	112.87	112.26	112.75	112.93	112.87	113.37	113.86
120	114.48	114.98	114.36	113.75	113.93	113.32	113.5	114	113.38	112.77	112.15	111.54	110.93	110.32	110.82	111	110.93	111.42	111.36	111.3	111.48	111.42	111.35	111.53	111.72	112.21	111.6	111.78	112.27	111.66	112.15	112.34	112.52	111.91	111.29	111.48	111.97	112.46	112.96	113.45	113.39	113.88	114.07	113.45	113.64	113.57	114.07	114.56	113.95
121	116.18	115.56	115.5	114.88	115.07	115.56	116.06	116.24	116.18	116.12	116.61	117.11	116.49	115.87	115.26	115.75	115.13	115.63	116.13	116.62	116	115.39	115.88	116.38	116.87	116.81	116.19	116.38	116.31	116.81	116.19	116.13	116.62	116.81	117.3	117.24	116.62	116.01	116.19	116.69	116.62	116.01	116.19	116.38	116.87	117.06	117.56	118.05	117.99
122	119.72	119.66	119.04	118.42	117.8	117.99	118.49	118.42	118.92	119.11	119.29	119.79	119.98	120.48	120.97	120.35	119.73	119.11	119.05	118.43	117.81	118	118.5	118.99	118.37	118.87	119.36	119.55	119.49	119.98	120.48	120.67	121.16	121.1	120.48	120.97	120.35	120.29	119.67	119.6	118.99	119.17	118.56	117.94	118.13	118.62	119.12	119.31	119.8
123	117.84	117.23	117.41	117.6	117.53	116.92	117.1	117.29	117.78	117.97	118.15	118.65	118.83	119.33	119.83	119.21	119.7	120.2	119.58	119.77	119.7	119.89	120.08	120.01	119.39	119.33	119.27	119.76	120.26	120.76	120.14	119.52	119.7	120.2	120.39	120.58	121.07	121.57	122.07	121.45	121.95	122.14	121.51	121.7	122.2	122.7	122.89	123.39	123.89
124	125.33	125.83	126.02	125.4	125.9	125.83	126.33	126.84	127.34	127.53	126.9	126.27	125.64	126.15	125.52	125.45	125.95	126.45	126.96	127.46	127.96	127.33	127.26	127.2	127.39	127.33	126.7	127.2	127.39	127.89	128.39	128.59	129.09	129.59	130.1	130.29	130.49	130.68	131.19	131.69	131.06	131.56	132.07	131.43	131.37	131.87	131.24	131.74	132.24
125	132.2	131.57	130.93	130.3	130.49	131	131.5	132.01	132.51	132.71	133.21	133.72	133.65	133.02	132.95	132.88	132.82	132.75	132.12	132.62	132.82	133.32	132.69	133.19	133.39	132.75	133.26	133.45	133.96	133.32	132.69	132.05	131.99	132.49	132.43	132.93	132.3	132.23	131.6	131.53	132.03	132.23	132.16	131.53	132.03	132.53	133.04	133.54	133.74
126	133.74	134.25	134.75	134.11	134.62	133.98	134.18	133.55	134.05	133.42	132.79	132.72	132.92	133.11	133.62	133.81	134.32	134.82	134.75	135.26	135.76	135.13	135.32	135.52	135.72	135.08	135.59	134.95	135.46	135.96	136.16	136.67	136.03	135.96	135.9	135.26	135.46	134.82	134.19	134.39	133.75	134.26	133.62	132.99	133.49	134	134.19	134.7	135.2
127	135.24	135.18	135.68	135.88	136.38	136.88	136.25	135.62	136.12	136.62	137.13	137.63	137.83	137.19	137.13	137.32	137.26	137.19	137.69	138.2	138.7	139.21	139.41	139.61	139.81	140.01	140.52	139.88	139.24	138.6	139.11	139.04	138.4	138.91	138.27	138.77	138.97	138.34	137.7	137.07	136.43	136.93	136.3	135.67	136.17	135.54	134.91	134.28	133.65
128	133.96	134.46	134.96	134.33	134.26	133.64	133.83	134.33	134.83	135.03	135.53	136.03	135.4	135.9	136.4	136.59	135.96	136.46	136.66	136.86	137.36	137.29	136.66	137.16	137.36	137.56	137.76	137.12	137.06	136.43	136.62	137.12	137.63	137.82	137.76	138.26	138.46	138.96	139.46	139.66	139.86	140.37	140.87	141.38	141.88	141.81	141.75	142.25	142.45
129	145.05	145.26	145.46	145.67	146.17	146.68	146.04	146.55	146.75	146.96	146.31	146.82	147.02	147.23	147.74	147.94	148.46	148.97	148.32	148.83	149.03	149.55	150.06	150.57	150.78	151.29	151.5	151.43	150.78	151.29	150.64	149.99	150.19	149.54	149.48	148.83	148.76	148.11	148.32	147.67	147.6	148.11	148.32	147.67	148.18	148.11	148.32	148.52	147.87
130	147.87	148.38	148.89	148.83	148.76	149.27	148.62	148.55	149.06	149.57	149.78	149.99	150.5	151.01	151.52	150.87	150.22	150.73	150.08	150.02	149.37	149.57	148.92	149.44	148.79	149.3	149.81	150.01	150.52	151.04	151.24	151.45	151.96	152.47	151.82	151.75	151.1	151.04	151.55	151.48	150.83	151.04	151.24	150.59	151.1	151.61	151.55	150.9	150.25
131	149.67	149.02	149.53	148.89	149.09	149.6	150.11	150.62	151.13	151.64	150.99	151.5	150.85	150.79	150.14	150.65	150.58	151.09	150.44	150.95	151.46	151.67	151.6	150.95	151.46	151.97	151.32	151.83	152.34	152.85	153.36	153.29	153.8	154.01	153.94	154.45	153.8	154.01	153.36	153.87	154.08	154.59	155.1	155.61	154.96	155.47	154.82	155.33	155.84
132	154.4	153.75	154.26	153.61	153.54	152.9	152.82	153.03	153.54	153.47	152.82	152.18	152.69	153.19	153.4	153.91	153.26	153.77	154.28	154.49	155	155.51	156.02	156.52	155.88	155.23	155.74	155.66	155.88	155.8	156.02	155.37	155.58	154.93	154.28	154.79	155	154.35	154.86	155.07	155	154.35	154.28	154.21	154.72	154.93	155.14	154.49	154.7
133	155.88	156.09	156.59	155.95	156.16	156.67	156.02	156.53	157.03	156.39	156.89	157.4	157.33	157.26	157.77	157.7	157.05	157.56	156.91	157.12	156.47	156.68	157.19	156.54	157.05	156.4	156.33	156.84	157.35	157.28	157.21	156.56	155.91	155.84	155.77	156.27	155.63	154.98	155.19	155.4	155.61	156.12	156.33	156.84	156.19	155.55	155.76	155.97	155.9
134	155.91	155.27	154.62	154.55	153.91	153.26	152.62	153.13	152.49	152.41	152.92	153.13	153.05	152.41	152.92	152.28	152.21	151.57	151.5	151.42	151.35	151.85	151.22	151.14	151.07	151.57	150.94	151.14	151.65	151.01	150.37	149.74	149.94	150.44	150.95	151.15	151.36	151.86	152.36	152.87	152.8	152.72	152.93	152.29	152.22	151.58	151.79	151.72	152.22
135	153.36	153.57	154.07	154.28	154.78	154.99	155.5	155.71	156.22	156.43	155.78	155.99	156.5	155.85	155.78	155.14	155.06	155.57	154.93	154.28	153.64	153.57	153.5	152.86	153.07	153.27	153.78	154.28	153.64	153.57	153.5	153.71	154.21	154.42	154.93	155.14	155.64	155.57	154.93	154.86	155.36	154.72	154.93	154.28	154.21	154.14	154.07	153.43	153.36
136	155.94	156.44	156.95	156.31	155.66	156.17	156.38	155.73	156.24	156.45	155.8	155.16	155.67	155.02	154.95	154.31	154.24	154.74	154.1	154.31	154.82	154.18	153.54	152.9	152.83	152.75	153.26	153.46	153.67	153.6	153.81	154.31	154.82	155.32	155.82	155.75	156.26	156.47	156.97	157.18	157.39	157.9	158.41	158.33	158.84	158.2	158.12	158.63	158.84
137	157.99	158.49	158.71	159.21	159.72	160.23	159.58	158.93	159.44	158.79	159.3	159.51	159.72	160.23	160.74	160.09	160.3	160.81	160.16	160.09	159.44	159.95	160.46	160.38	160.89	161.4	161.9	161.26	161.18	161.69	161.9	162.12	162.63	162.84	163.35	163.27	162.63	161.98	161.9	161.83	161.76	162.27	161.62	160.97	161.48	160.83	161.34	161.84	162.35
138	161.5	161.42	160.78	160.13	160.06	160.56	159.92	160.43	160.64	161.14	161.65	162.15	162.66	163.16	162.52	161.87	162.38	161.73	161.66	162.16	161.52	161.73	162.24	162.74	162.95	163.46	163.96	163.32	163.82	164.33	164.54	165.05	165.26	165.77	166.28	165.63	164.98	165.49	165.99	166.5	167.01	167.51	167.73	167.65	167.01	166.36	166.86	167.08	167.3
139	167.88	167.23	166.59	166.8	167.02	167.52	167.74	168.25	168.76	169.26	169.77	170.28	169.63	168.98	168.33	168.54	168.47	168.98	169.48	168.83	169.34	169.56	169.48	169.7	169.05	168.98	169.48	168.83	169.34	169.85	170.06	170.57	170.79	171.3	171.81	172.32	171.66	171.59	170.94	170.29	170.79	170.14	169.49	170	170.22	170.72	171.23	170.58	170.8
140	173.71	173.05	173.56	173.78	173.71	173.05	173.56	174.07	174.58	174.8	175.31	175.82	176.33	176.84	177.06	177.57	177.79	178.3	178.52	179.04	178.38	178.3	177.64	178.15	177.5	177.72	178.23	178.74	178.08	178.59	177.94	177.28	177.2	176.55	176.77	177.28	177.5	178.01	178.52	179.03	179.54	178.88	179.11	179.03	179.54	179.77	180.28	180.79	180.13
141	180.12	180.63	181.14	181.65	180.99	181.5	182.01	182.24	182.16	182.67	182.01	182.53	182.75	182.67	182.9	183.41	183.34	182.67	183.19	183.7	183.92	184.15	184.66	185.17	184.51	183.85	183.19	182.53	182.75	183.27	183.19	183.41	183.64	182.98	182.32	182.83	182.17	182.09	182.61	182.83	183.06	182.98	182.32	182.83	182.17	181.51	182.02	182.53	181.87
142	184.23	184.74	185.26	185.48	185.99	185.92	185.26	185.18	185.69	185.03	185.54	185.77	185.99	186.51	187.02	187.25	187.48	187.4	187.91	188.43	187.76	187.1	187.61	186.95	187.17	187.69	187.02	186.95	186.87	186.79	186.13	186.05	185.39	185.9	186.13	186.05	186.57	187.08	187.31	187.82	187.74	188.26	188.77	189	188.92	189.44	189.67	189.59	190.11
143	191.29	191.8	192.32	192.24	192.76	193.27	193.79	193.12	193.64	192.96	193.48	193.71	194.23	193.56	193.48	192.81	192.73	192.06	191.99	191.91	192.14	192.65	193.17	193.4	193.92	194.43	194.95	195.47	195.98	195.9	196.42	196.65	196.89	197.41	197.64	198.16	198.68	198	198.52	198.76	198.99	199.51	198.83	198.76	199.27	198.6	198.52	199.04	198.36
144	195.36	194.69	194.92	195.44	195.95	196.19	196.7	196.03	196.55	196.78	196.11	196.63	196.86	197.09	197.02	196.34	195.67	196.19	196.42	195.75	195.98	196.5	197.02	197.53	197.77	198.28	198.8	199.04	199.27	199.79	199.11	198.44	198.96	199.47	198.8	199.32	199.55	198.88	198.8	198.72	199.24	199.76	199.99	199.91	200.43	200.67	200.59	200.82	200.15
145	200.74	201.26	201.78	201.11	201.62	202.14	202.06	202.3	202.82	203.06	203.29	203.22	203.73	203.66	204.18	204.41	203.73	203.06	203.58	204.1	204.61	204.85	205.37	205.89	205.21	204.53	204.77	204.69	205.21	205.73	205.05	204.97	204.3	203.62	202.94	203.46	203.7	203.02	203.26	202.58	203.1	203.62	203.85	204.09	204.61	204.85	204.17	204.69	204.01
146	204.61	203.93	204.45	204.37	204.89	205.41	205.93	205.85	206.37	206.61	206.53	206.77	207.29	206.61	207.13	207.37	207.29	207.81	207.13	207.37	206.69	207.21	207.73	207.05	206.37	205.69	206.21	206.73	206.05	205.97	206.49	205.81	206.33	206.85	206.77	206.09	206.33	206.57	206.49	205.81	205.73	206.25	206.49	206.73	206.65	205.97	206.21	206.73	206.96
147	206.05	206.56	206.8	206.72	206.05	205.37	205.6	205.53	206.05	206.56	206.8	207.32	207.24	207.48	208	208.24	208.16	207.48	208	208.24	208.48	209	209.52	208.84	209.08	209	209.52	210.04	209.36	209.88	210.12	210.04	210.56	211.08	211.61	211.85	212.09	211.4	211.32	211.25	210.56	209.88	210.4	209.72	210.24	209.56	209.8	209.12	208.44
148	210.87	210.19	210.43	209.74	210.27	210.79	211.03	211.55	212.07	212.59	211.91	212.43	212.35	212.87	212.8	212.72	212.64	211.96	211.88	211.8	211.72	211.64	211.88	212.4	212.92	212.24	212.16	212.68	212.6	213.13	212.44	212.96	213.48	213.73	213.97	214.49	214.73	215.26	215.78	215.09	215.33	215.86	215.17	215.41	214.73	215.25	215.77	215.09	215.01
149	215.28	214.6	213.92	213.23	212.55	211.87	211.79	212.31	212.83	213.07	213.59	214.11	214.63	214.55	215.08	215	214.92	215.44	214.75	215	215.52	214.83	215.08	215.6	215.84	215.76	216.28	216.52	217.04	217.57	217.81	217.12	216.44	215.76	215.07	215.31	215.83	216.08	216	215.31	215.83	216.36	216.6	217.12	217.64	216.96	217.2	217.72	217.96
150	218.85	219.09	219.61	218.92	218.24	218.76	218.08	217.39	217.91	217.83	218.36	218.88	218.19	217.51	218.03	218.27	218.51	217.83	217.75	218.27	218.51	219.04	219.28	219.52	219.44	219.97	220.49	220.73	220.97	221.5	221.74	221.05	220.97	220.29	220.21	220.73	220.04	220.57	220.49	221.01	220.32	220.24	220.77	221.01	221.53	221.45	221.37	221.9	221.82
151	223.96	224.21	224.73	224.04	223.35	223.59	224.12	224.64	225.17	225.69	225.61	224.92	225.17	225.41	225.94	226.19	225.49	225.41	225.34	224.64	223.95	224.48	224.72	224.97	224.28	223.59	224.11	224.36	223.67	224.19	224.44	224.96	224.27	224.19	224.72	225.24	224.55	223.86	224.39	224.31	224.83	225.35	225.6	225.52	226.04	225.35	224.66	225.19	224.5
152	225.71	225.02	224.33	224.57	225.1	225.62	224.93	224.85	224.16	223.48	223.4	223.92	223.84	223.15	222.47	222.39	221.7	222.22	222.47	222.71	223.23	223.48	224	224.52	223.83	223.75	224.28	224.8	225.32	225.57	224.88	224.19	224.71	224.96	225.48	226.01	226.25	226.77	226.69	226.01	226.25	226.77	226.09	226.33	226.58	226.5	226.74	227.27	227.79
153	227.22	227.75	228.27	228.8	229.32	228.63	227.94	228.47	228.99	229.52	230.04	229.35	229.27	228.58	227.89	227.2	227.12	227.64	227.89	227.81	227.12	227.37	227.89	228.41	228.66	228.58	228.5	227.81	227.12	227.64	227.89	227.81	228.33	228.58	227.89	227.2	226.51	226.43	226.96	226.88	226.8	227.32	226.63	225.94	226.19	226.71	226.02	226.55	225.86
154	226.46	226.38	226.9	226.21	225.53	226.05	226.57	226.82	227.34	227.58	227.83	228.35	228.6	227.91	228.43	227.74	227.99	228.51	229.03	229.56	229.48	228.79	228.71	229.23	228.54	229.07	228.38	228.62	228.54	229.07	229.59	229.84	230.36	230.88	230.8	231.33	231.85	231.16	231.68	231.93	232.18	232.7	232.95	233.19	233.72	233.03	232.95	232.26	232.5
155	234.93	234.24	234.16	234.08	234	234.52	234.77	235.3	235.22	234.52	234.44	234.97	234.27	234.8	235.05	234.97	235.22	235.74	236.27	236.19	236.71	236.02	235.32	235.85	236.1	236.35	236.87	236.18	236.1	236.62	235.93	236.46	236.98	236.29	236.54	235.84	236.09	236.01	235.32	235.84	235.76	236.29	236.81	237.34	237.86	237.78	238.31	238.83	239.09
156	240.7	240.96	240.88	241.4	241.32	240.62	240.88	241.4	241.93	242.18	242.44	242.96	243.49	244.02	244.55	243.85	243.15	243.68	242.98	243.51	242.81	243.06	242.36	241.66	240.96	240.27	240.52	240.77	241.02	241.54	241.79	242.32	241.62	241.87	242.4	242.93	242.23	241.53	242.06	242.59	243.12	243.04	243.57	244.09	244.62	245.15	244.45	244.98	244.28
157	245.18	244.48	244.73	245.26	245.78	245.08	245	244.92	245.45	244.75	244.05	244.58	244.83	244.75	244.05	244.58	245.11	244.41	244.33	243.63	243.55	242.85	242.77	243.3	243.55	243.8	243.1	242.41	242.33	242.85	243.1	242.41	242.33	242.24	242.77	242.07	241.38	241.3	241.55	241.8	242.05	242.3	242.55	241.85	242.11	242.63	243.16	243.69	244.21
158	246.72	247.25	246.54	246.8	246.1	246.63	246.88	246.18	245.48	245.73	245.03	245.28	245.53	246.06	246.59	246.84	246.76	247.01	246.93	246.23	245.53	244.83	245.08	244.38	244.63	245.16	245.41	245.33	245.25	244.55	244.47	244.39	243.69	243.94	243.25	243.77	243.08	242.38	242.91	243.43	243.96	243.26	243.51	244.04	244.57	243.87	243.79	244.32	243.62
159	242.67	242.59	241.89	242.42	242.67	242.92	242.84	243.36	243.28	243.81	243.11	243.64	243.89	243.81	244.06	244.31	244.23	243.53	242.84	243.36	243.89	243.19	243.72	244.25	243.55	243.8	244.33	244.58	245.11	245.63	244.94	244.24	244.49	244.74	244.04	243.34	242.65	242.9	243.42	242.73	242.98	242.9	243.42	243.95	244.48	245.01	244.93	244.23	244.15
160	242.59	243.12	243.37	243.61	242.92	243.17	242.47	242.72	243.25	242.55	242.47	243	242.31	242.23	242.75	243	243.53	244.05	244.58	244.5	245.03	244.33	244.86	245.38	245.63	244.94	244.24	244.49	243.8	244.32	244.85	244.15	244.07	243.38	242.69	243.21	242.52	241.83	242.08	242.6	242.85	243.09	243.34	243.26	243.79	243.09	243.34	243.87	244.11
161	243.78	243.7	244.23	244.15	244.07	243.37	243.9	244.42	244.95	245.48	245.4	245.32	244.62	244.54	245.07	244.37	244.62	245.15	244.45	244.37	244.9	245.15	245.07	245.59	244.9	245.42	245.95	245.26	245.18	245.7	245.01	244.32	243.62	244.15	244.67	243.98	244.51	244.75	245.28	245.53	245.45	245.97	245.28	245.8	245.11	245.63	245.55	246.08	246.33
162	249.09	249.34	249.87	249.17	248.48	247.78	247.7	248.23	248.75	248.67	249.2	249.72	249.64	249.89	249.81	249.12	249.04	249.56	248.87	249.39	249.92	249.22	249.75	250	250.25	250.78	250.08	250.33	249.64	248.94	248.25	248.5	249.02	249.27	249.19	249.72	249.64	248.94	248.25	248.77	249.02	249.27	249.52	249.77	250.3	249.6	249.85	250.38	250.63
163	250.57	250.82	250.74	250.66	249.97	249.27	249.8	249.1	249.63	248.93	248.24	248.77	249.29	249.82	249.73	249.98	249.29	248.6	248.85	248.15	248.68	248.93	248.23	247.54	248.07	247.37	247.29	246.6	246.52	245.83	245.75	245.67	244.98	245.23	244.54	244.78	245.31	245.23	245.75	246	246.52	247.05	247.57	248.09	248.62	247.93	247.23	247.15	247.07
164	249.28	249.8	250.33	249.63	249.88	249.19	249.71	250.24	249.55	249.47	248.77	249.02	249.55	249.47	249.99	250.52	250.43	250.96	251.49	252.01	252.54	252.79	253.31	252.62	253.14	253.06	252.37	251.67	250.98	250.29	250.54	250.46	250.98	250.29	250.21	249.51	250.04	249.96	250.48	251	251.25	251.5	252.03	252.55	253.08	253.6	253.86	254.11	253.41
165	255.9	256.43	255.73	255.99	255.9	256.43	256.96	257.21	257.13	257.66	258.18	258.1	258.63	259.16	258.46	258.99	259.51	260.04	260.3	260.82	261.08	261.61	262.13	262.39	262.92	263.17	263.7	263.96	263.88	264.41	263.7	264.23	264.76	265.02	265.55	265.47	266	266.53	266.78	267.31	267.84	268.38	267.67	267.59	267.84	268.1	268.02	267.31	267.57
166	266.88	267.41	267.94	268.47	267.77	268.3	268.55	269.09	268.38	268.91	268.2	268.73	268.99	268.91	268.2	268.46	268.38	268.91	269.17	269.7	270.23	269.52	270.05	270.58	271.11	271.65	271.9	272.44	272.97	272.26	272.79	273.32	273.58	273.84	273.76	274.29	274.55	275.08	274.37	274.91	275.44	275.97	276.5	277.04	277.57	276.86	277.39	277.92	278.46
167	280.86	280.14	279.43	279.35	278.64	279.17	279.43	279.96	280.5	279.78	280.32	280.58	280.84	280.76	280.05	280.58	279.87	280.4	279.69	280.22	280.48	280.75	280.03	280.57	279.85	279.77	280.3	280.84	281.37	281.9	281.82	282.35	281.64	282.17	282.7	282.97	282.88	282.8	282.09	281.38	281.29	280.58	281.11	281.64	281.91	281.2	281.73	282.26	281.55
168	283.05	283.31	282.6	282.86	283.4	283.93	284.46	284.72	285.26	285.52	285.44	285.97	286.24	285.52	284.81	285.07	285.61	285.87	285.79	285.7	286.24	286.77	287.3	287.22	286.51	287.04	287.3	287.84	287.12	287.04	286.32	285.61	286.14	285.43	285.34	285.88	285.79	286.33	285.61	284.9	285.43	285.96	285.25	285.52	286.05	285.96	285.25	284.54	284.8
169	289.06	289.6	288.88	288.17	288.43	288.35	288.26	287.55	286.84	287.37	287.63	287.9	288.43	287.72	288.25	288.52	287.8	287.72	287.63	287.55	288.08	288.35	288.88	288.17	288.7	289.23	289.15	289.68	290.21	290.74	291.01	290.3	290.83	290.11	290.03	290.56	289.85	290.38	290.65	290.91	291.45	290.73	290.65	290.56	289.85	290.38	290.65	290.91	290.2
170	292.33	292.86	292.15	292.42	292.95	293.22	293.75	294.28	294.55	295.09	294.37	294.28	293.57	293.48	292.77	293.03	292.95	293.48	294.02	294.55	295.08	294.37	293.65	293.92	294.45	294.72	295.25	295.52	296.06	295.34	295.25	294.54	293.82	294.09	294.36	294.89	295.42	295.69	295.61	296.14	295.42	295.96	295.24	295.77	296.04	295.33	294.61	295.14	295.68
171	296.47	296.38	296.92	297.45	297.98	298.25	298.79	299.32	298.6	297.89	298.42	298.69	298.6	299.14	299.41	299.94	299.22	299.76	299.67	298.95	299.22	299.76	300.29	300.82	300.1	300.64	300.91	300.19	299.47	299.74	300.28	300.81	301.34	301.62	301.89	302.42	302.96	303.49	304.03	304.3	304.57	305.1	304.38	304.92	305.45	305.99	305.27	305.18	304.46
172	302.75	302.67	303.2	303.11	303.65	304.18	303.46	303.37	303.91	304.18	304.09	303.37	303.91	303.19	303.1	302.38	302.3	301.58	301.85	301.13	300.42	300.69	300.96	301.49	300.77	300.06	300.59	301.12	301.39	301.66	301.94	301.22	301.49	302.02	302.55	301.84	302.37	302.9	302.82	303.35	303.88	303.8	304.07	303.35	303.62	304.16	304.69	304.96	305.23
173	304.87	305.41	305.68	306.22	306.75	307.02	307.3	307.21	307.75	307.02	306.3	306.84	307.11	307.65	308.18	307.46	307.73	308.27	307.54	307.82	308.35	307.63	306.91	307.44	307.98	307.89	308.43	308.96	309.5	308.78	309.31	309.85	310.38	310.65	310.93	311.46	312	312.54	311.81	312.35	312.88	313.42	313.69	314.23	314.77	315.3	315.84	316.38	315.65
174	315.64	315.91	316.19	315.46	316	316.27	316.81	317.35	317.62	318.16	317.43	317.97	318.51	317.78	318.32	318.86	319.13	319.67	318.94	318.22	318.75	319.03	318.94	318.22	317.49	317.4	316.68	317.21	316.49	316.4	316.94	317.47	316.75	317.29	316.56	316.47	315.75	315.03	315.56	316.1	315.37	315.91	316.18	316.72	316	315.91	316.44	315.72	316.26
175	318.24	318.78	319.31	318.59	317.86	317.78	318.31	318.59	318.5	317.78	318.31	318.85	319.12	319.4	319.31	319.85	320.13	320.4	320.31	320.85	320.76	321.3	321.58	321.49	320.76	320.68	321.21	321.75	322.03	322.57	323.1	322.37	322.29	322.82	323.36	323.9	324.18	324.46	324.73	325.27	325.81	326.09	326.63	325.9	326.44	326.97	327.25	327.53	328.07
176	328.16	328.7	329.24	329.78	330.32	330.86	331.14	331.42	331.96	332.5	333.04	332.3	332.84	332.76	332.67	333.21	333.75	334.29	334.57	334.85	335.39	334.66	333.92	333.19	333.73	333	332.91	332.18	331.44	331.98	332.52	333.06	333.6	332.87	332.13	331.4	331.68	332.22	332.76	333.3	333.21	332.48	332.76	333.3	333.84	334.12	333.39	333.93	333.84
177	332.16	332.7	332.98	333.52	333.8	334.34	334.88	335.42	335.7	335.61	334.88	334.79	334.06	333.33	333.61	332.88	333.42	332.68	333.22	332.49	332.41	332.32	332.23	331.5	331.41	331.33	331.86	331.13	330.4	329.68	328.95	328.86	329.4	329.68	330.21	330.49	331.03	331.31	331.59	331.87	331.14	330.41	330.69	331.22	331.14	331.68	332.21	332.75	332.02
178	329	329.54	330.07	329.35	329.88	329.16	329.07	328.34	327.62	327.89	328.17	327.45	326.72	327.26	327.79	328.07	328.35	327.62	327.9	328.17	328.09	328.36	327.64	328.17	328.09	328.36	328.9	329.18	329.72	329.99	330.53	331.07	331.6	331.52	331.43	331.97	331.24	331.78	331.05	331.59	331.5	332.04	331.31	331.22	330.49	330.77	331.31	331.84	331.76
179	329.73	330.01	330.55	330.82	330.1	330.63	330.91	331.45	330.72	330	329.27	329.55	330.08	330.36	330.9	330.17	330.08	329.36	328.63	328.55	329.08	329.36	329.89	330.43	330.71	331.24	331.78	332.32	332.85	332.13	331.4	331.94	332.21	332.13	331.4	331.68	331.59	332.13	332.04	332.57	333.11	333.39	332.66	332.57	333.11	332.38	331.66	331.94	331.85
180	332.46	332.37	331.64	330.92	330.19	330.73	331.27	331.18	330.45	329.73	329.01	328.28	327.56	328.1	328.37	328.28	327.56	328.1	328.37	328.28	328.82	329.35	328.63	329.17	329.08	329.61	330.15	330.42	330.96	331.49	331.77	331.05	331.32	331.86	332.39	331.67	331.58	330.86	330.77	330.05	329.32	329.86	329.14	328.42	327.69	326.97	327.51	327.42	327.33
181	328.59	327.86	328.4	328.67	329.21	329.74	330.02	330.29	329.57	329.85	329.13	329.4	329.93	330.21	330.12	329.4	329.93	330.21	330.49	329.76	330.3	329.58	328.85	329.39	329.92	330.46	329.74	330.27	330.8	331.08	331.35	331.63	332.16	331.44	331.98	332.25	332.16	332.7	333.23	332.51	333.05	332.32	331.6	331.51	330.79	330.7	331.24	330.52	331.05
182	333.17	333.09	333.62	332.9	332.81	333.34	332.62	333.16	333.69	333.97	333.24	333.78	334.31	334.85	335.12	335.4	335.68	336.21	336.49	335.76	336.04	336.58	335.85	336.39	336.92	337.2	337.73	338.01	337.29	337.82	338.1	337.38	337.91	337.19	337.72	337	336.91	337.44	337.98	337.26	336.53	336.81	336.09	336.36	336.64	337.17	337.09	336.36	335.64
183	335.52	335.43	335.71	335.99	336.52	337.06	336.33	336.24	336.78	336.69	335.97	335.25	335.52	334.8	335.08	335.61	336.14	336.68	337.21	337.13	337.4	337.31	336.59	336.5	335.78	336.31	335.59	335.51	335.42	335.33	335.86	335.77	336.05	336.58	335.86	336.4	336.67	336.58	337.12	337.39	336.67	335.95	336.48	335.76	336.3	336.57	335.85	335.13	334.41
184	332.89	333.42	333.96	334.49	333.77	334.3	334.58	333.86	333.14	332.42	331.7	331.98	332.25	332.78	333.31	333.85	334.38	333.66	333.93	333.85	333.76	334.03	333.31	333.85	334.38	334.29	334.82	334.11	333.39	332.67	331.95	331.24	331.77	332.04	332.31	332.85	333.12	333.39	333.92	334.2	334.73	334.01	333.29	333.21	332.49	332.4	331.68	331.96	331.87
185	332.23	332.14	331.42	331.96	331.24	331.77	331.68	331.96	332.49	331.77	331.06	331.59	331.86	331.77	332.3	332.58	332.49	332.4	331.68	330.97	331.5	330.78	331.32	331.85	332.12	332.03	331.32	330.6	329.89	330.16	330.69	330.6	329.89	330.16	330.69	331.22	331.75	332.28	332.81	333.09	332.37	332.9	332.19	332.46	331.74	332.01	331.3	331.21	331.74
186	332.36	331.65	331.92	331.2	330.49	330.76	331.29	331.82	331.11	331.38	330.66	331.19	330.48	330.75	330.66	329.95	330.48	330.75	331.02	330.93	330.22	330.49	329.77	329.06	328.97	329.24	329.77	330.04	329.96	330.49	329.77	330.31	330.58	329.86	329.77	329.06	328.35	328.26	327.55	326.84	327.37	327.64	328.17	327.45	327.37	326.66	325.95	325.24	325.5
187	325.6	325.51	326.04	326.31	325.6	326.13	325.41	325.68	324.97	324.26	324.53	323.82	324.09	324	323.29	322.58	321.87	321.17	321.7	322.22	321.52	321.78	322.31	322.84	323.37	323.28	322.57	323.1	323.02	322.31	322.84	323.36	322.66	322.57	321.86	322.39	322.66	322.57	321.86	321.78	322.31	321.6	321.51	322.04	322.57	323.09	323.62	324.15	324.68
188	323.09	322.38	321.68	320.97	321.5	320.79	321.06	320.35	320.88	321.41	321.32	321.85	322.11	321.41	320.7	320	319.3	319.56	319.47	320	320.53	319.82	319.12	319.65	319.91	320.44	320.96	321.49	322.01	321.31	321.84	322.36	322.89	323.15	322.45	322.36	322.28	321.57	321.84	322.1	322.01	322.28	321.58	320.87	321.4	320.7	320.96	321.49	321.75
189	323.6	324.12	323.42	323.68	323.6	322.89	322.19	322.1	322.63	322.89	323.42	323.95	323.86	323.77	323.07	322.36	322.89	323.42	323.68	324.21	324.73	325.26	325.53	326.05	325.35	325.61	326.14	325.44	324.73	325.26	324.55	323.85	324.11	324.03	324.55	325.08	324.37	324.29	324.2	324.11	324.64	324.55	324.82	325.34	325.87	325.16	325.69	324.99	324.9
190	323.06	322.97	323.23	323.76	324.02	324.29	324.56	325.08	324.99	324.29	323.59	323.85	324.38	324.64	325.17	325.44	325.96	326.23	326.49	325.79	326.05	326.32	326.85	327.38	326.67	327.2	327.46	327.38	326.67	327.2	327.46	327.99	328.52	327.81	327.72	327.02	327.55	326.84	327.37	327.89	327.81	327.1	326.39	326.31	325.6	325.87	326.39	326.92	327.19
191	327.8	327.09	327	327.53	327.8	328.33	328.59	329.12	329.65	328.94	328.85	329.38	329.65	328.94	329.47	329.73	329.65	329.56	329.83	329.12	329.65	329.91	330.18	330.09	329.38	329.3	328.59	328.86	328.15	328.42	328.94	329.47	328.76	328.68	327.97	328.5	328.41	328.33	328.24	327.53	327.44	327.97	328.5	328.41	328.94	328.23	328.15	327.44	327.71
192	329.03	328.94	329.47	330	329.29	329.2	329.73	330	330.52	329.82	330.34	329.64	328.93	329.2	329.72	329.99	330.26	330.78	331.05	330.34	330.87	330.16	329.46	329.99	329.28	329.81	329.1	329.37	329.28	328.57	329.1	329.37	329.63	329.54	329.46	329.99	330.51	331.04	330.33	329.63	328.92	329.19	329.45	329.98	330.51	329.8	329.1	329.01	329.54
193	329.27	329.53	329.8	329.71	329.01	329.53	328.83	328.13	328.65	327.95	327.24	327.51	327.77	328.3	328.83	329.09	328.38	328.91	329.18	329.7	330.23	330.49	330.41	330.32	330.85	331.38	331.64	331.56	330.85	330.14	329.44	328.73	328.65	327.94	327.24	327.77	328.03	327.33	327.59	327.5	328.03	328.56	327.85	328.38	328.64	328.56	328.47	329	328.91
194	327.41	327.33	326.62	325.92	325.22	325.48	325.74	325.66	326.18	326.71	326.97	326.89	327.15	327.68	326.97	327.24	327.15	326.45	326.71	326.97	327.5	327.76	328.29	327.58	327.85	327.14	327.67	327.58	326.88	326.18	326.44	326.35	325.65	325.57	324.86	325.39	325.92	326.18	326.7	326	326.26	326.18	326.44	326.97	327.49	327.76	327.05	327.31	327.84
195	328.37	327.66	328.19	327.49	327.4	326.7	326	326.26	326.78	326.08	326.61	327.14	326.43	326.69	327.22	327.48	327.74	327.66	326.96	327.22	327.74	328.27	328.18	327.48	327.74	328.27	328.8	329.06	329.59	328.88	329.14	329.06	328.97	329.24	329.15	329.68	328.97	329.5	330.03	329.32	329.24	329.76	330.29	330.21	330.73	331.26	331.17	330.47	329.77
196	328.45	327.75	327.05	327.31	327.83	327.13	327.4	327.31	327.22	327.75	327.66	328.19	328.71	329.24	329.76	330.29	330.82	331.08	330.38	329.67	330.2	330.46	329.76	330.02	330.29	330.2	329.5	329.76	330.02	330.55	329.85	329.14	329.67	329.58	328.88	329.14	328.44	328.97	329.49	330.02	329.32	329.84	330.11	330.63	329.93	330.19	329.49	329.41	329.93
197	328.01	328.27	328.8	328.1	327.4	326.7	327.22	327.75	328.27	328.53	328.79	329.32	328.62	329.14	329.4	328.7	328.01	327.31	327.57	328.09	328.35	328.61	328.87	329.4	329.66	328.96	329.48	328.78	328.09	328.35	328.61	329.13	329.66	329.92	329.22	328.52	328.78	329.3	329.83	330.09	330.61	331.14	331.67	330.96	330.88	330.79	331.32	331.58	332.11
198	328.61	327.91	328.43	327.74	327.65	327.91	327.21	327.47	327.73	328.25	328.17	328.69	328	328.52	328.43	328.69	329.22	328.52	327.82	328.08	327.38	327.64	327.9	328.43	327.73	328.25	328.51	328.77	329.29	328.6	328.51	329.04	329.56	329.82	330.08	330.6	330.86	330.78	331.3	330.6	331.13	330.43	330.96	330.87	331.4	330.7	330	330.52	330.78
199	334.46	333.75	333.05	333.58	333.49	334.02	333.32	332.62	331.92	332.18	332.44	332.96	332.88	332.18	332.7	332.96	332.26	332.52	331.82	331.74	331.04	331.3	330.6	330.86	331.12	330.42	329.72	329.98	330.5	330.76	331.02	330.32	330.85	331.11	331.02	331.55	331.8	332.33	331.63	331.89	332.15	332.06	331.36	331.89	332.42	332.33	332.86	332.77	333.3
200	336.29	336.81	337.34	337.6	337.52	336.81	337.07	337.6	336.9	337.16	336.46	336.98	336.9	336.81	337.34	337.6	337.52	337.78	338.04	337.34	337.86	337.16	337.07	336.37	336.9	336.2	336.72	337.25	337.51	338.04	337.33	336.63	335.93	336.46	335.76	336.28	336.54	337.07	337.33	337.59	337.51	336.8	337.06	336.98	336.28	336.54	336.8	337.32	336.62
201	335.93	336.19	336.71	336.01	335.31	335.23	335.75	336.01	336.54	336.8	337.32	337.85	337.15	336.45	335.75	335.05	335.57	335.83	336.36	336.88	337.14	336.44	336.36	335.66	335.92	336.44	335.74	335.66	334.96	335.48	334.78	334.09	334.61	334.87	335.13	335.65	334.95	335.21	335.74	336	336.26	336.78	337.31	337.84	338.36	338.62	338.54	337.84	337.13
202	333.99	333.91	333.21	332.51	332.77	333.3	333.21	333.13	332.43	331.73	331.65	332.17	332.09	332	331.31	331.56	330.87	331.39	331.31	330.61	330.87	331.12	330.43	330.95	331.48	331.39	331.91	332.44	331.74	332.27	332.52	332.78	332.09	332.34	332.6	331.9	332.16	332.68	333.21	333.73	333.65	334.17	334.43	334.96	335.21	335.74	336	336.52	336.44
203	338.27	338.19	337.49	337.4	336.7	337.23	336.53	337.05	336.35	336.61	336.53	335.83	335.74	335.05	334.96	334.88	334.79	335.32	335.57	335.83	335.75	336.01	336.26	335.57	335.82	335.74	335.04	335.3	335.56	334.86	334.16	333.46	333.99	334.51	335.04	334.34	334.6	333.9	334.42	334.68	334.6	333.9	333.81	334.07	333.99	334.51	334.77	335.29	335.21
204	334.86	334.78	335.3	335.83	336.35	336.88	337.13	337.66	337.92	337.83	337.13	336.44	335.74	336.26	335.56	335.48	335.4	335.92	335.22	335.14	335.66	334.96	334.88	335.14	335.4	334.7	334.96	334.26	333.56	332.87	333.12	332.43	332.95	332.87	332.78	333.31	333.56	334.09	334	334.26	334.52	333.82	334.34	334.87	334.78	335.31	335.56	336.09	336
205	334.17	334.7	335.22	335.74	336	335.92	335.22	335.13	335.66	335.92	336.44	336.97	337.49	337.75	338.27	338.19	337.49	337.75	338.27	338.53	339.06	339.58	339.84	340.1	339.4	339.93	340.45	340.71	340.97	341.5	342.02	341.32	341.85	342.11	342.37	341.67	342.19	342.45	342.98	342.89	342.19	342.45	342.98	343.24	343.77	344.03	343.32	343.85	344.38
206	342.46	342.37	342.9	342.2	341.5	340.8	340.71	340.63	341.15	341.68	341.59	342.12	342.38	342.9	343.43	343.34	342.64	342.9	343.43	343.34	342.64	342.9	343.43	343.96	344.22	344.13	344.66	344.92	345.45	345.97	346.23	346.15	345.45	345.97	345.89	346.41	346.68	345.97	346.5	347.03	347.55	348.08	348.34	347.64	348.17	347.46	346.76	347.02	346.32
207	344.66	344.92	345.18	345.44	345.96	345.26	345.18	345.44	345.7	345.96	346.22	346.74	347	347.26	347.18	346.48	346.74	347.26	347.52	347.44	347.7	347.96	347.88	348.4	348.32	348.58	348.84	348.76	349.28	349.55	350.07	350.6	349.9	349.81	349.73	349.64	349.56	350.09	349.38	349.64	349.56	350.09	350	349.3	349.83	350.09	350.35	349.64	350.17
208	352.11	352.64	352.9	353.43	352.72	353.25	353.52	353.78	353.7	353.96	353.25	353.51	353.43	353.34	353.87	354.4	354.93	355.2	354.49	355.02	355.28	355.81	356.34	356.88	357.14	357.67	356.96	356.25	356.78	356.07	355.36	355.62	355.89	355.18	354.47	355	354.91	354.21	354.47	354.38	354.3	354.56	354.83	355.36	354.65	355.18	355.44	355.97	356.5
209	354.55	354.81	354.73	354.99	355.52	354.81	354.1	353.39	353.92	354.19	354.1	354.36	354.63	353.92	353.21	353.47	352.76	353.29	353.82	353.74	353.66	352.95	352.24	352.5	351.8	351.09	351.35	351.88	351.17	351.09	351.35	351.61	351.87	351.16	351.69	350.99	350.91	351.43	351.69	350.99	350.28	350.54	349.84	350.37	350.63	350.89	350.18	349.47	350
210	352.46	352.99	353.25	352.55	353.08	353.61	353.52	354.05	354.58	353.88	354.41	354.94	355.47	356	356.26	356.52	356.78	357.04	357.57	358.1	357.4	356.69	355.98	355.9	355.19	354.48	353.77	353.69	353.61	352.9	352.82	353.35	353.26	353.18	353.71	353	353.26	353.79	353.09	352.38	352.91	353.44	352.74	353.26	353.52	352.82	352.11	352.03	351.33
211	351.05	351.58	352.11	351.4	351.93	352.19	351.49	350.78	351.04	350.34	349.63	350.16	350.69	349.99	349.29	348.58	348.84	349.37	349.29	348.58	348.84	348.14	347.44	347.7	348.22	347.52	346.82	346.74	346.04	346.3	346.21	346.74	347	346.3	346.82	346.74	346.04	346.57	346.82	346.12	346.65	347.18	347.7	348.23	348.76	349.28	349.81	350.07	350.6
212	348.4	348.32	347.62	348.15	348.68	349.2	349.73	350.26	349.56	348.86	349.38	348.68	349.21	349.74	349.04	349.29	349.82	349.12	349.38	349.63	349.55	348.85	349.11	348.41	348.66	348.92	348.84	349.36	349.89	349.19	349.11	349.63	348.93	348.23	348.49	349.02	348.32	348.84	348.15	348.06	348.59	347.89	347.19	347.45	346.75	347.28	347.53	347.79	347.09
213	349.2	349.72	350.25	350.78	351.03	350.33	350.59	350.85	350.76	350.06	350.59	351.12	351.64	352.17	352.43	351.73	351.64	351.56	351.48	350.78	350.08	349.38	349.63	349.89	349.19	349.11	349.63	349.89	349.81	350.06	349.36	348.67	348.92	349.45	349.97	349.89	350.42	350.94	350.24	349.55	348.85	349.1	348.41	347.71	347.01	347.54	346.84	346.76	347.28
214	349.11	349.64	350.16	350.42	350.95	350.25	350.77	351.3	351.55	350.86	350.16	350.41	349.72	350.24	350.77	350.07	350.6	350.51	349.81	349.73	349.65	349.56	350.09	349.39	348.7	348.95	349.48	349.73	349.99	350.51	351.04	351.56	351.82	351.12	350.42	350.68	349.98	350.24	349.54	348.84	349.37	348.67	347.98	348.23	348.48	347.79	348.31	348.84	349.09
215	347.53	348.06	348.31	347.62	346.92	346.23	345.54	345.45	345.37	345.29	344.59	343.9	343.21	342.52	343.04	342.35	342.87	343.39	342.7	343.23	343.48	343.39	343.31	342.62	343.14	343.39	343.92	344.44	344.69	344.94	344.86	345.38	344.69	344	343.31	342.62	343.14	343.39	343.64	343.89	344.15	344.06	343.98	344.5	343.81	344.33	344.86	345.11	345.63
216	346.85	346.16	346.68	347.2	347.46	346.76	346.07	346.59	346.85	346.76	347.29	346.59	347.12	347.64	347.89	347.2	347.45	347.98	348.5	348.42	348.94	348.86	348.17	347.47	346.78	346.7	346.61	347.14	347.05	346.36	346.88	347.14	347.39	347.91	348.44	348.69	348	347.3	346.61	345.92	345.23	345.48	345.73	346.25	346.78	346.08	346.61	346.86	347.38
217	349.81	349.12	349.04	349.56	350.08	350.34	349.64	350.17	349.47	348.78	348.7	348.61	347.92	347.23	347.48	346.79	347.31	347.23	347.75	348.28	347.58	346.89	347.41	347.67	347.92	347.84	347.14	346.45	345.76	346.28	346.81	347.33	347.85	347.16	347.68	347.93	347.24	347.16	347.68	348.21	348.73	348.98	349.23	349.76	350.01	349.32	349.84	350.36	350.89
218	348.46	347.76	347.68	347.6	348.12	348.37	348.62	349.15	349.4	349.32	349.84	350.09	350.34	350.87	351.12	351.64	352.17	352.09	352	352.53	352.78	353.3	353.83	354.35	354.88	355.4	355.66	354.96	355.49	354.79	354.71	354.01	354.54	353.84	354.37	354.89	354.2	354.72	355.24	355.16	355.68	356.21	355.51	355.43	354.73	354.04	354.29	353.6	354.12
219	354.4	354.31	353.62	352.93	353.18	352.49	352.4	352.66	352.91	352.22	352.74	352.99	352.91	353.43	353.96	354.48	355	355.26	355.17	354.48	354.4	354.31	354.84	355.09	354.4	354.65	353.96	354.21	354.47	354.99	354.29	354.82	355.34	355.87	356.39	356.65	355.95	355.26	355.78	355.08	355.61	355.86	355.17	355.69	355.95	356.47	356.73	356.64	355.95
220	355.33	354.64	355.16	355.08	355.6	356.13	355.43	355.96	356.21	355.52	356.04	355.96	356.48	356.4	356.31	356.84	356.75	356.06	355.36	355.62	356.14	355.45	355.97	356.23	355.53	356.06	356.58	355.89	356.41	355.72	355.63	356.15	356.41	355.72	355.97	356.22	355.53	355.78	355.09	354.4	353.71	353.62	352.93	352.24	352.49	351.8	352.05	352.58	353.1
221	352.15	352.07	352.59	353.11	353.64	352.95	352.26	352.51	353.03	352.34	352.26	352.78	353.03	353.28	353.53	352.84	353.36	353.28	352.59	351.9	352.15	351.46	351.71	352.24	351.55	352.07	351.98	351.3	351.21	351.13	351.05	351.57	350.88	350.19	350.11	350.63	350.88	351.4	351.32	351.57	351.48	351.73	351.05	350.96	351.48	351.73	352.26	351.57	351.82
222	352.49	353.01	353.53	354.05	354.31	353.61	354.14	353.45	353.36	352.67	353.2	353.72	353.97	354.49	354.74	354.66	353.97	354.49	353.8	353.72	354.24	354.76	354.68	353.99	353.9	353.82	353.13	353.65	353.57	354.09	354.61	354.86	355.39	355.91	356.43	356.95	356.87	357.39	356.7	356.95	356.26	356.18	356.7	357.22	357.48	358	357.31	357.22	357.14
223	358.62	358.54	358.79	359.04	359.57	358.87	358.18	358.7	359.23	359.75	360	360.53	360.78	361.31	360.61	360.87	360.17	359.48	358.79	359.04	359.3	359.82	360.34	360.86	361.39	361.91	362.17	362.69	363.21	363.47	362.77	363.3	363.55	363.81	364.33	364.59	365.11	365.37	365.28	365.2	364.5	365.03	365.55	366.08	365.38	365.91	366.43	366.69	366.6
224	367.21	367.74	367.65	366.95	367.48	368	367.92	368.44	367.75	367.05	367.31	367.56	366.87	366.17	366.09	366.61	367.13	367.39	367.65	368.17	368.43	368.95	369.48	368.78	369.31	369.83	369.13	368.44	368.69	368	367.3	367.82	367.74	367.04	366.35	366.6	365.91	366.43	365.74	365.04	364.96	364.26	364.18	364.1	363.4	363.93	364.18	364.7	364.62
225	362.99	363.24	363.5	363.75	364.28	364.8	365.32	364.63	365.15	365.41	365.93	365.85	365.15	364.46	364.37	364.9	364.81	364.12	364.64	364.9	364.81	364.12	364.37	364.9	365.42	365.94	366.2	366.72	367.24	367.5	367.76	367.06	367.32	366.62	367.15	367.06	366.98	367.5	367.76	367.67	368.19	368.72	369.24	369.5	370.02	370.55	371.07	371.33	371.85
226	369.41	369.94	369.24	368.54	369.07	369.59	370.12	370.64	370.9	371.42	371.95	372.2	371.51	372.03	371.95	372.47	372.99	372.3	372.55	371.86	371.16	371.08	371.33	371.86	371.77	372.3	372.82	373.08	373.6	374.13	374.65	375.18	374.48	374.74	375.26	375.52	376.05	376.57	377.1	377.36	377.88	378.14	378.06	378.32	378.84	379.37	378.67	379.19	379.11
227	379.99	380.51	380.43	379.73	380.25	380.17	379.47	378.77	378.07	377.98	378.24	378.5	379.03	378.33	377.63	376.93	377.19	377.1	377.02	376.32	376.58	376.84	377.36	377.28	376.58	376.49	377.02	377.54	378.07	377.37	376.67	376.58	375.89	375.19	375.45	375.71	375.01	375.53	376.06	376.58	376.5	377.02	376.32	376.85	377.11	376.41	376.93	377.46	377.37
228	376.23	376.75	377.01	377.27	377.79	377.1	377.62	377.88	378.4	378.93	379.45	378.76	378.06	378.31	378.57	377.87	378.13	378.39	378.65	379.17	379.7	379.62	379.87	380.4	380.32	380.57	380.49	381.02	380.32	380.23	380.15	379.45	379.36	379.89	380.41	379.71	379.01	378.31	378.23	377.53	378.06	378.58	379.11	379.63	380.16	380.68	380.6	381.12	380.42
229	380.08	380.6	379.91	379.21	379.73	379.99	379.91	380.43	380.69	380.6	381.13	380.43	380.96	380.26	380.78	380.08	380	380.26	379.56	380.08	380.61	379.91	380.43	380.69	379.99	379.3	379.82	379.12	379.65	380.17	379.47	380	379.91	380.17	380.7	381.22	380.52	381.05	380.35	380.87	380.79	380.09	380.35	380.61	380.52	380.44	380.96	380.26	380.18
230	381.05	380.36	380.88	381.14	381.66	381.58	380.88	380.18	379.49	380.01	380.53	380.45	380.97	380.27	380.8	381.32	381.84	382.37	382.63	383.15	383.68	384.2	384.72	384.99	384.29	383.59	383.85	383.15	383.41	382.71	382.63	383.15	383.67	383.59	384.11	383.41	382.72	382.02	382.54	381.85	382.37	382.89	383.42	383.94	384.2	383.5	382.81	383.33	383.59
231	384.28	384.2	384.72	384.98	385.5	384.81	385.33	384.63	384.55	384.46	383.76	384.02	383.94	383.24	383.5	383.76	383.67	383.59	382.89	382.19	382.45	382.97	383.23	383.76	384.28	384.54	384.8	385.33	385.85	385.15	384.45	384.37	383.67	382.97	382.89	383.41	383.94	384.46	384.72	384.02	384.55	383.85	383.15	383.41	382.71	382.97	383.5	383.41	383.32
232	385.16	385.07	384.37	383.67	384.2	383.5	382.81	383.06	383.59	384.11	384.63	384.89	385.15	384.46	383.76	384.02	384.28	384.54	384.45	384.36	384.28	384.54	384.8	384.71	385.24	385.15	385.67	384.98	385.5	386.02	385.33	385.85	386.11	385.41	384.72	384.02	383.32	383.58	382.88	383.14	383.67	383.58	384.1	384.63	384.89	384.19	384.45	384.71	384.01
233	382.18	382.1	382.62	383.14	383.67	383.92	383.23	383.49	382.79	383.05	383.57	382.88	382.79	382.09	381.4	380.7	380.96	380.27	379.57	379.83	379.13	378.44	378.96	379.22	379.74	379.66	379.57	380.09	379.4	379.32	379.23	379.75	379.06	378.97	379.5	378.8	379.33	378.63	379.15	379.07	379.59	379.51	378.81	378.12	377.43	376.74	376.99	376.3	375.61
234	374.93	374.85	374.16	374.68	373.99	374.51	374.43	374.34	374.59	374.51	374.76	374.07	373.39	372.7	372.01	371.32	371.84	371.16	371.41	370.72	370.98	370.89	371.14	371.06	371.31	371.83	371.14	371.06	370.37	370.63	371.14	371.4	371.65	371.56	370.88	371.13	371.38	371.9	372.16	372.68	372.93	373.45	373.36	373.88	373.2	373.72	373.63	373.55	374.07
235	373.39	373.91	373.22	372.53	373.05	372.37	372.62	372.87	372.79	372.1	372.35	372.87	373.39	373.91	373.83	373.14	373.66	373.57	372.88	373.14	372.45	371.76	372.02	371.33	371.85	372.37	372.28	372.8	373.32	372.64	371.95	372.2	372.72	372.64	373.15	372.47	372.99	373.51	373.76	374.28	374.19	373.51	372.82	372.73	372.05	371.96	372.48	371.79	372.05
236	371.71	372.23	372.48	373	373.52	372.83	373.35	373.87	374.12	374.38	373.69	373	372.92	372.23	371.55	371.46	371.37	370.69	370.01	370.26	370.78	371.29	371.81	372.33	371.64	372.16	372.41	372.67	372.58	372.84	373.09	373.61	374.13	374.38	374.63	374.89	374.2	374.11	373.43	372.74	372.66	371.97	372.49	372.74	373.26	373.78	374.03	373.35	373.6
237	371.99	372.24	372.49	372.75	373.26	373.52	374.04	374.55	374.81	374.12	373.43	373.69	373	372.92	372.83	372.75	372.06	371.38	371.89	372.41	372.33	372.84	373.36	372.68	373.2	373.45	373.7	373.95	374.47	374.99	375.24	375.5	375.75	375.06	375.58	376.1	375.41	375.93	375.85	375.76	375.08	374.39	373.7	373.96	374.48	374.73	375.25	375.5	374.81
238	373.61	374.13	373.44	372.76	373.28	373.79	374.31	374.56	375.08	375.6	375.85	375.77	376.02	376.54	375.85	376.37	376.89	377.15	377.06	377.31	377.57	377.48	376.79	377.31	377.23	377.75	378.27	378.79	379.31	379.56	380.08	379.39	379.31	379.83	379.74	380	379.91	380.43	380.35	380.6	381.12	380.43	379.74	379.05	378.97	378.28	378.19	377.51	377.42
239	380.1	380.62	381.14	381.4	381.65	382.17	382.09	381.4	381.65	380.96	380.28	380.19	380.44	380.36	380.61	381.13	381.65	382.17	381.48	382	382.53	382.78	383.04	383.56	384.08	384.33	384.85	384.16	384.68	383.99	384.51	383.82	384.08	383.39	382.7	383.22	383.47	383.39	383.64	383.56	384.08	383.99	383.3	383.56	383.81	384.33	384.86	385.38	385.9
240	384.35	384.26	384.78	385.3	384.61	384.87	384.78	385.3	384.61	384.53	383.84	384.09	384.35	384.87	385.12	385.38	385.9	385.21	385.73	385.04	385.56	384.87	385.39	385.64	386.17	386.42	385.73	385.04	384.35	384.26	384.18	384.7	384.95	385.21	385.73	385.99	386.24	386.76	386.07	385.99	386.51	387.03	387.28	387.2	386.51	386.76	387.28	387.54	387.8
241	386.85	387.37	387.63	387.54	388.06	388.58	387.89	388.41	388.67	388.58	387.89	387.2	386.51	386.42	385.73	385.99	386.51	386.76	387.28	387.81	388.33	388.85	388.76	388.07	387.38	387.29	386.6	387.13	386.43	385.74	386.26	385.58	385.49	384.8	384.11	384.37	384.28	384.19	383.51	383.42	382.73	383.25	383.17	383.69	383.94	383.85	384.37	383.69	384.2
242	387.57	388.09	388.61	389.13	389.39	388.7	388.95	389.47	389.73	390.25	390.77	390.08	390.6	389.91	389.22	389.13	389.39	389.3	389.56	388.87	389.13	388.43	388.95	388.26	388.78	389.31	389.56	390.08	389.39	389.91	389.22	389.74	390	389.31	388.62	388.87	388.18	388.1	387.41	387.93	388.45	387.76	388.28	388.53	387.84	388.1	388.01	388.53	389.05
243	389.06	389.31	389.83	389.14	389.06	388.97	388.28	388.53	388.45	387.76	388.01	388.27	388.79	388.7	389.22	388.53	389.06	389.58	389.83	390.09	390	390.26	389.57	389.82	390.34	390.26	389.57	388.88	389.4	389.92	390.44	390.96	391.22	390.52	390.44	390.35	390.27	389.58	389.83	389.75	389.06	389.58	390.1	390.62	390.87	391.39	391.92	392.17	391.48
244	392.01	392.53	393.05	392.36	392.88	393.41	393.93	394.45	394.97	395.23	395.75	395.05	394.36	394.62	393.93	393.24	393.76	394.28	394.8	394.71	395.23	395.15	394.46	394.98	395.5	395.76	395.06	395.58	395.84	395.15	395.67	395.58	396.11	396.63	396.88	397.41	397.32	397.84	398.1	397.41	397.32	397.58	396.88	396.8	397.06	397.31	397.84	398.09	398.62
245	400.1	400.01	399.32	398.62	398.54	397.84	397.76	397.06	397.59	398.11	397.41	397.67	397.59	397.5	396.81	396.11	395.42	395.34	394.65	393.96	394.21	394.47	394.99	394.9	395.42	395.94	396.2	396.72	396.03	396.29	396.2	395.51	395.77	395.08	395.6	394.91	395.43	395.95	396.47	396.38	396.9	397.16	397.42	397.94	398.46	398.98	399.5	398.81	399.07
246	398.72	398.64	399.16	398.47	398.99	398.9	398.21	397.52	396.83	396.14	396.66	395.97	395.28	395.8	396.05	396.57	397.09	397.61	398.13	398.05	397.36	397.88	398.13	398.39	398.3	398.22	398.47	397.78	398.3	398.82	398.74	399.26	398.57	397.88	398.13	398.65	398.91	399.43	399.95	400.21	400.47	400.73	401.25	401.77	402.03	401.33	401.59	401.51	401.42
247	400.21	399.51	399.77	400.03	399.94	399.86	399.77	399.08	398.99	398.3	398.82	399.08	398.39	397.7	398.22	398.74	399.26	399.78	400.04	400.56	401.08	400.99	400.3	400.21	399.52	398.83	398.74	398.05	397.97	397.28	397.19	396.5	395.81	396.33	396.59	397.11	397.63	396.94	397.19	397.71	397.97	398.23	397.54	397.79	398.05	398.57	399.09	399.35	398.66
248	399.95	399.25	399.78	399.08	399	399.52	400.04	400.3	400.21	400.12	399.43	399.95	399.26	399.78	399.7	399.61	398.92	399.18	398.49	398.4	398.31	398.23	397.54	398.06	397.97	397.28	397.19	397.45	397.97	397.28	397.8	398.32	398.84	399.36	399.62	400.14	400.39	400.92	401.17	401.09	400.39	400.92	401.17	401.69	401.95	402.47	402.99	403.52	404.04
249	406.82	407.07	407.33	406.64	407.16	406.47	405.77	406.03	405.34	405.25	404.56	404.81	404.12	403.43	403.95	403.86	404.38	404.64	405.16	405.42	405.68	405.59	406.12	406.38	406.9	407.42	406.73	407.25	407.51	407.77	407.07	407.33	407.24	407.5	408.02	408.55	407.85	408.37	407.68	408.2	408.12	408.37	408.29	408.81	408.73	409.25	409.77	410.03	409.94
250	409.33	409.25	409.16	409.08	408.38	408.29	408.82	408.12	408.38	408.9	408.21	408.12	407.43	407.95	407.86	407.17	407.69	407.95	407.25	406.56	405.87	405.17	405.69	405.95	405.26	405.52	405.77	405.08	405.34	405.86	405.17	405.08	404.39	403.7	403.95	403.26	402.57	402.82	403.08	403.6	402.91	403.43	403.95	403.87	404.39	404.91	405.43	405.69	406.21
251	407.96	407.87	407.17	407.7	407.61	406.92	407.17	406.48	405.79	405.1	404.4	404.32	404.84	404.75	405.27	404.58	405.1	405.02	404.32	403.63	403.89	403.2	403.46	403.37	403.89	404.41	404.93	404.84	405.37	405.28	404.59	404.84	404.15	403.46	403.98	403.29	403.81	404.07	403.98	404.5	405.02	404.33	404.85	405.11	405.37	404.68	404.59	405.11	404.42
252	406.76	407.02	407.28	406.59	407.11	406.42	406.94	406.25	406.5	405.81	406.33	405.64	404.95	405.21	405.47	405.72	406.24	405.55	405.81	406.33	405.64	404.95	404.26	404.78	405.3	405.82	406.34	406.6	406.85	407.11	406.42	405.73	405.64	404.95	405.21	405.46	404.77	405.03	405.55	406.07	405.99	406.51	405.82	406.34	406.59	405.9	406.16	405.47	404.78
253	404.78	405.3	405.21	405.13	405.65	404.96	404.87	405.13	404.44	404.35	404.87	405.39	405.91	405.22	405.14	404.45	403.76	404.28	404.19	404.71	405.23	405.49	406.01	406.26	406.52	406.43	406.69	407.21	407.73	408.25	408.51	409.03	409.29	409.81	409.11	409.37	409.89	410.41	410.94	411.19	411.72	411.02	410.33	410.85	410.16	410.42	410.94	410.85	410.16
254	408.26	408.18	408.7	408.95	408.87	409.12	409.38	409.9	409.21	408.52	409.04	409.56	409.82	410.34	409.65	410.17	410.69	410.6	410.86	411.38	410.69	410	409.31	409.22	409.13	409.39	409.91	410.43	410.95	411.47	411.99	412.25	412.77	413.03	413.55	414.07	414.33	414.85	414.16	413.47	413.73	414.25	414.51	415.03	415.55	415.81	415.72	416.24	415.55
255	415.2	415.46	415.38	414.68	415.2	414.51	414.42	414.68	414.94	414.25	414.16	414.07	413.38	413.29	412.6	411.91	411.22	410.53	409.84	410.36	410.61	411.13	411.65	412.18	412.7	412	412.53	412.44	412.96	412.27	412.79	412.1	411.41	410.72	411.24	411.15	411.06	411.58	412.1	411.41	411.93	411.24	411.76	412.28	412.8	413.06	412.97	413.49	413.4
256	414.01	413.92	414.18	414.44	414.96	415.22	414.53	413.84	414.09	414.01	413.32	413.57	412.88	413.4	413.66	414.18	414.7	414.01	413.92	414.44	413.75	413.06	412.37	412.89	413.41	413.67	414.19	413.5	414.02	413.93	414.45	414.36	414.62	414.88	415.14	415.4	415.31	415.83	415.14	415.66	415.92	416.44	416.35	416.61	417.13	416.44	416.35	416.87	417.39
257	418	418.52	417.83	417.14	416.45	416.36	416.27	416.53	415.84	415.15	414.46	414.98	415.5	415.75	416.27	416.19	415.5	414.8	415.33	414.63	414.55	414.46	414.72	415.24	415.76	415.07	415.33	415.85	415.15	415.67	415.59	416.11	415.42	414.73	415.25	415.5	415.76	416.28	415.59	415.5	416.02	416.28	416.8	417.32	417.84	418.36	418.88	419.14	419.4
258	418.8	419.32	418.63	417.93	418.45	418.97	419.23	419.75	420.01	419.93	420.45	420.71	420.97	421.49	420.79	421.05	421.57	421.83	421.14	420.45	419.75	419.06	419.58	419.84	420.36	420.88	421.14	420.45	420.97	421.23	420.54	421.06	421.58	422.1	422.62	421.93	421.23	421.76	421.67	420.98	420.28	420.2	420.72	420.03	420.28	420.2	420.72	420.03	419.94
259	420.81	420.72	420.03	420.55	421.07	421.33	421.85	421.76	421.67	420.98	420.29	420.2	420.12	420.64	421.16	420.46	420.98	420.29	420.81	421.33	421.85	422.37	421.68	421.94	421.85	421.16	420.47	419.78	420.3	420.21	420.47	420.38	420.9	421.16	421.68	420.99	421.25	420.56	420.82	420.13	420.65	421.17	421.08	420.39	420.91	421.43	421.69	421	421.25
260	423.68	422.99	423.25	422.55	422.81	422.12	422.03	421.34	421.6	422.12	421.43	420.74	420.05	419.36	419.62	419.53	419.44	418.75	418.66	417.97	418.23	417.54	416.85	417.11	416.42	415.73	416.25	416.77	416.08	416	415.31	415.83	415.14	415.66	415.92	415.83	415.14	414.45	414.37	413.68	412.99	413.51	414.03	414.55	414.8	414.72	414.03	413.34	413.6
261	412.74	412.05	412.31	411.62	410.94	411.19	411.71	411.03	411.54	412.06	411.97	412.49	412.4	411.72	411.97	411.29	411.81	411.72	411.97	411.29	411.54	410.86	410.18	410.69	411.21	411.46	410.78	411.3	411.81	411.73	412.24	411.56	412.08	411.99	411.3	411.82	412.08	412.33	412.58	411.9	411.22	411.13	411.04	410.36	410.61	410.87	410.18	409.5	408.82
262	407.01	406.33	406.84	407.36	407.61	406.93	406.25	405.57	404.89	405.14	404.46	403.78	403.1	403.61	404.13	403.45	403.96	404.22	404.47	403.79	404.3	404.82	404.73	404.05	403.96	403.29	403.54	403.79	404.3	404.82	404.14	404.65	404.57	403.89	403.8	404.31	404.83	405.34	404.66	404.58	403.9	403.22	403.47	402.79	402.12	402.03	402.54	401.87	402.12
263	402.45	402.97	403.22	403.47	403.98	404.23	403.55	404.07	404.58	405.1	405.61	404.93	404.85	404.17	404.68	405.2	405.71	405.96	405.28	404.61	403.93	403.25	402.57	402.82	403.07	403.59	403.84	403.16	402.48	402.73	402.98	403.5	402.82	402.14	402.39	402.64	401.96	402.48	402.72	403.24	403.75	404	404.52	404.43	404.95	404.27	404.78	405.3	404.62
264	402.5	403.01	402.34	402.25	402.76	403.01	402.93	403.44	402.76	402.09	401.41	401.93	402.44	402.69	403.2	403.12	403.63	403.88	403.2	402.53	402.77	403.02	402.35	402.6	401.92	401.83	401.16	401.67	402.18	402.7	403.21	403.72	403.97	404.49	405	405.52	406.03	405.35	405.87	405.78	405.69	406.21	406.12	405.44	405.36	404.68	404.59	403.92	403.24
265	407.68	408.19	408.44	407.76	407.09	407.34	407.25	407.5	407.41	407.33	406.65	405.97	405.88	406.13	406.65	407.16	407.41	407.93	408.18	408.69	408.61	408.52	407.84	407.75	407.08	407.33	407.24	406.56	405.88	405.21	405.12	405.03	405.55	406.06	406.57	407.09	407	406.32	405.65	405.9	406.15	406.66	407.17	407.69	407.94	408.45	408.97	408.29	408.8
266	408.74	409.25	409.5	410.02	409.34	408.66	409.17	409.42	409.68	410.19	409.51	409.42	409.34	409.59	409.84	409.16	408.48	409	409.25	409.76	410.28	410.79	411.31	411.56	412.07	412.32	411.64	410.97	410.88	410.2	409.52	409.43	408.76	409.27	409.78	409.7	409.61	408.93	408.85	409.36	409.27	409.78	409.11	409.62	409.53	408.86	409.37	409.88	410.4
267	410.14	410.4	409.72	409.04	409.29	409.21	409.46	409.97	409.29	409.21	409.72	409.04	408.95	408.28	408.53	409.04	408.37	408.28	407.6	406.93	407.18	407.43	407.94	407.85	407.77	407.68	407.59	407.5	406.83	407.08	407.33	407.24	406.57	406.82	407.33	407.58	407.83	408.34	407.67	408.18	407.5	408.02	407.93	407.25	407.17	406.49	407	407.51	408.03
268	409.22	409.73	409.98	409.89	409.22	409.47	409.38	408.7	409.22	408.54	408.45	408.97	409.48	408.8	408.13	408.38	408.89	408.21	408.73	409.24	409.49	409.4	409.91	409.83	410.08	410.59	410.84	411.36	411.87	412.12	412.64	411.96	412.47	412.98	413.5	412.82	412.73	413.25	413.5	413.41	412.73	413.25	413.5	414.01	414.53	414.44	414.69	414.6	413.92
269	414.26	414.78	415.03	414.94	415.46	415.97	416.49	415.81	416.32	416.57	417.09	417.34	416.66	415.98	415.3	414.62	413.95	414.2	414.11	414.62	415.14	415.65	416.17	415.49	416	416.25	416.77	417.28	417.8	417.71	418.22	418.74	418.06	418.57	417.89	418.15	418.66	417.98	418.23	417.55	416.87	417.13	416.45	416.96	417.48	417.73	417.64	416.96	416.87
270	417.14	417.05	416.96	416.28	415.6	414.92	415.18	415.43	414.75	414.66	415.18	415.69	415.6	416.12	416.37	416.88	416.79	417.05	416.37	416.88	417.4	417.65	417.56	418.08	418.59	418.5	419.01	418.93	418.25	417.57	416.89	416.21	416.72	417.24	417.75	417.07	417.59	416.91	417.16	417.07	417.59	416.91	417.42	417.33	417.59	416.91	416.82	416.14	416.05
271	412.5	412.41	411.74	412.25	412.76	413.27	413.78	413.11	412.43	412.68	412.01	411.34	411.59	412.1	411.42	411.94	412.45	411.77	412.28	412.54	412.79	412.7	412.61	413.12	413.63	413.89	413.8	413.71	413.96	414.21	413.54	412.86	413.11	413.62	412.95	412.27	412.53	413.04	413.55	413.8	414.31	414.56	413.89	414.4	413.73	414.24	413.56	413.47	413.99
272	414.59	414.84	415.09	415.6	414.93	414.25	414.5	415.01	414.34	414.85	415.1	414.43	414.94	415.19	414.51	414.43	414.34	413.66	412.99	413.5	414.01	413.34	413.25	413.5	412.83	412.15	411.48	411.99	412.24	412.75	412.66	412.57	413.09	413.6	414.11	413.43	413.95	414.46	413.78	414.3	414.81	415.06	415.31	415.82	415.15	415.66	415.91	415.23	415.75
273	412.39	412.9	413.15	413.66	412.99	413.24	412.56	412.81	413.32	412.65	413.16	413.41	413.92	413.25	413.5	413.75	414.26	414.17	413.5	414.01	413.92	413.83	414.08	414.33	414.25	414.76	414.67	414	413.32	413.83	414.35	413.67	413.58	413.5	413.75	414	413.91	413.24	413.15	413.06	412.97	412.88	413.13	413.05	412.37	412.28	412.79	413.31	413.82
274	415.86	415.19	415.1	415.61	416.12	416.63	416.54	417.05	416.96	416.88	416.2	415.53	414.85	415.11	415.36	414.68	415.19	415.71	415.03	415.54	414.87	415.38	415.89	416.14	416.65	417.16	417.42	417.93	417.84	417.16	417.07	416.4	415.73	415.05	414.97	414.88	415.39	415.9	416.41	416.92	417.17	417.42	417.93	418.44	418.96	419.21	419.72	419.97	420.48
275	419.21	419.72	420.24	420.75	420.66	420.57	421.08	421.59	421.84	421.75	421.08	420.4	419.73	419.98	420.49	420.75	421.26	421.77	421.09	421	420.92	421.17	421.68	422.19	422.45	422.96	422.87	422.78	422.69	422.01	421.34	421.59	420.92	420.24	419.57	418.89	419.4	419.91	420.17	420.68	420	420.26	419.58	419.49	418.82	418.73	418.64	418.89	419.4
276	422.29	421.61	422.12	421.45	421.96	422.21	422.72	423.23	423.49	423.74	423.07	422.39	421.72	421.97	422.48	422.99	423.5	422.83	423.34	423.25	423.5	423.41	422.74	422.06	421.39	421.9	421.23	421.74	421.65	421.56	421.47	421.72	421.97	421.3	420.63	421.14	421.05	420.37	420.28	420.54	421.05	420.96	420.28	420.54	421.05	421.3	421.81	422.32	422.83
277	422.85	423.36	422.68	423.19	423.71	423.03	423.54	424.05	424.31	424.56	425.07	424.4	424.91	425.42	425.93	425.84	425.16	425.42	424.74	425.25	425.51	426.02	425.34	425.6	425.85	425.18	425.09	424.41	423.74	423.99	423.32	422.64	421.97	422.22	422.73	422.98	423.24	423.75	424.26	424.17	423.49	423.75	423.66	423.57	424.08	423.41	423.32	422.64	421.97
278	419.78	419.1	419.36	418.69	418.01	418.52	419.03	419.54	419.79	420.3	420.55	419.88	419.21	418.54	418.79	418.12	418.63	419.14	419.65	420.16	420.41	420.92	420.83	421.34	421.59	422.1	422.01	422.26	422.17	421.5	420.83	421.34	420.67	421.18	421.43	421.68	421.01	420.34	420.85	421.1	421.35	421.26	421.51	421.76	422.02	421.34	420.67	420.92	420.83
279	420.43	419.75	419.66	419.58	420.08	420.59	419.92	419.83	419.16	418.49	419	419.25	419.16	419.67	419	419.51	419.76	419.09	418.42	418.33	418.24	417.57	417.82	417.15	417.4	416.73	416.98	416.9	416.81	417.31	416.65	416.56	416.47	416.72	417.22	416.56	417.06	417.31	417.22	417.73	418.24	418.49	418.74	418.07	417.98	418.49	419	418.33	418.84
280	419.44	418.77	419.02	418.35	418.26	418.77	418.68	418.93	419.44	419.35	419.86	419.77	419.1	418.43	418.68	418.93	419.44	419.95	419.86	419.19	419.44	418.77	419.02	419.53	418.86	419.36	419.62	418.95	419.45	419.96	419.29	419.8	420.05	420.56	421.07	420.4	420.91	420.82	421.33	421.84	421.75	422.25	422.51	423.02	423.27	423.78	424.29	423.61	423.52
281	423.52	423.78	423.69	423.02	423.52	423.78	423.69	423.02	422.93	423.43	423.69	423.02	422.34	422.85	422.18	422.69	423.2	422.53	423.04	422.37	421.7	421.95	421.28	421.79	422.29	422.2	421.53	420.87	421.37	421.62	422.13	422.38	422.64	422.55	422.8	422.71	423.22	423.73	423.06	422.97	422.29	421.62	421.88	421.21	421.46	421.37	421.28	420.61	419.94
282	421.46	420.79	421.04	421.55	422.06	422.31	422.82	422.73	422.06	422.56	422.82	422.73	422.98	423.49	423.4	422.73	422.98	422.89	423.14	422.47	422.72	422.05	421.38	421.63	420.96	420.29	420.8	421.31	421.56	422.07	421.4	421.91	422.41	422.32	422.83	423.08	423	423.5	423.41	423.92	424.43	423.76	424.27	424.52	425.03	425.54	426.05	425.38	425.29
283	422.69	423.2	423.45	423.96	423.29	423.54	423.45	422.78	422.11	422.36	422.87	422.78	423.29	423.54	423.45	422.78	422.11	422.36	422.61	423.12	422.45	422.36	421.69	421.94	422.19	422.1	422.61	423.12	423.37	423.88	424.39	424.9	424.23	424.74	424.06	423.39	423.9	424.41	424.92	425.17	425.08	424.41	423.74	423.65	422.98	422.31	421.64	421.89	421.23
284	422.76	422.67	422.58	421.91	422.42	422.33	422.24	421.57	421.82	421.73	422.24	422.75	422.08	422.59	422.84	422.75	422.08	422.33	422.84	422.75	422.08	421.99	421.32	420.65	420.56	421.07	420.4	420.91	421.16	421.41	421.32	421.83	421.74	422.25	422.76	423.01	422.92	423.43	423.68	423.59	422.92	422.25	422.16	422.67	423.17	422.51	423.01	422.34	422.85
285	421.12	420.45	420.36	420.87	421.37	421.62	421.53	422.04	422.29	422.2	421.53	421.44	421.95	422.46	422.71	423.22	423.73	423.06	423.56	423.47	423.73	424.23	424.48	424.73	424.07	423.4	423.65	423.56	424.07	424.32	424.57	425.08	425.58	425.49	424.82	425.08	424.41	423.74	423.07	423.58	422.91	422.24	422.15	421.48	421.99	421.32	421.83	421.16	420.5
286	421.27	421.77	422.28	422.79	423.04	423.54	424.05	423.38	423.63	423.88	424.13	424.64	425.15	425.66	424.99	424.32	424.57	423.9	424.41	424.66	423.99	424.24	424.75	425	425.51	426.02	425.35	424.68	425.19	425.44	425.94	426.45	426.7	426.03	425.37	425.62	425.87	425.78	426.28	426.53	426.45	426.36	425.69	425.6	424.93	424.26	424.17	423.51	424.01
287	423.69	424.2	424.45	423.78	424.29	424.54	423.87	424.12	424.37	424.28	424.79	424.12	424.63	424.54	424.45	424.7	424.61	423.94	423.27	423.19	423.43	423.94	423.27	422.61	422.86	422.19	422.44	422.69	423.2	423.7	423.95	424.2	424.45	424.96	424.29	424.54	424.79	425.3	425.8	426.31	426.82	427.07	426.4	426.91	427.16	427.67	427	427.25	426.58
288	423.89	424.4	424.9	425.15	425.06	425.31	425.56	426.07	425.4	425.31	425.82	425.15	424.49	424.4	423.73	424.24	424.74	424.99	425.24	425.75	425.08	424.99	425.5	424.83	424.17	424.08	423.99	424.5	424.74	424.66	424.57	425.07	425.58	426.09	426	425.91	425.24	424.58	424.82	425.33	424.66	424.91	425.16	425.67	426.18	426.69	426.6	427.1	427.01
289	427.01	426.93	427.43	427.94	428.45	428.7	429.21	428.54	428.79	429.3	429.21	428.54	428.45	428.7	428.61	428.52	429.03	429.28	428.61	428.86	429.11	429.36	428.69	428.6	429.11	429.62	429.87	430.38	429.71	429.96	429.29	429.8	429.13	429.04	429.55	430.06	429.97	429.3	428.63	429.14	428.47	428.72	428.97	428.88	428.21	427.54	428.05	427.38	426.71
290	429.66	429.91	429.24	428.57	429.08	429.59	429.5	430.01	429.34	428.67	428	428.25	428.16	427.5	427.41	427.32	427.82	427.73	427.65	426.98	427.23	427.48	427.98	428.23	427.57	426.9	426.81	426.14	425.48	425.98	426.49	427	426.33	425.66	425.57	425.48	424.82	424.73	425.24	425.74	425.99	425.32	425.57	424.91	425.16	425.07	425.32	425.82	426.33
291	424.84	425.34	424.68	424.01	423.35	423.26	423.17	423.68	424.18	424.43	424.68	424.59	423.92	424.43	424.68	425.19	425.69	425.94	426.45	425.78	425.12	425.36	425.61	425.52	425.43	424.77	424.1	424.35	424.6	423.93	424.44	424.95	425.2	425.7	425.95	425.86	425.2	424.53	423.87	424.37	424.62	425.13	425.63	424.97	425.21	425.13	425.37	425.62	424.96
292	424.04	423.95	424.2	424.71	425.21	425.72	425.63	424.97	425.21	424.55	425.06	425.56	425.81	426.32	426.57	427.07	426.41	426.65	427.16	427.41	427.92	428.42	428.67	428.92	429.43	429.34	428.67	428.58	428.83	429.34	429.59	429.84	429.75	430	430.51	430.42	429.75	430.26	430.51	430.76	430.67	430.58	431.09	430.42	430.67	430	429.33	429.84	430.35
293	431.2	431.71	432.22	432.73	433.24	433.74	434.25	434.76	435.01	435.52	436.03	435.36	434.69	434.02	433.35	433.86	433.19	433.44	433.69	433.6	432.93	432.26	432.51	432.76	432.09	432	431.92	431.25	430.58	430.83	431.34	431.84	432.35	432.6	433.11	433.62	433.53	434.04	434.55	434.8	435.3	435.55	435.81	436.31	436.82	436.73	437.24	436.57	436.82
294	434.98	435.49	434.82	434.15	434.66	435.17	435.08	435.59	435.5	434.83	435.34	434.67	434.58	435.09	435	434.33	434.58	434.83	434.74	435.25	435.75	435.09	435.59	435.84	435.75	436.26	436.77	437.02	437.53	438.04	438.29	438.54	437.87	437.2	437.45	437.36	436.69	437.2	437.71	437.96	437.87	438.38	438.89	439.14	439.39	439.64	440.15	440.66	441.17
295	444.41	444.92	444.25	443.58	444.08	444	443.91	443.23	443.14	443.65	443.56	444.07	444.58	443.91	444.16	444.67	444.93	445.18	444.51	443.83	443.16	443.67	444.18	444.09	443.42	443.67	443.58	442.91	443.16	443.41	443.66	443.92	444.17	444.42	444.93	445.44	444.77	445.28	445.79	445.7	446.21	446.46	446.72	446.97	446.3	445.62	445.53	445.44	445.95
296	443.18	443.69	443.94	443.27	443.78	444.29	444.8	445.3	445.22	444.54	445.05	445.56	445.81	446.32	445.65	444.98	445.49	445.74	446.25	446.5	446.41	445.74	446.25	446.5	446.76	446.08	445.99	445.32	445.83	446.08	445.99	445.32	445.23	444.56	445.07	445.32	445.83	445.16	444.49	444.4	444.91	445.42	445.33	445.84	446.09	446	446.25	446.5	445.83
297	446.09	446	445.91	446.16	446.67	447.18	447.44	447.95	447.86	448.37	448.88	449.13	449.04	448.37	447.69	448.2	447.53	448.04	448.55	447.87	448.38	447.71	448.22	448.47	448.38	447.71	448.22	448.73	449.24	449.75	450.01	450.52	450.43	449.75	449.08	448.4	447.73	448.24	448.49	449	448.91	448.24	447.57	447.48	447.99	448.24	448.49	448.75	448.07
298	447.64	448.15	448.06	447.39	447.9	448.41	448.92	449.43	449.68	449.59	448.92	448.24	447.57	448.08	448.34	447.66	447.92	448.17	447.5	448.01	448.26	447.59	446.92	447.17	447.68	448.19	447.52	446.84	447.35	447.86	447.77	448.28	447.61	447.86	447.77	448.28	448.53	449.04	448.37	448.62	447.95	448.46	447.79	448.3	448.81	449.32	448.64	448.55	447.88
299	447.54	448.05	447.38	446.7	447.21	447.47	447.38	446.7	447.21	447.47	447.97	448.23	448.74	449.25	449.5	448.83	449.34	449.59	449.5	450.01	449.92	450.43	450.94	450.26	449.59	448.92	449.17	449.68	450.19	449.52	448.85	448.76	449.01	449.52	450.03	450.28	450.79	450.7	451.21	450.54	451.05	451.3	450.63	451.14	450.46	450.97	450.3	450.56	450.81
300	448.1	448.61	447.94	448.45	447.78	447.11	446.44	445.77	446.28	446.53	447.04	447.29	447.8	448.31	447.64	447.89	447.22	447.13	447.38	447.89	448.14	448.39	447.72	447.98	447.31	447.22	447.72	448.23	447.56	446.89	446.22	446.73	447.24	447.75	448.25	447.58	447.84	447.17	447.67	448.18	448.09	448.6	447.93	448.44	448.35	448.6	447.93	448.44	448.35
301	446.85	446.18	446.09	446	445.91	445.24	444.57	445.08	445.33	445.84	445.75	445.08	444.41	444.66	444.57	443.91	444.16	444.66	445.17	445.68	445.93	445.26	445.51	446.02	445.35	445.86	446.11	445.44	445.95	446.46	445.79	446.29	445.63	444.96	445.47	445.38	444.71	444.96	444.87	444.2	444.11	443.45	442.78	442.12	442.37	441.7	442.21	441.54	440.88
302	443.9	444.4	444.31	444.82	445.33	445.83	446.08	446.59	445.92	446.43	446.68	447.19	447.69	448.2	448.71	448.96	449.21	448.54	447.87	448.38	448.89	449.14	449.65	448.98	448.31	448.82	449.07	449.58	449.83	450.08	449.41	449.92	450.43	450.68	451.19	451.69	451.02	451.53	451.44	451.35	451.86	451.77	452.02	451.35	451.86	451.19	451.7	452.21	452.11
303	454.81	454.14	454.65	453.98	453.89	454.14	453.47	453.38	452.71	452.62	451.95	451.86	452.11	451.45	450.78	450.11	450.62	451.12	451.63	451.88	451.21	451.46	451.97	452.22	452.73	452.98	453.49	454	454.51	453.84	453.17	453.08	453.59	454.09	453.42	453.33	453.24	453.75	454	454.26	454.76	455.27	455.52	456.03	455.36	454.69	455.2	455.45	455.71
304	457.83	458.34	458.59	459.1	459.01	458.34	457.67	457.58	456.9	456.23	456.49	456.39	455.72	456.23	456.49	456.39	455.72	456.23	456.74	456.65	456.56	455.89	455.8	455.13	455.04	454.37	454.28	454.19	454.69	455.2	454.53	454.44	454.95	455.46	455.97	456.22	455.55	456.06	455.97	456.22	456.13	455.46	455.37	455.87	455.2	455.46	455.37	455.87	456.38
305	456.66	455.99	456.24	456.15	456.66	455.99	456.49	456.75	456.66	456.57	455.9	456.4	456.91	456.82	457.33	457.84	458.34	458.85	459.36	459.27	459.78	459.1	459.61	459.87	459.2	459.1	459.61	459.52	458.85	459.36	459.27	459.52	459.43	459.34	459.85	460.35	460.61	460.52	460.77	460.1	460.36	459.68	459.59	459.5	458.83	459.34	459.85	459.75	460.01
306	461.05	461.56	461.81	461.72	461.98	461.88	461.21	460.54	460.79	460.12	460.03	459.94	460.45	460.96	461.21	461.72	461.98	462.48	462.39	461.72	461.63	462.14	461.47	461.72	461.63	462.14	461.47	461.37	461.63	460.96	460.28	459.61	459.87	459.2	459.7	460.21	460.47	460.72	460.05	460.56	460.47	459.8	459.7	459.03	458.36	457.69	457.95	458.45	458.71
307	457.27	457.18	457.44	457.35	457.85	458.11	458.62	459.12	459.63	459.89	460.4	459.72	459.05	458.38	457.71	457.04	457.29	457.2	456.53	456.44	456.7	456.6	455.94	455.84	455.18	454.51	453.84	454.34	454.6	455.1	454.44	454.94	455.2	455.1	454.44	454.69	454.02	454.53	455.03	455.54	456.05	456.3	456.81	457.06	456.39	456.3	456.81	457.32	457.22
308	456.9	457.41	457.66	458.17	458.68	458.01	457.92	458.42	458.68	458.59	459.09	459.35	459.6	460.11	460.62	461.12	461.63	460.96	460.87	461.38	461.89	462.4	462.9	463.41	463.67	463.92	464.18	464.69	465.19	464.52	464.43	463.76	464.27	464.18	463.5	464.01	463.34	463.85	464.36	464.87	465.37	464.7	464.03	463.94	463.85	463.76	463.08	463.59	462.92
309	463.54	462.87	462.2	462.45	462.96	463.47	463.98	464.49	464.99	464.9	464.23	464.49	464.39	464.9	464.81	465.32	465.23	465.13	464.46	464.72	465.23	465.13	465.64	464.97	465.48	465.39	465.64	464.97	464.88	464.21	463.54	464.05	463.37	463.88	464.39	464.64	464.55	465.06	465.57	464.9	465.41	464.73	464.06	464.57	463.9	464.41	464.66	465.17	464.5
310	464.85	465.35	465.86	465.19	465.7	465.95	465.28	465.79	466.05	465.95	466.46	465.79	466.3	466.81	467.06	466.97	466.3	466.55	466.81	466.14	466.39	465.72	465.05	464.38	464.89	465.14	465.05	464.96	464.87	464.2	464.7	465.21	464.54	465.05	464.96	465.21	465.72	465.05	464.38	464.29	463.62	463.87	464.13	463.46	462.79	462.12	462.63	461.96	461.29
311	464.51	463.84	464.1	464.35	464.86	464.77	464.1	463.43	463.68	463.94	463.84	464.1	464.6	463.94	464.19	463.52	462.85	462.18	461.52	460.85	461.1	461.01	460.34	460.59	461.1	461.61	462.11	462.62	463.13	463.38	463.89	464.39	463.72	463.06	463.56	463.47	462.8	462.14	461.47	461.38	460.71	460.04	460.55	461.05	460.96	461.47	461.72	461.63	461.54
312	462.11	462.37	462.87	463.38	463.89	464.14	463.47	463.72	464.23	464.74	464.99	465.5	464.83	465.34	465.59	465.84	466.1	465.43	464.76	465.01	464.34	464.6	463.93	463.26	462.59	462.5	461.83	462.34	462.85	462.75	463.01	462.92	462.25	462.16	461.49	461.4	461.9	462.16	462.07	461.97	461.31	460.64	459.97	459.88	459.22	458.55	458.46	458.37	458.62
313	460.41	460.92	461.42	461.93	462.18	462.43	462.68	463.19	463.44	463.95	463.28	463.53	462.87	463.37	463.63	464.13	464.38	463.72	463.63	463.53	462.87	462.2	462.71	462.96	463.21	463.46	463.97	464.48	464.98	465.24	465.74	465.07	464.41	464.91	465.42	465.93	466.18	466.43	466.68	466.02	466.52	467.03	466.36	466.27	465.6	465.51	466.02	465.35	464.68
314	461.31	460.64	461.15	460.48	460.39	460.3	460.55	461.05	460.39	459.72	460.23	459.56	459.47	459.98	460.23	460.73	461.24	460.57	459.91	460.16	460.41	460.92	460.25	460.76	461.01	461.51	461.76	461.67	461.01	461.51	460.85	460.76	460.09	460	459.34	459.59	458.92	458.83	458.17	458.67	458.01	458.26	457.59	457.85	457.75	457.66	457	456.34	455.67
315	456.27	456.77	456.68	457.19	457.44	457.94	457.28	457.78	458.03	457.37	457.87	458.12	457.46	457.96	457.3	457.55	456.89	457.39	456.73	457.23	457.48	457.73	458.24	458.49	457.82	458.33	458.83	458.17	458.08	457.99	457.32	457.57	458.08	457.99	458.49	458.99	459.5	460	459.91	460.42	459.75	460	459.91	460.42	460.67	460.58	461.08	461.33	460.67
316	462.11	462.62	461.95	462.46	462.96	463.47	463.38	463.88	463.22	463.12	462.46	462.37	461.71	461.96	462.46	462.71	463.22	463.72	463.06	462.97	462.3	461.64	461.89	461.8	462.05	462.3	462.8	462.14	462.64	463.15	463.06	462.39	462.9	462.23	462.14	462.39	462.9	462.23	462.48	461.82	461.16	460.49	461	460.33	460.24	460.15	460.4	460.91	460.81
317	460.5	461	460.91	460.25	460.5	459.83	459.17	459.08	459.33	459.58	460.08	459.42	459.93	460.43	460.34	460.25	459.58	459.49	460	459.33	458.67	458.01	457.35	457.6	456.94	457.44	457.69	457.94	457.28	457.53	457.44	457.69	457.03	456.37	456.87	456.78	457.28	457.53	458.03	457.37	457.87	458.12	458.63	459.13	459.63	458.97	459.47	458.81	458.15
318	460	460.5	460.75	460.66	460.91	461.41	461.92	462.42	462.67	463.18	463.68	463.02	462.93	463.18	463.08	463.59	462.93	462.83	462.74	462.65	461.99	461.33	461.83	461.17	461.08	460.41	460.92	461.42	460.76	460.1	459.44	459.34	458.68	458.59	457.93	457.84	457.18	457.43	457.68	457.93	457.84	457.75	457.99	457.9	457.24	457.49	457.99	458.5	457.84
319	459.62	458.96	458.87	458.78	459.28	459.19	459.44	459.94	459.28	459.53	460.03	460.28	459.62	459.53	459.78	460.28	460.78	461.03	460.37	460.62	460.53	460.78	461.28	461.53	460.87	461.37	461.88	462.38	462.88	462.79	463.3	463.21	463.46	462.79	462.7	462.04	462.54	462.79	463.3	463.21	462.54	462.79	462.13	462.38	462.63	461.97	462.22	462.47	461.81
320	461.51	461.76	462.27	461.6	462.11	462.36	462.61	463.11	462.45	461.79	461.12	461.37	460.71	460.62	461.12	461.63	460.97	461.21	461.46	461.97	461.88	462.38	461.72	461.63	462.13	461.47	461.38	460.72	460.63	459.97	460.47	459.81	459.72	460.22	460.47	460.97	460.31	460.81	461.06	461.31	461.81	462.06	461.4	460.74	460.08	460.58	461.09	461.34	460.67
321	457.93	457.27	457.52	457.76	458.27	458.51	458.76	459.26	459.77	460.27	460.52	460.43	459.77	460.27	459.61	459.52	460.02	460.27	460.77	461.27	460.61	461.12	460.46	460.7	460.95	461.46	460.8	461.3	461.55	462.05	461.39	461.3	460.64	460.89	460.23	460.14	460.64	461.14	461.64	462.15	462.4	462.3	462.55	463.06	463.31	462.64	462.89	462.23	461.57
322	459.78	459.12	458.46	457.8	458.05	458.55	458.46	458.96	459.21	459.71	459.62	458.96	458.87	459.38	458.72	458.06	458.56	459.06	458.97	459.22	459.47	458.81	459.31	459.81	459.72	459.63	459.88	459.22	459.72	459.97	460.47	460.38	459.72	460.22	460.47	460.38	459.72	459.06	458.41	457.75	458.25	458.75	458.09	458.59	459.1	459.6	460.1	460.35	460.85
323	459.12	459.62	459.87	460.12	460.62	461.12	461.03	460.94	461.44	460.78	460.69	460.03	459.38	459.62	459.53	458.87	458.22	458.46	458.97	459.47	459.97	460.22	460.12	459.47	459.38	459.88	460.12	460.63	461.13	461.38	461.88	462.12	462.37	461.71	462.22	462.72	463.22	463.47	463.38	463.88	464.13	464.04	464.54	465.04	465.29	464.63	465.13	465.38	464.72
324	465.82	466.33	466.24	466.74	467.24	466.58	466.83	467.08	466.42	465.76	465.67	465.01	465.51	464.85	464.76	465.26	465.51	464.85	464.19	464.69	464.94	464.28	464.53	465.03	464.37	464.87	465.12	465.37	465.87	465.21	465.12	465.62	464.96	464.31	464.81	464.15	463.49	463.74	464.24	464.15	463.49	462.83	462.17	461.52	461.76	462.26	462.77	463.01	463.52
325	462.04	462.54	462.79	462.13	462.64	463.14	462.48	462.39	462.3	461.64	462.14	461.48	461.73	461.64	460.98	461.48	460.83	460.17	459.52	460.02	460.52	461.02	461.52	460.86	461.36	461.61	460.95	460.86	461.36	461.86	462.11	462.36	462.86	463.36	463.86	464.11	463.45	462.79	463.04	462.38	462.88	463.13	463.38	463.29	462.63	463.13	463.63	462.97	463.48
326	461.7	462.2	462.11	462.02	461.36	461.27	460.61	460.86	460.77	461.27	461.77	461.68	461.02	460.37	460.87	460.78	460.12	460.37	460.28	459.62	460.12	460.37	460.61	459.96	459.87	460.11	460.61	460.86	461.36	461.61	461.85	462.35	462.85	462.2	462.7	462.04	461.39	461.89	461.23	461.73	461.98	461.89	461.8	462.3	462.54	461.89	461.23	461.14	461.64
327	460.43	460.68	460.02	459.37	459.87	460.37	460.61	461.11	461.36	461.86	462.36	461.7	462.2	462.45	462.69	462.04	461.38	461.29	461.2	461.7	462.2	462.45	462.36	461.7	461.05	460.96	460.3	460.8	461.3	461.21	461.12	461.62	460.97	460.31	460.81	461.31	460.66	461.16	461.4	461.65	462.15	462.39	462.89	463.39	463.64	463.89	463.23	462.57	463.07
328	462.82	463.32	463.57	463.81	464.31	463.66	464.16	464.66	464	464.5	464.75	464.09	464.59	464.84	464.18	463.53	464.03	464.27	464.77	465.02	465.27	465.18	464.52	463.86	463.21	462.56	463.06	462.4	462.9	462.25	462.16	461.5	461.41	460.76	460.1	460.01	460.51	461.01	461.51	461.76	462.26	462.17	461.51	460.86	461.36	460.7	460.61	461.11	461.61
329	458.67	458.02	457.37	457.86	458.11	458.61	458.85	459.35	459.59	460.09	459.44	459.35	459.26	459.5	459.41	458.76	459.26	458.61	457.95	458.45	457.8	458.3	458.54	458.45	458.7	458.05	458.29	458.79	458.14	457.49	457.98	458.23	458.14	457.49	457.98	458.48	458.98	459.48	459.72	459.97	459.31	459.56	459.47	459.97	460.21	460.45	459.8	460.04	460.29
330	458.02	458.26	458.5	457.85	458.35	458.26	458.17	457.52	457.76	458	458.5	457.85	457.2	457.7	457.05	456.96	457.2	457.44	457.94	458.44	458.35	458.85	459.35	458.69	458.04	457.39	457.3	456.65	456	456.5	455.85	455.76	455.67	456.17	456.41	456.32	456.23	455.58	455.82	455.17	454.53	454.77	455.01	455.25	454.6	454.51	453.86	453.77	454.27
331	453.12	453.62	453.86	454.1	454.6	454.84	454.19	454.69	454.93	455.43	454.78	455.02	454.37	453.72	454.22	453.57	454.07	454.31	454.81	455.05	455.55	455.46	455.96	456.2	455.55	454.9	455.14	455.05	454.4	454.31	454.55	455.05	455.29	455.79	456.29	456.78	456.69	457.19	457.43	457.68	457.92	457.83	458.33	458.83	459.32	459.23	458.58	458.83	458.17
332	456.16	456.66	456.01	455.36	455.6	454.95	454.86	454.22	454.46	453.81	454.05	453.96	453.31	453.22	452.57	451.93	452.17	452.66	453.16	453.66	453.9	453.25	453.75	453.66	454.15	454.65	454.89	455.39	455.63	454.98	455.48	454.83	455.33	455.24	455.74	455.98	455.33	455.83	455.18	455.67	455.91	456.41	455.76	456.26	455.61	455.52	454.87	455.12	454.47
333	452.14	451.49	450.85	451.08	450.44	449.79	449.15	449.39	449.3	448.65	449.15	449.39	448.74	448.1	448.34	448.57	448.49	448.72	449.22	449.13	449.37	448.72	449.22	449.46	449.37	449.28	448.63	447.99	447.9	447.26	446.61	447.11	447.35	447.58	447.5	446.85	446.21	446.7	446.94	446.3	446.79	447.03	446.94	446.85	447.09	447.58	448.08	448.57	449.07
334	449.26	449.5	448.85	449.09	449.58	450.08	450.58	451.07	450.98	451.48	451.97	451.88	452.12	452.62	451.97	451.33	451.82	451.18	450.53	451.03	451.52	452.02	452.26	452.5	452.41	452.9	452.81	453.31	452.66	452.9	453.14	453.64	453.88	454.12	454.61	453.97	454.21	454.7	455.2	455.7	456.19	455.55	455.46	455.95	456.19	456.69	456.04	455.4	454.75
335	452.79	452.15	451.5	451.74	452.24	452.73	452.97	453.21	453.12	452.48	452.39	452.63	451.98	451.34	451.57	452.07	452.57	453.06	453.56	452.91	453.41	452.76	453.26	453.5	452.85	452.76	452.12	452.61	453.11	453.35	453.26	452.61	452.52	451.88	452.12	452.36	451.71	452.21	452.7	452.94	453.44	453.68	453.59	452.94	453.44	453.68	453.91	454.41	454.65
336	455.82	456.32	455.67	455.58	454.93	455.17	455.08	454.44	454.68	455.17	455.41	454.76	454.12	454.62	454.85	454.76	454.68	455.17	455.08	455.58	456.08	456.32	456.81	457.31	457.22	456.57	456.81	456.17	455.52	455.76	455.11	454.47	454.96	455.46	455.37	455.87	456.36	456.6	456.84	457.34	457.58	457.81	458.05	458.55	458.79	459.29	459.79	459.14	458.49
337	461.7	461.05	460.4	460.64	461.14	461.38	460.73	460.08	459.43	458.78	459.02	459.26	459.76	460.26	459.61	458.96	459.2	459.44	459.93	460.43	459.78	460.02	460.52	460.76	461	460.35	459.7	459.05	458.4	457.76	457.67	457.91	457.82	458.32	458.55	458.47	457.82	457.73	457.97	457.88	457.23	456.59	455.94	456.44	456.93	457.17	457.67	457.02	457.52
338	457.29	457.78	458.28	458.52	459.02	458.37	457.72	458.22	458.72	458.07	458.57	459.06	459.56	458.91	458.83	458.18	457.53	456.89	456.8	456.71	457.21	457.12	457.62	457.85	457.77	458.26	458.76	458.11	458.61	457.96	458.2	458.7	458.05	458.55	457.9	458.4	458.9	459.39	459.63	458.98	458.9	459.13	459.63	459.87	460.11	460.6	461.1	460.45	459.81
339	463.6	464.09	464.59	465.09	465.33	464.68	464.03	463.38	463.62	463.53	462.89	462.24	462.74	462.97	462.89	462.8	462.15	462.39	462.89	463.38	463.62	464.12	464.62	463.97	463.32	463.82	464.32	464.56	464.79	464.15	463.5	462.85	462.2	462.11	462.61	462.85	462.2	461.56	461.47	460.82	460.17	459.53	458.88	459.12	458.47	458.71	458.07	458.3	457.66
340	458.76	459.26	459.75	460.25	460.75	460.1	460.6	461.09	460.45	459.8	460.04	460.54	460.77	461.27	461.51	461.74	462.24	461.6	460.95	461.19	461.68	462.18	461.53	461.45	461.94	462.18	462.42	462.91	462.27	461.62	461.86	461.21	461.45	460.8	461.3	461.54	462.03	462.53	462.77	463	463.5	462.86	462.21	462.12	461.48	461.39	461.3	461.8	461.71
341	463.14	463.05	463.55	463.46	463.96	464.45	464.95	465.45	465.69	466.19	466.42	466.92	467.16	467.66	467.01	466.92	467.42	466.77	467.27	467.51	468.01	467.36	467.6	468.09	468.33	468.24	468.74	468.98	468.89	469.39	469.89	470.39	470.63	471.13	470.48	470.98	471.21	470.56	470.48	469.83	470.07	470.56	469.91	470.15	470.65	471.15	471.06	471.56	472.06
342	472.32	471.67	471.58	471.49	470.84	470.19	469.55	469.78	470.28	470.52	470.43	470.35	470.84	471.34	471.25	470.6	470.84	470.19	470.11	470.02	469.37	469.28	469.19	469.69	469.04	468.39	468.89	469.13	469.37	469.87	470.37	470.6	470.84	470.76	470.11	470.6	471.1	471.6	470.95	470.86	470.21	470.71	470.95	471.19	471.43	471.67	471.91	472.41	472.65
343	474.13	474.63	475.13	474.47	473.82	474.32	473.67	474.17	474.67	475.17	475.08	475.58	474.93	475.17	475.08	475.32	474.67	474.02	474.52	474.43	474.93	474.28	473.63	474.13	473.48	472.83	473.33	473.56	473.48	472.83	473.07	473.31	473.22	473.72	473.63	474.13	474.63	474.54	473.89	474.39	474.3	474.8	475.04	475.28	475.52	476.02	476.26	476.76	476.1
344	477.84	478.34	478.84	478.76	478.1	478.6	478.84	479.09	479.59	479.83	479.74	480.24	480.15	480.39	480.89	481.13	481.64	482.14	482.38	482.88	483.38	482.73	482.07	482.57	482.81	482.73	483.23	483.73	483.64	484.14	484.64	484.55	485.05	484.4	484.9	484.25	484.49	484.4	484.9	484.25	484.75	484.99	484.33	484.25	484.49	484.73	484.64	483.99	483.9
345	483.9	484.4	484.64	484.88	484.8	485.3	485.8	486.04	486.28	486.79	486.7	487.2	486.54	486.79	486.7	486.04	486.28	486.79	486.7	486.04	486.28	486.79	487.29	487.79	488.29	488.54	489.04	488.38	488.29	488.8	489.04	488.95	488.29	488.2	487.55	487.46	487.96	488.2	488.71	488.05	487.39	487.3	487.81	488.31	488.81	489.31	489.22	488.57	488.81
346	488.5	489	489.5	489.75	490.25	490.75	490.09	490.01	489.35	489.26	488.6	489.1	489.61	489.85	490.35	490.85	490.2	490.7	490.04	489.39	488.73	489.23	488.58	489.08	489.32	488.66	489.17	489.41	489.65	489.9	490.4	490.64	491.15	491.06	490.97	491.47	490.81	491.31	490.66	490	489.91	490.41	490.66	490.9	490.81	490.16	490.66	490.9	490.81
347	489.6	490.1	489.45	489.95	490.45	489.79	489.71	489.95	490.45	490.69	491.2	490.54	491.04	490.95	491.45	491.7	491.61	492.11	491.45	491.96	492.2	491.54	490.89	490.23	489.58	488.92	489.42	489.66	489.91	489.82	489.73	489.07	489.32	489.23	489.73	490.23	490.73	491.23	491.14	491.65	490.99	491.49	490.83	490.18	490.68	491.18	491.68	491.03	490.37
348	491.3	491.21	491.12	490.46	489.81	490.05	490.55	489.9	489.81	489.72	489.63	490.13	489.47	489.38	489.88	490.38	490.63	491.13	490.47	489.82	489.17	489.67	489.58	488.92	489.42	489.92	490.42	490.33	489.68	489.92	490.42	490.67	491.17	491.41	491.91	492.41	491.76	491.1	491.6	490.95	490.29	490.79	491.29	491.8	492.3	491.64	491.55	490.9	491.4
349	491.35	490.69	491.19	491.44	491.68	492.18	492.42	491.77	492.27	492.18	492.68	493.18	493.42	493.93	494.43	494.93	494.27	494.18	493.53	493.44	493.35	493.85	493.76	494.26	493.6	492.95	493.45	493.69	493.04	493.28	492.63	492.54	492.45	491.79	491.7	491.05	491.29	490.64	491.14	491.38	491.88	492.38	491.73	491.64	490.99	491.49	491.4	491.9	492.14
350	494.47	494.97	495.47	494.82	494.17	494.67	494.91	494.82	495.32	495.57	495.81	496.31	496.56	496.8	496.14	496.05	495.96	496.47	495.81	496.31	495.66	495	494.91	495.41	495.91	495.26	495.76	495.1	494.45	493.79	494.04	494.54	495.04	494.38	494.88	495.13	494.47	494.72	494.06	494.31	493.65	493	493.24	493.74	494.24	493.59	492.94	492.28	492.53
351	494.5	495	495.5	495.74	496.24	496.74	496.09	495.44	495.94	496.18	496.42	496.92	496.27	496.18	496.68	496.92	496.83	496.18	496.09	495.44	494.78	495.03	494.37	494.28	494.53	495.03	495.53	494.87	495.37	495.87	496.37	496.87	497.12	497.62	497.86	498.36	498.61	498.85	499.35	499.6	499.84	500.34	500.84	500.75	500.1	500.01	499.92	500.42	499.76
352	501.59	501.5	500.84	501.35	501.59	501.5	501.41	500.75	501	501.5	500.84	501.35	500.69	500.03	500.53	499.88	499.79	499.7	499.94	500.19	500.1	499.44	498.79	499.29	499.79	500.29	500.79	501.29	501.2	500.54	500.79	500.13	500.63	500.88	501.13	501.04	501.54	502.04	502.54	503.04	502.38	502.89	502.79	502.7	503.21	503.71	504.21	504.71	504.05
353	504.93	505.43	504.77	505.02	505.52	506.02	505.36	504.7	504.95	504.86	504.2	504.45	503.79	503.14	503.38	503.88	504.38	504.89	504.23	504.73	504.07	504.32	504.82	504.73	505.23	504.57	505.08	504.98	505.23	505.73	505.98	505.32	504.66	504.01	503.35	503.85	503.2	503.44	503.94	504.19	504.69	505.19	504.53	503.88	504.38	503.72	503.63	504.13	503.48
354	505.14	504.49	504.4	504.9	504.24	504.74	505.24	505.75	505.65	505	505.24	505.75	506.25	506.75	507.25	507.16	506.5	507	506.35	505.69	506.19	506.44	505.78	506.03	505.37	505.28	505.78	506.03	506.27	506.18	506.43	506.34	506.25	505.59	504.93	504.84	504.75	504.66	505.16	504.51	503.85	504.35	504.26	504.17	504.67	504.02	504.26	504.76	505.01
355	505.03	505.53	506.03	505.94	505.29	504.63	503.98	504.48	504.98	505.48	504.82	504.73	504.64	503.99	503.33	502.68	502.59	501.94	501.84	501.19	500.54	499.89	499.8	499.14	499.39	499.3	499.8	499.7	499.05	499.3	498.65	498.89	499.39	499.63	499.88	500.38	500.87	500.22	500.72	501.22	500.57	501.07	500.41	499.76	500.26	500.76	501.26	501.76	501.1
356	504.17	504.67	504.91	504.26	504.5	505	504.35	504.59	505.09	505.59	506.09	506.59	506.84	507.34	507.84	508.34	507.68	508.18	507.53	506.87	507.12	507.36	506.71	506.96	507.46	507.36	507.86	507.21	506.56	507.06	507.55	508.05	508.55	507.9	508.4	508.64	509.14	508.49	508.99	509.24	509.48	508.83	509.33	509.24	509.74	510.23	509.58	510.08	509.99
357	509.09	509.59	510.09	510.59	511.09	511.59	510.93	511.18	510.52	510.43	510.93	510.28	510.52	509.87	509.21	508.56	508.47	508.97	508.31	508.81	509.31	508.66	508.01	508.5	507.85	507.2	507.7	507.94	508.19	508.1	508.6	508.84	509.09	509.33	509.58	509.83	510.32	510.82	511.32	510.67	510.02	510.51	511.01	510.92	510.27	510.18	510.68	511.18	511.67
358	513.67	513.58	514.08	514.58	513.93	513.83	514.08	514.33	514.83	514.74	514.64	515.14	515.05	515.55	516.05	515.96	515.3	514.65	514.9	515.14	515.39	515.64	515.89	516.39	516.89	517.14	517.05	516.39	515.73	515.98	515.89	515.23	514.58	515.08	514.98	515.48	515.73	516.23	516.14	516.64	517.14	517.64	516.99	517.23	517.73	517.98	518.23	518.73	518.07
359	518.67	518.91	519.42	519.92	519.26	519.76	520.01	519.92	520.42	520.92	520.26	520.76	521.26	521.17	520.51	521.01	520.36	520.26	520.51	520.76	520.1	520.35	520.6	521.1	521.01	520.92	521.42	521.92	521.83	522.08	522.58	523.08	523.33	523.83	524.08	524.58	523.93	523.27	523.52	523.76	524.01	524.52	524.77	525.27	525.77	526.27	525.61	526.11	526.62
360	526.98	526.32	525.66	525	525.25	525.75	526	525.34	525.85	526.35	526.85	526.76	527.01	526.35	525.69	526.19	526.44	526.94	527.19	527.44	526.78	526.69	527.19	527.44	527.94	528.45	527.79	528.04	528.54	529.04	529.55	528.88	529.39	529.64	530.14	530.64	529.98	529.89	530.39	529.73	529.07	529.32	528.66	528.91	528.82	529.07	528.41	528.91	529.16
361	529.98	529.32	528.66	528	527.91	527.25	527.5	527.4	527.31	526.65	526.56	527.06	526.97	526.31	525.65	525.56	525.47	525.72	525.63	525.53	524.88	525.12	525.63	526.13	525.47	525.97	525.31	524.65	524.56	525.06	524.97	524.31	523.65	523.56	522.9	522.81	522.15	522.66	523.16	523.66	523	522.91	522.25	521.59	520.94	520.28	519.62	520.12	519.47
362	519.1	519.01	519.51	520.01	520.25	520.75	521	521.5	522	522.25	521.59	522.09	522.59	521.94	522.44	521.78	521.13	521.63	520.97	521.47	520.81	521.31	520.66	521.16	521.41	521.65	521.56	520.91	521.15	520.5	519.84	519.75	520.25	520.5	520.75	520.65	520.56	519.91	519.25	519.5	519.75	520.25	520.75	521.25	521.75	521.09	521.59	522.09	521.43
363	520.53	519.88	519.79	520.28	520.19	519.54	519.79	519.69	520.19	520.44	520.94	521.44	520.78	521.03	521.53	522.03	521.37	521.87	521.22	520.57	521.06	521.56	520.91	521.41	521.32	521.82	521.16	521.41	521.32	520.66	520.91	520.25	520.16	520.41	520.32	519.66	519.91	520.16	520.66	521.16	521.66	521.9	522.15	522.06	522.56	521.9	522.4	522.9	523.4
364	523.09	523.34	523.84	524.34	524.24	524.15	523.5	524	523.34	523.59	522.93	522.84	522.19	522.69	522.59	523.09	523.59	524.09	524.34	524.84	525.34	525.59	526.09	525.43	525.34	524.68	524.03	524.28	524.53	525.02	525.27	524.62	523.96	524.46	523.81	524.31	524.55	524.8	525.3	525.21	525.71	526.21	525.55	525.46	525.96	526.46	525.8	526.3	526.8
365	525.34	525.24	525.74	526.24	526.49	526.4	526.65	525.99	525.34	525.59	524.93	525.43	525.68	526.18	526.08	525.43	524.77	524.68	524.59	523.94	524.18	524.09	523.44	523.68	524.18	524.68	525.18	525.43	525.93	525.27	525.52	526.02	526.52	527.02	526.93	527.43	527.68	527.92	528.42	528.67	528.92	529.42	529.33	528.67	528.02	528.52	529.02	528.36	528.61
366	530.05	529.95	530.45	530.95	530.86	530.2	530.11	530.36	530.86	530.2	529.55	530.05	530.3	529.64	529.89	529.8	529.7	530.2	530.45	530.7	531.2	530.55	530.45	530.95	530.86	530.2	530.45	530.36	530.86	531.36	531.27	531.77	532.27	532.52	531.86	532.11	531.45	530.8	530.7	530.61	529.96	530.2	530.7	531.2	531.7	532.2	531.55	531.46	530.8
367	528.08	527.43	527.93	528.18	528.43	527.77	527.12	527.02	526.37	526.28	526.52	527.02	526.93	527.18	527.68	528.18	528.68	529.18	528.52	528.77	528.11	528.02	528.27	528.77	529.27	529.18	529.68	529.02	529.52	530.02	529.36	529.27	529.77	530.02	529.36	528.71	528.05	527.4	526.75	526.99	527.49	527.99	528.24	528.15	527.49	526.84	526.18	526.68	527.18
368	528.58	528.83	529.33	529.83	529.18	529.67	529.92	530.17	530.67	530.02	529.36	529.61	530.11	530.61	531.11	531.61	531.86	532.35	531.7	532.2	531.54	530.89	530.23	529.58	529.49	529.39	529.89	530.14	529.49	529.99	530.23	530.48	530.98	531.48	531.39	530.73	530.08	530.58	531.08	531.32	531.23	531.14	530.48	530.39	529.74	529.08	529.58	528.93	529.18
369	525.32	525.82	526.07	526.32	525.66	525.01	524.92	524.27	524.51	525.01	525.51	526.01	526.25	526.75	527	527.25	527.15	526.5	526.41	526.32	526.81	527.31	527.81	527.16	527.06	527.56	528.06	527.41	526.75	527.25	527.5	528	528.5	527.84	527.75	528.25	528.5	527.84	527.19	526.54	525.89	526.38	526.63	527.13	527.38	527.28	527.78	527.69	527.04
370	526.39	526.88	527.38	526.73	526.08	526.58	527.07	527.57	526.92	526.27	526.17	526.67	526.92	527.42	527.91	527.26	527.17	526.52	526.76	526.11	526.61	526.86	526.21	526.45	526.95	526.3	526.21	525.56	526.05	525.4	525.31	524.66	524.01	523.36	523.27	523.51	523.42	523.67	524.16	523.51	524.01	524.26	524.5	523.85	524.35	523.7	523.05	523.3	523.54
371	522.59	522.84	523.33	523.24	523.74	523.98	523.89	523.24	523.49	523.98	523.33	523.83	524.08	524.57	525.07	525.56	525.81	526.31	526.55	526.8	526.71	526.06	525.41	525.9	526.4	526.31	526.8	526.71	527.21	527.45	527.7	527.05	527.55	528.04	528.29	528.79	528.14	528.38	527.73	527.98	527.33	527.57	528.07	528.57	528.81	529.31	529.81	530.31	530.21
372	528.51	528.41	528.91	529.16	529.66	530.15	530.65	530.9	530.8	531.05	530.4	530.31	529.66	529	528.91	528.26	528.76	528.11	528.6	529.1	529.35	529.84	529.75	530.25	530.5	530.99	530.34	530.59	531.09	530.43	529.78	529.13	529.63	528.98	529.22	529.72	529.97	530.47	530.96	531.21	531.46	531.95	531.3	530.65	530	529.35	528.7	528.05	528.29
373	526.03	526.53	527.03	527.52	528.02	528.27	527.62	526.97	527.46	527.96	528.46	528.36	528.86	528.21	528.71	529.2	529.11	529.61	530.1	530.01	530.51	529.86	529.76	530.26	529.61	528.96	528.31	528.22	528.13	528.37	528.62	528.52	529.02	529.27	529.51	530.01	530.51	531	531.5	530.85	530.2	530.7	530.05	529.95	529.3	529.21	529.12	528.47	528.71
374	530.14	530.64	531.13	530.48	530.73	530.64	529.99	529.9	530.39	530.64	530.88	531.38	531.63	530.98	531.22	531.72	532.22	532.71	532.06	531.41	531.91	531.26	531.76	532.25	532.75	532.66	533.15	533.06	533.56	534.05	533.96	534.46	534.7	535.2	535.7	535.05	534.4	534.3	533.65	533	532.91	533.4	533.31	533.22	533.71	533.06	533.31	533.81	533.16
375	532.32	532.57	533.06	533.56	533.46	533.96	534.46	534.95	535.45	534.8	535.3	535.79	536.04	535.39	534.74	534.99	534.34	534.83	534.74	535.24	535.73	535.64	536.14	535.48	535.98	536.48	536.97	536.32	536.23	535.58	534.93	535.18	535.08	535.33	535.83	536.32	536.57	535.92	535.27	535.77	535.67	536.17	536.42	536.91	537.41	537.66	537.91	537.25	537.75
376	535.71	535.06	534.96	535.21	535.12	534.47	534.96	534.31	534.22	533.57	532.92	532.27	531.62	530.97	531.47	531.97	532.21	532.12	531.47	531.38	531.87	532.12	532.02	531.38	531.62	531.87	531.22	531.13	531.03	531.53	532.02	532.52	531.87	532.12	532.36	532.27	532.77	533.26	533.76	533.66	534.16	534.66	534.01	533.36	533.6	533.85	533.2	533.11	533.02
377	535.3	535.55	536.05	536.3	535.65	535	535.49	534.84	535.34	534.69	534.04	534.54	534.78	535.03	535.53	536.02	536.52	536.77	536.67	537.17	537.66	537.91	538.41	538.66	539.15	539.65	539.9	539.8	539.71	540.21	540.11	540.02	539.93	539.27	539.77	540.27	539.62	540.11	539.46	538.81	538.72	538.07	538.31	538.22	537.57	537.82	537.17	536.52	535.87
378	536.71	536.06	536.55	535.9	535.81	536.3	535.66	535.9	536.4	536.89	536.8	537.3	537.2	537.7	537.05	537.3	537.79	537.14	537.39	537.3	537.79	538.29	538.19	538.69	538.04	538.54	538.78	539.03	538.94	539.43	539.93	540.43	540.92	541.17	541.42	541.92	542.17	542.41	542.91	542.26	542.76	543.25	542.6	542.51	543	543.25	543.16	542.51	542.76
379	543.9	543.81	544.31	544.8	545.3	545.8	546.05	545.96	545.86	545.21	545.11	544.46	544.37	543.71	543.06	542.97	543.46	543.71	543.62	542.97	543.22	543.47	543.37	543.87	543.22	543.47	542.82	542.16	542.66	543.16	542.51	541.85	542.35	542.26	541.61	541.51	542.01	542.5	542.75	543	543.25	543.75	543.1	543.59	544.09	543.44	543.34	543.25	543.15
380	545.14	545.64	545.89	545.24	544.58	544.83	544.18	543.53	544.03	543.93	543.28	542.63	542.88	542.23	541.58	540.93	540.28	539.63	538.98	539.47	539.97	540.22	540.12	540.62	540.87	540.77	541.27	541.76	541.67	541.58	542.07	542.57	543.06	542.41	541.76	542.26	541.61	540.96	541.21	541.46	541.36	541.27	540.62	541.11	541.02	541.27	541.52	542.01	541.92
381	541.46	541.71	542.2	542.7	543.19	543.69	543.04	543.29	542.64	541.99	542.24	542.73	542.08	541.99	541.34	541.83	541.74	542.23	542.14	542.64	541.99	542.23	542.14	541.49	541.99	542.48	541.83	541.74	541.09	540.44	540.34	539.7	539.05	538.4	538.89	539.39	539.29	538.65	538	538.25	537.6	538.09	538.34	538.83	539.33	539.58	540.07	540.57	539.92
382	538.56	538.47	538.96	538.32	538.81	539.31	539.21	539.71	540.2	539.55	539.46	539.95	540.2	539.55	539.8	539.15	539.06	539.55	538.9	539.4	539.65	539.89	539.8	539.15	539.65	539.55	538.9	538.81	539.3	539.8	539.15	539.65	540.14	539.49	538.85	538.2	537.55	536.91	537.4	537.89	538.39	538.88	539.13	539.38	539.87	540.12	540.02	540.52	539.87
383	540.95	541.45	541.94	541.85	541.2	540.55	540.8	540.15	539.5	538.86	539.35	538.71	539.2	538.55	538.46	538.36	537.72	537.96	537.87	537.22	536.58	537.07	537.57	538.06	538.31	537.66	537.57	537.81	537.72	537.62	536.98	537.47	536.83	536.73	536.09	535.44	535.69	535.59	534.95	534.3	533.66	534.15	534.4	534.3	534.8	534.7	534.06	533.42	533.66
384	535.38	535.88	535.23	534.59	534.49	534.99	535.23	535.48	535.97	535.33	535.57	534.93	535.42	535.91	536.16	536.65	536.56	535.91	536.41	536.31	535.67	535.57	536.07	536.56	537.05	536.96	537.45	537.7	538.19	538.68	539.17	539.67	539.02	539.27	539.17	538.53	539.02	538.93	539.42	539.67	539.57	540.07	539.42	538.78	539.02	538.93	538.28	538.53	538.78
385	538.23	538.47	537.83	538.07	538.57	538.81	539.31	539.21	538.57	538.47	537.83	537.18	537.09	536.44	536.69	536.6	536.84	537.34	537.58	536.94	537.18	537.68	538.17	537.52	537.77	537.68	538.17	537.52	537.43	537.92	537.83	537.18	537.43	536.79	536.14	536.39	535.74	536.24	536.73	536.08	535.44	535.93	536.18	535.53	535.78	536.27	536.52	537.01	537.26
386	536.95	536.86	537.35	536.71	536.06	536.56	535.91	536.16	536.4	536.9	536.25	536.16	536.65	536.56	536.46	536.95	537.45	537.94	538.43	538.68	539.17	539.42	539.66	540.16	539.51	538.87	539.36	539.61	539.85	539.21	539.11	539.36	538.72	538.62	537.98	538.47	538.72	539.21	539.7	539.61	540.1	539.45	538.81	538.72	538.62	537.98	538.47	537.83	537.73
387	535.12	535.03	535.52	534.87	534.23	534.72	534.97	535.21	535.71	535.06	535.56	534.91	535.16	535.65	535.89	536.39	536.88	537.37	536.73	537.22	536.58	536.48	535.84	535.74	536.24	536.73	537.22	537.71	537.62	538.11	538.6	537.96	538.45	537.81	537.71	538.2	538.11	538.01	537.37	537.62	536.97	537.47	536.82	537.07	537.56	538.05	538.54	539.04	539.28
388	540.7	540.61	539.96	539.32	539.81	539.17	539.42	539.91	540.15	540.4	540.65	541.14	541.63	542.12	542.62	543.11	543.36	543.85	544.1	544.59	543.94	543.3	542.65	542.9	542.81	542.71	542.07	542.31	542.22	542.71	542.07	541.42	541.91	542.16	542.07	542.56	541.91	542.16	542.65	542.56	541.91	542.16	542.65	542.01	542.5	542.75	542.65	542.01	541.37
389	541.06	540.42	540.91	541.16	541.4	541.9	541.25	541.5	541.74	541.99	542.24	542.73	542.08	542.58	543.07	543.56	544.06	544.55	543.9	544.4	543.75	543.66	543.01	542.37	542.62	543.11	543.6	542.96	542.31	542.8	543.05	543.3	543.79	543.15	543.39	543.88	544.38	543.73	543.64	544.13	543.49	543.39	542.75	543.24	543.15	542.5	542.41	542.9	543.15
390	542.6	541.95	542.44	541.8	542.29	542.54	542.44	542.35	541.71	541.06	541.31	540.67	540.91	540.82	541.31	540.67	541.16	541.65	541.01	540.91	541.4	541.65	541.56	540.91	541.16	541.4	540.76	541.01	540.36	540.86	540.21	540.7	540.06	540.31	540.8	541.29	540.65	540.55	541.05	540.95	541.44	541.93	541.29	541.2	541.69	542.18	542.09	542.58	543.07
391	541.63	540.99	541.48	541.73	542.22	541.58	540.93	541.18	541.67	541.92	542.41	541.77	541.12	540.48	540.97	540.33	539.69	539.94	539.29	539.2	539.11	539.35	539.84	539.75	539.11	539.6	540.09	539.45	539.35	539.84	539.2	539.11	538.47	538.96	539.45	539.35	539.6	540.09	539.45	539.69	539.05	538.96	538.32	537.68	538.17	538.41	537.77	538.26	538.51
392	540.75	540.11	540.6	540.85	540.21	540.11	540.36	539.72	539.08	539.57	540.06	540.3	540.79	540.7	540.06	539.42	538.78	538.14	538.63	538.87	539.12	539.61	539.85	540.1	539.45	538.82	539.31	539.55	539.45	539.95	539.31	539.21	539.7	539.06	538.42	538.67	538.57	537.93	538.42	538.67	538.03	538.27	538.18	538.67	538.03	537.93	537.84	537.2	537.44
393	536.26	536.75	536.66	536.02	535.38	535.87	536.36	535.72	535.63	534.99	534.9	534.26	534.5	534.99	534.35	534.26	534.16	534.65	534.02	534.5	533.87	533.77	534.26	534.75	534.99	534.36	534.84	534.21	534.7	535.18	535.43	534.79	535.28	534.64	534.88	535.37	535.62	534.98	534.34	533.71	534.19	534.68	534.93	534.29	534.78	534.68	534.93	535.41	534.78
394	535.36	535.85	535.21	535.12	534.48	534.72	534.97	535.21	535.7	535.6	536.09	536.58	535.94	535.31	535.8	536.04	535.4	535.31	535.8	535.7	536.19	536.68	536.58	535.95	535.31	535.8	535.16	535.4	534.77	534.67	534.58	535.07	535.56	535.8	535.16	534.53	533.89	533.26	532.62	532.53	533.01	533.5	533.99	533.89	533.26	532.62	533.11	532.48	532.38
395	530.34	530.82	531.31	530.68	530.04	530.29	530.77	531.01	531.25	531.16	531.07	531.55	532.04	532.28	532.52	533.01	532.38	532.86	533.1	533.59	533.83	534.32	534.56	534.8	535.29	535.78	535.14	535.39	535.29	535.2	534.56	535.05	534.42	534.66	534.56	535.05	535.54	536.03	536.51	536.76	536.66	536.57	535.93	535.84	536.32	535.69	536.18	536.66	536.03
396	536.76	537.25	536.61	536.52	537.01	536.37	536.61	536.86	536.22	536.71	536.95	537.2	537.44	537.93	538.41	538.9	539.39	539.29	539.78	540.27	540.18	539.54	540.03	540.27	539.63	539.54	540.03	540.27	540.51	539.88	540.37	540.61	541.1	541.59	541.83	542.32	542.56	542.81	543.3	543.79	544.03	544.52	545.01	545.25	545.74	546.23	546.48	546.97	547.21
397	548.1	548.59	549.08	548.44	548.93	549.17	549.08	548.98	549.47	549.38	549.87	549.23	548.59	549.08	549.32	548.68	548.93	548.29	547.65	547.01	547.25	547.74	547.99	548.48	548.72	548.97	549.46	548.82	548.18	547.54	546.9	546.26	545.62	546.11	546.01	545.92	546.41	546.31	546.8	547.29	546.65	547.14	547.63	546.99	546.9	546.26	546.16	546.41	545.77
398	546.6	545.96	546.45	546.69	547.18	547.43	547.67	548.16	547.52	546.88	546.79	547.28	547.77	547.13	546.49	546.4	545.76	545.12	545.61	544.97	544.88	544.24	544.48	543.84	543.75	543.65	544.14	543.51	542.87	542.23	541.6	540.96	541.2	541.69	541.6	542.08	542.33	542.82	543.3	543.79	543.16	542.52	543.01	543.25	542.61	543.1	543.59	543.49	542.86
399	541.94	541.84	542.33	542.82	542.72	542.63	543.11	542.48	541.84	542.33	541.69	541.94	542.43	541.79	542.28	542.76	542.13	541.49	541.98	542.47	542.96	543.44	543.93	543.84	544.32	544.81	545.3	545.54	545.79	546.28	546.52	547.01	546.37	545.73	545.1	545	545.49	545.98	546.22	546.71	546.07	545.98	546.47	545.83	545.19	545.44	545.92	546.41	546.66
400	548.41	548.9	548.26	548.75	549.24	548.6	549.09	548.45	548.69	548.6	548.84	548.75	549.24	549.14	549.04	548.41	547.77	547.67	547.04	546.4	546.31	546.79	546.16	545.52	546.01	545.37	545.28	544.64	544.01	544.25	544.74	545.23	545.71	546.2	545.56	545.47	545.96	545.86	545.76	545.13	544.49	543.86	544.35	544.83	544.2	544.69	544.59	543.96	543.32
401	542.15	542.39	542.3	542.2	542.69	542.05	542.3	542.2	542.1	542.59	542.83	542.2	542.1	542.01	541.91	542.4	542.88	543.37	543.61	544.1	544	543.37	543.27	542.64	542.88	543.37	543.27	543.76	543.13	543.37	542.74	542.64	543.13	542.49	541.86	542.35	542.59	543.08	543.56	542.93	542.3	541.66	541.57	542.05	542.54	541.9	542.15	541.52	540.88
402	541.17	540.54	540.44	540.93	541.17	541.41	541.9	542.14	541.51	541.75	541.66	541.03	540.39	540.64	540	540.25	539.62	540.1	540.59	540.49	539.86	539.23	538.6	537.97	537.34	536.71	537.19	537.09	536.46	536.71	537.19	537.67	538.16	538.64	538.01	537.38	537.87	538.35	538.84	538.21	538.11	537.48	537.72	537.62	537	537.48	536.85	537.33	537.82
403	536.99	536.36	536.27	536.17	535.54	535.45	534.82	535.06	534.43	533.81	534.05	534.53	533.9	534.38	534.87	535.35	535.59	534.96	534.87	534.77	534.68	534.58	535.06	535.55	536.03	536.27	535.64	535.55	536.03	535.4	535.88	536.37	536.61	537.09	537.57	536.95	537.43	537.91	537.28	537.19	536.56	536.8	536.17	536.41	536.66	536.03	536.27	536.51	536.99
404	537.62	536.99	537.47	536.85	537.09	536.46	536.7	537.18	537.09	536.46	536.7	536.6	537.09	537.33	536.7	536.07	536.31	535.68	536.17	536.65	536.89	537.37	537.86	537.76	537.13	537.37	537.61	538.1	538.34	537.71	538.19	538.43	537.8	538.29	538.53	537.9	537.27	537.76	538.24	538.72	538.09	538.58	539.06	539.3	538.67	538.04	538.53	537.9	537.27
405	537.36	537.6	536.98	536.35	536.83	537.07	537.31	536.68	536.06	536.29	536.78	537.26	537.75	538.23	538.13	538.62	537.99	537.36	537.27	536.64	536.88	536.78	537.02	536.93	537.41	537.89	538.38	537.75	537.65	537.03	537.51	536.88	536.25	536.74	537.22	537.46	537.94	537.32	537.56	537.8	537.17	537.65	538.13	538.62	539.1	539.58	538.96	539.2	539.1
406	540.94	540.31	540.55	540.79	541.28	540.65	540.89	540.26	540.5	540.41	539.78	539.68	540.17	540.65	540.55	539.93	539.3	539.54	539.44	538.81	539.3	539.78	540.26	540.51	540.99	540.36	540.26	539.64	539.88	540.12	540.02	540.51	540.75	540.65	541.13	541.37	540.75	541.23	541.47	541.37	541.86	542.34	542.58	543.07	543.55	543.79	544.28	544.76	545.25
407	546.65	546.02	546.5	546.74	546.99	547.23	547.71	547.08	547.32	547.81	547.18	546.55	547.03	547.52	547.42	547.33	546.69	546.94	547.18	546.55	546.79	546.69	547.18	546.55	545.92	546.16	546.4	546.64	547.13	546.49	546.4	545.77	546.01	545.91	545.82	546.3	546.79	547.27	547.51	548	547.37	547.85	547.22	547.13	546.5	545.87	546.11	546.59	545.96
408	546.01	545.38	544.75	544.12	543.49	543.39	543.88	544.36	543.73	543.1	543.01	542.38	541.75	542.24	542.14	542.04	542.28	542.52	541.9	541.27	541.75	542.24	541.61	541.85	541.22	540.59	540.83	540.74	540.11	540.35	540.83	541.31	540.69	541.17	541.65	541.89	542.38	542.86	542.23	541.6	541.51	541.75	541.12	541.36	541.84	542.33	542.81	542.72	542.62
409	542.42	542.66	542.03	541.41	541.89	541.26	540.64	541.12	540.49	539.86	539.24	538.61	537.99	538.47	538.37	538.28	537.65	537.89	537.8	537.17	536.55	535.92	536.4	536.89	537.37	537.85	537.75	537.13	536.5	536.74	536.12	536.6	536.84	537.32	537.22	537.13	536.5	535.88	535.79	536.02	535.4	535.64	535.01	534.92	534.29	533.67	533.05	533.53	534.01
410	534.78	535.26	535.74	535.98	535.36	534.73	534.64	534.02	534.25	534.73	534.64	534.02	534.25	534.73	535.21	535.45	534.83	535.07	534.97	535.45	535.93	536.41	536.9	537.38	536.75	536.13	535.51	535.74	535.12	535.36	535.84	535.21	535.7	535.07	534.45	534.93	535.41	535.89	535.27	535.75	536.23	536.71	536.09	536.57	535.95	535.32	535.23	535.71	535.95
411	538.97	539.46	539.36	539.84	540.32	539.7	539.08	538.98	538.88	538.26	538.74	538.12	537.49	537.98	537.35	537.26	537.74	538.22	538.12	537.5	537.74	538.22	537.6	538.08	538.31	538.55	538.46	538.94	538.31	538.79	539.03	538.94	538.31	537.69	537.6	536.97	536.35	536.59	535.97	535.34	535.58	536.06	535.44	534.82	535.05	535.53	536.01	536.49	535.87
412	536.41	535.78	535.16	534.54	535.02	535.26	535.5	535.98	535.35	535.59	536.07	536.31	536.79	537.27	536.65	537.13	537.36	537.6	538.08	538.32	538.8	539.28	539.76	540.24	540.72	540.96	541.2	541.1	541.01	540.91	540.82	541.3	541.78	541.15	540.53	540.43	539.81	540.29	540.77	541.01	540.92	540.29	540.53	541.01	540.39	540.63	540.86	541.34	541.58
413	542.12	542.6	541.97	542.45	541.83	541.74	541.64	541.55	540.92	540.83	540.73	540.11	539.49	538.86	538.77	538.15	538.05	537.43	537.67	537.9	537.28	537.52	537.76	538.24	538.14	538.62	539.1	539.34	539.82	539.72	539.96	539.87	539.24	539.48	539.38	539.62	539	539.48	538.86	538.24	538.72	538.09	538	538.48	538.96	538.34	538.24	537.62	537.86
414	541.5	541.98	542.22	542.7	542.6	543.08	543.56	544.05	544.53	544.77	545.25	544.62	544.86	545.1	545.58	546.06	545.44	545.92	546.4	546.64	546.88	546.25	546.74	546.64	546.54	545.92	546.16	545.53	545.77	546.25	545.63	546.11	546.02	545.39	545.63	545	544.91	545.39	545.29	545.78	546.26	546.74	546.11	545.49	545.73	545.63	545.87	546.11	546.59
415	548.37	548.61	548.85	549.33	549.24	548.61	549.09	549.57	550.06	549.43	548.8	548.71	548.61	548.52	548.42	548.66	548.03	547.41	547.89	547.8	548.28	547.65	547.03	547.51	547.75	547.65	547.56	547.8	548.28	547.65	547.89	548.13	548.61	549.09	549	548.37	547.75	548.23	547.6	547.51	547.99	547.89	547.8	548.28	547.66	547.03	546.93	547.42	546.79
416	545.4	545.64	546.12	545.49	544.87	545.35	545.83	546.31	546.8	547.03	546.94	547.42	546.8	547.28	546.65	546.89	546.27	546.51	545.88	546.12	546.6	546.84	547.32	547.56	547.46	547.37	546.74	546.12	546.6	546.84	547.08	547.56	547.8	547.7	548.18	548.67	549.15	549.05	549.53	549.44	549.34	548.72	548.09	548.57	549.06	548.43	548.91	548.29	547.66
417	548.57	549.06	549.54	550.02	549.39	549.88	550.36	550.6	551.08	551.32	550.69	550.93	551.17	551.41	551.89	551.8	551.17	551.41	551.89	552.13	552.37	552.28	552.76	553.24	553.48	553.39	553.87	553.24	552.62	552.85	553.34	553.58	554.06	554.3	553.67	553.05	552.95	552.85	552.23	552.47	551.84	551.75	551.65	551.02	550.93	551.41	551.89	552.13	552.04
418	550.35	550.84	551.32	551.56	552.04	552.52	553	553.24	553.73	553.1	553	552.38	552.28	552.19	552.43	552.67	552.04	552.52	551.9	552.13	551.51	551.41	551.65	552.13	551.51	550.88	551.37	550.74	551.22	551.13	551.61	550.98	550.89	550.79	551.03	551.51	550.89	551.37	551.61	551.85	552.33	552.57	552.47	551.85	552.09	551.46	550.84	550.21	550.69
419	550.69	550.07	549.44	548.82	549.06	548.96	549.2	549.44	548.81	548.19	547.57	548.05	547.42	546.8	547.04	546.41	545.79	545.17	545.07	545.31	545.55	546.03	546.51	546.99	547.23	547.13	547.61	546.99	546.89	547.13	547.61	548.09	548.58	548.81	549.29	549.2	549.68	549.06	549.54	549.78	549.68	549.06	548.43	547.81	548.05	547.95	547.33	547.57	548.05
420	547.52	547.76	547.66	547.9	547.27	547.51	547.42	547.9	547.27	547.51	546.89	546.27	545.64	545.88	546.36	546.6	547.08	546.46	546.69	546.6	545.97	546.21	546.12	545.49	545.73	545.97	545.34	545.58	545.82	545.19	545.43	545.67	546.15	545.53	545.76	546.24	546.15	546.63	547.11	547.59	546.97	546.87	546.25	546.16	545.53	546.01	545.39	544.77	544.15
421	547.59	547.83	547.2	547.44	546.82	547.05	547.54	546.91	547.39	547.87	548.36	547.73	547.11	546.49	545.86	546.34	546.83	546.2	546.68	547.16	547.07	547.55	548.03	548.51	547.89	547.27	547.75	547.13	547.36	547.84	548.08	547.98	547.89	548.37	548.28	548.76	548.13	548.62	549.1	549.58	550.06	549.44	548.81	549.05	548.43	548.66	548.57	548.8	548.71
422	547.61	548.09	548.58	549.06	549.54	550.02	550.26	549.63	549.87	550.11	549.48	549.96	549.34	549.82	550.3	549.68	549.06	549.54	548.91	549.4	548.77	548.15	547.53	548.01	547.91	547.82	548.3	548.21	548.69	548.59	549.07	549.31	549.79	550.27	550.75	551.23	550.61	551.09	550.47	550.37	550.85	550.76	551.24	551.14	551.62	552.1	552.59	553.07	552.97
423	552.16	552.64	553.12	552.5	551.87	551.25	550.63	550.01	549.39	549.29	548.67	548.91	549.39	549.87	550.35	550.83	551.31	551.21	551.12	550.49	550.4	550.88	550.78	551.26	551.74	552.22	552.7	552.94	553.42	553.66	553.56	553.47	552.85	552.22	551.6	550.98	550.36	550.26	550.74	550.12	550.6	551.08	551.32	551.8	552.28	552.52	553	553.48	552.85
424	553.43	553.91	554.39	554.29	553.67	553.05	553.29	553.77	553.15	553.38	552.76	553.24	552.62	552	552.48	552.71	552.95	552.33	551.71	551.09	550.47	550.7	551.18	551.09	551.57	550.95	550.85	551.33	550.71	550.61	550.85	550.23	549.61	549.85	550.08	549.46	548.84	548.22	547.6	547.51	547.41	546.79	546.17	546.65	547.13	547.61	548.09	548.57	548.47
425	548.85	549.09	549.57	548.95	549.18	549.42	549.9	550.38	550.61	551.09	551.33	551.57	552.05	552.52	552.76	552.14	552.38	552.86	553.34	552.71	553.19	552.57	551.95	551.33	550.71	550.09	549.47	549.71	549.09	549.57	550.05	549.43	548.81	548.19	548.09	548.57	547.95	547.86	547.76	548.24	547.62	547.53	548.01	547.39	547.29	546.68	546.58	547.06	547.54
426	547.55	547.78	548.02	547.92	548.16	548.64	549.12	549.59	550.07	549.45	549.93	549.84	550.32	550.79	550.18	550.08	549.46	548.84	549.08	548.98	549.22	549.12	549.6	550.08	549.46	548.84	549.32	548.7	548.09	547.47	547.95	547.33	547.23	547.47	547.7	547.09	546.99	547.22	546.61	547.09	547.32	546.7	546.09	545.47	545.95	546.18	546.41	546.32	546.8
427	549.04	548.42	547.8	548.04	548.27	548.51	548.41	547.79	548.03	548.51	548.98	548.37	548.84	549.32	549.8	549.71	549.94	550.42	550.65	551.13	551.61	550.99	550.9	550.28	549.66	549.04	548.95	548.85	548.76	548.66	549.14	548.52	549	549.48	548.86	549.34	549.82	549.2	548.58	548.49	548.96	548.87	548.25	547.64	548.11	548.59	547.97	547.36	547.59
428	545.18	545.41	545.89	546.37	545.75	545.13	545.61	546.09	546.56	547.04	546.43	546.66	546.04	545.95	545.85	545.24	545.72	545.95	546.18	545.57	544.95	544.86	544.24	543.63	543.01	542.92	542.82	542.21	542.12	541.5	541.98	541.88	542.36	542.83	542.22	541.61	541.51	541.74	542.22	542.45	542.93	542.32	542.79	543.27	542.65	542.89	543.12	543.02	543.26
429	546.58	547.06	546.96	546.35	545.73	546.21	546.68	546.07	546.3	545.69	546.16	546.64	547.12	546.5	546.74	547.21	547.69	548.17	547.55	548.03	547.41	547.64	547.88	548.36	548.83	549.07	549.3	549.2	549.44	549.92	549.3	549.78	549.16	549.07	549.3	549.2	549.11	549.01	548.4	548.3	548.21	548.11	547.5	546.88	547.36	547.26	547.5	547.4	547.88
430	547.41	546.8	547.03	547.51	546.89	546.28	545.66	545.9	545.28	545.76	545.14	544.53	545	544.91	544.82	545.29	545.77	546.24	546.72	546.62	546.86	546.76	547	547.23	546.61	546.85	546.75	546.14	545.52	546	545.39	545.62	545.52	544.91	544.3	544.53	543.92	543.3	542.69	542.08	542.31	542.21	542.45	542.35	542.58	541.97	541.36	541.83	542.31
431	541.27	541.51	541.74	541.13	541.6	542.08	541.46	541.69	541.08	541.56	542.03	542.26	542.74	542.97	543.45	543.92	544.4	543.78	543.69	544.17	544.64	545.12	545.02	545.5	545.97	545.36	544.75	544.65	544.04	543.43	542.81	543.05	542.95	542.34	542.57	542.8	542.19	542.1	541.48	540.87	541.1	541.01	540.4	540.63	540.02	540.25	540.72	540.63	541.1
432	543.55	542.94	542.85	542.75	543.23	543.13	543.61	543.51	543.99	543.37	543.61	544.08	543.47	543.94	544.42	544.32	544.23	543.62	543	543.24	543.47	543.7	543.09	542.48	541.86	541.25	541.16	541.63	542.11	542.34	542.81	543.05	542.43	542.67	542.9	542.28	541.67	541.58	540.97	540.87	540.26	539.65	539.04	539.51	538.9	539.38	538.77	538.16	538.63
433	539.17	539.64	539.55	538.94	539.41	539.64	539.87	539.78	539.17	538.56	538.79	538.7	538.93	539.16	539.63	539.02	538.41	538.64	538.87	538.78	538.17	537.56	537.46	537.94	538.17	538.4	537.79	537.18	536.57	536.8	536.19	536.1	535.49	535.72	535.11	535.02	535.24	535.15	535.06	534.96	534.87	534.26	534.49	534.4	534.62	534.53	534.44	533.83	534.06
434	532.38	532.61	532.01	532.23	532.46	531.86	531.76	531.67	531.06	530.46	529.85	530.08	529.98	529.89	529.28	529.19	529.1	529.57	528.96	528.36	527.75	527.98	528.45	528.92	529.15	529.38	529.85	530.32	530.23	530.7	531.17	531.08	531.55	531.78	532.01	531.4	530.79	530.19	530.66	530.89	531.36	530.75	531.22	531.13	531.6	532.07	532.3	532.53	533
435	530.82	530.21	529.61	529.84	529.74	529.65	529.04	528.44	528.67	528.06	527.46	527.68	528.16	528.63	528.02	527.42	526.81	527.28	526.68	526.59	525.98	525.89	525.79	526.27	526.17	526.08	526.3	526.21	526.12	526.02	525.42	524.82	525.04	525.51	525.98	526.45	526.68	526.08	525.47	525.7	525.93	526.4	525.79	526.02	525.93	526.15	526.38	526.85	527.08
436	527.89	527.28	526.68	526.08	525.47	525.38	524.78	525.25	524.64	524.04	523.44	522.84	522.74	522.65	522.05	521.45	521.67	521.58	521.48	520.88	521.11	521.01	520.41	520.64	520.55	519.94	520.41	520.64	520.86	520.26	520.73	520.13	520.04	520.51	520.73	520.96	520.36	519.76	519.16	519.06	519.29	519.19	519.1	518.5	517.9	518.12	518.03	517.94	517.34
437	517.66	517.88	518.35	517.75	517.15	516.55	516.77	517	517.47	517.69	517.92	517.32	516.72	516.94	516.34	515.74	515.14	514.54	514.45	514.36	513.76	513.98	514.45	514.36	514.26	514.17	513.57	513.8	513.2	513.67	513.89	513.8	514.26	514.73	514.96	515.18	515.65	515.05	514.96	515.42	515.89	516.36	516.83	516.23	516.14	516.61	516.01	516.47	515.88
438	514.56	514.47	513.87	514.1	514	513.91	514.13	514.04	514.51	514.73	514.13	514.04	513.95	514.42	514.64	514.04	513.44	513.35	513.82	514.04	514.26	514.49	514.71	515.18	515.4	514.8	515.27	514.67	514.58	514.49	514.4	513.8	513.2	513.42	512.82	513.29	513.52	513.74	514.21	513.61	514.08	513.48	513.7	514.17	514.39	514.86	515.08	515.31	515.53
439	516.91	517.14	517.61	517.83	517.74	518.21	518.43	517.83	518.3	517.7	517.61	518.08	517.48	516.88	516.28	516.74	517.21	517.68	517.08	517.31	516.71	517.17	517.08	517.55	516.95	516.35	516.82	516.73	516.13	516.35	516.57	516.8	517.27	516.67	516.57	515.98	515.38	515.6	516.07	516.29	515.69	516.16	516.63	516.54	517.01	517.23	516.63	516.54	515.94
440	515.68	515.08	515.55	515.45	515.36	514.76	514.67	515.14	514.54	514.45	514.67	514.07	514.54	515.01	514.92	515.38	515.29	515.51	515.74	515.14	515.05	515.27	515.49	514.89	515.12	515.34	514.74	514.65	514.56	515.02	515.25	514.65	515.12	515.34	515.56	516.03	515.43	514.83	515.3	515.77	516.24	516.14	516.05	516.28	516.74	517.21	517.44	517.66	517.88
441	519.63	520.1	520.33	519.73	519.13	519.59	519.5	519.73	520.19	520.42	520.64	520.55	519.95	520.17	520.4	519.8	520.02	520.49	520.71	520.94	521.16	520.56	520.79	520.18	520.65	520.56	519.96	519.36	519.27	518.67	518.89	518.8	518.2	518.42	518.33	518.8	519.27	519.17	518.57	519.04	518.95	518.35	518.57	518.48	517.88	518.11	518.01	517.41	517.88
442	516.81	516.72	516.12	516.59	516.5	515.9	515.81	516.03	516.5	516.72	516.12	515.52	515.75	516.21	516.68	517.15	517.06	517.28	517.19	517.41	517.88	518.11	518.33	518.8	518.71	518.93	518.84	518.24	518.46	518.68	518.08	518.31	518.78	519	519.22	519.69	520.16	520.07	520.54	520.76	520.16	519.56	519.78	519.18	519.65	519.88	519.28	519.75	519.65
443	522.36	522.27	521.66	521.89	521.8	521.19	520.59	520.82	521.04	520.44	520.91	520.31	519.71	520.18	520.65	520.55	519.95	520.18	520.4	519.8	520.27	520.18	519.57	519.8	519.71	519.11	519.33	518.73	518.13	518.35	517.75	517.15	517.37	517.6	517.82	518.29	518.76	518.67	519.13	519.04	519.27	519.17	518.57	519.04	519.51	518.91	518.82	518.22	517.62
444	517.69	517.09	517.56	517.78	517.18	516.58	515.98	516.45	516.67	516.89	516.8	517.27	517.18	516.58	516.49	516.4	516.62	516.53	516.44	516.66	516.88	517.35	516.75	517.22	517.69	517.91	517.82	517.22	516.62	516.84	516.75	516.97	516.88	516.28	516.19	516.66	516.06	516.53	517	516.9	516.81	516.21	516.12	516.03	516.5	515.9	515.3	515.77	516.24
445	516.29	515.69	515.09	515.31	515.78	516.01	516.47	516.94	517.41	517.63	517.86	518.33	518.23	518.14	518.05	517.96	518.18	518.65	518.05	517.96	518.43	517.83	517.23	516.63	516.85	517.07	517.54	516.94	516.34	516.57	516.79	516.19	516.41	516.63	516.85	516.26	515.66	515.06	515.53	515.99	516.46	516.93	517.15	517.38	517.85	518.07	517.47	517.94	518.16
446	516.07	515.48	515.7	515.92	515.32	514.72	514.94	515.16	515.63	515.03	515.5	515.97	515.37	514.77	514.99	515.21	514.62	515.08	515.3	515.53	515.75	515.66	515.88	515.79	516.01	516.48	516.95	516.35	516.25	515.66	515.88	515.79	515.19	514.59	515.06	515.28	515.19	515.66	515.56	514.97	514.37	514.28	514.19	514.65	514.06	514.28	514.75	514.65	514.56
447	514	513.91	514.38	514.85	515.07	515.54	515.45	515.92	516.39	516.86	517.32	517.23	517.46	517.68	517.08	516.48	516.7	517.17	516.57	516.79	516.19	516.41	516.88	517.1	516.5	516.41	516.63	516.54	516.45	516.36	515.76	515.98	515.38	515.29	515.76	516.23	516.14	515.54	514.94	514.85	514.76	514.16	514.38	513.78	514.25	514.47	514.69	514.91	514.82
448	514.25	514.72	515.19	515.41	514.81	514.21	514.68	515.15	515.62	515.02	514.93	515.4	514.8	514.71	515.18	515.4	515.87	516.09	516.31	516.78	516.69	516.6	516.5	515.91	515.81	516.04	516.5	516.73	516.13	516.6	516.82	516.22	516.69	516.6	516.5	516.73	516.63	516.04	516.26	516.73	517.19	517.66	517.89	517.29	517.76	517.16	516.56	517.03	517.49
449	516.47	516.69	517.16	517.38	516.78	517.25	517.16	516.56	516.78	517.25	517.47	517.94	518.16	518.63	519.1	519.32	518.72	519.19	519.41	519.63	520.1	520.32	520.79	520.19	520.41	520.64	520.04	519.44	519.34	518.74	518.65	518.87	519.34	519.25	519.16	518.56	517.96	517.36	516.77	516.99	516.39	516.86	517.08	516.48	516.95	517.17	516.57	515.97	515.88
450	512.93	512.84	512.24	512.15	512.37	512.28	512.75	512.66	512.06	511.47	511.68	512.15	512.62	512.53	511.93	511.34	511.56	510.96	510.87	510.78	511.25	511.47	511.37	510.78	510.18	510.09	509.5	508.9	509.12	508.53	508.74	508.96	508.37	507.77	507.18	507.65	508.11	508.02	508.49	508.4	508.31	507.71	507.93	507.84	508.06	507.97	507.88	507.28	506.69
451	505.33	505.24	505.7	505.11	504.52	504.73	504.14	503.55	503.77	503.98	503.39	503.61	503.02	502.42	501.83	501.24	500.65	500.86	500.77	500.68	500.09	499.5	498.91	499.13	498.54	497.95	498.16	498.07	497.48	497.7	497.91	497.32	497.79	498	497.41	497.88	498.09	497.5	496.91	497.13	497.59	497.81	498.02	497.43	497.9	497.31	496.72	496.13	496.34
452	496.04	495.45	495.91	496.13	495.54	495.75	495.97	495.38	495.59	495	495.22	495.43	494.84	494.25	494.17	493.58	492.99	493.45	493.67	493.58	492.99	492.9	492.31	492.53	492.44	492.9	493.11	493.33	492.74	492.15	492.61	493.08	493.54	493.76	493.17	493.63	493.84	493.26	493.72	493.93	493.34	492.76	492.67	492.58	492.49	491.9	491.32	491.53	491.74
453	491.79	492.01	492.22	492.43	491.85	492.31	492.77	492.68	492.1	492.31	492.22	492.13	492.04	492.51	491.92	492.13	492.34	491.76	491.97	491.38	491.6	491.01	490.42	490.88	491.1	490.51	489.92	489.83	490.3	490.76	491.22	491.44	490.85	491.06	491.52	490.94	490.35	489.76	489.18	489.64	490.1	490.01	489.43	488.84	489.3	488.72	488.93	489.39	488.81
454	487.06	487.28	486.69	487.15	486.57	486.78	486.99	486.9	486.32	486.78	486.99	487.45	486.87	487.08	486.99	487.45	487.91	488.12	487.54	488	488.46	487.88	487.79	487.7	488.17	487.58	487.49	486.91	487.37	487.58	488.04	487.95	488.42	487.83	488.29	488.21	488.42	488.33	488.24	487.66	487.87	488.08	488.29	487.7	487.12	486.53	487	487.21	487.67
455	488.17	488.08	488.54	489.01	488.42	488.63	489.1	488.51	488.72	488.63	488.54	489.01	489.22	489.43	488.84	488.26	487.67	487.59	487.8	487.21	486.63	486.54	486.75	486.96	487.42	486.84	487.05	486.46	486.38	486.29	486.2	486.66	487.12	486.54	486.75	486.17	486.63	487.09	487.55	488.01	487.43	486.84	487.31	487.77	488.23	487.65	487.86	488.32	488.78
456	491.98	492.44	491.86	492.07	492.53	493	492.41	491.82	492.03	492.5	492.96	492.37	492.59	493.05	493.51	492.93	493.14	492.55	492.76	493.23	492.64	492.85	493.31	492.73	493.19	492.6	492.02	491.43	491.64	491.06	491.52	491.73	491.64	491.56	490.97	491.18	491.64	491.86	491.77	491.68	491.89	492.1	492.31	492.52	492.44	492.35	491.76	491.67	491.89
457	491.08	491.29	490.71	490.92	491.13	491.34	491.8	491.22	491.13	490.54	490.75	490.67	490.08	489.99	490.46	489.87	490.08	490.29	489.71	489.62	489.83	489.74	489.65	489.57	488.98	489.44	489.91	489.32	489.53	489.74	489.95	490.16	489.58	488.99	489.2	488.62	488.83	488.74	489.2	488.62	488.03	487.45	487.91	488.37	488.83	489.3	489.76	490.22	489.64
458	491.54	490.95	490.37	490.58	490.79	491.25	491.71	492.18	492.64	492.05	491.47	490.88	491.35	491.81	492.27	492.48	492.69	492.11	492.02	492.48	491.9	492.36	491.77	491.69	491.9	492.36	492.82	492.24	492.7	492.11	492.32	492.53	493	493.46	492.87	492.29	491.7	491.12	490.53	489.95	489.36	488.78	488.2	487.61
[truncated: 11 more columns]
