# Supplementary material for: SaPt-CNN-LSTM-AR-EA: a hybrid ensemble learning framework for time series-based multivariate DNA sequence prediction
Source: PeerJ. 2023 Oct 4;11:e16192. doi: 10.7717/peerj.16192 (PMC10559882; doi:10.7717/peerj.16192)
Supplement: Supplemental Information 1 [file peerj-11-16192-s001.zip › Source data/Supporting Information/D NC_010147.xlsx]

## Sheet: Sheet4
Data point	1	2	3	4	5	6	7	8	9	10	11	12	13	14	15	16	17	18	19	20	21	22	23	24	25	26	27	28	29	30	31	32	33	34	35	36	37	38	39	40	41	42	43	44	45	46	47	48	49
1	1	1	1	1	2	1	1	2	4	4	1	1	4	1	1	1	1	1	4	3	1	1	4	2	4	4	4	4	4	4	1	4	4	4	4	2	1	4	1	2	1	1	4	2	3	4	4	1	2
2	4	4	1	1	3	2	4	2	1	1	4	2	4	1	3	4	3	4	1	4	4	4	3	1	1	4	1	2	1	4	4	4	4	1	4	2	2	3	3	1	4	3	4	4	1	1	4	2	1
3	4	3	3	4	3	4	1	1	1	2	4	1	1	1	2	2	3	1	4	4	3	3	1	4	2	1	2	4	3	4	1	1	1	1	2	1	1	4	1	4	4	4	4	4	2	1	1	1	4
4	3	4	2	1	3	1	4	3	4	1	1	4	3	4	4	4	4	4	4	4	1	2	2	1	1	3	4	3	4	3	4	3	4	4	4	4	4	2	4	4	4	4	4	3	2	4	1	4	4
5	4	3	2	4	3	1	2	4	4	4	3	4	4	4	4	1	4	4	1	1	4	4	3	1	1	1	4	1	1	4	4	3	4	4	3	4	4	3	4	4	2	3	1	4	3	1	4	2	3
6	1	1	4	4	4	2	4	2	1	4	1	4	3	4	4	4	4	4	3	4	4	4	2	4	4	3	3	1	4	1	1	3	4	4	4	1	4	4	4	1	4	1	4	3	1	1	4	2	2
7	4	4	1	4	3	4	4	3	4	4	4	4	4	3	4	4	4	4	2	3	4	4	4	2	4	1	4	4	4	1	3	4	4	1	1	1	4	3	4	1	1	3	4	4	1	2	1	1	1
8	1	1	4	1	3	4	4	4	4	1	1	1	2	3	4	4	3	4	4	4	4	4	3	2	2	4	1	1	1	4	2	1	1	1	1	1	2	3	1	3	3	1	3	4	4	4	4	1	4
9	4	4	1	4	4	1	3	1	1	4	1	1	4	1	1	4	4	4	4	4	2	4	2	4	1	4	1	1	3	1	4	3	4	3	3	1	3	2	4	4	4	1	1	2	4	4	4	4	3
10	4	4	3	1	1	1	3	1	4	1	1	4	3	4	4	3	3	1	4	4	2	3	1	1	4	4	1	2	2	2	3	1	2	1	4	2	1	2	4	4	4	1	3	3	4	3	4	1	1
11	4	2	1	2	4	4	1	4	4	2	4	4	4	4	3	2	3	1	4	4	1	1	3	1	3	2	4	4	3	1	4	4	3	1	1	2	3	2	4	4	3	3	4	4	4	1	4	4	4
12	4	3	1	4	3	4	2	4	1	1	4	4	1	4	4	2	2	4	4	3	2	4	2	1	2	1	2	4	4	4	4	3	1	1	4	1	1	1	4	1	4	1	4	3	3	3	3	3	3
13	3	3	4	4	4	4	2	1	4	1	1	1	2	2	2	3	4	3	3	4	4	1	1	1	2	3	4	3	4	4	2	4	4	1	4	4	2	4	3	3	4	1	4	3	4	4	3	3	3
14	4	4	4	2	2	4	2	2	4	2	2	4	1	4	1	4	3	1	2	1	4	2	3	2	4	4	4	1	1	3	4	4	3	3	4	4	2	3	4	1	4	1	3	3	4	4	4	1	2
15	4	4	4	4	4	1	1	3	3	4	3	4	4	3	1	4	1	1	2	3	3	3	1	3	1	3	1	1	3	4	1	3	1	4	3	4	4	4	1	4	1	4	4	4	1	4	4	1	2
16	4	4	1	4	3	4	1	3	1	3	2	1	4	3	1	4	1	2	4	1	2	1	1	4	2	2	2	2	2	1	2	2	4	2	4	4	1	1	4	1	4	3	1	4	2	3	3	4	4
17	2	3	4	4	2	3	4	4	2	3	3	3	1	4	3	1	4	4	2	3	3	3	4	4	4	3	3	3	4	4	1	4	3	2	4	4	4	3	1	3	2	4	4	3	3	3	1	3	4
18	3	3	4	1	3	4	1	1	1	2	4	2	1	3	2	1	1	4	1	2	2	3	2	1	3	3	3	1	4	4	2	3	3	2	4	3	2	1	4	2	4	1	4	3	1	4	1	1	1
19	3	4	4	3	4	2	1	1	1	2	1	4	1	3	2	4	4	4	4	3	4	3	2	3	4	3	1	1	1	4	1	4	4	4	3	4	1	1	4	1	1	1	4	3	1	1	2	4	1
20	4	4	1	3	2	3	2	4	3	1	1	3	3	4	2	4	3	4	1	1	3	4	4	1	4	1	2	1	3	4	1	1	4	1	3	4	1	1	1	4	3	4	1	4	4	4	4	4	2
21	4	4	4	1	1	4	3	4	1	4	4	1	1	2	4	4	3	1	2	2	4	3	2	2	4	3	1	2	4	4	4	4	1	2	3	1	3	3	1	2	1	1	4	1	2	3	3	1	2
22	1	3	1	3	3	4	4	2	4	1	4	1	2	4	3	3	1	2	4	3	2	4	4	4	1	4	2	4	3	2	3	4	2	4	1	4	2	3	4	3	4	4	1	1	4	4	4	4	3
23	4	3	1	1	4	1	2	1	2	4	2	4	3	3	4	4	4	4	4	3	4	4	4	4	4	2	4	4	3	1	1	2	4	2	4	1	3	4	4	1	3	4	3	4	1	2	4	1	4
24	4	4	3	1	4	2	4	2	3	4	3	3	3	4	3	3	4	3	1	1	1	1	4	4	2	2	3	1	1	1	1	1	1	4	1	1	4	1	1	2	2	2	4	1	2	2	3	2	2
25	4	4	4	4	1	4	4	2	4	4	2	1	1	3	1	1	3	4	1	4	4	2	3	4	4	3	1	3	4	4	3	4	4	2	3	4	4	4	4	3	3	4	1	3	4	4	3	4	4
26	4	3	1	4	1	4	2	1	4	4	2	1	4	4	1	2	2	2	4	2	4	2	4	4	1	1	3	2	1	3	1	4	4	3	3	4	2	2	1	3	3	1	3	3	4	3	3	1	2
27	4	4	2	4	3	3	2	2	1	4	4	1	4	4	4	4	3	3	1	4	4	4	3	4	4	3	1	2	4	2	2	3	4	3	4	4	4	4	1	2	3	1	4	4	4	1	1	1	4
28	3	4	1	2	2	4	4	3	2	4	4	4	2	2	2	4	3	2	3	2	4	2	2	4	4	2	4	2	3	4	4	2	4	4	2	4	3	3	1	4	4	1	4	4	2	2	4	1	2
29	4	4	3	4	2	4	1	3	3	4	2	4	4	2	3	4	4	1	2	1	4	2	4	2	4	4	1	4	4	2	2	4	4	4	2	4	4	2	1	4	4	2	4	4	2	4	4	1	1
30	4	4	3	4	3	2	4	4	2	4	4	4	1	3	4	4	2	1	4	4	1	4	4	2	4	4	1	4	3	2	4	4	4	4	2	1	4	4	1	2	3	1	4	4	4	4	3	4	4
31	2	3	4	4	4	4	4	3	4	4	4	1	2	4	4	4	3	4	4	4	3	4	4	4	4	4	1	4	3	4	4	4	2	4	4	3	4	3	4	4	4	3	4	4	3	2	4	4	4
32	3	4	4	4	3	3	4	3	4	4	4	3	4	4	1	4	3	2	3	3	2	4	3	2	4	4	1	3	4	1	3	3	1	3	1	4	2	3	2	3	3	4	1	1	3	1	3	3	1
33	1	1	4	1	2	4	1	1	1	3	3	4	1	1	4	1	1	4	3	4	4	4	4	3	1	4	2	4	4	3	1	4	4	4	3	4	3	3	4	4	4	2	4	4	4	1	4	1	4
34	4	1	1	1	1	1	3	4	3	4	3	1	1	3	2	2	3	4	3	1	1	1	4	2	4	1	1	4	1	2	1	1	4	1	3	4	3	2	3	3	1	4	1	2	4	2	1	2	4
35	1	4	1	4	3	4	4	4	4	4	1	4	1	4	4	2	4	4	3	4	1	4	4	2	3	4	4	3	4	1	1	4	1	4	2	4	1	4	4	3	4	4	3	2	3	4	4	1	1
36	3	1	2	1	3	1	1	3	4	3	1	4	1	3	1	1	2	4	4	2	3	2	4	1	3	2	3	3	1	4	1	1	4	4	1	4	1	1	2	3	4	4	3	4	1	3	1	1	4
37	2	4	1	3	1	2	3	4	2	1	2	1	4	1	1	1	2	3	3	2	4	2	4	3	2	4	3	4	4	2	3	2	4	1	1	4	4	4	4	3	2	1	1	3	4	4	2	3	2
38	4	3	2	1	2	4	1	1	4	3	2	2	3	4	1	4	1	4	3	1	3	3	2	4	1	4	2	4	1	1	2	4	4	4	1	4	4	1	4	2	3	2	3	4	1	1	4	4	3
39	4	4	3	3	4	2	3	4	4	4	4	4	3	4	3	4	1	4	3	4	2	1	4	1	1	1	3	3	1	3	2	3	4	4	4	1	4	4	1	1	1	1	4	4	1	1	1	4	3
40	3	3	3	3	2	4	3	4	1	1	1	4	4	1	4	3	4	2	2	1	1	2	4	1	3	1	4	3	1	2	3	3	4	3	4	3	4	4	1	4	4	4	3	1	1	4	1	4	1
41	4	4	1	1	1	2	4	4	4	3	4	4	3	1	4	1	4	1	1	4	3	3	3	1	4	3	4	2	1	4	1	3	1	4	3	3	4	4	4	1	3	4	4	1	3	2	4	4	4
42	1	1	4	3	4	2	3	1	4	1	1	4	3	4	1	1	1	1	3	4	3	4	4	4	2	3	3	1	4	4	3	1	4	3	1	4	3	4	2	4	3	1	1	4	4	3	4	3	3
43	3	4	2	3	1	3	2	1	4	2	4	4	2	4	1	3	4	4	3	1	4	3	1	4	3	2	4	4	4	4	3	4	4	3	1	1	3	3	3	1	3	3	3	3	1	4	4	1	1
44	4	1	1	3	1	4	4	4	1	1	4	2	3	1	2	4	1	2	3	4	1	4	1	3	4	4	4	3	4	1	4	1	2	4	1	4	3	2	4	4	4	4	4	4	1	1	1	4	4
45	3	2	3	4	4	4	3	1	4	1	1	3	2	3	4	2	4	1	3	1	2	4	1	2	3	4	4	3	1	2	4	4	4	4	1	3	3	1	1	4	4	4	4	4	3	4	4	3	3
46	1	1	2	4	3	1	4	1	3	3	4	4	2	4	4	4	4	4	3	4	3	4	4	2	1	4	4	2	4	4	4	3	1	4	4	3	4	4	4	4	4	2	1	1	1	1	2	3	1
47	1	2	3	4	3	3	4	4	4	4	1	3	4	4	2	1	4	1	2	4	4	3	4	1	4	4	1	4	1	1	2	2	1	1	1	1	3	4	4	4	3	2	2	3	1	4	4	4	2
48	4	1	1	1	1	1	1	3	4	4	4	3	2	4	1	1	1	2	4	2	3	4	4	2	1	3	3	4	3	4	4	4	3	2	4	1	1	3	1	4	3	1	4	2	1	4	1	1	2
49	1	1	4	1	3	2	1	1	1	2	2	4	2	2	4	2	1	1	1	1	2	1	1	1	4	2	3	3	4	1	4	1	2	1	4	2	3	4	1	1	1	3	4	4	4	4	2	1	1
50	3	4	4	4	2	1	1	1	2	1	1	3	1	4	1	1	3	1	4	3	1	1	1	1	3	3	3	4	4	4	3	4	2	1	1	2	1	1	1	4	4	2	2	4	2	4	4	1	1
51	4	1	4	3	4	1	1	4	1	4	2	1	4	4	3	1	3	2	2	2	1	2	1	1	3	2	1	1	1	3	3	2	4	3	2	4	1	3	3	3	2	2	4	1	1	4	1	1	1
52	4	4	2	3	2	4	4	1	2	1	1	4	4	2	1	3	1	3	3	4	3	1	1	2	1	1	2	2	1	1	2	1	2	1	4	1	4	4	4	4	4	4	4	4	1	1	3	2	1
53	1	1	1	1	2	1	1	1	2	4	4	4	4	1	1	3	4	4	1	1	2	2	1	2	2	1	1	1	3	4	2	1	1	1	4	2	3	1	1	2	3	1	4	4	1	3	1	1	1
54	1	1	3	2	1	1	1	3	1	3	1	4	4	1	4	2	4	1	2	1	3	1	2	4	1	2	1	2	1	1	2	4	4	2	3	2	2	1	1	1	4	2	1	4	1	2	2	1	1
55	1	1	4	4	4	1	2	4	1	1	2	1	2	1	3	1	4	4	1	1	1	2	2	4	4	1	4	1	4	3	1	1	2	2	4	4	4	4	1	2	1	2	2	1	3	4	3	3	4
56	1	2	4	3	1	4	1	1	4	4	4	3	4	4	4	2	1	1	2	1	1	1	2	3	1	3	3	4	1	4	2	4	4	1	1	4	4	3	1	3	1	1	1	1	3	1	1	1	2
57	4	1	3	3	4	1	3	4	1	1	3	3	1	1	1	1	1	1	2	2	4	4	2	3	2	1	3	1	4	1	2	4	1	2	3	1	1	1	3	1	1	2	1	4	2	1	3	1	2
58	1	4	4	4	4	2	4	4	4	1	3	4	2	3	1	1	3	4	4	1	4	2	4	4	2	1	4	2	3	1	4	4	4	3	1	4	1	1	1	1	4	2	2	1	4	2	1	1	4
59	3	1	1	2	3	1	3	1	2	3	4	4	1	1	4	2	4	1	3	3	1	3	1	1	1	3	1	3	3	1	1	4	2	3	1	1	2	3	1	4	4	1	2	1	2	1	4	2	1
60	3	1	1	1	1	1	2	1	3	3	1	1	2	1	1	3	1	2	4	4	4	1	1	3	1	1	1	3	1	1	1	4	2	3	1	1	3	1	1	2	1	1	1	4	3	1	3	1	2
61	1	4	4	2	4	3	2	2	4	1	4	4	2	1	1	1	3	2	1	1	1	1	1	3	4	2	2	3	2	4	1	1	3	2	1	3	1	3	1	1	1	3	1	1	1	1	4	2	4
62	2	3	1	3	1	1	3	1	4	4	4	1	2	2	4	2	2	3	2	2	1	2	3	1	1	4	2	3	1	3	3	1	2	1	1	1	2	4	4	1	1	2	4	3	4	2	1	1	2
63	4	4	1	2	1	1	2	1	1	1	1	1	2	2	1	3	2	3	4	2	4	1	1	4	4	4	1	1	1	1	1	4	4	3	2	4	1	4	2	3	1	2	1	1	3	3	2	3	1
64	3	4	1	2	3	2	1	1	4	2	2	4	2	3	1	1	3	2	1	1	1	1	3	3	3	1	2	1	4	4	1	1	3	1	1	2	4	4	2	4	3	1	1	1	1	4	4	1	2
65	2	1	4	2	1	1	3	3	4	1	2	1	4	4	2	2	4	4	2	1	2	1	4	1	4	1	3	1	4	4	4	3	1	2	4	2	1	4	4	1	1	2	1	2	4	1	4	2	2
66	2	2	4	2	4	1	2	1	4	1	4	4	1	2	3	3	1	1	4	4	4	2	1	1	1	4	4	4	1	1	1	3	1	1	1	3	1	4	3	4	4	1	1	1	1	2	2	1	2
67	1	3	1	1	1	4	3	1	3	2	4	4	1	1	3	3	1	1	1	2	1	1	2	1	2	4	4	2	1	1	1	2	1	1	1	4	4	1	4	1	2	3	2	1	1	1	2	1	1
68	4	1	4	1	1	1	1	2	2	3	2	1	2	1	1	1	3	3	1	1	4	3	1	2	3	4	3	1	2	2	4	2	3	1	1	4	4	4	4	3	1	2	4	1	1	1	2	4	1
69	4	2	1	3	2	1	4	4	4	1	2	1	1	2	1	1	1	4	3	1	1	4	1	1	1	1	1	1	3	4	3	1	1	4	4	4	3	2	3	1	1	1	1	2	1	4	4	4	2
70	1	4	4	2	1	2	2	1	1	2	3	4	3	1	1	4	3	1	4	3	3	2	1	4	4	3	3	2	3	4	1	1	1	1	1	1	2	4	1	4	3	1	2	3	1	4	2	2	3
71	4	3	1	4	3	1	1	1	1	1	2	3	4	4	1	4	2	4	1	3	1	1	2	1	4	2	4	4	3	1	4	2	1	3	3	1	4	1	4	4	1	2	1	1	1	1	4	4	1
72	4	4	4	4	2	2	1	2	4	2	1	3	1	3	4	4	1	1	4	4	3	1	2	1	3	4	4	2	1	2	4	2	1	1	1	2	4	2	1	1	4	1	3	1	1	3	3	4	1
73	4	4	1	4	3	2	1	2	1	1	1	4	3	1	1	1	1	1	3	4	1	4	4	1	4	4	4	1	4	1	3	1	4	3	4	1	4	2	1	1	1	1	2	1	2	1	2	4	4
74	4	1	4	3	2	1	4	2	1	4	4	4	3	2	1	1	4	1	1	1	2	2	1	2	2	1	1	3	1	1	3	1	1	1	4	2	4	4	1	3	1	1	1	1	1	4	4	4	1
75	2	1	1	1	1	1	1	1	4	1	1	1	4	4	1	1	1	1	3	4	3	1	1	1	4	4	1	3	4	3	1	1	2	3	1	4	2	3	4	1	2	4	4	1	3	4	2	4	4
76	1	1	3	1	1	3	3	3	4	2	1	1	3	4	2	4	4	2	3	2	1	2	3	1	2	4	4	2	3	1	2	1	2	4	4	2	4	4	2	1	1	1	1	1	2	2	4	4	1
77	3	2	2	4	1	1	2	2	1	4	4	4	2	3	3	3	4	2	3	3	4	3	3	1	3	1	3	4	4	1	2	1	2	4	4	4	2	1	2	1	4	3	3	1	1	3	1	1	1
78	4	1	2	4	1	2	2	2	4	3	4	1	2	1	1	1	1	1	1	4	2	4	4	4	3	2	1	4	4	4	3	3	4	3	4	4	4	4	2	4	1	1	3	1	2	4	4	4	3
79	1	4	3	3	4	2	2	1	1	1	1	1	3	1	1	4	4	4	4	3	4	4	4	1	1	1	4	3	3	2	1	1	1	3	1	4	2	4	4	4	4	4	4	4	2	1	1	3	3
80	4	1	1	3	4	1	2	1	1	2	4	4	4	3	1	4	1	3	4	4	1	4	3	1	3	3	4	3	3	4	4	1	2	2	4	4	2	1	4	1	1	3	1	1	3	1	4	4	1
81	1	2	3	1	4	1	1	1	3	1	4	4	1	4	2	3	1	1	2	3	1	4	4	1	3	1	1	1	3	1	4	4	4	1	1	4	4	4	4	2	1	1	2	1	1	4	4	1	3
82	4	4	1	2	1	1	2	4	4	2	1	3	2	2	1	2	1	1	3	3	1	4	1	4	4	4	3	2	4	4	2	2	4	4	3	1	2	1	3	1	4	3	2	3	1	1	1	1	1
83	3	1	1	1	1	1	3	3	1	3	1	1	1	1	3	2	3	1	1	4	1	2	3	2	1	3	1	3	1	4	2	4	1	2	1	4	4	3	1	2	1	1	2	1	3	1	1	1	1
84	1	4	4	3	1	2	2	2	3	1	3	4	2	2	4	4	3	4	1	1	3	4	1	3	1	1	1	4	3	1	1	1	3	2	3	1	2	4	2	1	4	3	1	4	3	1	1	3	2
85	4	1	3	1	2	4	4	4	1	1	4	3	4	4	4	4	3	4	1	2	3	1	1	1	4	4	1	2	1	1	1	1	4	2	3	2	1	1	2	3	2	2	4	4	3	1	1	1	3
86	4	3	2	2	1	1	2	4	4	4	4	2	3	3	1	1	3	1	4	4	1	1	2	1	1	2	1	1	3	1	2	2	1	1	3	1	4	1	3	3	1	1	1	3	1	1	1	1	3
87	4	3	2	2	1	1	3	1	1	1	4	4	3	1	1	4	4	1	1	4	3	2	3	1	3	1	1	2	2	1	1	1	3	1	3	1	2	1	1	4	4	1	2	1	4	2	1	1	3
88	1	4	4	2	1	1	2	1	1	1	3	1	4	1	4	3	3	1	1	4	3	1	4	2	3	1	3	2	2	1	2	1	1	2	3	1	1	1	1	3	1	4	1	4	4	3	1	1	1
89	3	1	1	1	1	1	2	4	4	2	3	2	2	1	2	1	4	4	2	4	4	1	2	1	1	1	3	1	1	1	4	4	3	1	1	3	2	2	1	4	1	3	4	1	3	2	1	3	3
90	1	1	2	4	4	2	4	4	3	2	3	1	2	1	1	1	4	1	4	1	4	1	1	1	1	2	4	1	4	4	1	1	1	1	1	4	1	4	4	4	4	3	2	1	3	2	4	1	3
91	4	2	4	1	4	1	3	3	4	3	2	1	2	2	1	3	2	4	4	1	4	3	1	1	2	1	1	2	3	1	1	4	4	1	1	2	4	4	4	2	4	1	3	1	1	1	2	1	4
92	4	1	3	2	1	1	1	3	1	1	3	2	4	1	3	3	1	2	4	4	1	2	1	1	1	4	2	1	1	1	4	4	1	1	3	2	2	1	1	4	1	2	2	2	2	1	2	2	4
93	3	1	3	3	2	3	1	3	1	4	4	3	1	1	3	1	1	1	4	2	3	4	1	4	4	3	2	1	3	4	4	4	2	3	1	4	4	1	2	1	2	1	2	1	2	2	1	4	1
94	4	4	1	4	1	1	1	1	1	4	2	1	1	1	2	1	1	2	1	2	2	1	2	1	1	4	2	3	3	1	1	1	4	2	1	2	3	2	1	3	1	3	1	4	1	4	1	1	1
95	1	2	3	1	2	4	1	3	4	1	4	2	3	4	4	3	1	3	1	2	4	1	4	4	1	2	3	2	1	4	4	2	4	1	3	4	4	1	4	2	3	3	1	4	4	4	3	4	1
96	1	2	3	1	4	2	2	4	3	2	1	4	3	2	3	2	2	2	1	4	4	3	2	3	1	1	2	4	1	4	1	2	3	1	1	3	1	4	4	3	1	4	1	4	4	4	4	1	4
97	4	4	1	4	2	1	1	2	1	1	4	1	1	1	1	1	1	3	4	2	3	4	1	3	4	4	2	4	4	2	2	1	2	3	1	1	2	4	1	1	3	1	2	4	1	4	3	1	1
98	1	1	1	4	4	4	3	1	1	2	4	4	1	1	1	4	1	4	1	1	1	1	3	2	1	1	1	1	1	3	2	2	1	2	2	1	1	2	4	3	1	1	2	1	4	2	4	1	4
99	3	2	1	1	1	4	3	1	4	1	3	2	3	1	1	1	1	1	4	1	4	4	3	1	4	2	4	4	1	1	3	2	2	1	4	4	3	2	1	4	4	4	4	1	1	2	3	4	1
100	1	2	2	4	3	1	4	1	4	2	2	2	3	1	4	1	4	3	1	1	4	1	3	1	1	2	4	4	1	1	1	2	1	4	1	4	2	1	1	3	1	1	3	2	4	1	3	3	1
101	4	4	1	4	2	4	3	2	3	1	2	1	4	2	1	2	1	1	4	2	1	3	4	4	1	2	1	4	1	4	2	2	3	1	4	3	1	2	1	1	4	4	1	4	4	3	1	1	3
102	4	2	1	1	4	2	2	1	4	4	2	1	1	2	1	2	1	1	3	1	3	1	2	1	3	2	1	2	3	1	2	2	1	4	1	2	1	3	4	1	1	4	4	1	1	3	4	4	1
103	2	4	1	2	1	2	2	2	2	2	1	4	4	1	1	3	4	1	1	4	2	2	3	4	1	1	4	3	4	1	4	1	4	2	1	2	3	4	1	4	3	1	2	1	1	2	3	1	4
104	4	3	4	1	1	4	3	1	1	2	1	4	2	1	1	4	4	1	2	1	4	3	3	1	1	3	1	4	4	1	3	4	1	1	1	1	2	1	4	1	3	1	4	4	1	2	1	4	4
105	2	1	1	1	4	2	1	1	3	2	4	3	1	1	1	2	4	1	2	1	4	1	1	3	1	4	4	2	4	3	1	1	4	4	2	2	1	2	1	3	2	4	2	1	1	1	3	4	4
106	2	1	4	2	4	3	1	4	1	2	1	4	1	1	1	2	1	1	1	4	4	1	1	2	3	2	1	3	4	4	3	1	1	1	1	4	4	4	1	1	1	1	1	1	1	3	1	1	1
107	1	3	4	2	1	4	3	2	4	4	4	1	1	2	1	2	1	4	4	1	3	4	4	1	1	1	1	2	1	2	1	4	2	4	4	1	2	1	1	1	3	1	3	1	2	2	1	1	2
108	3	2	3	1	3	1	2	3	4	1	3	4	1	1	4	3	1	4	1	4	4	4	1	3	1	1	2	3	2	3	1	1	1	1	1	3	2	2	2	2	3	4	1	2	4	1	1	1	1
109	2	1	1	1	1	1	3	4	4	1	4	4	3	3	1	1	1	2	2	1	4	4	1	4	4	2	2	3	4	1	4	3	1	3	1	1	2	3	3	3	3	2	1	1	1	3	4	4	1
110	3	4	1	1	4	3	2	1	4	2	1	4	4	4	2	1	1	1	2	3	4	2	2	3	1	1	1	2	1	4	1	4	4	3	3	2	2	2	3	2	3	4	2	1	1	4	4	1	1
111	1	2	4	4	4	2	2	4	2	1	4	4	1	1	2	4	2	1	4	2	1	2	4	2	1	2	2	1	1	3	1	1	2	1	3	1	4	4	4	4	1	3	1	1	2	1	1	3	4
112	1	1	1	4	4	1	1	3	2	1	1	2	1	4	1	3	4	3	1	2	1	1	3	4	1	4	4	1	4	4	3	1	1	4	4	1	4	2	2	4	1	4	1	4	2	2	3	1	1
113	2	1	1	1	2	1	3	2	1	3	4	4	4	1	2	3	3	1	3	4	1	2	1	2	1	1	1	1	3	1	1	3	2	3	4	4	4	4	1	4	4	1	4	3	2	1	4	1	4
114	2	4	1	3	4	3	1	1	2	4	1	1	3	2	3	2	1	3	1	1	2	2	4	4	4	4	2	4	2	1	1	2	1	2	1	2	4	3	2	1	3	1	1	4	4	1	3	1	4
115	1	3	1	3	1	1	4	4	2	3	2	1	2	4	1	4	4	2	1	1	4	3	2	1	4	4	2	4	1	1	1	4	1	3	1	2	3	4	1	2	1	3	1	1	1	1	1	2	2
116	1	4	2	4	2	2	4	4	2	4	1	1	4	4	2	1	1	1	3	1	2	3	4	3	1	1	1	1	1	4	4	1	1	2	1	2	1	4	1	4	1	1	3	2	3	4	1	1	3
117	1	4	1	3	2	3	1	4	3	1	1	2	4	3	1	1	1	1	1	1	2	3	2	1	2	1	1	4	1	3	1	1	2	1	4	4	1	4	2	2	2	2	1	1	1	3	1	4	3
118	4	4	1	1	3	4	3	2	1	4	4	1	2	2	3	1	3	3	4	1	4	4	1	1	1	2	2	4	4	1	1	1	2	1	4	1	1	2	3	4	3	2	2	1	4	4	4	3	1
119	3	1	2	2	1	3	1	4	2	1	1	2	2	2	3	4	4	1	1	3	4	3	1	2	1	1	2	1	4	1	1	1	2	1	4	2	1	2	1	1	3	2	2	1	1	1	1	1	4
120	2	1	1	4	1	4	3	1	1	4	4	2	1	1	2	4	1	3	1	1	3	3	2	2	3	1	1	4	1	3	1	3	1	1	4	1	2	3	4	4	1	2	4	1	1	3	4	3	1
121	4	1	2	2	1	3	1	3	1	3	1	4	4	4	1	4	1	2	1	1	2	1	4	3	1	4	1	3	1	2	1	4	2	1	2	1	1	3	2	2	1	1	1	4	2	3	2	1	3
122	4	2	4	4	4	4	3	4	2	4	1	2	1	1	3	3	4	4	3	4	1	1	4	4	4	1	4	1	4	1	3	1	1	3	4	1	1	1	2	4	4	1	2	2	3	1	4	1	1
123	3	1	1	4	3	1	1	4	1	4	4	3	3	1	2	2	4	1	4	4	1	1	1	1	1	4	2	3	4	4	3	1	1	4	4	4	3	1	1	1	1	1	4	4	1	4	1	2	1
124	1	3	2	2	1	1	1	3	4	1	1	4	1	1	1	1	1	1	3	4	1	1	1	1	1	2	2	1	3	2	2	4	1	4	4	4	1	1	4	4	1	4	2	1	1	3	4	4	3
125	1	3	1	1	2	2	3	2	3	1	3	1	1	2	1	1	4	4	1	2	2	2	1	1	4	4	1	4	1	4	2	3	1	1	3	3	1	2	2	1	4	3	1	4	1	3	1	2	4
126	1	1	1	3	4	4	3	2	1	1	1	2	4	1	1	1	1	1	4	4	3	2	1	1	1	1	1	3	2	2	1	3	1	4	3	3	1	3	1	1	4	4	4	2	3	1	1	4	3
127	4	1	1	1	2	1	1	2	1	1	2	2	3	2	1	1	4	4	3	1	3	4	3	1	3	4	1	4	2	3	1	1	1	3	2	2	4	2	1	4	1	3	4	4	3	1	1	1	3
128	1	1	1	3	4	2	2	4	4	1	4	1	3	1	3	1	4	4	3	4	4	2	1	1	2	2	3	1	1	4	4	2	2	3	1	4	4	1	1	4	2	1	3	1	1	4	1	1	4
129	3	4	4	4	1	3	4	2	1	1	3	2	1	2	1	4	2	4	1	1	4	3	2	2	4	1	1	1	3	3	2	1	4	3	1	1	4	1	4	4	2	1	2	4	4	1	2	1	1
130	3	2	1	4	4	1	4	1	3	1	2	1	4	1	1	1	4	2	2	1	1	4	1	3	1	2	4	4	4	4	1	1	1	1	1	2	1	4	4	4	4	2	2	1	1	1	4	4	4
131	4	2	4	4	4	1	4	2	1	1	1	1	1	2	4	4	2	2	1	1	4	4	1	1	1	2	1	1	1	1	3	2	1	1	1	1	1	1	1	3	2	1	4	1	2	3	1	1	4
132	3	1	1	3	4	3	4	1	1	4	2	4	2	1	1	4	1	1	4	1	1	4	3	3	2	4	4	4	2	1	1	1	1	4	1	3	4	1	1	4	1	1	4	4	3	4	1	4	4
133	4	2	1	3	2	1	4	4	4	2	3	3	4	4	4	3	4	1	2	2	2	4	2	4	2	1	4	4	1	1	2	4	2	2	3	2	3	1	1	1	4	4	1	4	3	1	1	1	4
134	1	1	3	1	1	4	2	2	4	4	4	1	4	1	4	2	1	4	2	4	1	2	4	4	2	4	4	1	3	4	2	2	4	1	4	1	2	1	1	1	4	1	3	3	4	2	1	1	3
135	1	4	1	4	4	1	2	1	4	4	4	2	1	1	3	3	1	2	3	3	1	1	4	4	2	1	4	2	4	4	2	1	4	4	2	4	4	3	1	2	4	2	1	4	1	2	1	4	3
136	1	3	4	2	2	1	3	1	1	3	1	1	3	2	4	1	1	1	4	4	2	1	4	1	4	4	3	2	3	1	4	4	2	4	2	4	1	1	3	2	1	4	1	4	1	2	1	1	2
137	3	1	2	3	3	4	3	2	1	2	1	4	4	1	4	1	4	2	1	2	1	3	1	1	1	4	2	4	4	3	3	1	1	2	1	4	4	1	4	2	4	2	1	1	2	4	4	4	3
138	2	1	1	2	1	1	3	2	3	1	4	1	4	3	4	4	4	1	4	3	1	1	1	4	4	2	4	4	3	4	3	2	1	1	3	4	1	4	1	2	3	3	1	1	2	3	1	1	1
139	1	4	2	4	4	4	2	1	2	4	2	2	1	4	4	4	4	4	1	3	1	1	1	4	2	3	2	1	4	4	3	3	1	4	4	1	1	1	4	4	1	4	1	1	1	1	3	1	1
140	1	1	1	2	1	1	2	1	4	1	1	1	1	1	4	4	1	4	3	4	4	4	1	4	4	2	2	2	3	1	1	3	4	2	4	4	1	3	2	3	2	4	3	1	4	4	2	3	1
141	1	1	2	3	3	4	3	1	3	2	3	4	2	1	3	3	4	1	2	3	1	3	1	4	4	1	4	2	1	1	2	3	1	1	4	3	2	2	4	1	2	1	2	2	4	1	4	2	1
142	1	4	2	1	1	4	3	1	3	4	1	4	2	1	3	1	1	1	3	1	4	2	4	1	4	4	1	2	3	2	4	4	1	4	2	4	3	2	3	2	1	1	3	1	4	3	1	4	1
143	2	3	2	1	4	4	2	2	4	2	4	4	1	1	2	4	3	2	4	4	4	2	1	4	2	1	4	1	1	1	4	1	4	3	1	3	4	4	2	3	1	4	2	1	3	4	3	2	4
144	2	1	4	2	1	2	1	2	2	3	4	3	1	1	4	1	1	1	1	4	2	3	4	2	1	1	1	2	2	1	2	1	2	1	1	1	1	1	4	2	1	1	4	1	1	3	1	2	1
145	1	4	3	3	1	4	4	1	4	4	4	3	2	3	1	1	4	4	4	1	2	4	2	2	1	3	1	1	1	1	3	1	1	3	2	4	3	1	4	1	3	3	4	1	4	1	3	3	4
146	2	1	1	2	1	4	4	1	3	4	2	1	1	2	1	4	4	1	4	3	3	1	1	2	4	2	3	1	2	3	1	4	4	2	4	4	1	1	1	4	3	1	2	1	4	2	1	4	4
147	4	1	2	1	1	3	4	1	1	4	1	2	2	1	1	2	2	1	4	2	2	4	4	1	4	4	4	4	4	1	3	1	1	1	4	3	1	4	1	4	2	4	4	2	1	1	4	2	2
148	1	3	1	4	3	4	2	1	3	4	2	1	1	4	1	3	3	1	1	2	4	1	1	2	1	3	2	4	2	3	4	1	3	4	1	1	4	1	1	1	4	4	1	1	1	1	4	3	1
149	4	2	1	1	1	3	3	2	3	4	4	4	2	1	1	1	1	1	1	2	3	2	1	1	3	2	2	3	2	3	1	3	3	3	1	3	4	4	4	1	3	1	4	4	1	4	1	1	1
150	1	2	1	1	2	4	4	4	3	1	2	1	1	4	2	2	1	4	4	3	4	4	1	1	2	1	1	1	3	4	4	1	1	2	1	1	4	2	2	1	1	1	3	4	4	1	1	2	1
151	2	2	1	4	1	2	4	2	1	1	2	1	1	1	3	4	3	1	1	2	1	1	4	3	3	4	4	1	1	3	1	2	1	2	1	4	4	1	3	4	1	3	1	2	1	2	1	3	4
152	1	2	1	2	1	3	1	2	1	3	2	1	3	2	4	3	4	3	1	1	1	2	4	3	1	4	4	4	1	1	2	4	1	4	1	4	4	1	2	4	1	3	3	1	1	4	4	4	1
153	1	1	1	3	3	3	4	4	4	1	1	1	1	2	3	1	2	1	1	3	1	2	4	4	1	2	1	1	3	1	3	2	1	1	1	4	4	1	1	1	4	3	1	4	4	4	1	1	1
154	3	2	1	1	1	4	1	2	4	1	1	1	1	2	4	3	2	3	4	1	3	3	2	1	4	4	1	3	4	2	4	1	1	1	2	1	1	1	1	3	1	1	4	1	1	1	2	2	1
155	1	1	4	1	1	3	4	2	4	1	4	4	1	1	1	2	1	1	3	4	2	2	1	1	4	1	1	1	2	1	1	2	2	3	2	4	4	4	3	1	2	1	4	1	1	1	2	1	1
156	3	1	1	1	4	4	2	1	1	1	3	3	4	3	2	4	1	1	3	1	3	4	1	1	1	1	1	1	2	1	1	1	3	4	1	3	4	2	1	4	2	1	4	2	4	3	1	4	1
157	1	1	1	1	2	1	1	4	4	2	1	2	4	2	1	4	2	2	3	4	1	1	4	2	3	3	2	1	4	2	1	2	3	1	1	1	1	1	1	3	1	1	2	3	1	4	4	1	2
158	1	1	1	2	4	4	1	2	2	4	1	3	2	4	1	4	1	3	1	1	3	1	4	4	2	1	4	4	4	4	2	1	4	1	1	1	3	3	1	1	1	2	4	4	1	2	1	1	1
159	2	4	1	4	4	2	1	2	4	3	1	1	1	1	3	2	2	1	2	1	4	4	1	4	3	1	1	3	3	1	1	3	4	2	3	1	1	1	1	2	3	2	2	4	1	2	1	4	2
160	1	2	4	1	1	3	1	1	3	3	3	2	4	1	3	3	3	2	3	3	4	1	1	3	4	4	1	3	3	1	2	3	1	1	4	3	1	4	2	3	2	4	1	1	2	2	3	1	3
161	4	3	4	1	4	3	2	1	2	3	3	2	2	4	1	2	1	3	1	1	3	2	1	1	1	3	1	2	3	4	1	3	1	3	1	3	3	1	1	4	2	2	1	1	1	1	4	2	3
162	2	1	1	4	1	4	2	4	3	1	2	1	3	1	1	1	2	1	1	1	1	1	4	1	2	3	2	3	4	1	2	1	4	1	1	3	4	4	3	1	4	2	1	1	4	1	1	2	4
163	2	2	2	2	2	3	2	1	4	1	1	3	2	1	1	4	2	1	1	4	4	1	3	2	2	1	3	1	1	4	4	4	2	1	1	1	4	4	2	1	1	1	2	3	1	3	1	1	4
164	4	1	3	4	4	1	1	1	3	1	1	3	3	2	2	1	3	2	4	1	3	4	1	2	1	1	1	1	2	1	4	1	1	2	1	2	4	4	1	1	1	2	1	4	4	1	3	1	4
165	1	1	1	1	2	4	4	4	1	1	1	1	3	3	4	4	4	4	4	3	1	1	4	4	1	4	2	4	1	1	4	2	2	1	4	2	3	3	2	2	1	1	1	2	1	4	1	2	1
166	4	3	4	1	4	4	4	1	1	1	1	2	3	1	1	3	4	1	1	1	2	1	4	1	1	1	2	1	1	4	4	4	4	4	1	2	1	4	2	3	1	2	1	4	1	3	4	1	4
167	1	4	1	1	3	4	3	3	2	1	4	4	4	3	1	4	4	2	2	1	4	1	3	2	2	1	4	4	3	4	4	4	2	1	1	3	2	4	4	1	4	3	1	1	3	1	1	2	1
168	2	4	4	1	4	3	1	1	1	4	3	1	1	3	1	1	1	2	3	2	1	1	1	2	1	1	4	4	2	2	4	1	1	3	4	2	1	2	4	4	3	1	1	1	3	1	1	3	1
169	1	1	1	1	4	4	4	4	1	1	4	1	1	3	4	4	2	1	4	4	2	1	4	2	1	1	3	4	3	1	1	2	2	1	4	4	4	1	1	1	1	1	3	1	1	4	4	1	3
170	1	1	2	1	3	2	2	1	1	3	3	1	1	2	1	1	2	4	4	4	2	4	4	2	1	2	2	1	2	4	4	4	2	4	3	2	1	4	2	1	2	4	4	1	4	1	3	1	2
171	1	2	1	1	2	3	1	1	1	4	4	1	1	2	1	3	2	2	2	4	4	1	3	1	1	2	3	4	3	1	4	2	2	1	4	4	1	3	1	1	1	1	4	1	2	2	2	2	2
172	3	2	3	1	1	4	4	1	1	4	3	2	4	3	1	4	3	2	3	1	2	3	2	3	2	4	3	3	3	4	3	1	2	4	2	2	2	4	1	1	2	1	3	1	2	2	3	4	4
173	4	2	1	4	2	3	4	2	1	1	3	1	4	1	2	3	1	3	1	1	1	1	4	2	2	1	4	1	3	1	1	1	1	3	1	4	3	4	4	4	3	4	4	4	1	2	4	3	4
174	2	3	1	3	1	4	3	2	2	4	2	4	4	2	1	1	1	3	2	4	1	4	2	4	4	1	4	3	1	1	3	1	1	4	4	1	3	4	2	2	4	1	4	4	2	1	2	4	4
175	1	1	2	1	1	1	4	3	1	2	2	1	1	3	4	4	1	1	3	2	3	3	2	2	1	4	2	1	3	4	4	1	1	3	1	1	1	2	4	4	1	1	3	2	1	1	4	2	3
176	4	3	1	4	2	1	1	1	4	4	1	2	2	3	1	4	3	2	1	4	1	4	4	4	3	4	2	1	4	1	1	1	1	2	4	1	1	4	1	4	3	1	3	1	3	3	2	3	1
177	3	1	3	1	1	2	3	1	1	4	2	1	2	2	3	1	4	4	3	1	2	1	3	2	2	4	3	1	1	3	1	1	2	4	4	1	4	4	4	4	4	1	4	1	2	1	4	4	1
178	4	2	2	1	4	1	3	4	2	1	4	2	3	2	1	1	1	2	4	4	2	1	4	1	2	1	3	2	4	2	4	1	2	3	1	2	4	1	2	1	1	1	1	2	1	4	1	4	3
179	1	2	1	4	1	1	4	3	2	3	4	1	1	3	2	1	2	1	3	2	2	2	3	2	3	1	1	4	3	1	4	3	2	4	1	3	4	1	3	4	4	4	3	1	3	1	1	3	4
180	4	3	2	1	2	4	3	4	1	2	1	3	1	2	2	1	4	1	1	1	1	2	1	3	3	1	1	4	2	3	4	1	4	3	2	2	1	3	1	4	2	1	1	1	2	1	1	4	3
181	1	1	2	3	1	2	1	4	2	3	2	1	2	4	4	4	1	2	3	1	1	4	2	3	4	1	3	4	4	4	1	3	3	2	4	2	1	4	2	1	4	4	1	4	4	1	4	1	1
182	1	4	2	1	3	1	2	4	1	4	3	1	3	1	2	2	3	1	1	1	4	3	4	1	4	4	2	4	4	2	1	1	4	2	4	1	1	3	1	4	1	2	3	3	1	1	1	1	1
183	1	1	1	3	4	2	2	1	1	4	1	1	4	4	2	1	1	4	4	4	2	1	2	4	1	4	4	1	3	1	1	2	1	1	2	1	3	2	3	1	2	1	2	2	4	4	4	4	4
184	3	1	4	2	3	1	1	4	4	3	1	1	1	1	2	3	4	4	1	4	4	2	1	2	1	4	3	2	1	4	2	4	1	4	2	1	1	2	1	2	1	3	1	1	1	2	3	1	1
185	4	2	4	1	2	3	1	1	1	4	2	4	1	4	1	4	1	4	3	2	1	2	1	3	4	2	2	4	4	2	2	2	3	1	2	4	3	1	1	3	1	2	1	4	4	2	4	4	1
186	2	4	4	1	4	3	2	3	3	4	4	4	3	2	1	4	2	1	4	4	1	3	2	1	3	1	2	1	2	4	4	2	1	1	2	1	2	1	1	1	1	4	4	1	4	2	1	1	4
187	2	1	1	2	1	1	1	1	3	1	3	1	4	1	4	1	1	1	2	2	1	2	4	2	4	4	1	1	1	1	1	4	2	3	3	2	1	1	1	2	1	1	1	1	1	4	1	4	4
188	2	1	1	2	1	4	2	2	3	1	3	1	2	1	1	2	1	4	1	4	4	1	1	2	2	4	3	1	4	3	1	1	2	4	1	4	1	1	1	2	1	2	1	1	4	2	1	2	1
189	4	3	2	3	4	3	1	3	1	2	2	1	2	3	3	3	1	4	4	4	3	1	2	3	2	1	4	2	1	1	1	1	2	1	1	1	1	4	4	1	4	2	1	3	4	2	1	4	1
190	3	2	3	4	4	3	1	1	1	2	2	4	2	3	4	3	1	3	2	2	2	3	4	4	3	4	1	4	1	4	2	1	2	3	1	1	2	1	2	3	4	1	2	2	1	4	4	1	3
191	4	4	4	2	1	4	1	4	4	4	1	2	1	2	2	4	2	2	3	1	3	1	4	2	2	1	1	1	4	1	2	1	1	1	4	4	1	1	1	4	4	4	1	1	3	2	1	1	1
192	3	3	4	1	4	2	2	2	3	4	3	2	3	3	4	3	2	4	3	3	1	3	2	3	4	4	4	3	2	4	1	1	4	1	3	1	2	2	4	1	2	1	4	4	4	2	4	4	3
193	3	3	4	1	3	2	4	3	4	4	1	4	1	3	1	1	1	2	3	1	4	1	1	1	2	3	2	4	1	4	1	4	1	3	1	1	2	2	1	3	1	1	1	4	2	3	3	4	1
194	2	1	1	3	1	4	2	3	1	3	4	1	1	1	1	1	4	3	2	1	1	4	4	1	2	1	3	4	4	4	4	1	3	4	4	4	3	3	1	4	4	2	3	4	4	1	1	1	4
195	1	1	1	1	1	2	1	1	1	1	2	4	2	1	1	1	4	2	2	4	4	2	2	1	3	1	2	4	1	4	1	1	1	2	4	2	1	3	4	1	1	2	3	3	2	2	1	4	1
196	1	4	4	1	1	1	1	3	1	2	4	1	4	4	1	2	1	3	2	3	1	4	2	4	1	1	4	2	2	4	3	1	4	2	4	1	4	2	2	1	1	1	2	1	3	2	1	4	1
197	2	1	1	1	4	1	1	3	4	1	2	3	4	3	1	1	1	2	3	2	4	4	1	4	2	2	1	3	4	1	2	1	1	3	3	1	1	1	1	1	4	1	1	4	3	1	4	2	3
198	2	4	2	1	4	3	4	1	1	4	2	3	1	1	3	1	1	3	1	1	2	3	1	4	1	4	1	4	1	1	1	3	2	3	1	1	3	2	1	4	4	2	1	4	1	4	1	1	2
199	1	1	2	4	4	2	1	1	4	1	4	3	1	2	3	1	4	4	4	4	2	1	4	2	1	4	2	4	3	2	1	3	2	1	4	2	1	1	1	1	1	2	1	4	2	4	2	3	4
200	4	1	2	1	4	2	1	3	1	1	4	3	3	2	2	1	4	2	1	1	4	4	1	3	4	1	1	1	2	4	1	4	2	3	3	1	1	3	1	4	1	1	3	2	1	4	1	1	2
201	4	1	2	1	2	2	4	2	2	1	1	4	1	1	1	4	2	1	1	1	4	4	1	1	1	4	2	1	1	2	4	1	4	4	3	2	3	1	1	3	4	1	1	4	4	4	1	1	2
202	3	4	1	2	1	2	1	4	1	1	3	2	4	1	1	2	4	2	4	4	3	1	1	2	1	4	4	4	2	3	1	3	1	1	4	2	1	1	1	3	4	2	2	3	2	4	1	4	3
203	4	4	1	2	4	2	2	1	4	1	4	1	1	1	1	1	3	2	2	1	1	1	1	2	3	4	2	1	2	1	4	2	2	4	4	1	1	3	4	4	1	1	1	4	2	4	1	4	4
204	3	1	2	1	4	2	3	4	3	4	1	2	2	4	2	4	4	1	1	4	2	4	1	1	2	4	2	1	1	3	4	1	4	4	4	1	3	4	1	2	1	1	1	4	3	1	3	1	1
205	4	1	2	1	2	2	1	4	4	2	2	1	4	4	1	1	1	1	3	1	2	4	1	1	1	4	2	4	1	4	1	2	1	2	2	4	2	2	1	1	4	1	1	1	4	2	2	2	3
206	4	1	4	4	1	1	4	1	1	3	1	1	1	3	3	1	4	1	4	1	1	1	4	4	4	1	1	4	1	1	4	4	4	4	2	1	1	1	2	1	2	1	1	4	4	1	1	4	2
207	2	1	4	1	1	1	4	2	3	4	2	2	1	1	4	4	2	4	4	4	3	4	1	1	1	3	2	4	2	4	1	1	2	1	2	2	4	4	2	4	4	2	2	2	1	1	4	4	4
208	1	2	1	4	2	3	2	3	3	3	4	1	4	2	2	4	1	4	2	3	1	3	3	4	1	1	1	1	2	1	1	4	1	3	1	2	1	2	1	1	1	4	2	1	1	1	3	1	1
209	4	1	1	1	3	1	1	2	3	4	1	2	1	3	4	3	2	1	1	3	2	3	1	1	1	4	4	2	2	1	1	1	2	1	2	1	2	3	2	1	1	1	2	1	1	1	2	1	2
210	1	1	2	1	1	1	2	1	1	1	3	3	2	3	1	4	4	4	2	4	4	4	1	1	4	2	4	2	3	3	1	3	1	2	1	1	1	3	1	4	4	3	1	3	2	4	2	1	4
211	4	2	1	4	1	3	4	1	3	4	4	1	4	1	1	3	3	1	1	1	4	2	4	4	3	1	1	2	1	1	2	4	2	2	3	1	2	2	1	1	2	4	1	4	1	1	1	4	2
212	4	1	1	3	2	3	1	3	2	3	1	1	1	2	1	1	4	1	3	4	4	1	1	1	3	3	1	1	4	4	4	4	4	3	1	2	1	4	3	4	1	1	2	1	2	1	4	1	4
213	4	1	1	3	2	1	2	3	2	1	2	4	2	2	3	4	3	1	4	1	3	4	3	1	4	2	4	1	2	4	1	1	1	3	2	2	3	1	3	4	4	1	4	4	1	3	4	4	4
214	3	2	4	1	3	3	1	2	2	4	4	2	2	3	1	1	2	2	3	2	4	2	1	1	1	1	1	2	1	3	1	4	4	4	2	1	4	1	3	1	2	3	2	2	1	1	2	1	2
215	4	1	4	1	1	1	2	3	1	1	1	2	4	2	1	4	4	4	2	2	1	1	4	1	4	2	1	2	2	1	1	3	1	2	1	1	2	3	1	1	3	4	1	1	3	4	4	4	1
216	3	2	2	1	1	1	3	1	1	4	2	1	1	1	1	4	3	1	1	1	1	4	4	2	1	1	1	1	1	2	1	1	1	4	2	1	1	4	4	4	1	3	3	4	2	1	1	3	4
217	3	4	4	2	2	2	1	4	1	1	3	3	3	3	1	1	2	4	4	1	4	3	1	2	2	4	1	1	4	1	1	1	1	2	1	4	4	3	4	1	4	4	3	1	1	1	4	2	1
218	1	3	4	2	4	4	2	4	2	4	2	1	3	4	4	4	4	2	1	4	2	4	4	2	1	4	1	2	3	1	4	3	4	4	1	4	2	4	1	1	4	2	4	2	1	3	4	2	2
219	4	4	1	1	3	2	1	4	1	1	1	4	4	4	1	3	4	2	4	4	3	1	1	2	1	2	2	1	2	1	4	1	4	1	1	3	1	1	4	2	1	1	1	1	4	3	1	1	1
220	1	1	4	2	1	2	1	4	4	1	2	1	4	2	1	1	4	4	1	1	4	4	1	1	1	4	2	2	2	3	2	3	2	1	2	1	1	1	1	4	3	3	2	2	1	4	3	4	1
221	1	1	4	1	4	4	4	4	4	4	4	3	1	1	3	1	2	2	1	4	4	4	1	2	4	2	1	4	2	2	1	4	4	3	2	4	4	3	2	4	4	4	4	3	1	4	3	3	1
222	2	4	2	4	4	3	2	1	3	2	4	3	1	1	2	4	4	4	4	1	4	4	3	3	1	1	4	4	2	1	4	1	4	3	3	3	3	4	4	3	1	4	1	2	4	4	2	1	4
223	1	2	4	1	1	3	2	2	1	1	2	1	2	1	3	4	1	1	2	2	4	4	2	1	4	1	2	2	4	4	2	1	4	4	2	1	1	4	4	1	4	4	3	2	1	2	1	4	4
224	3	4	1	4	1	1	3	4	3	4	1	3	1	3	4	1	4	1	4	2	1	2	1	1	3	1	3	4	1	2	4	1	4	1	1	1	1	2	1	1	4	2	4	4	4	1	4	1	4
225	2	3	3	4	1	3	3	1	1	1	2	3	1	4	4	3	4	1	3	1	4	3	4	4	1	1	1	3	2	1	4	2	1	3	3	4	1	1	3	4	1	4	2	1	3	2	4	4	1
226	4	2	2	2	2	1	2	4	4	2	3	4	1	2	4	1	4	2	1	4	2	4	4	2	1	1	1	4	4	4	1	1	1	2	3	4	4	2	2	2	1	4	1	1	1	2	1	4	1
227	1	2	4	1	4	4	1	4	4	2	1	3	2	1	1	1	4	3	2	1	4	4	4	4	1	1	4	1	2	4	2	2	2	4	1	3	1	4	4	4	4	2	1	4	4	4	3	1	1
228	1	2	4	4	4	3	1	1	4	2	1	1	2	4	1	1	1	1	3	4	1	4	4	1	3	1	1	4	1	3	1	3	1	2	2	1	4	4	4	1	1	1	2	1	4	2	4	2	3
229	1	4	4	4	1	4	2	1	1	2	2	2	2	1	4	1	4	4	2	4	4	3	1	1	2	1	4	4	2	4	4	1	4	4	3	2	1	2	1	2	1	1	2	4	1	1	2	4	4
230	1	1	1	2	1	1	2	2	1	2	3	3	4	4	4	4	1	4	1	4	1	1	3	4	4	4	4	1	2	3	1	1	4	2	4	1	1	3	4	2	1	1	4	4	1	3	4	1	1
231	2	1	4	1	4	4	1	4	4	2	1	1	1	4	4	2	4	4	2	2	1	1	1	4	1	4	4	4	4	4	2	1	1	1	1	4	2	1	2	1	4	2	3	4	1	4	4	2	2
232	4	2	1	3	2	4	4	3	1	3	3	4	4	1	4	3	1	2	1	4	2	1	1	3	1	1	4	1	4	1	1	1	1	1	4	3	4	4	4	2	4	1	3	4	1	1	3	4	3
233	4	1	2	1	4	1	1	1	3	4	4	3	1	3	1	1	1	2	3	1	4	4	1	1	1	1	2	1	4	3	2	4	2	1	1	2	1	2	4	1	3	1	1	2	1	1	2	3	1
234	4	4	1	4	4	2	2	2	2	1	4	1	4	1	2	3	2	1	1	2	4	4	1	3	2	1	2	1	4	4	2	4	1	1	3	1	1	1	2	1	1	3	4	2	2	1	2	1	1
235	3	1	4	2	2	2	1	4	1	2	2	4	1	4	4	2	3	1	1	2	1	2	3	2	4	4	2	1	1	1	1	1	2	1	4	4	4	1	1	4	1	1	1	3	2	1	1	4	4
236	1	4	2	1	1	1	2	1	2	4	4	1	1	1	4	4	3	2	2	1	1	4	2	2	1	1	4	4	1	1	1	3	1	1	4	1	1	1	1	4	4	4	4	4	1	4	2	2	1
237	1	4	2	1	1	4	1	1	4	3	2	3	2	1	1	1	1	1	1	4	3	2	1	1	3	1	2	4	3	3	2	4	4	1	4	4	1	2	4	2	3	4	1	2	4	2	3	2	4
238	2	1	3	1	3	1	2	1	2	2	2	2	4	4	2	3	4	1	1	1	1	2	1	2	1	4	4	2	1	2	2	1	3	2	4	2	4	1	4	1	1	2	1	1	1	2	3	2	3
239	2	1	1	1	4	1	3	4	4	2	1	2	2	2	1	1	4	2	1	3	1	1	1	4	2	3	4	1	4	4	3	1	1	3	1	4	4	3	1	2	4	4	1	1	1	2	1	1	2
240	2	1	4	2	1	1	2	3	1	2	4	1	2	2	2	1	4	4	1	4	2	1	3	2	1	2	4	3	1	1	2	4	4	2	4	3	4	1	4	1	1	1	4	1	4	2	1	2	2
241	1	1	4	2	1	3	4	1	1	3	1	3	1	4	4	1	3	1	1	2	4	1	1	1	1	3	4	1	4	4	1	4	3	1	2	1	1	1	1	4	2	3	4	1	2	1	1	4	2
242	4	3	1	4	1	1	2	1	3	2	2	1	4	2	3	1	2	2	4	4	1	4	2	1	3	1	4	1	4	4	3	4	3	1	2	3	4	2	1	1	1	3	4	2	4	3	2	4	1
243	1	2	1	1	1	1	2	2	3	1	2	4	2	1	4	4	1	1	1	1	3	1	2	1	4	2	4	1	2	3	4	2	4	2	1	2	3	1	4	4	3	3	1	2	1	2	2	2	4
244	1	4	4	1	1	3	4	1	2	3	3	2	4	1	2	4	2	2	4	2	4	1	1	2	4	1	2	4	1	1	1	1	3	1	3	1	4	4	4	1	2	4	2	1	4	4	2	1	1
245	1	2	1	3	2	3	2	2	2	1	4	1	4	3	1	4	2	2	4	1	1	4	4	4	1	2	2	2	1	4	4	1	1	3	1	4	3	1	1	2	1	1	4	2	1	3	2	3	4
246	4	2	2	4	4	1	4	1	4	3	1	3	1	3	3	1	2	2	4	2	4	4	4	4	4	2	1	4	1	4	4	1	1	1	2	2	1	2	1	1	1	4	3	2	1	4	4	4	2
247	1	1	2	1	3	1	1	4	1	4	2	2	1	1	3	4	4	1	4	3	1	1	1	4	3	1	1	3	2	1	1	2	2	3	2	1	3	1	1	1	3	4	1	2	3	4	3	1	1
248	2	3	3	4	1	4	1	4	2	2	1	3	1	3	3	4	2	1	1	3	4	1	1	1	2	3	1	1	2	4	2	2	1	2	2	1	1	4	4	3	2	1	2	1	2	4	2	4	4
249	1	2	3	1	1	1	1	2	2	3	4	4	3	2	2	1	1	2	4	1	2	3	2	2	1	2	4	2	4	1	1	1	2	1	3	1	4	3	4	4	1	2	1	4	3	2	1	2	4
250	4	2	2	2	2	1	1	2	4	2	1	2	4	4	1	3	1	4	3	1	4	4	1	3	1	4	4	1	2	4	4	3	4	1	1	4	1	3	4	4	2	4	1	4	4	3	1	4	1
251	3	1	1	4	4	4	1	3	4	3	1	1	3	1	2	1	4	1	4	1	4	2	2	4	4	4	4	2	4	1	3	1	1	1	2	1	1	4	4	1	2	1	4	4	4	1	4	4	4
252	4	2	2	1	1	4	2	4	4	1	4	4	1	2	4	3	4	4	1	1	4	3	2	4	4	1	4	1	2	4	1	2	1	4	4	4	4	2	3	1	1	1	1	3	1	1	3	1	1
253	4	1	3	1	4	4	2	1	2	4	2	4	4	4	4	1	3	4	1	1	4	1	3	4	4	4	4	1	4	4	3	2	4	1	2	1	1	1	1	1	3	4	4	1	2	1	1	4	3
254	4	2	1	4	1	1	2	1	1	2	4	2	1	3	2	3	1	1	4	1	3	4	4	1	2	4	3	1	3	1	1	3	1	4	4	3	1	1	1	2	1	4	4	3	1	1	3	1	2
255	2	1	1	3	1	4	4	4	4	1	3	4	2	4	2	2	3	4	1	2	1	2	1	4	1	1	4	3	1	2	1	3	2	4	4	4	1	3	1	2	4	4	2	4	4	2	1	2	2
256	2	1	1	2	1	1	2	3	1	1	1	1	2	1	2	1	1	2	4	1	3	2	1	2	2	3	1	3	1	1	2	4	4	1	1	1	1	2	1	2	2	4	2	3	1	2	4	4	1
257	3	1	2	4	4	2	4	4	4	2	1	1	1	1	4	1	4	1	1	2	2	2	1	2	4	2	4	2	2	2	1	1	1	4	2	1	3	2	2	1	4	2	4	4	1	1	1	1	4
258	3	1	2	2	4	2	2	1	2	4	4	4	1	4	4	1	3	1	3	1	1	3	1	1	3	1	2	1	4	3	4	1	2	3	4	4	3	4	2	2	4	2	1	4	4	1	4	1	4
259	4	2	1	1	2	4	4	1	2	2	2	1	4	4	2	1	2	4	1	4	4	4	4	3	4	4	3	3	2	2	4	3	1	1	1	2	1	4	2	4	2	4	4	3	1	1	3	1	1
260	4	4	1	1	1	1	2	1	2	1	4	2	1	2	1	4	4	2	1	1	4	3	1	4	4	4	1	3	1	4	4	4	1	4	4	2	1	2	2	1	2	2	3	1	2	1	3	2	1
261	3	3	4	1	1	1	1	4	2	1	1	1	4	4	3	4	3	2	1	1	1	1	1	2	4	1	3	1	3	4	2	1	1	1	4	1	1	4	3	1	1	1	1	1	1	4	1	4	1
262	3	3	4	2	1	1	2	1	1	1	1	1	2	3	4	1	1	2	1	4	4	2	1	1	1	1	4	2	1	4	4	4	4	1	4	4	1	1	1	1	1	4	1	4	4	1	1	4	2
263	2	1	1	4	4	4	4	1	3	1	2	4	3	3	4	1	4	2	1	4	2	2	3	4	1	1	4	1	4	2	1	1	4	2	1	1	3	1	4	2	1	1	3	4	1	1	2	2	2
264	1	4	2	1	4	2	3	3	4	1	2	4	4	4	1	1	4	4	2	1	4	1	3	4	2	2	1	2	1	4	2	1	3	1	1	4	2	1	4	2	1	4	4	1	1	1	1	1	1
265	2	2	1	4	4	2	2	4	4	3	2	1	4	1	4	3	4	4	4	1	4	4	2	3	4	2	2	1	1	4	1	3	4	2	3	2	1	4	4	1	4	4	3	2	2	3	2	4	1
266	2	3	4	4	2	4	4	2	4	3	1	4	1	4	3	2	3	3	4	1	4	3	4	1	4	1	3	1	2	4	2	2	3	4	1	2	4	4	1	3	3	1	1	1	1	3	1	1	1
267	1	2	2	2	1	3	1	1	4	4	1	3	1	2	1	4	1	1	1	4	1	4	1	1	3	1	1	2	1	2	1	3	1	1	2	1	4	1	1	1	2	1	1	2	1	3	1	1	2
268	1	4	4	1	2	1	3	1	1	3	1	1	1	3	1	1	2	4	3	1	4	4	2	1	1	1	1	3	4	3	3	2	1	3	4	4	1	4	4	1	4	4	3	1	1	1	1	1	2
269	3	2	3	1	2	1	3	1	4	1	3	1	1	2	3	4	1	2	2	4	4	1	1	1	1	2	4	1	2	2	3	2	1	3	1	1	1	2	4	1	2	1	1	2	4	4	1	1	2
270	4	1	2	1	1	4	1	3	1	3	4	4	4	4	4	1	1	1	4	4	4	1	4	1	4	3	3	2	2	4	3	4	4	1	4	1	3	2	1	1	2	3	1	1	1	2	1	1	2
271	1	4	2	1	4	4	1	1	1	3	1	1	1	4	1	4	4	1	1	2	1	3	4	1	4	4	1	4	4	3	4	4	1	3	4	1	2	3	1	1	4	2	4	1	4	2	1	2	3
272	2	4	1	1	3	4	2	1	2	3	1	1	2	4	1	4	1	4	1	4	4	1	4	2	1	4	2	1	3	2	2	3	4	1	1	4	2	1	4	2	1	4	2	4	1	2	1	2	2
273	4	4	3	2	3	1	1	1	2	4	4	2	2	2	3	2	1	4	3	1	2	4	2	4	2	1	4	4	4	2	1	4	2	1	2	2	2	3	2	2	1	2	2	4	2	4	3	1	2
274	1	2	3	1	1	1	2	1	2	4	3	1	1	4	4	2	4	4	1	1	4	1	4	2	1	4	1	2	2	3	1	3	1	3	1	4	1	1	1	1	4	2	1	1	2	4	2	4	1
275	2	1	4	2	4	1	1	4	1	3	3	2	2	1	1	4	1	4	2	1	4	1	2	3	1	1	4	4	3	1	1	4	3	2	3	1	3	1	2	4	1	4	2	2	4	1	4	1	3
276	3	3	2	1	1	1	3	3	1	3	1	1	2	2	2	2	1	1	1	1	3	4	3	1	1	2	3	1	1	1	2	4	4	2	1	1	2	1	4	2	4	4	2	4	4	2	4	2	1
277	2	3	1	1	1	4	1	1	1	1	2	2	4	1	4	2	3	2	3	1	2	1	4	2	4	4	1	1	1	1	2	1	1	2	4	4	2	1	2	4	4	4	1	4	1	1	1	4	3
278	1	2	1	4	4	1	2	2	1	3	1	3	2	4	4	2	1	3	4	4	4	4	2	3	4	4	3	4	4	1	2	1	2	4	4	2	4	4	2	1	1	2	1	1	1	2	2	4	4
279	2	3	1	1	4	4	1	4	3	1	1	2	1	1	2	1	4	2	3	3	4	1	1	3	4	3	4	1	1	1	4	4	2	1	1	3	1	2	1	1	1	3	1	1	3	4	4	3	4
280	2	1	4	2	1	2	4	4	1	2	3	1	2	1	1	1	1	2	1	4	4	4	1	4	3	4	1	3	4	1	3	1	2	4	2	1	3	2	1	1	1	1	4	2	1	3	1	1	1
281	4	2	1	3	2	1	1	1	1	4	2	1	3	1	3	4	1	4	4	4	4	4	1	1	1	3	4	2	4	2	1	1	4	4	1	1	4	4	4	4	1	4	1	4	1	1	4	4	2
282	4	4	1	4	3	4	4	1	1	2	1	3	2	4	2	2	2	2	4	1	1	4	1	2	3	3	1	3	1	4	4	1	2	1	4	2	4	4	3	4	3	1	4	3	2	1	4	2	4
283	2	1	3	1	1	1	3	1	4	2	4	1	1	1	2	4	4	2	1	4	1	4	2	4	4	1	3	2	3	4	1	4	4	1	1	4	3	1	3	4	4	1	3	4	1	3	3	4	2
284	2	2	4	1	2	4	4	4	1	1	4	4	3	4	4	2	3	1	1	4	4	4	2	1	2	4	3	1	4	1	1	3	4	1	4	4	4	4	3	3	4	3	3	4	4	4	3	1	3
285	2	4	1	2	3	4	3	3	4	2	3	1	3	1	1	2	1	4	2	4	1	2	2	2	2	3	1	4	4	4	4	4	2	4	1	4	4	4	1	1	1	4	1	1	3	4	1	2	1
286	1	1	1	2	2	3	2	4	2	4	2	1	4	1	3	1	2	4	2	1	1	1	1	3	1	1	4	4	2	1	4	4	1	1	1	4	4	1	1	3	1	3	3	2	1	1	2	3	1
287	4	1	4	4	2	2	2	1	3	4	3	1	4	3	2	1	2	2	2	3	1	1	2	1	2	3	3	1	1	3	2	3	1	1	1	2	3	4	4	1	4	1	4	4	2	1	3	2	3
288	3	3	1	1	1	2	2	4	1	1	1	1	2	4	2	1	1	4	3	1	4	1	4	1	4	1	2	1	3	1	4	2	3	1	1	2	3	2	1	2	3	1	3	2	2	4	1	2	3
289	1	2	2	4	4	4	4	1	1	4	1	1	2	2	4	1	3	2	1	1	2	1	1	3	4	4	3	2	4	3	1	1	2	1	1	2	4	1	2	3	4	2	1	2	3	1	1	4	3
290	2	3	3	1	1	1	1	2	2	3	4	4	4	4	2	1	1	2	1	2	4	1	4	2	1	2	4	2	2	3	4	1	1	1	2	1	1	4	1	3	1	2	3	2	1	1	2	1	1
291	4	1	2	1	2	2	2	1	2	4	2	1	1	2	1	1	1	2	3	2	1	3	1	2	3	4	2	1	4	2	3	1	4	4	3	3	4	3	2	3	4	1	2	4	4	4	2	2	1
292	2	1	1	4	2	1	3	2	4	4	1	2	2	3	1	1	4	2	1	1	2	4	4	3	4	2	1	3	4	1	1	4	1	1	1	1	1	2	1	4	4	2	1	1	1	3	4	2	1
293	4	4	2	1	2	1	1	1	1	1	1	1	4	3	2	1	4	3	1	1	1	4	2	2	1	4	1	1	1	4	3	1	2	1	1	1	1	4	1	1	4	4	3	1	3	1	1	2	1
294	3	4	1	1	1	2	3	1	3	4	4	1	4	4	1	1	2	4	4	1	2	3	2	2	2	4	2	4	4	1	1	4	2	1	4	2	1	4	4	1	1	4	2	1	1	1	4	2	4
295	3	1	1	3	1	1	2	1	1	2	4	3	4	2	2	1	1	3	4	2	3	4	4	3	1	4	1	1	1	3	2	1	4	1	1	1	3	3	3	1	1	1	2	4	1	4	4	1	1
296	2	3	2	1	1	2	1	2	2	2	3	1	2	2	4	1	1	1	1	3	1	4	1	4	2	4	1	4	4	4	1	4	3	3	4	2	3	4	4	4	4	4	4	4	1	1	4	2	3
297	4	1	4	1	1	1	2	1	3	1	1	2	2	2	2	3	4	4	1	1	3	4	4	3	1	4	4	1	4	3	2	2	1	2	2	1	2	3	2	1	3	1	3	1	1	2	3	1	4
298	1	1	3	1	4	1	3	4	1	2	1	4	2	1	4	1	4	2	2	1	2	4	4	1	1	4	1	3	4	1	2	2	4	1	2	1	2	1	2	4	4	2	1	3	1	3	4	4	2
299	2	3	1	2	4	3	1	1	1	1	4	1	4	4	4	2	2	4	1	1	4	1	1	1	2	4	2	4	1	4	2	4	1	4	4	3	2	1	3	2	2	1	3	1	1	1	1	3	4
300	1	1	1	1	1	1	2	3	1	3	2	4	2	2	4	4	4	4	1	3	4	4	3	1	2	3	1	2	2	4	2	3	4	4	4	4	4	4	1	1	1	3	2	1	2	2	2	2	1
301	1	1	4	1	4	2	4	4	4	1	4	4	1	1	1	2	1	2	2	4	1	4	4	3	4	3	1	3	2	4	4	2	4	1	2	4	4	1	3	1	1	1	2	2	3	2	3	2	1
302	2	1	4	1	3	3	1	1	3	3	3	3	2	1	1	1	1	3	3	3	2	1	4	2	3	1	4	3	3	1	2	4	4	1	1	1	1	1	1	2	1	4	4	1	3	1	4	4	2
303	3	1	1	3	2	2	4	4	1	4	3	2	1	1	4	2	2	1	1	2	1	3	4	1	1	1	4	1	4	3	1	1	1	2	3	1	4	4	3	3	1	1	4	4	4	1	3	4	4
304	1	3	1	4	4	4	4	4	1	2	1	4	2	1	1	2	1	1	4	1	4	1	4	4	2	1	1	4	3	2	1	4	4	1	4	3	2	3	1	1	2	4	1	3	1	3	3	1	1
305	1	3	1	2	1	4	3	2	4	2	1	4	1	4	4	4	1	4	2	2	4	1	1	2	4	2	2	2	4	4	4	3	4	2	3	4	2	1	1	2	2	4	2	4	4	2	4	1	4
306	1	1	1	2	1	1	1	1	1	2	4	4	3	1	4	4	1	3	1	4	3	1	1	1	2	1	1	2	1	1	2	1	1	4	4	4	1	1	1	1	3	4	1	1	1	3	1	1	1
307	4	1	4	2	3	1	2	2	3	2	4	3	2	1	3	4	2	2	2	2	1	4	1	4	2	1	2	3	1	4	4	1	4	2	2	4	4	3	4	1	4	4	1	4	2	2	4	4	2
308	4	4	4	2	1	3	2	2	1	1	1	3	1	1	2	4	1	3	2	4	4	1	4	4	2	1	1	2	1	1	3	1	3	2	3	1	3	1	3	1	2	1	3	1	4	1	1	1	2
309	4	2	2	2	4	1	2	3	4	1	4	4	2	3	4	1	1	1	2	2	1	2	4	4	1	4	1	1	1	1	1	2	2	3	1	4	2	2	3	2	1	4	1	4	4	3	4	4	4
310	1	3	1	2	3	4	1	2	1	3	3	4	2	1	1	3	1	4	1	4	4	2	1	1	3	2	1	4	4	4	1	2	1	1	2	1	2	1	2	1	1	2	1	4	1	1	1	1	2
311	2	1	3	1	1	1	2	3	3	2	4	4	1	4	4	2	3	4	2	2	3	1	4	4	2	1	1	2	4	4	1	4	4	4	3	4	1	2	2	4	4	1	4	4	3	1	1	2	4
312	4	4	3	1	4	4	1	4	3	1	1	1	2	1	1	1	1	1	2	4	4	1	2	4	4	4	2	4	4	4	1	1	1	2	1	1	2	1	1	1	4	1	4	1	3	1	1	3	4
313	2	1	4	1	1	4	2	3	1	2	1	3	2	1	1	3	3	1	2	4	4	1	1	1	4	4	1	1	1	3	2	1	4	2	1	3	1	3	1	4	4	1	2	1	4	2	3	2	4
314	2	4	4	4	1	4	1	3	1	2	3	4	1	1	4	1	1	2	3	3	1	1	2	4	2	2	3	1	3	1	2	2	3	4	4	4	1	1	4	4	1	1	1	2	2	1	2	2	4
315	3	3	3	4	1	2	3	3	1	1	3	3	1	1	3	1	3	1	1	1	3	1	2	1	1	1	4	1	4	4	4	2	1	4	2	3	4	1	4	4	2	4	2	1	2	2	1	3	4
316	1	2	1	1	1	3	1	3	4	1	2	1	1	2	1	1	1	4	2	1	4	4	2	4	3	1	2	1	4	1	4	1	4	1	1	1	1	3	1	1	3	1	4	4	4	2	2	1	2
317	1	1	4	3	4	3	1	1	4	1	2	2	4	3	1	1	2	1	1	4	1	4	4	1	4	2	1	2	3	1	1	3	2	3	3	3	4	2	1	4	1	4	4	2	4	4	1	1	2
318	2	2	4	4	2	1	4	2	3	4	1	3	1	2	2	1	2	3	1	2	4	4	2	1	3	3	3	1	4	4	2	1	1	1	3	3	1	2	1	4	2	1	3	1	2	1	1	4	2
319	3	3	1	4	2	3	4	1	1	3	3	4	1	2	4	1	2	1	4	3	1	1	1	1	1	2	4	4	4	3	4	4	1	4	1	4	4	2	4	1	2	2	2	1	1	2	3	3	4
320	1	3	1	4	1	3	1	2	1	4	2	1	4	2	1	1	2	4	1	2	4	4	1	1	1	3	2	4	1	4	4	2	1	4	2	1	1	2	4	4	4	4	1	2	2	4	1	1	4
321	4	1	1	2	4	4	1	3	1	3	1	2	4	2	4	1	3	4	1	1	3	1	2	2	1	2	3	4	1	2	3	1	1	4	1	1	1	2	2	4	1	4	4	2	1	1	4	2	2
322	3	3	4	4	2	1	4	2	1	1	2	1	2	2	2	1	2	1	1	4	4	4	1	1	2	3	4	1	4	4	4	1	2	1	2	4	1	3	3	2	2	3	2	2	1	1	3	1	1
323	1	4	2	2	1	3	4	2	1	4	1	1	1	2	1	2	3	1	3	2	1	1	2	1	1	4	4	1	2	1	2	2	3	2	4	4	4	1	4	3	1	2	2	1	4	2	4	1	4
324	4	2	1	1	1	3	4	1	1	1	2	4	4	2	1	1	4	1	3	4	2	2	2	1	4	1	1	1	2	4	1	1	3	4	2	4	4	1	1	4	4	1	3	4	1	3	2	4	4
325	3	4	3	2	3	4	4	1	4	4	3	3	2	2	1	4	4	1	3	4	3	4	1	1	3	1	1	4	4	4	2	2	1	2	1	1	4	4	3	1	1	1	1	1	3	2	3	1	4
326	2	4	3	1	4	2	2	2	2	4	1	1	2	1	4	4	3	3	1	4	4	4	1	4	4	3	3	1	4	4	3	1	1	1	1	1	4	1	1	3	2	1	4	4	4	1	2	1	1
327	1	4	4	4	1	4	2	4	1	4	1	1	1	1	3	1	4	4	2	1	4	4	2	1	4	2	3	4	4	1	4	1	1	3	1	2	2	3	2	1	4	4	1	4	3	3	2	1	4
328	4	4	4	4	1	1	1	2	1	4	4	3	1	1	1	3	2	1	1	4	4	1	1	3	2	4	1	4	2	4	1	4	4	1	1	3	2	1	1	3	4	1	4	2	1	4	2	1	3
329	1	2	1	1	4	4	3	1	1	1	3	2	2	4	4	1	3	4	1	3	2	4	4	1	4	4	1	3	2	2	2	2	3	2	1	4	1	1	1	1	2	4	1	4	3	2	2	1	4
330	3	2	1	3	1	3	1	1	4	1	3	1	2	2	4	1	2	1	1	2	4	1	3	3	1	2	4	4	2	1	1	1	1	3	1	2	4	1	1	1	1	1	2	4	1	4	4	4	1
331	4	3	1	1	1	1	1	1	4	1	1	4	2	4	4	2	4	4	4	2	2	4	3	1	1	2	3	2	2	4	4	2	1	3	4	4	4	1	2	4	4	3	4	2	1	3	1	1	1
332	4	3	3	1	1	2	4	2	2	2	2	4	4	2	3	2	4	4	2	2	1	2	4	4	4	4	4	1	4	1	4	1	3	4	1	1	3	4	4	1	1	1	3	4	4	2	1	1	1
333	1	2	3	2	3	2	3	1	1	1	2	3	4	1	1	1	2	4	4	2	3	4	1	4	1	3	1	2	2	1	2	4	4	2	3	4	4	4	2	2	4	4	4	2	4	2	4	4	4
334	4	1	4	3	1	1	1	2	2	1	2	1	1	3	1	4	1	1	1	2	1	4	2	4	3	2	1	4	1	4	4	1	2	4	4	4	3	1	1	3	4	1	3	1	1	3	1	1	1
335	1	2	1	1	4	4	1	3	1	1	2	4	1	3	1	1	1	3	1	2	3	4	3	1	1	3	1	1	4	3	4	1	4	2	2	2	1	1	4	4	2	4	1	1	2	3	3	1	4
336	1	2	1	1	1	1	4	3	1	3	3	3	2	4	4	4	2	4	3	2	1	1	2	1	4	4	4	2	3	1	1	2	3	1	2	1	1	3	4	3	2	1	1	3	2	1	1	4	1
337	1	1	4	2	2	1	2	4	1	3	1	1	3	1	1	2	3	1	1	3	4	2	3	3	4	1	1	4	4	4	1	2	1	4	2	1	3	2	2	1	2	2	4	2	3	4	2	1	3
338	1	3	1	1	2	1	1	1	2	1	4	3	4	1	1	3	1	1	4	1	1	1	2	1	1	4	3	1	2	1	1	4	2	1	4	1	4	4	2	1	4	2	1	2	4	1	4	1	4
339	4	3	4	3	4	1	1	1	2	3	4	2	1	2	1	1	2	3	3	4	1	4	1	2	1	1	3	1	1	3	4	1	4	4	4	2	3	4	1	1	4	3	2	1	3	4	4	1	1
340	1	1	1	4	3	1	4	3	2	3	1	2	1	4	1	4	2	4	4	4	2	1	2	1	1	2	4	1	4	3	1	1	1	2	4	2	1	4	2	1	4	2	4	2	4	1	4	2	4
341	1	1	4	4	4	1	1	4	1	1	1	4	1	4	1	1	3	1	2	2	3	4	3	1	1	4	1	1	2	2	1	2	4	4	1	1	3	4	3	2	4	1	4	1	2	2	4	1	3
342	1	4	2	1	3	4	1	4	1	2	2	3	1	1	2	4	1	2	3	4	1	1	2	1	4	2	2	4	4	3	1	2	1	1	2	4	3	2	3	1	2	2	1	1	2	1	3	2	3
343	1	2	4	4	3	3	4	4	1	4	2	1	2	3	3	4	4	4	1	4	4	4	1	4	1	3	2	1	2	1	3	2	2	3	1	1	2	4	3	1	1	1	3	1	4	3	4	1	4
344	4	4	3	3	4	1	2	3	1	1	1	2	1	1	2	4	4	1	4	3	1	3	1	4	3	2	2	3	4	1	4	4	2	1	1	3	1	1	3	3	4	1	4	4	2	1	2	4	4
345	4	1	3	3	2	1	3	1	3	4	1	3	1	2	1	1	2	3	1	4	1	2	4	2	1	4	2	1	1	2	4	1	3	4	2	1	1	1	1	1	2	1	4	1	3	2	3	4	4
346	1	1	2	2	3	1	4	4	1	4	2	1	2	3	2	2	1	2	1	2	2	2	3	4	1	3	4	3	4	1	1	1	1	4	1	2	3	2	1	1	1	2	3	1	1	4	3	3	2
347	2	4	1	4	2	4	3	4	1	1	1	2	3	4	3	1	1	4	3	2	4	4	2	3	2	4	2	4	1	2	3	4	3	2	4	1	3	1	2	1	1	2	3	2	2	2	3	1	2
348	1	1	2	3	4	2	2	1	3	4	3	2	1	4	1	2	4	2	3	1	4	4	2	2	4	1	2	3	4	3	1	1	1	1	2	1	1	4	2	2	3	4	4	1	3	1	2	1	4
349	2	2	3	1	1	2	3	4	1	3	4	1	1	1	2	1	4	1	3	1	3	2	4	1	3	1	1	2	1	2	1	3	1	3	1	3	1	3	1	2	1	3	1	4	3	4	1	2	1
350	1	2	1	1	1	1	4	1	2	1	3	2	1	1	3	3	2	4	4	3	1	1	2	4	3	2	1	2	3	2	2	4	4	2	3	2	4	4	2	2	1	3	1	2	2	3	2	3	3
351	4	4	2	2	4	2	4	2	1	1	4	1	2	4	2	3	1	1	1	1	2	1	1	1	1	3	1	4	3	1	1	3	4	2	4	3	2	4	4	2	4	1	1	2	3	4	4	1	4
352	1	4	2	1	1	2	1	4	2	1	4	4	4	2	3	3	4	1	2	4	1	3	1	1	3	2	1	2	1	2	4	2	3	2	4	1	1	1	2	1	4	2	1	4	2	2	3	1	3
353	4	1	3	3	1	3	1	1	1	4	2	1	3	4	4	1	4	3	2	4	2	1	2	4	2	2	2	1	2	1	1	1	4	1	4	1	1	1	3	2	4	1	1	1	1	2	1	1	1
354	3	4	3	2	1	3	3	4	4	1	2	3	1	4	2	4	3	2	4	4	1	1	1	3	4	2	3	4	4	3	4	4	4	4	4	1	4	1	3	3	1	1	1	1	4	4	3	4	4
355	1	3	2	4	1	1	1	1	3	4	3	2	4	1	1	1	1	1	2	2	1	2	4	1	2	4	4	4	1	1	1	4	2	2	1	4	4	4	1	4	1	3	1	3	1	4	4	2	4
356	1	1	1	2	1	3	2	2	1	2	1	1	1	4	3	2	1	4	1	1	2	3	1	2	1	1	1	2	4	1	1	4	4	2	1	4	2	3	2	1	4	4	2	1	3	2	1	1	4
357	1	4	2	2	4	1	3	3	1	3	2	4	4	3	1	1	2	1	4	4	2	1	1	3	2	1	3	1	1	2	1	1	4	1	3	3	2	1	1	1	4	4	2	1	1	2	1	2	4
358	1	4	4	4	3	4	1	1	1	3	2	4	2	1	4	1	1	1	3	1	1	1	4	4	2	4	3	1	1	1	4	4	2	3	1	1	2	1	3	4	3	4	2	4	4	1	1	1	2
359	1	4	4	3	1	1	1	1	1	2	1	1	3	4	3	2	1	1	2	1	1	4	4	1	1	1	2	1	1	4	3	1	1	1	1	4	4	3	1	2	1	2	4	2	2	2	1	2	1
360	2	1	1	1	3	1	3	1	1	3	4	4	1	1	4	1	1	3	2	3	1	2	4	4	1	1	2	4	4	1	2	3	2	2	4	4	2	3	4	1	1	1	2	1	1	2	3	1	1
361	2	1	3	1	4	4	3	4	1	2	3	1	4	4	3	1	4	3	1	1	4	1	1	1	2	1	4	2	1	1	3	4	2	2	1	1	4	4	1	2	4	1	2	1	3	2	1	3	2
362	2	2	4	4	4	1	2	1	4	2	1	1	2	3	2	1	4	4	1	1	1	1	3	2	3	4	4	1	1	1	2	1	2	4	3	4	1	1	1	3	3	4	4	1	4	4	4	1	4
363	1	1	2	3	3	4	2	4	1	2	2	4	1	1	1	1	3	1	3	3	1	3	1	1	2	2	3	2	2	1	2	2	3	1	1	4	3	3	2	2	1	3	4	3	1	2	2	4	2
364	1	2	2	4	4	4	2	1	3	1	1	3	1	4	2	1	2	4	2	4	3	2	3	4	2	1	1	3	2	4	1	1	3	2	1	1	4	4	2	4	1	4	4	4	2	1	1	3	2
365	4	4	3	2	1	1	1	1	1	4	4	1	2	4	4	1	1	4	3	1	1	1	1	4	4	1	1	1	3	1	1	1	2	1	2	1	2	1	2	2	4	1	4	1	1	2	4	1	4
366	4	4	1	3	4	1	1	1	1	3	1	1	2	4	1	1	4	3	1	1	1	4	3	1	4	4	3	3	1	2	1	1	2	4	1	4	4	1	2	3	2	3	3	4	1	4	2	1	4
367	4	3	2	1	1	1	1	2	1	1	1	4	4	2	3	2	4	4	4	3	2	3	4	4	3	1	4	4	4	2	3	1	2	1	1	2	4	1	2	1	4	1	2	3	1	3	1	4	4
368	3	2	2	2	1	2	1	3	1	3	4	4	4	2	1	3	1	4	4	3	3	3	1	2	3	1	4	4	3	2	4	4	4	1	4	1	2	3	2	2	1	2	1	4	2	3	1	3	1
369	1	2	2	2	1	2	1	1	1	1	1	1	4	3	3	3	1	1	3	4	2	1	4	1	4	3	4	4	1	2	1	1	1	3	4	1	1	1	1	1	1	3	2	4	2	1	2	2	3
370	1	1	1	4	4	2	3	4	1	1	1	2	2	4	1	3	1	4	3	4	1	4	3	1	3	1	2	1	4	2	1	2	2	3	4	4	4	1	4	4	1	1	2	4	2	2	4	4	1
371	1	1	2	2	3	2	1	1	3	1	1	2	4	1	3	2	4	3	1	1	3	1	4	2	2	4	4	4	2	2	3	1	3	1	3	2	3	4	1	1	3	1	1	1	2	4	4	2	1
372	4	1	2	1	2	2	3	4	4	4	1	1	4	2	2	2	1	2	3	4	1	1	1	3	4	4	1	3	4	2	4	4	1	1	4	2	3	2	2	1	3	1	4	3	1	3	4	1	1
373	4	1	3	1	1	4	3	1	2	3	1	1	4	3	2	1	3	1	1	1	4	4	4	1	1	3	2	1	4	2	1	1	2	1	3	4	4	1	2	1	1	3	3	1	1	4	2	2	4
374	1	4	3	3	1	3	4	4	2	1	4	2	3	4	2	2	4	1	1	1	4	4	1	3	2	4	2	2	1	2	1	4	2	3	1	4	3	1	1	3	4	1	1	3	4	4	4	1	3
375	1	1	4	4	1	2	2	3	2	1	4	2	1	3	1	4	3	1	4	3	2	4	4	1	1	1	2	2	4	2	3	2	4	4	4	2	2	3	2	1	1	2	3	4	3	4	1	2	2
376	4	1	3	2	4	1	3	4	1	1	3	1	1	2	4	4	1	2	1	1	2	3	3	2	2	3	1	3	1	2	3	4	1	4	4	3	4	1	2	3	4	1	1	1	1	1	1	2	2
377	4	1	1	4	3	4	4	2	1	1	1	3	2	4	2	1	4	4	4	3	4	4	3	4	4	1	2	1	1	2	4	1	2	3	2	3	2	4	2	1	3	2	3	1	4	3	1	1	3
378	3	1	4	4	1	4	1	3	1	2	4	2	1	4	1	1	2	3	1	3	4	1	4	2	4	1	2	3	4	4	1	4	4	4	1	4	1	4	2	1	4	2	1	1	4	3	4	1	1
379	4	3	1	3	4	1	1	1	2	2	4	4	3	4	2	2	1	1	2	3	4	4	1	2	1	1	1	4	2	4	1	1	4	2	2	2	1	2	2	4	1	2	4	2	1	3	2	4	1
380	1	4	3	2	1	1	3	2	4	4	4	4	2	1	1	2	1	4	2	3	1	3	1	1	2	1	3	1	1	3	2	2	1	3	1	4	2	1	1	4	1	4	3	1	1	2	4	2	2
381	3	3	1	3	2	4	2	1	4	2	2	1	4	4	1	2	1	1	2	4	2	4	3	1	2	1	1	2	1	1	3	2	1	4	4	3	1	3	4	2	1	1	4	4	1	4	3	4	1
382	3	2	3	3	2	4	1	1	4	4	4	1	1	4	3	2	3	4	1	4	4	1	1	1	3	4	4	2	4	4	2	1	1	2	1	3	1	1	2	3	1	1	2	4	1	2	1	1	3
383	1	2	3	2	3	4	2	1	3	2	1	2	3	1	1	1	1	1	1	2	4	4	4	1	4	3	4	2	1	4	1	4	2	1	1	1	2	4	1	4	3	1	2	1	1	4	4	1	1
384	1	1	1	1	1	2	3	2	4	2	1	1	1	4	4	1	1	1	2	2	2	4	1	4	1	2	4	2	1	4	1	4	2	1	1	1	1	1	1	2	1	3	2	1	2	3	4	4	1
385	2	1	2	2	2	4	2	4	4	1	1	2	4	1	1	4	2	2	1	3	2	3	1	1	1	1	2	1	3	2	4	3	1	1	1	1	4	2	1	4	4	1	1	4	2	2	1	3	4
386	1	4	4	3	2	4	3	4	1	1	3	2	1	4	2	1	2	3	1	1	1	4	3	2	1	4	4	1	4	3	4	4	1	4	4	2	1	1	2	1	1	4	1	4	1	1	1	1	2
387	1	4	4	1	4	4	2	4	1	1	4	3	1	2	1	1	2	4	4	4	2	1	4	2	1	3	1	1	1	2	1	1	2	4	2	3	3	2	4	3	2	2	2	4	2	4	4	1	1
388	3	4	2	1	1	4	2	4	1	4	3	1	1	2	4	4	4	2	2	4	1	3	1	1	3	3	2	2	3	1	1	4	1	4	3	4	3	1	2	3	1	3	2	3	1	3	2	1	4
389	2	4	4	1	4	1	3	3	4	1	4	2	4	1	1	3	4	2	1	3	1	4	1	3	3	4	1	2	4	1	2	4	2	3	4	4	1	4	2	3	1	4	1	4	4	4	1	4	4
390	1	1	4	4	1	1	2	3	4	2	2	2	2	3	1	1	2	3	2	1	4	1	4	2	4	4	4	1	1	4	3	3	2	4	4	4	2	1	4	2	1	2	4	4	4	3	3	2	3
391	1	4	4	2	2	1	2	1	2	2	4	4	2	1	1	2	4	3	2	4	1	2	2	1	1	3	1	4	1	4	3	3	3	1	1	1	2	1	1	4	1	3	2	1	2	3	2	4	4
392	2	1	1	1	3	1	1	4	4	1	1	1	2	2	2	4	4	4	1	4	2	2	1	3	1	3	1	3	3	4	1	3	1	4	3	1	1	2	4	2	1	2	1	3	1	3	4	3	1
393	1	4	2	1	2	3	1	1	1	2	1	3	4	4	4	2	1	3	3	2	1	1	1	3	3	4	1	4	1	4	1	3	2	3	3	2	4	1	3	3	1	3	1	4	1	3	3	1	1
394	1	3	4	4	4	1	4	4	4	1	1	4	4	1	3	2	1	2	2	2	4	1	1	1	1	3	2	4	1	3	2	1	1	2	4	4	2	4	1	2	2	3	2	1	1	3	3	2	2
395	2	2	1	3	1	1	3	1	4	2	1	1	1	4	3	1	1	4	4	4	1	1	3	4	1	2	1	4	4	2	1	2	2	2	4	2	3	2	1	3	3	4	1	4	4	2	2	3	1
396	4	2	2	4	1	1	4	4	2	2	2	1	3	4	4	1	2	4	1	1	1	1	2	1	2	4	4	2	2	1	1	1	1	4	4	1	3	2	1	2	3	2	1	2	1	3	1	4	2
397	3	1	1	1	3	2	1	2	2	4	1	4	1	2	3	1	1	1	2	1	3	1	1	3	4	2	3	4	1	1	2	1	4	4	3	1	3	1	1	4	1	3	1	1	4	3	1	4	4
398	1	2	4	4	2	1	4	1	3	3	2	2	1	4	1	4	3	4	4	1	2	1	2	1	1	1	2	4	2	4	1	1	3	1	1	4	2	2	1	3	4	4	4	1	1	1	2	1	3
399	4	2	2	4	2	4	4	1	4	4	1	1	4	1	4	4	2	2	4	1	2	4	2	1	1	4	1	3	2	3	1	1	4	1	4	1	4	2	4	3	1	1	4	4	1	4	2	2	4
400	4	2	3	1	1	3	1	2	2	4	2	3	4	2	2	1	2	2	4	1	2	4	1	2	1	2	3	3	1	1	1	1	1	2	1	4	1	3	3	2	4	2	2	4	3	1	4	1	3
401	3	2	2	4	1	1	2	4	2	2	3	1	3	1	3	4	1	3	4	1	1	1	2	2	1	3	1	1	3	1	4	2	3	4	3	1	1	3	3	4	4	4	4	4	2	2	2	1	2
402	3	2	3	4	2	2	1	3	2	1	2	3	1	4	4	3	4	4	4	1	1	4	1	1	2	4	1	4	4	4	4	4	3	1	4	2	1	2	2	4	2	2	4	4	1	1	2	1	4
403	1	2	4	4	2	1	1	3	2	2	4	1	3	4	4	1	4	4	4	1	1	3	1	1	1	2	4	1	4	1	4	1	1	3	1	1	1	4	4	1	1	1	1	1	2	4	1	1	3
404	1	1	1	1	3	1	1	4	4	2	2	1	3	2	2	4	1	2	2	2	4	4	4	4	4	2	1	4	4	2	3	2	4	4	3	1	2	1	1	1	2	1	3	2	3	4	2	4	4
405	3	2	4	4	2	4	2	2	2	4	2	1	1	1	3	1	1	1	3	2	4	3	1	3	4	1	1	3	1	1	1	2	1	1	1	3	2	1	3	3	1	3	2	1	2	3	1	4	2
406	3	2	2	3	1	4	3	1	3	2	4	4	2	3	1	4	2	4	4	4	1	4	1	2	4	3	1	1	2	3	1	3	2	4	1	1	4	1	2	1	2	1	4	2	1	2	2	3	1
407	4	3	1	1	4	4	4	4	4	1	2	2	3	4	4	3	2	4	4	4	4	1	1	1	4	1	1	3	2	1	1	1	4	1	2	1	1	1	4	4	2	1	4	4	1	4	4	1	4
408	1	1	2	4	3	2	1	1	4	4	2	1	4	1	3	1	3	1	1	2	1	1	2	4	2	1	4	4	1	3	4	2	1	3	1	4	1	2	1	4	3	1	2	4	1	3	1	3	4
409	3	1	4	4	3	2	2	3	4	4	2	4	4	4	4	4	1	1	1	4	1	3	1	2	1	3	1	4	1	1	3	1	3	1	4	4	1	3	1	1	1	2	2	1	2	4	2	4	1
410	1	2	2	1	4	1	1	1	4	1	4	1	4	4	2	4	3	2	3	4	3	4	3	3	1	1	1	4	3	2	3	4	2	1	4	1	1	2	2	1	4	4	4	1	2	3	4	1	1
411	4	3	2	1	1	2	1	1	2	3	1	1	3	2	3	4	4	4	4	1	2	2	4	1	2	4	4	4	1	2	3	1	2	1	2	2	2	4	2	2	1	3	1	4	1	3	4	1	4
412	4	4	2	3	4	2	1	1	1	4	3	1	4	4	3	1	1	2	2	3	2	2	4	1	1	1	1	1	1	2	1	4	4	1	4	1	2	3	3	2	4	1	1	3	4	3	4	2	4
413	4	3	1	1	2	4	4	2	1	3	2	3	4	4	2	1	4	2	4	3	2	4	4	3	3	2	2	2	1	2	1	4	1	1	1	2	2	4	3	1	1	4	4	1	2	3	1	4	4
414	4	4	1	1	1	3	1	1	4	4	3	1	1	1	3	1	2	4	4	1	3	2	4	2	4	4	4	2	2	1	4	4	4	2	2	2	1	1	1	3	2	1	1	1	1	1	1	3	2
415	1	4	3	1	3	2	2	4	2	4	1	4	4	3	2	3	1	4	1	4	2	4	1	2	4	4	1	4	3	2	1	1	2	1	2	3	1	3	2	1	1	4	2	2	4	3	1	4	4
416	1	4	1	1	3	1	1	1	1	4	3	2	1	1	1	4	3	1	3	1	2	3	2	1	1	1	2	4	4	1	1	2	4	4	3	1	1	4	1	2	4	2	3	1	2	1	3	2	2
417	1	4	4	4	1	3	3	1	1	1	1	2	1	1	4	2	2	3	4	4	1	1	3	3	3	4	1	2	3	2	3	1	4	4	2	2	3	4	3	3	1	2	4	4	2	4	4	2	1
418	4	2	1	1	3	2	3	4	4	1	4	2	1	1	2	1	4	1	2	4	4	1	4	2	1	1	1	1	3	3	2	1	1	3	4	1	1	1	1	1	1	1	3	1	1	3	4	2	3
419	1	4	4	4	1	1	2	4	1	4	2	4	1	1	4	4	1	1	3	2	1	2	2	2	3	1	4	4	1	2	3	3	3	4	3	4	1	4	4	4	4	4	4	4	2	4	1	3	1
420	1	1	3	2	1	2	2	4	1	4	4	4	1	1	4	1	4	2	1	3	4	2	1	1	1	3	1	1	3	4	4	4	4	1	1	4	3	3	1	1	4	4	1	3	1	4	3	1	4
421	1	1	4	2	1	1	2	1	1	2	4	2	1	1	1	2	3	1	1	1	1	2	3	1	1	3	1	4	4	4	1	4	2	4	4	3	2	1	4	1	1	1	1	3	3	2	3	4	1
422	1	3	4	2	1	1	3	1	1	2	1	1	2	1	4	1	1	4	1	1	1	2	2	3	1	2	1	1	1	1	3	1	1	1	3	2	1	4	4	4	3	1	2	2	1	4	4	4	1
423	1	1	4	2	3	4	4	4	1	4	4	1	2	1	1	3	2	4	2	1	3	1	3	1	2	4	2	2	3	1	1	4	4	2	4	1	2	1	3	4	4	4	4	2	2	2	1	1	4
424	4	1	4	3	4	1	2	2	4	1	1	1	1	2	4	2	3	1	3	3	4	1	1	1	1	2	1	2	1	1	2	1	3	1	4	4	2	1	1	2	3	2	2	1	1	1	4	3	1
425	2	1	1	1	2	1	2	1	1	1	1	3	2	1	3	1	3	2	4	4	1	1	1	4	3	4	1	4	4	1	3	1	2	2	2	4	2	3	2	4	4	2	2	1	3	2	4	1	1
426	2	2	4	4	4	4	4	4	3	1	1	2	3	1	2	1	1	1	4	3	1	3	2	4	3	4	1	4	4	3	4	2	2	1	3	1	3	1	2	1	4	2	1	1	3	3	1	1	2
427	2	3	3	1	1	1	2	1	1	2	1	3	2	1	2	1	1	1	2	1	2	2	2	3	2	3	2	1	1	1	2	3	4	2	2	4	1	4	3	2	1	2	1	4	2	1	4	2	1
428	1	1	1	2	1	1	1	4	3	1	4	2	1	3	3	2	4	1	2	3	1	3	3	4	4	1	4	4	1	2	1	3	4	1	4	4	3	2	2	1	1	1	4	1	1	2	2	3	1
429	2	4	4	1	3	1	4	1	2	2	4	4	1	4	1	4	2	1	2	4	1	1	4	2	1	3	2	1	2	3	4	1	1	4	2	1	2	3	1	4	2	3	4	1	3	3	4	2	3
430	1	3	4	2	2	1	4	4	1	4	4	2	2	3	2	3	4	1	2	1	3	1	1	2	3	1	4	4	2	1	4	4	2	1	3	3	1	1	1	2	1	2	1	3	1	4	4	2	3
431	3	4	3	1	1	4	1	4	1	1	4	2	3	2	2	4	4	2	3	4	3	1	1	2	3	4	2	2	4	1	1	1	4	3	1	3	4	1	1	1	1	3	2	4	4	4	4	2	4
432	1	1	1	2	1	2	1	1	3	1	4	4	1	3	1	4	4	1	4	4	3	2	4	2	2	4	3	1	1	2	1	1	2	1	4	2	1	1	4	1	3	2	1	1	1	2	1	1	4
433	1	2	3	4	1	2	3	4	1	1	1	1	1	3	1	1	1	3	2	4	1	1	1	1	2	1	2	1	1	1	4	1	3	1	1	1	1	1	3	1	1	2	2	2	1	3	4	3	2
434	1	3	1	2	3	4	4	1	1	1	1	1	3	1	1	2	4	3	1	4	1	1	1	2	2	1	2	2	4	4	1	2	2	3	1	4	2	2	1	1	1	1	2	1	1	4	4	4	4
435	4	1	3	1	2	3	4	1	4	1	1	4	3	1	2	4	2	1	4	4	4	4	1	1	1	1	2	2	1	1	4	1	4	4	1	2	1	1	3	4	2	3	4	3	1	1	3	2	4
436	4	2	1	4	1	4	1	3	3	2	2	1	3	2	1	1	1	4	3	1	1	2	1	3	1	2	1	1	2	4	4	1	3	1	2	3	1	1	1	3	1	4	1	1	2	1	2	1	3
437	2	3	4	1	1	3	2	3	2	1	2	3	4	1	1	1	4	3	2	1	4	2	2	3	4	3	1	1	3	2	4	4	2	2	3	2	1	2	1	1	3	1	4	1	1	1	2	4	4
438	1	2	1	3	2	3	4	1	2	3	1	1	1	2	4	1	1	1	1	3	1	1	2	4	3	1	4	1	4	3	2	4	4	4	2	4	4	1	1	1	2	3	1	2	1	1	3	4	1
439	1	3	2	4	1	1	1	1	1	1	2	4	4	2	1	1	1	4	3	2	1	3	2	2	3	2	1	3	2	3	1	1	2	3	2	2	1	4	4	1	1	1	1	1	2	1	1	1	4
440	4	1	1	1	2	3	2	1	4	2	4	4	1	2	3	4	2	2	4	4	2	2	3	2	3	1	1	1	3	1	3	1	3	4	2	4	4	1	1	1	4	4	1	2	1	4	4	4	4
441	1	1	4	2	4	3	2	1	1	1	1	4	2	3	1	1	2	4	1	2	3	1	4	4	2	1	3	4	2	3	1	2	2	4	1	1	1	1	2	1	2	3	1	4	4	1	2	1	4
442	1	1	3	1	1	4	2	2	1	4	2	2	3	1	4	3	2	3	1	4	3	1	1	1	4	1	4	4	1	2	1	1	3	4	4	4	3	2	2	4	1	3	4	1	4	3	4	4	4
443	3	1	1	1	2	2	4	4	4	1	1	4	2	1	4	4	2	3	4	1	2	4	1	4	1	3	1	1	2	3	1	4	4	1	1	4	1	3	3	1	2	4	1	1	4	4	2	3	4
444	2	2	3	1	1	4	4	1	4	2	2	3	1	2	4	1	3	4	4	1	1	4	2	3	3	2	4	4	2	2	4	2	4	1	4	4	1	2	2	4	2	2	4	2	2	4	2	4	4
445	4	2	2	4	2	3	1	4	4	3	4	3	4	2	4	1	2	3	4	2	2	4	2	4	4	2	2	1	2	3	2	2	4	4	2	2	3	4	4	3	2	2	4	2	3	1	1	4	2
446	1	3	4	1	1	1	1	1	4	2	2	4	1	1	1	1	2	1	4	2	2	1	1	3	2	4	4	1	2	3	1	2	4	1	1	3	1	1	1	1	2	1	1	2	4	4	3	1	1
447	4	2	3	2	1	2	3	2	1	4	3	1	2	4	4	1	1	1	1	1	3	4	1	3	1	4	2	2	3	1	1	2	2	3	1	4	4	2	4	1	1	1	1	2	1	2	1	1	4
448	3	4	4	4	1	1	4	2	3	2	1	4	2	4	3	1	2	3	2	2	2	4	1	4	3	1	2	1	2	2	3	2	4	4	1	3	1	1	2	4	2	3	2	1	4	2	4	3	4
449	1	4	4	3	4	4	1	4	3	3	2	1	1	2	4	1	4	3	4	1	4	2	3	4	2	2	4	4	2	1	1	2	3	1	1	1	3	2	3	1	3	2	3	2	1	1	4	4	4
450	4	1	1	1	3	1	4	4	3	3	2	1	1	1	3	1	2	3	4	1	1	2	1	1	1	2	3	1	4	4	4	2	1	1	2	3	1	4	4	2	1	1	4	1	2	3	1	4	1
451	3	4	4	3	2	2	1	2	1	4	4	4	1	4	4	2	1	1	3	2	3	4	2	3	1	2	2	1	3	2	1	4	4	4	2	2	3	2	1	3	2	2	1	4	4	1	2	4	4
452	4	3	1	1	4	4	1	1	4	2	3	3	2	4	4	2	4	4	3	1	1	1	4	4	4	2	4	2	4	3	4	3	1	1	2	2	1	3	4	1	3	1	2	1	1	3	1	4	2
453	3	3	1	1	1	1	4	4	2	2	2	3	4	1	1	4	1	2	4	2	4	1	2	3	4	2	2	4	3	1	2	1	1	4	2	3	4	1	4	4	1	1	1	2	3	4	4	4	4
454	4	1	3	1	1	3	4	1	1	3	4	4	1	3	3	4	1	1	2	1	4	4	2	2	4	3	1	2	1	4	1	4	4	4	2	2	3	1	1	4	2	4	1	4	4	4	2	3	4
455	4	4	4	1	1	4	2	1	4	4	2	3	4	4	4	4	2	3	4	3	1	1	1	1	3	1	2	4	4	3	4	1	1	3	1	4	4	4	4	4	2	1	3	4	2	2	4	4	1
456	4	4	3	4	3	1	1	4	4	4	1	2	1	2	3	1	4	2	2	4	3	1	2	1	1	3	1	1	2	4	1	2	2	1	3	1	1	4	3	1	3	1	1	2	2	2	4	4	3
457	1	1	2	4	4	1	3	2	4	4	3	1	1	2	1	2	1	1	4	2	2	4	3	3	4	1	3	4	1	4	4	1	4	2	3	1	1	4	4	1	1	4	3	2	2	4	1	1	3
458	1	4	4	1	2	4	1	2	3	1	4	4	4	2	2	3	1	3	4	2	3	1	1	4	2	2	3	4	3	3	4	1	4	1	2	3	4	1	2	4	1	1	2	4	4	2	4	4	1
459	4	1	1	4	3	4	1	2	3	4	2	2	1	4	4	4	1	4	3	2	3	4	1	1	1	3	4	1	4	4	3	2	1	2	1	3	1	3	1	3	3	3	1	2	3	4	1	4	1
460	4	2	2	3	2	4	4	1	4	2	2	2	4	1	4	4	4	4	1	2	2	3	2	2	4	2	4	1	4	4	4	4	2	2	2	3	4	4	4	1	1	4	2	2	3	4	3	3	2
461	1	1	2	4	1	2	4	2	4	2	3	4	4	1	3	1	1	1	4	2	4	2	4	4	4	2	2	4	4	4	2	1	2	3	4	4	1	4	4	4	2	2	3	2	4	3	1	4	3
462	1	1	2	4	4	4	4	2	4	4	1	2	1	1	3	1	4	3	1	1	2	4	3	4	1	2	4	4	1	3	4	2	2	1	2	3	4	1	4	2	3	1	1	4	4	2	4	4	1
463	3	2	2	4	4	3	2	1	4	4	4	3	1	2	3	1	3	3	4	1	4	4	4	4	1	2	3	2	2	4	1	1	4	4	2	3	1	2	4	1	1	4	4	2	2	3	2	3	1
464	3	3	4	1	2	4	4	4	1	4	4	4	1	4	2	2	1	1	1	1	3	1	1	1	3	2	1	2	1	1	4	4	4	3	1	2	1	1	1	3	1	3	4	1	4	4	1	3	4
465	3	2	2	4	2	4	4	1	1	1	1	3	2	2	3	2	2	4	4	4	3	4	2	2	4	2	3	2	1	4	4	3	1	1	2	2	4	2	4	1	2	4	4	2	2	3	4	2	2
466	2	4	2	2	2	2	3	1	1	1	1	4	3	3	1	1	4	3	4	1	3	3	4	4	1	3	1	1	3	3	2	1	4	1	1	4	2	3	3	4	1	4	1	4	4	1	3	1	1
467	1	1	4	1	4	4	3	1	4	2	3	1	1	2	4	4	4	4	1	2	2	4	2	4	4	4	4	2	2	4	1	1	4	1	2	2	4	1	4	3	1	4	3	1	3	1	1	1	3
468	3	1	4	1	3	1	1	2	2	4	4	4	2	4	2	2	1	3	2	4	4	1	1	4	4	1	3	1	1	4	4	2	3	2	4	4	3	3	1	1	2	3	3	1	4	1	2	2	1
469	3	2	4	2	2	3	1	2	4	3	3	1	1	1	4	3	1	4	1	2	4	4	2	2	4	4	4	2	4	4	3	1	3	4	2	3	4	4	4	1	1	4	4	3	1	2	4	4	2
470	3	4	4	3	4	3	2	2	2	4	2	3	4	4	2	2	2	1	2	1	3	4	1	4	4	1	1	1	1	3	4	1	3	2	2	4	4	1	3	3	1	1	4	2	4	1	3	4	4
471	2	3	1	1	4	1	3	1	4	2	3	1	1	4	3	1	2	4	4	4	2	2	2	1	2	4	3	1	1	4	3	1	4	3	2	2	3	4	4	4	4	4	1	1	3	4	2	2	3
472	1	1	3	1	3	4	4	4	3	4	1	4	2	4	4	4	2	2	4	1	3	1	1	2	4	4	2	2	4	3	1	3	1	2	1	4	1	4	2	2	1	2	4	1	3	1	1	4	3
473	4	1	2	3	1	2	4	1	4	4	4	2	2	1	1	3	1	2	4	2	4	4	1	3	1	1	2	4	4	2	2	4	4	4	1	2	4	3	2	4	2	4	4	2	3	4	4	3	2
474	1	1	1	1	1	4	2	2	2	1	3	1	1	2	3	1	3	4	1	1	1	3	4	4	4	1	4	4	1	4	3	1	3	1	1	1	1	2	2	4	4	3	4	2	1	1	4	2	2
475	4	4	2	2	1	1	4	1	3	4	2	4	4	1	3	1	1	2	4	4	4	3	2	3	1	1	2	4	1	1	1	2	4	1	2	3	4	2	1	4	2	2	1	4	4	4	1	1	1
476	1	1	1	4	2	4	1	2	2	3	2	1	3	2	2	3	1	4	2	1	1	1	1	1	3	2	3	2	3	4	4	2	1	4	1	1	2	1	4	4	1	1	1	1	2	3	4	4	4
477	4	4	4	1	1	1	4	2	3	3	2	2	1	2	3	2	2	1	1	4	4	1	1	4	3	2	2	3	1	1	1	2	4	2	2	3	1	2	1	1	2	2	4	2	4	1	2	3	4
478	3	1	1	1	2	4	1	2	4	1	1	2	3	2	3	2	2	4	1	2	2	3	2	1	4	2	3	2	1	4	4	4	3	1	4	3	1	2	3	2	4	2	2	2	1	3	4	3	1
479	3	2	4	1	1	2	4	2	2	1	3	1	4	2	2	4	2	2	1	2	2	4	1	2	4	2	2	4	4	4	1	2	2	4	1	1	1	2	2	4	4	4	1	2	3	2	2	4	1
480	1	2	4	1	1	4	2	2	3	4	1	3	4	1	2	3	4	4	3	2	2	4	1	1	1	1	3	2	4	4	3	1	3	1	1	2	4	2	1	2	4	4	1	2	2	4	4	3	1
481	4	2	2	1	4	4	3	1	1	3	2	1	3	1	2	4	4	4	1	1	3	1	3	3	1	1	2	3	2	4	4	2	1	3	2	2	3	3	1	4	1	4	2	1	3	1	1	1	3
482	4	1	2	3	1	4	2	1	1	1	2	1	1	1	1	4	1	1	3	1	2	1	3	3	4	1	4	4	2	4	4	1	1	4	2	4	1	1	3	4	2	4	4	1	2	1	1	1	3
483	1	1	1	3	1	4	2	1	4	4	1	1	1	4	3	4	3	1	3	1	4	4	2	1	3	2	1	4	1	4	2	2	1	4	2	3	1	1	1	1	2	1	4	2	2	4	1	2	4
484	2	4	1	1	2	2	2	1	2	2	4	4	4	2	4	4	4	1	4	4	2	1	4	1	2	3	3	3	1	4	2	1	4	2	4	1	2	1	1	1	4	4	1	4	4	1	1	1	1
485	4	1	4	3	2	3	2	4	3	1	2	4	2	1	3	1	1	4	3	3	4	3	1	3	1	3	4	4	1	3	1	1	1	3	1	3	4	4	1	1	2	1	2	4	2	3	4	4	2
486	1	4	3	2	2	4	4	3	2	2	2	4	4	1	3	1	1	1	1	2	2	1	1	4	4	1	4	4	3	2	3	3	4	4	4	1	2	1	4	2	2	1	2	4	4	2	1	4	2
487	1	1	4	4	1	3	2	3	4	1	1	1	2	1	1	2	1	1	4	1	4	1	1	1	1	1	1	2	4	4	2	1	1	4	4	1	1	2	1	4	4	2	1	2	2	4	1	4	2
488	1	4	4	2	3	4	4	1	4	2	3	3	4	3	1	3	1	4	3	4	4	1	1	1	4	3	1	2	1	3	1	4	4	3	1	1	1	3	1	4	4	2	4	4	4	4	1	4	2
489	3	4	1	1	2	1	2	1	1	4	4	2	2	3	2	1	3	2	3	3	2	2	1	4	1	1	3	1	3	4	1	4	3	1	1	1	4	4	4	2	1	1	1	1	4	1	4	2	4
490	2	1	1	3	1	1	2	1	1	4	4	4	2	1	1	4	4	1	2	1	4	4	1	4	2	4	4	2	1	3	2	2	4	1	2	1	3	1	1	3	4	1	4	4	3	2	4	4	2
491	2	1	1	2	4	1	4	3	4	4	4	4	2	1	3	1	3	1	1	3	4	1	1	2	1	3	1	4	3	1	2	2	1	2	1	1	1	4	3	1	3	2	4	4	2	1	3	4	4
492	2	1	1	4	4	2	3	3	4	4	4	3	4	4	4	2	1	1	1	2	4	1	4	4	2	2	3	4	1	4	1	2	3	1	3	4	2	1	4	4	4	1	2	1	1	1	2	4	2
493	2	1	1	1	1	1	4	2	2	4	3	1	2	4	4	3	3	2	2	1	3	1	2	1	1	4	1	2	3	1	3	4	1	1	1	4	2	1	1	1	1	4	2	1	4	1	2	1	1
494	1	3	1	4	4	3	4	1	4	1	1	3	1	3	2	1	2	4	4	3	4	2	2	1	2	1	4	2	4	4	4	1	4	4	1	3	1	1	3	2	2	1	2	1	4	2	4	1	2
495	4	4	3	1	1	3	3	1	1	4	4	3	1	1	4	2	4	1	2	4	4	2	1	1	1	4	4	2	1	1	4	4	1	2	3	3	2	1	1	2	1	4	2	4	4	1	1	1	2
496	2	1	3	2	2	4	4	4	3	1	3	4	4	4	3	4	1	4	1	3	2	2	1	4	1	1	1	2	2	1	1	1	3	1	4	3	4	3	1	2	4	1	1	4	4	1	1	1	2
497	1	1	1	2	3	1	2	2	3	2	1	4	1	1	1	1	4	3	1	4	4	4	4	4	2	1	4	1	1	3	1	1	2	3	1	3	1	3	1	4	1	4	1	2	1	2	2	3	1
498	2	1	3	3	4	1	4	1	3	1	1	3	1	1	1	1	3	2	4	4	1	2	1	1	3	1	1	3	3	2	2	4	2	4	4	2	4	1	4	3	3	3	2	2	4	4	2	2	1
499	2	3	3	1	1	3	1	2	1	3	4	4	1	4	2	1	1	1	1	1	2	1	4	1	2	4	3	4	4	4	1	2	1	3	1	3	1	1	1	4	4	1	4	1	4	4	1	3	1
500	2	3	1	4	1	4	2	3	3	2	2	4	1	4	4	1	4	4	1	1	1	1	1	2	4	4	4	2	3	1	1	2	2	3	2	4	3	2	2	4	3	1	4	2	3	2	1	4	4
501	1	1	1	1	4	4	1	1	1	3	2	1	1	1	1	1	4	4	2	1	1	4	2	1	1	2	1	4	1	2	3	1	3	2	4	4	1	2	1	3	1	4	4	2	1	4	1	4	2
502	3	1	2	3	1	3	4	4	4	3	2	1	3	2	3	1	1	4	3	2	2	3	2	3	4	1	4	4	1	3	1	1	1	2	1	4	2	4	2	2	1	3	4	1	4	3	1	3	1
503	2	2	1	1	2	1	4	2	1	3	3	4	3	1	1	3	2	1	1	4	1	4	2	4	1	1	4	1	2	4	1	1	4	2	3	4	4	2	1	4	1	1	1	4	3	1	1	3	1
504	1	1	4	3	1	1	1	3	4	4	1	2	4	1	4	3	1	1	1	2	3	2	1	2	1	3	1	1	1	1	1	2	1	1	4	4	1	2	1	4	2	1	4	3	4	1	1	1	3
505	4	4	1	3	3	1	1	2	1	1	4	1	4	1	1	3	2	1	1	1	2	4	4	4	3	1	3	1	2	2	3	2	4	1	2	1	2	4	4	4	4	4	4	1	1	3	1	3	4
506	1	1	3	4	1	2	4	4	1	4	1	1	2	4	1	3	2	4	1	4	4	2	3	1	3	1	3	4	1	1	2	2	4	4	2	1	3	2	3	1	4	3	1	1	1	2	4	4	3
507	3	1	1	2	2	2	1	2	1	3	1	3	1	1	2	1	3	4	4	2	1	2	1	4	1	4	4	3	1	1	1	1	1	1	2	2	1	3	4	4	2	1	1	3	2	3	4	1	4
508	4	2	1	2	4	1	3	2	1	3	2	3	4	1	1	1	1	3	1	1	1	1	1	3	1	4	4	4	3	1	3	4	4	2	4	1	4	2	1	3	2	1	1	4	4	1	4	3	1
509	3	4	1	3	4	1	4	1	4	4	1	1	1	4	3	1	2	2	4	2	4	1	1	1	4	2	3	4	2	1	4	1	1	3	2	4	3	1	1	1	1	4	4	3	1	1	2	1	1
510	1	4	2	3	4	1	3	1	3	1	4	1	4	1	4	1	1	2	1	2	2	4	4	1	4	2	2	3	2	1	3	4	4	4	2	1	3	2	2	4	3	1	2	3	1	1	1	3	4
511	4	2	2	2	4	4	1	3	1	1	4	4	3	2	1	1	4	4	3	1	3	1	3	1	3	3	3	1	4	4	1	2	3	1	3	1	1	3	4	2	1	4	4	2	2	4	1	1	1
512	4	3	3	2	4	4	1	1	4	1	2	1	4	2	2	1	3	2	3	1	4	1	1	1	1	1	1	1	2	1	1	2	1	4	2	4	4	4	4	2	1	1	1	1	1	1	4	3	1
513	2	1	4	1	1	1	2	1	1	1	1	2	4	2	4	3	1	3	4	2	3	4	4	3	4	1	4	4	4	3	4	4	4	2	2	1	3	4	4	3	2	4	1	2	3	1	3	1	2
514	4	3	3	1	2	1	2	2	3	4	1	1	3	3	3	4	1	2	1	1	4	4	2	2	3	2	1	4	1	4	4	2	4	1	1	2	1	2	4	1	2	3	4	2	1	1	3	3	1
515	4	1	1	3	2	1	4	4	4	1	2	4	2	1	2	1	1	4	1	2	4	3	2	1	1	1	4	3	1	3	4	1	3	1	3	1	4	1	2	1	2	1	4	2	3	2	4	1	3
516	4	1	1	1	3	1	1	2	1	4	2	4	1	2	4	1	4	4	1	2	2	3	2	1	4	4	4	4	1	3	1	1	4	2	3	2	4	2	1	3	1	2	1	4	1	4	1	2	1
517	4	2	1	1	2	3	4	1	3	2	1	1	3	4	1	4	2	4	4	1	1	2	1	1	4	2	4	1	1	1	1	1	3	1	1	3	4	1	1	2	4	3	1	2	1	3	3	3	1
518	2	1	2	1	2	1	1	3	4	1	1	1	3	2	3	4	1	1	1	2	4	4	1	1	3	2	3	4	1	2	4	4	4	1	4	3	4	1	4	1	1	1	4	1	1	3	2	1	1
519	2	1	1	4	2	1	1	1	1	1	1	4	1	1	1	3	2	3	1	1	1	1	2	4	3	2	1	4	1	1	2	1	4	2	1	2	4	1	3	4	1	1	1	1	3	1	2	4	4
520	4	2	2	3	1	3	2	1	4	3	1	4	2	4	1	3	2	1	3	4	4	4	1	3	2	1	2	4	3	1	1	4	3	1	1	2	4	1	4	1	1	2	1	1	1	4	1	4	3
521	1	1	3	2	1	4	4	2	2	3	2	1	4	4	3	4	2	4	1	2	3	4	1	2	1	2	2	2	4	3	2	3	1	4	2	3	1	1	1	1	1	3	4	1	1	4	4	4	3
522	1	2	2	3	1	1	2	1	1	1	4	4	1	1	1	1	2	3	4	1	1	1	1	3	2	1	3	3	1	1	3	3	4	4	2	3	1	1	1	1	2	2	4	2	2	3	2	3	1
523	4	2	4	4	1	3	1	2	1	4	1	3	1	1	1	3	1	1	3	2	4	4	2	1	1	1	1	4	1	2	4	1	4	4	4	1	4	1	2	2	3	1	1	2	3	2	2	1	1
524	3	2	1	3	4	4	1	1	4	3	1	4	1	4	4	1	3	1	1	2	2	3	1	3	4	2	1	4	2	1	4	2	1	3	4	2	2	4	4	1	3	1	3	2	2	4	4	1	4
525	1	3	3	2	1	4	1	2	2	3	1	4	4	2	1	4	1	1	1	1	3	2	2	1	3	1	3	4	1	1	1	1	3	2	4	4	4	4	1	4	2	2	4	2	3	3	4	4	4
526	4	2	1	1	2	4	4	1	4	1	3	2	2	1	1	2	1	1	4	1	1	4	3	3	2	2	1	4	4	3	1	1	1	1	1	4	1	3	4	1	2	4	1	1	4	2	1	3	1
527	1	4	2	4	3	3	4	1	4	2	3	2	4	2	2	4	1	3	1	1	3	2	1	4	1	3	2	3	3	2	4	1	1	1	2	1	4	1	3	2	2	1	4	1	1	1	1	1	3
528	1	1	3	2	4	4	1	2	1	2	2	1	4	4	1	4	2	4	3	1	1	3	2	3	4	3	1	1	1	4	1	3	4	1	2	3	4	4	2	4	1	2	3	2	1	2	4	4	2
529	2	4	4	4	2	1	3	2	3	1	4	1	4	3	1	3	1	3	1	2	1	3	4	1	3	4	4	4	1	1	2	3	3	1	4	1	3	1	1	4	3	3	1	2	3	4	4	4	4
530	3	1	4	2	2	1	2	2	1	3	2	2	3	4	4	1	3	1	3	3	3	4	1	1	3	2	1	1	1	1	1	2	2	4	3	1	3	2	1	2	2	4	4	1	4	4	1	4	2
531	3	1	1	2	2	1	4	4	1	4	4	1	3	1	2	4	4	4	4	4	1	3	2	1	3	4	1	1	1	2	2	1	2	2	3	1	1	3	3	1	1	4	2	2	3	4	4	1	3
532	1	1	2	4	4	4	2	3	1	4	4	3	4	1	4	3	1	3	4	2	2	3	2	1	1	1	1	1	2	4	1	2	4	4	2	3	4	3	1	2	3	1	4	2	1	2	4	1	3
533	1	3	4	4	2	1	4	1	1	4	2	2	1	1	4	2	1	2	4	1	1	1	3	4	4	2	1	1	2	1	2	1	4	2	4	4	4	1	4	1	4	1	4	3	1	4	3	1	1
534	1	4	1	3	2	3	1	3	1	3	4	3	1	2	3	2	1	1	1	3	1	1	1	4	4	1	1	1	4	1	3	4	4	2	1	1	4	2	1	3	1	2	4	2	4	4	2	1	1
535	2	4	1	4	4	4	1	1	1	4	2	2	3	3	2	4	4	4	4	1	2	3	1	1	3	1	4	2	1	4	1	1	4	1	2	2	4	3	1	4	1	1	3	2	2	3	2	1	3
536	2	2	4	1	1	1	1	2	1	3	2	3	2	3	2	4	2	4	4	2	1	4	1	1	4	1	3	4	2	2	4	4	1	4	2	1	4	3	1	4	1	1	2	1	3	1	4	4	2
537	2	4	1	4	3	1	4	2	1	4	4	1	4	4	3	1	1	3	1	3	4	1	2	1	4	2	3	4	4	4	3	1	3	4	1	1	1	1	1	2	2	4	4	2	1	2	1	1	1
538	1	3	1	3	4	1	4	1	1	1	2	1	1	4	1	4	3	1	1	2	3	2	1	3	1	2	1	1	4	1	3	3	2	1	4	4	4	2	1	1	3	3	1	1	1	1	2	1	2
539	1	4	4	3	1	4	3	1	3	1	2	1	4	4	4	1	4	3	2	3	3	1	4	1	4	1	3	4	1	1	3	2	3	1	2	4	1	1	4	2	3	1	1	4	3	1	4	4	4
540	4	1	2	1	1	3	1	1	1	1	1	4	4	1	4	4	4	1	3	1	4	2	1	3	1	3	1	1	2	3	2	3	2	4	3	3	1	2	2	3	1	1	4	3	1	4	4	1	3
541	1	4	4	2	1	1	2	3	3	4	1	1	3	2	2	1	3	1	1	4	4	4	1	4	4	2	1	4	1	2	1	3	4	2	3	4	1	2	4	4	1	1	1	1	1	4	2	2	3
542	1	3	1	3	1	1	3	2	3	3	4	1	4	1	2	1	4	1	4	1	4	3	2	2	3	1	1	4	2	1	2	4	4	2	4	2	2	1	4	4	4	1	4	4	3	1	2	3	1
543	4	1	1	3	1	1	3	1	1	4	1	1	3	1	1	2	4	4	4	2	4	1	3	2	3	4	4	4	1	1	1	4	1	3	1	2	1	1	2	3	2	2	1	2	1	1	1	4	2
544	3	2	1	1	1	4	2	3	1	1	2	1	3	2	4	4	1	4	2	3	3	1	1	1	4	2	4	1	4	4	4	1	1	3	2	1	4	1	2	1	4	1	4	1	3	2	4	3	1
545	4	3	3	4	1	4	1	2	1	1	1	1	3	4	4	1	1	4	2	2	4	4	4	4	4	1	2	1	3	2	4	2	1	1	4	1	4	1	1	1	1	3	4	4	3	4	2	1	1
546	2	1	1	3	2	3	1	4	4	1	1	1	4	4	4	4	2	4	4	2	1	1	2	4	1	1	2	1	1	2	4	2	3	4	2	1	3	2	1	4	1	4	4	2	1	4	1	1	1
547	1	2	4	1	3	4	2	4	1	3	3	1	1	1	4	2	2	1	4	1	4	3	3	3	4	1	4	2	3	1	1	4	1	3	1	3	1	4	3	1	2	2	4	1	3	2	3	1	1
548	4	1	4	4	2	3	4	4	1	4	2	1	4	2	3	2	2	2	4	1	4	3	4	4	1	4	1	4	4	2	2	4	1	3	1	3	4	2	2	3	2	1	4	4	3	4	1	1	4
549	4	1	1	4	4	1	3	4	4	1	3	1	1	2	2	3	4	4	4	2	1	4	1	4	3	1	1	1	1	3	2	1	1	1	2	1	1	4	4	2	4	4	1	4	4	4	1	1	1
550	4	1	4	1	2	2	3	2	2	4	2	4	2	1	1	4	1	1	3	1	1	3	4	4	4	1	1	1	2	2	1	2	1	4	4	4	3	3	1	1	2	1	2	2	3	4	2	1	2
551	2	4	1	4	4	1	3	2	1	4	3	4	1	2	1	1	1	3	1	2	2	1	3	2	4	1	1	1	2	3	1	3	4	4	4	4	1	1	4	3	2	2	2	2	4	1	1	3	4
552	4	1	1	3	1	1	3	1	2	1	3	1	4	3	1	3	4	3	1	1	4	4	4	1	4	4	3	4	1	4	3	2	2	3	3	1	1	1	2	1	2	2	4	2	4	4	1	1	3
553	1	1	1	3	1	4	4	2	3	1	3	3	4	3	1	2	2	4	1	4	3	2	1	4	2	1	3	4	2	1	4	4	3	1	2	2	4	2	2	2	3	2	4	2	4	4	1	1	1
554	2	3	1	1	1	1	3	3	3	1	2	3	1	4	1	4	3	4	1	1	2	4	2	1	4	2	4	4	1	3	3	2	1	1	2	4	4	2	2	4	3	1	4	4	1	3	4	1	4
555	1	2	1	3	1	3	1	3	1	1	1	1	4	2	3	2	4	4	1	2	1	4	4	4	3	3	3	2	4	4	1	3	3	2	1	1	1	2	3	2	4	4	4	1	2	1	2	1	4
556	3	4	4	4	2	1	4	2	4	1	3	4	2	3	3	4	2	2	1	3	1	3	4	1	4	1	1	4	2	2	4	2	3	4	3	4	1	1	2	1	3	1	1	2	4	1	3	4	4
557	3	1	3	1	2	2	4	1	2	1	1	1	4	1	4	2	3	4	4	1	1	1	4	4	4	2	1	1	3	2	4	2	4	3	1	4	4	2	1	3	1	4	4	4	4	3	1	1	4
558	3	2	2	1	2	3	1	4	2	2	1	1	4	4	4	3	4	2	4	3	3	2	3	1	1	1	1	3	2	3	3	2	2	4	4	1	4	4	2	2	2	1	1	3	1	4	1	4	3
559	4	1	3	1	1	1	1	4	4	1	4	3	1	2	1	4	4	4	1	1	1	1	1	4	3	2	4	4	2	2	4	4	4	1	2	1	4	4	4	3	4	1	4	1	4	3	1	3	4
560	1	1	1	1	3	2	1	4	4	4	1	3	4	2	1	4	4	4	4	3	3	4	1	1	1	2	1	3	4	4	4	1	1	1	2	2	4	1	4	4	2	3	1	2	2	4	4	2	2
561	1	1	1	1	4	3	2	1	1	4	1	3	1	3	3	1	2	2	4	1	1	3	1	3	1	1	3	1	3	1	1	2	4	1	4	4	1	1	2	1	3	2	4	1	1	4	1	1	3
562	1	3	1	4	3	1	1	4	4	4	4	4	1	2	4	4	1	2	1	1	1	3	4	4	4	2	2	4	1	3	4	2	2	4	2	2	3	2	4	4	2	2	4	1	1	1	4	2	2
563	2	2	2	1	1	1	2	2	4	2	2	4	4	2	1	1	4	1	1	4	2	2	4	1	2	4	1	2	1	4	1	1	4	4	4	4	4	3	2	1	1	1	2	1	4	2	1	4	1
564	4	4	1	3	1	1	1	3	1	1	3	1	4	3	1	3	1	1	4	1	4	1	1	4	3	3	1	1	4	4	1	4	4	2	1	3	1	3	1	1	1	3	1	4	3	1	2	4	4
565	2	1	4	1	2	1	2	2	1	1	3	4	2	2	4	2	4	4	4	4	1	1	1	4	4	4	4	2	3	1	2	4	1	1	3	4	1	1	2	1	1	4	1	1	3	1	2	1	3
566	1	2	4	4	3	4	2	1	1	3	1	4	2	4	4	1	1	1	1	3	1	4	3	4	1	4	3	2	4	2	4	4	1	1	1	1	1	3	3	2	1	4	2	1	4	4	1	4	1
567	2	2	3	2	3	4	4	1	4	1	4	4	1	3	1	2	1	3	2	1	1	4	4	1	1	3	2	1	4	1	2	4	1	2	1	3	2	3	1	1	4	4	1	1	4	2	2	2	3
568	2	4	2	1	4	1	3	3	2	1	1	4	2	1	1	4	4	4	4	4	1	1	1	1	3	1	4	4	3	1	2	2	3	1	1	2	2	4	2	3	1	4	2	3	4	3	1	2	2
569	3	1	1	1	1	3	2	2	2	1	2	4	1	1	4	1	1	4	2	4	4	2	4	4	2	4	4	2	1	1	3	2	4	3	1	1	4	4	4	1	2	3	4	4	3	1	1	4	1
570	4	4	1	2	4	4	1	2	4	2	2	2	4	4	4	2	1	4	2	2	4	1	4	1	1	3	1	1	1	2	3	4	4	2	4	4	4	1	4	1	4	3	1	1	1	4	3	4	1
571	1	4	3	2	1	1	2	3	4	2	4	3	2	2	4	1	1	1	2	1	3	4	4	4	1	1	3	3	1	1	4	4	1	1	1	2	3	1	1	1	1	4	1	4	2	2	3	4	2
572	4	4	1	1	4	1	2	3	1	1	1	1	2	4	2	1	1	4	2	1	4	1	2	4	2	3	2	1	3	1	1	1	1	2	2	3	1	4	4	3	1	1	3	1	1	1	4	3	2
573	1	1	3	2	1	1	2	3	4	1	4	1	3	1	1	2	3	4	1	4	4	1	3	4	2	3	2	1	3	2	3	1	1	1	3	4	1	2	4	2	3	1	1	3	1	3	1	1	2
574	2	1	1	2	4	3	2	1	4	1	1	1	1	4	1	2	4	4	2	1	1	1	1	1	2	1	2	3	1	1	2	3	2	1	4	4	4	4	4	2	1	1	3	2	4	2	4	4	1
575	3	1	1	3	1	1	1	4	3	1	1	4	2	2	3	2	3	4	2	1	3	3	4	4	2	4	4	1	1	1	2	2	4	1	1	4	4	3	1	1	3	1	1	3	1	1	1	4	4
576	1	1	1	3	4	4	1	3	1	2	1	4	2	1	4	4	1	3	2	2	4	1	1	1	2	3	1	1	4	4	2	1	1	4	3	2	4	3	4	2	1	2	3	1	2	4	3	3	1
577	4	4	1	1	2	3	2	3	1	2	4	4	1	1	3	1	3	1	4	3	4	1	2	2	1	4	4	1	4	4	3	1	4	1	4	4	1	3	4	1	1	4	2	3	1	1	3	1	2
578	1	1	2	1	3	2	2	1	4	1	4	1	2	2	3	1	3	2	4	4	1	2	1	2	1	1	2	3	3	4	2	2	1	3	1	1	2	1	4	2	2	4	2	4	4	2	1	4	2
579	4	4	3	2	1	4	2	1	1	4	3	1	1	3	4	4	1	4	1	3	1	4	3	1	1	2	3	1	1	1	4	3	4	2	2	4	2	4	2	4	4	1	2	4	4	2	4	4	4
580	1	1	4	1	1	4	1	3	4	2	3	4	3	2	4	2	3	1	1	3	1	4	2	2	4	1	3	3	3	1	2	1	3	2	1	4	4	3	1	1	1	3	2	1	4	2	1	2	4
581	1	1	1	1	4	3	4	1	3	2	2	3	1	3	1	4	2	2	4	1	3	3	3	2	4	4	4	4	1	4	1	1	1	1	1	2	1	1	4	2	1	4	2	2	1	1	1	3	4
582	4	4	4	2	4	4	2	1	1	2	1	1	1	3	2	4	3	4	1	1	3	1	1	3	2	3	4	4	4	1	1	1	4	3	1	1	2	3	4	1	1	2	3	1	2	4	1	4	2
583	4	4	3	2	2	1	1	3	1	1	3	2	1	2	3	4	2	2	3	1	1	3	1	1	3	1	4	1	1	2	1	4	2	1	3	1	2	1	2	2	3	2	1	1	4	2	2	4	3
584	2	4	4	1	1	3	4	4	1	1	1	4	1	1	4	2	3	2	3	1	1	2	2	3	2	1	4	4	4	2	2	2	1	4	1	4	4	4	1	1	3	4	2	3	4	2	2	4	1
585	1	3	1	1	2	1	2	4	2	3	3	2	2	1	4	4	4	1	3	3	1	2	2	4	1	2	4	2	4	4	2	1	1	1	2	4	4	1	4	2	1	2	2	2	4	4	1	4	4
586	2	4	4	1	1	1	2	1	3	2	1	4	1	3	1	1	1	3	1	1	2	3	4	1	4	4	4	1	1	3	4	4	3	1	3	2	3	3	4	4	1	4	1	1	3	4	3	4	1
587	1	3	1	3	2	1	4	3	1	1	4	3	1	3	1	1	1	3	2	2	3	1	2	1	3	4	4	2	1	2	3	1	1	3	1	2	4	2	2	1	3	1	2	4	4	3	3	4	1
588	4	3	1	1	3	2	2	4	1	4	4	2	4	4	3	2	1	3	2	2	4	2	2	1	2	3	1	1	1	4	2	2	4	2	4	1	2	2	4	1	3	1	1	3	1	1	4	3	1
589	3	3	1	4	1	3	1	3	1	1	1	3	4	1	4	4	3	4	1	4	4	4	4	1	4	4	1	2	4	1	1	2	4	2	2	1	1	3	4	4	1	4	3	3	1	2	2	4	2
590	2	2	1	4	4	3	2	2	1	3	4	1	1	3	3	1	3	1	4	4	1	3	3	4	1	1	4	2	3	1	1	4	4	3	1	1	4	4	1	1	2	4	1	1	1	2	3	2	1
591	4	3	1	2	1	3	2	2	4	1	1	3	2	2	4	2	2	3	2	2	4	1	4	4	4	1	4	2	1	2	4	2	4	4	4	1	3	4	1	4	3	3	1	1	1	1	3	1	1
592	4	4	1	1	2	1	1	4	3	2	1	4	1	1	3	2	1	4	2	4	2	4	1	3	4	4	4	2	1	4	4	4	1	2	2	4	1	1	1	1	3	1	4	3	1	2	2	4	4
593	2	3	3	1	1	3	1	1	1	2	4	4	1	3	4	1	4	1	1	3	4	1	1	1	1	4	4	1	4	2	2	2	2	4	2	2	1	1	1	4	1	1	4	2	1	1	1	1	4
594	1	4	1	1	1	1	1	3	2	1	1	2	4	4	1	4	3	2	2	1	4	1	3	2	4	4	1	1	4	1	3	4	2	2	3	2	2	4	4	4	1	3	2	4	1	1	4	1	2
595	1	3	2	1	4	1	1	3	1	1	4	2	4	2	3	3	4	1	4	3	1	1	1	4	4	3	1	1	1	2	1	1	2	1	2	4	4	3	2	1	1	3	3	4	1	2	1	1	1
596	3	4	1	1	3	2	2	3	2	1	1	1	4	4	1	1	1	4	1	3	1	1	4	1	2	3	1	1	4	4	4	3	2	1	1	1	1	1	2	1	1	2	1	3	2	4	1	3	3
597	1	3	3	1	1	3	1	1	1	2	4	2	3	2	4	3	1	2	1	4	4	4	1	1	2	4	2	1	4	2	1	2	2	1	1	3	4	4	3	2	3	2	2	1	1	4	2	2	4
598	1	1	1	4	2	3	1	2	1	4	2	1	3	2	3	1	1	2	4	2	1	1	3	1	4	2	4	4	2	1	3	1	1	4	2	3	1	1	4	4	2	1	3	2	3	1	1	3	1
599	4	1	1	3	1	3	1	1	3	1	2	4	4	2	1	3	3	2	1	1	3	4	2	1	1	1	1	3	4	1	1	3	1	1	1	1	3	1	1	1	4	1	3	4	2	1	2	2	2
600	4	2	1	4	2	1	1	2	1	4	2	1	4	4	4	1	4	3	3	1	1	3	4	4	4	4	1	1	1	2	1	3	1	4	4	1	1	1	1	3	4	4	4	4	4	1	4	2	4
601	1	4	1	1	1	1	1	4	2	1	2	3	1	1	1	4	4	1	1	2	4	2	2	4	1	3	2	4	1	2	1	3	1	4	2	2	2	4	2	4	1	1	4	3	2	1	3	1	1
602	3	1	4	4	2	1	4	3	1	3	4	2	2	4	2	1	1	1	1	1	4	1	4	3	3	1	2	1	2	2	3	1	1	1	1	2	1	4	2	1	1	1	1	2	4	3	1	3	1
603	4	2	1	2	2	3	4	4	4	4	4	1	1	4	4	4	1	1	3	1	3	1	1	1	2	4	1	2	2	4	2	2	3	2	4	1	1	4	2	4	4	4	2	2	1	4	4	4	1
604	2	1	1	3	1	4	2	1	1	4	2	2	3	2	1	1	4	4	1	2	1	1	2	1	4	4	1	2	1	1	2	1	2	1	1	4	2	1	4	1	1	1	1	3	1	1	4	2	3
605	1	1	4	2	1	2	1	4	4	1	1	1	4	4	1	2	2	4	3	1	1	1	1	1	1	3	4	3	1	1	2	1	2	3	1	1	2	4	4	1	1	3	1	4	4	1	1	1	4
606	4	4	1	2	1	4	2	3	4	1	4	3	3	1	2	1	2	2	2	1	1	1	2	1	3	1	2	1	4	1	2	1	3	2	1	1	1	1	1	1	1	4	1	1	2	1	1	1	2
607	1	1	4	1	4	1	3	2	3	2	1	4	1	4	2	1	1	1	1	4	2	4	2	2	1	4	4	3	4	3	2	2	4	4	4	2	1	4	1	2	2	2	1	3	4	1	4	3	4
608	2	4	3	1	4	1	2	3	4	4	4	1	3	4	1	1	2	1	1	3	4	1	4	4	4	4	4	2	2	4	1	4	4	4	1	1	1	2	2	1	2	2	4	2	1	4	4	1	3
609	2	2	1	4	4	4	4	1	2	2	1	4	1	4	1	2	3	4	4	3	4	2	2	2	3	2	4	2	3	4	4	3	4	2	2	4	4	4	2	2	4	1	1	1	4	2	4	1	1
610	2	1	2	4	3	1	2	4	2	3	4	4	3	2	2	3	1	3	4	2	2	3	4	4	4	4	4	1	4	4	4	4	2	1	4	4	2	1	1	1	4	2	1	2	2	4	2	3	1
611	1	3	3	4	1	1	3	3	3	1	1	1	2	1	3	4	1	2	1	1	1	2	3	3	4	1	3	1	2	3	4	1	2	3	2	1	1	2	4	2	2	4	2	2	1	2	4	2	2
612	4	1	4	4	2	2	4	1	1	2	1	2	2	1	4	4	1	1	4	1	4	1	2	1	4	1	1	4	4	1	4	3	2	2	2	2	3	1	2	4	3	1	1	4	2	4	4	2	2
613	3	4	4	4	1	4	4	4	4	4	1	1	1	1	2	1	4	1	4	4	2	2	2	2	4	4	4	4	2	4	1	1	3	1	4	2	2	2	2	3	1	1	4	2	3	4	1	1	2
614	4	4	1	3	1	2	1	4	1	4	3	3	4	1	1	2	2	2	4	4	4	3	3	2	1	4	4	3	4	1	4	3	2	4	4	1	4	4	3	1	4	3	4	2	2	1	4	4	4
615	4	2	2	1	2	1	3	1	4	3	2	3	1	2	4	4	4	2	2	3	1	3	3	3	4	2	2	3	1	1	3	2	2	1	1	4	1	2	2	4	4	3	2	2	1	3	2	2	1
616	1	2	4	1	2	4	1	2	2	1	3	3	1	4	3	4	1	1	4	1	1	1	1	2	4	4	1	4	4	4	4	4	1	4	1	2	3	2	4	4	2	1	3	3	1	1	1	1	3
617	4	1	1	4	1	2	4	4	2	2	1	3	1	2	2	4	4	3	4	3	3	1	2	2	1	1	2	1	4	4	1	2	4	1	1	2	1	3	1	3	3	3	4	4	1	4	2	4	1
618	3	4	4	4	2	4	4	1	2	2	3	3	4	3	3	1	4	1	3	4	3	1	1	1	1	2	1	4	1	3	4	1	2	3	1	1	1	3	3	4	1	2	4	1	2	4	1	3	4
619	1	2	3	1	4	3	1	1	1	1	2	3	3	1	1	4	2	1	3	4	3	1	1	3	1	1	4	4	1	3	4	2	2	3	2	1	1	2	3	2	1	1	2	1	1	1	3	3	2
620	1	2	4	4	1	1	1	1	3	1	2	4	1	1	1	1	4	1	3	1	3	4	2	3	4	4	1	3	1	2	3	1	1	4	2	4	4	4	4	1	2	1	4	1	1	1	2	1	1
621	4	2	1	4	3	1	4	1	4	1	2	4	4	2	4	1	1	4	2	2	2	4	2	1	4	2	1	1	3	2	3	4	3	1	2	1	4	1	4	4	3	1	1	2	2	1	4	4	1
622	1	4	3	1	1	4	2	3	1	4	1	4	2	3	2	4	4	3	4	2	4	1	2	1	3	2	1	1	3	4	2	4	1	4	1	3	2	3	1	1	1	2	1	1	1	4	1	1	2
623	4	4	1	4	2	1	1	1	4	1	3	3	2	3	1	4	4	4	1	4	1	4	2	4	3	2	1	4	1	2	1	2	1	2	2	3	4	1	3	1	4	2	2	3	4	4	2	3	4
624	4	4	4	4	2	1	4	2	1	3	3	3	2	3	2	4	3	1	3	3	3	4	1	1	4	4	2	2	3	4	1	2	4	4	1	4	4	2	1	1	2	4	1	4	2	4	2	2	4
625	4	1	2	3	1	1	1	3	2	1	3	1	1	4	4	3	4	4	1	4	4	2	1	1	4	3	1	1	1	4	1	3	1	1	2	3	2	4	4	1	1	4	1	3	2	4	2	2	4
626	2	4	3	1	2	2	2	1	4	4	2	1	4	1	1	1	1	1	3	4	4	1	4	3	4	2	1	1	1	3	2	1	3	2	4	4	1	1	1	2	2	4	1	2	1	3	3	3	4
627	4	1	2	4	1	4	2	1	1	1	2	1	4	4	4	1	1	4	4	1	1	4	4	1	3	2	1	3	4	4	2	1	4	4	1	1	2	3	1	1	2	2	4	1	4	1	3	3	2
628	2	4	1	4	2	1	2	3	1	1	2	4	4	1	1	1	1	1	2	1	1	1	1	4	2	3	4	4	2	1	2	1	3	1	4	1	3	1	4	4	1	1	1	3	2	1	2	1	4
629	1	2	1	1	1	1	4	1	4	1	1	1	1	2	1	1	2	4	1	1	3	2	1	3	1	1	1	1	1	3	1	1	3	1	1	4	1	1	2	1	1	4	4	1	2	4	2	1	4
630	4	2	1	3	1	2	4	2	3	2	4	3	3	1	3	1	3	2	1	2	2	3	3	3	4	1	3	4	3	3	1	4	3	1	2	1	3	2	1	1	1	1	1	3	3	1	1	2	3
631	1	1	3	1	1	2	4	3	3	1	4	4	3	1	3	1	4	4	3	3	1	2	3	1	1	2	3	1	3	4	2	2	1	4	1	2	1	3	1	1	1	4	2	4	3	4	1	2	2
632	1	1	1	1	4	3	4	3	1	4	1	3	1	4	2	2	2	2	3	4	2	2	2	3	4	1	1	4	2	3	1	1	3	1	3	2	1	2	3	1	3	1	1	1	3	2	1	2	3
633	4	2	4	4	1	1	2	3	2	1	1	4	1	4	2	2	2	1	1	1	2	4	1	1	3	1	3	2	3	1	1	4	2	3	4	1	4	3	1	1	1	4	2	3	4	4	1	1	4
634	4	3	1	1	2	2	3	1	4	4	4	3	1	2	4	4	1	2	4	2	3	2	3	4	4	1	1	3	1	1	1	1	4	1	3	4	4	1	1	1	2	2	1	1	1	1	2	2	1
635	1	3	1	1	2	2	3	1	1	1	2	3	1	4	4	3	2	3	2	2	1	1	2	3	4	4	2	4	1	1	2	1	1	1	1	1	3	1	1	3	1	4	4	1	1	3	2	1	1
636	3	2	3	2	3	1	3	2	3	4	4	4	3	4	4	1	2	1	1	1	2	4	2	2	1	4	1	3	2	2	1	1	3	1	1	2	4	1	1	3	4	4	3	2	3	4	1	1	4
637	4	2	3	1	4	1	4	1	1	4	4	1	3	4	4	3	2	2	4	1	4	4	2	2	4	2	3	1	4	4	3	2	1	3	1	1	3	2	1	3	3	3	4	2	1	4	4	1	4
638	4	2	3	4	1	1	1	1	1	4	1	1	1	2	2	4	4	2	2	1	3	1	4	3	4	3	3	1	2	3	1	1	1	1	2	3	1	1	4	3	1	4	2	2	2	3	2	2	4
639	1	1	2	1	1	1	2	2	1	4	4	1	3	1	4	3	1	1	4	1	1	1	2	2	4	3	1	1	1	1	3	1	3	1	4	4	2	4	1	3	3	2	1	1	4	4	1	2	1
640	2	1	1	4	3	3	1	2	3	4	1	3	3	3	1	3	3	1	1	4	1	3	2	3	4	1	3	4	2	3	4	1	4	1	2	1	2	4	2	2	4	2	3	3	1	1	3	1	4
641	1	1	4	3	2	3	4	1	1	2	4	4	1	4	1	4	1	1	1	3	1	1	1	4	3	2	2	3	4	4	1	1	1	1	2	2	4	1	4	3	4	1	3	4	4	3	1	3	1
642	4	1	1	1	4	1	1	1	2	1	2	2	4	2	4	2	4	1	1	1	4	2	4	1	3	1	1	1	1	4	1	1	1	1	2	1	4	2	4	4	2	1	1	1	3	2	1	2	1
643	4	2	2	4	2	4	4	2	1	3	4	4	1	2	2	4	2	1	3	1	4	4	2	2	3	4	2	4	3	2	1	4	4	4	4	1	3	1	3	4	2	1	1	2	1	4	2	1	1
644	4	1	4	1	1	2	1	1	4	1	2	2	4	1	4	3	1	1	4	2	1	3	1	1	1	3	1	1	2	2	4	3	2	4	1	4	3	2	1	4	3	4	1	1	1	1	2	3	1
645	1	3	3	4	1	2	1	4	4	1	3	1	4	4	4	2	4	4	4	1	4	2	2	1	1	2	1	4	2	2	3	4	3	4	1	4	1	4	4	3	1	1	1	1	1	4	2	1	2
646	3	2	1	3	2	1	4	2	4	4	2	4	1	1	1	1	2	2	1	4	4	3	1	4	4	1	3	3	4	1	3	1	1	2	1	4	1	3	3	4	1	1	1	1	1	2	2	4	4
647	4	2	2	4	4	1	4	2	4	4	3	2	4	4	2	4	1	1	2	3	4	2	4	4	4	4	4	1	2	1	2	1	1	1	2	1	1	2	1	1	2	1	1	1	1	1	1	4	1
648	3	4	4	4	4	3	4	4	4	3	1	1	4	1	4	3	2	4	4	2	1	4	1	2	4	2	2	4	1	4	4	2	1	1	4	3	4	2	3	4	2	4	1	2	3	1	1	1	1
649	4	1	1	1	4	4	2	2	4	1	2	1	4	2	1	4	2	3	4	1	4	4	1	3	2	1	2	1	1	4	3	4	4	1	1	1	1	2	1	4	1	1	3	2	3	2	1	3	1
650	3	1	1	1	2	1	3	4	4	4	1	1	1	2	1	2	1	1	1	1	4	1	2	1	4	1	1	1	2	1	4	2	4	3	1	4	4	4	3	4	4	1	3	1	4	3	2	1	1
651	4	1	2	1	4	4	4	1	1	1	2	2	4	2	3	2	1	1	1	2	2	4	2	1	4	1	1	1	2	2	3	2	1	1	3	3	2	2	2	1	3	1	1	3	3	4	2	2	4
652	1	2	4	1	2	2	4	1	1	1	1	1	1	2	2	1	2	1	1	3	1	1	2	2	3	2	3	1	3	3	3	2	2	4	1	1	1	1	1	3	2	2	4	1	3	4	2	4	1
653	4	3	3	4	2	1	3	1	3	4	1	1	1	1	4	2	4	2	2	3	1	1	1	4	4	2	1	4	2	2	4	1	1	1	2	1	4	1	3	1	2	1	4	1	4	3	1	1	1
654	2	4	4	1	4	4	2	2	1	3	1	1	1	1	4	3	1	1	4	1	4	3	2	3	1	1	1	4	2	4	4	2	1	1	2	2	2	4	4	1	2	1	1	2	1	4	1	1	1
655	4	1	1	1	1	1	1	1	4	3	1	1	1	2	1	4	1	3	1	1	3	4	3	4	3	1	1	3	2	1	3	4	3	4	1	1	1	1	3	2	4	1	4	1	3	2	2	1	4
656	4	2	1	1	3	4	1	2	4	4	2	1	4	1	2	3	2	3	2	3	3	4	2	1	1	4	3	4	1	4	2	1	1	4	1	3	1	4	4	1	1	2	1	2	1	1	4	4	1
657	1	3	1	1	1	1	3	1	1	3	4	3	4	1	4	4	4	3	1	2	1	1	1	2	4	2	4	1	4	4	2	3	1	1	3	1	2	1	4	4	2	2	3	4	3	1	1	1	1
658	1	2	1	4	4	4	4	2	1	2	2	1	1	4	4	3	1	1	1	3	1	1	1	3	1	3	4	1	1	1	3	2	1	4	4	4	1	4	1	4	2	3	4	3	3	1	1	1	1
659	4	2	1	4	2	1	2	3	2	2	4	1	4	2	4	4	4	4	2	4	3	1	4	3	4	3	1	1	2	3	4	4	4	4	1	3	4	1	1	1	3	1	1	3	1	1	2	3	2
660	4	3	1	1	3	4	1	1	1	1	1	2	3	2	3	1	4	3	4	3	1	1	3	3	2	1	3	2	2	4	4	1	1	1	1	4	4	4	2	2	1	3	1	2	2	1	1	3	1
661	4	1	1	3	4	1	4	1	4	1	4	1	4	3	1	1	1	1	1	2	1	3	3	3	4	1	1	4	1	3	1	3	4	4	4	1	3	4	4	1	1	4	4	1	1	2	2	2	2
662	2	1	1	2	2	4	1	1	4	4	4	4	1	1	1	1	1	4	2	4	1	1	1	2	1	1	2	4	4	4	1	4	4	4	1	3	2	1	1	2	2	4	2	1	1	2	1	1	4
663	4	1	4	2	3	4	2	2	1	1	1	4	1	4	3	3	1	1	2	4	1	4	2	2	1	1	1	1	1	2	3	3	4	4	3	1	4	3	4	4	4	4	2	4	1	1	4	1	1
664	1	1	1	1	1	4	1	1	1	4	1	4	3	3	2	2	1	4	1	2	3	1	4	1	2	1	1	2	1	1	4	3	1	1	3	1	2	3	1	1	1	1	4	2	2	1	3	1	1
665	2	1	1	3	3	4	1	1	4	1	1	1	1	2	4	4	1	4	3	1	2	2	4	2	1	3	1	1	4	1	2	1	1	1	1	4	2	4	1	3	2	4	1	2	3	2	2	4	1
666	4	3	2	3	1	1	1	3	4	1	1	4	4	4	1	2	2	2	4	3	1	1	2	4	2	1	1	4	4	1	2	2	1	1	4	1	4	3	1	2	2	1	2	4	3	1	1	4	1
667	1	2	4	1	1	1	1	1	4	1	4	3	1	1	3	4	4	4	1	2	4	1	1	4	3	3	4	4	3	1	2	2	2	1	3	2	4	4	2	4	1	4	2	4	3	1	3	4	1
668	4	1	4	4	3	1	2	2	1	4	3	4	3	3	2	1	3	1	4	4	2	1	3	3	1	4	4	2	1	1	4	1	1	4	4	4	4	1	1	1	3	2	1	3	4	1	1	4	4
669	4	4	4	4	1	4	4	4	4	2	2	1	4	1	1	1	1	2	2	1	2	3	1	1	1	3	1	1	1	4	2	2	1	4	1	4	4	1	1	3	4	2	2	1	1	1	4	4	2
670	3	1	1	1	2	3	1	2	4	1	3	4	1	1	3	4	2	2	4	4	4	1	2	4	4	2	2	1	2	3	1	4	4	2	4	4	2	3	4	1	4	4	4	1	4	3	1	1	2
671	4	4	4	1	4	4	3	2	2	1	4	4	1	2	1	4	4	4	1	4	3	4	1	3	4	3	1	1	4	4	1	1	1	4	3	1	1	2	3	4	1	2	3	2	3	1	1	4	4
672	3	3	4	3	1	3	2	4	4	1	3	4	4	1	3	1	2	2	4	1	4	4	2	2	3	2	4	4	1	4	4	1	3	4	2	1	3	3	3	1	1	3	2	4	3	1	1	1	1
673	4	4	3	1	4	3	4	1	4	1	2	3	1	3	1	2	1	3	1	4	1	4	3	1	1	2	3	2	3	3	4	1	2	1	2	1	4	1	2	3	1	1	4	1	1	1	2	1	1
674	4	1	3	2	4	2	2	1	1	1	4	3	1	4	3	1	3	1	1	2	1	3	1	2	3	1	2	4	4	4	1	1	3	2	3	3	2	2	1	1	4	4	1	1	2	3	1	3	2
675	1	2	1	1	4	1	4	2	1	4	1	3	1	4	3	1	3	1	1	3	3	4	4	4	3	1	3	1	2	1	3	2	3	3	4	3	4	1	1	3	2	1	4	2	4	4	2	2	3
676	4	2	1	2	4	1	4	3	1	4	3	1	4	2	2	1	2	2	4	2	2	3	2	1	3	1	1	4	2	3	1	1	2	3	1	1	1	1	4	4	1	1	3	4	1	1	1	1	1
677	1	2	4	2	2	4	4	2	1	1	1	1	3	4	4	3	4	2	1	2	2	2	1	1	1	1	3	1	1	4	4	3	1	1	4	2	4	2	2	1	3	4	4	1	4	2	2	4	1
678	2	3	4	4	4	2	1	4	4	1	4	2	3	3	1	1	4	2	3	4	2	2	4	4	2	2	1	1	1	2	4	4	4	4	2	4	4	4	2	2	1	4	4	1	3	4	4	3	4
679	2	4	2	3	1	1	1	1	2	1	4	1	4	1	3	3	1	4	4	4	2	3	1	1	1	3	1	1	4	4	4	3	2	1	4	2	2	1	3	4	1	2	3	4	1	3	4	2	4
680	3	1	3	3	2	2	1	3	4	4	4	4	4	2	2	3	1	3	1	1	3	3	3	2	2	3	2	1	3	1	4	2	2	4	4	2	4	1	4	4	3	2	2	4	1	2	3	1	1
681	2	1	4	1	3	2	2	1	3	1	3	2	4	1	2	3	1	4	2	2	2	4	1	1	4	4	2	1	1	2	3	1	1	3	4	4	4	1	2	1	4	4	1	4	1	4	3	1	4
682	1	2	1	1	4	4	2	2	3	4	1	2	2	3	2	2	4	2	2	3	4	2	2	1	3	4	2	1	3	1	2	1	1	4	3	2	1	1	3	1	1	3	3	3	2	2	3	4	2
683	1	1	2	4	4	1	3	1	1	2	1	3	2	1	3	1	1	3	1	4	2	3	4	4	1	3	2	1	4	4	4	3	3	3	4	1	4	2	4	2	2	4	4	4	1	4	3	3	2
684	1	1	1	2	3	2	1	1	1	3	1	2	3	4	3	3	1	3	2	1	4	3	1	1	4	1	3	1	1	4	3	4	3	3	4	1	3	2	3	1	1	2	3	1	4	3	4	1	1
685	3	4	1	1	2	3	3	1	3	1	1	3	3	4	1	1	1	2	3	2	2	4	1	2	1	1	3	4	4	1	1	1	1	4	4	1	4	3	1	1	1	2	1	4	2	4	2	2	4
686	1	3	3	4	4	3	3	4	1	1	1	3	2	4	2	2	4	2	2	4	1	1	4	3	3	4	1	1	2	2	2	4	1	4	1	2	4	4	1	4	4	3	1	4	1	1	3	2	1
687	1	1	2	2	2	2	3	1	1	3	1	2	3	1	2	1	1	2	3	2	4	1	4	3	2	1	1	1	3	2	2	1	4	4	1	2	4	4	1	1	3	2	3	1	3	3	4	4	4
688	1	1	2	3	2	2	2	4	1	4	4	2	3	2	3	1	4	1	2	4	4	1	4	2	4	1	4	3	1	2	2	4	1	1	3	1	3	1	2	4	2	4	2	2	3	1	1	2	3
689	3	2	3	1	1	2	4	1	2	2	4	4	2	2	3	1	4	1	3	4	2	3	4	1	1	3	3	1	1	4	4	1	2	2	3	1	1	4	1	1	1	4	1	4	4	1	4	4	1
690	4	2	4	2	4	3	1	1	4	3	1	1	4	2	2	2	1	2	3	2	2	1	4	1	1	4	2	3	2	1	3	2	4	4	4	4	4	1	1	1	1	1	1	4	2	1	1	3	1
691	1	1	2	1	1	4	2	3	2	3	4	1	2	1	4	4	2	4	4	2	1	1	1	1	1	1	4	2	2	2	2	1	4	4	1	3	3	1	2	3	1	1	1	3	1	2	1	1	1
692	4	2	3	1	3	1	1	4	2	1	1	4	4	4	1	3	4	4	3	1	1	3	1	4	3	1	4	2	3	3	3	4	3	1	4	1	2	1	1	2	4	4	3	2	2	4	4	4	4
693	4	4	2	1	4	3	3	1	2	4	1	1	3	4	3	2	3	2	2	4	3	4	1	4	4	2	3	3	2	2	1	1	2	1	4	1	1	1	3	1	1	4	4	1	3	1	1	3	4
694	4	4	1	4	3	1	1	2	3	1	1	1	4	3	1	2	1	2	4	2	4	1	4	1	4	2	2	1	3	2	2	4	1	1	2	1	4	1	3	3	1	2	4	4	2	3	3	1	3
695	1	2	4	3	1	1	2	3	2	3	4	4	3	1	1	2	4	1	1	4	1	3	1	2	4	4	1	1	1	3	3	1	2	4	4	2	3	2	1	2	4	2	3	1	4	2	2	1	1
696	1	4	2	2	4	1	3	4	4	1	3	4	1	3	1	4	2	2	1	1	2	1	1	1	1	4	2	3	4	1	2	1	4	4	3	1	3	1	1	1	3	2	2	4	1	1	4	3	1
697	4	1	1	2	1	1	1	1	1	4	1	2	2	1	3	3	1	4	4	3	4	4	1	4	3	1	4	2	3	3	3	2	2	4	1	2	3	4	4	1	3	3	1	1	4	4	3	3	1
698	1	4	4	2	4	2	1	4	4	1	4	1	3	1	2	1	1	2	4	2	1	4	2	4	4	1	3	1	1	2	1	4	2	2	4	3	1	4	2	4	4	4	2	2	2	4	1	2	2
699	1	2	2	2	2	3	1	1	3	2	4	4	1	4	4	1	3	4	4	2	3	3	4	1	4	4	1	2	1	1	3	1	4	2	2	1	1	4	2	2	4	4	3	4	2	3	3	3	3
700	4	1	4	4	1	2	2	4	2	1	3	4	4	1	4	2	2	2	2	1	2	1	1	1	4	3	1	2	4	4	1	2	1	1	4	2	1	3	1	4	1	2	4	3	1	4	2	4	3
701	2	4	2	3	2	4	4	1	3	1	3	1	3	3	4	2	3	4	4	4	3	4	1	4	4	4	1	3	1	4	4	4	1	1	1	2	1	4	1	1	1	1	4	2	4	2	3	4	1
702	2	1	1	3	4	4	4	4	4	1	1	3	1	4	4	4	3	4	3	4	3	1	1	2	1	4	4	4	1	1	1	4	2	4	4	2	1	4	1	1	3	1	2	2	3	1	2	2	4
703	4	2	3	3	4	1	4	4	4	4	4	4	4	1	4	2	3	1	1	1	1	1	1	1	3	2	1	1	1	1	1	1	2	4	4	4	1	4	1	1	1	1	1	2	4	1	4	4	2
704	4	1	1	3	3	2	4	2	4	4	1	4	1	1	4	1	1	2	2	4	1	4	2	3	3	1	2	4	4	2	1	2	1	2	2	1	2	2	1	4	1	1	1	1	1	2	4	2	4
705	1	1	1	1	3	4	1	4	1	2	3	1	2	1	1	1	4	3	2	3	3	4	4	4	4	1	4	1	3	1	1	4	2	4	3	1	2	3	1	1	4	4	2	3	3	1	4	1	2
706	1	1	1	1	1	1	2	1	3	2	1	4	1	1	2	4	1	1	2	4	1	2	1	3	1	1	2	3	3	3	2	1	1	1	2	2	2	3	4	2	4	3	4	1	4	1	4	1	4
707	3	4	1	1	1	1	4	1	3	4	1	4	2	1	1	1	1	3	1	1	4	4	4	1	3	1	4	4	1	4	4	4	4	1	1	4	3	1	4	4	3	4	4	1	4	4	4	2	2
708	4	4	4	1	2	2	3	1	1	3	2	1	4	1	4	1	1	2	4	1	1	1	1	2	4	2	4	4	2	4	4	2	3	1	3	4	2	3	4	4	1	3	4	1	3	4	4	4	1
709	4	4	4	1	4	2	2	1	1	2	1	2	2	2	1	4	1	1	1	1	1	4	2	1	3	1	2	3	1	1	4	1	1	1	1	2	1	1	1	4	1	1	4	4	2	1	1	4	3
710	4	1	4	4	3	2	1	1	1	1	1	2	1	1	1	3	2	2	2	1	4	1	4	1	1	1	1	4	4	2	3	4	1	1	1	1	1	4	4	3	3	2	2	1	4	4	1	3	3
711	4	2	3	1	1	2	1	4	4	4	1	1	2	2	1	1	4	2	2	1	1	1	1	1	3	1	4	3	4	4	4	1	4	3	1	2	1	4	2	3	3	1	2	1	4	4	3	1	2
712	1	2	4	4	1	4	1	3	2	1	2	4	1	4	3	1	1	1	2	1	4	3	1	3	4	4	2	1	1	1	1	3	1	1	1	2	1	1	2	1	4	1	1	1	4	1	2	1	2
713	4	1	4	2	4	4	4	2	4	4	1	3	1	1	1	1	2	1	1	2	1	1	4	4	4	1	1	1	1	1	4	4	4	2	1	1	4	2	4	1	1	1	1	2	1	1	2	4	1
714	1	1	1	1	1	1	3	4	4	4	1	4	1	1	1	1	1	4	3	1	3	1	2	1	4	2	2	1	1	2	1	3	1	4	2	3	1	1	4	1	4	1	4	4	2	2	2	4	1
715	3	2	4	1	2	4	1	3	4	4	2	1	3	3	1	4	1	1	1	1	1	1	2	2	3	2	1	4	4	4	2	4	1	3	3	3	2	3	1	1	1	1	1	2	3	1	4	1	3
716	3	2	1	1	1	2	1	1	1	1	4	4	1	2	4	1	1	2	4	4	1	1	1	3	1	1	1	4	1	2	1	1	1	3	3	1	3	2	4	3	4	4	1	1	4	4	2	1	3
717	4	2	4	1	4	2	2	1	1	2	4	4	4	2	4	1	3	1	3	4	4	3	2	4	1	4	4	1	1	4	2	1	1	3	4	2	4	4	3	2	4	1	2	4	4	3	3	2	3
[truncated: 11 more columns]
