# Supplementary material for: SaPt-CNN-LSTM-AR-EA: a hybrid ensemble learning framework for time series-based multivariate DNA sequence prediction
Source: PeerJ. 2023 Oct 4;11:e16192. doi: 10.7717/peerj.16192 (PMC10559882; doi:10.7717/peerj.16192)
Supplement: Supplemental Information 1 [file peerj-11-16192-s001.zip › Source data/Supporting Information/D1-S NC_010147.xlsx]

## Sheet: 原表
Data point	1	2	3	4	5	6	7	8	9	10	11	12	13	14	15	16	17	18	19	20	21	22	23	24	25	26	27	28	29	30	31	32	33	34	35	36	37	38	39	40	41	42	43	44	45	46	47	48	49
1	1	1	1	1	2	1	1	2	4	4	1	1	4	1	1	1	1	1	4	3	1	1	4	2	4	4	4	4	4	4	1	4	4	4	4	2	1	4	1	2	1	1	4	2	3	4	4	1	2
2	4	4	1	1	3	2	4	2	1	1	4	2	4	1	3	4	3	4	1	4	4	4	3	1	1	4	1	2	1	4	4	4	4	1	4	2	2	3	3	1	4	3	4	4	1	1	4	2	1
3	4	3	3	4	3	4	1	1	1	2	4	1	1	1	2	2	3	1	4	4	3	3	1	4	2	1	2	4	3	4	1	1	1	1	2	1	1	4	1	4	4	4	4	4	2	1	1	1	4
4	3	4	2	1	3	1	4	3	4	1	1	4	3	4	4	4	4	4	4	4	1	2	2	1	1	3	4	3	4	3	4	3	4	4	4	4	4	2	4	4	4	4	4	3	2	4	1	4	4
5	4	3	2	4	3	1	2	4	4	4	3	4	4	4	4	1	4	4	1	1	4	4	3	1	1	1	4	1	1	4	4	3	4	4	3	4	4	3	4	4	2	3	1	4	3	1	4	2	3
6	1	1	4	4	4	2	4	2	1	4	1	4	3	4	4	4	4	4	3	4	4	4	2	4	4	3	3	1	4	1	1	3	4	4	4	1	4	4	4	1	4	1	4	3	1	1	4	2	2
7	4	4	1	4	3	4	4	3	4	4	4	4	4	3	4	4	4	4	2	3	4	4	4	2	4	1	4	4	4	1	3	4	4	1	1	1	4	3	4	1	1	3	4	4	1	2	1	1	1
8	1	1	4	1	3	4	4	4	4	1	1	1	2	3	4	4	3	4	4	4	4	4	3	2	2	4	1	1	1	4	2	1	1	1	1	1	2	3	1	3	3	1	3	4	4	4	4	1	4
9	4	4	1	4	4	1	3	1	1	4	1	1	4	1	1	4	4	4	4	4	2	4	2	4	1	4	1	1	3	1	4	3	4	3	3	1	3	2	4	4	4	1	1	2	4	4	4	4	3
10	4	4	3	1	1	1	3	1	4	1	1	4	3	4	4	3	3	1	4	4	2	3	1	1	4	4	1	2	2	2	3	1	2	1	4	2	1	2	4	4	4	1	3	3	4	3	4	1	1
11	4	2	1	2	4	4	1	4	4	2	4	4	4	4	3	2	3	1	4	4	1	1	3	1	3	2	4	4	3	1	4	4	3	1	1	2	3	2	4	4	3	3	4	4	4	1	4	4	4
12	4	3	1	4	3	4	2	4	1	1	4	4	1	4	4	2	2	4	4	3	2	4	2	1	2	1	2	4	4	4	4	3	1	1	4	1	1	1	4	1	4	1	4	3	3	3	3	3	3
13	3	3	4	4	4	4	2	1	4	1	1	1	2	2	2	3	4	3	3	4	4	1	1	1	2	3	4	3	4	4	2	4	4	1	4	4	2	4	3	3	4	1	4	3	4	4	3	3	3
14	4	4	4	2	2	4	2	2	4	2	2	4	1	4	1	4	3	1	2	1	4	2	3	2	4	4	4	1	1	3	4	4	3	3	4	4	2	3	4	1	4	1	3	3	4	4	4	1	2
15	4	4	4	4	4	1	1	3	3	4	3	4	4	3	1	4	1	1	2	3	3	3	1	3	1	3	1	1	3	4	1	3	1	4	3	4	4	4	1	4	1	4	4	4	1	4	4	1	2
16	4	4	1	4	3	4	1	3	1	3	2	1	4	3	1	4	1	2	4	1	2	1	1	4	2	2	2	2	2	1	2	2	4	2	4	4	1	1	4	1	4	3	1	4	2	3	3	4	4
17	2	3	4	4	2	3	4	4	2	3	3	3	1	4	3	1	4	4	2	3	3	3	4	4	4	3	3	3	4	4	1	4	3	2	4	4	4	3	1	3	2	4	4	3	3	3	1	3	4
18	3	3	4	1	3	4	1	1	1	2	4	2	1	3	2	1	1	4	1	2	2	3	2	1	3	3	3	1	4	4	2	3	3	2	4	3	2	1	4	2	4	1	4	3	1	4	1	1	1
19	3	4	4	3	4	2	1	1	1	2	1	4	1	3	2	4	4	4	4	3	4	3	2	3	4	3	1	1	1	4	1	4	4	4	3	4	1	1	4	1	1	1	4	3	1	1	2	4	1
20	4	4	1	3	2	3	2	4	3	1	1	3	3	4	2	4	3	4	1	1	3	4	4	1	4	1	2	1	3	4	1	1	4	1	3	4	1	1	1	4	3	4	1	4	4	4	4	4	2
21	4	4	4	1	1	4	3	4	1	4	4	1	1	2	4	4	3	1	2	2	4	3	2	2	4	3	1	2	4	4	4	4	1	2	3	1	3	3	1	2	1	1	4	1	2	3	3	1	2
22	1	3	1	3	3	4	4	2	4	1	4	1	2	4	3	3	1	2	4	3	2	4	4	4	1	4	2	4	3	2	3	4	2	4	1	4	2	3	4	3	4	4	1	1	4	4	4	4	3
23	4	3	1	1	4	1	2	1	2	4	2	4	3	3	4	4	4	4	4	3	4	4	4	4	4	2	4	4	3	1	1	2	4	2	4	1	3	4	4	1	3	4	3	4	1	2	4	1	4
24	4	4	3	1	4	2	4	2	3	4	3	3	3	4	3	3	4	3	1	1	1	1	4	4	2	2	3	1	1	1	1	1	1	4	1	1	4	1	1	2	2	2	4	1	2	2	3	2	2
25	4	4	4	4	1	4	4	2	4	4	2	1	1	3	1	1	3	4	1	4	4	2	3	4	4	3	1	3	4	4	3	4	4	2	3	4	4	4	4	3	3	4	1	3	4	4	3	4	4
26	4	3	1	4	1	4	2	1	4	4	2	1	4	4	1	2	2	2	4	2	4	2	4	4	1	1	3	2	1	3	1	4	4	3	3	4	2	2	1	3	3	1	3	3	4	3	3	1	2
27	4	4	2	4	3	3	2	2	1	4	4	1	4	4	4	4	3	3	1	4	4	4	3	4	4	3	1	2	4	2	2	3	4	3	4	4	4	4	1	2	3	1	4	4	4	1	1	1	4
28	3	4	1	2	2	4	4	3	2	4	4	4	2	2	2	4	3	2	3	2	4	2	2	4	4	2	4	2	3	4	4	2	4	4	2	4	3	3	1	4	4	1	4	4	2	2	4	1	2
29	4	4	3	4	2	4	1	3	3	4	2	4	4	2	3	4	4	1	2	1	4	2	4	2	4	4	1	4	4	2	2	4	4	4	2	4	4	2	1	4	4	2	4	4	2	4	4	1	1
30	4	4	3	4	3	2	4	4	2	4	4	4	1	3	4	4	2	1	4	4	1	4	4	2	4	4	1	4	3	2	4	4	4	4	2	1	4	4	1	2	3	1	4	4	4	4	3	4	4
31	2	3	4	4	4	4	4	3	4	4	4	1	2	4	4	4	3	4	4	4	3	4	4	4	4	4	1	4	3	4	4	4	2	4	4	3	4	3	4	4	4	3	4	4	3	2	4	4	4
32	3	4	4	4	3	3	4	3	4	4	4	3	4	4	1	4	3	2	3	3	2	4	3	2	4	4	1	3	4	1	3	3	1	3	1	4	2	3	2	3	3	4	1	1	3	1	3	3	1
33	1	1	4	1	2	4	1	1	1	3	3	4	1	1	4	1	1	4	3	4	4	4	4	3	1	4	2	4	4	3	1	4	4	4	3	4	3	3	4	4	4	2	4	4	4	1	4	1	4
34	4	1	1	1	1	1	3	4	3	4	3	1	1	3	2	2	3	4	3	1	1	1	4	2	4	1	1	4	1	2	1	1	4	1	3	4	3	2	3	3	1	4	1	2	4	2	1	2	4
35	1	4	1	4	3	4	4	4	4	4	1	4	1	4	4	2	4	4	3	4	1	4	4	2	3	4	4	3	4	1	1	4	1	4	2	4	1	4	4	3	4	4	3	2	3	4	4	1	1
36	3	1	2	1	3	1	1	3	4	3	1	4	1	3	1	1	2	4	4	2	3	2	4	1	3	2	3	3	1	4	1	1	4	4	1	4	1	1	2	3	4	4	3	4	1	3	1	1	4
37	2	4	1	3	1	2	3	4	2	1	2	1	4	1	1	1	2	3	3	2	4	2	4	3	2	4	3	4	4	2	3	2	4	1	1	4	4	4	4	3	2	1	1	3	4	4	2	3	2
38	4	3	2	1	2	4	1	1	4	3	2	2	3	4	1	4	1	4	3	1	3	3	2	4	1	4	2	4	1	1	2	4	4	4	1	4	4	1	4	2	3	2	3	4	1	1	4	4	3
39	4	4	3	3	4	2	3	4	4	4	4	4	3	4	3	4	1	4	3	4	2	1	4	1	1	1	3	3	1	3	2	3	4	4	4	1	4	4	1	1	1	1	4	4	1	1	1	4	3
40	3	3	3	3	2	4	3	4	1	1	1	4	4	1	4	3	4	2	2	1	1	2	4	1	3	1	4	3	1	2	3	3	4	3	4	3	4	4	1	4	4	4	3	1	1	4	1	4	1
41	4	4	1	1	1	2	4	4	4	3	4	4	3	1	4	1	4	1	1	4	3	3	3	1	4	3	4	2	1	4	1	3	1	4	3	3	4	4	4	1	3	4	4	1	3	2	4	4	4
42	1	1	4	3	4	2	3	1	4	1	1	4	3	4	1	1	1	1	3	4	3	4	4	4	2	3	3	1	4	4	3	1	4	3	1	4	3	4	2	4	3	1	1	4	4	3	4	3	3
43	3	4	2	3	1	3	2	1	4	2	4	4	2	4	1	3	4	4	3	1	4	3	1	4	3	2	4	4	4	4	3	4	4	3	1	1	3	3	3	1	3	3	3	3	1	4	4	1	1
44	4	1	1	3	1	4	4	4	1	1	4	2	3	1	2	4	1	2	3	4	1	4	1	3	4	4	4	3	4	1	4	1	2	4	1	4	3	2	4	4	4	4	4	4	1	1	1	4	4
45	3	2	3	4	4	4	3	1	4	1	1	3	2	3	4	2	4	1	3	1	2	4	1	2	3	4	4	3	1	2	4	4	4	4	1	3	3	1	1	4	4	4	4	4	3	4	4	3	3
46	1	1	2	4	3	1	4	1	3	3	4	4	2	4	4	4	4	4	3	4	3	4	4	2	1	4	4	2	4	4	4	3	1	4	4	3	4	4	4	4	4	2	1	1	1	1	2	3	1
47	1	2	3	4	3	3	4	4	4	4	1	3	4	4	2	1	4	1	2	4	4	3	4	1	4	4	1	4	1	1	2	2	1	1	1	1	3	4	4	4	3	2	2	3	1	4	4	4	2
48	4	1	1	1	1	1	1	3	4	4	4	3	2	4	1	1	1	2	4	2	3	4	4	2	1	3	3	4	3	4	4	4	3	2	4	1	1	3	1	4	3	1	4	2	1	4	1	1	2
49	1	1	4	1	3	2	1	1	1	2	2	4	2	2	4	2	1	1	1	1	2	1	1	1	4	2	3	3	4	1	4	1	2	1	4	2	3	4	1	1	1	3	4	4	4	4	2	1	1
50	3	4	4	4	2	1	1	1	2	1	1	3	1	4	1	1	3	1	4	3	1	1	1	1	3	3	3	4	4	4	3	4	2	1	1	2	1	1	1	4	4	2	2	4	2	4	4	1	1
51	4	1	4	3	4	1	1	4	1	4	2	1	4	4	3	1	3	2	2	2	1	2	1	1	3	2	1	1	1	3	3	2	4	3	2	4	1	3	3	3	2	2	4	1	1	4	1	1	1
52	4	4	2	3	2	4	4	1	2	1	1	4	4	2	1	3	1	3	3	4	3	1	1	2	1	1	2	2	1	1	2	1	2	1	4	1	4	4	4	4	4	4	4	4	1	1	3	2	1
53	1	1	1	1	2	1	1	1	2	4	4	4	4	1	1	3	4	4	1	1	2	2	1	2	2	1	1	1	3	4	2	1	1	1	4	2	3	1	1	2	3	1	4	4	1	3	1	1	1
54	1	1	3	2	1	1	1	3	1	3	1	4	4	1	4	2	4	1	2	1	3	1	2	4	1	2	1	2	1	1	2	4	4	2	3	2	2	1	1	1	4	2	1	4	1	2	2	1	1
55	1	1	4	4	4	1	2	4	1	1	2	1	2	1	3	1	4	4	1	1	1	2	2	4	4	1	4	1	4	3	1	1	2	2	4	4	4	4	1	2	1	2	2	1	3	4	3	3	4
56	1	2	4	3	1	4	1	1	4	4	4	3	4	4	4	2	1	1	2	1	1	1	2	3	1	3	3	4	1	4	2	4	4	1	1	4	4	3	1	3	1	1	1	1	3	1	1	1	2
57	4	1	3	3	4	1	3	4	1	1	3	3	1	1	1	1	1	1	2	2	4	4	2	3	2	1	3	1	4	1	2	4	1	2	3	1	1	1	3	1	1	2	1	4	2	1	3	1	2
58	1	4	4	4	4	2	4	4	4	1	3	4	2	3	1	1	3	4	4	1	4	2	4	4	2	1	4	2	3	1	4	4	4	3	1	4	1	1	1	1	4	2	2	1	4	2	1	1	4
59	3	1	1	2	3	1	3	1	2	3	4	4	1	1	4	2	4	1	3	3	1	3	1	1	1	3	1	3	3	1	1	4	2	3	1	1	2	3	1	4	4	1	2	1	2	1	4	2	1
60	3	1	1	1	1	1	2	1	3	3	1	1	2	1	1	3	1	2	4	4	4	1	1	3	1	1	1	3	1	1	1	4	2	3	1	1	3	1	1	2	1	1	1	4	3	1	3	1	2
61	1	4	4	2	4	3	2	2	4	1	4	4	2	1	1	1	3	2	1	1	1	1	1	3	4	2	2	3	2	4	1	1	3	2	1	3	1	3	1	1	1	3	1	1	1	1	4	2	4
62	2	3	1	3	1	1	3	1	4	4	4	1	2	2	4	2	2	3	2	2	1	2	3	1	1	4	2	3	1	3	3	1	2	1	1	1	2	4	4	1	1	2	4	3	4	2	1	1	2
63	4	4	1	2	1	1	2	1	1	1	1	1	2	2	1	3	2	3	4	2	4	1	1	4	4	4	1	1	1	1	1	4	4	3	2	4	1	4	2	3	1	2	1	1	3	3	2	3	1
64	3	4	1	2	3	2	1	1	4	2	2	4	2	3	1	1	3	2	1	1	1	1	3	3	3	1	2	1	4	4	1	1	3	1	1	2	4	4	2	4	3	1	1	1	1	4	4	1	2
65	2	1	4	2	1	1	3	3	4	1	2	1	4	4	2	2	4	4	2	1	2	1	4	1	4	1	3	1	4	4	4	3	1	2	4	2	1	4	4	1	1	2	1	2	4	1	4	2	2
66	2	2	4	2	4	1	2	1	4	1	4	4	1	2	3	3	1	1	4	4	4	2	1	1	1	4	4	4	1	1	1	3	1	1	1	3	1	4	3	4	4	1	1	1	1	2	2	1	2
67	1	3	1	1	1	4	3	1	3	2	4	4	1	1	3	3	1	1	1	2	1	1	2	1	2	4	4	2	1	1	1	2	1	1	1	4	4	1	4	1	2	3	2	1	1	1	2	1	1
68	4	1	4	1	1	1	1	2	2	3	2	1	2	1	1	1	3	3	1	1	4	3	1	2	3	4	3	1	2	2	4	2	3	1	1	4	4	4	4	3	1	2	4	1	1	1	2	4	1
69	4	2	1	3	2	1	4	4	4	1	2	1	1	2	1	1	1	4	3	1	1	4	1	1	1	1	1	1	3	4	3	1	1	4	4	4	3	2	3	1	1	1	1	2	1	4	4	4	2
70	1	4	4	2	1	2	2	1	1	2	3	4	3	1	1	4	3	1	4	3	3	2	1	4	4	3	3	2	3	4	1	1	1	1	1	1	2	4	1	4	3	1	2	3	1	4	2	2	3
71	4	3	1	4	3	1	1	1	1	1	2	3	4	4	1	4	2	4	1	3	1	1	2	1	4	2	4	4	3	1	4	2	1	3	3	1	4	1	4	4	1	2	1	1	1	1	4	4	1
72	4	4	4	4	2	2	1	2	4	2	1	3	1	3	4	4	1	1	4	4	3	1	2	1	3	4	4	2	1	2	4	2	1	1	1	2	4	2	1	1	4	1	3	1	1	3	3	4	1
73	4	4	1	4	3	2	1	2	1	1	1	4	3	1	1	1	1	1	3	4	1	4	4	1	4	4	4	1	4	1	3	1	4	3	4	1	4	2	1	1	1	1	2	1	2	1	2	4	4
74	4	1	4	3	2	1	4	2	1	4	4	4	3	2	1	1	4	1	1	1	2	2	1	2	2	1	1	3	1	1	3	1	1	1	4	2	4	4	1	3	1	1	1	1	1	4	4	4	1
75	2	1	1	1	1	1	1	1	4	1	1	1	4	4	1	1	1	1	3	4	3	1	1	1	4	4	1	3	4	3	1	1	2	3	1	4	2	3	4	1	2	4	4	1	3	4	2	4	4
76	1	1	3	1	1	3	3	3	4	2	1	1	3	4	2	4	4	2	3	2	1	2	3	1	2	4	4	2	3	1	2	1	2	4	4	2	4	4	2	1	1	1	1	1	2	2	4	4	1
77	3	2	2	4	1	1	2	2	1	4	4	4	2	3	3	3	4	2	3	3	4	3	3	1	3	1	3	4	4	1	2	1	2	4	4	4	2	1	2	1	4	3	3	1	1	3	1	1	1
78	4	1	2	4	1	2	2	2	4	3	4	1	2	1	1	1	1	1	1	4	2	4	4	4	3	2	1	4	4	4	3	3	4	3	4	4	4	4	2	4	1	1	3	1	2	4	4	4	3
79	1	4	3	3	4	2	2	1	1	1	1	1	3	1	1	4	4	4	4	3	4	4	4	1	1	1	4	3	3	2	1	1	1	3	1	4	2	4	4	4	4	4	4	4	2	1	1	3	3
80	4	1	1	3	4	1	2	1	1	2	4	4	4	3	1	4	1	3	4	4	1	4	3	1	3	3	4	3	3	4	4	1	2	2	4	4	2	1	4	1	1	3	1	1	3	1	4	4	1
81	1	2	3	1	4	1	1	1	3	1	4	4	1	4	2	3	1	1	2	3	1	4	4	1	3	1	1	1	3	1	4	4	4	1	1	4	4	4	4	2	1	1	2	1	1	4	4	1	3
82	4	4	1	2	1	1	2	4	4	2	1	3	2	2	1	2	1	1	3	3	1	4	1	4	4	4	3	2	4	4	2	2	4	4	3	1	2	1	3	1	4	3	2	3	1	1	1	1	1
83	3	1	1	1	1	1	3	3	1	3	1	1	1	1	3	2	3	1	1	4	1	2	3	2	1	3	1	3	1	4	2	4	1	2	1	4	4	3	1	2	1	1	2	1	3	1	1	1	1
84	1	4	4	3	1	2	2	2	3	1	3	4	2	2	4	4	3	4	1	1	3	4	1	3	1	1	1	4	3	1	1	1	3	2	3	1	2	4	2	1	4	3	1	4	3	1	1	3	2
85	4	1	3	1	2	4	4	4	1	1	4	3	4	4	4	4	3	4	1	2	3	1	1	1	4	4	1	2	1	1	1	1	4	2	3	2	1	1	2	3	2	2	4	4	3	1	1	1	3
86	4	3	2	2	1	1	2	4	4	4	4	2	3	3	1	1	3	1	4	4	1	1	2	1	1	2	1	1	3	1	2	2	1	1	3	1	4	1	3	3	1	1	1	3	1	1	1	1	3
87	4	3	2	2	1	1	3	1	1	1	4	4	3	1	1	4	4	1	1	4	3	2	3	1	3	1	1	2	2	1	1	1	3	1	3	1	2	1	1	4	4	1	2	1	4	2	1	1	3
88	1	4	4	2	1	1	2	1	1	1	3	1	4	1	4	3	3	1	1	4	3	1	4	2	3	1	3	2	2	1	2	1	1	2	3	1	1	1	1	3	1	4	1	4	4	3	1	1	1
89	3	1	1	1	1	1	2	4	4	2	3	2	2	1	2	1	4	4	2	4	4	1	2	1	1	1	3	1	1	1	4	4	3	1	1	3	2	2	1	4	1	3	4	1	3	2	1	3	3
90	1	1	2	4	4	2	4	4	3	2	3	1	2	1	1	1	4	1	4	1	4	1	1	1	1	2	4	1	4	4	1	1	1	1	1	4	1	4	4	4	4	3	2	1	3	2	4	1	3
91	4	2	4	1	4	1	3	3	4	3	2	1	2	2	1	3	2	4	4	1	4	3	1	1	2	1	1	2	3	1	1	4	4	1	1	2	4	4	4	2	4	1	3	1	1	1	2	1	4
92	4	1	3	2	1	1	1	3	1	1	3	2	4	1	3	3	1	2	4	4	1	2	1	1	1	4	2	1	1	1	4	4	1	1	3	2	2	1	1	4	1	2	2	2	2	1	2	2	4
93	3	1	3	3	2	3	1	3	1	4	4	3	1	1	3	1	1	1	4	2	3	4	1	4	4	3	2	1	3	4	4	4	2	3	1	4	4	1	2	1	2	1	2	1	2	2	1	4	1
94	4	4	1	4	1	1	1	1	1	4	2	1	1	1	2	1	1	2	1	2	2	1	2	1	1	4	2	3	3	1	1	1	4	2	1	2	3	2	1	3	1	3	1	4	1	4	1	1	1
95	1	2	3	1	2	4	1	3	4	1	4	2	3	4	4	3	1	3	1	2	4	1	4	4	1	2	3	2	1	4	4	2	4	1	3	4	4	1	4	2	3	3	1	4	4	4	3	4	1
96	1	2	3	1	4	2	2	4	3	2	1	4	3	2	3	2	2	2	1	4	4	3	2	3	1	1	2	4	1	4	1	2	3	1	1	3	1	4	4	3	1	4	1	4	4	4	4	1	4
97	4	4	1	4	2	1	1	2	1	1	4	1	1	1	1	1	1	3	4	2	3	4	1	3	4	4	2	4	4	2	2	1	2	3	1	1	2	4	1	1	3	1	2	4	1	4	3	1	1
98	1	1	1	4	4	4	3	1	1	2	4	4	1	1	1	4	1	4	1	1	1	1	3	2	1	1	1	1	1	3	2	2	1	2	2	1	1	2	4	3	1	1	2	1	4	2	4	1	4
99	3	2	1	1	1	4	3	1	4	1	3	2	3	1	1	1	1	1	4	1	4	4	3	1	4	2	4	4	1	1	3	2	2	1	4	4	3	2	1	4	4	4	4	1	1	2	3	4	1
100	1	2	2	4	3	1	4	1	4	2	2	2	3	1	4	1	4	3	1	1	4	1	3	1	1	2	4	4	1	1	1	2	1	4	1	4	2	1	1	3	1	1	3	2	4	1	3	3	1
101	4	4	1	4	2	4	3	2	3	1	2	1	4	2	1	2	1	1	4	2	1	3	4	4	1	2	1	4	1	4	2	2	3	1	4	3	1	2	1	1	4	4	1	4	4	3	1	1	3
102	4	2	1	1	4	2	2	1	4	4	2	1	1	2	1	2	1	1	3	1	3	1	2	1	3	2	1	2	3	1	2	2	1	4	1	2	1	3	4	1	1	4	4	1	1	3	4	4	1
103	2	4	1	2	1	2	2	2	2	2	1	4	4	1	1	3	4	1	1	4	2	2	3	4	1	1	4	3	4	1	4	1	4	2	1	2	3	4	1	4	3	1	2	1	1	2	3	1	4
104	4	3	4	1	1	4	3	1	1	2	1	4	2	1	1	4	4	1	2	1	4	3	3	1	1	3	1	4	4	1	3	4	1	1	1	1	2	1	4	1	3	1	4	4	1	2	1	4	4
105	2	1	1	1	4	2	1	1	3	2	4	3	1	1	1	2	4	1	2	1	4	1	1	3	1	4	4	2	4	3	1	1	4	4	2	2	1	2	1	3	2	4	2	1	1	1	3	4	4
106	2	1	4	2	4	3	1	4	1	2	1	4	1	1	1	2	1	1	1	4	4	1	1	2	3	2	1	3	4	4	3	1	1	1	1	4	4	4	1	1	1	1	1	1	1	3	1	1	1
107	1	3	4	2	1	4	3	2	4	4	4	1	1	2	1	2	1	4	4	1	3	4	4	1	1	1	1	2	1	2	1	4	2	4	4	1	2	1	1	1	3	1	3	1	2	2	1	1	2
108	3	2	3	1	3	1	2	3	4	1	3	4	1	1	4	3	1	4	1	4	4	4	1	3	1	1	2	3	2	3	1	1	1	1	1	3	2	2	2	2	3	4	1	2	4	1	1	1	1
109	2	1	1	1	1	1	3	4	4	1	4	4	3	3	1	1	1	2	2	1	4	4	1	4	4	2	2	3	4	1	4	3	1	3	1	1	2	3	3	3	3	2	1	1	1	3	4	4	1
110	3	4	1	1	4	3	2	1	4	2	1	4	4	4	2	1	1	1	2	3	4	2	2	3	1	1	1	2	1	4	1	4	4	3	3	2	2	2	3	2	3	4	2	1	1	4	4	1	1
111	1	2	4	4	4	2	2	4	2	1	4	4	1	1	2	4	2	1	4	2	1	2	4	2	1	2	2	1	1	3	1	1	2	1	3	1	4	4	4	4	1	3	1	1	2	1	1	3	4
112	1	1	1	4	4	1	1	3	2	1	1	2	1	4	1	3	4	3	1	2	1	1	3	4	1	4	4	1	4	4	3	1	1	4	4	1	4	2	2	4	1	4	1	4	2	2	3	1	1
113	2	1	1	1	2	1	3	2	1	3	4	4	4	1	2	3	3	1	3	4	1	2	1	2	1	1	1	1	3	1	1	3	2	3	4	4	4	4	1	4	4	1	4	3	2	1	4	1	4
114	2	4	1	3	4	3	1	1	2	4	1	1	3	2	3	2	1	3	1	1	2	2	4	4	4	4	2	4	2	1	1	2	1	2	1	2	4	3	2	1	3	1	1	4	4	1	3	1	4
115	1	3	1	3	1	1	4	4	2	3	2	1	2	4	1	4	4	2	1	1	4	3	2	1	4	4	2	4	1	1	1	4	1	3	1	2	3	4	1	2	1	3	1	1	1	1	1	2	2
116	1	4	2	4	2	2	4	4	2	4	1	1	4	4	2	1	1	1	3	1	2	3	4	3	1	1	1	1	1	4	4	1	1	2	1	2	1	4	1	4	1	1	3	2	3	4	1	1	3
117	1	4	1	3	2	3	1	4	3	1	1	2	4	3	1	1	1	1	1	1	2	3	2	1	2	1	1	4	1	3	1	1	2	1	4	4	1	4	2	2	2	2	1	1	1	3	1	4	3
118	4	4	1	1	3	4	3	2	1	4	4	1	2	2	3	1	3	3	4	1	4	4	1	1	1	2	2	4	4	1	1	1	2	1	4	1	1	2	3	4	3	2	2	1	4	4	4	3	1
119	3	1	2	2	1	3	1	4	2	1	1	2	2	2	3	4	4	1	1	3	4	3	1	2	1	1	2	1	4	1	1	1	2	1	4	2	1	2	1	1	3	2	2	1	1	1	1	1	4
120	2	1	1	4	1	4	3	1	1	4	4	2	1	1	2	4	1	3	1	1	3	3	2	2	3	1	1	4	1	3	1	3	1	1	4	1	2	3	4	4	1	2	4	1	1	3	4	3	1
121	4	1	2	2	1	3	1	3	1	3	1	4	4	4	1	4	1	2	1	1	2	1	4	3	1	4	1	3	1	2	1	4	2	1	2	1	1	3	2	2	1	1	1	4	2	3	2	1	3
122	4	2	4	4	4	4	3	4	2	4	1	2	1	1	3	3	4	4	3	4	1	1	4	4	4	1	4	1	4	1	3	1	1	3	4	1	1	1	2	4	4	1	2	2	3	1	4	1	1
123	3	1	1	4	3	1	1	4	1	4	4	3	3	1	2	2	4	1	4	4	1	1	1	1	1	4	2	3	4	4	3	1	1	4	4	4	3	1	1	1	1	1	4	4	1	4	1	2	1
124	1	3	2	2	1	1	1	3	4	1	1	4	1	1	1	1	1	1	3	4	1	1	1	1	1	2	2	1	3	2	2	4	1	4	4	4	1	1	4	4	1	4	2	1	1	3	4	4	3
125	1	3	1	1	2	2	3	2	3	1	3	1	1	2	1	1	4	4	1	2	2	2	1	1	4	4	1	4	1	4	2	3	1	1	3	3	1	2	2	1	4	3	1	4	1	3	1	2	4
126	1	1	1	3	4	4	3	2	1	1	1	2	4	1	1	1	1	1	4	4	3	2	1	1	1	1	1	3	2	2	1	3	1	4	3	3	1	3	1	1	4	4	4	2	3	1	1	4	3
127	4	1	1	1	2	1	1	2	1	1	2	2	3	2	1	1	4	4	3	1	3	4	3	1	3	4	1	4	2	3	1	1	1	3	2	2	4	2	1	4	1	3	4	4	3	1	1	1	3
128	1	1	1	3	4	2	2	4	4	1	4	1	3	1	3	1	4	4	3	4	4	2	1	1	2	2	3	1	1	4	4	2	2	3	1	4	4	1	1	4	2	1	3	1	1	4	1	1	4
129	3	4	4	4	1	3	4	2	1	1	3	2	1	2	1	4	2	4	1	1	4	3	2	2	4	1	1	1	3	3	2	1	4	3	1	1	4	1	4	4	2	1	2	4	4	1	2	1	1
130	3	2	1	4	4	1	4	1	3	1	2	1	4	1	1	1	4	2	2	1	1	4	1	3	1	2	4	4	4	4	1	1	1	1	1	2	1	4	4	4	4	2	2	1	1	1	4	4	4
131	4	2	4	4	4	1	4	2	1	1	1	1	1	2	4	4	2	2	1	1	4	4	1	1	1	2	1	1	1	1	3	2	1	1	1	1	1	1	1	3	2	1	4	1	2	3	1	1	4
132	3	1	1	3	4	3	4	1	1	4	2	4	2	1	1	4	1	1	4	1	1	4	3	3	2	4	4	4	2	1	1	1	1	4	1	3	4	1	1	4	1	1	4	4	3	4	1	4	4
133	4	2	1	3	2	1	4	4	4	2	3	3	4	4	4	3	4	1	2	2	2	4	2	4	2	1	4	4	1	1	2	4	2	2	3	2	3	1	1	1	4	4	1	4	3	1	1	1	4
134	1	1	3	1	1	4	2	2	4	4	4	1	4	1	4	2	1	4	2	4	1	2	4	4	2	4	4	1	3	4	2	2	4	1	4	1	2	1	1	1	4	1	3	3	4	2	1	1	3
135	1	4	1	4	4	1	2	1	4	4	4	2	1	1	3	3	1	2	3	3	1	1	4	4	2	1	4	2	4	4	2	1	4	4	2	4	4	3	1	2	4	2	1	4	1	2	1	4	3
136	1	3	4	2	2	1	3	1	1	3	1	1	3	2	4	1	1	1	4	4	2	1	4	1	4	4	3	2	3	1	4	4	2	4	2	4	1	1	3	2	1	4	1	4	1	2	1	1	2
137	3	1	2	3	3	4	3	2	1	2	1	4	4	1	4	1	4	2	1	2	1	3	1	1	1	4	2	4	4	3	3	1	1	2	1	4	4	1	4	2	4	2	1	1	2	4	4	4	3
138	2	1	1	2	1	1	3	2	3	1	4	1	4	3	4	4	4	1	4	3	1	1	1	4	4	2	4	4	3	4	3	2	1	1	3	4	1	4	1	2	3	3	1	1	2	3	1	1	1
139	1	4	2	4	4	4	2	1	2	4	2	2	1	4	4	4	4	4	1	3	1	1	1	4	2	3	2	1	4	4	3	3	1	4	4	1	1	1	4	4	1	4	1	1	1	1	3	1	1
140	1	1	1	2	1	1	2	1	4	1	1	1	1	1	4	4	1	4	3	4	4	4	1	4	4	2	2	2	3	1	1	3	4	2	4	4	1	3	2	3	2	4	3	1	4	4	2	3	1
141	1	1	2	3	3	4	3	1	3	2	3	4	2	1	3	3	4	1	2	3	1	3	1	4	4	1	4	2	1	1	2	3	1	1	4	3	2	2	4	1	2	1	2	2	4	1	4	2	1
142	1	4	2	1	1	4	3	1	3	4	1	4	2	1	3	1	1	1	3	1	4	2	4	1	4	4	1	2	3	2	4	4	1	4	2	4	3	2	3	2	1	1	3	1	4	3	1	4	1
143	2	3	2	1	4	4	2	2	4	2	4	4	1	1	2	4	3	2	4	4	4	2	1	4	2	1	4	1	1	1	4	1	4	3	1	3	4	4	2	3	1	4	2	1	3	4	3	2	4
144	2	1	4	2	1	2	1	2	2	3	4	3	1	1	4	1	1	1	1	4	2	3	4	2	1	1	1	2	2	1	2	1	2	1	1	1	1	1	4	2	1	1	4	1	1	3	1	2	1
145	1	4	3	3	1	4	4	1	4	4	4	3	2	3	1	1	4	4	4	1	2	4	2	2	1	3	1	1	1	1	3	1	1	3	2	4	3	1	4	1	3	3	4	1	4	1	3	3	4
146	2	1	1	2	1	4	4	1	3	4	2	1	1	2	1	4	4	1	4	3	3	1	1	2	4	2	3	1	2	3	1	4	4	2	4	4	1	1	1	4	3	1	2	1	4	2	1	4	4
147	4	1	2	1	1	3	4	1	1	4	1	2	2	1	1	2	2	1	4	2	2	4	4	1	4	4	4	4	4	1	3	1	1	1	4	3	1	4	1	4	2	4	4	2	1	1	4	2	2
148	1	3	1	4	3	4	2	1	3	4	2	1	1	4	1	3	3	1	1	2	4	1	1	2	1	3	2	4	2	3	4	1	3	4	1	1	4	1	1	1	4	4	1	1	1	1	4	3	1
149	4	2	1	1	1	3	3	2	3	4	4	4	2	1	1	1	1	1	1	2	3	2	1	1	3	2	2	3	2	3	1	3	3	3	1	3	4	4	4	1	3	1	4	4	1	4	1	1	1
150	1	2	1	1	2	4	4	4	3	1	2	1	1	4	2	2	1	4	4	3	4	4	1	1	2	1	1	1	3	4	4	1	1	2	1	1	4	2	2	1	1	1	3	4	4	1	1	2	1
151	2	2	1	4	1	2	4	2	1	1	2	1	1	1	3	4	3	1	1	2	1	1	4	3	3	4	4	1	1	3	1	2	1	2	1	4	4	1	3	4	1	3	1	2	1	2	1	3	4
152	1	2	1	2	1	3	1	2	1	3	2	1	3	2	4	3	4	3	1	1	1	2	4	3	1	4	4	4	1	1	2	4	1	4	1	4	4	1	2	4	1	3	3	1	1	4	4	4	1
153	1	1	1	3	3	3	4	4	4	1	1	1	1	2	3	1	2	1	1	3	1	2	4	4	1	2	1	1	3	1	3	2	1	1	1	4	4	1	1	1	4	3	1	4	4	4	1	1	1
154	3	2	1	1	1	4	1	2	4	1	1	1	1	2	4	3	2	3	4	1	3	3	2	1	4	4	1	3	4	2	4	1	1	1	2	1	1	1	1	3	1	1	4	1	1	1	2	2	1
155	1	1	4	1	1	3	4	2	4	1	4	4	1	1	1	2	1	1	3	4	2	2	1	1	4	1	1	1	2	1	1	2	2	3	2	4	4	4	3	1	2	1	4	1	1	1	2	1	1
156	3	1	1	1	4	4	2	1	1	1	3	3	4	3	2	4	1	1	3	1	3	4	1	1	1	1	1	1	2	1	1	1	3	4	1	3	4	2	1	4	2	1	4	2	4	3	1	4	1
157	1	1	1	1	2	1	1	4	4	2	1	2	4	2	1	4	2	2	3	4	1	1	4	2	3	3	2	1	4	2	1	2	3	1	1	1	1	1	1	3	1	1	2	3	1	4	4	1	2
158	1	1	1	2	4	4	1	2	2	4	1	3	2	4	1	4	1	3	1	1	3	1	4	4	2	1	4	4	4	4	2	1	4	1	1	1	3	3	1	1	1	2	4	4	1	2	1	1	1
159	2	4	1	4	4	2	1	2	4	3	1	1	1	1	3	2	2	1	2	1	4	4	1	4	3	1	1	3	3	1	1	3	4	2	3	1	1	1	1	2	3	2	2	4	1	2	1	4	2
160	1	2	4	1	1	3	1	1	3	3	3	2	4	1	3	3	3	2	3	3	4	1	1	3	4	4	1	3	3	1	2	3	1	1	4	3	1	4	2	3	2	4	1	1	2	2	3	1	3
161	4	3	4	1	4	3	2	1	2	3	3	2	2	4	1	2	1	3	1	1	3	2	1	1	1	3	1	2	3	4	1	3	1	3	1	3	3	1	1	4	2	2	1	1	1	1	4	2	3
162	2	1	1	4	1	4	2	4	3	1	2	1	3	1	1	1	2	1	1	1	1	1	4	1	2	3	2	3	4	1	2	1	4	1	1	3	4	4	3	1	4	2	1	1	4	1	1	2	4
163	2	2	2	2	2	3	2	1	4	1	1	3	2	1	1	4	2	1	1	4	4	1	3	2	2	1	3	1	1	4	4	4	2	1	1	1	4	4	2	1	1	1	2	3	1	3	1	1	4
164	4	1	3	4	4	1	1	1	3	1	1	3	3	2	2	1	3	2	4	1	3	4	1	2	1	1	1	1	2	1	4	1	1	2	1	2	4	4	1	1	1	2	1	4	4	1	3	1	4
165	1	1	1	1	2	4	4	4	1	1	1	1	3	3	4	4	4	4	4	3	1	1	4	4	1	4	2	4	1	1	4	2	2	1	4	2	3	3	2	2	1	1	1	2	1	4	1	2	1
166	4	3	4	1	4	4	4	1	1	1	1	2	3	1	1	3	4	1	1	1	2	1	4	1	1	1	2	1	1	4	4	4	4	4	1	2	1	4	2	3	1	2	1	4	1	3	4	1	4
167	1	4	1	1	3	4	3	3	2	1	4	4	4	3	1	4	4	2	2	1	4	1	3	2	2	1	4	4	3	4	4	4	2	1	1	3	2	4	4	1	4	3	1	1	3	1	1	2	1
168	2	4	4	1	4	3	1	1	1	4	3	1	1	3	1	1	1	2	3	2	1	1	1	2	1	1	4	4	2	2	4	1	1	3	4	2	1	2	4	4	3	1	1	1	3	1	1	3	1
169	1	1	1	1	4	4	4	4	1	1	4	1	1	3	4	4	2	1	4	4	2	1	4	2	1	1	3	4	3	1	1	2	2	1	4	4	4	1	1	1	1	1	3	1	1	4	4	1	3
170	1	1	2	1	3	2	2	1	1	3	3	1	1	2	1	1	2	4	4	4	2	4	4	2	1	2	2	1	2	4	4	4	2	4	3	2	1	4	2	1	2	4	4	1	4	1	3	1	2
171	1	2	1	1	2	3	1	1	1	4	4	1	1	2	1	3	2	2	2	4	4	1	3	1	1	2	3	4	3	1	4	2	2	1	4	4	1	3	1	1	1	1	4	1	2	2	2	2	2
172	3	2	3	1	1	4	4	1	1	4	3	2	4	3	1	4	3	2	3	1	2	3	2	3	2	4	3	3	3	4	3	1	2	4	2	2	2	4	1	1	2	1	3	1	2	2	3	4	4
173	4	2	1	4	2	3	4	2	1	1	3	1	4	1	2	3	1	3	1	1	1	1	4	2	2	1	4	1	3	1	1	1	1	3	1	4	3	4	4	4	3	4	4	4	1	2	4	3	4
174	2	3	1	3	1	4	3	2	2	4	2	4	4	2	1	1	1	3	2	4	1	4	2	4	4	1	4	3	1	1	3	1	1	4	4	1	3	4	2	2	4	1	4	4	2	1	2	4	4
175	1	1	2	1	1	1	4	3	1	2	2	1	1	3	4	4	1	1	3	2	3	3	2	2	1	4	2	1	3	4	4	1	1	3	1	1	1	2	4	4	1	1	3	2	1	1	4	2	3
176	4	3	1	4	2	1	1	1	4	4	1	2	2	3	1	4	3	2	1	4	1	4	4	4	3	4	2	1	4	1	1	1	1	2	4	1	1	4	1	4	3	1	3	1	3	3	2	3	1
177	3	1	3	1	1	2	3	1	1	4	2	1	2	2	3	1	4	4	3	1	2	1	3	2	2	4	3	1	1	3	1	1	2	4	4	1	4	4	4	4	4	1	4	1	2	1	4	4	1
178	4	2	2	1	4	1	3	4	2	1	4	2	3	2	1	1	1	2	4	4	2	1	4	1	2	1	3	2	4	2	4	1	2	3	1	2	4	1	2	1	1	1	1	2	1	4	1	4	3
179	1	2	1	4	1	1	4	3	2	3	4	1	1	3	2	1	2	1	3	2	2	2	3	2	3	1	1	4	3	1	4	3	2	4	1	3	4	1	3	4	4	4	3	1	3	1	1	3	4
180	4	3	2	1	2	4	3	4	1	2	1	3	1	2	2	1	4	1	1	1	1	2	1	3	3	1	1	4	2	3	4	1	4	3	2	2	1	3	1	4	2	1	1	1	2	1	1	4	3
181	1	1	2	3	1	2	1	4	2	3	2	1	2	4	4	4	1	2	3	1	1	4	2	3	4	1	3	4	4	4	1	3	3	2	4	2	1	4	2	1	4	4	1	4	4	1	4	1	1
182	1	4	2	1	3	1	2	4	1	4	3	1	3	1	2	2	3	1	1	1	4	3	4	1	4	4	2	4	4	2	1	1	4	2	4	1	1	3	1	4	1	2	3	3	1	1	1	1	1
183	1	1	1	3	4	2	2	1	1	4	1	1	4	4	2	1	1	4	4	4	2	1	2	4	1	4	4	1	3	1	1	2	1	1	2	1	3	2	3	1	2	1	2	2	4	4	4	4	4
184	3	1	4	2	3	1	1	4	4	3	1	1	1	1	2	3	4	4	1	4	4	2	1	2	1	4	3	2	1	4	2	4	1	4	2	1	1	2	1	2	1	3	1	1	1	2	3	1	1
185	4	2	4	1	2	3	1	1	1	4	2	4	1	4	1	4	1	4	3	2	1	2	1	3	4	2	2	4	4	2	2	2	3	1	2	4	3	1	1	3	1	2	1	4	4	2	4	4	1
186	2	4	4	1	4	3	2	3	3	4	4	4	3	2	1	4	2	1	4	4	1	3	2	1	3	1	2	1	2	4	4	2	1	1	2	1	2	1	1	1	1	4	4	1	4	2	1	1	4
187	2	1	1	2	1	1	1	1	3	1	3	1	4	1	4	1	1	1	2	2	1	2	4	2	4	4	1	1	1	1	1	4	2	3	3	2	1	1	1	2	1	1	1	1	1	4	1	4	4
188	2	1	1	2	1	4	2	2	3	1	3	1	2	1	1	2	1	4	1	4	4	1	1	2	2	4	3	1	4	3	1	1	2	4	1	4	1	1	1	2	1	2	1	1	4	2	1	2	1
189	4	3	2	3	4	3	1	3	1	2	2	1	2	3	3	3	1	4	4	4	3	1	2	3	2	1	4	2	1	1	1	1	2	1	1	1	1	4	4	1	4	2	1	3	4	2	1	4	1
190	3	2	3	4	4	3	1	1	1	2	2	4	2	3	4	3	1	3	2	2	2	3	4	4	3	4	1	4	1	4	2	1	2	3	1	1	2	1	2	3	4	1	2	2	1	4	4	1	3
191	4	4	4	2	1	4	1	4	4	4	1	2	1	2	2	4	2	2	3	1	3	1	4	2	2	1	1	1	4	1	2	1	1	1	4	4	1	1	1	4	4	4	1	1	3	2	1	1	1
192	3	3	4	1	4	2	2	2	3	4	3	2	3	3	4	3	2	4	3	3	1	3	2	3	4	4	4	3	2	4	1	1	4	1	3	1	2	2	4	1	2	1	4	4	4	2	4	4	3
193	3	3	4	1	3	2	4	3	4	4	1	4	1	3	1	1	1	2	3	1	4	1	1	1	2	3	2	4	1	4	1	4	1	3	1	1	2	2	1	3	1	1	1	4	2	3	3	4	1
194	2	1	1	3	1	4	2	3	1	3	4	1	1	1	1	1	4	3	2	1	1	4	4	1	2	1	3	4	4	4	4	1	3	4	4	4	3	3	1	4	4	2	3	4	4	1	1	1	4
195	1	1	1	1	1	2	1	1	1	1	2	4	2	1	1	1	4	2	2	4	4	2	2	1	3	1	2	4	1	4	1	1	1	2	4	2	1	3	4	1	1	2	3	3	2	2	1	4	1
196	1	4	4	1	1	1	1	3	1	2	4	1	4	4	1	2	1	3	2	3	1	4	2	4	1	1	4	2	2	4	3	1	4	2	4	1	4	2	2	1	1	1	2	1	3	2	1	4	1
197	2	1	1	1	4	1	1	3	4	1	2	3	4	3	1	1	1	2	3	2	4	4	1	4	2	2	1	3	4	1	2	1	1	3	3	1	1	1	1	1	4	1	1	4	3	1	4	2	3
198	2	4	2	1	4	3	4	1	1	4	2	3	1	1	3	1	1	3	1	1	2	3	1	4	1	4	1	4	1	1	1	3	2	3	1	1	3	2	1	4	4	2	1	4	1	4	1	1	2
199	1	1	2	4	4	2	1	1	4	1	4	3	1	2	3	1	4	4	4	4	2	1	4	2	1	4	2	4	3	2	1	3	2	1	4	2	1	1	1	1	1	2	1	4	2	4	2	3	4
200	4	1	2	1	4	2	1	3	1	1	4	3	3	2	2	1	4	2	1	1	4	4	1	3	4	1	1	1	2	4	1	4	2	3	3	1	1	3	1	4	1	1	3	2	1	4	1	1	2
201	4	1	2	1	2	2	4	2	2	1	1	4	1	1	1	4	2	1	1	1	4	4	1	1	1	4	2	1	1	2	4	1	4	4	3	2	3	1	1	3	4	1	1	4	4	4	1	1	2
202	3	4	1	2	1	2	1	4	1	1	3	2	4	1	1	2	4	2	4	4	3	1	1	2	1	4	4	4	2	3	1	3	1	1	4	2	1	1	1	3	4	2	2	3	2	4	1	4	3
203	4	4	1	2	4	2	2	1	4	1	4	1	1	1	1	1	3	2	2	1	1	1	1	2	3	4	2	1	2	1	4	2	2	4	4	1	1	3	4	4	1	1	1	4	2	4	1	4	4
204	3	1	2	1	4	2	3	4	3	4	1	2	2	4	2	4	4	1	1	4	2	4	1	1	2	4	2	1	1	3	4	1	4	4	4	1	3	4	1	2	1	1	1	4	3	1	3	1	1
205	4	1	2	1	2	2	1	4	4	2	2	1	4	4	1	1	1	1	3	1	2	4	1	1	1	4	2	4	1	4	1	2	1	2	2	4	2	2	1	1	4	1	1	1	4	2	2	2	3
206	4	1	4	4	1	1	4	1	1	3	1	1	1	3	3	1	4	1	4	1	1	1	4	4	4	1	1	4	1	1	4	4	4	4	2	1	1	1	2	1	2	1	1	4	4	1	1	4	2
207	2	1	4	1	1	1	4	2	3	4	2	2	1	1	4	4	2	4	4	4	3	4	1	1	1	3	2	4	2	4	1	1	2	1	2	2	4	4	2	4	4	2	2	2	1	1	4	4	4
208	1	2	1	4	2	3	2	3	3	3	4	1	4	2	2	4	1	4	2	3	1	3	3	4	1	1	1	1	2	1	1	4	1	3	1	2	1	2	1	1	1	4	2	1	1	1	3	1	1
209	4	1	1	1	3	1	1	2	3	4	1	2	1	3	4	3	2	1	1	3	2	3	1	1	1	4	4	2	2	1	1	1	2	1	2	1	2	3	2	1	1	1	2	1	1	1	2	1	2
210	1	1	2	1	1	1	2	1	1	1	3	3	2	3	1	4	4	4	2	4	4	4	1	1	4	2	4	2	3	3	1	3	1	2	1	1	1	3	1	4	4	3	1	3	2	4	2	1	4
211	4	2	1	4	1	3	4	1	3	4	4	1	4	1	1	3	3	1	1	1	4	2	4	4	3	1	1	2	1	1	2	4	2	2	3	1	2	2	1	1	2	4	1	4	1	1	1	4	2
212	4	1	1	3	2	3	1	3	2	3	1	1	1	2	1	1	4	1	3	4	4	1	1	1	3	3	1	1	4	4	4	4	4	3	1	2	1	4	3	4	1	1	2	1	2	1	4	1	4
213	4	1	1	3	2	1	2	3	2	1	2	4	2	2	3	4	3	1	4	1	3	4	3	1	4	2	4	1	2	4	1	1	1	3	2	2	3	1	3	4	4	1	4	4	1	3	4	4	4
214	3	2	4	1	3	3	1	2	2	4	4	2	2	3	1	1	2	2	3	2	4	2	1	1	1	1	1	2	1	3	1	4	4	4	2	1	4	1	3	1	2	3	2	2	1	1	2	1	2
215	4	1	4	1	1	1	2	3	1	1	1	2	4	2	1	4	4	4	2	2	1	1	4	1	4	2	1	2	2	1	1	3	1	2	1	1	2	3	1	1	3	4	1	1	3	4	4	4	1
216	3	2	2	1	1	1	3	1	1	4	2	1	1	1	1	4	3	1	1	1	1	4	4	2	1	1	1	1	1	2	1	1	1	4	2	1	1	4	4	4	1	3	3	4	2	1	1	3	4
217	3	4	4	2	2	2	1	4	1	1	3	3	3	3	1	1	2	4	4	1	4	3	1	2	2	4	1	1	4	1	1	1	1	2	1	4	4	3	4	1	4	4	3	1	1	1	4	2	1
218	1	3	4	2	4	4	2	4	2	4	2	1	3	4	4	4	4	2	1	4	2	4	4	2	1	4	1	2	3	1	4	3	4	4	1	4	2	4	1	1	4	2	4	2	1	3	4	2	2
219	4	4	1	1	3	2	1	4	1	1	1	4	4	4	1	3	4	2	4	4	3	1	1	2	1	2	2	1	2	1	4	1	4	1	1	3	1	1	4	2	1	1	1	1	4	3	1	1	1
220	1	1	4	2	1	2	1	4	4	1	2	1	4	2	1	1	4	4	1	1	4	4	1	1	1	4	2	2	2	3	2	3	2	1	2	1	1	1	1	4	3	3	2	2	1	4	3	4	1
221	1	1	4	1	4	4	4	4	4	4	4	3	1	1	3	1	2	2	1	4	4	4	1	2	4	2	1	4	2	2	1	4	4	3	2	4	4	3	2	4	4	4	4	3	1	4	3	3	1
222	2	4	2	4	4	3	2	1	3	2	4	3	1	1	2	4	4	4	4	1	4	4	3	3	1	1	4	4	2	1	4	1	4	3	3	3	3	4	4	3	1	4	1	2	4	4	2	1	4
223	1	2	4	1	1	3	2	2	1	1	2	1	2	1	3	4	1	1	2	2	4	4	2	1	4	1	2	2	4	4	2	1	4	4	2	1	1	4	4	1	4	4	3	2	1	2	1	4	4
224	3	4	1	4	1	1	3	4	3	4	1	3	1	3	4	1	4	1	4	2	1	2	1	1	3	1	3	4	1	2	4	1	4	1	1	1	1	2	1	1	4	2	4	4	4	1	4	1	4
225	2	3	3	4	1	3	3	1	1	1	2	3	1	4	4	3	4	1	3	1	4	3	4	4	1	1	1	3	2	1	4	2	1	3	3	4	1	1	3	4	1	4	2	1	3	2	4	4	1
226	4	2	2	2	2	1	2	4	4	2	3	4	1	2	4	1	4	2	1	4	2	4	4	2	1	1	1	4	4	4	1	1	1	2	3	4	4	2	2	2	1	4	1	1	1	2	1	4	1
227	1	2	4	1	4	4	1	4	4	2	1	3	2	1	1	1	4	3	2	1	4	4	4	4	1	1	4	1	2	4	2	2	2	4	1	3	1	4	4	4	4	2	1	4	4	4	3	1	1
228	1	2	4	4	4	3	1	1	4	2	1	1	2	4	1	1	1	1	3	4	1	4	4	1	3	1	1	4	1	3	1	3	1	2	2	1	4	4	4	1	1	1	2	1	4	2	4	2	3
229	1	4	4	4	1	4	2	1	1	2	2	2	2	1	4	1	4	4	2	4	4	3	1	1	2	1	4	4	2	4	4	1	4	4	3	2	1	2	1	2	1	1	2	4	1	1	2	4	4
230	1	1	1	2	1	1	2	2	1	2	3	3	4	4	4	4	1	4	1	4	1	1	3	4	4	4	4	1	2	3	1	1	4	2	4	1	1	3	4	2	1	1	4	4	1	3	4	1	1
231	2	1	4	1	4	4	1	4	4	2	1	1	1	4	4	2	4	4	2	2	1	1	1	4	1	4	4	4	4	4	2	1	1	1	1	4	2	1	2	1	4	2	3	4	1	4	4	2	2
232	4	2	1	3	2	4	4	3	1	3	3	4	4	1	4	3	1	2	1	4	2	1	1	3	1	1	4	1	4	1	1	1	1	1	4	3	4	4	4	2	4	1	3	4	1	1	3	4	3
233	4	1	2	1	4	1	1	1	3	4	4	3	1	3	1	1	1	2	3	1	4	4	1	1	1	1	2	1	4	3	2	4	2	1	1	2	1	2	4	1	3	1	1	2	1	1	2	3	1
234	4	4	1	4	4	2	2	2	2	1	4	1	4	1	2	3	2	1	1	2	4	4	1	3	2	1	2	1	4	4	2	4	1	1	3	1	1	1	2	1	1	3	4	2	2	1	2	1	1
235	3	1	4	2	2	2	1	4	1	2	2	4	1	4	4	2	3	1	1	2	1	2	3	2	4	4	2	1	1	1	1	1	2	1	4	4	4	1	1	4	1	1	1	3	2	1	1	4	4
236	1	4	2	1	1	1	2	1	2	4	4	1	1	1	4	4	3	2	2	1	1	4	2	2	1	1	4	4	1	1	1	3	1	1	4	1	1	1	1	4	4	4	4	4	1	4	2	2	1
237	1	4	2	1	1	4	1	1	4	3	2	3	2	1	1	1	1	1	1	4	3	2	1	1	3	1	2	4	3	3	2	4	4	1	4	4	1	2	4	2	3	4	1	2	4	2	3	2	4
238	2	1	3	1	3	1	2	1	2	2	2	2	4	4	2	3	4	1	1	1	1	2	1	2	1	4	4	2	1	2	2	1	3	2	4	2	4	1	4	1	1	2	1	1	1	2	3	2	3
239	2	1	1	1	4	1	3	4	4	2	1	2	2	2	1	1	4	2	1	3	1	1	1	4	2	3	4	1	4	4	3	1	1	3	1	4	4	3	1	2	4	4	1	1	1	2	1	1	2
240	2	1	4	2	1	1	2	3	1	2	4	1	2	2	2	1	4	4	1	4	2	1	3	2	1	2	4	3	1	1	2	4	4	2	4	3	4	1	4	1	1	1	4	1	4	2	1	2	2
241	1	1	4	2	1	3	4	1	1	3	1	3	1	4	4	1	3	1	1	2	4	1	1	1	1	3	4	1	4	4	1	4	3	1	2	1	1	1	1	4	2	3	4	1	2	1	1	4	2
242	4	3	1	4	1	1	2	1	3	2	2	1	4	2	3	1	2	2	4	4	1	4	2	1	3	1	4	1	4	4	3	4	3	1	2	3	4	2	1	1	1	3	4	2	4	3	2	4	1
243	1	2	1	1	1	1	2	2	3	1	2	4	2	1	4	4	1	1	1	1	3	1	2	1	4	2	4	1	2	3	4	2	4	2	1	2	3	1	4	4	3	3	1	2	1	2	2	2	4
244	1	4	4	1	1	3	4	1	2	3	3	2	4	1	2	4	2	2	4	2	4	1	1	2	4	1	2	4	1	1	1	1	3	1	3	1	4	4	4	1	2	4	2	1	4	4	2	1	1
245	1	2	1	3	2	3	2	2	2	1	4	1	4	3	1	4	2	2	4	1	1	4	4	4	1	2	2	2	1	4	4	1	1	3	1	4	3	1	1	2	1	1	4	2	1	3	2	3	4
246	4	2	2	4	4	1	4	1	4	3	1	3	1	3	3	1	2	2	4	2	4	4	4	4	4	2	1	4	1	4	4	1	1	1	2	2	1	2	1	1	1	4	3	2	1	4	4	4	2
247	1	1	2	1	3	1	1	4	1	4	2	2	1	1	3	4	4	1	4	3	1	1	1	4	3	1	1	3	2	1	1	2	2	3	2	1	3	1	1	1	3	4	1	2	3	4	3	1	1
248	2	3	3	4	1	4	1	4	2	2	1	3	1	3	3	4	2	1	1	3	4	1	1	1	2	3	1	1	2	4	2	2	1	2	2	1	1	4	4	3	2	1	2	1	2	4	2	4	4
249	1	2	3	1	1	1	1	2	2	3	4	4	3	2	2	1	1	2	4	1	2	3	2	2	1	2	4	2	4	1	1	1	2	1	3	1	4	3	4	4	1	2	1	4	3	2	1	2	4
250	4	2	2	2	2	1	1	2	4	2	1	2	4	4	1	3	1	4	3	1	4	4	1	3	1	4	4	1	2	4	4	3	4	1	1	4	1	3	4	4	2	4	1	4	4	3	1	4	1
251	3	1	1	4	4	4	1	3	4	3	1	1	3	1	2	1	4	1	4	1	4	2	2	4	4	4	4	2	4	1	3	1	1	1	2	1	1	4	4	1	2	1	4	4	4	1	4	4	4
252	4	2	2	1	1	4	2	4	4	1	4	4	1	2	4	3	4	4	1	1	4	3	2	4	4	1	4	1	2	4	1	2	1	4	4	4	4	2	3	1	1	1	1	3	1	1	3	1	1
253	4	1	3	1	4	4	2	1	2	4	2	4	4	4	4	1	3	4	1	1	4	1	3	4	4	4	4	1	4	4	3	2	4	1	2	1	1	1	1	1	3	4	4	1	2	1	1	4	3
254	4	2	1	4	1	1	2	1	1	2	4	2	1	3	2	3	1	1	4	1	3	4	4	1	2	4	3	1	3	1	1	3	1	4	4	3	1	1	1	2	1	4	4	3	1	1	3	1	2
255	2	1	1	3	1	4	4	4	4	1	3	4	2	4	2	2	3	4	1	2	1	2	1	4	1	1	4	3	1	2	1	3	2	4	4	4	1	3	1	2	4	4	2	4	4	2	1	2	2
256	2	1	1	2	1	1	2	3	1	1	1	1	2	1	2	1	1	2	4	1	3	2	1	2	2	3	1	3	1	1	2	4	4	1	1	1	1	2	1	2	2	4	2	3	1	2	4	4	1
257	3	1	2	4	4	2	4	4	4	2	1	1	1	1	4	1	4	1	1	2	2	2	1	2	4	2	4	2	2	2	1	1	1	4	2	1	3	2	2	1	4	2	4	4	1	1	1	1	4
258	3	1	2	2	4	2	2	1	2	4	4	4	1	4	4	1	3	1	3	1	1	3	1	1	3	1	2	1	4	3	4	1	2	3	4	4	3	4	2	2	4	2	1	4	4	1	4	1	4
259	4	2	1	1	2	4	4	1	2	2	2	1	4	4	2	1	2	4	1	4	4	4	4	3	4	4	3	3	2	2	4	3	1	1	1	2	1	4	2	4	2	4	4	3	1	1	3	1	1
260	4	4	1	1	1	1	2	1	2	1	4	2	1	2	1	4	4	2	1	1	4	3	1	4	4	4	1	3	1	4	4	4	1	4	4	2	1	2	2	1	2	2	3	1	2	1	3	2	1
261	3	3	4	1	1	1	1	4	2	1	1	1	4	4	3	4	3	2	1	1	1	1	1	2	4	1	3	1	3	4	2	1	1	1	4	1	1	4	3	1	1	1	1	1	1	4	1	4	1
262	3	3	4	2	1	1	2	1	1	1	1	1	2	3	4	1	1	2	1	4	4	2	1	1	1	1	4	2	1	4	4	4	4	1	4	4	1	1	1	1	1	4	1	4	4	1	1	4	2
263	2	1	1	4	4	4	4	1	3	1	2	4	3	3	4	1	4	2	1	4	2	2	3	4	1	1	4	1	4	2	1	1	4	2	1	1	3	1	4	2	1	1	3	4	1	1	2	2	2
264	1	4	2	1	4	2	3	3	4	1	2	4	4	4	1	1	4	4	2	1	4	1	3	4	2	2	1	2	1	4	2	1	3	1	1	4	2	1	4	2	1	4	4	1	1	1	1	1	1
265	2	2	1	4	4	2	2	4	4	3	2	1	4	1	4	3	4	4	4	1	4	4	2	3	4	2	2	1	1	4	1	3	4	2	3	2	1	4	4	1	4	4	3	2	2	3	2	4	1
266	2	3	4	4	2	4	4	2	4	3	1	4	1	4	3	2	3	3	4	1	4	3	4	1	4	1	3	1	2	4	2	2	3	4	1	2	4	4	1	3	3	1	1	1	1	3	1	1	1
267	1	2	2	2	1	3	1	1	4	4	1	3	1	2	1	4	1	1	1	4	1	4	1	1	3	1	1	2	1	2	1	3	1	1	2	1	4	1	1	1	2	1	1	2	1	3	1	1	2
268	1	4	4	1	2	1	3	1	1	3	1	1	1	3	1	1	2	4	3	1	4	4	2	1	1	1	1	3	4	3	3	2	1	3	4	4	1	4	4	1	4	4	3	1	1	1	1	1	2
269	3	2	3	1	2	1	3	1	4	1	3	1	1	2	3	4	1	2	2	4	4	1	1	1	1	2	4	1	2	2	3	2	1	3	1	1	1	2	4	1	2	1	1	2	4	4	1	1	2
270	4	1	2	1	1	4	1	3	1	3	4	4	4	4	4	1	1	1	4	4	4	1	4	1	4	3	3	2	2	4	3	4	4	1	4	1	3	2	1	1	2	3	1	1	1	2	1	1	2
271	1	4	2	1	4	4	1	1	1	3	1	1	1	4	1	4	4	1	1	2	1	3	4	1	4	4	1	4	4	3	4	4	1	3	4	1	2	3	1	1	4	2	4	1	4	2	1	2	3
272	2	4	1	1	3	4	2	1	2	3	1	1	2	4	1	4	1	4	1	4	4	1	4	2	1	4	2	1	3	2	2	3	4	1	1	4	2	1	4	2	1	4	2	4	1	2	1	2	2
273	4	4	3	2	3	1	1	1	2	4	4	2	2	2	3	2	1	4	3	1	2	4	2	4	2	1	4	4	4	2	1	4	2	1	2	2	2	3	2	2	1	2	2	4	2	4	3	1	2
274	1	2	3	1	1	1	2	1	2	4	3	1	1	4	4	2	4	4	1	1	4	1	4	2	1	4	1	2	2	3	1	3	1	3	1	4	1	1	1	1	4	2	1	1	2	4	2	4	1
275	2	1	4	2	4	1	1	4	1	3	3	2	2	1	1	4	1	4	2	1	4	1	2	3	1	1	4	4	3	1	1	4	3	2	3	1	3	1	2	4	1	4	2	2	4	1	4	1	3
276	3	3	2	1	1	1	3	3	1	3	1	1	2	2	2	2	1	1	1	1	3	4	3	1	1	2	3	1	1	1	2	4	4	2	1	1	2	1	4	2	4	4	2	4	4	2	4	2	1
277	2	3	1	1	1	4	1	1	1	1	2	2	4	1	4	2	3	2	3	1	2	1	4	2	4	4	1	1	1	1	2	1	1	2	4	4	2	1	2	4	4	4	1	4	1	1	1	4	3
278	1	2	1	4	4	1	2	2	1	3	1	3	2	4	4	2	1	3	4	4	4	4	2	3	4	4	3	4	4	1	2	1	2	4	4	2	4	4	2	1	1	2	1	1	1	2	2	4	4
279	2	3	1	1	4	4	1	4	3	1	1	2	1	1	2	1	4	2	3	3	4	1	1	3	4	3	4	1	1	1	4	4	2	1	1	3	1	2	1	1	1	3	1	1	3	4	4	3	4
280	2	1	4	2	1	2	4	4	1	2	3	1	2	1	1	1	1	2	1	4	4	4	1	4	3	4	1	3	4	1	3	1	2	4	2	1	3	2	1	1	1	1	4	2	1	3	1	1	1
281	4	2	1	3	2	1	1	1	1	4	2	1	3	1	3	4	1	4	4	4	4	4	1	1	1	3	4	2	4	2	1	1	4	4	1	1	4	4	4	4	1	4	1	4	1	1	4	4	2
282	4	4	1	4	3	4	4	1	1	2	1	3	2	4	2	2	2	2	4	1	1	4	1	2	3	3	1	3	1	4	4	1	2	1	4	2	4	4	3	4	3	1	4	3	2	1	4	2	4
283	2	1	3	1	1	1	3	1	4	2	4	1	1	1	2	4	4	2	1	4	1	4	2	4	4	1	3	2	3	4	1	4	4	1	1	4	3	1	3	4	4	1	3	4	1	3	3	4	2
284	2	2	4	1	2	4	4	4	1	1	4	4	3	4	4	2	3	1	1	4	4	4	2	1	2	4	3	1	4	1	1	3	4	1	4	4	4	4	3	3	4	3	3	4	4	4	3	1	3
285	2	4	1	2	3	4	3	3	4	2	3	1	3	1	1	2	1	4	2	4	1	2	2	2	2	3	1	4	4	4	4	4	2	4	1	4	4	4	1	1	1	4	1	1	3	4	1	2	1
286	1	1	1	2	2	3	2	4	2	4	2	1	4	1	3	1	2	4	2	1	1	1	1	3	1	1	4	4	2	1	4	4	1	1	1	4	4	1	1	3	1	3	3	2	1	1	2	3	1
287	4	1	4	4	2	2	2	1	3	4	3	1	4	3	2	1	2	2	2	3	1	1	2	1	2	3	3	1	1	3	2	3	1	1	1	2	3	4	4	1	4	1	4	4	2	1	3	2	3
288	3	3	1	1	1	2	2	4	1	1	1	1	2	4	2	1	1	4	3	1	4	1	4	1	4	1	2	1	3	1	4	2	3	1	1	2	3	2	1	2	3	1	3	2	2	4	1	2	3
289	1	2	2	4	4	4	4	1	1	4	1	1	2	2	4	1	3	2	1	1	2	1	1	3	4	4	3	2	4	3	1	1	2	1	1	2	4	1	2	3	4	2	1	2	3	1	1	4	3
290	2	3	3	1	1	1	1	2	2	3	4	4	4	4	2	1	1	2	1	2	4	1	4	2	1	2	4	2	2	3	4	1	1	1	2	1	1	4	1	3	1	2	3	2	1	1	2	1	1
291	4	1	2	1	2	2	2	1	2	4	2	1	1	2	1	1	1	2	3	2	1	3	1	2	3	4	2	1	4	2	3	1	4	4	3	3	4	3	2	3	4	1	2	4	4	4	2	2	1
292	2	1	1	4	2	1	3	2	4	4	1	2	2	3	1	1	4	2	1	1	2	4	4	3	4	2	1	3	4	1	1	4	1	1	1	1	1	2	1	4	4	2	1	1	1	3	4	2	1
293	4	4	2	1	2	1	1	1	1	1	1	1	4	3	2	1	4	3	1	1	1	4	2	2	1	4	1	1	1	4	3	1	2	1	1	1	1	4	1	1	4	4	3	1	3	1	1	2	1
294	3	4	1	1	1	2	3	1	3	4	4	1	4	4	1	1	2	4	4	1	2	3	2	2	2	4	2	4	4	1	1	4	2	1	4	2	1	4	4	1	1	4	2	1	1	1	4	2	4
295	3	1	1	3	1	1	2	1	1	2	4	3	4	2	2	1	1	3	4	2	3	4	4	3	1	4	1	1	1	3	2	1	4	1	1	1	3	3	3	1	1	1	2	4	1	4	4	1	1
296	2	3	2	1	1	2	1	2	2	2	3	1	2	2	4	1	1	1	1	3	1	4	1	4	2	4	1	4	4	4	1	4	3	3	4	2	3	4	4	4	4	4	4	4	1	1	4	2	3
297	4	1	4	1	1	1	2	1	3	1	1	2	2	2	2	3	4	4	1	1	3	4	4	3	1	4	4	1	4	3	2	2	1	2	2	1	2	3	2	1	3	1	3	1	1	2	3	1	4
298	1	1	3	1	4	1	3	4	1	2	1	4	2	1	4	1	4	2	2	1	2	4	4	1	1	4	1	3	4	1	2	2	4	1	2	1	2	1	2	4	4	2	1	3	1	3	4	4	2
299	2	3	1	2	4	3	1	1	1	1	4	1	4	4	4	2	2	4	1	1	4	1	1	1	2	4	2	4	1	4	2	4	1	4	4	3	2	1	3	2	2	1	3	1	1	1	1	3	4
300	1	1	1	1	1	1	2	3	1	3	2	4	2	2	4	4	4	4	1	3	4	4	3	1	2	3	1	2	2	4	2	3	4	4	4	4	4	4	1	1	1	3	2	1	2	2	2	2	1
301	1	1	4	1	4	2	4	4	4	1	4	4	1	1	1	2	1	2	2	4	1	4	4	3	4	3	1	3	2	4	4	2	4	1	2	4	4	1	3	1	1	1	2	2	3	2	3	2	1
302	2	1	4	1	3	3	1	1	3	3	3	3	2	1	1	1	1	3	3	3	2	1	4	2	3	1	4	3	3	1	2	4	4	1	1	1	1	1	1	2	1	4	4	1	3	1	4	4	2
303	3	1	1	3	2	2	4	4	1	4	3	2	1	1	4	2	2	1	1	2	1	3	4	1	1	1	4	1	4	3	1	1	1	2	3	1	4	4	3	3	1	1	4	4	4	1	3	4	4
304	1	3	1	4	4	4	4	4	1	2	1	4	2	1	1	2	1	1	4	1	4	1	4	4	2	1	1	4	3	2	1	4	4	1	4	3	2	3	1	1	2	4	1	3	1	3	3	1	1
305	1	3	1	2	1	4	3	2	4	2	1	4	1	4	4	4	1	4	2	2	4	1	1	2	4	2	2	2	4	4	4	3	4	2	3	4	2	1	1	2	2	4	2	4	4	2	4	1	4
306	1	1	1	2	1	1	1	1	1	2	4	4	3	1	4	4	1	3	1	4	3	1	1	1	2	1	1	2	1	1	2	1	1	4	4	4	1	1	1	1	3	4	1	1	1	3	1	1	1
307	4	1	4	2	3	1	2	2	3	2	4	3	2	1	3	4	2	2	2	2	1	4	1	4	2	1	2	3	1	4	4	1	4	2	2	4	4	3	4	1	4	4	1	4	2	2	4	4	2
308	4	4	4	2	1	3	2	2	1	1	1	3	1	1	2	4	1	3	2	4	4	1	4	4	2	1	1	2	1	1	3	1	3	2	3	1	3	1	3	1	2	1	3	1	4	1	1	1	2
309	4	2	2	2	4	1	2	3	4	1	4	4	2	3	4	1	1	1	2	2	1	2	4	4	1	4	1	1	1	1	1	2	2	3	1	4	2	2	3	2	1	4	1	4	4	3	4	4	4
310	1	3	1	2	3	4	1	2	1	3	3	4	2	1	1	3	1	4	1	4	4	2	1	1	3	2	1	4	4	4	1	2	1	1	2	1	2	1	2	1	1	2	1	4	1	1	1	1	2
311	2	1	3	1	1	1	2	3	3	2	4	4	1	4	4	2	3	4	2	2	3	1	4	4	2	1	1	2	4	4	1	4	4	4	3	4	1	2	2	4	4	1	4	4	3	1	1	2	4
312	4	4	3	1	4	4	1	4	3	1	1	1	2	1	1	1	1	1	2	4	4	1	2	4	4	4	2	4	4	4	1	1	1	2	1	1	2	1	1	1	4	1	4	1	3	1	1	3	4
313	2	1	4	1	1	4	2	3	1	2	1	3	2	1	1	3	3	1	2	4	4	1	1	1	4	4	1	1	1	3	2	1	4	2	1	3	1	3	1	4	4	1	2	1	4	2	3	2	4
314	2	4	4	4	1	4	1	3	1	2	3	4	1	1	4	1	1	2	3	3	1	1	2	4	2	2	3	1	3	1	2	2	3	4	4	4	1	1	4	4	1	1	1	2	2	1	2	2	4
315	3	3	3	4	1	2	3	3	1	1	3	3	1	1	3	1	3	1	1	1	3	1	2	1	1	1	4	1	4	4	4	2	1	4	2	3	4	1	4	4	2	4	2	1	2	2	1	3	4
316	1	2	1	1	1	3	1	3	4	1	2	1	1	2	1	1	1	4	2	1	4	4	2	4	3	1	2	1	4	1	4	1	4	1	1	1	1	3	1	1	3	1	4	4	4	2	2	1	2
317	1	1	4	3	4	3	1	1	4	1	2	2	4	3	1	1	2	1	1	4	1	4	4	1	4	2	1	2	3	1	1	3	2	3	3	3	4	2	1	4	1	4	4	2	4	4	1	1	2
318	2	2	4	4	2	1	4	2	3	4	1	3	1	2	2	1	2	3	1	2	4	4	2	1	3	3	3	1	4	4	2	1	1	1	3	3	1	2	1	4	2	1	3	1	2	1	1	4	2
319	3	3	1	4	2	3	4	1	1	3	3	4	1	2	4	1	2	1	4	3	1	1	1	1	1	2	4	4	4	3	4	4	1	4	1	4	4	2	4	1	2	2	2	1	1	2	3	3	4
320	1	3	1	4	1	3	1	2	1	4	2	1	4	2	1	1	2	4	1	2	4	4	1	1	1	3	2	4	1	4	4	2	1	4	2	1	1	2	4	4	4	4	1	2	2	4	1	1	4
321	4	1	1	2	4	4	1	3	1	3	1	2	4	2	4	1	3	4	1	1	3	1	2	2	1	2	3	4	1	2	3	1	1	4	1	1	1	2	2	4	1	4	4	2	1	1	4	2	2
322	3	3	4	4	2	1	4	2	1	1	2	1	2	2	2	1	2	1	1	4	4	4	1	1	2	3	4	1	4	4	4	1	2	1	2	4	1	3	3	2	2	3	2	2	1	1	3	1	1
323	1	4	2	2	1	3	4	2	1	4	1	1	1	2	1	2	3	1	3	2	1	1	2	1	1	4	4	1	2	1	2	2	3	2	4	4	4	1	4	3	1	2	2	1	4	2	4	1	4
324	4	2	1	1	1	3	4	1	1	1	2	4	4	2	1	1	4	1	3	4	2	2	2	1	4	1	1	1	2	4	1	1	3	4	2	4	4	1	1	4	4	1	3	4	1	3	2	4	4
325	3	4	3	2	3	4	4	1	4	4	3	3	2	2	1	4	4	1	3	4	3	4	1	1	3	1	1	4	4	4	2	2	1	2	1	1	4	4	3	1	1	1	1	1	3	2	3	1	4
326	2	4	3	1	4	2	2	2	2	4	1	1	2	1	4	4	3	3	1	4	4	4	1	4	4	3	3	1	4	4	3	1	1	1	1	1	4	1	1	3	2	1	4	4	4	1	2	1	1
327	1	4	4	4	1	4	2	4	1	4	1	1	1	1	3	1	4	4	2	1	4	4	2	1	4	2	3	4	4	1	4	1	1	3	1	2	2	3	2	1	4	4	1	4	3	3	2	1	4
328	4	4	4	4	1	1	1	2	1	4	4	3	1	1	1	3	2	1	1	4	4	1	1	3	2	4	1	4	2	4	1	4	4	1	1	3	2	1	1	3	4	1	4	2	1	4	2	1	3
329	1	2	1	1	4	4	3	1	1	1	3	2	2	4	4	1	3	4	1	3	2	4	4	1	4	4	1	3	2	2	2	2	3	2	1	4	1	1	1	1	2	4	1	4	3	2	2	1	4
330	3	2	1	3	1	3	1	1	4	1	3	1	2	2	4	1	2	1	1	2	4	1	3	3	1	2	4	4	2	1	1	1	1	3	1	2	4	1	1	1	1	1	2	4	1	4	4	4	1
331	4	3	1	1	1	1	1	1	4	1	1	4	2	4	4	2	4	4	4	2	2	4	3	1	1	2	3	2	2	4	4	2	1	3	4	4	4	1	2	4	4	3	4	2	1	3	1	1	1
332	4	3	3	1	1	2	4	2	2	2	2	4	4	2	3	2	4	4	2	2	1	2	4	4	4	4	4	1	4	1	4	1	3	4	1	1	3	4	4	1	1	1	3	4	4	2	1	1	1
333	1	2	3	2	3	2	3	1	1	1	2	3	4	1	1	1	2	4	4	2	3	4	1	4	1	3	1	2	2	1	2	4	4	2	3	4	4	4	2	2	4	4	4	2	4	2	4	4	4
334	4	1	4	3	1	1	1	2	2	1	2	1	1	3	1	4	1	1	1	2	1	4	2	4	3	2	1	4	1	4	4	1	2	4	4	4	3	1	1	3	4	1	3	1	1	3	1	1	1
335	1	2	1	1	4	4	1	3	1	1	2	4	1	3	1	1	1	3	1	2	3	4	3	1	1	3	1	1	4	3	4	1	4	2	2	2	1	1	4	4	2	4	1	1	2	3	3	1	4
336	1	2	1	1	1	1	4	3	1	3	3	3	2	4	4	4	2	4	3	2	1	1	2	1	4	4	4	2	3	1	1	2	3	1	2	1	1	3	4	3	2	1	1	3	2	1	1	4	1
337	1	1	4	2	2	1	2	4	1	3	1	1	3	1	1	2	3	1	1	3	4	2	3	3	4	1	1	4	4	4	1	2	1	4	2	1	3	2	2	1	2	2	4	2	3	4	2	1	3
338	1	3	1	1	2	1	1	1	2	1	4	3	4	1	1	3	1	1	4	1	1	1	2	1	1	4	3	1	2	1	1	4	2	1	4	1	4	4	2	1	4	2	1	2	4	1	4	1	4
339	4	3	4	3	4	1	1	1	2	3	4	2	1	2	1	1	2	3	3	4	1	4	1	2	1	1	3	1	1	3	4	1	4	4	4	2	3	4	1	1	4	3	2	1	3	4	4	1	1
340	1	1	1	4	3	1	4	3	2	3	1	2	1	4	1	4	2	4	4	4	2	1	2	1	1	2	4	1	4	3	1	1	1	2	4	2	1	4	2	1	4	2	4	2	4	1	4	2	4
341	1	1	4	4	4	1	1	4	1	1	1	4	1	4	1	1	3	1	2	2	3	4	3	1	1	4	1	1	2	2	1	2	4	4	1	1	3	4	3	2	4	1	4	1	2	2	4	1	3
342	1	4	2	1	3	4	1	4	1	2	2	3	1	1	2	4	1	2	3	4	1	1	2	1	4	2	2	4	4	3	1	2	1	1	2	4	3	2	3	1	2	2	1	1	2	1	3	2	3
343	1	2	4	4	3	3	4	4	1	4	2	1	2	3	3	4	4	4	1	4	4	4	1	4	1	3	2	1	2	1	3	2	2	3	1	1	2	4	3	1	1	1	3	1	4	3	4	1	4
344	4	4	3	3	4	1	2	3	1	1	1	2	1	1	2	4	4	1	4	3	1	3	1	4	3	2	2	3	4	1	4	4	2	1	1	3	1	1	3	3	4	1	4	4	2	1	2	4	4
345	4	1	3	3	2	1	3	1	3	4	1	3	1	2	1	1	2	3	1	4	1	2	4	2	1	4	2	1	1	2	4	1	3	4	2	1	1	1	1	1	2	1	4	1	3	2	3	4	4
346	1	1	2	2	3	1	4	4	1	4	2	1	2	3	2	2	1	2	1	2	2	2	3	4	1	3	4	3	4	1	1	1	1	4	1	2	3	2	1	1	1	2	3	1	1	4	3	3	2
347	2	4	1	4	2	4	3	4	1	1	1	2	3	4	3	1	1	4	3	2	4	4	2	3	2	4	2	4	1	2	3	4	3	2	4	1	3	1	2	1	1	2	3	2	2	2	3	1	2
348	1	1	2	3	4	2	2	1	3	4	3	2	1	4	1	2	4	2	3	1	4	4	2	2	4	1	2	3	4	3	1	1	1	1	2	1	1	4	2	2	3	4	4	1	3	1	2	1	4
349	2	2	3	1	1	2	3	4	1	3	4	1	1	1	2	1	4	1	3	1	3	2	4	1	3	1	1	2	1	2	1	3	1	3	1	3	1	3	1	2	1	3	1	4	3	4	1	2	1
350	1	2	1	1	1	1	4	1	2	1	3	2	1	1	3	3	2	4	4	3	1	1	2	4	3	2	1	2	3	2	2	4	4	2	3	2	4	4	2	2	1	3	1	2	2	3	2	3	3
351	4	4	2	2	4	2	4	2	1	1	4	1	2	4	2	3	1	1	1	1	2	1	1	1	1	3	1	4	3	1	1	3	4	2	4	3	2	4	4	2	4	1	1	2	3	4	4	1	4
352	1	4	2	1	1	2	1	4	2	1	4	4	4	2	3	3	4	1	2	4	1	3	1	1	3	2	1	2	1	2	4	2	3	2	4	1	1	1	2	1	4	2	1	4	2	2	3	1	3
353	4	1	3	3	1	3	1	1	1	4	2	1	3	4	4	1	4	3	2	4	2	1	2	4	2	2	2	1	2	1	1	1	4	1	4	1	1	1	3	2	4	1	1	1	1	2	1	1	1
354	3	4	3	2	1	3	3	4	4	1	2	3	1	4	2	4	3	2	4	4	1	1	1	3	4	2	3	4	4	3	4	4	4	4	4	1	4	1	3	3	1	1	1	1	4	4	3	4	4
355	1	3	2	4	1	1	1	1	3	4	3	2	4	1	1	1	1	1	2	2	1	2	4	1	2	4	4	4	1	1	1	4	2	2	1	4	4	4	1	4	1	3	1	3	1	4	4	2	4
356	1	1	1	2	1	3	2	2	1	2	1	1	1	4	3	2	1	4	1	1	2	3	1	2	1	1	1	2	4	1	1	4	4	2	1	4	2	3	2	1	4	4	2	1	3	2	1	1	4
357	1	4	2	2	4	1	3	3	1	3	2	4	4	3	1	1	2	1	4	4	2	1	1	3	2	1	3	1	1	2	1	1	4	1	3	3	2	1	1	1	4	4	2	1	1	2	1	2	4
358	1	4	4	4	3	4	1	1	1	3	2	4	2	1	4	1	1	1	3	1	1	1	4	4	2	4	3	1	1	1	4	4	2	3	1	1	2	1	3	4	3	4	2	4	4	1	1	1	2
359	1	4	4	3	1	1	1	1	1	2	1	1	3	4	3	2	1	1	2	1	1	4	4	1	1	1	2	1	1	4	3	1	1	1	1	4	4	3	1	2	1	2	4	2	2	2	1	2	1
360	2	1	1	1	3	1	3	1	1	3	4	4	1	1	4	1	1	3	2	3	1	2	4	4	1	1	2	4	4	1	2	3	2	2	4	4	2	3	4	1	1	1	2	1	1	2	3	1	1
361	2	1	3	1	4	4	3	4	1	2	3	1	4	4	3	1	4	3	1	1	4	1	1	1	2	1	4	2	1	1	3	4	2	2	1	1	4	4	1	2	4	1	2	1	3	2	1	3	2
362	2	2	4	4	4	1	2	1	4	2	1	1	2	3	2	1	4	4	1	1	1	1	3	2	3	4	4	1	1	1	2	1	2	4	3	4	1	1	1	3	3	4	4	1	4	4	4	1	4
363	1	1	2	3	3	4	2	4	1	2	2	4	1	1	1	1	3	1	3	3	1	3	1	1	2	2	3	2	2	1	2	2	3	1	1	4	3	3	2	2	1	3	4	3	1	2	2	4	2
364	1	2	2	4	4	4	2	1	3	1	1	3	1	4	2	1	2	4	2	4	3	2	3	4	2	1	1	3	2	4	1	1	3	2	1	1	4	4	2	4	1	4	4	4	2	1	1	3	2
365	4	4	3	2	1	1	1	1	1	4	4	1	2	4	4	1	1	4	3	1	1	1	1	4	4	1	1	1	3	1	1	1	2	1	2	1	2	1	2	2	4	1	4	1	1	2	4	1	4
366	4	4	1	3	4	1	1	1	1	3	1	1	2	4	1	1	4	3	1	1	1	4	3	1	4	4	3	3	1	2	1	1	2	4	1	4	4	1	2	3	2	3	3	4	1	4	2	1	4
367	4	3	2	1	1	1	1	2	1	1	1	4	4	2	3	2	4	4	4	3	2	3	4	4	3	1	4	4	4	2	3	1	2	1	1	2	4	1	2	1	4	1	2	3	1	3	1	4	4
368	3	2	2	2	1	2	1	3	1	3	4	4	4	2	1	3	1	4	4	3	3	3	1	2	3	1	4	4	3	2	4	4	4	1	4	1	2	3	2	2	1	2	1	4	2	3	1	3	1
369	1	2	2	2	1	2	1	1	1	1	1	1	4	3	3	3	1	1	3	4	2	1	4	1	4	3	4	4	1	2	1	1	1	3	4	1	1	1	1	1	1	3	2	4	2	1	2	2	3
370	1	1	1	4	4	2	3	4	1	1	1	2	2	4	1	3	1	4	3	4	1	4	3	1	3	1	2	1	4	2	1	2	2	3	4	4	4	1	4	4	1	1	2	4	2	2	4	4	1
371	1	1	2	2	3	2	1	1	3	1	1	2	4	1	3	2	4	3	1	1	3	1	4	2	2	4	4	4	2	2	3	1	3	1	3	2	3	4	1	1	3	1	1	1	2	4	4	2	1
372	4	1	2	1	2	2	3	4	4	4	1	1	4	2	2	2	1	2	3	4	1	1	1	3	4	4	1	3	4	2	4	4	1	1	4	2	3	2	2	1	3	1	4	3	1	3	4	1	1
373	4	1	3	1	1	4	3	1	2	3	1	1	4	3	2	1	3	1	1	1	4	4	4	1	1	3	2	1	4	2	1	1	2	1	3	4	4	1	2	1	1	3	3	1	1	4	2	2	4
374	1	4	3	3	1	3	4	4	2	1	4	2	3	4	2	2	4	1	1	1	4	4	1	3	2	4	2	2	1	2	1	4	2	3	1	4	3	1	1	3	4	1	1	3	4	4	4	1	3
375	1	1	4	4	1	2	2	3	2	1	4	2	1	3	1	4	3	1	4	3	2	4	4	1	1	1	2	2	4	2	3	2	4	4	4	2	2	3	2	1	1	2	3	4	3	4	1	2	2
376	4	1	3	2	4	1	3	4	1	1	3	1	1	2	4	4	1	2	1	1	2	3	3	2	2	3	1	3	1	2	3	4	1	4	4	3	4	1	2	3	4	1	1	1	1	1	1	2	2
377	4	1	1	4	3	4	4	2	1	1	1	3	2	4	2	1	4	4	4	3	4	4	3	4	4	1	2	1	1	2	4	1	2	3	2	3	2	4	2	1	3	2	3	1	4	3	1	1	3
378	3	1	4	4	1	4	1	3	1	2	4	2	1	4	1	1	2	3	1	3	4	1	4	2	4	1	2	3	4	4	1	4	4	4	1	4	1	4	2	1	4	2	1	1	4	3	4	1	1
379	4	3	1	3	4	1	1	1	2	2	4	4	3	4	2	2	1	1	2	3	4	4	1	2	1	1	1	4	2	4	1	1	4	2	2	2	1	2	2	4	1	2	4	2	1	3	2	4	1
380	1	4	3	2	1	1	3	2	4	4	4	4	2	1	1	2	1	4	2	3	1	3	1	1	2	1	3	1	1	3	2	2	1	3	1	4	2	1	1	4	1	4	3	1	1	2	4	2	2
381	3	3	1	3	2	4	2	1	4	2	2	1	4	4	1	2	1	1	2	4	2	4	3	1	2	1	1	2	1	1	3	2	1	4	4	3	1	3	4	2	1	1	4	4	1	4	3	4	1
382	3	2	3	3	2	4	1	1	4	4	4	1	1	4	3	2	3	4	1	4	4	1	1	1	3	4	4	2	4	4	2	1	1	2	1	3	1	1	2	3	1	1	2	4	1	2	1	1	3
383	1	2	3	2	3	4	2	1	3	2	1	2	3	1	1	1	1	1	1	2	4	4	4	1	4	3	4	2	1	4	1	4	2	1	1	1	2	4	1	4	3	1	2	1	1	4	4	1	1
384	1	1	1	1	1	2	3	2	4	2	1	1	1	4	4	1	1	1	2	2	2	4	1	4	1	2	4	2	1	4	1	4	2	1	1	1	1	1	1	2	1	3	2	1	2	3	4	4	1
385	2	1	2	2	2	4	2	4	4	1	1	2	4	1	1	4	2	2	1	3	2	3	1	1	1	1	2	1	3	2	4	3	1	1	1	1	4	2	1	4	4	1	1	4	2	2	1	3	4
386	1	4	4	3	2	4	3	4	1	1	3	2	1	4	2	1	2	3	1	1	1	4	3	2	1	4	4	1	4	3	4	4	1	4	4	2	1	1	2	1	1	4	1	4	1	1	1	1	2
387	1	4	4	1	4	4	2	4	1	1	4	3	1	2	1	1	2	4	4	4	2	1	4	2	1	3	1	1	1	2	1	1	2	4	2	3	3	2	4	3	2	2	2	4	2	4	4	1	1
388	3	4	2	1	1	4	2	4	1	4	3	1	1	2	4	4	4	2	2	4	1	3	1	1	3	3	2	2	3	1	1	4	1	4	3	4	3	1	2	3	1	3	2	3	1	3	2	1	4
389	2	4	4	1	4	1	3	3	4	1	4	2	4	1	1	3	4	2	1	3	1	4	1	3	3	4	1	2	4	1	2	4	2	3	4	4	1	4	2	3	1	4	1	4	4	4	1	4	4
390	1	1	4	4	1	1	2	3	4	2	2	2	2	3	1	1	2	3	2	1	4	1	4	2	4	4	4	1	1	4	3	3	2	4	4	4	2	1	4	2	1	2	4	4	4	3	3	2	3
391	1	4	4	2	2	1	2	1	2	2	4	4	2	1	1	2	4	3	2	4	1	2	2	1	1	3	1	4	1	4	3	3	3	1	1	1	2	1	1	4	1	3	2	1	2	3	2	4	4
392	2	1	1	1	3	1	1	4	4	1	1	1	2	2	2	4	4	4	1	4	2	2	1	3	1	3	1	3	3	4	1	3	1	4	3	1	1	2	4	2	1	2	1	3	1	3	4	3	1
393	1	4	2	1	2	3	1	1	1	2	1	3	4	4	4	2	1	3	3	2	1	1	1	3	3	4	1	4	1	4	1	3	2	3	3	2	4	1	3	3	1	3	1	4	1	3	3	1	1
394	1	3	4	4	4	1	4	4	4	1	1	4	4	1	3	2	1	2	2	2	4	1	1	1	1	3	2	4	1	3	2	1	1	2	4	4	2	4	1	2	2	3	2	1	1	3	3	2	2
395	2	2	1	3	1	1	3	1	4	2	1	1	1	4	3	1	1	4	4	4	1	1	3	4	1	2	1	4	4	2	1	2	2	2	4	2	3	2	1	3	3	4	1	4	4	2	2	3	1
396	4	2	2	4	1	1	4	4	2	2	2	1	3	4	4	1	2	4	1	1	1	1	2	1	2	4	4	2	2	1	1	1	1	4	4	1	3	2	1	2	3	2	1	2	1	3	1	4	2
397	3	1	1	1	3	2	1	2	2	4	1	4	1	2	3	1	1	1	2	1	3	1	1	3	4	2	3	4	1	1	2	1	4	4	3	1	3	1	1	4	1	3	1	1	4	3	1	4	4
398	1	2	4	4	2	1	4	1	3	3	2	2	1	4	1	4	3	4	4	1	2	1	2	1	1	1	2	4	2	4	1	1	3	1	1	4	2	2	1	3	4	4	4	1	1	1	2	1	3
399	4	2	2	4	2	4	4	1	4	4	1	1	4	1	4	4	2	2	4	1	2	4	2	1	1	4	1	3	2	3	1	1	4	1	4	1	4	2	4	3	1	1	4	4	1	4	2	2	4
400	4	2	3	1	1	3	1	2	2	4	2	3	4	2	2	1	2	2	4	1	2	4	1	2	1	2	3	3	1	1	1	1	1	2	1	4	1	3	3	2	4	2	2	4	3	1	4	1	3
401	3	2	2	4	1	1	2	4	2	2	3	1	3	1	3	4	1	3	4	1	1	1	2	2	1	3	1	1	3	1	4	2	3	4	3	1	1	3	3	4	4	4	4	4	2	2	2	1	2
402	3	2	3	4	2	2	1	3	2	1	2	3	1	4	4	3	4	4	4	1	1	4	1	1	2	4	1	4	4	4	4	4	3	1	4	2	1	2	2	4	2	2	4	4	1	1	2	1	4
403	1	2	4	4	2	1	1	3	2	2	4	1	3	4	4	1	4	4	4	1	1	3	1	1	1	2	4	1	4	1	4	1	1	3	1	1	1	4	4	1	1	1	1	1	2	4	1	1	3
404	1	1	1	1	3	1	1	4	4	2	2	1	3	2	2	4	1	2	2	2	4	4	4	4	4	2	1	4	4	2	3	2	4	4	3	1	2	1	1	1	2	1	3	2	3	4	2	4	4
405	3	2	4	4	2	4	2	2	2	4	2	1	1	1	3	1	1	1	3	2	4	3	1	3	4	1	1	3	1	1	1	2	1	1	1	3	2	1	3	3	1	3	2	1	2	3	1	4	2
406	3	2	2	3	1	4	3	1	3	2	4	4	2	3	1	4	2	4	4	4	1	4	1	2	4	3	1	1	2	3	1	3	2	4	1	1	4	1	2	1	2	1	4	2	1	2	2	3	1
407	4	3	1	1	4	4	4	4	4	1	2	2	3	4	4	3	2	4	4	4	4	1	1	1	4	1	1	3	2	1	1	1	4	1	2	1	1	1	4	4	2	1	4	4	1	4	4	1	4
408	1	1	2	4	3	2	1	1	4	4	2	1	4	1	3	1	3	1	1	2	1	1	2	4	2	1	4	4	1	3	4	2	1	3	1	4	1	2	1	4	3	1	2	4	1	3	1	3	4
409	3	1	4	4	3	2	2	3	4	4	2	4	4	4	4	4	1	1	1	4	1	3	1	2	1	3	1	4	1	1	3	1	3	1	4	4	1	3	1	1	1	2	2	1	2	4	2	4	1
410	1	2	2	1	4	1	1	1	4	1	4	1	4	4	2	4	3	2	3	4	3	4	3	3	1	1	1	4	3	2	3	4	2	1	4	1	1	2	2	1	4	4	4	1	2	3	4	1	1
411	4	3	2	1	1	2	1	1	2	3	1	1	3	2	3	4	4	4	4	1	2	2	4	1	2	4	4	4	1	2	3	1	2	1	2	2	2	4	2	2	1	3	1	4	1	3	4	1	4
412	4	4	2	3	4	2	1	1	1	4	3	1	4	4	3	1	1	2	2	3	2	2	4	1	1	1	1	1	1	2	1	4	4	1	4	1	2	3	3	2	4	1	1	3	4	3	4	2	4
413	4	3	1	1	2	4	4	2	1	3	2	3	4	4	2	1	4	2	4	3	2	4	4	3	3	2	2	2	1	2	1	4	1	1	1	2	2	4	3	1	1	4	4	1	2	3	1	4	4
414	4	4	1	1	1	3	1	1	4	4	3	1	1	1	3	1	2	4	4	1	3	2	4	2	4	4	4	2	2	1	4	4	4	2	2	2	1	1	1	3	2	1	1	1	1	1	1	3	2
415	1	4	3	1	3	2	2	4	2	4	1	4	4	3	2	3	1	4	1	4	2	4	1	2	4	4	1	4	3	2	1	1	2	1	2	3	1	3	2	1	1	4	2	2	4	3	1	4	4
416	1	4	1	1	3	1	1	1	1	4	3	2	1	1	1	4	3	1	3	1	2	3	2	1	1	1	2	4	4	1	1	2	4	4	3	1	1	4	1	2	4	2	3	1	2	1	3	2	2
417	1	4	4	4	1	3	3	1	1	1	1	2	1	1	4	2	2	3	4	4	1	1	3	3	3	4	1	2	3	2	3	1	4	4	2	2	3	4	3	3	1	2	4	4	2	4	4	2	1
418	4	2	1	1	3	2	3	4	4	1	4	2	1	1	2	1	4	1	2	4	4	1	4	2	1	1	1	1	3	3	2	1	1	3	4	1	1	1	1	1	1	1	3	1	1	3	4	2	3
419	1	4	4	4	1	1	2	4	1	4	2	4	1	1	4	4	1	1	3	2	1	2	2	2	3	1	4	4	1	2	3	3	3	4	3	4	1	4	4	4	4	4	4	4	2	4	1	3	1
420	1	1	3	2	1	2	2	4	1	4	4	4	1	1	4	1	4	2	1	3	4	2	1	1	1	3	1	1	3	4	4	4	4	1	1	4	3	3	1	1	4	4	1	3	1	4	3	1	4
421	1	1	4	2	1	1	2	1	1	2	4	2	1	1	1	2	3	1	1	1	1	2	3	1	1	3	1	4	4	4	1	4	2	4	4	3	2	1	4	1	1	1	1	3	3	2	3	4	1
422	1	3	4	2	1	1	3	1	1	2	1	1	2	1	4	1	1	4	1	1	1	2	2	3	1	2	1	1	1	1	3	1	1	1	3	2	1	4	4	4	3	1	2	2	1	4	4	4	1
423	1	1	4	2	3	4	4	4	1	4	4	1	2	1	1	3	2	4	2	1	3	1	3	1	2	4	2	2	3	1	1	4	4	2	4	1	2	1	3	4	4	4	4	2	2	2	1	1	4
424	4	1	4	3	4	1	2	2	4	1	1	1	1	2	4	2	3	1	3	3	4	1	1	1	1	2	1	2	1	1	2	1	3	1	4	4	2	1	1	2	3	2	2	1	1	1	4	3	1
425	2	1	1	1	2	1	2	1	1	1	1	3	2	1	3	1	3	2	4	4	1	1	1	4	3	4	1	4	4	1	3	1	2	2	2	4	2	3	2	4	4	2	2	1	3	2	4	1	1
426	2	2	4	4	4	4	4	4	3	1	1	2	3	1	2	1	1	1	4	3	1	3	2	4	3	4	1	4	4	3	4	2	2	1	3	1	3	1	2	1	4	2	1	1	3	3	1	1	2
427	2	3	3	1	1	1	2	1	1	2	1	3	2	1	2	1	1	1	2	1	2	2	2	3	2	3	2	1	1	1	2	3	4	2	2	4	1	4	3	2	1	2	1	4	2	1	4	2	1
428	1	1	1	2	1	1	1	4	3	1	4	2	1	3	3	2	4	1	2	3	1	3	3	4	4	1	4	4	1	2	1	3	4	1	4	4	3	2	2	1	1	1	4	1	1	2	2	3	1
429	2	4	4	1	3	1	4	1	2	2	4	4	1	4	1	4	2	1	2	4	1	1	4	2	1	3	2	1	2	3	4	1	1	4	2	1	2	3	1	4	2	3	4	1	3	3	4	2	3
430	1	3	4	2	2	1	4	4	1	4	4	2	2	3	2	3	4	1	2	1	3	1	1	2	3	1	4	4	2	1	4	4	2	1	3	3	1	1	1	2	1	2	1	3	1	4	4	2	3
431	3	4	3	1	1	4	1	4	1	1	4	2	3	2	2	4	4	2	3	4	3	1	1	2	3	4	2	2	4	1	1	1	4	3	1	3	4	1	1	1	1	3	2	4	4	4	4	2	4
432	1	1	1	2	1	2	1	1	3	1	4	4	1	3	1	4	4	1	4	4	3	2	4	2	2	4	3	1	1	2	1	1	2	1	4	2	1	1	4	1	3	2	1	1	1	2	1	1	4
433	1	2	3	4	1	2	3	4	1	1	1	1	1	3	1	1	1	3	2	4	1	1	1	1	2	1	2	1	1	1	4	1	3	1	1	1	1	1	3	1	1	2	2	2	1	3	4	3	2
434	1	3	1	2	3	4	4	1	1	1	1	1	3	1	1	2	4	3	1	4	1	1	1	2	2	1	2	2	4	4	1	2	2	3	1	4	2	2	1	1	1	1	2	1	1	4	4	4	4
435	4	1	3	1	2	3	4	1	4	1	1	4	3	1	2	4	2	1	4	4	4	4	1	1	1	1	2	2	1	1	4	1	4	4	1	2	1	1	3	4	2	3	4	3	1	1	3	2	4
436	4	2	1	4	1	4	1	3	3	2	2	1	3	2	1	1	1	4	3	1	1	2	1	3	1	2	1	1	2	4	4	1	3	1	2	3	1	1	1	3	1	4	1	1	2	1	2	1	3
437	2	3	4	1	1	3	2	3	2	1	2	3	4	1	1	1	4	3	2	1	4	2	2	3	4	3	1	1	3	2	4	4	2	2	3	2	1	2	1	1	3	1	4	1	1	1	2	4	4
438	1	2	1	3	2	3	4	1	2	3	1	1	1	2	4	1	1	1	1	3	1	1	2	4	3	1	4	1	4	3	2	4	4	4	2	4	4	1	1	1	2	3	1	2	1	1	3	4	1
439	1	3	2	4	1	1	1	1	1	1	2	4	4	2	1	1	1	4	3	2	1	3	2	2	3	2	1	3	2	3	1	1	2	3	2	2	1	4	4	1	1	1	1	1	2	1	1	1	4
440	4	1	1	1	2	3	2	1	4	2	4	4	1	2	3	4	2	2	4	4	2	2	3	2	3	1	1	1	3	1	3	1	3	4	2	4	4	1	1	1	4	4	1	2	1	4	4	4	4
441	1	1	4	2	4	3	2	1	1	1	1	4	2	3	1	1	2	4	1	2	3	1	4	4	2	1	3	4	2	3	1	2	2	4	1	1	1	1	2	1	2	3	1	4	4	1	2	1	4
442	1	1	3	1	1	4	2	2	1	4	2	2	3	1	4	3	2	3	1	4	3	1	1	1	4	1	4	4	1	2	1	1	3	4	4	4	3	2	2	4	1	3	4	1	4	3	4	4	4
443	3	1	1	1	2	2	4	4	4	1	1	4	2	1	4	4	2	3	4	1	2	4	1	4	1	3	1	1	2	3	1	4	4	1	1	4	1	3	3	1	2	4	1	1	4	4	2	3	4
444	2	2	3	1	1	4	4	1	4	2	2	3	1	2	4	1	3	4	4	1	1	4	2	3	3	2	4	4	2	2	4	2	4	1	4	4	1	2	2	4	2	2	4	2	2	4	2	4	4
445	4	2	2	4	2	3	1	4	4	3	4	3	4	2	4	1	2	3	4	2	2	4	2	4	4	2	2	1	2	3	2	2	4	4	2	2	3	4	4	3	2	2	4	2	3	1	1	4	2
446	1	3	4	1	1	1	1	1	4	2	2	4	1	1	1	1	2	1	4	2	2	1	1	3	2	4	4	1	2	3	1	2	4	1	1	3	1	1	1	1	2	1	1	2	4	4	3	1	1
447	4	2	3	2	1	2	3	2	1	4	3	1	2	4	4	1	1	1	1	1	3	4	1	3	1	4	2	2	3	1	1	2	2	3	1	4	4	2	4	1	1	1	1	2	1	2	1	1	4
448	3	4	4	4	1	1	4	2	3	2	1	4	2	4	3	1	2	3	2	2	2	4	1	4	3	1	2	1	2	2	3	2	4	4	1	3	1	1	2	4	2	3	2	1	4	2	4	3	4
449	1	4	4	3	4	4	1	4	3	3	2	1	1	2	4	1	4	3	4	1	4	2	3	4	2	2	4	4	2	1	1	2	3	1	1	1	3	2	3	1	3	2	3	2	1	1	4	4	4
450	4	1	1	1	3	1	4	4	3	3	2	1	1	1	3	1	2	3	4	1	1	2	1	1	1	2	3	1	4	4	4	2	1	1	2	3	1	4	4	2	1	1	4	1	2	3	1	4	1
451	3	4	4	3	2	2	1	2	1	4	4	4	1	4	4	2	1	1	3	2	3	4	2	3	1	2	2	1	3	2	1	4	4	4	2	2	3	2	1	3	2	2	1	4	4	1	2	4	4
452	4	3	1	1	4	4	1	1	4	2	3	3	2	4	4	2	4	4	3	1	1	1	4	4	4	2	4	2	4	3	4	3	1	1	2	2	1	3	4	1	3	1	2	1	1	3	1	4	2
453	3	3	1	1	1	1	4	4	2	2	2	3	4	1	1	4	1	2	4	2	4	1	2	3	4	2	2	4	3	1	2	1	1	4	2	3	4	1	4	4	1	1	1	2	3	4	4	4	4
454	4	1	3	1	1	3	4	1	1	3	4	4	1	3	3	4	1	1	2	1	4	4	2	2	4	3	1	2	1	4	1	4	4	4	2	2	3	1	1	4	2	4	1	4	4	4	2	3	4
455	4	4	4	1	1	4	2	1	4	4	2	3	4	4	4	4	2	3	4	3	1	1	1	1	3	1	2	4	4	3	4	1	1	3	1	4	4	4	4	4	2	1	3	4	2	2	4	4	1
456	4	4	3	4	3	1	1	4	4	4	1	2	1	2	3	1	4	2	2	4	3	1	2	1	1	3	1	1	2	4	1	2	2	1	3	1	1	4	3	1	3	1	1	2	2	2	4	4	3
457	1	1	2	4	4	1	3	2	4	4	3	1	1	2	1	2	1	1	4	2	2	4	3	3	4	1	3	4	1	4	4	1	4	2	3	1	1	4	4	1	1	4	3	2	2	4	1	1	3
458	1	4	4	1	2	4	1	2	3	1	4	4	4	2	2	3	1	3	4	2	3	1	1	4	2	2	3	4	3	3	4	1	4	1	2	3	4	1	2	4	1	1	2	4	4	2	4	4	1
459	4	1	1	4	3	4	1	2	3	4	2	2	1	4	4	4	1	4	3	2	3	4	1	1	1	3	4	1	4	4	3	2	1	2	1	3	1	3	1	3	3	3	1	2	3	4	1	4	1
460	4	2	2	3	2	4	4	1	4	2	2	2	4	1	4	4	4	4	1	2	2	3	2	2	4	2	4	1	4	4	4	4	2	2	2	3	4	4	4	1	1	4	2	2	3	4	3	3	2
461	1	1	2	4	1	2	4	2	4	2	3	4	4	1	3	1	1	1	4	2	4	2	4	4	4	2	2	4	4	4	2	1	2	3	4	4	1	4	4	4	2	2	3	2	4	3	1	4	3
462	1	1	2	4	4	4	4	2	4	4	1	2	1	1	3	1	4	3	1	1	2	4	3	4	1	2	4	4	1	3	4	2	2	1	2	3	4	1	4	2	3	1	1	4	4	2	4	4	1
463	3	2	2	4	4	3	2	1	4	4	4	3	1	2	3	1	3	3	4	1	4	4	4	4	1	2	3	2	2	4	1	1	4	4	2	3	1	2	4	1	1	4	4	2	2	3	2	3	1
464	3	3	4	1	2	4	4	4	1	4	4	4	1	4	2	2	1	1	1	1	3	1	1	1	3	2	1	2	1	1	4	4	4	3	1	2	1	1	1	3	1	3	4	1	4	4	1	3	4
465	3	2	2	4	2	4	4	1	1	1	1	3	2	2	3	2	2	4	4	4	3	4	2	2	4	2	3	2	1	4	4	3	1	1	2	2	4	2	4	1	2	4	4	2	2	3	4	2	2
466	2	4	2	2	2	2	3	1	1	1	1	4	3	3	1	1	4	3	4	1	3	3	4	4	1	3	1	1	3	3	2	1	4	1	1	4	2	3	3	4	1	4	1	4	4	1	3	1	1
467	1	1	4	1	4	4	3	1	4	2	3	1	1	2	4	4	4	4	1	2	2	4	2	4	4	4	4	2	2	4	1	1	4	1	2	2	4	1	4	3	1	4	3	1	3	1	1	1	3
468	3	1	4	1	3	1	1	2	2	4	4	4	2	4	2	2	1	3	2	4	4	1	1	4	4	1	3	1	1	4	4	2	3	2	4	4	3	3	1	1	2	3	3	1	4	1	2	2	1
469	3	2	4	2	2	3	1	2	4	3	3	1	1	1	4	3	1	4	1	2	4	4	2	2	4	4	4	2	4	4	3	1	3	4	2	3	4	4	4	1	1	4	4	3	1	2	4	4	2
470	3	4	4	3	4	3	2	2	2	4	2	3	4	4	2	2	2	1	2	1	3	4	1	4	4	1	1	1	1	3	4	1	3	2	2	4	4	1	3	3	1	1	4	2	4	1	3	4	4
471	2	3	1	1	4	1	3	1	4	2	3	1	1	4	3	1	2	4	4	4	2	2	2	1	2	4	3	1	1	4	3	1	4	3	2	2	3	4	4	4	4	4	1	1	3	4	2	2	3
472	1	1	3	1	3	4	4	4	3	4	1	4	2	4	4	4	2	2	4	1	3	1	1	2	4	4	2	2	4	3	1	3	1	2	1	4	1	4	2	2	1	2	4	1	3	1	1	4	3
473	4	1	2	3	1	2	4	1	4	4	4	2	2	1	1	3	1	2	4	2	4	4	1	3	1	1	2	4	4	2	2	4	4	4	1	2	4	3	2	4	2	4	4	2	3	4	4	3	2
474	1	1	1	1	1	4	2	2	2	1	3	1	1	2	3	1	3	4	1	1	1	3	4	4	4	1	4	4	1	4	3	1	3	1	1	1	1	2	2	4	4	3	4	2	1	1	4	2	2
475	4	4	2	2	1	1	4	1	3	4	2	4	4	1	3	1	1	2	4	4	4	3	2	3	1	1	2	4	1	1	1	2	4	1	2	3	4	2	1	4	2	2	1	4	4	4	1	1	1
476	1	1	1	4	2	4	1	2	2	3	2	1	3	2	2	3	1	4	2	1	1	1	1	1	3	2	3	2	3	4	4	2	1	4	1	1	2	1	4	4	1	1	1	1	2	3	4	4	4
477	4	4	4	1	1	1	4	2	3	3	2	2	1	2	3	2	2	1	1	4	4	1	1	4	3	2	2	3	1	1	1	2	4	2	2	3	1	2	1	1	2	2	4	2	4	1	2	3	4
478	3	1	1	1	2	4	1	2	4	1	1	2	3	2	3	2	2	4	1	2	2	3	2	1	4	2	3	2	1	4	4	4	3	1	4	3	1	2	3	2	4	2	2	2	1	3	4	3	1
479	3	2	4	1	1	2	4	2	2	1	3	1	4	2	2	4	2	2	1	2	2	4	1	2	4	2	2	4	4	4	1	2	2	4	1	1	1	2	2	4	4	4	1	2	3	2	2	4	1
480	1	2	4	1	1	4	2	2	3	4	1	3	4	1	2	3	4	4	3	2	2	4	1	1	1	1	3	2	4	4	3	1	3	1	1	2	4	2	1	2	4	4	1	2	2	4	4	3	1
481	4	2	2	1	4	4	3	1	1	3	2	1	3	1	2	4	4	4	1	1	3	1	3	3	1	1	2	3	2	4	4	2	1	3	2	2	3	3	1	4	1	4	2	1	3	1	1	1	3
482	4	1	2	3	1	4	2	1	1	1	2	1	1	1	1	4	1	1	3	1	2	1	3	3	4	1	4	4	2	4	4	1	1	4	2	4	1	1	3	4	2	4	4	1	2	1	1	1	3
483	1	1	1	3	1	4	2	1	4	4	1	1	1	4	3	4	3	1	3	1	4	4	2	1	3	2	1	4	1	4	2	2	1	4	2	3	1	1	1	1	2	1	4	2	2	4	1	2	4
484	2	4	1	1	2	2	2	1	2	2	4	4	4	2	4	4	4	1	4	4	2	1	4	1	2	3	3	3	1	4	2	1	4	2	4	1	2	1	1	1	4	4	1	4	4	1	1	1	1
485	4	1	4	3	2	3	2	4	3	1	2	4	2	1	3	1	1	4	3	3	4	3	1	3	1	3	4	4	1	3	1	1	1	3	1	3	4	4	1	1	2	1	2	4	2	3	4	4	2
486	1	4	3	2	2	4	4	3	2	2	2	4	4	1	3	1	1	1	1	2	2	1	1	4	4	1	4	4	3	2	3	3	4	4	4	1	2	1	4	2	2	1	2	4	4	2	1	4	2
487	1	1	4	4	1	3	2	3	4	1	1	1	2	1	1	2	1	1	4	1	4	1	1	1	1	1	1	2	4	4	2	1	1	4	4	1	1	2	1	4	4	2	1	2	2	4	1	4	2
488	1	4	4	2	3	4	4	1	4	2	3	3	4	3	1	3	1	4	3	4	4	1	1	1	4	3	1	2	1	3	1	4	4	3	1	1	1	3	1	4	4	2	4	4	4	4	1	4	2
489	3	4	1	1	2	1	2	1	1	4	4	2	2	3	2	1	3	2	3	3	2	2	1	4	1	1	3	1	3	4	1	4	3	1	1	1	4	4	4	2	1	1	1	1	4	1	4	2	4
490	2	1	1	3	1	1	2	1	1	4	4	4	2	1	1	4	4	1	2	1	4	4	1	4	2	4	4	2	1	3	2	2	4	1	2	1	3	1	1	3	4	1	4	4	3	2	4	4	2
491	2	1	1	2	4	1	4	3	4	4	4	4	2	1	3	1	3	1	1	3	4	1	1	2	1	3	1	4	3	1	2	2	1	2	1	1	1	4	3	1	3	2	4	4	2	1	3	4	4
492	2	1	1	4	4	2	3	3	4	4	4	3	4	4	4	2	1	1	1	2	4	1	4	4	2	2	3	4	1	4	1	2	3	1	3	4	2	1	4	4	4	1	2	1	1	1	2	4	2
493	2	1	1	1	1	1	4	2	2	4	3	1	2	4	4	3	3	2	2	1	3	1	2	1	1	4	1	2	3	1	3	4	1	1	1	4	2	1	1	1	1	4	2	1	4	1	2	1	1
494	1	3	1	4	4	3	4	1	4	1	1	3	1	3	2	1	2	4	4	3	4	2	2	1	2	1	4	2	4	4	4	1	4	4	1	3	1	1	3	2	2	1	2	1	4	2	4	1	2
495	4	4	3	1	1	3	3	1	1	4	4	3	1	1	4	2	4	1	2	4	4	2	1	1	1	4	4	2	1	1	4	4	1	2	3	3	2	1	1	2	1	4	2	4	4	1	1	1	2
496	2	1	3	2	2	4	4	4	3	1	3	4	4	4	3	4	1	4	1	3	2	2	1	4	1	1	1	2	2	1	1	1	3	1	4	3	4	3	1	2	4	1	1	4	4	1	1	1	2
497	1	1	1	2	3	1	2	2	3	2	1	4	1	1	1	1	4	3	1	4	4	4	4	4	2	1	4	1	1	3	1	1	2	3	1	3	1	3	1	4	1	4	1	2	1	2	2	3	1
498	2	1	3	3	4	1	4	1	3	1	1	3	1	1	1	1	3	2	4	4	1	2	1	1	3	1	1	3	3	2	2	4	2	4	4	2	4	1	4	3	3	3	2	2	4	4	2	2	1
499	2	3	3	1	1	3	1	2	1	3	4	4	1	4	2	1	1	1	1	1	2	1	4	1	2	4	3	4	4	4	1	2	1	3	1	3	1	1	1	4	4	1	4	1	4	4	1	3	1
500	2	3	1	4	1	4	2	3	3	2	2	4	1	4	4	1	4	4	1	1	1	1	1	2	4	4	4	2	3	1	1	2	2	3	2	4	3	2	2	4	3	1	4	2	3	2	1	4	4
501	1	1	1	1	4	4	1	1	1	3	2	1	1	1	1	1	4	4	2	1	1	4	2	1	1	2	1	4	1	2	3	1	3	2	4	4	1	2	1	3	1	4	4	2	1	4	1	4	2
502	3	1	2	3	1	3	4	4	4	3	2	1	3	2	3	1	1	4	3	2	2	3	2	3	4	1	4	4	1	3	1	1	1	2	1	4	2	4	2	2	1	3	4	1	4	3	1	3	1
503	2	2	1	1	2	1	4	2	1	3	3	4	3	1	1	3	2	1	1	4	1	4	2	4	1	1	4	1	2	4	1	1	4	2	3	4	4	2	1	4	1	1	1	4	3	1	1	3	1
504	1	1	4	3	1	1	1	3	4	4	1	2	4	1	4	3	1	1	1	2	3	2	1	2	1	3	1	1	1	1	1	2	1	1	4	4	1	2	1	4	2	1	4	3	4	1	1	1	3
505	4	4	1	3	3	1	1	2	1	1	4	1	4	1	1	3	2	1	1	1	2	4	4	4	3	1	3	1	2	2	3	2	4	1	2	1	2	4	4	4	4	4	4	1	1	3	1	3	4
506	1	1	3	4	1	2	4	4	1	4	1	1	2	4	1	3	2	4	1	4	4	2	3	1	3	1	3	4	1	1	2	2	4	4	2	1	3	2	3	1	4	3	1	1	1	2	4	4	3
507	3	1	1	2	2	2	1	2	1	3	1	3	1	1	2	1	3	4	4	2	1	2	1	4	1	4	4	3	1	1	1	1	1	1	2	2	1	3	4	4	2	1	1	3	2	3	4	1	4
508	4	2	1	2	4	1	3	2	1	3	2	3	4	1	1	1	1	3	1	1	1	1	1	3	1	4	4	4	3	1	3	4	4	2	4	1	4	2	1	3	2	1	1	4	4	1	4	3	1
509	3	4	1	3	4	1	4	1	4	4	1	1	1	4	3	1	2	2	4	2	4	1	1	1	4	2	3	4	2	1	4	1	1	3	2	4	3	1	1	1	1	4	4	3	1	1	2	1	1
510	1	4	2	3	4	1	3	1	3	1	4	1	4	1	4	1	1	2	1	2	2	4	4	1	4	2	2	3	2	1	3	4	4	4	2	1	3	2	2	4	3	1	2	3	1	1	1	3	4
511	4	2	2	2	4	4	1	3	1	1	4	4	3	2	1	1	4	4	3	1	3	1	3	1	3	3	3	1	4	4	1	2	3	1	3	1	1	3	4	2	1	4	4	2	2	4	1	1	1
512	4	3	3	2	4	4	1	1	4	1	2	1	4	2	2	1	3	2	3	1	4	1	1	1	1	1	1	1	2	1	1	2	1	4	2	4	4	4	4	2	1	1	1	1	1	1	4	3	1
513	2	1	4	1	1	1	2	1	1	1	1	2	4	2	4	3	1	3	4	2	3	4	4	3	4	1	4	4	4	3	4	4	4	2	2	1	3	4	4	3	2	4	1	2	3	1	3	1	2
514	4	3	3	1	2	1	2	2	3	4	1	1	3	3	3	4	1	2	1	1	4	4	2	2	3	2	1	4	1	4	4	2	4	1	1	2	1	2	4	1	2	3	4	2	1	1	3	3	1
515	4	1	1	3	2	1	4	4	4	1	2	4	2	1	2	1	1	4	1	2	4	3	2	1	1	1	4	3	1	3	4	1	3	1	3	1	4	1	2	1	2	1	4	2	3	2	4	1	3
516	4	1	1	1	3	1	1	2	1	4	2	4	1	2	4	1	4	4	1	2	2	3	2	1	4	4	4	4	1	3	1	1	4	2	3	2	4	2	1	3	1	2	1	4	1	4	1	2	1
517	4	2	1	1	2	3	4	1	3	2	1	1	3	4	1	4	2	4	4	1	1	2	1	1	4	2	4	1	1	1	1	1	3	1	1	3	4	1	1	2	4	3	1	2	1	3	3	3	1
518	2	1	2	1	2	1	1	3	4	1	1	1	3	2	3	4	1	1	1	2	4	4	1	1	3	2	3	4	1	2	4	4	4	1	4	3	4	1	4	1	1	1	4	1	1	3	2	1	1
519	2	1	1	4	2	1	1	1	1	1	1	4	1	1	1	3	2	3	1	1	1	1	2	4	3	2	1	4	1	1	2	1	4	2	1	2	4	1	3	4	1	1	1	1	3	1	2	4	4
520	4	2	2	3	1	3	2	1	4	3	1	4	2	4	1	3	2	1	3	4	4	4	1	3	2	1	2	4	3	1	1	4	3	1	1	2	4	1	4	1	1	2	1	1	1	4	1	4	3
521	1	1	3	2	1	4	4	2	2	3	2	1	4	4	3	4	2	4	1	2	3	4	1	2	1	2	2	2	4	3	2	3	1	4	2	3	1	1	1	1	1	3	4	1	1	4	4	4	3
522	1	2	2	3	1	1	2	1	1	1	4	4	1	1	1	1	2	3	4	1	1	1	1	3	2	1	3	3	1	1	3	3	4	4	2	3	1	1	1	1	2	2	4	2	2	3	2	3	1
523	4	2	4	4	1	3	1	2	1	4	1	3	1	1	1	3	1	1	3	2	4	4	2	1	1	1	1	4	1	2	4	1	4	4	4	1	4	1	2	2	3	1	1	2	3	2	2	1	1
524	3	2	1	3	4	4	1	1	4	3	1	4	1	4	4	1	3	1	1	2	2	3	1	3	4	2	1	4	2	1	4	2	1	3	4	2	2	4	4	1	3	1	3	2	2	4	4	1	4
525	1	3	3	2	1	4	1	2	2	3	1	4	4	2	1	4	1	1	1	1	3	2	2	1	3	1	3	4	1	1	1	1	3	2	4	4	4	4	1	4	2	2	4	2	3	3	4	4	4
526	4	2	1	1	2	4	4	1	4	1	3	2	2	1	1	2	1	1	4	1	1	4	3	3	2	2	1	4	4	3	1	1	1	1	1	4	1	3	4	1	2	4	1	1	4	2	1	3	1
527	1	4	2	4	3	3	4	1	4	2	3	2	4	2	2	4	1	3	1	1	3	2	1	4	1	3	2	3	3	2	4	1	1	1	2	1	4	1	3	2	2	1	4	1	1	1	1	1	3
528	1	1	3	2	4	4	1	2	1	2	2	1	4	4	1	4	2	4	3	1	1	3	2	3	4	3	1	1	1	4	1	3	4	1	2	3	4	4	2	4	1	2	3	2	1	2	4	4	2
529	2	4	4	4	2	1	3	2	3	1	4	1	4	3	1	3	1	3	1	2	1	3	4	1	3	4	4	4	1	1	2	3	3	1	4	1	3	1	1	4	3	3	1	2	3	4	4	4	4
530	3	1	4	2	2	1	2	2	1	3	2	2	3	4	4	1	3	1	3	3	3	4	1	1	3	2	1	1	1	1	1	2	2	4	3	1	3	2	1	2	2	4	4	1	4	4	1	4	2
531	3	1	1	2	2	1	4	4	1	4	4	1	3	1	2	4	4	4	4	4	1	3	2	1	3	4	1	1	1	2	2	1	2	2	3	1	1	3	3	1	1	4	2	2	3	4	4	1	3
532	1	1	2	4	4	4	2	3	1	4	4	3	4	1	4	3	1	3	4	2	2	3	2	1	1	1	1	1	2	4	1	2	4	4	2	3	4	3	1	2	3	1	4	2	1	2	4	1	3
533	1	3	4	4	2	1	4	1	1	4	2	2	1	1	4	2	1	2	4	1	1	1	3	4	4	2	1	1	2	1	2	1	4	2	4	4	4	1	4	1	4	1	4	3	1	4	3	1	1
534	1	4	1	3	2	3	1	3	1	3	4	3	1	2	3	2	1	1	1	3	1	1	1	4	4	1	1	1	4	1	3	4	4	2	1	1	4	2	1	3	1	2	4	2	4	4	2	1	1
535	2	4	1	4	4	4	1	1	1	4	2	2	3	3	2	4	4	4	4	1	2	3	1	1	3	1	4	2	1	4	1	1	4	1	2	2	4	3	1	4	1	1	3	2	2	3	2	1	3
536	2	2	4	1	1	1	1	2	1	3	2	3	2	3	2	4	2	4	4	2	1	4	1	1	4	1	3	4	2	2	4	4	1	4	2	1	4	3	1	4	1	1	2	1	3	1	4	4	2
537	2	4	1	4	3	1	4	2	1	4	4	1	4	4	3	1	1	3	1	3	4	1	2	1	4	2	3	4	4	4	3	1	3	4	1	1	1	1	1	2	2	4	4	2	1	2	1	1	1
538	1	3	1	3	4	1	4	1	1	1	2	1	1	4	1	4	3	1	1	2	3	2	1	3	1	2	1	1	4	1	3	3	2	1	4	4	4	2	1	1	3	3	1	1	1	1	2	1	2
539	1	4	4	3	1	4	3	1	3	1	2	1	4	4	4	1	4	3	2	3	3	1	4	1	4	1	3	4	1	1	3	2	3	1	2	4	1	1	4	2	3	1	1	4	3	1	4	4	4
540	4	1	2	1	1	3	1	1	1	1	1	4	4	1	4	4	4	1	3	1	4	2	1	3	1	3	1	1	2	3	2	3	2	4	3	3	1	2	2	3	1	1	4	3	1	4	4	1	3
541	1	4	4	2	1	1	2	3	3	4	1	1	3	2	2	1	3	1	1	4	4	4	1	4	4	2	1	4	1	2	1	3	4	2	3	4	1	2	4	4	1	1	1	1	1	4	2	2	3
542	1	3	1	3	1	1	3	2	3	3	4	1	4	1	2	1	4	1	4	1	4	3	2	2	3	1	1	4	2	1	2	4	4	2	4	2	2	1	4	4	4	1	4	4	3	1	2	3	1
543	4	1	1	3	1	1	3	1	1	4	1	1	3	1	1	2	4	4	4	2	4	1	3	2	3	4	4	4	1	1	1	4	1	3	1	2	1	1	2	3	2	2	1	2	1	1	1	4	2
544	3	2	1	1	1	4	2	3	1	1	2	1	3	2	4	4	1	4	2	3	3	1	1	1	4	2	4	1	4	4	4	1	1	3	2	1	4	1	2	1	4	1	4	1	3	2	4	3	1
545	4	3	3	4	1	4	1	2	1	1	1	1	3	4	4	1	1	4	2	2	4	4	4	4	4	1	2	1	3	2	4	2	1	1	4	1	4	1	1	1	1	3	4	4	3	4	2	1	1
546	2	1	1	3	2	3	1	4	4	1	1	1	4	4	4	4	2	4	4	2	1	1	2	4	1	1	2	1	1	2	4	2	3	4	2	1	3	2	1	4	1	4	4	2	1	4	1	1	1
547	1	2	4	1	3	4	2	4	1	3	3	1	1	1	4	2	2	1	4	1	4	3	3	3	4	1	4	2	3	1	1	4	1	3	1	3	1	4	3	1	2	2	4	1	3	2	3	1	1
548	4	1	4	4	2	3	4	4	1	4	2	1	4	2	3	2	2	2	4	1	4	3	4	4	1	4	1	4	4	2	2	4	1	3	1	3	4	2	2	3	2	1	4	4	3	4	1	1	4
549	4	1	1	4	4	1	3	4	4	1	3	1	1	2	2	3	4	4	4	2	1	4	1	4	3	1	1	1	1	3	2	1	1	1	2	1	1	4	4	2	4	4	1	4	4	4	1	1	1
550	4	1	4	1	2	2	3	2	2	4	2	4	2	1	1	4	1	1	3	1	1	3	4	4	4	1	1	1	2	2	1	2	1	4	4	4	3	3	1	1	2	1	2	2	3	4	2	1	2
551	2	4	1	4	4	1	3	2	1	4	3	4	1	2	1	1	1	3	1	2	2	1	3	2	4	1	1	1	2	3	1	3	4	4	4	4	1	1	4	3	2	2	2	2	4	1	1	3	4
552	4	1	1	3	1	1	3	1	2	1	3	1	4	3	1	3	4	3	1	1	4	4	4	1	4	4	3	4	1	4	3	2	2	3	3	1	1	1	2	1	2	2	4	2	4	4	1	1	3
553	1	1	1	3	1	4	4	2	3	1	3	3	4	3	1	2	2	4	1	4	3	2	1	4	2	1	3	4	2	1	4	4	3	1	2	2	4	2	2	2	3	2	4	2	4	4	1	1	1
554	2	3	1	1	1	1	3	3	3	1	2	3	1	4	1	4	3	4	1	1	2	4	2	1	4	2	4	4	1	3	3	2	1	1	2	4	4	2	2	4	3	1	4	4	1	3	4	1	4
555	1	2	1	3	1	3	1	3	1	1	1	1	4	2	3	2	4	4	1	2	1	4	4	4	3	3	3	2	4	4	1	3	3	2	1	1	1	2	3	2	4	4	4	1	2	1	2	1	4
556	3	4	4	4	2	1	4	2	4	1	3	4	2	3	3	4	2	2	1	3	1	3	4	1	4	1	1	4	2	2	4	2	3	4	3	4	1	1	2	1	3	1	1	2	4	1	3	4	4
557	3	1	3	1	2	2	4	1	2	1	1	1	4	1	4	2	3	4	4	1	1	1	4	4	4	2	1	1	3	2	4	2	4	3	1	4	4	2	1	3	1	4	4	4	4	3	1	1	4
558	3	2	2	1	2	3	1	4	2	2	1	1	4	4	4	3	4	2	4	3	3	2	3	1	1	1	1	3	2	3	3	2	2	4	4	1	4	4	2	2	2	1	1	3	1	4	1	4	3
559	4	1	3	1	1	1	1	4	4	1	4	3	1	2	1	4	4	4	1	1	1	1	1	4	3	2	4	4	2	2	4	4	4	1	2	1	4	4	4	3	4	1	4	1	4	3	1	3	4
560	1	1	1	1	3	2	1	4	4	4	1	3	4	2	1	4	4	4	4	3	3	4	1	1	1	2	1	3	4	4	4	1	1	1	2	2	4	1	4	4	2	3	1	2	2	4	4	2	2
561	1	1	1	1	4	3	2	1	1	4	1	3	1	3	3	1	2	2	4	1	1	3	1	3	1	1	3	1	3	1	1	2	4	1	4	4	1	1	2	1	3	2	4	1	1	4	1	1	3
562	1	3	1	4	3	1	1	4	4	4	4	4	1	2	4	4	1	2	1	1	1	3	4	4	4	2	2	4	1	3	4	2	2	4	2	2	3	2	4	4	2	2	4	1	1	1	4	2	2
563	2	2	2	1	1	1	2	2	4	2	2	4	4	2	1	1	4	1	1	4	2	2	4	1	2	4	1	2	1	4	1	1	4	4	4	4	4	3	2	1	1	1	2	1	4	2	1	4	1
564	4	4	1	3	1	1	1	3	1	1	3	1	4	3	1	3	1	1	4	1	4	1	1	4	3	3	1	1	4	4	1	4	4	2	1	3	1	3	1	1	1	3	1	4	3	1	2	4	4
565	2	1	4	1	2	1	2	2	1	1	3	4	2	2	4	2	4	4	4	4	1	1	1	4	4	4	4	2	3	1	2	4	1	1	3	4	1	1	2	1	1	4	1	1	3	1	2	1	3
566	1	2	4	4	3	4	2	1	1	3	1	4	2	4	4	1	1	1	1	3	1	4	3	4	1	4	3	2	4	2	4	4	1	1	1	1	1	3	3	2	1	4	2	1	4	4	1	4	1
567	2	2	3	2	3	4	4	1	4	1	4	4	1	3	1	2	1	3	2	1	1	4	4	1	1	3	2	1	4	1	2	4	1	2	1	3	2	3	1	1	4	4	1	1	4	2	2	2	3
568	2	4	2	1	4	1	3	3	2	1	1	4	2	1	1	4	4	4	4	4	1	1	1	1	3	1	4	4	3	1	2	2	3	1	1	2	2	4	2	3	1	4	2	3	4	3	1	2	2
569	3	1	1	1	1	3	2	2	2	1	2	4	1	1	4	1	1	4	2	4	4	2	4	4	2	4	4	2	1	1	3	2	4	3	1	1	4	4	4	1	2	3	4	4	3	1	1	4	1
570	4	4	1	2	4	4	1	2	4	2	2	2	4	4	4	2	1	4	2	2	4	1	4	1	1	3	1	1	1	2	3	4	4	2	4	4	4	1	4	1	4	3	1	1	1	4	3	4	1
571	1	4	3	2	1	1	2	3	4	2	4	3	2	2	4	1	1	1	2	1	3	4	4	4	1	1	3	3	1	1	4	4	1	1	1	2	3	1	1	1	1	4	1	4	2	2	3	4	2
572	4	4	1	1	4	1	2	3	1	1	1	1	2	4	2	1	1	4	2	1	4	1	2	4	2	3	2	1	3	1	1	1	1	2	2	3	1	4	4	3	1	1	3	1	1	1	4	3	2
573	1	1	3	2	1	1	2	3	4	1	4	1	3	1	1	2	3	4	1	4	4	1	3	4	2	3	2	1	3	2	3	1	1	1	3	4	1	2	4	2	3	1	1	3	1	3	1	1	2
574	2	1	1	2	4	3	2	1	4	1	1	1	1	4	1	2	4	4	2	1	1	1	1	1	2	1	2	3	1	1	2	3	2	1	4	4	4	4	4	2	1	1	3	2	4	2	4	4	1
575	3	1	1	3	1	1	1	4	3	1	1	4	2	2	3	2	3	4	2	1	3	3	4	4	2	4	4	1	1	1	2	2	4	1	1	4	4	3	1	1	3	1	1	3	1	1	1	4	4
576	1	1	1	3	4	4	1	3	1	2	1	4	2	1	4	4	1	3	2	2	4	1	1	1	2	3	1	1	4	4	2	1	1	4	3	2	4	3	4	2	1	2	3	1	2	4	3	3	1
577	4	4	1	1	2	3	2	3	1	2	4	4	1	1	3	1	3	1	4	3	4	1	2	2	1	4	4	1	4	4	3	1	4	1	4	4	1	3	4	1	1	4	2	3	1	1	3	1	2
578	1	1	2	1	3	2	2	1	4	1	4	1	2	2	3	1	3	2	4	4	1	2	1	2	1	1	2	3	3	4	2	2	1	3	1	1	2	1	4	2	2	4	2	4	4	2	1	4	2
579	4	4	3	2	1	4	2	1	1	4	3	1	1	3	4	4	1	4	1	3	1	4	3	1	1	2	3	1	1	1	4	3	4	2	2	4	2	4	2	4	4	1	2	4	4	2	4	4	4
580	1	1	4	1	1	4	1	3	4	2	3	4	3	2	4	2	3	1	1	3	1	4	2	2	4	1	3	3	3	1	2	1	3	2	1	4	4	3	1	1	1	3	2	1	4	2	1	2	4
581	1	1	1	1	4	3	4	1	3	2	2	3	1	3	1	4	2	2	4	1	3	3	3	2	4	4	4	4	1	4	1	1	1	1	1	2	1	1	4	2	1	4	2	2	1	1	1	3	4
582	4	4	4	2	4	4	2	1	1	2	1	1	1	3	2	4	3	4	1	1	3	1	1	3	2	3	4	4	4	1	1	1	4	3	1	1	2	3	4	1	1	2	3	1	2	4	1	4	2
583	4	4	3	2	2	1	1	3	1	1	3	2	1	2	3	4	2	2	3	1	1	3	1	1	3	1	4	1	1	2	1	4	2	1	3	1	2	1	2	2	3	2	1	1	4	2	2	4	3
584	2	4	4	1	1	3	4	4	1	1	1	4	1	1	4	2	3	2	3	1	1	2	2	3	2	1	4	4	4	2	2	2	1	4	1	4	4	4	1	1	3	4	2	3	4	2	2	4	1
585	1	3	1	1	2	1	2	4	2	3	3	2	2	1	4	4	4	1	3	3	1	2	2	4	1	2	4	2	4	4	2	1	1	1	2	4	4	1	4	2	1	2	2	2	4	4	1	4	4
586	2	4	4	1	1	1	2	1	3	2	1	4	1	3	1	1	1	3	1	1	2	3	4	1	4	4	4	1	1	3	4	4	3	1	3	2	3	3	4	4	1	4	1	1	3	4	3	4	1
587	1	3	1	3	2	1	4	3	1	1	4	3	1	3	1	1	1	3	2	2	3	1	2	1	3	4	4	2	1	2	3	1	1	3	1	2	4	2	2	1	3	1	2	4	4	3	3	4	1
588	4	3	1	1	3	2	2	4	1	4	4	2	4	4	3	2	1	3	2	2	4	2	2	1	2	3	1	1	1	4	2	2	4	2	4	1	2	2	4	1	3	1	1	3	1	1	4	3	1
589	3	3	1	4	1	3	1	3	1	1	1	3	4	1	4	4	3	4	1	4	4	4	4	1	4	4	1	2	4	1	1	2	4	2	2	1	1	3	4	4	1	4	3	3	1	2	2	4	2
590	2	2	1	4	4	3	2	2	1	3	4	1	1	3	3	1	3	1	4	4	1	3	3	4	1	1	4	2	3	1	1	4	4	3	1	1	4	4	1	1	2	4	1	1	1	2	3	2	1
591	4	3	1	2	1	3	2	2	4	1	1	3	2	2	4	2	2	3	2	2	4	1	4	4	4	1	4	2	1	2	4	2	4	4	4	1	3	4	1	4	3	3	1	1	1	1	3	1	1
592	4	4	1	1	2	1	1	4	3	2	1	4	1	1	3	2	1	4	2	4	2	4	1	3	4	4	4	2	1	4	4	4	1	2	2	4	1	1	1	1	3	1	4	3	1	2	2	4	4
593	2	3	3	1	1	3	1	1	1	2	4	4	1	3	4	1	4	1	1	3	4	1	1	1	1	4	4	1	4	2	2	2	2	4	2	2	1	1	1	4	1	1	4	2	1	1	1	1	4
594	1	4	1	1	1	1	1	3	2	1	1	2	4	4	1	4	3	2	2	1	4	1	3	2	4	4	1	1	4	1	3	4	2	2	3	2	2	4	4	4	1	3	2	4	1	1	4	1	2
595	1	3	2	1	4	1	1	3	1	1	4	2	4	2	3	3	4	1	4	3	1	1	1	4	4	3	1	1	1	2	1	1	2	1	2	4	4	3	2	1	1	3	3	4	1	2	1	1	1
596	3	4	1	1	3	2	2	3	2	1	1	1	4	4	1	1	1	4	1	3	1	1	4	1	2	3	1	1	4	4	4	3	2	1	1	1	1	1	2	1	1	2	1	3	2	4	1	3	3
597	1	3	3	1	1	3	1	1	1	2	4	2	3	2	4	3	1	2	1	4	4	4	1	1	2	4	2	1	4	2	1	2	2	1	1	3	4	4	3	2	3	2	2	1	1	4	2	2	4
598	1	1	1	4	2	3	1	2	1	4	2	1	3	2	3	1	1	2	4	2	1	1	3	1	4	2	4	4	2	1	3	1	1	4	2	3	1	1	4	4	2	1	3	2	3	1	1	3	1
599	4	1	1	3	1	3	1	1	3	1	2	4	4	2	1	3	3	2	1	1	3	4	2	1	1	1	1	3	4	1	1	3	1	1	1	1	3	1	1	1	4	1	3	4	2	1	2	2	2
600	4	2	1	4	2	1	1	2	1	4	2	1	4	4	4	1	4	3	3	1	1	3	4	4	4	4	1	1	1	2	1	3	1	4	4	1	1	1	1	3	4	4	4	4	4	1	4	2	4
601	1	4	1	1	1	1	1	4	2	1	2	3	1	1	1	4	4	1	1	2	4	2	2	4	1	3	2	4	1	2	1	3	1	4	2	2	2	4	2	4	1	1	4	3	2	1	3	1	1
602	3	1	4	4	2	1	4	3	1	3	4	2	2	4	2	1	1	1	1	1	4	1	4	3	3	1	2	1	2	2	3	1	1	1	1	2	1	4	2	1	1	1	1	2	4	3	1	3	1
603	4	2	1	2	2	3	4	4	4	4	4	1	1	4	4	4	1	1	3	1	3	1	1	1	2	4	1	2	2	4	2	2	3	2	4	1	1	4	2	4	4	4	2	2	1	4	4	4	1
604	2	1	1	3	1	4	2	1	1	4	2	2	3	2	1	1	4	4	1	2	1	1	2	1	4	4	1	2	1	1	2	1	2	1	1	4	2	1	4	1	1	1	1	3	1	1	4	2	3
605	1	1	4	2	1	2	1	4	4	1	1	1	4	4	1	2	2	4	3	1	1	1	1	1	1	3	4	3	1	1	2	1	2	3	1	1	2	4	4	1	1	3	1	4	4	1	1	1	4
606	4	4	1	2	1	4	2	3	4	1	4	3	3	1	2	1	2	2	2	1	1	1	2	1	3	1	2	1	4	1	2	1	3	2	1	1	1	1	1	1	1	4	1	1	2	1	1	1	2
607	1	1	4	1	4	1	3	2	3	2	1	4	1	4	2	1	1	1	1	4	2	4	2	2	1	4	4	3	4	3	2	2	4	4	4	2	1	4	1	2	2	2	1	3	4	1	4	3	4
608	2	4	3	1	4	1	2	3	4	4	4	1	3	4	1	1	2	1	1	3	4	1	4	4	4	4	4	2	2	4	1	4	4	4	1	1	1	2	2	1	2	2	4	2	1	4	4	1	3
609	2	2	1	4	4	4	4	1	2	2	1	4	1	4	1	2	3	4	4	3	4	2	2	2	3	2	4	2	3	4	4	3	4	2	2	4	4	4	2	2	4	1	1	1	4	2	4	1	1
610	2	1	2	4	3	1	2	4	2	3	4	4	3	2	2	3	1	3	4	2	2	3	4	4	4	4	4	1	4	4	4	4	2	1	4	4	2	1	1	1	4	2	1	2	2	4	2	3	1
611	1	3	3	4	1	1	3	3	3	1	1	1	2	1	3	4	1	2	1	1	1	2	3	3	4	1	3	1	2	3	4	1	2	3	2	1	1	2	4	2	2	4	2	2	1	2	4	2	2
612	4	1	4	4	2	2	4	1	1	2	1	2	2	1	4	4	1	1	4	1	4	1	2	1	4	1	1	4	4	1	4	3	2	2	2	2	3	1	2	4	3	1	1	4	2	4	4	2	2
613	3	4	4	4	1	4	4	4	4	4	1	1	1	1	2	1	4	1	4	4	2	2	2	2	4	4	4	4	2	4	1	1	3	1	4	2	2	2	2	3	1	1	4	2	3	4	1	1	2
614	4	4	1	3	1	2	1	4	1	4	3	3	4	1	1	2	2	2	4	4	4	3	3	2	1	4	4	3	4	1	4	3	2	4	4	1	4	4	3	1	4	3	4	2	2	1	4	4	4
615	4	2	2	1	2	1	3	1	4	3	2	3	1	2	4	4	4	2	2	3	1	3	3	3	4	2	2	3	1	1	3	2	2	1	1	4	1	2	2	4	4	3	2	2	1	3	2	2	1
616	1	2	4	1	2	4	1	2	2	1	3	3	1	4	3	4	1	1	4	1	1	1	1	2	4	4	1	4	4	4	4	4	1	4	1	2	3	2	4	4	2	1	3	3	1	1	1	1	3
617	4	1	1	4	1	2	4	4	2	2	1	3	1	2	2	4	4	3	4	3	3	1	2	2	1	1	2	1	4	4	1	2	4	1	1	2	1	3	1	3	3	3	4	4	1	4	2	4	1
618	3	4	4	4	2	4	4	1	2	2	3	3	4	3	3	1	4	1	3	4	3	1	1	1	1	2	1	4	1	3	4	1	2	3	1	1	1	3	3	4	1	2	4	1	2	4	1	3	4
619	1	2	3	1	4	3	1	1	1	1	2	3	3	1	1	4	2	1	3	4	3	1	1	3	1	1	4	4	1	3	4	2	2	3	2	1	1	2	3	2	1	1	2	1	1	1	3	3	2
620	1	2	4	4	1	1	1	1	3	1	2	4	1	1	1	1	4	1	3	1	3	4	2	3	4	4	1	3	1	2	3	1	1	4	2	4	4	4	4	1	2	1	4	1	1	1	2	1	1
621	4	2	1	4	3	1	4	1	4	1	2	4	4	2	4	1	1	4	2	2	2	4	2	1	4	2	1	1	3	2	3	4	3	1	2	1	4	1	4	4	3	1	1	2	2	1	4	4	1
622	1	4	3	1	1	4	2	3	1	4	1	4	2	3	2	4	4	3	4	2	4	1	2	1	3	2	1	1	3	4	2	4	1	4	1	3	2	3	1	1	1	2	1	1	1	4	1	1	2
623	4	4	1	4	2	1	1	1	4	1	3	3	2	3	1	4	4	4	1	4	1	4	2	4	3	2	1	4	1	2	1	2	1	2	2	3	4	1	3	1	4	2	2	3	4	4	2	3	4
624	4	4	4	4	2	1	4	2	1	3	3	3	2	3	2	4	3	1	3	3	3	4	1	1	4	4	2	2	3	4	1	2	4	4	1	4	4	2	1	1	2	4	1	4	2	4	2	2	4
625	4	1	2	3	1	1	1	3	2	1	3	1	1	4	4	3	4	4	1	4	4	2	1	1	4	3	1	1	1	4	1	3	1	1	2	3	2	4	4	1	1	4	1	3	2	4	2	2	4
626	2	4	3	1	2	2	2	1	4	4	2	1	4	1	1	1	1	1	3	4	4	1	4	3	4	2	1	1	1	3	2	1	3	2	4	4	1	1	1	2	2	4	1	2	1	3	3	3	4
627	4	1	2	4	1	4	2	1	1	1	2	1	4	4	4	1	1	4	4	1	1	4	4	1	3	2	1	3	4	4	2	1	4	4	1	1	2	3	1	1	2	2	4	1	4	1	3	3	2
628	2	4	1	4	2	1	2	3	1	1	2	4	4	1	1	1	1	1	2	1	1	1	1	4	2	3	4	4	2	1	2	1	3	1	4	1	3	1	4	4	1	1	1	3	2	1	2	1	4
629	1	2	1	1	1	1	4	1	4	1	1	1	1	2	1	1	2	4	1	1	3	2	1	3	1	1	1	1	1	3	1	1	3	1	1	4	1	1	2	1	1	4	4	1	2	4	2	1	4
630	4	2	1	3	1	2	4	2	3	2	4	3	3	1	3	1	3	2	1	2	2	3	3	3	4	1	3	4	3	3	1	4	3	1	2	1	3	2	1	1	1	1	1	3	3	1	1	2	3
631	1	1	3	1	1	2	4	3	3	1	4	4	3	1	3	1	4	4	3	3	1	2	3	1	1	2	3	1	3	4	2	2	1	4	1	2	1	3	1	1	1	4	2	4	3	4	1	2	2
632	1	1	1	1	4	3	4	3	1	4	1	3	1	4	2	2	2	2	3	4	2	2	2	3	4	1	1	4	2	3	1	1	3	1	3	2	1	2	3	1	3	1	1	1	3	2	1	2	3
633	4	2	4	4	1	1	2	3	2	1	1	4	1	4	2	2	2	1	1	1	2	4	1	1	3	1	3	2	3	1	1	4	2	3	4	1	4	3	1	1	1	4	2	3	4	4	1	1	4
634	4	3	1	1	2	2	3	1	4	4	4	3	1	2	4	4	1	2	4	2	3	2	3	4	4	1	1	3	1	1	1	1	4	1	3	4	4	1	1	1	2	2	1	1	1	1	2	2	1
635	1	3	1	1	2	2	3	1	1	1	2	3	1	4	4	3	2	3	2	2	1	1	2	3	4	4	2	4	1	1	2	1	1	1	1	1	3	1	1	3	1	4	4	1	1	3	2	1	1
636	3	2	3	2	3	1	3	2	3	4	4	4	3	4	4	1	2	1	1	1	2	4	2	2	1	4	1	3	2	2	1	1	3	1	1	2	4	1	1	3	4	4	3	2	3	4	1	1	4
637	4	2	3	1	4	1	4	1	1	4	4	1	3	4	4	3	2	2	4	1	4	4	2	2	4	2	3	1	4	4	3	2	1	3	1	1	3	2	1	3	3	3	4	2	1	4	4	1	4
638	4	2	3	4	1	1	1	1	1	4	1	1	1	2	2	4	4	2	2	1	3	1	4	3	4	3	3	1	2	3	1	1	1	1	2	3	1	1	4	3	1	4	2	2	2	3	2	2	4
639	1	1	2	1	1	1	2	2	1	4	4	1	3	1	4	3	1	1	4	1	1	1	2	2	4	3	1	1	1	1	3	1	3	1	4	4	2	4	1	3	3	2	1	1	4	4	1	2	1
640	2	1	1	4	3	3	1	2	3	4	1	3	3	3	1	3	3	1	1	4	1	3	2	3	4	1	3	4	2	3	4	1	4	1	2	1	2	4	2	2	4	2	3	3	1	1	3	1	4
641	1	1	4	3	2	3	4	1	1	2	4	4	1	4	1	4	1	1	1	3	1	1	1	4	3	2	2	3	4	4	1	1	1	1	2	2	4	1	4	3	4	1	3	4	4	3	1	3	1
642	4	1	1	1	4	1	1	1	2	1	2	2	4	2	4	2	4	1	1	1	4	2	4	1	3	1	1	1	1	4	1	1	1	1	2	1	4	2	4	4	2	1	1	1	3	2	1	2	1
643	4	2	2	4	2	4	4	2	1	3	4	4	1	2	2	4	2	1	3	1	4	4	2	2	3	4	2	4	3	2	1	4	4	4	4	1	3	1	3	4	2	1	1	2	1	4	2	1	1
644	4	1	4	1	1	2	1	1	4	1	2	2	4	1	4	3	1	1	4	2	1	3	1	1	1	3	1	1	2	2	4	3	2	4	1	4	3	2	1	4	3	4	1	1	1	1	2	3	1
645	1	3	3	4	1	2	1	4	4	1	3	1	4	4	4	2	4	4	4	1	4	2	2	1	1	2	1	4	2	2	3	4	3	4	1	4	1	4	4	3	1	1	1	1	1	4	2	1	2
646	3	2	1	3	2	1	4	2	4	4	2	4	1	1	1	1	2	2	1	4	4	3	1	4	4	1	3	3	4	1	3	1	1	2	1	4	1	3	3	4	1	1	1	1	1	2	2	4	4
647	4	2	2	4	4	1	4	2	4	4	3	2	4	4	2	4	1	1	2	3	4	2	4	4	4	4	4	1	2	1	2	1	1	1	2	1	1	2	1	1	2	1	1	1	1	1	1	4	1
648	3	4	4	4	4	3	4	4	4	3	1	1	4	1	4	3	2	4	4	2	1	4	1	2	4	2	2	4	1	4	4	2	1	1	4	3	4	2	3	4	2	4	1	2	3	1	1	1	1
649	4	1	1	1	4	4	2	2	4	1	2	1	4	2	1	4	2	3	4	1	4	4	1	3	2	1	2	1	1	4	3	4	4	1	1	1	1	2	1	4	1	1	3	2	3	2	1	3	1
650	3	1	1	1	2	1	3	4	4	4	1	1	1	2	1	2	1	1	1	1	4	1	2	1	4	1	1	1	2	1	4	2	4	3	1	4	4	4	3	4	4	1	3	1	4	3	2	1	1
651	4	1	2	1	4	4	4	1	1	1	2	2	4	2	3	2	1	1	1	2	2	4	2	1	4	1	1	1	2	2	3	2	1	1	3	3	2	2	2	1	3	1	1	3	3	4	2	2	4
652	1	2	4	1	2	2	4	1	1	1	1	1	1	2	2	1	2	1	1	3	1	1	2	2	3	2	3	1	3	3	3	2	2	4	1	1	1	1	1	3	2	2	4	1	3	4	2	4	1
653	4	3	3	4	2	1	3	1	3	4	1	1	1	1	4	2	4	2	2	3	1	1	1	4	4	2	1	4	2	2	4	1	1	1	2	1	4	1	3	1	2	1	4	1	4	3	1	1	1
654	2	4	4	1	4	4	2	2	1	3	1	1	1	1	4	3	1	1	4	1	4	3	2	3	1	1	1	4	2	4	4	2	1	1	2	2	2	4	4	1	2	1	1	2	1	4	1	1	1
655	4	1	1	1	1	1	1	1	4	3	1	1	1	2	1	4	1	3	1	1	3	4	3	4	3	1	1	3	2	1	3	4	3	4	1	1	1	1	3	2	4	1	4	1	3	2	2	1	4
656	4	2	1	1	3	4	1	2	4	4	2	1	4	1	2	3	2	3	2	3	3	4	2	1	1	4	3	4	1	4	2	1	1	4	1	3	1	4	4	1	1	2	1	2	1	1	4	4	1
657	1	3	1	1	1	1	3	1	1	3	4	3	4	1	4	4	4	3	1	2	1	1	1	2	4	2	4	1	4	4	2	3	1	1	3	1	2	1	4	4	2	2	3	4	3	1	1	1	1
658	1	2	1	4	4	4	4	2	1	2	2	1	1	4	4	3	1	1	1	3	1	1	1	3	1	3	4	1	1	1	3	2	1	4	4	4	1	4	1	4	2	3	4	3	3	1	1	1	1
659	4	2	1	4	2	1	2	3	2	2	4	1	4	2	4	4	4	4	2	4	3	1	4	3	4	3	1	1	2	3	4	4	4	4	1	3	4	1	1	1	3	1	1	3	1	1	2	3	2
660	4	3	1	1	3	4	1	1	1	1	1	2	3	2	3	1	4	3	4	3	1	1	3	3	2	1	3	2	2	4	4	1	1	1	1	4	4	4	2	2	1	3	1	2	2	1	1	3	1
661	4	1	1	3	4	1	4	1	4	1	4	1	4	3	1	1	1	1	1	2	1	3	3	3	4	1	1	4	1	3	1	3	4	4	4	1	3	4	4	1	1	4	4	1	1	2	2	2	2
662	2	1	1	2	2	4	1	1	4	4	4	4	1	1	1	1	1	4	2	4	1	1	1	2	1	1	2	4	4	4	1	4	4	4	1	3	2	1	1	2	2	4	2	1	1	2	1	1	4
663	4	1	4	2	3	4	2	2	1	1	1	4	1	4	3	3	1	1	2	4	1	4	2	2	1	1	1	1	1	2	3	3	4	4	3	1	4	3	4	4	4	4	2	4	1	1	4	1	1
664	1	1	1	1	1	4	1	1	1	4	1	4	3	3	2	2	1	4	1	2	3	1	4	1	2	1	1	2	1	1	4	3	1	1	3	1	2	3	1	1	1	1	4	2	2	1	3	1	1
665	2	1	1	3	3	4	1	1	4	1	1	1	1	2	4	4	1	4	3	1	2	2	4	2	1	3	1	1	4	1	2	1	1	1	1	4	2	4	1	3	2	4	1	2	3	2	2	4	1
666	4	3	2	3	1	1	1	3	4	1	1	4	4	4	1	2	2	2	4	3	1	1	2	4	2	1	1	4	4	1	2	2	1	1	4	1	4	3	1	2	2	1	2	4	3	1	1	4	1
667	1	2	4	1	1	1	1	1	4	1	4	3	1	1	3	4	4	4	1	2	4	1	1	4	3	3	4	4	3	1	2	2	2	1	3	2	4	4	2	4	1	4	2	4	3	1	3	4	1
668	4	1	4	4	3	1	2	2	1	4	3	4	3	3	2	1	3	1	4	4	2	1	3	3	1	4	4	2	1	1	4	1	1	4	4	4	4	1	1	1	3	2	1	3	4	1	1	4	4
669	4	4	4	4	1	4	4	4	4	2	2	1	4	1	1	1	1	2	2	1	2	3	1	1	1	3	1	1	1	4	2	2	1	4	1	4	4	1	1	3	4	2	2	1	1	1	4	4	2
670	3	1	1	1	2	3	1	2	4	1	3	4	1	1	3	4	2	2	4	4	4	1	2	4	4	2	2	1	2	3	1	4	4	2	4	4	2	3	4	1	4	4	4	1	4	3	1	1	2
671	4	4	4	1	4	4	3	2	2	1	4	4	1	2	1	4	4	4	1	4	3	4	1	3	4	3	1	1	4	4	1	1	1	4	3	1	1	2	3	4	1	2	3	2	3	1	1	4	4
672	3	3	4	3	1	3	2	4	4	1	3	4	4	1	3	1	2	2	4	1	4	4	2	2	3	2	4	4	1	4	4	1	3	4	2	1	3	3	3	1	1	3	2	4	3	1	1	1	1
673	4	4	3	1	4	3	4	1	4	1	2	3	1	3	1	2	1	3	1	4	1	4	3	1	1	2	3	2	3	3	4	1	2	1	2	1	4	1	2	3	1	1	4	1	1	1	2	1	1
674	4	1	3	2	4	2	2	1	1	1	4	3	1	4	3	1	3	1	1	2	1	3	1	2	3	1	2	4	4	4	1	1	3	2	3	3	2	2	1	1	4	4	1	1	2	3	1	3	2
675	1	2	1	1	4	1	4	2	1	4	1	3	1	4	3	1	3	1	1	3	3	4	4	4	3	1	3	1	2	1	3	2	3	3	4	3	4	1	1	3	2	1	4	2	4	4	2	2	3
676	4	2	1	2	4	1	4	3	1	4	3	1	4	2	2	1	2	2	4	2	2	3	2	1	3	1	1	4	2	3	1	1	2	3	1	1	1	1	4	4	1	1	3	4	1	1	1	1	1
677	1	2	4	2	2	4	4	2	1	1	1	1	3	4	4	3	4	2	1	2	2	2	1	1	1	1	3	1	1	4	4	3	1	1	4	2	4	2	2	1	3	4	4	1	4	2	2	4	1
678	2	3	4	4	4	2	1	4	4	1	4	2	3	3	1	1	4	2	3	4	2	2	4	4	2	2	1	1	1	2	4	4	4	4	2	4	4	4	2	2	1	4	4	1	3	4	4	3	4
679	2	4	2	3	1	1	1	1	2	1	4	1	4	1	3	3	1	4	4	4	2	3	1	1	1	3	1	1	4	4	4	3	2	1	4	2	2	1	3	4	1	2	3	4	1	3	4	2	4
680	3	1	3	3	2	2	1	3	4	4	4	4	4	2	2	3	1	3	1	1	3	3	3	2	2	3	2	1	3	1	4	2	2	4	4	2	4	1	4	4	3	2	2	4	1	2	3	1	1
681	2	1	4	1	3	2	2	1	3	1	3	2	4	1	2	3	1	4	2	2	2	4	1	1	4	4	2	1	1	2	3	1	1	3	4	4	4	1	2	1	4	4	1	4	1	4	3	1	4
682	1	2	1	1	4	4	2	2	3	4	1	2	2	3	2	2	4	2	2	3	4	2	2	1	3	4	2	1	3	1	2	1	1	4	3	2	1	1	3	1	1	3	3	3	2	2	3	4	2
683	1	1	2	4	4	1	3	1	1	2	1	3	2	1	3	1	1	3	1	4	2	3	4	4	1	3	2	1	4	4	4	3	3	3	4	1	4	2	4	2	2	4	4	4	1	4	3	3	2
684	1	1	1	2	3	2	1	1	1	3	1	2	3	4	3	3	1	3	2	1	4	3	1	1	4	1	3	1	1	4	3	4	3	3	4	1	3	2	3	1	1	2	3	1	4	3	4	1	1
685	3	4	1	1	2	3	3	1	3	1	1	3	3	4	1	1	1	2	3	2	2	4	1	2	1	1	3	4	4	1	1	1	1	4	4	1	4	3	1	1	1	2	1	4	2	4	2	2	4
686	1	3	3	4	4	3	3	4	1	1	1	3	2	4	2	2	4	2	2	4	1	1	4	3	3	4	1	1	2	2	2	4	1	4	1	2	4	4	1	4	4	3	1	4	1	1	3	2	1
687	1	1	2	2	2	2	3	1	1	3	1	2	3	1	2	1	1	2	3	2	4	1	4	3	2	1	1	1	3	2	2	1	4	4	1	2	4	4	1	1	3	2	3	1	3	3	4	4	4
688	1	1	2	3	2	2	2	4	1	4	4	2	3	2	3	1	4	1	2	4	4	1	4	2	4	1	4	3	1	2	2	4	1	1	3	1	3	1	2	4	2	4	2	2	3	1	1	2	3
689	3	2	3	1	1	2	4	1	2	2	4	4	2	2	3	1	4	1	3	4	2	3	4	1	1	3	3	1	1	4	4	1	2	2	3	1	1	4	1	1	1	4	1	4	4	1	4	4	1
690	4	2	4	2	4	3	1	1	4	3	1	1	4	2	2	2	1	2	3	2	2	1	4	1	1	4	2	3	2	1	3	2	4	4	4	4	4	1	1	1	1	1	1	4	2	1	1	3	1
691	1	1	2	1	1	4	2	3	2	3	4	1	2	1	4	4	2	4	4	2	1	1	1	1	1	1	4	2	2	2	2	1	4	4	1	3	3	1	2	3	1	1	1	3	1	2	1	1	1
692	4	2	3	1	3	1	1	4	2	1	1	4	4	4	1	3	4	4	3	1	1	3	1	4	3	1	4	2	3	3	3	4	3	1	4	1	2	1	1	2	4	4	3	2	2	4	4	4	4
693	4	4	2	1	4	3	3	1	2	4	1	1	3	4	3	2	3	2	2	4	3	4	1	4	4	2	3	3	2	2	1	1	2	1	4	1	1	1	3	1	1	4	4	1	3	1	1	3	4
694	4	4	1	4	3	1	1	2	3	1	1	1	4	3	1	2	1	2	4	2	4	1	4	1	4	2	2	1	3	2	2	4	1	1	2	1	4	1	3	3	1	2	4	4	2	3	3	1	3
695	1	2	4	3	1	1	2	3	2	3	4	4	3	1	1	2	4	1	1	4	1	3	1	2	4	4	1	1	1	3	3	1	2	4	4	2	3	2	1	2	4	2	3	1	4	2	2	1	1
696	1	4	2	2	4	1	3	4	4	1	3	4	1	3	1	4	2	2	1	1	2	1	1	1	1	4	2	3	4	1	2	1	4	4	3	1	3	1	1	1	3	2	2	4	1	1	4	3	1
697	4	1	1	2	1	1	1	1	1	4	1	2	2	1	3	3	1	4	4	3	4	4	1	4	3	1	4	2	3	3	3	2	2	4	1	2	3	4	4	1	3	3	1	1	4	4	3	3	1
698	1	4	4	2	4	2	1	4	4	1	4	1	3	1	2	1	1	2	4	2	1	4	2	4	4	1	3	1	1	2	1	4	2	2	4	3	1	4	2	4	4	4	2	2	2	4	1	2	2
699	1	2	2	2	2	3	1	1	3	2	4	4	1	4	4	1	3	4	4	2	3	3	4	1	4	4	1	2	1	1	3	1	4	2	2	1	1	4	2	2	4	4	3	4	2	3	3	3	3
700	4	1	4	4	1	2	2	4	2	1	3	4	4	1	4	2	2	2	2	1	2	1	1	1	4	3	1	2	4	4	1	2	1	1	4	2	1	3	1	4	1	2	4	3	1	4	2	4	3
701	2	4	2	3	2	4	4	1	3	1	3	1	3	3	4	2	3	4	4	4	3	4	1	4	4	4	1	3	1	4	4	4	1	1	1	2	1	4	1	1	1	1	4	2	4	2	3	4	1
702	2	1	1	3	4	4	4	4	4	1	1	3	1	4	4	4	3	4	3	4	3	1	1	2	1	4	4	4	1	1	1	4	2	4	4	2	1	4	1	1	3	1	2	2	3	1	2	2	4
703	4	2	3	3	4	1	4	4	4	4	4	4	4	1	4	2	3	1	1	1	1	1	1	1	3	2	1	1	1	1	1	1	2	4	4	4	1	4	1	1	1	1	1	2	4	1	4	4	2
704	4	1	1	3	3	2	4	2	4	4	1	4	1	1	4	1	1	2	2	4	1	4	2	3	3	1	2	4	4	2	1	2	1	2	2	1	2	2	1	4	1	1	1	1	1	2	4	2	4
705	1	1	1	1	3	4	1	4	1	2	3	1	2	1	1	1	4	3	2	3	3	4	4	4	4	1	4	1	3	1	1	4	2	4	3	1	2	3	1	1	4	4	2	3	3	1	4	1	2
706	1	1	1	1	1	1	2	1	3	2	1	4	1	1	2	4	1	1	2	4	1	2	1	3	1	1	2	3	3	3	2	1	1	1	2	2	2	3	4	2	4	3	4	1	4	1	4	1	4
707	3	4	1	1	1	1	4	1	3	4	1	4	2	1	1	1	1	3	1	1	4	4	4	1	3	1	4	4	1	4	4	4	4	1	1	4	3	1	4	4	3	4	4	1	4	4	4	2	2
708	4	4	4	1	2	2	3	1	1	3	2	1	4	1	4	1	1	2	4	1	1	1	1	2	4	2	4	4	2	4	4	2	3	1	3	4	2	3	4	4	1	3	4	1	3	4	4	4	1
709	4	4	4	1	4	2	2	1	1	2	1	2	2	2	1	4	1	1	1	1	1	4	2	1	3	1	2	3	1	1	4	1	1	1	1	2	1	1	1	4	1	1	4	4	2	1	1	4	3
710	4	1	4	4	3	2	1	1	1	1	1	2	1	1	1	3	2	2	2	1	4	1	4	1	1	1	1	4	4	2	3	4	1	1	1	1	1	4	4	3	3	2	2	1	4	4	1	3	3
711	4	2	3	1	1	2	1	4	4	4	1	1	2	2	1	1	4	2	2	1	1	1	1	1	3	1	4	3	4	4	4	1	4	3	1	2	1	4	2	3	3	1	2	1	4	4	3	1	2
712	1	2	4	4	1	4	1	3	2	1	2	4	1	4	3	1	1	1	2	1	4	3	1	3	4	4	2	1	1	1	1	3	1	1	1	2	1	1	2	1	4	1	1	1	4	1	2	1	2
713	4	1	4	2	4	4	4	2	4	4	1	3	1	1	1	1	2	1	1	2	1	1	4	4	4	1	1	1	1	1	4	4	4	2	1	1	4	2	4	1	1	1	1	2	1	1	2	4	1
714	1	1	1	1	1	1	3	4	4	4	1	4	1	1	1	1	1	4	3	1	3	1	2	1	4	2	2	1	1	2	1	3	1	4	2	3	1	1	4	1	4	1	4	4	2	2	2	4	1
715	3	2	4	1	2	4	1	3	4	4	2	1	3	3	1	4	1	1	1	1	1	1	2	2	3	2	1	4	4	4	2	4	1	3	3	3	2	3	1	1	1	1	1	2	3	1	4	1	3
716	3	2	1	1	1	2	1	1	1	1	4	4	1	2	4	1	1	2	4	4	1	1	1	3	1	1	1	4	1	2	1	1	1	3	3	1	3	2	4	3	4	4	1	1	4	4	2	1	3
717	4	2	4	1	4	2	2	1	1	2	4	4	4	2	4	1	3	1	3	4	4	3	2	4	1	4	4	1	1	4	2	1	1	3	4	2	4	4	3	2	4	1	2	4	4	3	3	2	3
[truncated: 11 more columns]

## Sheet: 归一化
DataPoint	1	2	3	4	5	6	7	8	9	10	11	12	13	14	15	16	17	18	19	20	21	22	23	24	25	26	27	28	29	30	31	32	33	34	35	36	37	38	39	40	41	42	43	44	45	46	47	48	49
1	0	0	0	0	0.333333	0	0	0.333333	1	1	0	0	1	0	0	0	0	0	1	0.666667	0	0	1	0.333333	1	1	1	1	1	1	0	1	1	1	1	0.333333	0	1	0	0.333333	0	0	1	0.333333	0.666667	1	1	0	0.333333
2	1	1	0	0	0.666667	0.333333	1	0.333333	0	0	1	0.333333	1	0	0.666667	1	0.666667	1	0	1	1	1	0.666667	0	0	1	0	0.333333	0	1	1	1	1	0	1	0.333333	0.333333	0.666667	0.666667	0	1	0.666667	1	1	0	0	1	0.333333	0
3	1	0.666667	0.666667	1	0.666667	1	0	0	0	0.333333	1	0	0	0	0.333333	0.333333	0.666667	0	1	1	0.666667	0.666667	0	1	0.333333	0	0.333333	1	0.666667	1	0	0	0	0	0.333333	0	0	1	0	1	1	1	1	1	0.333333	0	0	0	1
4	0.666667	1	0.333333	0	0.666667	0	1	0.666667	1	0	0	1	0.666667	1	1	1	1	1	1	1	0	0.333333	0.333333	0	0	0.666667	1	0.666667	1	0.666667	1	0.666667	1	1	1	1	1	0.333333	1	1	1	1	1	0.666667	0.333333	1	0	1	1
5	1	0.666667	0.333333	1	0.666667	0	0.333333	1	1	1	0.666667	1	1	1	1	0	1	1	0	0	1	1	0.666667	0	0	0	1	0	0	1	1	0.666667	1	1	0.666667	1	1	0.666667	1	1	0.333333	0.666667	0	1	0.666667	0	1	0.333333	0.666667
6	0	0	1	1	1	0.333333	1	0.333333	0	1	0	1	0.666667	1	1	1	1	1	0.666667	1	1	1	0.333333	1	1	0.666667	0.666667	0	1	0	0	0.666667	1	1	1	0	1	1	1	0	1	0	1	0.666667	0	0	1	0.333333	0.333333
7	1	1	0	1	0.666667	1	1	0.666667	1	1	1	1	1	0.666667	1	1	1	1	0.333333	0.666667	1	1	1	0.333333	1	0	1	1	1	0	0.666667	1	1	0	0	0	1	0.666667	1	0	0	0.666667	1	1	0	0.333333	0	0	0
8	0	0	1	0	0.666667	1	1	1	1	0	0	0	0.333333	0.666667	1	1	0.666667	1	1	1	1	1	0.666667	0.333333	0.333333	1	0	0	0	1	0.333333	0	0	0	0	0	0.333333	0.666667	0	0.666667	0.666667	0	0.666667	1	1	1	1	0	1
9	1	1	0	1	1	0	0.666667	0	0	1	0	0	1	0	0	1	1	1	1	1	0.333333	1	0.333333	1	0	1	0	0	0.666667	0	1	0.666667	1	0.666667	0.666667	0	0.666667	0.333333	1	1	1	0	0	0.333333	1	1	1	1	0.666667
10	1	1	0.666667	0	0	0	0.666667	0	1	0	0	1	0.666667	1	1	0.666667	0.666667	0	1	1	0.333333	0.666667	0	0	1	1	0	0.333333	0.333333	0.333333	0.666667	0	0.333333	0	1	0.333333	0	0.333333	1	1	1	0	0.666667	0.666667	1	0.666667	1	0	0
11	1	0.333333	0	0.333333	1	1	0	1	1	0.333333	1	1	1	1	0.666667	0.333333	0.666667	0	1	1	0	0	0.666667	0	0.666667	0.333333	1	1	0.666667	0	1	1	0.666667	0	0	0.333333	0.666667	0.333333	1	1	0.666667	0.666667	1	1	1	0	1	1	1
12	1	0.666667	0	1	0.666667	1	0.333333	1	0	0	1	1	0	1	1	0.333333	0.333333	1	1	0.666667	0.333333	1	0.333333	0	0.333333	0	0.333333	1	1	1	1	0.666667	0	0	1	0	0	0	1	0	1	0	1	0.666667	0.666667	0.666667	0.666667	0.666667	0.666667
13	0.666667	0.666667	1	1	1	1	0.333333	0	1	0	0	0	0.333333	0.333333	0.333333	0.666667	1	0.666667	0.666667	1	1	0	0	0	0.333333	0.666667	1	0.666667	1	1	0.333333	1	1	0	1	1	0.333333	1	0.666667	0.666667	1	0	1	0.666667	1	1	0.666667	0.666667	0.666667
14	1	1	1	0.333333	0.333333	1	0.333333	0.333333	1	0.333333	0.333333	1	0	1	0	1	0.666667	0	0.333333	0	1	0.333333	0.666667	0.333333	1	1	1	0	0	0.666667	1	1	0.666667	0.666667	1	1	0.333333	0.666667	1	0	1	0	0.666667	0.666667	1	1	1	0	0.333333
15	1	1	1	1	1	0	0	0.666667	0.666667	1	0.666667	1	1	0.666667	0	1	0	0	0.333333	0.666667	0.666667	0.666667	0	0.666667	0	0.666667	0	0	0.666667	1	0	0.666667	0	1	0.666667	1	1	1	0	1	0	1	1	1	0	1	1	0	0.333333
16	1	1	0	1	0.666667	1	0	0.666667	0	0.666667	0.333333	0	1	0.666667	0	1	0	0.333333	1	0	0.333333	0	0	1	0.333333	0.333333	0.333333	0.333333	0.333333	0	0.333333	0.333333	1	0.333333	1	1	0	0	1	0	1	0.666667	0	1	0.333333	0.666667	0.666667	1	1
17	0.333333	0.666667	1	1	0.333333	0.666667	1	1	0.333333	0.666667	0.666667	0.666667	0	1	0.666667	0	1	1	0.333333	0.666667	0.666667	0.666667	1	1	1	0.666667	0.666667	0.666667	1	1	0	1	0.666667	0.333333	1	1	1	0.666667	0	0.666667	0.333333	1	1	0.666667	0.666667	0.666667	0	0.666667	1
18	0.666667	0.666667	1	0	0.666667	1	0	0	0	0.333333	1	0.333333	0	0.666667	0.333333	0	0	1	0	0.333333	0.333333	0.666667	0.333333	0	0.666667	0.666667	0.666667	0	1	1	0.333333	0.666667	0.666667	0.333333	1	0.666667	0.333333	0	1	0.333333	1	0	1	0.666667	0	1	0	0	0
19	0.666667	1	1	0.666667	1	0.333333	0	0	0	0.333333	0	1	0	0.666667	0.333333	1	1	1	1	0.666667	1	0.666667	0.333333	0.666667	1	0.666667	0	0	0	1	0	1	1	1	0.666667	1	0	0	1	0	0	0	1	0.666667	0	0	0.333333	1	0
20	1	1	0	0.666667	0.333333	0.666667	0.333333	1	0.666667	0	0	0.666667	0.666667	1	0.333333	1	0.666667	1	0	0	0.666667	1	1	0	1	0	0.333333	0	0.666667	1	0	0	1	0	0.666667	1	0	0	0	1	0.666667	1	0	1	1	1	1	1	0.333333
21	1	1	1	0	0	1	0.666667	1	0	1	1	0	0	0.333333	1	1	0.666667	0	0.333333	0.333333	1	0.666667	0.333333	0.333333	1	0.666667	0	0.333333	1	1	1	1	0	0.333333	0.666667	0	0.666667	0.666667	0	0.333333	0	0	1	0	0.333333	0.666667	0.666667	0	0.333333
22	0	0.666667	0	0.666667	0.666667	1	1	0.333333	1	0	1	0	0.333333	1	0.666667	0.666667	0	0.333333	1	0.666667	0.333333	1	1	1	0	1	0.333333	1	0.666667	0.333333	0.666667	1	0.333333	1	0	1	0.333333	0.666667	1	0.666667	1	1	0	0	1	1	1	1	0.666667
23	1	0.666667	0	0	1	0	0.333333	0	0.333333	1	0.333333	1	0.666667	0.666667	1	1	1	1	1	0.666667	1	1	1	1	1	0.333333	1	1	0.666667	0	0	0.333333	1	0.333333	1	0	0.666667	1	1	0	0.666667	1	0.666667	1	0	0.333333	1	0	1
24	1	1	0.666667	0	1	0.333333	1	0.333333	0.666667	1	0.666667	0.666667	0.666667	1	0.666667	0.666667	1	0.666667	0	0	0	0	1	1	0.333333	0.333333	0.666667	0	0	0	0	0	0	1	0	0	1	0	0	0.333333	0.333333	0.333333	1	0	0.333333	0.333333	0.666667	0.333333	0.333333
25	1	1	1	1	0	1	1	0.333333	1	1	0.333333	0	0	0.666667	0	0	0.666667	1	0	1	1	0.333333	0.666667	1	1	0.666667	0	0.666667	1	1	0.666667	1	1	0.333333	0.666667	1	1	1	1	0.666667	0.666667	1	0	0.666667	1	1	0.666667	1	1
26	1	0.666667	0	1	0	1	0.333333	0	1	1	0.333333	0	1	1	0	0.333333	0.333333	0.333333	1	0.333333	1	0.333333	1	1	0	0	0.666667	0.333333	0	0.666667	0	1	1	0.666667	0.666667	1	0.333333	0.333333	0	0.666667	0.666667	0	0.666667	0.666667	1	0.666667	0.666667	0	0.333333
27	1	1	0.333333	1	0.666667	0.666667	0.333333	0.333333	0	1	1	0	1	1	1	1	0.666667	0.666667	0	1	1	1	0.666667	1	1	0.666667	0	0.333333	1	0.333333	0.333333	0.666667	1	0.666667	1	1	1	1	0	0.333333	0.666667	0	1	1	1	0	0	0	1
28	0.666667	1	0	0.333333	0.333333	1	1	0.666667	0.333333	1	1	1	0.333333	0.333333	0.333333	1	0.666667	0.333333	0.666667	0.333333	1	0.333333	0.333333	1	1	0.333333	1	0.333333	0.666667	1	1	0.333333	1	1	0.333333	1	0.666667	0.666667	0	1	1	0	1	1	0.333333	0.333333	1	0	0.333333
29	1	1	0.666667	1	0.333333	1	0	0.666667	0.666667	1	0.333333	1	1	0.333333	0.666667	1	1	0	0.333333	0	1	0.333333	1	0.333333	1	1	0	1	1	0.333333	0.333333	1	1	1	0.333333	1	1	0.333333	0	1	1	0.333333	1	1	0.333333	1	1	0	0
30	1	1	0.666667	1	0.666667	0.333333	1	1	0.333333	1	1	1	0	0.666667	1	1	0.333333	0	1	1	0	1	1	0.333333	1	1	0	1	0.666667	0.333333	1	1	1	1	0.333333	0	1	1	0	0.333333	0.666667	0	1	1	1	1	0.666667	1	1
31	0.333333	0.666667	1	1	1	1	1	0.666667	1	1	1	0	0.333333	1	1	1	0.666667	1	1	1	0.666667	1	1	1	1	1	0	1	0.666667	1	1	1	0.333333	1	1	0.666667	1	0.666667	1	1	1	0.666667	1	1	0.666667	0.333333	1	1	1
32	0.666667	1	1	1	0.666667	0.666667	1	0.666667	1	1	1	0.666667	1	1	0	1	0.666667	0.333333	0.666667	0.666667	0.333333	1	0.666667	0.333333	1	1	0	0.666667	1	0	0.666667	0.666667	0	0.666667	0	1	0.333333	0.666667	0.333333	0.666667	0.666667	1	0	0	0.666667	0	0.666667	0.666667	0
33	0	0	1	0	0.333333	1	0	0	0	0.666667	0.666667	1	0	0	1	0	0	1	0.666667	1	1	1	1	0.666667	0	1	0.333333	1	1	0.666667	0	1	1	1	0.666667	1	0.666667	0.666667	1	1	1	0.333333	1	1	1	0	1	0	1
34	1	0	0	0	0	0	0.666667	1	0.666667	1	0.666667	0	0	0.666667	0.333333	0.333333	0.666667	1	0.666667	0	0	0	1	0.333333	1	0	0	1	0	0.333333	0	0	1	0	0.666667	1	0.666667	0.333333	0.666667	0.666667	0	1	0	0.333333	1	0.333333	0	0.333333	1
35	0	1	0	1	0.666667	1	1	1	1	1	0	1	0	1	1	0.333333	1	1	0.666667	1	0	1	1	0.333333	0.666667	1	1	0.666667	1	0	0	1	0	1	0.333333	1	0	1	1	0.666667	1	1	0.666667	0.333333	0.666667	1	1	0	0
36	0.666667	0	0.333333	0	0.666667	0	0	0.666667	1	0.666667	0	1	0	0.666667	0	0	0.333333	1	1	0.333333	0.666667	0.333333	1	0	0.666667	0.333333	0.666667	0.666667	0	1	0	0	1	1	0	1	0	0	0.333333	0.666667	1	1	0.666667	1	0	0.666667	0	0	1
37	0.333333	1	0	0.666667	0	0.333333	0.666667	1	0.333333	0	0.333333	0	1	0	0	0	0.333333	0.666667	0.666667	0.333333	1	0.333333	1	0.666667	0.333333	1	0.666667	1	1	0.333333	0.666667	0.333333	1	0	0	1	1	1	1	0.666667	0.333333	0	0	0.666667	1	1	0.333333	0.666667	0.333333
38	1	0.666667	0.333333	0	0.333333	1	0	0	1	0.666667	0.333333	0.333333	0.666667	1	0	1	0	1	0.666667	0	0.666667	0.666667	0.333333	1	0	1	0.333333	1	0	0	0.333333	1	1	1	0	1	1	0	1	0.333333	0.666667	0.333333	0.666667	1	0	0	1	1	0.666667
39	1	1	0.666667	0.666667	1	0.333333	0.666667	1	1	1	1	1	0.666667	1	0.666667	1	0	1	0.666667	1	0.333333	0	1	0	0	0	0.666667	0.666667	0	0.666667	0.333333	0.666667	1	1	1	0	1	1	0	0	0	0	1	1	0	0	0	1	0.666667
40	0.666667	0.666667	0.666667	0.666667	0.333333	1	0.666667	1	0	0	0	1	1	0	1	0.666667	1	0.333333	0.333333	0	0	0.333333	1	0	0.666667	0	1	0.666667	0	0.333333	0.666667	0.666667	1	0.666667	1	0.666667	1	1	0	1	1	1	0.666667	0	0	1	0	1	0
41	1	1	0	0	0	0.333333	1	1	1	0.666667	1	1	0.666667	0	1	0	1	0	0	1	0.666667	0.666667	0.666667	0	1	0.666667	1	0.333333	0	1	0	0.666667	0	1	0.666667	0.666667	1	1	1	0	0.666667	1	1	0	0.666667	0.333333	1	1	1
42	0	0	1	0.666667	1	0.333333	0.666667	0	1	0	0	1	0.666667	1	0	0	0	0	0.666667	1	0.666667	1	1	1	0.333333	0.666667	0.666667	0	1	1	0.666667	0	1	0.666667	0	1	0.666667	1	0.333333	1	0.666667	0	0	1	1	0.666667	1	0.666667	0.666667
43	0.666667	1	0.333333	0.666667	0	0.666667	0.333333	0	1	0.333333	1	1	0.333333	1	0	0.666667	1	1	0.666667	0	1	0.666667	0	1	0.666667	0.333333	1	1	1	1	0.666667	1	1	0.666667	0	0	0.666667	0.666667	0.666667	0	0.666667	0.666667	0.666667	0.666667	0	1	1	0	0
44	1	0	0	0.666667	0	1	1	1	0	0	1	0.333333	0.666667	0	0.333333	1	0	0.333333	0.666667	1	0	1	0	0.666667	1	1	1	0.666667	1	0	1	0	0.333333	1	0	1	0.666667	0.333333	1	1	1	1	1	1	0	0	0	1	1
45	0.666667	0.333333	0.666667	1	1	1	0.666667	0	1	0	0	0.666667	0.333333	0.666667	1	0.333333	1	0	0.666667	0	0.333333	1	0	0.333333	0.666667	1	1	0.666667	0	0.333333	1	1	1	1	0	0.666667	0.666667	0	0	1	1	1	1	1	0.666667	1	1	0.666667	0.666667
46	0	0	0.333333	1	0.666667	0	1	0	0.666667	0.666667	1	1	0.333333	1	1	1	1	1	0.666667	1	0.666667	1	1	0.333333	0	1	1	0.333333	1	1	1	0.666667	0	1	1	0.666667	1	1	1	1	1	0.333333	0	0	0	0	0.333333	0.666667	0
47	0	0.333333	0.666667	1	0.666667	0.666667	1	1	1	1	0	0.666667	1	1	0.333333	0	1	0	0.333333	1	1	0.666667	1	0	1	1	0	1	0	0	0.333333	0.333333	0	0	0	0	0.666667	1	1	1	0.666667	0.333333	0.333333	0.666667	0	1	1	1	0.333333
48	1	0	0	0	0	0	0	0.666667	1	1	1	0.666667	0.333333	1	0	0	0	0.333333	1	0.333333	0.666667	1	1	0.333333	0	0.666667	0.666667	1	0.666667	1	1	1	0.666667	0.333333	1	0	0	0.666667	0	1	0.666667	0	1	0.333333	0	1	0	0	0.333333
49	0	0	1	0	0.666667	0.333333	0	0	0	0.333333	0.333333	1	0.333333	0.333333	1	0.333333	0	0	0	0	0.333333	0	0	0	1	0.333333	0.666667	0.666667	1	0	1	0	0.333333	0	1	0.333333	0.666667	1	0	0	0	0.666667	1	1	1	1	0.333333	0	0
50	0.666667	1	1	1	0.333333	0	0	0	0.333333	0	0	0.666667	0	1	0	0	0.666667	0	1	0.666667	0	0	0	0	0.666667	0.666667	0.666667	1	1	1	0.666667	1	0.333333	0	0	0.333333	0	0	0	1	1	0.333333	0.333333	1	0.333333	1	1	0	0
51	1	0	1	0.666667	1	0	0	1	0	1	0.333333	0	1	1	0.666667	0	0.666667	0.333333	0.333333	0.333333	0	0.333333	0	0	0.666667	0.333333	0	0	0	0.666667	0.666667	0.333333	1	0.666667	0.333333	1	0	0.666667	0.666667	0.666667	0.333333	0.333333	1	0	0	1	0	0	0
52	1	1	0.333333	0.666667	0.333333	1	1	0	0.333333	0	0	1	1	0.333333	0	0.666667	0	0.666667	0.666667	1	0.666667	0	0	0.333333	0	0	0.333333	0.333333	0	0	0.333333	0	0.333333	0	1	0	1	1	1	1	1	1	1	1	0	0	0.666667	0.333333	0
53	0	0	0	0	0.333333	0	0	0	0.333333	1	1	1	1	0	0	0.666667	1	1	0	0	0.333333	0.333333	0	0.333333	0.333333	0	0	0	0.666667	1	0.333333	0	0	0	1	0.333333	0.666667	0	0	0.333333	0.666667	0	1	1	0	0.666667	0	0	0
54	0	0	0.666667	0.333333	0	0	0	0.666667	0	0.666667	0	1	1	0	1	0.333333	1	0	0.333333	0	0.666667	0	0.333333	1	0	0.333333	0	0.333333	0	0	0.333333	1	1	0.333333	0.666667	0.333333	0.333333	0	0	0	1	0.333333	0	1	0	0.333333	0.333333	0	0
55	0	0	1	1	1	0	0.333333	1	0	0	0.333333	0	0.333333	0	0.666667	0	1	1	0	0	0	0.333333	0.333333	1	1	0	1	0	1	0.666667	0	0	0.333333	0.333333	1	1	1	1	0	0.333333	0	0.333333	0.333333	0	0.666667	1	0.666667	0.666667	1
56	0	0.333333	1	0.666667	0	1	0	0	1	1	1	0.666667	1	1	1	0.333333	0	0	0.333333	0	0	0	0.333333	0.666667	0	0.666667	0.666667	1	0	1	0.333333	1	1	0	0	1	1	0.666667	0	0.666667	0	0	0	0	0.666667	0	0	0	0.333333
57	1	0	0.666667	0.666667	1	0	0.666667	1	0	0	0.666667	0.666667	0	0	0	0	0	0	0.333333	0.333333	1	1	0.333333	0.666667	0.333333	0	0.666667	0	1	0	0.333333	1	0	0.333333	0.666667	0	0	0	0.666667	0	0	0.333333	0	1	0.333333	0	0.666667	0	0.333333
58	0	1	1	1	1	0.333333	1	1	1	0	0.666667	1	0.333333	0.666667	0	0	0.666667	1	1	0	1	0.333333	1	1	0.333333	0	1	0.333333	0.666667	0	1	1	1	0.666667	0	1	0	0	0	0	1	0.333333	0.333333	0	1	0.333333	0	0	1
59	0.666667	0	0	0.333333	0.666667	0	0.666667	0	0.333333	0.666667	1	1	0	0	1	0.333333	1	0	0.666667	0.666667	0	0.666667	0	0	0	0.666667	0	0.666667	0.666667	0	0	1	0.333333	0.666667	0	0	0.333333	0.666667	0	1	1	0	0.333333	0	0.333333	0	1	0.333333	0
60	0.666667	0	0	0	0	0	0.333333	0	0.666667	0.666667	0	0	0.333333	0	0	0.666667	0	0.333333	1	1	1	0	0	0.666667	0	0	0	0.666667	0	0	0	1	0.333333	0.666667	0	0	0.666667	0	0	0.333333	0	0	0	1	0.666667	0	0.666667	0	0.333333
61	0	1	1	0.333333	1	0.666667	0.333333	0.333333	1	0	1	1	0.333333	0	0	0	0.666667	0.333333	0	0	0	0	0	0.666667	1	0.333333	0.333333	0.666667	0.333333	1	0	0	0.666667	0.333333	0	0.666667	0	0.666667	0	0	0	0.666667	0	0	0	0	1	0.333333	1
62	0.333333	0.666667	0	0.666667	0	0	0.666667	0	1	1	1	0	0.333333	0.333333	1	0.333333	0.333333	0.666667	0.333333	0.333333	0	0.333333	0.666667	0	0	1	0.333333	0.666667	0	0.666667	0.666667	0	0.333333	0	0	0	0.333333	1	1	0	0	0.333333	1	0.666667	1	0.333333	0	0	0.333333
63	1	1	0	0.333333	0	0	0.333333	0	0	0	0	0	0.333333	0.333333	0	0.666667	0.333333	0.666667	1	0.333333	1	0	0	1	1	1	0	0	0	0	0	1	1	0.666667	0.333333	1	0	1	0.333333	0.666667	0	0.333333	0	0	0.666667	0.666667	0.333333	0.666667	0
64	0.666667	1	0	0.333333	0.666667	0.333333	0	0	1	0.333333	0.333333	1	0.333333	0.666667	0	0	0.666667	0.333333	0	0	0	0	0.666667	0.666667	0.666667	0	0.333333	0	1	1	0	0	0.666667	0	0	0.333333	1	1	0.333333	1	0.666667	0	0	0	0	1	1	0	0.333333
65	0.333333	0	1	0.333333	0	0	0.666667	0.666667	1	0	0.333333	0	1	1	0.333333	0.333333	1	1	0.333333	0	0.333333	0	1	0	1	0	0.666667	0	1	1	1	0.666667	0	0.333333	1	0.333333	0	1	1	0	0	0.333333	0	0.333333	1	0	1	0.333333	0.333333
66	0.333333	0.333333	1	0.333333	1	0	0.333333	0	1	0	1	1	0	0.333333	0.666667	0.666667	0	0	1	1	1	0.333333	0	0	0	1	1	1	0	0	0	0.666667	0	0	0	0.666667	0	1	0.666667	1	1	0	0	0	0	0.333333	0.333333	0	0.333333
67	0	0.666667	0	0	0	1	0.666667	0	0.666667	0.333333	1	1	0	0	0.666667	0.666667	0	0	0	0.333333	0	0	0.333333	0	0.333333	1	1	0.333333	0	0	0	0.333333	0	0	0	1	1	0	1	0	0.333333	0.666667	0.333333	0	0	0	0.333333	0	0
68	1	0	1	0	0	0	0	0.333333	0.333333	0.666667	0.333333	0	0.333333	0	0	0	0.666667	0.666667	0	0	1	0.666667	0	0.333333	0.666667	1	0.666667	0	0.333333	0.333333	1	0.333333	0.666667	0	0	1	1	1	1	0.666667	0	0.333333	1	0	0	0	0.333333	1	0
69	1	0.333333	0	0.666667	0.333333	0	1	1	1	0	0.333333	0	0	0.333333	0	0	0	1	0.666667	0	0	1	0	0	0	0	0	0	0.666667	1	0.666667	0	0	1	1	1	0.666667	0.333333	0.666667	0	0	0	0	0.333333	0	1	1	1	0.333333
70	0	1	1	0.333333	0	0.333333	0.333333	0	0	0.333333	0.666667	1	0.666667	0	0	1	0.666667	0	1	0.666667	0.666667	0.333333	0	1	1	0.666667	0.666667	0.333333	0.666667	1	0	0	0	0	0	0	0.333333	1	0	1	0.666667	0	0.333333	0.666667	0	1	0.333333	0.333333	0.666667
71	1	0.666667	0	1	0.666667	0	0	0	0	0	0.333333	0.666667	1	1	0	1	0.333333	1	0	0.666667	0	0	0.333333	0	1	0.333333	1	1	0.666667	0	1	0.333333	0	0.666667	0.666667	0	1	0	1	1	0	0.333333	0	0	0	0	1	1	0
72	1	1	1	1	0.333333	0.333333	0	0.333333	1	0.333333	0	0.666667	0	0.666667	1	1	0	0	1	1	0.666667	0	0.333333	0	0.666667	1	1	0.333333	0	0.333333	1	0.333333	0	0	0	0.333333	1	0.333333	0	0	1	0	0.666667	0	0	0.666667	0.666667	1	0
73	1	1	0	1	0.666667	0.333333	0	0.333333	0	0	0	1	0.666667	0	0	0	0	0	0.666667	1	0	1	1	0	1	1	1	0	1	0	0.666667	0	1	0.666667	1	0	1	0.333333	0	0	0	0	0.333333	0	0.333333	0	0.333333	1	1
74	1	0	1	0.666667	0.333333	0	1	0.333333	0	1	1	1	0.666667	0.333333	0	0	1	0	0	0	0.333333	0.333333	0	0.333333	0.333333	0	0	0.666667	0	0	0.666667	0	0	0	1	0.333333	1	1	0	0.666667	0	0	0	0	0	1	1	1	0
75	0.333333	0	0	0	0	0	0	0	1	0	0	0	1	1	0	0	0	0	0.666667	1	0.666667	0	0	0	1	1	0	0.666667	1	0.666667	0	0	0.333333	0.666667	0	1	0.333333	0.666667	1	0	0.333333	1	1	0	0.666667	1	0.333333	1	1
76	0	0	0.666667	0	0	0.666667	0.666667	0.666667	1	0.333333	0	0	0.666667	1	0.333333	1	1	0.333333	0.666667	0.333333	0	0.333333	0.666667	0	0.333333	1	1	0.333333	0.666667	0	0.333333	0	0.333333	1	1	0.333333	1	1	0.333333	0	0	0	0	0	0.333333	0.333333	1	1	0
77	0.666667	0.333333	0.333333	1	0	0	0.333333	0.333333	0	1	1	1	0.333333	0.666667	0.666667	0.666667	1	0.333333	0.666667	0.666667	1	0.666667	0.666667	0	0.666667	0	0.666667	1	1	0	0.333333	0	0.333333	1	1	1	0.333333	0	0.333333	0	1	0.666667	0.666667	0	0	0.666667	0	0	0
78	1	0	0.333333	1	0	0.333333	0.333333	0.333333	1	0.666667	1	0	0.333333	0	0	0	0	0	0	1	0.333333	1	1	1	0.666667	0.333333	0	1	1	1	0.666667	0.666667	1	0.666667	1	1	1	1	0.333333	1	0	0	0.666667	0	0.333333	1	1	1	0.666667
79	0	1	0.666667	0.666667	1	0.333333	0.333333	0	0	0	0	0	0.666667	0	0	1	1	1	1	0.666667	1	1	1	0	0	0	1	0.666667	0.666667	0.333333	0	0	0	0.666667	0	1	0.333333	1	1	1	1	1	1	1	0.333333	0	0	0.666667	0.666667
80	1	0	0	0.666667	1	0	0.333333	0	0	0.333333	1	1	1	0.666667	0	1	0	0.666667	1	1	0	1	0.666667	0	0.666667	0.666667	1	0.666667	0.666667	1	1	0	0.333333	0.333333	1	1	0.333333	0	1	0	0	0.666667	0	0	0.666667	0	1	1	0
81	0	0.333333	0.666667	0	1	0	0	0	0.666667	0	1	1	0	1	0.333333	0.666667	0	0	0.333333	0.666667	0	1	1	0	0.666667	0	0	0	0.666667	0	1	1	1	0	0	1	1	1	1	0.333333	0	0	0.333333	0	0	1	1	0	0.666667
82	1	1	0	0.333333	0	0	0.333333	1	1	0.333333	0	0.666667	0.333333	0.333333	0	0.333333	0	0	0.666667	0.666667	0	1	0	1	1	1	0.666667	0.333333	1	1	0.333333	0.333333	1	1	0.666667	0	0.333333	0	0.666667	0	1	0.666667	0.333333	0.666667	0	0	0	0	0
83	0.666667	0	0	0	0	0	0.666667	0.666667	0	0.666667	0	0	0	0	0.666667	0.333333	0.666667	0	0	1	0	0.333333	0.666667	0.333333	0	0.666667	0	0.666667	0	1	0.333333	1	0	0.333333	0	1	1	0.666667	0	0.333333	0	0	0.333333	0	0.666667	0	0	0	0
84	0	1	1	0.666667	0	0.333333	0.333333	0.333333	0.666667	0	0.666667	1	0.333333	0.333333	1	1	0.666667	1	0	0	0.666667	1	0	0.666667	0	0	0	1	0.666667	0	0	0	0.666667	0.333333	0.666667	0	0.333333	1	0.333333	0	1	0.666667	0	1	0.666667	0	0	0.666667	0.333333
85	1	0	0.666667	0	0.333333	1	1	1	0	0	1	0.666667	1	1	1	1	0.666667	1	0	0.333333	0.666667	0	0	0	1	1	0	0.333333	0	0	0	0	1	0.333333	0.666667	0.333333	0	0	0.333333	0.666667	0.333333	0.333333	1	1	0.666667	0	0	0	0.666667
86	1	0.666667	0.333333	0.333333	0	0	0.333333	1	1	1	1	0.333333	0.666667	0.666667	0	0	0.666667	0	1	1	0	0	0.333333	0	0	0.333333	0	0	0.666667	0	0.333333	0.333333	0	0	0.666667	0	1	0	0.666667	0.666667	0	0	0	0.666667	0	0	0	0	0.666667
87	1	0.666667	0.333333	0.333333	0	0	0.666667	0	0	0	1	1	0.666667	0	0	1	1	0	0	1	0.666667	0.333333	0.666667	0	0.666667	0	0	0.333333	0.333333	0	0	0	0.666667	0	0.666667	0	0.333333	0	0	1	1	0	0.333333	0	1	0.333333	0	0	0.666667
88	0	1	1	0.333333	0	0	0.333333	0	0	0	0.666667	0	1	0	1	0.666667	0.666667	0	0	1	0.666667	0	1	0.333333	0.666667	0	0.666667	0.333333	0.333333	0	0.333333	0	0	0.333333	0.666667	0	0	0	0	0.666667	0	1	0	1	1	0.666667	0	0	0
89	0.666667	0	0	0	0	0	0.333333	1	1	0.333333	0.666667	0.333333	0.333333	0	0.333333	0	1	1	0.333333	1	1	0	0.333333	0	0	0	0.666667	0	0	0	1	1	0.666667	0	0	0.666667	0.333333	0.333333	0	1	0	0.666667	1	0	0.666667	0.333333	0	0.666667	0.666667
90	0	0	0.333333	1	1	0.333333	1	1	0.666667	0.333333	0.666667	0	0.333333	0	0	0	1	0	1	0	1	0	0	0	0	0.333333	1	0	1	1	0	0	0	0	0	1	0	1	1	1	1	0.666667	0.333333	0	0.666667	0.333333	1	0	0.666667
91	1	0.333333	1	0	1	0	0.666667	0.666667	1	0.666667	0.333333	0	0.333333	0.333333	0	0.666667	0.333333	1	1	0	1	0.666667	0	0	0.333333	0	0	0.333333	0.666667	0	0	1	1	0	0	0.333333	1	1	1	0.333333	1	0	0.666667	0	0	0	0.333333	0	1
92	1	0	0.666667	0.333333	0	0	0	0.666667	0	0	0.666667	0.333333	1	0	0.666667	0.666667	0	0.333333	1	1	0	0.333333	0	0	0	1	0.333333	0	0	0	1	1	0	0	0.666667	0.333333	0.333333	0	0	1	0	0.333333	0.333333	0.333333	0.333333	0	0.333333	0.333333	1
93	0.666667	0	0.666667	0.666667	0.333333	0.666667	0	0.666667	0	1	1	0.666667	0	0	0.666667	0	0	0	1	0.333333	0.666667	1	0	1	1	0.666667	0.333333	0	0.666667	1	1	1	0.333333	0.666667	0	1	1	0	0.333333	0	0.333333	0	0.333333	0	0.333333	0.333333	0	1	0
94	1	1	0	1	0	0	0	0	0	1	0.333333	0	0	0	0.333333	0	0	0.333333	0	0.333333	0.333333	0	0.333333	0	0	1	0.333333	0.666667	0.666667	0	0	0	1	0.333333	0	0.333333	0.666667	0.333333	0	0.666667	0	0.666667	0	1	0	1	0	0	0
95	0	0.333333	0.666667	0	0.333333	1	0	0.666667	1	0	1	0.333333	0.666667	1	1	0.666667	0	0.666667	0	0.333333	1	0	1	1	0	0.333333	0.666667	0.333333	0	1	1	0.333333	1	0	0.666667	1	1	0	1	0.333333	0.666667	0.666667	0	1	1	1	0.666667	1	0
96	0	0.333333	0.666667	0	1	0.333333	0.333333	1	0.666667	0.333333	0	1	0.666667	0.333333	0.666667	0.333333	0.333333	0.333333	0	1	1	0.666667	0.333333	0.666667	0	0	0.333333	1	0	1	0	0.333333	0.666667	0	0	0.666667	0	1	1	0.666667	0	1	0	1	1	1	1	0	1
97	1	1	0	1	0.333333	0	0	0.333333	0	0	1	0	0	0	0	0	0	0.666667	1	0.333333	0.666667	1	0	0.666667	1	1	0.333333	1	1	0.333333	0.333333	0	0.333333	0.666667	0	0	0.333333	1	0	0	0.666667	0	0.333333	1	0	1	0.666667	0	0
98	0	0	0	1	1	1	0.666667	0	0	0.333333	1	1	0	0	0	1	0	1	0	0	0	0	0.666667	0.333333	0	0	0	0	0	0.666667	0.333333	0.333333	0	0.333333	0.333333	0	0	0.333333	1	0.666667	0	0	0.333333	0	1	0.333333	1	0	1
99	0.666667	0.333333	0	0	0	1	0.666667	0	1	0	0.666667	0.333333	0.666667	0	0	0	0	0	1	0	1	1	0.666667	0	1	0.333333	1	1	0	0	0.666667	0.333333	0.333333	0	1	1	0.666667	0.333333	0	1	1	1	1	0	0	0.333333	0.666667	1	0
100	0	0.333333	0.333333	1	0.666667	0	1	0	1	0.333333	0.333333	0.333333	0.666667	0	1	0	1	0.666667	0	0	1	0	0.666667	0	0	0.333333	1	1	0	0	0	0.333333	0	1	0	1	0.333333	0	0	0.666667	0	0	0.666667	0.333333	1	0	0.666667	0.666667	0
101	1	1	0	1	0.333333	1	0.666667	0.333333	0.666667	0	0.333333	0	1	0.333333	0	0.333333	0	0	1	0.333333	0	0.666667	1	1	0	0.333333	0	1	0	1	0.333333	0.333333	0.666667	0	1	0.666667	0	0.333333	0	0	1	1	0	1	1	0.666667	0	0	0.666667
102	1	0.333333	0	0	1	0.333333	0.333333	0	1	1	0.333333	0	0	0.333333	0	0.333333	0	0	0.666667	0	0.666667	0	0.333333	0	0.666667	0.333333	0	0.333333	0.666667	0	0.333333	0.333333	0	1	0	0.333333	0	0.666667	1	0	0	1	1	0	0	0.666667	1	1	0
103	0.333333	1	0	0.333333	0	0.333333	0.333333	0.333333	0.333333	0.333333	0	1	1	0	0	0.666667	1	0	0	1	0.333333	0.333333	0.666667	1	0	0	1	0.666667	1	0	1	0	1	0.333333	0	0.333333	0.666667	1	0	1	0.666667	0	0.333333	0	0	0.333333	0.666667	0	1
104	1	0.666667	1	0	0	1	0.666667	0	0	0.333333	0	1	0.333333	0	0	1	1	0	0.333333	0	1	0.666667	0.666667	0	0	0.666667	0	1	1	0	0.666667	1	0	0	0	0	0.333333	0	1	0	0.666667	0	1	1	0	0.333333	0	1	1
105	0.333333	0	0	0	1	0.333333	0	0	0.666667	0.333333	1	0.666667	0	0	0	0.333333	1	0	0.333333	0	1	0	0	0.666667	0	1	1	0.333333	1	0.666667	0	0	1	1	0.333333	0.333333	0	0.333333	0	0.666667	0.333333	1	0.333333	0	0	0	0.666667	1	1
106	0.333333	0	1	0.333333	1	0.666667	0	1	0	0.333333	0	1	0	0	0	0.333333	0	0	0	1	1	0	0	0.333333	0.666667	0.333333	0	0.666667	1	1	0.666667	0	0	0	0	1	1	1	0	0	0	0	0	0	0	0.666667	0	0	0
107	0	0.666667	1	0.333333	0	1	0.666667	0.333333	1	1	1	0	0	0.333333	0	0.333333	0	1	1	0	0.666667	1	1	0	0	0	0	0.333333	0	0.333333	0	1	0.333333	1	1	0	0.333333	0	0	0	0.666667	0	0.666667	0	0.333333	0.333333	0	0	0.333333
108	0.666667	0.333333	0.666667	0	0.666667	0	0.333333	0.666667	1	0	0.666667	1	0	0	1	0.666667	0	1	0	1	1	1	0	0.666667	0	0	0.333333	0.666667	0.333333	0.666667	0	0	0	0	0	0.666667	0.333333	0.333333	0.333333	0.333333	0.666667	1	0	0.333333	1	0	0	0	0
109	0.333333	0	0	0	0	0	0.666667	1	1	0	1	1	0.666667	0.666667	0	0	0	0.333333	0.333333	0	1	1	0	1	1	0.333333	0.333333	0.666667	1	0	1	0.666667	0	0.666667	0	0	0.333333	0.666667	0.666667	0.666667	0.666667	0.333333	0	0	0	0.666667	1	1	0
110	0.666667	1	0	0	1	0.666667	0.333333	0	1	0.333333	0	1	1	1	0.333333	0	0	0	0.333333	0.666667	1	0.333333	0.333333	0.666667	0	0	0	0.333333	0	1	0	1	1	0.666667	0.666667	0.333333	0.333333	0.333333	0.666667	0.333333	0.666667	1	0.333333	0	0	1	1	0	0
111	0	0.333333	1	1	1	0.333333	0.333333	1	0.333333	0	1	1	0	0	0.333333	1	0.333333	0	1	0.333333	0	0.333333	1	0.333333	0	0.333333	0.333333	0	0	0.666667	0	0	0.333333	0	0.666667	0	1	1	1	1	0	0.666667	0	0	0.333333	0	0	0.666667	1
112	0	0	0	1	1	0	0	0.666667	0.333333	0	0	0.333333	0	1	0	0.666667	1	0.666667	0	0.333333	0	0	0.666667	1	0	1	1	0	1	1	0.666667	0	0	1	1	0	1	0.333333	0.333333	1	0	1	0	1	0.333333	0.333333	0.666667	0	0
113	0.333333	0	0	0	0.333333	0	0.666667	0.333333	0	0.666667	1	1	1	0	0.333333	0.666667	0.666667	0	0.666667	1	0	0.333333	0	0.333333	0	0	0	0	0.666667	0	0	0.666667	0.333333	0.666667	1	1	1	1	0	1	1	0	1	0.666667	0.333333	0	1	0	1
114	0.333333	1	0	0.666667	1	0.666667	0	0	0.333333	1	0	0	0.666667	0.333333	0.666667	0.333333	0	0.666667	0	0	0.333333	0.333333	1	1	1	1	0.333333	1	0.333333	0	0	0.333333	0	0.333333	0	0.333333	1	0.666667	0.333333	0	0.666667	0	0	1	1	0	0.666667	0	1
115	0	0.666667	0	0.666667	0	0	1	1	0.333333	0.666667	0.333333	0	0.333333	1	0	1	1	0.333333	0	0	1	0.666667	0.333333	0	1	1	0.333333	1	0	0	0	1	0	0.666667	0	0.333333	0.666667	1	0	0.333333	0	0.666667	0	0	0	0	0	0.333333	0.333333
116	0	1	0.333333	1	0.333333	0.333333	1	1	0.333333	1	0	0	1	1	0.333333	0	0	0	0.666667	0	0.333333	0.666667	1	0.666667	0	0	0	0	0	1	1	0	0	0.333333	0	0.333333	0	1	0	1	0	0	0.666667	0.333333	0.666667	1	0	0	0.666667
117	0	1	0	0.666667	0.333333	0.666667	0	1	0.666667	0	0	0.333333	1	0.666667	0	0	0	0	0	0	0.333333	0.666667	0.333333	0	0.333333	0	0	1	0	0.666667	0	0	0.333333	0	1	1	0	1	0.333333	0.333333	0.333333	0.333333	0	0	0	0.666667	0	1	0.666667
118	1	1	0	0	0.666667	1	0.666667	0.333333	0	1	1	0	0.333333	0.333333	0.666667	0	0.666667	0.666667	1	0	1	1	0	0	0	0.333333	0.333333	1	1	0	0	0	0.333333	0	1	0	0	0.333333	0.666667	1	0.666667	0.333333	0.333333	0	1	1	1	0.666667	0
119	0.666667	0	0.333333	0.333333	0	0.666667	0	1	0.333333	0	0	0.333333	0.333333	0.333333	0.666667	1	1	0	0	0.666667	1	0.666667	0	0.333333	0	0	0.333333	0	1	0	0	0	0.333333	0	1	0.333333	0	0.333333	0	0	0.666667	0.333333	0.333333	0	0	0	0	0	1
120	0.333333	0	0	1	0	1	0.666667	0	0	1	1	0.333333	0	0	0.333333	1	0	0.666667	0	0	0.666667	0.666667	0.333333	0.333333	0.666667	0	0	1	0	0.666667	0	0.666667	0	0	1	0	0.333333	0.666667	1	1	0	0.333333	1	0	0	0.666667	1	0.666667	0
121	1	0	0.333333	0.333333	0	0.666667	0	0.666667	0	0.666667	0	1	1	1	0	1	0	0.333333	0	0	0.333333	0	1	0.666667	0	1	0	0.666667	0	0.333333	0	1	0.333333	0	0.333333	0	0	0.666667	0.333333	0.333333	0	0	0	1	0.333333	0.666667	0.333333	0	0.666667
122	1	0.333333	1	1	1	1	0.666667	1	0.333333	1	0	0.333333	0	0	0.666667	0.666667	1	1	0.666667	1	0	0	1	1	1	0	1	0	1	0	0.666667	0	0	0.666667	1	0	0	0	0.333333	1	1	0	0.333333	0.333333	0.666667	0	1	0	0
123	0.666667	0	0	1	0.666667	0	0	1	0	1	1	0.666667	0.666667	0	0.333333	0.333333	1	0	1	1	0	0	0	0	0	1	0.333333	0.666667	1	1	0.666667	0	0	1	1	1	0.666667	0	0	0	0	0	1	1	0	1	0	0.333333	0
124	0	0.666667	0.333333	0.333333	0	0	0	0.666667	1	0	0	1	0	0	0	0	0	0	0.666667	1	0	0	0	0	0	0.333333	0.333333	0	0.666667	0.333333	0.333333	1	0	1	1	1	0	0	1	1	0	1	0.333333	0	0	0.666667	1	1	0.666667
125	0	0.666667	0	0	0.333333	0.333333	0.666667	0.333333	0.666667	0	0.666667	0	0	0.333333	0	0	1	1	0	0.333333	0.333333	0.333333	0	0	1	1	0	1	0	1	0.333333	0.666667	0	0	0.666667	0.666667	0	0.333333	0.333333	0	1	0.666667	0	1	0	0.666667	0	0.333333	1
126	0	0	0	0.666667	1	1	0.666667	0.333333	0	0	0	0.333333	1	0	0	0	0	0	1	1	0.666667	0.333333	0	0	0	0	0	0.666667	0.333333	0.333333	0	0.666667	0	1	0.666667	0.666667	0	0.666667	0	0	1	1	1	0.333333	0.666667	0	0	1	0.666667
127	1	0	0	0	0.333333	0	0	0.333333	0	0	0.333333	0.333333	0.666667	0.333333	0	0	1	1	0.666667	0	0.666667	1	0.666667	0	0.666667	1	0	1	0.333333	0.666667	0	0	0	0.666667	0.333333	0.333333	1	0.333333	0	1	0	0.666667	1	1	0.666667	0	0	0	0.666667
128	0	0	0	0.666667	1	0.333333	0.333333	1	1	0	1	0	0.666667	0	0.666667	0	1	1	0.666667	1	1	0.333333	0	0	0.333333	0.333333	0.666667	0	0	1	1	0.333333	0.333333	0.666667	0	1	1	0	0	1	0.333333	0	0.666667	0	0	1	0	0	1
129	0.666667	1	1	1	0	0.666667	1	0.333333	0	0	0.666667	0.333333	0	0.333333	0	1	0.333333	1	0	0	1	0.666667	0.333333	0.333333	1	0	0	0	0.666667	0.666667	0.333333	0	1	0.666667	0	0	1	0	1	1	0.333333	0	0.333333	1	1	0	0.333333	0	0
130	0.666667	0.333333	0	1	1	0	1	0	0.666667	0	0.333333	0	1	0	0	0	1	0.333333	0.333333	0	0	1	0	0.666667	0	0.333333	1	1	1	1	0	0	0	0	0	0.333333	0	1	1	1	1	0.333333	0.333333	0	0	0	1	1	1
131	1	0.333333	1	1	1	0	1	0.333333	0	0	0	0	0	0.333333	1	1	0.333333	0.333333	0	0	1	1	0	0	0	0.333333	0	0	0	0	0.666667	0.333333	0	0	0	0	0	0	0	0.666667	0.333333	0	1	0	0.333333	0.666667	0	0	1
132	0.666667	0	0	0.666667	1	0.666667	1	0	0	1	0.333333	1	0.333333	0	0	1	0	0	1	0	0	1	0.666667	0.666667	0.333333	1	1	1	0.333333	0	0	0	0	1	0	0.666667	1	0	0	1	0	0	1	1	0.666667	1	0	1	1
133	1	0.333333	0	0.666667	0.333333	0	1	1	1	0.333333	0.666667	0.666667	1	1	1	0.666667	1	0	0.333333	0.333333	0.333333	1	0.333333	1	0.333333	0	1	1	0	0	0.333333	1	0.333333	0.333333	0.666667	0.333333	0.666667	0	0	0	1	1	0	1	0.666667	0	0	0	1
134	0	0	0.666667	0	0	1	0.333333	0.333333	1	1	1	0	1	0	1	0.333333	0	1	0.333333	1	0	0.333333	1	1	0.333333	1	1	0	0.666667	1	0.333333	0.333333	1	0	1	0	0.333333	0	0	0	1	0	0.666667	0.666667	1	0.333333	0	0	0.666667
135	0	1	0	1	1	0	0.333333	0	1	1	1	0.333333	0	0	0.666667	0.666667	0	0.333333	0.666667	0.666667	0	0	1	1	0.333333	0	1	0.333333	1	1	0.333333	0	1	1	0.333333	1	1	0.666667	0	0.333333	1	0.333333	0	1	0	0.333333	0	1	0.666667
136	0	0.666667	1	0.333333	0.333333	0	0.666667	0	0	0.666667	0	0	0.666667	0.333333	1	0	0	0	1	1	0.333333	0	1	0	1	1	0.666667	0.333333	0.666667	0	1	1	0.333333	1	0.333333	1	0	0	0.666667	0.333333	0	1	0	1	0	0.333333	0	0	0.333333
137	0.666667	0	0.333333	0.666667	0.666667	1	0.666667	0.333333	0	0.333333	0	1	1	0	1	0	1	0.333333	0	0.333333	0	0.666667	0	0	0	1	0.333333	1	1	0.666667	0.666667	0	0	0.333333	0	1	1	0	1	0.333333	1	0.333333	0	0	0.333333	1	1	1	0.666667
138	0.333333	0	0	0.333333	0	0	0.666667	0.333333	0.666667	0	1	0	1	0.666667	1	1	1	0	1	0.666667	0	0	0	1	1	0.333333	1	1	0.666667	1	0.666667	0.333333	0	0	0.666667	1	0	1	0	0.333333	0.666667	0.666667	0	0	0.333333	0.666667	0	0	0
139	0	1	0.333333	1	1	1	0.333333	0	0.333333	1	0.333333	0.333333	0	1	1	1	1	1	0	0.666667	0	0	0	1	0.333333	0.666667	0.333333	0	1	1	0.666667	0.666667	0	1	1	0	0	0	1	1	0	1	0	0	0	0	0.666667	0	0
140	0	0	0	0.333333	0	0	0.333333	0	1	0	0	0	0	0	1	1	0	1	0.666667	1	1	1	0	1	1	0.333333	0.333333	0.333333	0.666667	0	0	0.666667	1	0.333333	1	1	0	0.666667	0.333333	0.666667	0.333333	1	0.666667	0	1	1	0.333333	0.666667	0
141	0	0	0.333333	0.666667	0.666667	1	0.666667	0	0.666667	0.333333	0.666667	1	0.333333	0	0.666667	0.666667	1	0	0.333333	0.666667	0	0.666667	0	1	1	0	1	0.333333	0	0	0.333333	0.666667	0	0	1	0.666667	0.333333	0.333333	1	0	0.333333	0	0.333333	0.333333	1	0	1	0.333333	0
142	0	1	0.333333	0	0	1	0.666667	0	0.666667	1	0	1	0.333333	0	0.666667	0	0	0	0.666667	0	1	0.333333	1	0	1	1	0	0.333333	0.666667	0.333333	1	1	0	1	0.333333	1	0.666667	0.333333	0.666667	0.333333	0	0	0.666667	0	1	0.666667	0	1	0
143	0.333333	0.666667	0.333333	0	1	1	0.333333	0.333333	1	0.333333	1	1	0	0	0.333333	1	0.666667	0.333333	1	1	1	0.333333	0	1	0.333333	0	1	0	0	0	1	0	1	0.666667	0	0.666667	1	1	0.333333	0.666667	0	1	0.333333	0	0.666667	1	0.666667	0.333333	1
144	0.333333	0	1	0.333333	0	0.333333	0	0.333333	0.333333	0.666667	1	0.666667	0	0	1	0	0	0	0	1	0.333333	0.666667	1	0.333333	0	0	0	0.333333	0.333333	0	0.333333	0	0.333333	0	0	0	0	0	1	0.333333	0	0	1	0	0	0.666667	0	0.333333	0
145	0	1	0.666667	0.666667	0	1	1	0	1	1	1	0.666667	0.333333	0.666667	0	0	1	1	1	0	0.333333	1	0.333333	0.333333	0	0.666667	0	0	0	0	0.666667	0	0	0.666667	0.333333	1	0.666667	0	1	0	0.666667	0.666667	1	0	1	0	0.666667	0.666667	1
146	0.333333	0	0	0.333333	0	1	1	0	0.666667	1	0.333333	0	0	0.333333	0	1	1	0	1	0.666667	0.666667	0	0	0.333333	1	0.333333	0.666667	0	0.333333	0.666667	0	1	1	0.333333	1	1	0	0	0	1	0.666667	0	0.333333	0	1	0.333333	0	1	1
147	1	0	0.333333	0	0	0.666667	1	0	0	1	0	0.333333	0.333333	0	0	0.333333	0.333333	0	1	0.333333	0.333333	1	1	0	1	1	1	1	1	0	0.666667	0	0	0	1	0.666667	0	1	0	1	0.333333	1	1	0.333333	0	0	1	0.333333	0.333333
148	0	0.666667	0	1	0.666667	1	0.333333	0	0.666667	1	0.333333	0	0	1	0	0.666667	0.666667	0	0	0.333333	1	0	0	0.333333	0	0.666667	0.333333	1	0.333333	0.666667	1	0	0.666667	1	0	0	1	0	0	0	1	1	0	0	0	0	1	0.666667	0
149	1	0.333333	0	0	0	0.666667	0.666667	0.333333	0.666667	1	1	1	0.333333	0	0	0	0	0	0	0.333333	0.666667	0.333333	0	0	0.666667	0.333333	0.333333	0.666667	0.333333	0.666667	0	0.666667	0.666667	0.666667	0	0.666667	1	1	1	0	0.666667	0	1	1	0	1	0	0	0
150	0	0.333333	0	0	0.333333	1	1	1	0.666667	0	0.333333	0	0	1	0.333333	0.333333	0	1	1	0.666667	1	1	0	0	0.333333	0	0	0	0.666667	1	1	0	0	0.333333	0	0	1	0.333333	0.333333	0	0	0	0.666667	1	1	0	0	0.333333	0
151	0.333333	0.333333	0	1	0	0.333333	1	0.333333	0	0	0.333333	0	0	0	0.666667	1	0.666667	0	0	0.333333	0	0	1	0.666667	0.666667	1	1	0	0	0.666667	0	0.333333	0	0.333333	0	1	1	0	0.666667	1	0	0.666667	0	0.333333	0	0.333333	0	0.666667	1
152	0	0.333333	0	0.333333	0	0.666667	0	0.333333	0	0.666667	0.333333	0	0.666667	0.333333	1	0.666667	1	0.666667	0	0	0	0.333333	1	0.666667	0	1	1	1	0	0	0.333333	1	0	1	0	1	1	0	0.333333	1	0	0.666667	0.666667	0	0	1	1	1	0
153	0	0	0	0.666667	0.666667	0.666667	1	1	1	0	0	0	0	0.333333	0.666667	0	0.333333	0	0	0.666667	0	0.333333	1	1	0	0.333333	0	0	0.666667	0	0.666667	0.333333	0	0	0	1	1	0	0	0	1	0.666667	0	1	1	1	0	0	0
154	0.666667	0.333333	0	0	0	1	0	0.333333	1	0	0	0	0	0.333333	1	0.666667	0.333333	0.666667	1	0	0.666667	0.666667	0.333333	0	1	1	0	0.666667	1	0.333333	1	0	0	0	0.333333	0	0	0	0	0.666667	0	0	1	0	0	0	0.333333	0.333333	0
155	0	0	1	0	0	0.666667	1	0.333333	1	0	1	1	0	0	0	0.333333	0	0	0.666667	1	0.333333	0.333333	0	0	1	0	0	0	0.333333	0	0	0.333333	0.333333	0.666667	0.333333	1	1	1	0.666667	0	0.333333	0	1	0	0	0	0.333333	0	0
156	0.666667	0	0	0	1	1	0.333333	0	0	0	0.666667	0.666667	1	0.666667	0.333333	1	0	0	0.666667	0	0.666667	1	0	0	0	0	0	0	0.333333	0	0	0	0.666667	1	0	0.666667	1	0.333333	0	1	0.333333	0	1	0.333333	1	0.666667	0	1	0
157	0	0	0	0	0.333333	0	0	1	1	0.333333	0	0.333333	1	0.333333	0	1	0.333333	0.333333	0.666667	1	0	0	1	0.333333	0.666667	0.666667	0.333333	0	1	0.333333	0	0.333333	0.666667	0	0	0	0	0	0	0.666667	0	0	0.333333	0.666667	0	1	1	0	0.333333
158	0	0	0	0.333333	1	1	0	0.333333	0.333333	1	0	0.666667	0.333333	1	0	1	0	0.666667	0	0	0.666667	0	1	1	0.333333	0	1	1	1	1	0.333333	0	1	0	0	0	0.666667	0.666667	0	0	0	0.333333	1	1	0	0.333333	0	0	0
159	0.333333	1	0	1	1	0.333333	0	0.333333	1	0.666667	0	0	0	0	0.666667	0.333333	0.333333	0	0.333333	0	1	1	0	1	0.666667	0	0	0.666667	0.666667	0	0	0.666667	1	0.333333	0.666667	0	0	0	0	0.333333	0.666667	0.333333	0.333333	1	0	0.333333	0	1	0.333333
160	0	0.333333	1	0	0	0.666667	0	0	0.666667	0.666667	0.666667	0.333333	1	0	0.666667	0.666667	0.666667	0.333333	0.666667	0.666667	1	0	0	0.666667	1	1	0	0.666667	0.666667	0	0.333333	0.666667	0	0	1	0.666667	0	1	0.333333	0.666667	0.333333	1	0	0	0.333333	0.333333	0.666667	0	0.666667
161	1	0.666667	1	0	1	0.666667	0.333333	0	0.333333	0.666667	0.666667	0.333333	0.333333	1	0	0.333333	0	0.666667	0	0	0.666667	0.333333	0	0	0	0.666667	0	0.333333	0.666667	1	0	0.666667	0	0.666667	0	0.666667	0.666667	0	0	1	0.333333	0.333333	0	0	0	0	1	0.333333	0.666667
162	0.333333	0	0	1	0	1	0.333333	1	0.666667	0	0.333333	0	0.666667	0	0	0	0.333333	0	0	0	0	0	1	0	0.333333	0.666667	0.333333	0.666667	1	0	0.333333	0	1	0	0	0.666667	1	1	0.666667	0	1	0.333333	0	0	1	0	0	0.333333	1
163	0.333333	0.333333	0.333333	0.333333	0.333333	0.666667	0.333333	0	1	0	0	0.666667	0.333333	0	0	1	0.333333	0	0	1	1	0	0.666667	0.333333	0.333333	0	0.666667	0	0	1	1	1	0.333333	0	0	0	1	1	0.333333	0	0	0	0.333333	0.666667	0	0.666667	0	0	1
164	1	0	0.666667	1	1	0	0	0	0.666667	0	0	0.666667	0.666667	0.333333	0.333333	0	0.666667	0.333333	1	0	0.666667	1	0	0.333333	0	0	0	0	0.333333	0	1	0	0	0.333333	0	0.333333	1	1	0	0	0	0.333333	0	1	1	0	0.666667	0	1
165	0	0	0	0	0.333333	1	1	1	0	0	0	0	0.666667	0.666667	1	1	1	1	1	0.666667	0	0	1	1	0	1	0.333333	1	0	0	1	0.333333	0.333333	0	1	0.333333	0.666667	0.666667	0.333333	0.333333	0	0	0	0.333333	0	1	0	0.333333	0
166	1	0.666667	1	0	1	1	1	0	0	0	0	0.333333	0.666667	0	0	0.666667	1	0	0	0	0.333333	0	1	0	0	0	0.333333	0	0	1	1	1	1	1	0	0.333333	0	1	0.333333	0.666667	0	0.333333	0	1	0	0.666667	1	0	1
167	0	1	0	0	0.666667	1	0.666667	0.666667	0.333333	0	1	1	1	0.666667	0	1	1	0.333333	0.333333	0	1	0	0.666667	0.333333	0.333333	0	1	1	0.666667	1	1	1	0.333333	0	0	0.666667	0.333333	1	1	0	1	0.666667	0	0	0.666667	0	0	0.333333	0
168	0.333333	1	1	0	1	0.666667	0	0	0	1	0.666667	0	0	0.666667	0	0	0	0.333333	0.666667	0.333333	0	0	0	0.333333	0	0	1	1	0.333333	0.333333	1	0	0	0.666667	1	0.333333	0	0.333333	1	1	0.666667	0	0	0	0.666667	0	0	0.666667	0
169	0	0	0	0	1	1	1	1	0	0	1	0	0	0.666667	1	1	0.333333	0	1	1	0.333333	0	1	0.333333	0	0	0.666667	1	0.666667	0	0	0.333333	0.333333	0	1	1	1	0	0	0	0	0	0.666667	0	0	1	1	0	0.666667
170	0	0	0.333333	0	0.666667	0.333333	0.333333	0	0	0.666667	0.666667	0	0	0.333333	0	0	0.333333	1	1	1	0.333333	1	1	0.333333	0	0.333333	0.333333	0	0.333333	1	1	1	0.333333	1	0.666667	0.333333	0	1	0.333333	0	0.333333	1	1	0	1	0	0.666667	0	0.333333
171	0	0.333333	0	0	0.333333	0.666667	0	0	0	1	1	0	0	0.333333	0	0.666667	0.333333	0.333333	0.333333	1	1	0	0.666667	0	0	0.333333	0.666667	1	0.666667	0	1	0.333333	0.333333	0	1	1	0	0.666667	0	0	0	0	1	0	0.333333	0.333333	0.333333	0.333333	0.333333
172	0.666667	0.333333	0.666667	0	0	1	1	0	0	1	0.666667	0.333333	1	0.666667	0	1	0.666667	0.333333	0.666667	0	0.333333	0.666667	0.333333	0.666667	0.333333	1	0.666667	0.666667	0.666667	1	0.666667	0	0.333333	1	0.333333	0.333333	0.333333	1	0	0	0.333333	0	0.666667	0	0.333333	0.333333	0.666667	1	1
173	1	0.333333	0	1	0.333333	0.666667	1	0.333333	0	0	0.666667	0	1	0	0.333333	0.666667	0	0.666667	0	0	0	0	1	0.333333	0.333333	0	1	0	0.666667	0	0	0	0	0.666667	0	1	0.666667	1	1	1	0.666667	1	1	1	0	0.333333	1	0.666667	1
174	0.333333	0.666667	0	0.666667	0	1	0.666667	0.333333	0.333333	1	0.333333	1	1	0.333333	0	0	0	0.666667	0.333333	1	0	1	0.333333	1	1	0	1	0.666667	0	0	0.666667	0	0	1	1	0	0.666667	1	0.333333	0.333333	1	0	1	1	0.333333	0	0.333333	1	1
175	0	0	0.333333	0	0	0	1	0.666667	0	0.333333	0.333333	0	0	0.666667	1	1	0	0	0.666667	0.333333	0.666667	0.666667	0.333333	0.333333	0	1	0.333333	0	0.666667	1	1	0	0	0.666667	0	0	0	0.333333	1	1	0	0	0.666667	0.333333	0	0	1	0.333333	0.666667
176	1	0.666667	0	1	0.333333	0	0	0	1	1	0	0.333333	0.333333	0.666667	0	1	0.666667	0.333333	0	1	0	1	1	1	0.666667	1	0.333333	0	1	0	0	0	0	0.333333	1	0	0	1	0	1	0.666667	0	0.666667	0	0.666667	0.666667	0.333333	0.666667	0
177	0.666667	0	0.666667	0	0	0.333333	0.666667	0	0	1	0.333333	0	0.333333	0.333333	0.666667	0	1	1	0.666667	0	0.333333	0	0.666667	0.333333	0.333333	1	0.666667	0	0	0.666667	0	0	0.333333	1	1	0	1	1	1	1	1	0	1	0	0.333333	0	1	1	0
178	1	0.333333	0.333333	0	1	0	0.666667	1	0.333333	0	1	0.333333	0.666667	0.333333	0	0	0	0.333333	1	1	0.333333	0	1	0	0.333333	0	0.666667	0.333333	1	0.333333	1	0	0.333333	0.666667	0	0.333333	1	0	0.333333	0	0	0	0	0.333333	0	1	0	1	0.666667
179	0	0.333333	0	1	0	0	1	0.666667	0.333333	0.666667	1	0	0	0.666667	0.333333	0	0.333333	0	0.666667	0.333333	0.333333	0.333333	0.666667	0.333333	0.666667	0	0	1	0.666667	0	1	0.666667	0.333333	1	0	0.666667	1	0	0.666667	1	1	1	0.666667	0	0.666667	0	0	0.666667	1
180	1	0.666667	0.333333	0	0.333333	1	0.666667	1	0	0.333333	0	0.666667	0	0.333333	0.333333	0	1	0	0	0	0	0.333333	0	0.666667	0.666667	0	0	1	0.333333	0.666667	1	0	1	0.666667	0.333333	0.333333	0	0.666667	0	1	0.333333	0	0	0	0.333333	0	0	1	0.666667
181	0	0	0.333333	0.666667	0	0.333333	0	1	0.333333	0.666667	0.333333	0	0.333333	1	1	1	0	0.333333	0.666667	0	0	1	0.333333	0.666667	1	0	0.666667	1	1	1	0	0.666667	0.666667	0.333333	1	0.333333	0	1	0.333333	0	1	1	0	1	1	0	1	0	0
182	0	1	0.333333	0	0.666667	0	0.333333	1	0	1	0.666667	0	0.666667	0	0.333333	0.333333	0.666667	0	0	0	1	0.666667	1	0	1	1	0.333333	1	1	0.333333	0	0	1	0.333333	1	0	0	0.666667	0	1	0	0.333333	0.666667	0.666667	0	0	0	0	0
183	0	0	0	0.666667	1	0.333333	0.333333	0	0	1	0	0	1	1	0.333333	0	0	1	1	1	0.333333	0	0.333333	1	0	1	1	0	0.666667	0	0	0.333333	0	0	0.333333	0	0.666667	0.333333	0.666667	0	0.333333	0	0.333333	0.333333	1	1	1	1	1
184	0.666667	0	1	0.333333	0.666667	0	0	1	1	0.666667	0	0	0	0	0.333333	0.666667	1	1	0	1	1	0.333333	0	0.333333	0	1	0.666667	0.333333	0	1	0.333333	1	0	1	0.333333	0	0	0.333333	0	0.333333	0	0.666667	0	0	0	0.333333	0.666667	0	0
185	1	0.333333	1	0	0.333333	0.666667	0	0	0	1	0.333333	1	0	1	0	1	0	1	0.666667	0.333333	0	0.333333	0	0.666667	1	0.333333	0.333333	1	1	0.333333	0.333333	0.333333	0.666667	0	0.333333	1	0.666667	0	0	0.666667	0	0.333333	0	1	1	0.333333	1	1	0
186	0.333333	1	1	0	1	0.666667	0.333333	0.666667	0.666667	1	1	1	0.666667	0.333333	0	1	0.333333	0	1	1	0	0.666667	0.333333	0	0.666667	0	0.333333	0	0.333333	1	1	0.333333	0	0	0.333333	0	0.333333	0	0	0	0	1	1	0	1	0.333333	0	0	1
187	0.333333	0	0	0.333333	0	0	0	0	0.666667	0	0.666667	0	1	0	1	0	0	0	0.333333	0.333333	0	0.333333	1	0.333333	1	1	0	0	0	0	0	1	0.333333	0.666667	0.666667	0.333333	0	0	0	0.333333	0	0	0	0	0	1	0	1	1
188	0.333333	0	0	0.333333	0	1	0.333333	0.333333	0.666667	0	0.666667	0	0.333333	0	0	0.333333	0	1	0	1	1	0	0	0.333333	0.333333	1	0.666667	0	1	0.666667	0	0	0.333333	1	0	1	0	0	0	0.333333	0	0.333333	0	0	1	0.333333	0	0.333333	0
189	1	0.666667	0.333333	0.666667	1	0.666667	0	0.666667	0	0.333333	0.333333	0	0.333333	0.666667	0.666667	0.666667	0	1	1	1	0.666667	0	0.333333	0.666667	0.333333	0	1	0.333333	0	0	0	0	0.333333	0	0	0	0	1	1	0	1	0.333333	0	0.666667	1	0.333333	0	1	0
190	0.666667	0.333333	0.666667	1	1	0.666667	0	0	0	0.333333	0.333333	1	0.333333	0.666667	1	0.666667	0	0.666667	0.333333	0.333333	0.333333	0.666667	1	1	0.666667	1	0	1	0	1	0.333333	0	0.333333	0.666667	0	0	0.333333	0	0.333333	0.666667	1	0	0.333333	0.333333	0	1	1	0	0.666667
191	1	1	1	0.333333	0	1	0	1	1	1	0	0.333333	0	0.333333	0.333333	1	0.333333	0.333333	0.666667	0	0.666667	0	1	0.333333	0.333333	0	0	0	1	0	0.333333	0	0	0	1	1	0	0	0	1	1	1	0	0	0.666667	0.333333	0	0	0
192	0.666667	0.666667	1	0	1	0.333333	0.333333	0.333333	0.666667	1	0.666667	0.333333	0.666667	0.666667	1	0.666667	0.333333	1	0.666667	0.666667	0	0.666667	0.333333	0.666667	1	1	1	0.666667	0.333333	1	0	0	1	0	0.666667	0	0.333333	0.333333	1	0	0.333333	0	1	1	1	0.333333	1	1	0.666667
193	0.666667	0.666667	1	0	0.666667	0.333333	1	0.666667	1	1	0	1	0	0.666667	0	0	0	0.333333	0.666667	0	1	0	0	0	0.333333	0.666667	0.333333	1	0	1	0	1	0	0.666667	0	0	0.333333	0.333333	0	0.666667	0	0	0	1	0.333333	0.666667	0.666667	1	0
194	0.333333	0	0	0.666667	0	1	0.333333	0.666667	0	0.666667	1	0	0	0	0	0	1	0.666667	0.333333	0	0	1	1	0	0.333333	0	0.666667	1	1	1	1	0	0.666667	1	1	1	0.666667	0.666667	0	1	1	0.333333	0.666667	1	1	0	0	0	1
195	0	0	0	0	0	0.333333	0	0	0	0	0.333333	1	0.333333	0	0	0	1	0.333333	0.333333	1	1	0.333333	0.333333	0	0.666667	0	0.333333	1	0	1	0	0	0	0.333333	1	0.333333	0	0.666667	1	0	0	0.333333	0.666667	0.666667	0.333333	0.333333	0	1	0
196	0	1	1	0	0	0	0	0.666667	0	0.333333	1	0	1	1	0	0.333333	0	0.666667	0.333333	0.666667	0	1	0.333333	1	0	0	1	0.333333	0.333333	1	0.666667	0	1	0.333333	1	0	1	0.333333	0.333333	0	0	0	0.333333	0	0.666667	0.333333	0	1	0
197	0.333333	0	0	0	1	0	0	0.666667	1	0	0.333333	0.666667	1	0.666667	0	0	0	0.333333	0.666667	0.333333	1	1	0	1	0.333333	0.333333	0	0.666667	1	0	0.333333	0	0	0.666667	0.666667	0	0	0	0	0	1	0	0	1	0.666667	0	1	0.333333	0.666667
198	0.333333	1	0.333333	0	1	0.666667	1	0	0	1	0.333333	0.666667	0	0	0.666667	0	0	0.666667	0	0	0.333333	0.666667	0	1	0	1	0	1	0	0	0	0.666667	0.333333	0.666667	0	0	0.666667	0.333333	0	1	1	0.333333	0	1	0	1	0	0	0.333333
199	0	0	0.333333	1	1	0.333333	0	0	1	0	1	0.666667	0	0.333333	0.666667	0	1	1	1	1	0.333333	0	1	0.333333	0	1	0.333333	1	0.666667	0.333333	0	0.666667	0.333333	0	1	0.333333	0	0	0	0	0	0.333333	0	1	0.333333	1	0.333333	0.666667	1
200	1	0	0.333333	0	1	0.333333	0	0.666667	0	0	1	0.666667	0.666667	0.333333	0.333333	0	1	0.333333	0	0	1	1	0	0.666667	1	0	0	0	0.333333	1	0	1	0.333333	0.666667	0.666667	0	0	0.666667	0	1	0	0	0.666667	0.333333	0	1	0	0	0.333333
201	1	0	0.333333	0	0.333333	0.333333	1	0.333333	0.333333	0	0	1	0	0	0	1	0.333333	0	0	0	1	1	0	0	0	1	0.333333	0	0	0.333333	1	0	1	1	0.666667	0.333333	0.666667	0	0	0.666667	1	0	0	1	1	1	0	0	0.333333
202	0.666667	1	0	0.333333	0	0.333333	0	1	0	0	0.666667	0.333333	1	0	0	0.333333	1	0.333333	1	1	0.666667	0	0	0.333333	0	1	1	1	0.333333	0.666667	0	0.666667	0	0	1	0.333333	0	0	0	0.666667	1	0.333333	0.333333	0.666667	0.333333	1	0	1	0.666667
203	1	1	0	0.333333	1	0.333333	0.333333	0	1	0	1	0	0	0	0	0	0.666667	0.333333	0.333333	0	0	0	0	0.333333	0.666667	1	0.333333	0	0.333333	0	1	0.333333	0.333333	1	1	0	0	0.666667	1	1	0	0	0	1	0.333333	1	0	1	1
204	0.666667	0	0.333333	0	1	0.333333	0.666667	1	0.666667	1	0	0.333333	0.333333	1	0.333333	1	1	0	0	1	0.333333	1	0	0	0.333333	1	0.333333	0	0	0.666667	1	0	1	1	1	0	0.666667	1	0	0.333333	0	0	0	1	0.666667	0	0.666667	0	0
205	1	0	0.333333	0	0.333333	0.333333	0	1	1	0.333333	0.333333	0	1	1	0	0	0	0	0.666667	0	0.333333	1	0	0	0	1	0.333333	1	0	1	0	0.333333	0	0.333333	0.333333	1	0.333333	0.333333	0	0	1	0	0	0	1	0.333333	0.333333	0.333333	0.666667
206	1	0	1	1	0	0	1	0	0	0.666667	0	0	0	0.666667	0.666667	0	1	0	1	0	0	0	1	1	1	0	0	1	0	0	1	1	1	1	0.333333	0	0	0	0.333333	0	0.333333	0	0	1	1	0	0	1	0.333333
207	0.333333	0	1	0	0	0	1	0.333333	0.666667	1	0.333333	0.333333	0	0	1	1	0.333333	1	1	1	0.666667	1	0	0	0	0.666667	0.333333	1	0.333333	1	0	0	0.333333	0	0.333333	0.333333	1	1	0.333333	1	1	0.333333	0.333333	0.333333	0	0	1	1	1
208	0	0.333333	0	1	0.333333	0.666667	0.333333	0.666667	0.666667	0.666667	1	0	1	0.333333	0.333333	1	0	1	0.333333	0.666667	0	0.666667	0.666667	1	0	0	0	0	0.333333	0	0	1	0	0.666667	0	0.333333	0	0.333333	0	0	0	1	0.333333	0	0	0	0.666667	0	0
209	1	0	0	0	0.666667	0	0	0.333333	0.666667	1	0	0.333333	0	0.666667	1	0.666667	0.333333	0	0	0.666667	0.333333	0.666667	0	0	0	1	1	0.333333	0.333333	0	0	0	0.333333	0	0.333333	0	0.333333	0.666667	0.333333	0	0	0	0.333333	0	0	0	0.333333	0	0.333333
210	0	0	0.333333	0	0	0	0.333333	0	0	0	0.666667	0.666667	0.333333	0.666667	0	1	1	1	0.333333	1	1	1	0	0	1	0.333333	1	0.333333	0.666667	0.666667	0	0.666667	0	0.333333	0	0	0	0.666667	0	1	1	0.666667	0	0.666667	0.333333	1	0.333333	0	1
211	1	0.333333	0	1	0	0.666667	1	0	0.666667	1	1	0	1	0	0	0.666667	0.666667	0	0	0	1	0.333333	1	1	0.666667	0	0	0.333333	0	0	0.333333	1	0.333333	0.333333	0.666667	0	0.333333	0.333333	0	0	0.333333	1	0	1	0	0	0	1	0.333333
212	1	0	0	0.666667	0.333333	0.666667	0	0.666667	0.333333	0.666667	0	0	0	0.333333	0	0	1	0	0.666667	1	1	0	0	0	0.666667	0.666667	0	0	1	1	1	1	1	0.666667	0	0.333333	0	1	0.666667	1	0	0	0.333333	0	0.333333	0	1	0	1
213	1	0	0	0.666667	0.333333	0	0.333333	0.666667	0.333333	0	0.333333	1	0.333333	0.333333	0.666667	1	0.666667	0	1	0	0.666667	1	0.666667	0	1	0.333333	1	0	0.333333	1	0	0	0	0.666667	0.333333	0.333333	0.666667	0	0.666667	1	1	0	1	1	0	0.666667	1	1	1
214	0.666667	0.333333	1	0	0.666667	0.666667	0	0.333333	0.333333	1	1	0.333333	0.333333	0.666667	0	0	0.333333	0.333333	0.666667	0.333333	1	0.333333	0	0	0	0	0	0.333333	0	0.666667	0	1	1	1	0.333333	0	1	0	0.666667	0	0.333333	0.666667	0.333333	0.333333	0	0	0.333333	0	0.333333
215	1	0	1	0	0	0	0.333333	0.666667	0	0	0	0.333333	1	0.333333	0	1	1	1	0.333333	0.333333	0	0	1	0	1	0.333333	0	0.333333	0.333333	0	0	0.666667	0	0.333333	0	0	0.333333	0.666667	0	0	0.666667	1	0	0	0.666667	1	1	1	0
216	0.666667	0.333333	0.333333	0	0	0	0.666667	0	0	1	0.333333	0	0	0	0	1	0.666667	0	0	0	0	1	1	0.333333	0	0	0	0	0	0.333333	0	0	0	1	0.333333	0	0	1	1	1	0	0.666667	0.666667	1	0.333333	0	0	0.666667	1
217	0.666667	1	1	0.333333	0.333333	0.333333	0	1	0	0	0.666667	0.666667	0.666667	0.666667	0	0	0.333333	1	1	0	1	0.666667	0	0.333333	0.333333	1	0	0	1	0	0	0	0	0.333333	0	1	1	0.666667	1	0	1	1	0.666667	0	0	0	1	0.333333	0
218	0	0.666667	1	0.333333	1	1	0.333333	1	0.333333	1	0.333333	0	0.666667	1	1	1	1	0.333333	0	1	0.333333	1	1	0.333333	0	1	0	0.333333	0.666667	0	1	0.666667	1	1	0	1	0.333333	1	0	0	1	0.333333	1	0.333333	0	0.666667	1	0.333333	0.333333
219	1	1	0	0	0.666667	0.333333	0	1	0	0	0	1	1	1	0	0.666667	1	0.333333	1	1	0.666667	0	0	0.333333	0	0.333333	0.333333	0	0.333333	0	1	0	1	0	0	0.666667	0	0	1	0.333333	0	0	0	0	1	0.666667	0	0	0
220	0	0	1	0.333333	0	0.333333	0	1	1	0	0.333333	0	1	0.333333	0	0	1	1	0	0	1	1	0	0	0	1	0.333333	0.333333	0.333333	0.666667	0.333333	0.666667	0.333333	0	0.333333	0	0	0	0	1	0.666667	0.666667	0.333333	0.333333	0	1	0.666667	1	0
221	0	0	1	0	1	1	1	1	1	1	1	0.666667	0	0	0.666667	0	0.333333	0.333333	0	1	1	1	0	0.333333	1	0.333333	0	1	0.333333	0.333333	0	1	1	0.666667	0.333333	1	1	0.666667	0.333333	1	1	1	1	0.666667	0	1	0.666667	0.666667	0
222	0.333333	1	0.333333	1	1	0.666667	0.333333	0	0.666667	0.333333	1	0.666667	0	0	0.333333	1	1	1	1	0	1	1	0.666667	0.666667	0	0	1	1	0.333333	0	1	0	1	0.666667	0.666667	0.666667	0.666667	1	1	0.666667	0	1	0	0.333333	1	1	0.333333	0	1
223	0	0.333333	1	0	0	0.666667	0.333333	0.333333	0	0	0.333333	0	0.333333	0	0.666667	1	0	0	0.333333	0.333333	1	1	0.333333	0	1	0	0.333333	0.333333	1	1	0.333333	0	1	1	0.333333	0	0	1	1	0	1	1	0.666667	0.333333	0	0.333333	0	1	1
224	0.666667	1	0	1	0	0	0.666667	1	0.666667	1	0	0.666667	0	0.666667	1	0	1	0	1	0.333333	0	0.333333	0	0	0.666667	0	0.666667	1	0	0.333333	1	0	1	0	0	0	0	0.333333	0	0	1	0.333333	1	1	1	0	1	0	1
225	0.333333	0.666667	0.666667	1	0	0.666667	0.666667	0	0	0	0.333333	0.666667	0	1	1	0.666667	1	0	0.666667	0	1	0.666667	1	1	0	0	0	0.666667	0.333333	0	1	0.333333	0	0.666667	0.666667	1	0	0	0.666667	1	0	1	0.333333	0	0.666667	0.333333	1	1	0
226	1	0.333333	0.333333	0.333333	0.333333	0	0.333333	1	1	0.333333	0.666667	1	0	0.333333	1	0	1	0.333333	0	1	0.333333	1	1	0.333333	0	0	0	1	1	1	0	0	0	0.333333	0.666667	1	1	0.333333	0.333333	0.333333	0	1	0	0	0	0.333333	0	1	0
227	0	0.333333	1	0	1	1	0	1	1	0.333333	0	0.666667	0.333333	0	0	0	1	0.666667	0.333333	0	1	1	1	1	0	0	1	0	0.333333	1	0.333333	0.333333	0.333333	1	0	0.666667	0	1	1	1	1	0.333333	0	1	1	1	0.666667	0	0
228	0	0.333333	1	1	1	0.666667	0	0	1	0.333333	0	0	0.333333	1	0	0	0	0	0.666667	1	0	1	1	0	0.666667	0	0	1	0	0.666667	0	0.666667	0	0.333333	0.333333	0	1	1	1	0	0	0	0.333333	0	1	0.333333	1	0.333333	0.666667
229	0	1	1	1	0	1	0.333333	0	0	0.333333	0.333333	0.333333	0.333333	0	1	0	1	1	0.333333	1	1	0.666667	0	0	0.333333	0	1	1	0.333333	1	1	0	1	1	0.666667	0.333333	0	0.333333	0	0.333333	0	0	0.333333	1	0	0	0.333333	1	1
230	0	0	0	0.333333	0	0	0.333333	0.333333	0	0.333333	0.666667	0.666667	1	1	1	1	0	1	0	1	0	0	0.666667	1	1	1	1	0	0.333333	0.666667	0	0	1	0.333333	1	0	0	0.666667	1	0.333333	0	0	1	1	0	0.666667	1	0	0
231	0.333333	0	1	0	1	1	0	1	1	0.333333	0	0	0	1	1	0.333333	1	1	0.333333	0.333333	0	0	0	1	0	1	1	1	1	1	0.333333	0	0	0	0	1	0.333333	0	0.333333	0	1	0.333333	0.666667	1	0	1	1	0.333333	0.333333
232	1	0.333333	0	0.666667	0.333333	1	1	0.666667	0	0.666667	0.666667	1	1	0	1	0.666667	0	0.333333	0	1	0.333333	0	0	0.666667	0	0	1	0	1	0	0	0	0	0	1	0.666667	1	1	1	0.333333	1	0	0.666667	1	0	0	0.666667	1	0.666667
233	1	0	0.333333	0	1	0	0	0	0.666667	1	1	0.666667	0	0.666667	0	0	0	0.333333	0.666667	0	1	1	0	0	0	0	0.333333	0	1	0.666667	0.333333	1	0.333333	0	0	0.333333	0	0.333333	1	0	0.666667	0	0	0.333333	0	0	0.333333	0.666667	0
234	1	1	0	1	1	0.333333	0.333333	0.333333	0.333333	0	1	0	1	0	0.333333	0.666667	0.333333	0	0	0.333333	1	1	0	0.666667	0.333333	0	0.333333	0	1	1	0.333333	1	0	0	0.666667	0	0	0	0.333333	0	0	0.666667	1	0.333333	0.333333	0	0.333333	0	0
235	0.666667	0	1	0.333333	0.333333	0.333333	0	1	0	0.333333	0.333333	1	0	1	1	0.333333	0.666667	0	0	0.333333	0	0.333333	0.666667	0.333333	1	1	0.333333	0	0	0	0	0	0.333333	0	1	1	1	0	0	1	0	0	0	0.666667	0.333333	0	0	1	1
236	0	1	0.333333	0	0	0	0.333333	0	0.333333	1	1	0	0	0	1	1	0.666667	0.333333	0.333333	0	0	1	0.333333	0.333333	0	0	1	1	0	0	0	0.666667	0	0	1	0	0	0	0	1	1	1	1	1	0	1	0.333333	0.333333	0
237	0	1	0.333333	0	0	1	0	0	1	0.666667	0.333333	0.666667	0.333333	0	0	0	0	0	0	1	0.666667	0.333333	0	0	0.666667	0	0.333333	1	0.666667	0.666667	0.333333	1	1	0	1	1	0	0.333333	1	0.333333	0.666667	1	0	0.333333	1	0.333333	0.666667	0.333333	1
238	0.333333	0	0.666667	0	0.666667	0	0.333333	0	0.333333	0.333333	0.333333	0.333333	1	1	0.333333	0.666667	1	0	0	0	0	0.333333	0	0.333333	0	1	1	0.333333	0	0.333333	0.333333	0	0.666667	0.333333	1	0.333333	1	0	1	0	0	0.333333	0	0	0	0.333333	0.666667	0.333333	0.666667
239	0.333333	0	0	0	1	0	0.666667	1	1	0.333333	0	0.333333	0.333333	0.333333	0	0	1	0.333333	0	0.666667	0	0	0	1	0.333333	0.666667	1	0	1	1	0.666667	0	0	0.666667	0	1	1	0.666667	0	0.333333	1	1	0	0	0	0.333333	0	0	0.333333
240	0.333333	0	1	0.333333	0	0	0.333333	0.666667	0	0.333333	1	0	0.333333	0.333333	0.333333	0	1	1	0	1	0.333333	0	0.666667	0.333333	0	0.333333	1	0.666667	0	0	0.333333	1	1	0.333333	1	0.666667	1	0	1	0	0	0	1	0	1	0.333333	0	0.333333	0.333333
241	0	0	1	0.333333	0	0.666667	1	0	0	0.666667	0	0.666667	0	1	1	0	0.666667	0	0	0.333333	1	0	0	0	0	0.666667	1	0	1	1	0	1	0.666667	0	0.333333	0	0	0	0	1	0.333333	0.666667	1	0	0.333333	0	0	1	0.333333
242	1	0.666667	0	1	0	0	0.333333	0	0.666667	0.333333	0.333333	0	1	0.333333	0.666667	0	0.333333	0.333333	1	1	0	1	0.333333	0	0.666667	0	1	0	1	1	0.666667	1	0.666667	0	0.333333	0.666667	1	0.333333	0	0	0	0.666667	1	0.333333	1	0.666667	0.333333	1	0
243	0	0.333333	0	0	0	0	0.333333	0.333333	0.666667	0	0.333333	1	0.333333	0	1	1	0	0	0	0	0.666667	0	0.333333	0	1	0.333333	1	0	0.333333	0.666667	1	0.333333	1	0.333333	0	0.333333	0.666667	0	1	1	0.666667	0.666667	0	0.333333	0	0.333333	0.333333	0.333333	1
244	0	1	1	0	0	0.666667	1	0	0.333333	0.666667	0.666667	0.333333	1	0	0.333333	1	0.333333	0.333333	1	0.333333	1	0	0	0.333333	1	0	0.333333	1	0	0	0	0	0.666667	0	0.666667	0	1	1	1	0	0.333333	1	0.333333	0	1	1	0.333333	0	0
245	0	0.333333	0	0.666667	0.333333	0.666667	0.333333	0.333333	0.333333	0	1	0	1	0.666667	0	1	0.333333	0.333333	1	0	0	1	1	1	0	0.333333	0.333333	0.333333	0	1	1	0	0	0.666667	0	1	0.666667	0	0	0.333333	0	0	1	0.333333	0	0.666667	0.333333	0.666667	1
246	1	0.333333	0.333333	1	1	0	1	0	1	0.666667	0	0.666667	0	0.666667	0.666667	0	0.333333	0.333333	1	0.333333	1	1	1	1	1	0.333333	0	1	0	1	1	0	0	0	0.333333	0.333333	0	0.333333	0	0	0	1	0.666667	0.333333	0	1	1	1	0.333333
247	0	0	0.333333	0	0.666667	0	0	1	0	1	0.333333	0.333333	0	0	0.666667	1	1	0	1	0.666667	0	0	0	1	0.666667	0	0	0.666667	0.333333	0	0	0.333333	0.333333	0.666667	0.333333	0	0.666667	0	0	0	0.666667	1	0	0.333333	0.666667	1	0.666667	0	0
248	0.333333	0.666667	0.666667	1	0	1	0	1	0.333333	0.333333	0	0.666667	0	0.666667	0.666667	1	0.333333	0	0	0.666667	1	0	0	0	0.333333	0.666667	0	0	0.333333	1	0.333333	0.333333	0	0.333333	0.333333	0	0	1	1	0.666667	0.333333	0	0.333333	0	0.333333	1	0.333333	1	1
249	0	0.333333	0.666667	0	0	0	0	0.333333	0.333333	0.666667	1	1	0.666667	0.333333	0.333333	0	0	0.333333	1	0	0.333333	0.666667	0.333333	0.333333	0	0.333333	1	0.333333	1	0	0	0	0.333333	0	0.666667	0	1	0.666667	1	1	0	0.333333	0	1	0.666667	0.333333	0	0.333333	1
250	1	0.333333	0.333333	0.333333	0.333333	0	0	0.333333	1	0.333333	0	0.333333	1	1	0	0.666667	0	1	0.666667	0	1	1	0	0.666667	0	1	1	0	0.333333	1	1	0.666667	1	0	0	1	0	0.666667	1	1	0.333333	1	0	1	1	0.666667	0	1	0
251	0.666667	0	0	1	1	1	0	0.666667	1	0.666667	0	0	0.666667	0	0.333333	0	1	0	1	0	1	0.333333	0.333333	1	1	1	1	0.333333	1	0	0.666667	0	0	0	0.333333	0	0	1	1	0	0.333333	0	1	1	1	0	1	1	1
252	1	0.333333	0.333333	0	0	1	0.333333	1	1	0	1	1	0	0.333333	1	0.666667	1	1	0	0	1	0.666667	0.333333	1	1	0	1	0	0.333333	1	0	0.333333	0	1	1	1	1	0.333333	0.666667	0	0	0	0	0.666667	0	0	0.666667	0	0
253	1	0	0.666667	0	1	1	0.333333	0	0.333333	1	0.333333	1	1	1	1	0	0.666667	1	0	0	1	0	0.666667	1	1	1	1	0	1	1	0.666667	0.333333	1	0	0.333333	0	0	0	0	0	0.666667	1	1	0	0.333333	0	0	1	0.666667
254	1	0.333333	0	1	0	0	0.333333	0	0	0.333333	1	0.333333	0	0.666667	0.333333	0.666667	0	0	1	0	0.666667	1	1	0	0.333333	1	0.666667	0	0.666667	0	0	0.666667	0	1	1	0.666667	0	0	0	0.333333	0	1	1	0.666667	0	0	0.666667	0	0.333333
255	0.333333	0	0	0.666667	0	1	1	1	1	0	0.666667	1	0.333333	1	0.333333	0.333333	0.666667	1	0	0.333333	0	0.333333	0	1	0	0	1	0.666667	0	0.333333	0	0.666667	0.333333	1	1	1	0	0.666667	0	0.333333	1	1	0.333333	1	1	0.333333	0	0.333333	0.333333
256	0.333333	0	0	0.333333	0	0	0.333333	0.666667	0	0	0	0	0.333333	0	0.333333	0	0	0.333333	1	0	0.666667	0.333333	0	0.333333	0.333333	0.666667	0	0.666667	0	0	0.333333	1	1	0	0	0	0	0.333333	0	0.333333	0.333333	1	0.333333	0.666667	0	0.333333	1	1	0
257	0.666667	0	0.333333	1	1	0.333333	1	1	1	0.333333	0	0	0	0	1	0	1	0	0	0.333333	0.333333	0.333333	0	0.333333	1	0.333333	1	0.333333	0.333333	0.333333	0	0	0	1	0.333333	0	0.666667	0.333333	0.333333	0	1	0.333333	1	1	0	0	0	0	1
258	0.666667	0	0.333333	0.333333	1	0.333333	0.333333	0	0.333333	1	1	1	0	1	1	0	0.666667	0	0.666667	0	0	0.666667	0	0	0.666667	0	0.333333	0	1	0.666667	1	0	0.333333	0.666667	1	1	0.666667	1	0.333333	0.333333	1	0.333333	0	1	1	0	1	0	1
259	1	0.333333	0	0	0.333333	1	1	0	0.333333	0.333333	0.333333	0	1	1	0.333333	0	0.333333	1	0	1	1	1	1	0.666667	1	1	0.666667	0.666667	0.333333	0.333333	1	0.666667	0	0	0	0.333333	0	1	0.333333	1	0.333333	1	1	0.666667	0	0	0.666667	0	0
260	1	1	0	0	0	0	0.333333	0	0.333333	0	1	0.333333	0	0.333333	0	1	1	0.333333	0	0	1	0.666667	0	1	1	1	0	0.666667	0	1	1	1	0	1	1	0.333333	0	0.333333	0.333333	0	0.333333	0.333333	0.666667	0	0.333333	0	0.666667	0.333333	0
261	0.666667	0.666667	1	0	0	0	0	1	0.333333	0	0	0	1	1	0.666667	1	0.666667	0.333333	0	0	0	0	0	0.333333	1	0	0.666667	0	0.666667	1	0.333333	0	0	0	1	0	0	1	0.666667	0	0	0	0	0	0	1	0	1	0
262	0.666667	0.666667	1	0.333333	0	0	0.333333	0	0	0	0	0	0.333333	0.666667	1	0	0	0.333333	0	1	1	0.333333	0	0	0	0	1	0.333333	0	1	1	1	1	0	1	1	0	0	0	0	0	1	0	1	1	0	0	1	0.333333
263	0.333333	0	0	1	1	1	1	0	0.666667	0	0.333333	1	0.666667	0.666667	1	0	1	0.333333	0	1	0.333333	0.333333	0.666667	1	0	0	1	0	1	0.333333	0	0	1	0.333333	0	0	0.666667	0	1	0.333333	0	0	0.666667	1	0	0	0.333333	0.333333	0.333333
264	0	1	0.333333	0	1	0.333333	0.666667	0.666667	1	0	0.333333	1	1	1	0	0	1	1	0.333333	0	1	0	0.666667	1	0.333333	0.333333	0	0.333333	0	1	0.333333	0	0.666667	0	0	1	0.333333	0	1	0.333333	0	1	1	0	0	0	0	0	0
265	0.333333	0.333333	0	1	1	0.333333	0.333333	1	1	0.666667	0.333333	0	1	0	1	0.666667	1	1	1	0	1	1	0.333333	0.666667	1	0.333333	0.333333	0	0	1	0	0.666667	1	0.333333	0.666667	0.333333	0	1	1	0	1	1	0.666667	0.333333	0.333333	0.666667	0.333333	1	0
266	0.333333	0.666667	1	1	0.333333	1	1	0.333333	1	0.666667	0	1	0	1	0.666667	0.333333	0.666667	0.666667	1	0	1	0.666667	1	0	1	0	0.666667	0	0.333333	1	0.333333	0.333333	0.666667	1	0	0.333333	1	1	0	0.666667	0.666667	0	0	0	0	0.666667	0	0	0
267	0	0.333333	0.333333	0.333333	0	0.666667	0	0	1	1	0	0.666667	0	0.333333	0	1	0	0	0	1	0	1	0	0	0.666667	0	0	0.333333	0	0.333333	0	0.666667	0	0	0.333333	0	1	0	0	0	0.333333	0	0	0.333333	0	0.666667	0	0	0.333333
268	0	1	1	0	0.333333	0	0.666667	0	0	0.666667	0	0	0	0.666667	0	0	0.333333	1	0.666667	0	1	1	0.333333	0	0	0	0	0.666667	1	0.666667	0.666667	0.333333	0	0.666667	1	1	0	1	1	0	1	1	0.666667	0	0	0	0	0	0.333333
269	0.666667	0.333333	0.666667	0	0.333333	0	0.666667	0	1	0	0.666667	0	0	0.333333	0.666667	1	0	0.333333	0.333333	1	1	0	0	0	0	0.333333	1	0	0.333333	0.333333	0.666667	0.333333	0	0.666667	0	0	0	0.333333	1	0	0.333333	0	0	0.333333	1	1	0	0	0.333333
270	1	0	0.333333	0	0	1	0	0.666667	0	0.666667	1	1	1	1	1	0	0	0	1	1	1	0	1	0	1	0.666667	0.666667	0.333333	0.333333	1	0.666667	1	1	0	1	0	0.666667	0.333333	0	0	0.333333	0.666667	0	0	0	0.333333	0	0	0.333333
271	0	1	0.333333	0	1	1	0	0	0	0.666667	0	0	0	1	0	1	1	0	0	0.333333	0	0.666667	1	0	1	1	0	1	1	0.666667	1	1	0	0.666667	1	0	0.333333	0.666667	0	0	1	0.333333	1	0	1	0.333333	0	0.333333	0.666667
272	0.333333	1	0	0	0.666667	1	0.333333	0	0.333333	0.666667	0	0	0.333333	1	0	1	0	1	0	1	1	0	1	0.333333	0	1	0.333333	0	0.666667	0.333333	0.333333	0.666667	1	0	0	1	0.333333	0	1	0.333333	0	1	0.333333	1	0	0.333333	0	0.333333	0.333333
273	1	1	0.666667	0.333333	0.666667	0	0	0	0.333333	1	1	0.333333	0.333333	0.333333	0.666667	0.333333	0	1	0.666667	0	0.333333	1	0.333333	1	0.333333	0	1	1	1	0.333333	0	1	0.333333	0	0.333333	0.333333	0.333333	0.666667	0.333333	0.333333	0	0.333333	0.333333	1	0.333333	1	0.666667	0	0.333333
274	0	0.333333	0.666667	0	0	0	0.333333	0	0.333333	1	0.666667	0	0	1	1	0.333333	1	1	0	0	1	0	1	0.333333	0	1	0	0.333333	0.333333	0.666667	0	0.666667	0	0.666667	0	1	0	0	0	0	1	0.333333	0	0	0.333333	1	0.333333	1	0
275	0.333333	0	1	0.333333	1	0	0	1	0	0.666667	0.666667	0.333333	0.333333	0	0	1	0	1	0.333333	0	1	0	0.333333	0.666667	0	0	1	1	0.666667	0	0	1	0.666667	0.333333	0.666667	0	0.666667	0	0.333333	1	0	1	0.333333	0.333333	1	0	1	0	0.666667
276	0.666667	0.666667	0.333333	0	0	0	0.666667	0.666667	0	0.666667	0	0	0.333333	0.333333	0.333333	0.333333	0	0	0	0	0.666667	1	0.666667	0	0	0.333333	0.666667	0	0	0	0.333333	1	1	0.333333	0	0	0.333333	0	1	0.333333	1	1	0.333333	1	1	0.333333	1	0.333333	0
277	0.333333	0.666667	0	0	0	1	0	0	0	0	0.333333	0.333333	1	0	1	0.333333	0.666667	0.333333	0.666667	0	0.333333	0	1	0.333333	1	1	0	0	0	0	0.333333	0	0	0.333333	1	1	0.333333	0	0.333333	1	1	1	0	1	0	0	0	1	0.666667
278	0	0.333333	0	1	1	0	0.333333	0.333333	0	0.666667	0	0.666667	0.333333	1	1	0.333333	0	0.666667	1	1	1	1	0.333333	0.666667	1	1	0.666667	1	1	0	0.333333	0	0.333333	1	1	0.333333	1	1	0.333333	0	0	0.333333	0	0	0	0.333333	0.333333	1	1
279	0.333333	0.666667	0	0	1	1	0	1	0.666667	0	0	0.333333	0	0	0.333333	0	1	0.333333	0.666667	0.666667	1	0	0	0.666667	1	0.666667	1	0	0	0	1	1	0.333333	0	0	0.666667	0	0.333333	0	0	0	0.666667	0	0	0.666667	1	1	0.666667	1
280	0.333333	0	1	0.333333	0	0.333333	1	1	0	0.333333	0.666667	0	0.333333	0	0	0	0	0.333333	0	1	1	1	0	1	0.666667	1	0	0.666667	1	0	0.666667	0	0.333333	1	0.333333	0	0.666667	0.333333	0	0	0	0	1	0.333333	0	0.666667	0	0	0
281	1	0.333333	0	0.666667	0.333333	0	0	0	0	1	0.333333	0	0.666667	0	0.666667	1	0	1	1	1	1	1	0	0	0	0.666667	1	0.333333	1	0.333333	0	0	1	1	0	0	1	1	1	1	0	1	0	1	0	0	1	1	0.333333
282	1	1	0	1	0.666667	1	1	0	0	0.333333	0	0.666667	0.333333	1	0.333333	0.333333	0.333333	0.333333	1	0	0	1	0	0.333333	0.666667	0.666667	0	0.666667	0	1	1	0	0.333333	0	1	0.333333	1	1	0.666667	1	0.666667	0	1	0.666667	0.333333	0	1	0.333333	1
283	0.333333	0	0.666667	0	0	0	0.666667	0	1	0.333333	1	0	0	0	0.333333	1	1	0.333333	0	1	0	1	0.333333	1	1	0	0.666667	0.333333	0.666667	1	0	1	1	0	0	1	0.666667	0	0.666667	1	1	0	0.666667	1	0	0.666667	0.666667	1	0.333333
284	0.333333	0.333333	1	0	0.333333	1	1	1	0	0	1	1	0.666667	1	1	0.333333	0.666667	0	0	1	1	1	0.333333	0	0.333333	1	0.666667	0	1	0	0	0.666667	1	0	1	1	1	1	0.666667	0.666667	1	0.666667	0.666667	1	1	1	0.666667	0	0.666667
285	0.333333	1	0	0.333333	0.666667	1	0.666667	0.666667	1	0.333333	0.666667	0	0.666667	0	0	0.333333	0	1	0.333333	1	0	0.333333	0.333333	0.333333	0.333333	0.666667	0	1	1	1	1	1	0.333333	1	0	1	1	1	0	0	0	1	0	0	0.666667	1	0	0.333333	0
286	0	0	0	0.333333	0.333333	0.666667	0.333333	1	0.333333	1	0.333333	0	1	0	0.666667	0	0.333333	1	0.333333	0	0	0	0	0.666667	0	0	1	1	0.333333	0	1	1	0	0	0	1	1	0	0	0.666667	0	0.666667	0.666667	0.333333	0	0	0.333333	0.666667	0
287	1	0	1	1	0.333333	0.333333	0.333333	0	0.666667	1	0.666667	0	1	0.666667	0.333333	0	0.333333	0.333333	0.333333	0.666667	0	0	0.333333	0	0.333333	0.666667	0.666667	0	0	0.666667	0.333333	0.666667	0	0	0	0.333333	0.666667	1	1	0	1	0	1	1	0.333333	0	0.666667	0.333333	0.666667
288	0.666667	0.666667	0	0	0	0.333333	0.333333	1	0	0	0	0	0.333333	1	0.333333	0	0	1	0.666667	0	1	0	1	0	1	0	0.333333	0	0.666667	0	1	0.333333	0.666667	0	0	0.333333	0.666667	0.333333	0	0.333333	0.666667	0	0.666667	0.333333	0.333333	1	0	0.333333	0.666667
289	0	0.333333	0.333333	1	1	1	1	0	0	1	0	0	0.333333	0.333333	1	0	0.666667	0.333333	0	0	0.333333	0	0	0.666667	1	1	0.666667	0.333333	1	0.666667	0	0	0.333333	0	0	0.333333	1	0	0.333333	0.666667	1	0.333333	0	0.333333	0.666667	0	0	1	0.666667
290	0.333333	0.666667	0.666667	0	0	0	0	0.333333	0.333333	0.666667	1	1	1	1	0.333333	0	0	0.333333	0	0.333333	1	0	1	0.333333	0	0.333333	1	0.333333	0.333333	0.666667	1	0	0	0	0.333333	0	0	1	0	0.666667	0	0.333333	0.666667	0.333333	0	0	0.333333	0	0
291	1	0	0.333333	0	0.333333	0.333333	0.333333	0	0.333333	1	0.333333	0	0	0.333333	0	0	0	0.333333	0.666667	0.333333	0	0.666667	0	0.333333	0.666667	1	0.333333	0	1	0.333333	0.666667	0	1	1	0.666667	0.666667	1	0.666667	0.333333	0.666667	1	0	0.333333	1	1	1	0.333333	0.333333	0
292	0.333333	0	0	1	0.333333	0	0.666667	0.333333	1	1	0	0.333333	0.333333	0.666667	0	0	1	0.333333	0	0	0.333333	1	1	0.666667	1	0.333333	0	0.666667	1	0	0	1	0	0	0	0	0	0.333333	0	1	1	0.333333	0	0	0	0.666667	1	0.333333	0
293	1	1	0.333333	0	0.333333	0	0	0	0	0	0	0	1	0.666667	0.333333	0	1	0.666667	0	0	0	1	0.333333	0.333333	0	1	0	0	0	1	0.666667	0	0.333333	0	0	0	0	1	0	0	1	1	0.666667	0	0.666667	0	0	0.333333	0
294	0.666667	1	0	0	0	0.333333	0.666667	0	0.666667	1	1	0	1	1	0	0	0.333333	1	1	0	0.333333	0.666667	0.333333	0.333333	0.333333	1	0.333333	1	1	0	0	1	0.333333	0	1	0.333333	0	1	1	0	0	1	0.333333	0	0	0	1	0.333333	1
295	0.666667	0	0	0.666667	0	0	0.333333	0	0	0.333333	1	0.666667	1	0.333333	0.333333	0	0	0.666667	1	0.333333	0.666667	1	1	0.666667	0	1	0	0	0	0.666667	0.333333	0	1	0	0	0	0.666667	0.666667	0.666667	0	0	0	0.333333	1	0	1	1	0	0
296	0.333333	0.666667	0.333333	0	0	0.333333	0	0.333333	0.333333	0.333333	0.666667	0	0.333333	0.333333	1	0	0	0	0	0.666667	0	1	0	1	0.333333	1	0	1	1	1	0	1	0.666667	0.666667	1	0.333333	0.666667	1	1	1	1	1	1	1	0	0	1	0.333333	0.666667
297	1	0	1	0	0	0	0.333333	0	0.666667	0	0	0.333333	0.333333	0.333333	0.333333	0.666667	1	1	0	0	0.666667	1	1	0.666667	0	1	1	0	1	0.666667	0.333333	0.333333	0	0.333333	0.333333	0	0.333333	0.666667	0.333333	0	0.666667	0	0.666667	0	0	0.333333	0.666667	0	1
298	0	0	0.666667	0	1	0	0.666667	1	0	0.333333	0	1	0.333333	0	1	0	1	0.333333	0.333333	0	0.333333	1	1	0	0	1	0	0.666667	1	0	0.333333	0.333333	1	0	0.333333	0	0.333333	0	0.333333	1	1	0.333333	0	0.666667	0	0.666667	1	1	0.333333
299	0.333333	0.666667	0	0.333333	1	0.666667	0	0	0	0	1	0	1	1	1	0.333333	0.333333	1	0	0	1	0	0	0	0.333333	1	0.333333	1	0	1	0.333333	1	0	1	1	0.666667	0.333333	0	0.666667	0.333333	0.333333	0	0.666667	0	0	0	0	0.666667	1
300	0	0	0	0	0	0	0.333333	0.666667	0	0.666667	0.333333	1	0.333333	0.333333	1	1	1	1	0	0.666667	1	1	0.666667	0	0.333333	0.666667	0	0.333333	0.333333	1	0.333333	0.666667	1	1	1	1	1	1	0	0	0	0.666667	0.333333	0	0.333333	0.333333	0.333333	0.333333	0
301	0	0	1	0	1	0.333333	1	1	1	0	1	1	0	0	0	0.333333	0	0.333333	0.333333	1	0	1	1	0.666667	1	0.666667	0	0.666667	0.333333	1	1	0.333333	1	0	0.333333	1	1	0	0.666667	0	0	0	0.333333	0.333333	0.666667	0.333333	0.666667	0.333333	0
302	0.333333	0	1	0	0.666667	0.666667	0	0	0.666667	0.666667	0.666667	0.666667	0.333333	0	0	0	0	0.666667	0.666667	0.666667	0.333333	0	1	0.333333	0.666667	0	1	0.666667	0.666667	0	0.333333	1	1	0	0	0	0	0	0	0.333333	0	1	1	0	0.666667	0	1	1	0.333333
303	0.666667	0	0	0.666667	0.333333	0.333333	1	1	0	1	0.666667	0.333333	0	0	1	0.333333	0.333333	0	0	0.333333	0	0.666667	1	0	0	0	1	0	1	0.666667	0	0	0	0.333333	0.666667	0	1	1	0.666667	0.666667	0	0	1	1	1	0	0.666667	1	1
304	0	0.666667	0	1	1	1	1	1	0	0.333333	0	1	0.333333	0	0	0.333333	0	0	1	0	1	0	1	1	0.333333	0	0	1	0.666667	0.333333	0	1	1	0	1	0.666667	0.333333	0.666667	0	0	0.333333	1	0	0.666667	0	0.666667	0.666667	0	0
305	0	0.666667	0	0.333333	0	1	0.666667	0.333333	1	0.333333	0	1	0	1	1	1	0	1	0.333333	0.333333	1	0	0	0.333333	1	0.333333	0.333333	0.333333	1	1	1	0.666667	1	0.333333	0.666667	1	0.333333	0	0	0.333333	0.333333	1	0.333333	1	1	0.333333	1	0	1
306	0	0	0	0.333333	0	0	0	0	0	0.333333	1	1	0.666667	0	1	1	0	0.666667	0	1	0.666667	0	0	0	0.333333	0	0	0.333333	0	0	0.333333	0	0	1	1	1	0	0	0	0	0.666667	1	0	0	0	0.666667	0	0	0
307	1	0	1	0.333333	0.666667	0	0.333333	0.333333	0.666667	0.333333	1	0.666667	0.333333	0	0.666667	1	0.333333	0.333333	0.333333	0.333333	0	1	0	1	0.333333	0	0.333333	0.666667	0	1	1	0	1	0.333333	0.333333	1	1	0.666667	1	0	1	1	0	1	0.333333	0.333333	1	1	0.333333
308	1	1	1	0.333333	0	0.666667	0.333333	0.333333	0	0	0	0.666667	0	0	0.333333	1	0	0.666667	0.333333	1	1	0	1	1	0.333333	0	0	0.333333	0	0	0.666667	0	0.666667	0.333333	0.666667	0	0.666667	0	0.666667	0	0.333333	0	0.666667	0	1	0	0	0	0.333333
309	1	0.333333	0.333333	0.333333	1	0	0.333333	0.666667	1	0	1	1	0.333333	0.666667	1	0	0	0	0.333333	0.333333	0	0.333333	1	1	0	1	0	0	0	0	0	0.333333	0.333333	0.666667	0	1	0.333333	0.333333	0.666667	0.333333	0	1	0	1	1	0.666667	1	1	1
310	0	0.666667	0	0.333333	0.666667	1	0	0.333333	0	0.666667	0.666667	1	0.333333	0	0	0.666667	0	1	0	1	1	0.333333	0	0	0.666667	0.333333	0	1	1	1	0	0.333333	0	0	0.333333	0	0.333333	0	0.333333	0	0	0.333333	0	1	0	0	0	0	0.333333
311	0.333333	0	0.666667	0	0	0	0.333333	0.666667	0.666667	0.333333	1	1	0	1	1	0.333333	0.666667	1	0.333333	0.333333	0.666667	0	1	1	0.333333	0	0	0.333333	1	1	0	1	1	1	0.666667	1	0	0.333333	0.333333	1	1	0	1	1	0.666667	0	0	0.333333	1
312	1	1	0.666667	0	1	1	0	1	0.666667	0	0	0	0.333333	0	0	0	0	0	0.333333	1	1	0	0.333333	1	1	1	0.333333	1	1	1	0	0	0	0.333333	0	0	0.333333	0	0	0	1	0	1	0	0.666667	0	0	0.666667	1
313	0.333333	0	1	0	0	1	0.333333	0.666667	0	0.333333	0	0.666667	0.333333	0	0	0.666667	0.666667	0	0.333333	1	1	0	0	0	1	1	0	0	0	0.666667	0.333333	0	1	0.333333	0	0.666667	0	0.666667	0	1	1	0	0.333333	0	1	0.333333	0.666667	0.333333	1
314	0.333333	1	1	1	0	1	0	0.666667	0	0.333333	0.666667	1	0	0	1	0	0	0.333333	0.666667	0.666667	0	0	0.333333	1	0.333333	0.333333	0.666667	0	0.666667	0	0.333333	0.333333	0.666667	1	1	1	0	0	1	1	0	0	0	0.333333	0.333333	0	0.333333	0.333333	1
315	0.666667	0.666667	0.666667	1	0	0.333333	0.666667	0.666667	0	0	0.666667	0.666667	0	0	0.666667	0	0.666667	0	0	0	0.666667	0	0.333333	0	0	0	1	0	1	1	1	0.333333	0	1	0.333333	0.666667	1	0	1	1	0.333333	1	0.333333	0	0.333333	0.333333	0	0.666667	1
316	0	0.333333	0	0	0	0.666667	0	0.666667	1	0	0.333333	0	0	0.333333	0	0	0	1	0.333333	0	1	1	0.333333	1	0.666667	0	0.333333	0	1	0	1	0	1	0	0	0	0	0.666667	0	0	0.666667	0	1	1	1	0.333333	0.333333	0	0.333333
317	0	0	1	0.666667	1	0.666667	0	0	1	0	0.333333	0.333333	1	0.666667	0	0	0.333333	0	0	1	0	1	1	0	1	0.333333	0	0.333333	0.666667	0	0	0.666667	0.333333	0.666667	0.666667	0.666667	1	0.333333	0	1	0	1	1	0.333333	1	1	0	0	0.333333
318	0.333333	0.333333	1	1	0.333333	0	1	0.333333	0.666667	1	0	0.666667	0	0.333333	0.333333	0	0.333333	0.666667	0	0.333333	1	1	0.333333	0	0.666667	0.666667	0.666667	0	1	1	0.333333	0	0	0	0.666667	0.666667	0	0.333333	0	1	0.333333	0	0.666667	0	0.333333	0	0	1	0.333333
319	0.666667	0.666667	0	1	0.333333	0.666667	1	0	0	0.666667	0.666667	1	0	0.333333	1	0	0.333333	0	1	0.666667	0	0	0	0	0	0.333333	1	1	1	0.666667	1	1	0	1	0	1	1	0.333333	1	0	0.333333	0.333333	0.333333	0	0	0.333333	0.666667	0.666667	1
320	0	0.666667	0	1	0	0.666667	0	0.333333	0	1	0.333333	0	1	0.333333	0	0	0.333333	1	0	0.333333	1	1	0	0	0	0.666667	0.333333	1	0	1	1	0.333333	0	1	0.333333	0	0	0.333333	1	1	1	1	0	0.333333	0.333333	1	0	0	1
321	1	0	0	0.333333	1	1	0	0.666667	0	0.666667	0	0.333333	1	0.333333	1	0	0.666667	1	0	0	0.666667	0	0.333333	0.333333	0	0.333333	0.666667	1	0	0.333333	0.666667	0	0	1	0	0	0	0.333333	0.333333	1	0	1	1	0.333333	0	0	1	0.333333	0.333333
322	0.666667	0.666667	1	1	0.333333	0	1	0.333333	0	0	0.333333	0	0.333333	0.333333	0.333333	0	0.333333	0	0	1	1	1	0	0	0.333333	0.666667	1	0	1	1	1	0	0.333333	0	0.333333	1	0	0.666667	0.666667	0.333333	0.333333	0.666667	0.333333	0.333333	0	0	0.666667	0	0
323	0	1	0.333333	0.333333	0	0.666667	1	0.333333	0	1	0	0	0	0.333333	0	0.333333	0.666667	0	0.666667	0.333333	0	0	0.333333	0	0	1	1	0	0.333333	0	0.333333	0.333333	0.666667	0.333333	1	1	1	0	1	0.666667	0	0.333333	0.333333	0	1	0.333333	1	0	1
324	1	0.333333	0	0	0	0.666667	1	0	0	0	0.333333	1	1	0.333333	0	0	1	0	0.666667	1	0.333333	0.333333	0.333333	0	1	0	0	0	0.333333	1	0	0	0.666667	1	0.333333	1	1	0	0	1	1	0	0.666667	1	0	0.666667	0.333333	1	1
325	0.666667	1	0.666667	0.333333	0.666667	1	1	0	1	1	0.666667	0.666667	0.333333	0.333333	0	1	1	0	0.666667	1	0.666667	1	0	0	0.666667	0	0	1	1	1	0.333333	0.333333	0	0.333333	0	0	1	1	0.666667	0	0	0	0	0	0.666667	0.333333	0.666667	0	1
326	0.333333	1	0.666667	0	1	0.333333	0.333333	0.333333	0.333333	1	0	0	0.333333	0	1	1	0.666667	0.666667	0	1	1	1	0	1	1	0.666667	0.666667	0	1	1	0.666667	0	0	0	0	0	1	0	0	0.666667	0.333333	0	1	1	1	0	0.333333	0	0
327	0	1	1	1	0	1	0.333333	1	0	1	0	0	0	0	0.666667	0	1	1	0.333333	0	1	1	0.333333	0	1	0.333333	0.666667	1	1	0	1	0	0	0.666667	0	0.333333	0.333333	0.666667	0.333333	0	1	1	0	1	0.666667	0.666667	0.333333	0	1
328	1	1	1	1	0	0	0	0.333333	0	1	1	0.666667	0	0	0	0.666667	0.333333	0	0	1	1	0	0	0.666667	0.333333	1	0	1	0.333333	1	0	1	1	0	0	0.666667	0.333333	0	0	0.666667	1	0	1	0.333333	0	1	0.333333	0	0.666667
329	0	0.333333	0	0	1	1	0.666667	0	0	0	0.666667	0.333333	0.333333	1	1	0	0.666667	1	0	0.666667	0.333333	1	1	0	1	1	0	0.666667	0.333333	0.333333	0.333333	0.333333	0.666667	0.333333	0	1	0	0	0	0	0.333333	1	0	1	0.666667	0.333333	0.333333	0	1
330	0.666667	0.333333	0	0.666667	0	0.666667	0	0	1	0	0.666667	0	0.333333	0.333333	1	0	0.333333	0	0	0.333333	1	0	0.666667	0.666667	0	0.333333	1	1	0.333333	0	0	0	0	0.666667	0	0.333333	1	0	0	0	0	0	0.333333	1	0	1	1	1	0
331	1	0.666667	0	0	0	0	0	0	1	0	0	1	0.333333	1	1	0.333333	1	1	1	0.333333	0.333333	1	0.666667	0	0	0.333333	0.666667	0.333333	0.333333	1	1	0.333333	0	0.666667	1	1	1	0	0.333333	1	1	0.666667	1	0.333333	0	0.666667	0	0	0
332	1	0.666667	0.666667	0	0	0.333333	1	0.333333	0.333333	0.333333	0.333333	1	1	0.333333	0.666667	0.333333	1	1	0.333333	0.333333	0	0.333333	1	1	1	1	1	0	1	0	1	0	0.666667	1	0	0	0.666667	1	1	0	0	0	0.666667	1	1	0.333333	0	0	0
333	0	0.333333	0.666667	0.333333	0.666667	0.333333	0.666667	0	0	0	0.333333	0.666667	1	0	0	0	0.333333	1	1	0.333333	0.666667	1	0	1	0	0.666667	0	0.333333	0.333333	0	0.333333	1	1	0.333333	0.666667	1	1	1	0.333333	0.333333	1	1	1	0.333333	1	0.333333	1	1	1
334	1	0	1	0.666667	0	0	0	0.333333	0.333333	0	0.333333	0	0	0.666667	0	1	0	0	0	0.333333	0	1	0.333333	1	0.666667	0.333333	0	1	0	1	1	0	0.333333	1	1	1	0.666667	0	0	0.666667	1	0	0.666667	0	0	0.666667	0	0	0
335	0	0.333333	0	0	1	1	0	0.666667	0	0	0.333333	1	0	0.666667	0	0	0	0.666667	0	0.333333	0.666667	1	0.666667	0	0	0.666667	0	0	1	0.666667	1	0	1	0.333333	0.333333	0.333333	0	0	1	1	0.333333	1	0	0	0.333333	0.666667	0.666667	0	1
336	0	0.333333	0	0	0	0	1	0.666667	0	0.666667	0.666667	0.666667	0.333333	1	1	1	0.333333	1	0.666667	0.333333	0	0	0.333333	0	1	1	1	0.333333	0.666667	0	0	0.333333	0.666667	0	0.333333	0	0	0.666667	1	0.666667	0.333333	0	0	0.666667	0.333333	0	0	1	0
337	0	0	1	0.333333	0.333333	0	0.333333	1	0	0.666667	0	0	0.666667	0	0	0.333333	0.666667	0	0	0.666667	1	0.333333	0.666667	0.666667	1	0	0	1	1	1	0	0.333333	0	1	0.333333	0	0.666667	0.333333	0.333333	0	0.333333	0.333333	1	0.333333	0.666667	1	0.333333	0	0.666667
338	0	0.666667	0	0	0.333333	0	0	0	0.333333	0	1	0.666667	1	0	0	0.666667	0	0	1	0	0	0	0.333333	0	0	1	0.666667	0	0.333333	0	0	1	0.333333	0	1	0	1	1	0.333333	0	1	0.333333	0	0.333333	1	0	1	0	1
339	1	0.666667	1	0.666667	1	0	0	0	0.333333	0.666667	1	0.333333	0	0.333333	0	0	0.333333	0.666667	0.666667	1	0	1	0	0.333333	0	0	0.666667	0	0	0.666667	1	0	1	1	1	0.333333	0.666667	1	0	0	1	0.666667	0.333333	0	0.666667	1	1	0	0
340	0	0	0	1	0.666667	0	1	0.666667	0.333333	0.666667	0	0.333333	0	1	0	1	0.333333	1	1	1	0.333333	0	0.333333	0	0	0.333333	1	0	1	0.666667	0	0	0	0.333333	1	0.333333	0	1	0.333333	0	1	0.333333	1	0.333333	1	0	1	0.333333	1
341	0	0	1	1	1	0	0	1	0	0	0	1	0	1	0	0	0.666667	0	0.333333	0.333333	0.666667	1	0.666667	0	0	1	0	0	0.333333	0.333333	0	0.333333	1	1	0	0	0.666667	1	0.666667	0.333333	1	0	1	0	0.333333	0.333333	1	0	0.666667
342	0	1	0.333333	0	0.666667	1	0	1	0	0.333333	0.333333	0.666667	0	0	0.333333	1	0	0.333333	0.666667	1	0	0	0.333333	0	1	0.333333	0.333333	1	1	0.666667	0	0.333333	0	0	0.333333	1	0.666667	0.333333	0.666667	0	0.333333	0.333333	0	0	0.333333	0	0.666667	0.333333	0.666667
343	0	0.333333	1	1	0.666667	0.666667	1	1	0	1	0.333333	0	0.333333	0.666667	0.666667	1	1	1	0	1	1	1	0	1	0	0.666667	0.333333	0	0.333333	0	0.666667	0.333333	0.333333	0.666667	0	0	0.333333	1	0.666667	0	0	0	0.666667	0	1	0.666667	1	0	1
344	1	1	0.666667	0.666667	1	0	0.333333	0.666667	0	0	0	0.333333	0	0	0.333333	1	1	0	1	0.666667	0	0.666667	0	1	0.666667	0.333333	0.333333	0.666667	1	0	1	1	0.333333	0	0	0.666667	0	0	0.666667	0.666667	1	0	1	1	0.333333	0	0.333333	1	1
345	1	0	0.666667	0.666667	0.333333	0	0.666667	0	0.666667	1	0	0.666667	0	0.333333	0	0	0.333333	0.666667	0	1	0	0.333333	1	0.333333	0	1	0.333333	0	0	0.333333	1	0	0.666667	1	0.333333	0	0	0	0	0	0.333333	0	1	0	0.666667	0.333333	0.666667	1	1
346	0	0	0.333333	0.333333	0.666667	0	1	1	0	1	0.333333	0	0.333333	0.666667	0.333333	0.333333	0	0.333333	0	0.333333	0.333333	0.333333	0.666667	1	0	0.666667	1	0.666667	1	0	0	0	0	1	0	0.333333	0.666667	0.333333	0	0	0	0.333333	0.666667	0	0	1	0.666667	0.666667	0.333333
347	0.333333	1	0	1	0.333333	1	0.666667	1	0	0	0	0.333333	0.666667	1	0.666667	0	0	1	0.666667	0.333333	1	1	0.333333	0.666667	0.333333	1	0.333333	1	0	0.333333	0.666667	1	0.666667	0.333333	1	0	0.666667	0	0.333333	0	0	0.333333	0.666667	0.333333	0.333333	0.333333	0.666667	0	0.333333
348	0	0	0.333333	0.666667	1	0.333333	0.333333	0	0.666667	1	0.666667	0.333333	0	1	0	0.333333	1	0.333333	0.666667	0	1	1	0.333333	0.333333	1	0	0.333333	0.666667	1	0.666667	0	0	0	0	0.333333	0	0	1	0.333333	0.333333	0.666667	1	1	0	0.666667	0	0.333333	0	1
349	0.333333	0.333333	0.666667	0	0	0.333333	0.666667	1	0	0.666667	1	0	0	0	0.333333	0	1	0	0.666667	0	0.666667	0.333333	1	0	0.666667	0	0	0.333333	0	0.333333	0	0.666667	0	0.666667	0	0.666667	0	0.666667	0	0.333333	0	0.666667	0	1	0.666667	1	0	0.333333	0
350	0	0.333333	0	0	0	0	1	0	0.333333	0	0.666667	0.333333	0	0	0.666667	0.666667	0.333333	1	1	0.666667	0	0	0.333333	1	0.666667	0.333333	0	0.333333	0.666667	0.333333	0.333333	1	1	0.333333	0.666667	0.333333	1	1	0.333333	0.333333	0	0.666667	0	0.333333	0.333333	0.666667	0.333333	0.666667	0.666667
351	1	1	0.333333	0.333333	1	0.333333	1	0.333333	0	0	1	0	0.333333	1	0.333333	0.666667	0	0	0	0	0.333333	0	0	0	0	0.666667	0	1	0.666667	0	0	0.666667	1	0.333333	1	0.666667	0.333333	1	1	0.333333	1	0	0	0.333333	0.666667	1	1	0	1
352	0	1	0.333333	0	0	0.333333	0	1	0.333333	0	1	1	1	0.333333	0.666667	0.666667	1	0	0.333333	1	0	0.666667	0	0	0.666667	0.333333	0	0.333333	0	0.333333	1	0.333333	0.666667	0.333333	1	0	0	0	0.333333	0	1	0.333333	0	1	0.333333	0.333333	0.666667	0	0.666667
353	1	0	0.666667	0.666667	0	0.666667	0	0	0	1	0.333333	0	0.666667	1	1	0	1	0.666667	0.333333	1	0.333333	0	0.333333	1	0.333333	0.333333	0.333333	0	0.333333	0	0	0	1	0	1	0	0	0	0.666667	0.333333	1	0	0	0	0	0.333333	0	0	0
354	0.666667	1	0.666667	0.333333	0	0.666667	0.666667	1	1	0	0.333333	0.666667	0	1	0.333333	1	0.666667	0.333333	1	1	0	0	0	0.666667	1	0.333333	0.666667	1	1	0.666667	1	1	1	1	1	0	1	0	0.666667	0.666667	0	0	0	0	1	1	0.666667	1	1
355	0	0.666667	0.333333	1	0	0	0	0	0.666667	1	0.666667	0.333333	1	0	0	0	0	0	0.333333	0.333333	0	0.333333	1	0	0.333333	1	1	1	0	0	0	1	0.333333	0.333333	0	1	1	1	0	1	0	0.666667	0	0.666667	0	1	1	0.333333	1
356	0	0	0	0.333333	0	0.666667	0.333333	0.333333	0	0.333333	0	0	0	1	0.666667	0.333333	0	1	0	0	0.333333	0.666667	0	0.333333	0	0	0	0.333333	1	0	0	1	1	0.333333	0	1	0.333333	0.666667	0.333333	0	1	1	0.333333	0	0.666667	0.333333	0	0	1
357	0	1	0.333333	0.333333	1	0	0.666667	0.666667	0	0.666667	0.333333	1	1	0.666667	0	0	0.333333	0	1	1	0.333333	0	0	0.666667	0.333333	0	0.666667	0	0	0.333333	0	0	1	0	0.666667	0.666667	0.333333	0	0	0	1	1	0.333333	0	0	0.333333	0	0.333333	1
358	0	1	1	1	0.666667	1	0	0	0	0.666667	0.333333	1	0.333333	0	1	0	0	0	0.666667	0	0	0	1	1	0.333333	1	0.666667	0	0	0	1	1	0.333333	0.666667	0	0	0.333333	0	0.666667	1	0.666667	1	0.333333	1	1	0	0	0	0.333333
359	0	1	1	0.666667	0	0	0	0	0	0.333333	0	0	0.666667	1	0.666667	0.333333	0	0	0.333333	0	0	1	1	0	0	0	0.333333	0	0	1	0.666667	0	0	0	0	1	1	0.666667	0	0.333333	0	0.333333	1	0.333333	0.333333	0.333333	0	0.333333	0
360	0.333333	0	0	0	0.666667	0	0.666667	0	0	0.666667	1	1	0	0	1	0	0	0.666667	0.333333	0.666667	0	0.333333	1	1	0	0	0.333333	1	1	0	0.333333	0.666667	0.333333	0.333333	1	1	0.333333	0.666667	1	0	0	0	0.333333	0	0	0.333333	0.666667	0	0
361	0.333333	0	0.666667	0	1	1	0.666667	1	0	0.333333	0.666667	0	1	1	0.666667	0	1	0.666667	0	0	1	0	0	0	0.333333	0	1	0.333333	0	0	0.666667	1	0.333333	0.333333	0	0	1	1	0	0.333333	1	0	0.333333	0	0.666667	0.333333	0	0.666667	0.333333
362	0.333333	0.333333	1	1	1	0	0.333333	0	1	0.333333	0	0	0.333333	0.666667	0.333333	0	1	1	0	0	0	0	0.666667	0.333333	0.666667	1	1	0	0	0	0.333333	0	0.333333	1	0.666667	1	0	0	0	0.666667	0.666667	1	1	0	1	1	1	0	1
363	0	0	0.333333	0.666667	0.666667	1	0.333333	1	0	0.333333	0.333333	1	0	0	0	0	0.666667	0	0.666667	0.666667	0	0.666667	0	0	0.333333	0.333333	0.666667	0.333333	0.333333	0	0.333333	0.333333	0.666667	0	0	1	0.666667	0.666667	0.333333	0.333333	0	0.666667	1	0.666667	0	0.333333	0.333333	1	0.333333
364	0	0.333333	0.333333	1	1	1	0.333333	0	0.666667	0	0	0.666667	0	1	0.333333	0	0.333333	1	0.333333	1	0.666667	0.333333	0.666667	1	0.333333	0	0	0.666667	0.333333	1	0	0	0.666667	0.333333	0	0	1	1	0.333333	1	0	1	1	1	0.333333	0	0	0.666667	0.333333
365	1	1	0.666667	0.333333	0	0	0	0	0	1	1	0	0.333333	1	1	0	0	1	0.666667	0	0	0	0	1	1	0	0	0	0.666667	0	0	0	0.333333	0	0.333333	0	0.333333	0	0.333333	0.333333	1	0	1	0	0	0.333333	1	0	1
366	1	1	0	0.666667	1	0	0	0	0	0.666667	0	0	0.333333	1	0	0	1	0.666667	0	0	0	1	0.666667	0	1	1	0.666667	0.666667	0	0.333333	0	0	0.333333	1	0	1	1	0	0.333333	0.666667	0.333333	0.666667	0.666667	1	0	1	0.333333	0	1
367	1	0.666667	0.333333	0	0	0	0	0.333333	0	0	0	1	1	0.333333	0.666667	0.333333	1	1	1	0.666667	0.333333	0.666667	1	1	0.666667	0	1	1	1	0.333333	0.666667	0	0.333333	0	0	0.333333	1	0	0.333333	0	1	0	0.333333	0.666667	0	0.666667	0	1	1
368	0.666667	0.333333	0.333333	0.333333	0	0.333333	0	0.666667	0	0.666667	1	1	1	0.333333	0	0.666667	0	1	1	0.666667	0.666667	0.666667	0	0.333333	0.666667	0	1	1	0.666667	0.333333	1	1	1	0	1	0	0.333333	0.666667	0.333333	0.333333	0	0.333333	0	1	0.333333	0.666667	0	0.666667	0
369	0	0.333333	0.333333	0.333333	0	0.333333	0	0	0	0	0	0	1	0.666667	0.666667	0.666667	0	0	0.666667	1	0.333333	0	1	0	1	0.666667	1	1	0	0.333333	0	0	0	0.666667	1	0	0	0	0	0	0	0.666667	0.333333	1	0.333333	0	0.333333	0.333333	0.666667
370	0	0	0	1	1	0.333333	0.666667	1	0	0	0	0.333333	0.333333	1	0	0.666667	0	1	0.666667	1	0	1	0.666667	0	0.666667	0	0.333333	0	1	0.333333	0	0.333333	0.333333	0.666667	1	1	1	0	1	1	0	0	0.333333	1	0.333333	0.333333	1	1	0
371	0	0	0.333333	0.333333	0.666667	0.333333	0	0	0.666667	0	0	0.333333	1	0	0.666667	0.333333	1	0.666667	0	0	0.666667	0	1	0.333333	0.333333	1	1	1	0.333333	0.333333	0.666667	0	0.666667	0	0.666667	0.333333	0.666667	1	0	0	0.666667	0	0	0	0.333333	1	1	0.333333	0
372	1	0	0.333333	0	0.333333	0.333333	0.666667	1	1	1	0	0	1	0.333333	0.333333	0.333333	0	0.333333	0.666667	1	0	0	0	0.666667	1	1	0	0.666667	1	0.333333	1	1	0	0	1	0.333333	0.666667	0.333333	0.333333	0	0.666667	0	1	0.666667	0	0.666667	1	0	0
373	1	0	0.666667	0	0	1	0.666667	0	0.333333	0.666667	0	0	1	0.666667	0.333333	0	0.666667	0	0	0	1	1	1	0	0	0.666667	0.333333	0	1	0.333333	0	0	0.333333	0	0.666667	1	1	0	0.333333	0	0	0.666667	0.666667	0	0	1	0.333333	0.333333	1
374	0	1	0.666667	0.666667	0	0.666667	1	1	0.333333	0	1	0.333333	0.666667	1	0.333333	0.333333	1	0	0	0	1	1	0	0.666667	0.333333	1	0.333333	0.333333	0	0.333333	0	1	0.333333	0.666667	0	1	0.666667	0	0	0.666667	1	0	0	0.666667	1	1	1	0	0.666667
375	0	0	1	1	0	0.333333	0.333333	0.666667	0.333333	0	1	0.333333	0	0.666667	0	1	0.666667	0	1	0.666667	0.333333	1	1	0	0	0	0.333333	0.333333	1	0.333333	0.666667	0.333333	1	1	1	0.333333	0.333333	0.666667	0.333333	0	0	0.333333	0.666667	1	0.666667	1	0	0.333333	0.333333
376	1	0	0.666667	0.333333	1	0	0.666667	1	0	0	0.666667	0	0	0.333333	1	1	0	0.333333	0	0	0.333333	0.666667	0.666667	0.333333	0.333333	0.666667	0	0.666667	0	0.333333	0.666667	1	0	1	1	0.666667	1	0	0.333333	0.666667	1	0	0	0	0	0	0	0.333333	0.333333
377	1	0	0	1	0.666667	1	1	0.333333	0	0	0	0.666667	0.333333	1	0.333333	0	1	1	1	0.666667	1	1	0.666667	1	1	0	0.333333	0	0	0.333333	1	0	0.333333	0.666667	0.333333	0.666667	0.333333	1	0.333333	0	0.666667	0.333333	0.666667	0	1	0.666667	0	0	0.666667
378	0.666667	0	1	1	0	1	0	0.666667	0	0.333333	1	0.333333	0	1	0	0	0.333333	0.666667	0	0.666667	1	0	1	0.333333	1	0	0.333333	0.666667	1	1	0	1	1	1	0	1	0	1	0.333333	0	1	0.333333	0	0	1	0.666667	1	0	0
379	1	0.666667	0	0.666667	1	0	0	0	0.333333	0.333333	1	1	0.666667	1	0.333333	0.333333	0	0	0.333333	0.666667	1	1	0	0.333333	0	0	0	1	0.333333	1	0	0	1	0.333333	0.333333	0.333333	0	0.333333	0.333333	1	0	0.333333	1	0.333333	0	0.666667	0.333333	1	0
380	0	1	0.666667	0.333333	0	0	0.666667	0.333333	1	1	1	1	0.333333	0	0	0.333333	0	1	0.333333	0.666667	0	0.666667	0	0	0.333333	0	0.666667	0	0	0.666667	0.333333	0.333333	0	0.666667	0	1	0.333333	0	0	1	0	1	0.666667	0	0	0.333333	1	0.333333	0.333333
381	0.666667	0.666667	0	0.666667	0.333333	1	0.333333	0	1	0.333333	0.333333	0	1	1	0	0.333333	0	0	0.333333	1	0.333333	1	0.666667	0	0.333333	0	0	0.333333	0	0	0.666667	0.333333	0	1	1	0.666667	0	0.666667	1	0.333333	0	0	1	1	0	1	0.666667	1	0
382	0.666667	0.333333	0.666667	0.666667	0.333333	1	0	0	1	1	1	0	0	1	0.666667	0.333333	0.666667	1	0	1	1	0	0	0	0.666667	1	1	0.333333	1	1	0.333333	0	0	0.333333	0	0.666667	0	0	0.333333	0.666667	0	0	0.333333	1	0	0.333333	0	0	0.666667
383	0	0.333333	0.666667	0.333333	0.666667	1	0.333333	0	0.666667	0.333333	0	0.333333	0.666667	0	0	0	0	0	0	0.333333	1	1	1	0	1	0.666667	1	0.333333	0	1	0	1	0.333333	0	0	0	0.333333	1	0	1	0.666667	0	0.333333	0	0	1	1	0	0
384	0	0	0	0	0	0.333333	0.666667	0.333333	1	0.333333	0	0	0	1	1	0	0	0	0.333333	0.333333	0.333333	1	0	1	0	0.333333	1	0.333333	0	1	0	1	0.333333	0	0	0	0	0	0	0.333333	0	0.666667	0.333333	0	0.333333	0.666667	1	1	0
385	0.333333	0	0.333333	0.333333	0.333333	1	0.333333	1	1	0	0	0.333333	1	0	0	1	0.333333	0.333333	0	0.666667	0.333333	0.666667	0	0	0	0	0.333333	0	0.666667	0.333333	1	0.666667	0	0	0	0	1	0.333333	0	1	1	0	0	1	0.333333	0.333333	0	0.666667	1
386	0	1	1	0.666667	0.333333	1	0.666667	1	0	0	0.666667	0.333333	0	1	0.333333	0	0.333333	0.666667	0	0	0	1	0.666667	0.333333	0	1	1	0	1	0.666667	1	1	0	1	1	0.333333	0	0	0.333333	0	0	1	0	1	0	0	0	0	0.333333
387	0	1	1	0	1	1	0.333333	1	0	0	1	0.666667	0	0.333333	0	0	0.333333	1	1	1	0.333333	0	1	0.333333	0	0.666667	0	0	0	0.333333	0	0	0.333333	1	0.333333	0.666667	0.666667	0.333333	1	0.666667	0.333333	0.333333	0.333333	1	0.333333	1	1	0	0
388	0.666667	1	0.333333	0	0	1	0.333333	1	0	1	0.666667	0	0	0.333333	1	1	1	0.333333	0.333333	1	0	0.666667	0	0	0.666667	0.666667	0.333333	0.333333	0.666667	0	0	1	0	1	0.666667	1	0.666667	0	0.333333	0.666667	0	0.666667	0.333333	0.666667	0	0.666667	0.333333	0	1
389	0.333333	1	1	0	1	0	0.666667	0.666667	1	0	1	0.333333	1	0	0	0.666667	1	0.333333	0	0.666667	0	1	0	0.666667	0.666667	1	0	0.333333	1	0	0.333333	1	0.333333	0.666667	1	1	0	1	0.333333	0.666667	0	1	0	1	1	1	0	1	1
390	0	0	1	1	0	0	0.333333	0.666667	1	0.333333	0.333333	0.333333	0.333333	0.666667	0	0	0.333333	0.666667	0.333333	0	1	0	1	0.333333	1	1	1	0	0	1	0.666667	0.666667	0.333333	1	1	1	0.333333	0	1	0.333333	0	0.333333	1	1	1	0.666667	0.666667	0.333333	0.666667
391	0	1	1	0.333333	0.333333	0	0.333333	0	0.333333	0.333333	1	1	0.333333	0	0	0.333333	1	0.666667	0.333333	1	0	0.333333	0.333333	0	0	0.666667	0	1	0	1	0.666667	0.666667	0.666667	0	0	0	0.333333	0	0	1	0	0.666667	0.333333	0	0.333333	0.666667	0.333333	1	1
392	0.333333	0	0	0	0.666667	0	0	1	1	0	0	0	0.333333	0.333333	0.333333	1	1	1	0	1	0.333333	0.333333	0	0.666667	0	0.666667	0	0.666667	0.666667	1	0	0.666667	0	1	0.666667	0	0	0.333333	1	0.333333	0	0.333333	0	0.666667	0	0.666667	1	0.666667	0
393	0	1	0.333333	0	0.333333	0.666667	0	0	0	0.333333	0	0.666667	1	1	1	0.333333	0	0.666667	0.666667	0.333333	0	0	0	0.666667	0.666667	1	0	1	0	1	0	0.666667	0.333333	0.666667	0.666667	0.333333	1	0	0.666667	0.666667	0	0.666667	0	1	0	0.666667	0.666667	0	0
394	0	0.666667	1	1	1	0	1	1	1	0	0	1	1	0	0.666667	0.333333	0	0.333333	0.333333	0.333333	1	0	0	0	0	0.666667	0.333333	1	0	0.666667	0.333333	0	0	0.333333	1	1	0.333333	1	0	0.333333	0.333333	0.666667	0.333333	0	0	0.666667	0.666667	0.333333	0.333333
395	0.333333	0.333333	0	0.666667	0	0	0.666667	0	1	0.333333	0	0	0	1	0.666667	0	0	1	1	1	0	0	0.666667	1	0	0.333333	0	1	1	0.333333	0	0.333333	0.333333	0.333333	1	0.333333	0.666667	0.333333	0	0.666667	0.666667	1	0	1	1	0.333333	0.333333	0.666667	0
396	1	0.333333	0.333333	1	0	0	1	1	0.333333	0.333333	0.333333	0	0.666667	1	1	0	0.333333	1	0	0	0	0	0.333333	0	0.333333	1	1	0.333333	0.333333	0	0	0	0	1	1	0	0.666667	0.333333	0	0.333333	0.666667	0.333333	0	0.333333	0	0.666667	0	1	0.333333
397	0.666667	0	0	0	0.666667	0.333333	0	0.333333	0.333333	1	0	1	0	0.333333	0.666667	0	0	0	0.333333	0	0.666667	0	0	0.666667	1	0.333333	0.666667	1	0	0	0.333333	0	1	1	0.666667	0	0.666667	0	0	1	0	0.666667	0	0	1	0.666667	0	1	1
398	0	0.333333	1	1	0.333333	0	1	0	0.666667	0.666667	0.333333	0.333333	0	1	0	1	0.666667	1	1	0	0.333333	0	0.333333	0	0	0	0.333333	1	0.333333	1	0	0	0.666667	0	0	1	0.333333	0.333333	0	0.666667	1	1	1	0	0	0	0.333333	0	0.666667
399	1	0.333333	0.333333	1	0.333333	1	1	0	1	1	0	0	1	0	1	1	0.333333	0.333333	1	0	0.333333	1	0.333333	0	0	1	0	0.666667	0.333333	0.666667	0	0	1	0	1	0	1	0.333333	1	0.666667	0	0	1	1	0	1	0.333333	0.333333	1
400	1	0.333333	0.666667	0	0	0.666667	0	0.333333	0.333333	1	0.333333	0.666667	1	0.333333	0.333333	0	0.333333	0.333333	1	0	0.333333	1	0	0.333333	0	0.333333	0.666667	0.666667	0	0	0	0	0	0.333333	0	1	0	0.666667	0.666667	0.333333	1	0.333333	0.333333	1	0.666667	0	1	0	0.666667
401	0.666667	0.333333	0.333333	1	0	0	0.333333	1	0.333333	0.333333	0.666667	0	0.666667	0	0.666667	1	0	0.666667	1	0	0	0	0.333333	0.333333	0	0.666667	0	0	0.666667	0	1	0.333333	0.666667	1	0.666667	0	0	0.666667	0.666667	1	1	1	1	1	0.333333	0.333333	0.333333	0	0.333333
402	0.666667	0.333333	0.666667	1	0.333333	0.333333	0	0.666667	0.333333	0	0.333333	0.666667	0	1	1	0.666667	1	1	1	0	0	1	0	0	0.333333	1	0	1	1	1	1	1	0.666667	0	1	0.333333	0	0.333333	0.333333	1	0.333333	0.333333	1	1	0	0	0.333333	0	1
403	0	0.333333	1	1	0.333333	0	0	0.666667	0.333333	0.333333	1	0	0.666667	1	1	0	1	1	1	0	0	0.666667	0	0	0	0.333333	1	0	1	0	1	0	0	0.666667	0	0	0	1	1	0	0	0	0	0	0.333333	1	0	0	0.666667
404	0	0	0	0	0.666667	0	0	1	1	0.333333	0.333333	0	0.666667	0.333333	0.333333	1	0	0.333333	0.333333	0.333333	1	1	1	1	1	0.333333	0	1	1	0.333333	0.666667	0.333333	1	1	0.666667	0	0.333333	0	0	0	0.333333	0	0.666667	0.333333	0.666667	1	0.333333	1	1
405	0.666667	0.333333	1	1	0.333333	1	0.333333	0.333333	0.333333	1	0.333333	0	0	0	0.666667	0	0	0	0.666667	0.333333	1	0.666667	0	0.666667	1	0	0	0.666667	0	0	0	0.333333	0	0	0	0.666667	0.333333	0	0.666667	0.666667	0	0.666667	0.333333	0	0.333333	0.666667	0	1	0.333333
406	0.666667	0.333333	0.333333	0.666667	0	1	0.666667	0	0.666667	0.333333	1	1	0.333333	0.666667	0	1	0.333333	1	1	1	0	1	0	0.333333	1	0.666667	0	0	0.333333	0.666667	0	0.666667	0.333333	1	0	0	1	0	0.333333	0	0.333333	0	1	0.333333	0	0.333333	0.333333	0.666667	0
407	1	0.666667	0	0	1	1	1	1	1	0	0.333333	0.333333	0.666667	1	1	0.666667	0.333333	1	1	1	1	0	0	0	1	0	0	0.666667	0.333333	0	0	0	1	0	0.333333	0	0	0	1	1	0.333333	0	1	1	0	1	1	0	1
408	0	0	0.333333	1	0.666667	0.333333	0	0	1	1	0.333333	0	1	0	0.666667	0	0.666667	0	0	0.333333	0	0	0.333333	1	0.333333	0	1	1	0	0.666667	1	0.333333	0	0.666667	0	1	0	0.333333	0	1	0.666667	0	0.333333	1	0	0.666667	0	0.666667	1
409	0.666667	0	1	1	0.666667	0.333333	0.333333	0.666667	1	1	0.333333	1	1	1	1	1	0	0	0	1	0	0.666667	0	0.333333	0	0.666667	0	1	0	0	0.666667	0	0.666667	0	1	1	0	0.666667	0	0	0	0.333333	0.333333	0	0.333333	1	0.333333	1	0
410	0	0.333333	0.333333	0	1	0	0	0	1	0	1	0	1	1	0.333333	1	0.666667	0.333333	0.666667	1	0.666667	1	0.666667	0.666667	0	0	0	1	0.666667	0.333333	0.666667	1	0.333333	0	1	0	0	0.333333	0.333333	0	1	1	1	0	0.333333	0.666667	1	0	0
411	1	0.666667	0.333333	0	0	0.333333	0	0	0.333333	0.666667	0	0	0.666667	0.333333	0.666667	1	1	1	1	0	0.333333	0.333333	1	0	0.333333	1	1	1	0	0.333333	0.666667	0	0.333333	0	0.333333	0.333333	0.333333	1	0.333333	0.333333	0	0.666667	0	1	0	0.666667	1	0	1
412	1	1	0.333333	0.666667	1	0.333333	0	0	0	1	0.666667	0	1	1	0.666667	0	0	0.333333	0.333333	0.666667	0.333333	0.333333	1	0	0	0	0	0	0	0.333333	0	1	1	0	1	0	0.333333	0.666667	0.666667	0.333333	1	0	0	0.666667	1	0.666667	1	0.333333	1
413	1	0.666667	0	0	0.333333	1	1	0.333333	0	0.666667	0.333333	0.666667	1	1	0.333333	0	1	0.333333	1	0.666667	0.333333	1	1	0.666667	0.666667	0.333333	0.333333	0.333333	0	0.333333	0	1	0	0	0	0.333333	0.333333	1	0.666667	0	0	1	1	0	0.333333	0.666667	0	1	1
414	1	1	0	0	0	0.666667	0	0	1	1	0.666667	0	0	0	0.666667	0	0.333333	1	1	0	0.666667	0.333333	1	0.333333	1	1	1	0.333333	0.333333	0	1	1	1	0.333333	0.333333	0.333333	0	0	0	0.666667	0.333333	0	0	0	0	0	0	0.666667	0.333333
415	0	1	0.666667	0	0.666667	0.333333	0.333333	1	0.333333	1	0	1	1	0.666667	0.333333	0.666667	0	1	0	1	0.333333	1	0	0.333333	1	1	0	1	0.666667	0.333333	0	0	0.333333	0	0.333333	0.666667	0	0.666667	0.333333	0	0	1	0.333333	0.333333	1	0.666667	0	1	1
416	0	1	0	0	0.666667	0	0	0	0	1	0.666667	0.333333	0	0	0	1	0.666667	0	0.666667	0	0.333333	0.666667	0.333333	0	0	0	0.333333	1	1	0	0	0.333333	1	1	0.666667	0	0	1	0	0.333333	1	0.333333	0.666667	0	0.333333	0	0.666667	0.333333	0.333333
417	0	1	1	1	0	0.666667	0.666667	0	0	0	0	0.333333	0	0	1	0.333333	0.333333	0.666667	1	1	0	0	0.666667	0.666667	0.666667	1	0	0.333333	0.666667	0.333333	0.666667	0	1	1	0.333333	0.333333	0.666667	1	0.666667	0.666667	0	0.333333	1	1	0.333333	1	1	0.333333	0
418	1	0.333333	0	0	0.666667	0.333333	0.666667	1	1	0	1	0.333333	0	0	0.333333	0	1	0	0.333333	1	1	0	1	0.333333	0	0	0	0	0.666667	0.666667	0.333333	0	0	0.666667	1	0	0	0	0	0	0	0	0.666667	0	0	0.666667	1	0.333333	0.666667
419	0	1	1	1	0	0	0.333333	1	0	1	0.333333	1	0	0	1	1	0	0	0.666667	0.333333	0	0.333333	0.333333	0.333333	0.666667	0	1	1	0	0.333333	0.666667	0.666667	0.666667	1	0.666667	1	0	1	1	1	1	1	1	1	0.333333	1	0	0.666667	0
420	0	0	0.666667	0.333333	0	0.333333	0.333333	1	0	1	1	1	0	0	1	0	1	0.333333	0	0.666667	1	0.333333	0	0	0	0.666667	0	0	0.666667	1	1	1	1	0	0	1	0.666667	0.666667	0	0	1	1	0	0.666667	0	1	0.666667	0	1
421	0	0	1	0.333333	0	0	0.333333	0	0	0.333333	1	0.333333	0	0	0	0.333333	0.666667	0	0	0	0	0.333333	0.666667	0	0	0.666667	0	1	1	1	0	1	0.333333	1	1	0.666667	0.333333	0	1	0	0	0	0	0.666667	0.666667	0.333333	0.666667	1	0
422	0	0.666667	1	0.333333	0	0	0.666667	0	0	0.333333	0	0	0.333333	0	1	0	0	1	0	0	0	0.333333	0.333333	0.666667	0	0.333333	0	0	0	0	0.666667	0	0	0	0.666667	0.333333	0	1	1	1	0.666667	0	0.333333	0.333333	0	1	1	1	0
423	0	0	1	0.333333	0.666667	1	1	1	0	1	1	0	0.333333	0	0	0.666667	0.333333	1	0.333333	0	0.666667	0	0.666667	0	0.333333	1	0.333333	0.333333	0.666667	0	0	1	1	0.333333	1	0	0.333333	0	0.666667	1	1	1	1	0.333333	0.333333	0.333333	0	0	1
424	1	0	1	0.666667	1	0	0.333333	0.333333	1	0	0	0	0	0.333333	1	0.333333	0.666667	0	0.666667	0.666667	1	0	0	0	0	0.333333	0	0.333333	0	0	0.333333	0	0.666667	0	1	1	0.333333	0	0	0.333333	0.666667	0.333333	0.333333	0	0	0	1	0.666667	0
425	0.333333	0	0	0	0.333333	0	0.333333	0	0	0	0	0.666667	0.333333	0	0.666667	0	0.666667	0.333333	1	1	0	0	0	1	0.666667	1	0	1	1	0	0.666667	0	0.333333	0.333333	0.333333	1	0.333333	0.666667	0.333333	1	1	0.333333	0.333333	0	0.666667	0.333333	1	0	0
426	0.333333	0.333333	1	1	1	1	1	1	0.666667	0	0	0.333333	0.666667	0	0.333333	0	0	0	1	0.666667	0	0.666667	0.333333	1	0.666667	1	0	1	1	0.666667	1	0.333333	0.333333	0	0.666667	0	0.666667	0	0.333333	0	1	0.333333	0	0	0.666667	0.666667	0	0	0.333333
427	0.333333	0.666667	0.666667	0	0	0	0.333333	0	0	0.333333	0	0.666667	0.333333	0	0.333333	0	0	0	0.333333	0	0.333333	0.333333	0.333333	0.666667	0.333333	0.666667	0.333333	0	0	0	0.333333	0.666667	1	0.333333	0.333333	1	0	1	0.666667	0.333333	0	0.333333	0	1	0.333333	0	1	0.333333	0
428	0	0	0	0.333333	0	0	0	1	0.666667	0	1	0.333333	0	0.666667	0.666667	0.333333	1	0	0.333333	0.666667	0	0.666667	0.666667	1	1	0	1	1	0	0.333333	0	0.666667	1	0	1	1	0.666667	0.333333	0.333333	0	0	0	1	0	0	0.333333	0.333333	0.666667	0
429	0.333333	1	1	0	0.666667	0	1	0	0.333333	0.333333	1	1	0	1	0	1	0.333333	0	0.333333	1	0	0	1	0.333333	0	0.666667	0.333333	0	0.333333	0.666667	1	0	0	1	0.333333	0	0.333333	0.666667	0	1	0.333333	0.666667	1	0	0.666667	0.666667	1	0.333333	0.666667
430	0	0.666667	1	0.333333	0.333333	0	1	1	0	1	1	0.333333	0.333333	0.666667	0.333333	0.666667	1	0	0.333333	0	0.666667	0	0	0.333333	0.666667	0	1	1	0.333333	0	1	1	0.333333	0	0.666667	0.666667	0	0	0	0.333333	0	0.333333	0	0.666667	0	1	1	0.333333	0.666667
431	0.666667	1	0.666667	0	0	1	0	1	0	0	1	0.333333	0.666667	0.333333	0.333333	1	1	0.333333	0.666667	1	0.666667	0	0	0.333333	0.666667	1	0.333333	0.333333	1	0	0	0	1	0.666667	0	0.666667	1	0	0	0	0	0.666667	0.333333	1	1	1	1	0.333333	1
432	0	0	0	0.333333	0	0.333333	0	0	0.666667	0	1	1	0	0.666667	0	1	1	0	1	1	0.666667	0.333333	1	0.333333	0.333333	1	0.666667	0	0	0.333333	0	0	0.333333	0	1	0.333333	0	0	1	0	0.666667	0.333333	0	0	0	0.333333	0	0	1
433	0	0.333333	0.666667	1	0	0.333333	0.666667	1	0	0	0	0	0	0.666667	0	0	0	0.666667	0.333333	1	0	0	0	0	0.333333	0	0.333333	0	0	0	1	0	0.666667	0	0	0	0	0	0.666667	0	0	0.333333	0.333333	0.333333	0	0.666667	1	0.666667	0.333333
434	0	0.666667	0	0.333333	0.666667	1	1	0	0	0	0	0	0.666667	0	0	0.333333	1	0.666667	0	1	0	0	0	0.333333	0.333333	0	0.333333	0.333333	1	1	0	0.333333	0.333333	0.666667	0	1	0.333333	0.333333	0	0	0	0	0.333333	0	0	1	1	1	1
435	1	0	0.666667	0	0.333333	0.666667	1	0	1	0	0	1	0.666667	0	0.333333	1	0.333333	0	1	1	1	1	0	0	0	0	0.333333	0.333333	0	0	1	0	1	1	0	0.333333	0	0	0.666667	1	0.333333	0.666667	1	0.666667	0	0	0.666667	0.333333	1
436	1	0.333333	0	1	0	1	0	0.666667	0.666667	0.333333	0.333333	0	0.666667	0.333333	0	0	0	1	0.666667	0	0	0.333333	0	0.666667	0	0.333333	0	0	0.333333	1	1	0	0.666667	0	0.333333	0.666667	0	0	0	0.666667	0	1	0	0	0.333333	0	0.333333	0	0.666667
437	0.333333	0.666667	1	0	0	0.666667	0.333333	0.666667	0.333333	0	0.333333	0.666667	1	0	0	0	1	0.666667	0.333333	0	1	0.333333	0.333333	0.666667	1	0.666667	0	0	0.666667	0.333333	1	1	0.333333	0.333333	0.666667	0.333333	0	0.333333	0	0	0.666667	0	1	0	0	0	0.333333	1	1
438	0	0.333333	0	0.666667	0.333333	0.666667	1	0	0.333333	0.666667	0	0	0	0.333333	1	0	0	0	0	0.666667	0	0	0.333333	1	0.666667	0	1	0	1	0.666667	0.333333	1	1	1	0.333333	1	1	0	0	0	0.333333	0.666667	0	0.333333	0	0	0.666667	1	0
439	0	0.666667	0.333333	1	0	0	0	0	0	0	0.333333	1	1	0.333333	0	0	0	1	0.666667	0.333333	0	0.666667	0.333333	0.333333	0.666667	0.333333	0	0.666667	0.333333	0.666667	0	0	0.333333	0.666667	0.333333	0.333333	0	1	1	0	0	0	0	0	0.333333	0	0	0	1
440	1	0	0	0	0.333333	0.666667	0.333333	0	1	0.333333	1	1	0	0.333333	0.666667	1	0.333333	0.333333	1	1	0.333333	0.333333	0.666667	0.333333	0.666667	0	0	0	0.666667	0	0.666667	0	0.666667	1	0.333333	1	1	0	0	0	1	1	0	0.333333	0	1	1	1	1
441	0	0	1	0.333333	1	0.666667	0.333333	0	0	0	0	1	0.333333	0.666667	0	0	0.333333	1	0	0.333333	0.666667	0	1	1	0.333333	0	0.666667	1	0.333333	0.666667	0	0.333333	0.333333	1	0	0	0	0	0.333333	0	0.333333	0.666667	0	1	1	0	0.333333	0	1
442	0	0	0.666667	0	0	1	0.333333	0.333333	0	1	0.333333	0.333333	0.666667	0	1	0.666667	0.333333	0.666667	0	1	0.666667	0	0	0	1	0	1	1	0	0.333333	0	0	0.666667	1	1	1	0.666667	0.333333	0.333333	1	0	0.666667	1	0	1	0.666667	1	1	1
443	0.666667	0	0	0	0.333333	0.333333	1	1	1	0	0	1	0.333333	0	1	1	0.333333	0.666667	1	0	0.333333	1	0	1	0	0.666667	0	0	0.333333	0.666667	0	1	1	0	0	1	0	0.666667	0.666667	0	0.333333	1	0	0	1	1	0.333333	0.666667	1
444	0.333333	0.333333	0.666667	0	0	1	1	0	1	0.333333	0.333333	0.666667	0	0.333333	1	0	0.666667	1	1	0	0	1	0.333333	0.666667	0.666667	0.333333	1	1	0.333333	0.333333	1	0.333333	1	0	1	1	0	0.333333	0.333333	1	0.333333	0.333333	1	0.333333	0.333333	1	0.333333	1	1
445	1	0.333333	0.333333	1	0.333333	0.666667	0	1	1	0.666667	1	0.666667	1	0.333333	1	0	0.333333	0.666667	1	0.333333	0.333333	1	0.333333	1	1	0.333333	0.333333	0	0.333333	0.666667	0.333333	0.333333	1	1	0.333333	0.333333	0.666667	1	1	0.666667	0.333333	0.333333	1	0.333333	0.666667	0	0	1	0.333333
446	0	0.666667	1	0	0	0	0	0	1	0.333333	0.333333	1	0	0	0	0	0.333333	0	1	0.333333	0.333333	0	0	0.666667	0.333333	1	1	0	0.333333	0.666667	0	0.333333	1	0	0	0.666667	0	0	0	0	0.333333	0	0	0.333333	1	1	0.666667	0	0
447	1	0.333333	0.666667	0.333333	0	0.333333	0.666667	0.333333	0	1	0.666667	0	0.333333	1	1	0	0	0	0	0	0.666667	1	0	0.666667	0	1	0.333333	0.333333	0.666667	0	0	0.333333	0.333333	0.666667	0	1	1	0.333333	1	0	0	0	0	0.333333	0	0.333333	0	0	1
448	0.666667	1	1	1	0	0	1	0.333333	0.666667	0.333333	0	1	0.333333	1	0.666667	0	0.333333	0.666667	0.333333	0.333333	0.333333	1	0	1	0.666667	0	0.333333	0	0.333333	0.333333	0.666667	0.333333	1	1	0	0.666667	0	0	0.333333	1	0.333333	0.666667	0.333333	0	1	0.333333	1	0.666667	1
449	0	1	1	0.666667	1	1	0	1	0.666667	0.666667	0.333333	0	0	0.333333	1	0	1	0.666667	1	0	1	0.333333	0.666667	1	0.333333	0.333333	1	1	0.333333	0	0	0.333333	0.666667	0	0	0	0.666667	0.333333	0.666667	0	0.666667	0.333333	0.666667	0.333333	0	0	1	1	1
450	1	0	0	0	0.666667	0	1	1	0.666667	0.666667	0.333333	0	0	0	0.666667	0	0.333333	0.666667	1	0	0	0.333333	0	0	0	0.333333	0.666667	0	1	1	1	0.333333	0	0	0.333333	0.666667	0	1	1	0.333333	0	0	1	0	0.333333	0.666667	0	1	0
451	0.666667	1	1	0.666667	0.333333	0.333333	0	0.333333	0	1	1	1	0	1	1	0.333333	0	0	0.666667	0.333333	0.666667	1	0.333333	0.666667	0	0.333333	0.333333	0	0.666667	0.333333	0	1	1	1	0.333333	0.333333	0.666667	0.333333	0	0.666667	0.333333	0.333333	0	1	1	0	0.333333	1	1
452	1	0.666667	0	0	1	1	0	0	1	0.333333	0.666667	0.666667	0.333333	1	1	0.333333	1	1	0.666667	0	0	0	1	1	1	0.333333	1	0.333333	1	0.666667	1	0.666667	0	0	0.333333	0.333333	0	0.666667	1	0	0.666667	0	0.333333	0	0	0.666667	0	1	0.333333
453	0.666667	0.666667	0	0	0	0	1	1	0.333333	0.333333	0.333333	0.666667	1	0	0	1	0	0.333333	1	0.333333	1	0	0.333333	0.666667	1	0.333333	0.333333	1	0.666667	0	0.333333	0	0	1	0.333333	0.666667	1	0	1	1	0	0	0	0.333333	0.666667	1	1	1	1
454	1	0	0.666667	0	0	0.666667	1	0	0	0.666667	1	1	0	0.666667	0.666667	1	0	0	0.333333	0	1	1	0.333333	0.333333	1	0.666667	0	0.333333	0	1	0	1	1	1	0.333333	0.333333	0.666667	0	0	1	0.333333	1	0	1	1	1	0.333333	0.666667	1
455	1	1	1	0	0	1	0.333333	0	1	1	0.333333	0.666667	1	1	1	1	0.333333	0.666667	1	0.666667	0	0	0	0	0.666667	0	0.333333	1	1	0.666667	1	0	0	0.666667	0	1	1	1	1	1	0.333333	0	0.666667	1	0.333333	0.333333	1	1	0
456	1	1	0.666667	1	0.666667	0	0	1	1	1	0	0.333333	0	0.333333	0.666667	0	1	0.333333	0.333333	1	0.666667	0	0.333333	0	0	0.666667	0	0	0.333333	1	0	0.333333	0.333333	0	0.666667	0	0	1	0.666667	0	0.666667	0	0	0.333333	0.333333	0.333333	1	1	0.666667
457	0	0	0.333333	1	1	0	0.666667	0.333333	1	1	0.666667	0	0	0.333333	0	0.333333	0	0	1	0.333333	0.333333	1	0.666667	0.666667	1	0	0.666667	1	0	1	1	0	1	0.333333	0.666667	0	0	1	1	0	0	1	0.666667	0.333333	0.333333	1	0	0	0.666667
458	0	1	1	0	0.333333	1	0	0.333333	0.666667	0	1	1	1	0.333333	0.333333	0.666667	0	0.666667	1	0.333333	0.666667	0	0	1	0.333333	0.333333	0.666667	1	0.666667	0.666667	1	0	1	0	0.333333	0.666667	1	0	0.333333	1	0	0	0.333333	1	1	0.333333	1	1	0
459	1	0	0	1	0.666667	1	0	0.333333	0.666667	1	0.333333	0.333333	0	1	1	1	0	1	0.666667	0.333333	0.666667	1	0	0	0	0.666667	1	0	1	1	0.666667	0.333333	0	0.333333	0	0.666667	0	0.666667	0	0.666667	0.666667	0.666667	0	0.333333	0.666667	1	0	1	0
460	1	0.333333	0.333333	0.666667	0.333333	1	1	0	1	0.333333	0.333333	0.333333	1	0	1	1	1	1	0	0.333333	0.333333	0.666667	0.333333	0.333333	1	0.333333	1	0	1	1	1	1	0.333333	0.333333	0.333333	0.666667	1	1	1	0	0	1	0.333333	0.333333	0.666667	1	0.666667	0.666667	0.333333
461	0	0	0.333333	1	0	0.333333	1	0.333333	1	0.333333	0.666667	1	1	0	0.666667	0	0	0	1	0.333333	1	0.333333	1	1	1	0.333333	0.333333	1	1	1	0.333333	0	0.333333	0.666667	1	1	0	1	1	1	0.333333	0.333333	0.666667	0.333333	1	0.666667	0	1	0.666667
462	0	0	0.333333	1	1	1	1	0.333333	1	1	0	0.333333	0	0	0.666667	0	1	0.666667	0	0	0.333333	1	0.666667	1	0	0.333333	1	1	0	0.666667	1	0.333333	0.333333	0	0.333333	0.666667	1	0	1	0.333333	0.666667	0	0	1	1	0.333333	1	1	0
463	0.666667	0.333333	0.333333	1	1	0.666667	0.333333	0	1	1	1	0.666667	0	0.333333	0.666667	0	0.666667	0.666667	1	0	1	1	1	1	0	0.333333	0.666667	0.333333	0.333333	1	0	0	1	1	0.333333	0.666667	0	0.333333	1	0	0	1	1	0.333333	0.333333	0.666667	0.333333	0.666667	0
464	0.666667	0.666667	1	0	0.333333	1	1	1	0	1	1	1	0	1	0.333333	0.333333	0	0	0	0	0.666667	0	0	0	0.666667	0.333333	0	0.333333	0	0	1	1	1	0.666667	0	0.333333	0	0	0	0.666667	0	0.666667	1	0	1	1	0	0.666667	1
465	0.666667	0.333333	0.333333	1	0.333333	1	1	0	0	0	0	0.666667	0.333333	0.333333	0.666667	0.333333	0.333333	1	1	1	0.666667	1	0.333333	0.333333	1	0.333333	0.666667	0.333333	0	1	1	0.666667	0	0	0.333333	0.333333	1	0.333333	1	0	0.333333	1	1	0.333333	0.333333	0.666667	1	0.333333	0.333333
466	0.333333	1	0.333333	0.333333	0.333333	0.333333	0.666667	0	0	0	0	1	0.666667	0.666667	0	0	1	0.666667	1	0	0.666667	0.666667	1	1	0	0.666667	0	0	0.666667	0.666667	0.333333	0	1	0	0	1	0.333333	0.666667	0.666667	1	0	1	0	1	1	0	0.666667	0	0
467	0	0	1	0	1	1	0.666667	0	1	0.333333	0.666667	0	0	0.333333	1	1	1	1	0	0.333333	0.333333	1	0.333333	1	1	1	1	0.333333	0.333333	1	0	0	1	0	0.333333	0.333333	1	0	1	0.666667	0	1	0.666667	0	0.666667	0	0	0	0.666667
468	0.666667	0	1	0	0.666667	0	0	0.333333	0.333333	1	1	1	0.333333	1	0.333333	0.333333	0	0.666667	0.333333	1	1	0	0	1	1	0	0.666667	0	0	1	1	0.333333	0.666667	0.333333	1	1	0.666667	0.666667	0	0	0.333333	0.666667	0.666667	0	1	0	0.333333	0.333333	0
469	0.666667	0.333333	1	0.333333	0.333333	0.666667	0	0.333333	1	0.666667	0.666667	0	0	0	1	0.666667	0	1	0	0.333333	1	1	0.333333	0.333333	1	1	1	0.333333	1	1	0.666667	0	0.666667	1	0.333333	0.666667	1	1	1	0	0	1	1	0.666667	0	0.333333	1	1	0.333333
470	0.666667	1	1	0.666667	1	0.666667	0.333333	0.333333	0.333333	1	0.333333	0.666667	1	1	0.333333	0.333333	0.333333	0	0.333333	0	0.666667	1	0	1	1	0	0	0	0	0.666667	1	0	0.666667	0.333333	0.333333	1	1	0	0.666667	0.666667	0	0	1	0.333333	1	0	0.666667	1	1
471	0.333333	0.666667	0	0	1	0	0.666667	0	1	0.333333	0.666667	0	0	1	0.666667	0	0.333333	1	1	1	0.333333	0.333333	0.333333	0	0.333333	1	0.666667	0	0	1	0.666667	0	1	0.666667	0.333333	0.333333	0.666667	1	1	1	1	1	0	0	0.666667	1	0.333333	0.333333	0.666667
472	0	0	0.666667	0	0.666667	1	1	1	0.666667	1	0	1	0.333333	1	1	1	0.333333	0.333333	1	0	0.666667	0	0	0.333333	1	1	0.333333	0.333333	1	0.666667	0	0.666667	0	0.333333	0	1	0	1	0.333333	0.333333	0	0.333333	1	0	0.666667	0	0	1	0.666667
473	1	0	0.333333	0.666667	0	0.333333	1	0	1	1	1	0.333333	0.333333	0	0	0.666667	0	0.333333	1	0.333333	1	1	0	0.666667	0	0	0.333333	1	1	0.333333	0.333333	1	1	1	0	0.333333	1	0.666667	0.333333	1	0.333333	1	1	0.333333	0.666667	1	1	0.666667	0.333333
474	0	0	0	0	0	1	0.333333	0.333333	0.333333	0	0.666667	0	0	0.333333	0.666667	0	0.666667	1	0	0	0	0.666667	1	1	1	0	1	1	0	1	0.666667	0	0.666667	0	0	0	0	0.333333	0.333333	1	1	0.666667	1	0.333333	0	0	1	0.333333	0.333333
475	1	1	0.333333	0.333333	0	0	1	0	0.666667	1	0.333333	1	1	0	0.666667	0	0	0.333333	1	1	1	0.666667	0.333333	0.666667	0	0	0.333333	1	0	0	0	0.333333	1	0	0.333333	0.666667	1	0.333333	0	1	0.333333	0.333333	0	1	1	1	0	0	0
476	0	0	0	1	0.333333	1	0	0.333333	0.333333	0.666667	0.333333	0	0.666667	0.333333	0.333333	0.666667	0	1	0.333333	0	0	0	0	0	0.666667	0.333333	0.666667	0.333333	0.666667	1	1	0.333333	0	1	0	0	0.333333	0	1	1	0	0	0	0	0.333333	0.666667	1	1	1
477	1	1	1	0	0	0	1	0.333333	0.666667	0.666667	0.333333	0.333333	0	0.333333	0.666667	0.333333	0.333333	0	0	1	1	0	0	1	0.666667	0.333333	0.333333	0.666667	0	0	0	0.333333	1	0.333333	0.333333	0.666667	0	0.333333	0	0	0.333333	0.333333	1	0.333333	1	0	0.333333	0.666667	1
478	0.666667	0	0	0	0.333333	1	0	0.333333	1	0	0	0.333333	0.666667	0.333333	0.666667	0.333333	0.333333	1	0	0.333333	0.333333	0.666667	0.333333	0	1	0.333333	0.666667	0.333333	0	1	1	1	0.666667	0	1	0.666667	0	0.333333	0.666667	0.333333	1	0.333333	0.333333	0.333333	0	0.666667	1	0.666667	0
479	0.666667	0.333333	1	0	0	0.333333	1	0.333333	0.333333	0	0.666667	0	1	0.333333	0.333333	1	0.333333	0.333333	0	0.333333	0.333333	1	0	0.333333	1	0.333333	0.333333	1	1	1	0	0.333333	0.333333	1	0	0	0	0.333333	0.333333	1	1	1	0	0.333333	0.666667	0.333333	0.333333	1	0
480	0	0.333333	1	0	0	1	0.333333	0.333333	0.666667	1	0	0.666667	1	0	0.333333	0.666667	1	1	0.666667	0.333333	0.333333	1	0	0	0	0	0.666667	0.333333	1	1	0.666667	0	0.666667	0	0	0.333333	1	0.333333	0	0.333333	1	1	0	0.333333	0.333333	1	1	0.666667	0
481	1	0.333333	0.333333	0	1	1	0.666667	0	0	0.666667	0.333333	0	0.666667	0	0.333333	1	1	1	0	0	0.666667	0	0.666667	0.666667	0	0	0.333333	0.666667	0.333333	1	1	0.333333	0	0.666667	0.333333	0.333333	0.666667	0.666667	0	1	0	1	0.333333	0	0.666667	0	0	0	0.666667
482	1	0	0.333333	0.666667	0	1	0.333333	0	0	0	0.333333	0	0	0	0	1	0	0	0.666667	0	0.333333	0	0.666667	0.666667	1	0	1	1	0.333333	1	1	0	0	1	0.333333	1	0	0	0.666667	1	0.333333	1	1	0	0.333333	0	0	0	0.666667
483	0	0	0	0.666667	0	1	0.333333	0	1	1	0	0	0	1	0.666667	1	0.666667	0	0.666667	0	1	1	0.333333	0	0.666667	0.333333	0	1	0	1	0.333333	0.333333	0	1	0.333333	0.666667	0	0	0	0	0.333333	0	1	0.333333	0.333333	1	0	0.333333	1
484	0.333333	1	0	0	0.333333	0.333333	0.333333	0	0.333333	0.333333	1	1	1	0.333333	1	1	1	0	1	1	0.333333	0	1	0	0.333333	0.666667	0.666667	0.666667	0	1	0.333333	0	1	0.333333	1	0	0.333333	0	0	0	1	1	0	1	1	0	0	0	0
485	1	0	1	0.666667	0.333333	0.666667	0.333333	1	0.666667	0	0.333333	1	0.333333	0	0.666667	0	0	1	0.666667	0.666667	1	0.666667	0	0.666667	0	0.666667	1	1	0	0.666667	0	0	0	0.666667	0	0.666667	1	1	0	0	0.333333	0	0.333333	1	0.333333	0.666667	1	1	0.333333
486	0	1	0.666667	0.333333	0.333333	1	1	0.666667	0.333333	0.333333	0.333333	1	1	0	0.666667	0	0	0	0	0.333333	0.333333	0	0	1	1	0	1	1	0.666667	0.333333	0.666667	0.666667	1	1	1	0	0.333333	0	1	0.333333	0.333333	0	0.333333	1	1	0.333333	0	1	0.333333
487	0	0	1	1	0	0.666667	0.333333	0.666667	1	0	0	0	0.333333	0	0	0.333333	0	0	1	0	1	0	0	0	0	0	0	0.333333	1	1	0.333333	0	0	1	1	0	0	0.333333	0	1	1	0.333333	0	0.333333	0.333333	1	0	1	0.333333
488	0	1	1	0.333333	0.666667	1	1	0	1	0.333333	0.666667	0.666667	1	0.666667	0	0.666667	0	1	0.666667	1	1	0	0	0	1	0.666667	0	0.333333	0	0.666667	0	1	1	0.666667	0	0	0	0.666667	0	1	1	0.333333	1	1	1	1	0	1	0.333333
489	0.666667	1	0	0	0.333333	0	0.333333	0	0	1	1	0.333333	0.333333	0.666667	0.333333	0	0.666667	0.333333	0.666667	0.666667	0.333333	0.333333	0	1	0	0	0.666667	0	0.666667	1	0	1	0.666667	0	0	0	1	1	1	0.333333	0	0	0	0	1	0	1	0.333333	1
490	0.333333	0	0	0.666667	0	0	0.333333	0	0	1	1	1	0.333333	0	0	1	1	0	0.333333	0	1	1	0	1	0.333333	1	1	0.333333	0	0.666667	0.333333	0.333333	1	0	0.333333	0	0.666667	0	0	0.666667	1	0	1	1	0.666667	0.333333	1	1	0.333333
491	0.333333	0	0	0.333333	1	0	1	0.666667	1	1	1	1	0.333333	0	0.666667	0	0.666667	0	0	0.666667	1	0	0	0.333333	0	0.666667	0	1	0.666667	0	0.333333	0.333333	0	0.333333	0	0	0	1	0.666667	0	0.666667	0.333333	1	1	0.333333	0	0.666667	1	1
492	0.333333	0	0	1	1	0.333333	0.666667	0.666667	1	1	1	0.666667	1	1	1	0.333333	0	0	0	0.333333	1	0	1	1	0.333333	0.333333	0.666667	1	0	1	0	0.333333	0.666667	0	0.666667	1	0.333333	0	1	1	1	0	0.333333	0	0	0	0.333333	1	0.333333
493	0.333333	0	0	0	0	0	1	0.333333	0.333333	1	0.666667	0	0.333333	1	1	0.666667	0.666667	0.333333	0.333333	0	0.666667	0	0.333333	0	0	1	0	0.333333	0.666667	0	0.666667	1	0	0	0	1	0.333333	0	0	0	0	1	0.333333	0	1	0	0.333333	0	0
494	0	0.666667	0	1	1	0.666667	1	0	1	0	0	0.666667	0	0.666667	0.333333	0	0.333333	1	1	0.666667	1	0.333333	0.333333	0	0.333333	0	1	0.333333	1	1	1	0	1	1	0	0.666667	0	0	0.666667	0.333333	0.333333	0	0.333333	0	1	0.333333	1	0	0.333333
495	1	1	0.666667	0	0	0.666667	0.666667	0	0	1	1	0.666667	0	0	1	0.333333	1	0	0.333333	1	1	0.333333	0	0	0	1	1	0.333333	0	0	1	1	0	0.333333	0.666667	0.666667	0.333333	0	0	0.333333	0	1	0.333333	1	1	0	0	0	0.333333
496	0.333333	0	0.666667	0.333333	0.333333	1	1	1	0.666667	0	0.666667	1	1	1	0.666667	1	0	1	0	0.666667	0.333333	0.333333	0	1	0	0	0	0.333333	0.333333	0	0	0	0.666667	0	1	0.666667	1	0.666667	0	0.333333	1	0	0	1	1	0	0	0	0.333333
497	0	0	0	0.333333	0.666667	0	0.333333	0.333333	0.666667	0.333333	0	1	0	0	0	0	1	0.666667	0	1	1	1	1	1	0.333333	0	1	0	0	0.666667	0	0	0.333333	0.666667	0	0.666667	0	0.666667	0	1	0	1	0	0.333333	0	0.333333	0.333333	0.666667	0
498	0.333333	0	0.666667	0.666667	1	0	1	0	0.666667	0	0	0.666667	0	0	0	0	0.666667	0.333333	1	1	0	0.333333	0	0	0.666667	0	0	0.666667	0.666667	0.333333	0.333333	1	0.333333	1	1	0.333333	1	0	1	0.666667	0.666667	0.666667	0.333333	0.333333	1	1	0.333333	0.333333	0
499	0.333333	0.666667	0.666667	0	0	0.666667	0	0.333333	0	0.666667	1	1	0	1	0.333333	0	0	0	0	0	0.333333	0	1	0	0.333333	1	0.666667	1	1	1	0	0.333333	0	0.666667	0	0.666667	0	0	0	1	1	0	1	0	1	1	0	0.666667	0
500	0.333333	0.666667	0	1	0	1	0.333333	0.666667	0.666667	0.333333	0.333333	1	0	1	1	0	1	1	0	0	0	0	0	0.333333	1	1	1	0.333333	0.666667	0	0	0.333333	0.333333	0.666667	0.333333	1	0.666667	0.333333	0.333333	1	0.666667	0	1	0.333333	0.666667	0.333333	0	1	1
501	0	0	0	0	1	1	0	0	0	0.666667	0.333333	0	0	0	0	0	1	1	0.333333	0	0	1	0.333333	0	0	0.333333	0	1	0	0.333333	0.666667	0	0.666667	0.333333	1	1	0	0.333333	0	0.666667	0	1	1	0.333333	0	1	0	1	0.333333
502	0.666667	0	0.333333	0.666667	0	0.666667	1	1	1	0.666667	0.333333	0	0.666667	0.333333	0.666667	0	0	1	0.666667	0.333333	0.333333	0.666667	0.333333	0.666667	1	0	1	1	0	0.666667	0	0	0	0.333333	0	1	0.333333	1	0.333333	0.333333	0	0.666667	1	0	1	0.666667	0	0.666667	0
503	0.333333	0.333333	0	0	0.333333	0	1	0.333333	0	0.666667	0.666667	1	0.666667	0	0	0.666667	0.333333	0	0	1	0	1	0.333333	1	0	0	1	0	0.333333	1	0	0	1	0.333333	0.666667	1	1	0.333333	0	1	0	0	0	1	0.666667	0	0	0.666667	0
504	0	0	1	0.666667	0	0	0	0.666667	1	1	0	0.333333	1	0	1	0.666667	0	0	0	0.333333	0.666667	0.333333	0	0.333333	0	0.666667	0	0	0	0	0	0.333333	0	0	1	1	0	0.333333	0	1	0.333333	0	1	0.666667	1	0	0	0	0.666667
505	1	1	0	0.666667	0.666667	0	0	0.333333	0	0	1	0	1	0	0	0.666667	0.333333	0	0	0	0.333333	1	1	1	0.666667	0	0.666667	0	0.333333	0.333333	0.666667	0.333333	1	0	0.333333	0	0.333333	1	1	1	1	1	1	0	0	0.666667	0	0.666667	1
506	0	0	0.666667	1	0	0.333333	1	1	0	1	0	0	0.333333	1	0	0.666667	0.333333	1	0	1	1	0.333333	0.666667	0	0.666667	0	0.666667	1	0	0	0.333333	0.333333	1	1	0.333333	0	0.666667	0.333333	0.666667	0	1	0.666667	0	0	0	0.333333	1	1	0.666667
507	0.666667	0	0	0.333333	0.333333	0.333333	0	0.333333	0	0.666667	0	0.666667	0	0	0.333333	0	0.666667	1	1	0.333333	0	0.333333	0	1	0	1	1	0.666667	0	0	0	0	0	0	0.333333	0.333333	0	0.666667	1	1	0.333333	0	0	0.666667	0.333333	0.666667	1	0	1
508	1	0.333333	0	0.333333	1	0	0.666667	0.333333	0	0.666667	0.333333	0.666667	1	0	0	0	0	0.666667	0	0	0	0	0	0.666667	0	1	1	1	0.666667	0	0.666667	1	1	0.333333	1	0	1	0.333333	0	0.666667	0.333333	0	0	1	1	0	1	0.666667	0
509	0.666667	1	0	0.666667	1	0	1	0	1	1	0	0	0	1	0.666667	0	0.333333	0.333333	1	0.333333	1	0	0	0	1	0.333333	0.666667	1	0.333333	0	1	0	0	0.666667	0.333333	1	0.666667	0	0	0	0	1	1	0.666667	0	0	0.333333	0	0
510	0	1	0.333333	0.666667	1	0	0.666667	0	0.666667	0	1	0	1	0	1	0	0	0.333333	0	0.333333	0.333333	1	1	0	1	0.333333	0.333333	0.666667	0.333333	0	0.666667	1	1	1	0.333333	0	0.666667	0.333333	0.333333	1	0.666667	0	0.333333	0.666667	0	0	0	0.666667	1
511	1	0.333333	0.333333	0.333333	1	1	0	0.666667	0	0	1	1	0.666667	0.333333	0	0	1	1	0.666667	0	0.666667	0	0.666667	0	0.666667	0.666667	0.666667	0	1	1	0	0.333333	0.666667	0	0.666667	0	0	0.666667	1	0.333333	0	1	1	0.333333	0.333333	1	0	0	0
512	1	0.666667	0.666667	0.333333	1	1	0	0	1	0	0.333333	0	1	0.333333	0.333333	0	0.666667	0.333333	0.666667	0	1	0	0	0	0	0	0	0	0.333333	0	0	0.333333	0	1	0.333333	1	1	1	1	0.333333	0	0	0	0	0	0	1	0.666667	0
513	0.333333	0	1	0	0	0	0.333333	0	0	0	0	0.333333	1	0.333333	1	0.666667	0	0.666667	1	0.333333	0.666667	1	1	0.666667	1	0	1	1	1	0.666667	1	1	1	0.333333	0.333333	0	0.666667	1	1	0.666667	0.333333	1	0	0.333333	0.666667	0	0.666667	0	0.333333
514	1	0.666667	0.666667	0	0.333333	0	0.333333	0.333333	0.666667	1	0	0	0.666667	0.666667	0.666667	1	0	0.333333	0	0	1	1	0.333333	0.333333	0.666667	0.333333	0	1	0	1	1	0.333333	1	0	0	0.333333	0	0.333333	1	0	0.333333	0.666667	1	0.333333	0	0	0.666667	0.666667	0
515	1	0	0	0.666667	0.333333	0	1	1	1	0	0.333333	1	0.333333	0	0.333333	0	0	1	0	0.333333	1	0.666667	0.333333	0	0	0	1	0.666667	0	0.666667	1	0	0.666667	0	0.666667	0	1	0	0.333333	0	0.333333	0	1	0.333333	0.666667	0.333333	1	0	0.666667
516	1	0	0	0	0.666667	0	0	0.333333	0	1	0.333333	1	0	0.333333	1	0	1	1	0	0.333333	0.333333	0.666667	0.333333	0	1	1	1	1	0	0.666667	0	0	1	0.333333	0.666667	0.333333	1	0.333333	0	0.666667	0	0.333333	0	1	0	1	0	0.333333	0
517	1	0.333333	0	0	0.333333	0.666667	1	0	0.666667	0.333333	0	0	0.666667	1	0	1	0.333333	1	1	0	0	0.333333	0	0	1	0.333333	1	0	0	0	0	0	0.666667	0	0	0.666667	1	0	0	0.333333	1	0.666667	0	0.333333	0	0.666667	0.666667	0.666667	0
518	0.333333	0	0.333333	0	0.333333	0	0	0.666667	1	0	0	0	0.666667	0.333333	0.666667	1	0	0	0	0.333333	1	1	0	0	0.666667	0.333333	0.666667	1	0	0.333333	1	1	1	0	1	0.666667	1	0	1	0	0	0	1	0	0	0.666667	0.333333	0	0
519	0.333333	0	0	1	0.333333	0	0	0	0	0	0	1	0	0	0	0.666667	0.333333	0.666667	0	0	0	0	0.333333	1	0.666667	0.333333	0	1	0	0	0.333333	0	1	0.333333	0	0.333333	1	0	0.666667	1	0	0	0	0	0.666667	0	0.333333	1	1
520	1	0.333333	0.333333	0.666667	0	0.666667	0.333333	0	1	0.666667	0	1	0.333333	1	0	0.666667	0.333333	0	0.666667	1	1	1	0	0.666667	0.333333	0	0.333333	1	0.666667	0	0	1	0.666667	0	0	0.333333	1	0	1	0	0	0.333333	0	0	0	1	0	1	0.666667
521	0	0	0.666667	0.333333	0	1	1	0.333333	0.333333	0.666667	0.333333	0	1	1	0.666667	1	0.333333	1	0	0.333333	0.666667	1	0	0.333333	0	0.333333	0.333333	0.333333	1	0.666667	0.333333	0.666667	0	1	0.333333	0.666667	0	0	0	0	0	0.666667	1	0	0	1	1	1	0.666667
522	0	0.333333	0.333333	0.666667	0	0	0.333333	0	0	0	1	1	0	0	0	0	0.333333	0.666667	1	0	0	0	0	0.666667	0.333333	0	0.666667	0.666667	0	0	0.666667	0.666667	1	1	0.333333	0.666667	0	0	0	0	0.333333	0.333333	1	0.333333	0.333333	0.666667	0.333333	0.666667	0
523	1	0.333333	1	1	0	0.666667	0	0.333333	0	1	0	0.666667	0	0	0	0.666667	0	0	0.666667	0.333333	1	1	0.333333	0	0	0	0	1	0	0.333333	1	0	1	1	1	0	1	0	0.333333	0.333333	0.666667	0	0	0.333333	0.666667	0.333333	0.333333	0	0
524	0.666667	0.333333	0	0.666667	1	1	0	0	1	0.666667	0	1	0	1	1	0	0.666667	0	0	0.333333	0.333333	0.666667	0	0.666667	1	0.333333	0	1	0.333333	0	1	0.333333	0	0.666667	1	0.333333	0.333333	1	1	0	0.666667	0	0.666667	0.333333	0.333333	1	1	0	1
525	0	0.666667	0.666667	0.333333	0	1	0	0.333333	0.333333	0.666667	0	1	1	0.333333	0	1	0	0	0	0	0.666667	0.333333	0.333333	0	0.666667	0	0.666667	1	0	0	0	0	0.666667	0.333333	1	1	1	1	0	1	0.333333	0.333333	1	0.333333	0.666667	0.666667	1	1	1
526	1	0.333333	0	0	0.333333	1	1	0	1	0	0.666667	0.333333	0.333333	0	0	0.333333	0	0	1	0	0	1	0.666667	0.666667	0.333333	0.333333	0	1	1	0.666667	0	0	0	0	0	1	0	0.666667	1	0	0.333333	1	0	0	1	0.333333	0	0.666667	0
527	0	1	0.333333	1	0.666667	0.666667	1	0	1	0.333333	0.666667	0.333333	1	0.333333	0.333333	1	0	0.666667	0	0	0.666667	0.333333	0	1	0	0.666667	0.333333	0.666667	0.666667	0.333333	1	0	0	0	0.333333	0	1	0	0.666667	0.333333	0.333333	0	1	0	0	0	0	0	0.666667
528	0	0	0.666667	0.333333	1	1	0	0.333333	0	0.333333	0.333333	0	1	1	0	1	0.333333	1	0.666667	0	0	0.666667	0.333333	0.666667	1	0.666667	0	0	0	1	0	0.666667	1	0	0.333333	0.666667	1	1	0.333333	1	0	0.333333	0.666667	0.333333	0	0.333333	1	1	0.333333
529	0.333333	1	1	1	0.333333	0	0.666667	0.333333	0.666667	0	1	0	1	0.666667	0	0.666667	0	0.666667	0	0.333333	0	0.666667	1	0	0.666667	1	1	1	0	0	0.333333	0.666667	0.666667	0	1	0	0.666667	0	0	1	0.666667	0.666667	0	0.333333	0.666667	1	1	1	1
530	0.666667	0	1	0.333333	0.333333	0	0.333333	0.333333	0	0.666667	0.333333	0.333333	0.666667	1	1	0	0.666667	0	0.666667	0.666667	0.666667	1	0	0	0.666667	0.333333	0	0	0	0	0	0.333333	0.333333	1	0.666667	0	0.666667	0.333333	0	0.333333	0.333333	1	1	0	1	1	0	1	0.333333
531	0.666667	0	0	0.333333	0.333333	0	1	1	0	1	1	0	0.666667	0	0.333333	1	1	1	1	1	0	0.666667	0.333333	0	0.666667	1	0	0	0	0.333333	0.333333	0	0.333333	0.333333	0.666667	0	0	0.666667	0.666667	0	0	1	0.333333	0.333333	0.666667	1	1	0	0.666667
532	0	0	0.333333	1	1	1	0.333333	0.666667	0	1	1	0.666667	1	0	1	0.666667	0	0.666667	1	0.333333	0.333333	0.666667	0.333333	0	0	0	0	0	0.333333	1	0	0.333333	1	1	0.333333	0.666667	1	0.666667	0	0.333333	0.666667	0	1	0.333333	0	0.333333	1	0	0.666667
533	0	0.666667	1	1	0.333333	0	1	0	0	1	0.333333	0.333333	0	0	1	0.333333	0	0.333333	1	0	0	0	0.666667	1	1	0.333333	0	0	0.333333	0	0.333333	0	1	0.333333	1	1	1	0	1	0	1	0	1	0.666667	0	1	0.666667	0	0
534	0	1	0	0.666667	0.333333	0.666667	0	0.666667	0	0.666667	1	0.666667	0	0.333333	0.666667	0.333333	0	0	0	0.666667	0	0	0	1	1	0	0	0	1	0	0.666667	1	1	0.333333	0	0	1	0.333333	0	0.666667	0	0.333333	1	0.333333	1	1	0.333333	0	0
535	0.333333	1	0	1	1	1	0	0	0	1	0.333333	0.333333	0.666667	0.666667	0.333333	1	1	1	1	0	0.333333	0.666667	0	0	0.666667	0	1	0.333333	0	1	0	0	1	0	0.333333	0.333333	1	0.666667	0	1	0	0	0.666667	0.333333	0.333333	0.666667	0.333333	0	0.666667
536	0.333333	0.333333	1	0	0	0	0	0.333333	0	0.666667	0.333333	0.666667	0.333333	0.666667	0.333333	1	0.333333	1	1	0.333333	0	1	0	0	1	0	0.666667	1	0.333333	0.333333	1	1	0	1	0.333333	0	1	0.666667	0	1	0	0	0.333333	0	0.666667	0	1	1	0.333333
537	0.333333	1	0	1	0.666667	0	1	0.333333	0	1	1	0	1	1	0.666667	0	0	0.666667	0	0.666667	1	0	0.333333	0	1	0.333333	0.666667	1	1	1	0.666667	0	0.666667	1	0	0	0	0	0	0.333333	0.333333	1	1	0.333333	0	0.333333	0	0	0
538	0	0.666667	0	0.666667	1	0	1	0	0	0	0.333333	0	0	1	0	1	0.666667	0	0	0.333333	0.666667	0.333333	0	0.666667	0	0.333333	0	0	1	0	0.666667	0.666667	0.333333	0	1	1	1	0.333333	0	0	0.666667	0.666667	0	0	0	0	0.333333	0	0.333333
539	0	1	1	0.666667	0	1	0.666667	0	0.666667	0	0.333333	0	1	1	1	0	1	0.666667	0.333333	0.666667	0.666667	0	1	0	1	0	0.666667	1	0	0	0.666667	0.333333	0.666667	0	0.333333	1	0	0	1	0.333333	0.666667	0	0	1	0.666667	0	1	1	1
540	1	0	0.333333	0	0	0.666667	0	0	0	0	0	1	1	0	1	1	1	0	0.666667	0	1	0.333333	0	0.666667	0	0.666667	0	0	0.333333	0.666667	0.333333	0.666667	0.333333	1	0.666667	0.666667	0	0.333333	0.333333	0.666667	0	0	1	0.666667	0	1	1	0	0.666667
541	0	1	1	0.333333	0	0	0.333333	0.666667	0.666667	1	0	0	0.666667	0.333333	0.333333	0	0.666667	0	0	1	1	1	0	1	1	0.333333	0	1	0	0.333333	0	0.666667	1	0.333333	0.666667	1	0	0.333333	1	1	0	0	0	0	0	1	0.333333	0.333333	0.666667
542	0	0.666667	0	0.666667	0	0	0.666667	0.333333	0.666667	0.666667	1	0	1	0	0.333333	0	1	0	1	0	1	0.666667	0.333333	0.333333	0.666667	0	0	1	0.333333	0	0.333333	1	1	0.333333	1	0.333333	0.333333	0	1	1	1	0	1	1	0.666667	0	0.333333	0.666667	0
543	1	0	0	0.666667	0	0	0.666667	0	0	1	0	0	0.666667	0	0	0.333333	1	1	1	0.333333	1	0	0.666667	0.333333	0.666667	1	1	1	0	0	0	1	0	0.666667	0	0.333333	0	0	0.333333	0.666667	0.333333	0.333333	0	0.333333	0	0	0	1	0.333333
544	0.666667	0.333333	0	0	0	1	0.333333	0.666667	0	0	0.333333	0	0.666667	0.333333	1	1	0	1	0.333333	0.666667	0.666667	0	0	0	1	0.333333	1	0	1	1	1	0	0	0.666667	0.333333	0	1	0	0.333333	0	1	0	1	0	0.666667	0.333333	1	0.666667	0
545	1	0.666667	0.666667	1	0	1	0	0.333333	0	0	0	0	0.666667	1	1	0	0	1	0.333333	0.333333	1	1	1	1	1	0	0.333333	0	0.666667	0.333333	1	0.333333	0	0	1	0	1	0	0	0	0	0.666667	1	1	0.666667	1	0.333333	0	0
546	0.333333	0	0	0.666667	0.333333	0.666667	0	1	1	0	0	0	1	1	1	1	0.333333	1	1	0.333333	0	0	0.333333	1	0	0	0.333333	0	0	0.333333	1	0.333333	0.666667	1	0.333333	0	0.666667	0.333333	0	1	0	1	1	0.333333	0	1	0	0	0
547	0	0.333333	1	0	0.666667	1	0.333333	1	0	0.666667	0.666667	0	0	0	1	0.333333	0.333333	0	1	0	1	0.666667	0.666667	0.666667	1	0	1	0.333333	0.666667	0	0	1	0	0.666667	0	0.666667	0	1	0.666667	0	0.333333	0.333333	1	0	0.666667	0.333333	0.666667	0	0
548	1	0	1	1	0.333333	0.666667	1	1	0	1	0.333333	0	1	0.333333	0.666667	0.333333	0.333333	0.333333	1	0	1	0.666667	1	1	0	1	0	1	1	0.333333	0.333333	1	0	0.666667	0	0.666667	1	0.333333	0.333333	0.666667	0.333333	0	1	1	0.666667	1	0	0	1
549	1	0	0	1	1	0	0.666667	1	1	0	0.666667	0	0	0.333333	0.333333	0.666667	1	1	1	0.333333	0	1	0	1	0.666667	0	0	0	0	0.666667	0.333333	0	0	0	0.333333	0	0	1	1	0.333333	1	1	0	1	1	1	0	0	0
550	1	0	1	0	0.333333	0.333333	0.666667	0.333333	0.333333	1	0.333333	1	0.333333	0	0	1	0	0	0.666667	0	0	0.666667	1	1	1	0	0	0	0.333333	0.333333	0	0.333333	0	1	1	1	0.666667	0.666667	0	0	0.333333	0	0.333333	0.333333	0.666667	1	0.333333	0	0.333333
551	0.333333	1	0	1	1	0	0.666667	0.333333	0	1	0.666667	1	0	0.333333	0	0	0	0.666667	0	0.333333	0.333333	0	0.666667	0.333333	1	0	0	0	0.333333	0.666667	0	0.666667	1	1	1	1	0	0	1	0.666667	0.333333	0.333333	0.333333	0.333333	1	0	0	0.666667	1
552	1	0	0	0.666667	0	0	0.666667	0	0.333333	0	0.666667	0	1	0.666667	0	0.666667	1	0.666667	0	0	1	1	1	0	1	1	0.666667	1	0	1	0.666667	0.333333	0.333333	0.666667	0.666667	0	0	0	0.333333	0	0.333333	0.333333	1	0.333333	1	1	0	0	0.666667
553	0	0	0	0.666667	0	1	1	0.333333	0.666667	0	0.666667	0.666667	1	0.666667	0	0.333333	0.333333	1	0	1	0.666667	0.333333	0	1	0.333333	0	0.666667	1	0.333333	0	1	1	0.666667	0	0.333333	0.333333	1	0.333333	0.333333	0.333333	0.666667	0.333333	1	0.333333	1	1	0	0	0
554	0.333333	0.666667	0	0	0	0	0.666667	0.666667	0.666667	0	0.333333	0.666667	0	1	0	1	0.666667	1	0	0	0.333333	1	0.333333	0	1	0.333333	1	1	0	0.666667	0.666667	0.333333	0	0	0.333333	1	1	0.333333	0.333333	1	0.666667	0	1	1	0	0.666667	1	0	1
555	0	0.333333	0	0.666667	0	0.666667	0	0.666667	0	0	0	0	1	0.333333	0.666667	0.333333	1	1	0	0.333333	0	1	1	1	0.666667	0.666667	0.666667	0.333333	1	1	0	0.666667	0.666667	0.333333	0	0	0	0.333333	0.666667	0.333333	1	1	1	0	0.333333	0	0.333333	0	1
556	0.666667	1	1	1	0.333333	0	1	0.333333	1	0	0.666667	1	0.333333	0.666667	0.666667	1	0.333333	0.333333	0	0.666667	0	0.666667	1	0	1	0	0	1	0.333333	0.333333	1	0.333333	0.666667	1	0.666667	1	0	0	0.333333	0	0.666667	0	0	0.333333	1	0	0.666667	1	1
557	0.666667	0	0.666667	0	0.333333	0.333333	1	0	0.333333	0	0	0	1	0	1	0.333333	0.666667	1	1	0	0	0	1	1	1	0.333333	0	0	0.666667	0.333333	1	0.333333	1	0.666667	0	1	1	0.333333	0	0.666667	0	1	1	1	1	0.666667	0	0	1
558	0.666667	0.333333	0.333333	0	0.333333	0.666667	0	1	0.333333	0.333333	0	0	1	1	1	0.666667	1	0.333333	1	0.666667	0.666667	0.333333	0.666667	0	0	0	0	0.666667	0.333333	0.666667	0.666667	0.333333	0.333333	1	1	0	1	1	0.333333	0.333333	0.333333	0	0	0.666667	0	1	0	1	0.666667
559	1	0	0.666667	0	0	0	0	1	1	0	1	0.666667	0	0.333333	0	1	1	1	0	0	0	0	0	1	0.666667	0.333333	1	1	0.333333	0.333333	1	1	1	0	0.333333	0	1	1	1	0.666667	1	0	1	0	1	0.666667	0	0.666667	1
560	0	0	0	0	0.666667	0.333333	0	1	1	1	0	0.666667	1	0.333333	0	1	1	1	1	0.666667	0.666667	1	0	0	0	0.333333	0	0.666667	1	1	1	0	0	0	0.333333	0.333333	1	0	1	1	0.333333	0.666667	0	0.333333	0.333333	1	1	0.333333	0.333333
561	0	0	0	0	1	0.666667	0.333333	0	0	1	0	0.666667	0	0.666667	0.666667	0	0.333333	0.333333	1	0	0	0.666667	0	0.666667	0	0	0.666667	0	0.666667	0	0	0.333333	1	0	1	1	0	0	0.333333	0	0.666667	0.333333	1	0	0	1	0	0	0.666667
562	0	0.666667	0	1	0.666667	0	0	1	1	1	1	1	0	0.333333	1	1	0	0.333333	0	0	0	0.666667	1	1	1	0.333333	0.333333	1	0	0.666667	1	0.333333	0.333333	1	0.333333	0.333333	0.666667	0.333333	1	1	0.333333	0.333333	1	0	0	0	1	0.333333	0.333333
563	0.333333	0.333333	0.333333	0	0	0	0.333333	0.333333	1	0.333333	0.333333	1	1	0.333333	0	0	1	0	0	1	0.333333	0.333333	1	0	0.333333	1	0	0.333333	0	1	0	0	1	1	1	1	1	0.666667	0.333333	0	0	0	0.333333	0	1	0.333333	0	1	0
564	1	1	0	0.666667	0	0	0	0.666667	0	0	0.666667	0	1	0.666667	0	0.666667	0	0	1	0	1	0	0	1	0.666667	0.666667	0	0	1	1	0	1	1	0.333333	0	0.666667	0	0.666667	0	0	0	0.666667	0	1	0.666667	0	0.333333	1	1
565	0.333333	0	1	0	0.333333	0	0.333333	0.333333	0	0	0.666667	1	0.333333	0.333333	1	0.333333	1	1	1	1	0	0	0	1	1	1	1	0.333333	0.666667	0	0.333333	1	0	0	0.666667	1	0	0	0.333333	0	0	1	0	0	0.666667	0	0.333333	0	0.666667
566	0	0.333333	1	1	0.666667	1	0.333333	0	0	0.666667	0	1	0.333333	1	1	0	0	0	0	0.666667	0	1	0.666667	1	0	1	0.666667	0.333333	1	0.333333	1	1	0	0	0	0	0	0.666667	0.666667	0.333333	0	1	0.333333	0	1	1	0	1	0
567	0.333333	0.333333	0.666667	0.333333	0.666667	1	1	0	1	0	1	1	0	0.666667	0	0.333333	0	0.666667	0.333333	0	0	1	1	0	0	0.666667	0.333333	0	1	0	0.333333	1	0	0.333333	0	0.666667	0.333333	0.666667	0	0	1	1	0	0	1	0.333333	0.333333	0.333333	0.666667
568	0.333333	1	0.333333	0	1	0	0.666667	0.666667	0.333333	0	0	1	0.333333	0	0	1	1	1	1	1	0	0	0	0	0.666667	0	1	1	0.666667	0	0.333333	0.333333	0.666667	0	0	0.333333	0.333333	1	0.333333	0.666667	0	1	0.333333	0.666667	1	0.666667	0	0.333333	0.333333
569	0.666667	0	0	0	0	0.666667	0.333333	0.333333	0.333333	0	0.333333	1	0	0	1	0	0	1	0.333333	1	1	0.333333	1	1	0.333333	1	1	0.333333	0	0	0.666667	0.333333	1	0.666667	0	0	1	1	1	0	0.333333	0.666667	1	1	0.666667	0	0	1	0
570	1	1	0	0.333333	1	1	0	0.333333	1	0.333333	0.333333	0.333333	1	1	1	0.333333	0	1	0.333333	0.333333	1	0	1	0	0	0.666667	0	0	0	0.333333	0.666667	1	1	0.333333	1	1	1	0	1	0	1	0.666667	0	0	0	1	0.666667	1	0
571	0	1	0.666667	0.333333	0	0	0.333333	0.666667	1	0.333333	1	0.666667	0.333333	0.333333	1	0	0	0	0.333333	0	0.666667	1	1	1	0	0	0.666667	0.666667	0	0	1	1	0	0	0	0.333333	0.666667	0	0	0	0	1	0	1	0.333333	0.333333	0.666667	1	0.333333
572	1	1	0	0	1	0	0.333333	0.666667	0	0	0	0	0.333333	1	0.333333	0	0	1	0.333333	0	1	0	0.333333	1	0.333333	0.666667	0.333333	0	0.666667	0	0	0	0	0.333333	0.333333	0.666667	0	1	1	0.666667	0	0	0.666667	0	0	0	1	0.666667	0.333333
573	0	0	0.666667	0.333333	0	0	0.333333	0.666667	1	0	1	0	0.666667	0	0	0.333333	0.666667	1	0	1	1	0	0.666667	1	0.333333	0.666667	0.333333	0	0.666667	0.333333	0.666667	0	0	0	0.666667	1	0	0.333333	1	0.333333	0.666667	0	0	0.666667	0	0.666667	0	0	0.333333
574	0.333333	0	0	0.333333	1	0.666667	0.333333	0	1	0	0	0	0	1	0	0.333333	1	1	0.333333	0	0	0	0	0	0.333333	0	0.333333	0.666667	0	0	0.333333	0.666667	0.333333	0	1	1	1	1	1	0.333333	0	0	0.666667	0.333333	1	0.333333	1	1	0
575	0.666667	0	0	0.666667	0	0	0	1	0.666667	0	0	1	0.333333	0.333333	0.666667	0.333333	0.666667	1	0.333333	0	0.666667	0.666667	1	1	0.333333	1	1	0	0	0	0.333333	0.333333	1	0	0	1	1	0.666667	0	0	0.666667	0	0	0.666667	0	0	0	1	1
576	0	0	0	0.666667	1	1	0	0.666667	0	0.333333	0	1	0.333333	0	1	1	0	0.666667	0.333333	0.333333	1	0	0	0	0.333333	0.666667	0	0	1	1	0.333333	0	0	1	0.666667	0.333333	1	0.666667	1	0.333333	0	0.333333	0.666667	0	0.333333	1	0.666667	0.666667	0
577	1	1	0	0	0.333333	0.666667	0.333333	0.666667	0	0.333333	1	1	0	0	0.666667	0	0.666667	0	1	0.666667	1	0	0.333333	0.333333	0	1	1	0	1	1	0.666667	0	1	0	1	1	0	0.666667	1	0	0	1	0.333333	0.666667	0	0	0.666667	0	0.333333
578	0	0	0.333333	0	0.666667	0.333333	0.333333	0	1	0	1	0	0.333333	0.333333	0.666667	0	0.666667	0.333333	1	1	0	0.333333	0	0.333333	0	0	0.333333	0.666667	0.666667	1	0.333333	0.333333	0	0.666667	0	0	0.333333	0	1	0.333333	0.333333	1	0.333333	1	1	0.333333	0	1	0.333333
579	1	1	0.666667	0.333333	0	1	0.333333	0	0	1	0.666667	0	0	0.666667	1	1	0	1	0	0.666667	0	1	0.666667	0	0	0.333333	0.666667	0	0	0	1	0.666667	1	0.333333	0.333333	1	0.333333	1	0.333333	1	1	0	0.333333	1	1	0.333333	1	1	1
580	0	0	1	0	0	1	0	0.666667	1	0.333333	0.666667	1	0.666667	0.333333	1	0.333333	0.666667	0	0	0.666667	0	1	0.333333	0.333333	1	0	0.666667	0.666667	0.666667	0	0.333333	0	0.666667	0.333333	0	1	1	0.666667	0	0	0	0.666667	0.333333	0	1	0.333333	0	0.333333	1
581	0	0	0	0	1	0.666667	1	0	0.666667	0.333333	0.333333	0.666667	0	0.666667	0	1	0.333333	0.333333	1	0	0.666667	0.666667	0.666667	0.333333	1	1	1	1	0	1	0	0	0	0	0	0.333333	0	0	1	0.333333	0	1	0.333333	0.333333	0	0	0	0.666667	1
582	1	1	1	0.333333	1	1	0.333333	0	0	0.333333	0	0	0	0.666667	0.333333	1	0.666667	1	0	0	0.666667	0	0	0.666667	0.333333	0.666667	1	1	1	0	0	0	1	0.666667	0	0	0.333333	0.666667	1	0	0	0.333333	0.666667	0	0.333333	1	0	1	0.333333
583	1	1	0.666667	0.333333	0.333333	0	0	0.666667	0	0	0.666667	0.333333	0	0.333333	0.666667	1	0.333333	0.333333	0.666667	0	0	0.666667	0	0	0.666667	0	1	0	0	0.333333	0	1	0.333333	0	0.666667	0	0.333333	0	0.333333	0.333333	0.666667	0.333333	0	0	1	0.333333	0.333333	1	0.666667
584	0.333333	1	1	0	0	0.666667	1	1	0	0	0	1	0	0	1	0.333333	0.666667	0.333333	0.666667	0	0	0.333333	0.333333	0.666667	0.333333	0	1	1	1	0.333333	0.333333	0.333333	0	1	0	1	1	1	0	0	0.666667	1	0.333333	0.666667	1	0.333333	0.333333	1	0
585	0	0.666667	0	0	0.333333	0	0.333333	1	0.333333	0.666667	0.666667	0.333333	0.333333	0	1	1	1	0	0.666667	0.666667	0	0.333333	0.333333	1	0	0.333333	1	0.333333	1	1	0.333333	0	0	0	0.333333	1	1	0	1	0.333333	0	0.333333	0.333333	0.333333	1	1	0	1	1
586	0.333333	1	1	0	0	0	0.333333	0	0.666667	0.333333	0	1	0	0.666667	0	0	0	0.666667	0	0	0.333333	0.666667	1	0	1	1	1	0	0	0.666667	1	1	0.666667	0	0.666667	0.333333	0.666667	0.666667	1	1	0	1	0	0	0.666667	1	0.666667	1	0
587	0	0.666667	0	0.666667	0.333333	0	1	0.666667	0	0	1	0.666667	0	0.666667	0	0	0	0.666667	0.333333	0.333333	0.666667	0	0.333333	0	0.666667	1	1	0.333333	0	0.333333	0.666667	0	0	0.666667	0	0.333333	1	0.333333	0.333333	0	0.666667	0	0.333333	1	1	0.666667	0.666667	1	0
588	1	0.666667	0	0	0.666667	0.333333	0.333333	1	0	1	1	0.333333	1	1	0.666667	0.333333	0	0.666667	0.333333	0.333333	1	0.333333	0.333333	0	0.333333	0.666667	0	0	0	1	0.333333	0.333333	1	0.333333	1	0	0.333333	0.333333	1	0	0.666667	0	0	0.666667	0	0	1	0.666667	0
589	0.666667	0.666667	0	1	0	0.666667	0	0.666667	0	0	0	0.666667	1	0	1	1	0.666667	1	0	1	1	1	1	0	1	1	0	0.333333	1	0	0	0.333333	1	0.333333	0.333333	0	0	0.666667	1	1	0	1	0.666667	0.666667	0	0.333333	0.333333	1	0.333333
590	0.333333	0.333333	0	1	1	0.666667	0.333333	0.333333	0	0.666667	1	0	0	0.666667	0.666667	0	0.666667	0	1	1	0	0.666667	0.666667	1	0	0	1	0.333333	0.666667	0	0	1	1	0.666667	0	0	1	1	0	0	0.333333	1	0	0	0	0.333333	0.666667	0.333333	0
591	1	0.666667	0	0.333333	0	0.666667	0.333333	0.333333	1	0	0	0.666667	0.333333	0.333333	1	0.333333	0.333333	0.666667	0.333333	0.333333	1	0	1	1	1	0	1	0.333333	0	0.333333	1	0.333333	1	1	1	0	0.666667	1	0	1	0.666667	0.666667	0	0	0	0	0.666667	0	0
592	1	1	0	0	0.333333	0	0	1	0.666667	0.333333	0	1	0	0	0.666667	0.333333	0	1	0.333333	1	0.333333	1	0	0.666667	1	1	1	0.333333	0	1	1	1	0	0.333333	0.333333	1	0	0	0	0	0.666667	0	1	0.666667	0	0.333333	0.333333	1	1
593	0.333333	0.666667	0.666667	0	0	0.666667	0	0	0	0.333333	1	1	0	0.666667	1	0	1	0	0	0.666667	1	0	0	0	0	1	1	0	1	0.333333	0.333333	0.333333	0.333333	1	0.333333	0.333333	0	0	0	1	0	0	1	0.333333	0	0	0	0	1
594	0	1	0	0	0	0	0	0.666667	0.333333	0	0	0.333333	1	1	0	1	0.666667	0.333333	0.333333	0	1	0	0.666667	0.333333	1	1	0	0	1	0	0.666667	1	0.333333	0.333333	0.666667	0.333333	0.333333	1	1	1	0	0.666667	0.333333	1	0	0	1	0	0.333333
595	0	0.666667	0.333333	0	1	0	0	0.666667	0	0	1	0.333333	1	0.333333	0.666667	0.666667	1	0	1	0.666667	0	0	0	1	1	0.666667	0	0	0	0.333333	0	0	0.333333	0	0.333333	1	1	0.666667	0.333333	0	0	0.666667	0.666667	1	0	0.333333	0	0	0
596	0.666667	1	0	0	0.666667	0.333333	0.333333	0.666667	0.333333	0	0	0	1	1	0	0	0	1	0	0.666667	0	0	1	0	0.333333	0.666667	0	0	1	1	1	0.666667	0.333333	0	0	0	0	0	0.333333	0	0	0.333333	0	0.666667	0.333333	1	0	0.666667	0.666667
597	0	0.666667	0.666667	0	0	0.666667	0	0	0	0.333333	1	0.333333	0.666667	0.333333	1	0.666667	0	0.333333	0	1	1	1	0	0	0.333333	1	0.333333	0	1	0.333333	0	0.333333	0.333333	0	0	0.666667	1	1	0.666667	0.333333	0.666667	0.333333	0.333333	0	0	1	0.333333	0.333333	1
598	0	0	0	1	0.333333	0.666667	0	0.333333	0	1	0.333333	0	0.666667	0.333333	0.666667	0	0	0.333333	1	0.333333	0	0	0.666667	0	1	0.333333	1	1	0.333333	0	0.666667	0	0	1	0.333333	0.666667	0	0	1	1	0.333333	0	0.666667	0.333333	0.666667	0	0	0.666667	0
599	1	0	0	0.666667	0	0.666667	0	0	0.666667	0	0.333333	1	1	0.333333	0	0.666667	0.666667	0.333333	0	0	0.666667	1	0.333333	0	0	0	0	0.666667	1	0	0	0.666667	0	0	0	0	0.666667	0	0	0	1	0	0.666667	1	0.333333	0	0.333333	0.333333	0.333333
600	1	0.333333	0	1	0.333333	0	0	0.333333	0	1	0.333333	0	1	1	1	0	1	0.666667	0.666667	0	0	0.666667	1	1	1	1	0	0	0	0.333333	0	0.666667	0	1	1	0	0	0	0	0.666667	1	1	1	1	1	0	1	0.333333	1
601	0	1	0	0	0	0	0	1	0.333333	0	0.333333	0.666667	0	0	0	1	1	0	0	0.333333	1	0.333333	0.333333	1	0	0.666667	0.333333	1	0	0.333333	0	0.666667	0	1	0.333333	0.333333	0.333333	1	0.333333	1	0	0	1	0.666667	0.333333	0	0.666667	0	0
602	0.666667	0	1	1	0.333333	0	1	0.666667	0	0.666667	1	0.333333	0.333333	1	0.333333	0	0	0	0	0	1	0	1	0.666667	0.666667	0	0.333333	0	0.333333	0.333333	0.666667	0	0	0	0	0.333333	0	1	0.333333	0	0	0	0	0.333333	1	0.666667	0	0.666667	0
603	1	0.333333	0	0.333333	0.333333	0.666667	1	1	1	1	1	0	0	1	1	1	0	0	0.666667	0	0.666667	0	0	0	0.333333	1	0	0.333333	0.333333	1	0.333333	0.333333	0.666667	0.333333	1	0	0	1	0.333333	1	1	1	0.333333	0.333333	0	1	1	1	0
604	0.333333	0	0	0.666667	0	1	0.333333	0	0	1	0.333333	0.333333	0.666667	0.333333	0	0	1	1	0	0.333333	0	0	0.333333	0	1	1	0	0.333333	0	0	0.333333	0	0.333333	0	0	1	0.333333	0	1	0	0	0	0	0.666667	0	0	1	0.333333	0.666667
605	0	0	1	0.333333	0	0.333333	0	1	1	0	0	0	1	1	0	0.333333	0.333333	1	0.666667	0	0	0	0	0	0	0.666667	1	0.666667	0	0	0.333333	0	0.333333	0.666667	0	0	0.333333	1	1	0	0	0.666667	0	1	1	0	0	0	1
606	1	1	0	0.333333	0	1	0.333333	0.666667	1	0	1	0.666667	0.666667	0	0.333333	0	0.333333	0.333333	0.333333	0	0	0	0.333333	0	0.666667	0	0.333333	0	1	0	0.333333	0	0.666667	0.333333	0	0	0	0	0	0	0	1	0	0	0.333333	0	0	0	0.333333
607	0	0	1	0	1	0	0.666667	0.333333	0.666667	0.333333	0	1	0	1	0.333333	0	0	0	0	1	0.333333	1	0.333333	0.333333	0	1	1	0.666667	1	0.666667	0.333333	0.333333	1	1	1	0.333333	0	1	0	0.333333	0.333333	0.333333	0	0.666667	1	0	1	0.666667	1
608	0.333333	1	0.666667	0	1	0	0.333333	0.666667	1	1	1	0	0.666667	1	0	0	0.333333	0	0	0.666667	1	0	1	1	1	1	1	0.333333	0.333333	1	0	1	1	1	0	0	0	0.333333	0.333333	0	0.333333	0.333333	1	0.333333	0	1	1	0	0.666667
609	0.333333	0.333333	0	1	1	1	1	0	0.333333	0.333333	0	1	0	1	0	0.333333	0.666667	1	1	0.666667	1	0.333333	0.333333	0.333333	0.666667	0.333333	1	0.333333	0.666667	1	1	0.666667	1	0.333333	0.333333	1	1	1	0.333333	0.333333	1	0	0	0	1	0.333333	1	0	0
610	0.333333	0	0.333333	1	0.666667	0	0.333333	1	0.333333	0.666667	1	1	0.666667	0.333333	0.333333	0.666667	0	0.666667	1	0.333333	0.333333	0.666667	1	1	1	1	1	0	1	1	1	1	0.333333	0	1	1	0.333333	0	0	0	1	0.333333	0	0.333333	0.333333	1	0.333333	0.666667	0
611	0	0.666667	0.666667	1	0	0	0.666667	0.666667	0.666667	0	0	0	0.333333	0	0.666667	1	0	0.333333	0	0	0	0.333333	0.666667	0.666667	1	0	0.666667	0	0.333333	0.666667	1	0	0.333333	0.666667	0.333333	0	0	0.333333	1	0.333333	0.333333	1	0.333333	0.333333	0	0.333333	1	0.333333	0.333333
612	1	0	1	1	0.333333	0.333333	1	0	0	0.333333	0	0.333333	0.333333	0	1	1	0	0	1	0	1	0	0.333333	0	1	0	0	1	1	0	1	0.666667	0.333333	0.333333	0.333333	0.333333	0.666667	0	0.333333	1	0.666667	0	0	1	0.333333	1	1	0.333333	0.333333
613	0.666667	1	1	1	0	1	1	1	1	1	0	0	0	0	0.333333	0	1	0	1	1	0.333333	0.333333	0.333333	0.333333	1	1	1	1	0.333333	1	0	0	0.666667	0	1	0.333333	0.333333	0.333333	0.333333	0.666667	0	0	1	0.333333	0.666667	1	0	0	0.333333
614	1	1	0	0.666667	0	0.333333	0	1	0	1	0.666667	0.666667	1	0	0	0.333333	0.333333	0.333333	1	1	1	0.666667	0.666667	0.333333	0	1	1	0.666667	1	0	1	0.666667	0.333333	1	1	0	1	1	0.666667	0	1	0.666667	1	0.333333	0.333333	0	1	1	1
615	1	0.333333	0.333333	0	0.333333	0	0.666667	0	1	0.666667	0.333333	0.666667	0	0.333333	1	1	1	0.333333	0.333333	0.666667	0	0.666667	0.666667	0.666667	1	0.333333	0.333333	0.666667	0	0	0.666667	0.333333	0.333333	0	0	1	0	0.333333	0.333333	1	1	0.666667	0.333333	0.333333	0	0.666667	0.333333	0.333333	0
616	0	0.333333	1	0	0.333333	1	0	0.333333	0.333333	0	0.666667	0.666667	0	1	0.666667	1	0	0	1	0	0	0	0	0.333333	1	1	0	1	1	1	1	1	0	1	0	0.333333	0.666667	0.333333	1	1	0.333333	0	0.666667	0.666667	0	0	0	0	0.666667
617	1	0	0	1	0	0.333333	1	1	0.333333	0.333333	0	0.666667	0	0.333333	0.333333	1	1	0.666667	1	0.666667	0.666667	0	0.333333	0.333333	0	0	0.333333	0	1	1	0	0.333333	1	0	0	0.333333	0	0.666667	0	0.666667	0.666667	0.666667	1	1	0	1	0.333333	1	0
618	0.666667	1	1	1	0.333333	1	1	0	0.333333	0.333333	0.666667	0.666667	1	0.666667	0.666667	0	1	0	0.666667	1	0.666667	0	0	0	0	0.333333	0	1	0	0.666667	1	0	0.333333	0.666667	0	0	0	0.666667	0.666667	1	0	0.333333	1	0	0.333333	1	0	0.666667	1
619	0	0.333333	0.666667	0	1	0.666667	0	0	0	0	0.333333	0.666667	0.666667	0	0	1	0.333333	0	0.666667	1	0.666667	0	0	0.666667	0	0	1	1	0	0.666667	1	0.333333	0.333333	0.666667	0.333333	0	0	0.333333	0.666667	0.333333	0	0	0.333333	0	0	0	0.666667	0.666667	0.333333
620	0	0.333333	1	1	0	0	0	0	0.666667	0	0.333333	1	0	0	0	0	1	0	0.666667	0	0.666667	1	0.333333	0.666667	1	1	0	0.666667	0	0.333333	0.666667	0	0	1	0.333333	1	1	1	1	0	0.333333	0	1	0	0	0	0.333333	0	0
621	1	0.333333	0	1	0.666667	0	1	0	1	0	0.333333	1	1	0.333333	1	0	0	1	0.333333	0.333333	0.333333	1	0.333333	0	1	0.333333	0	0	0.666667	0.333333	0.666667	1	0.666667	0	0.333333	0	1	0	1	1	0.666667	0	0	0.333333	0.333333	0	1	1	0
622	0	1	0.666667	0	0	1	0.333333	0.666667	0	1	0	1	0.333333	0.666667	0.333333	1	1	0.666667	1	0.333333	1	0	0.333333	0	0.666667	0.333333	0	0	0.666667	1	0.333333	1	0	1	0	0.666667	0.333333	0.666667	0	0	0	0.333333	0	0	0	1	0	0	0.333333
623	1	1	0	1	0.333333	0	0	0	1	0	0.666667	0.666667	0.333333	0.666667	0	1	1	1	0	1	0	1	0.333333	1	0.666667	0.333333	0	1	0	0.333333	0	0.333333	0	0.333333	0.333333	0.666667	1	0	0.666667	0	1	0.333333	0.333333	0.666667	1	1	0.333333	0.666667	1
624	1	1	1	1	0.333333	0	1	0.333333	0	0.666667	0.666667	0.666667	0.333333	0.666667	0.333333	1	0.666667	0	0.666667	0.666667	0.666667	1	0	0	1	1	0.333333	0.333333	0.666667	1	0	0.333333	1	1	0	1	1	0.333333	0	0	0.333333	1	0	1	0.333333	1	0.333333	0.333333	1
625	1	0	0.333333	0.666667	0	0	0	0.666667	0.333333	0	0.666667	0	0	1	1	0.666667	1	1	0	1	1	0.333333	0	0	1	0.666667	0	0	0	1	0	0.666667	0	0	0.333333	0.666667	0.333333	1	1	0	0	1	0	0.666667	0.333333	1	0.333333	0.333333	1
626	0.333333	1	0.666667	0	0.333333	0.333333	0.333333	0	1	1	0.333333	0	1	0	0	0	0	0	0.666667	1	1	0	1	0.666667	1	0.333333	0	0	0	0.666667	0.333333	0	0.666667	0.333333	1	1	0	0	0	0.333333	0.333333	1	0	0.333333	0	0.666667	0.666667	0.666667	1
627	1	0	0.333333	1	0	1	0.333333	0	0	0	0.333333	0	1	1	1	0	0	1	1	0	0	1	1	0	0.666667	0.333333	0	0.666667	1	1	0.333333	0	1	1	0	0	0.333333	0.666667	0	0	0.333333	0.333333	1	0	1	0	0.666667	0.666667	0.333333
628	0.333333	1	0	1	0.333333	0	0.333333	0.666667	0	0	0.333333	1	1	0	0	0	0	0	0.333333	0	0	0	0	1	0.333333	0.666667	1	1	0.333333	0	0.333333	0	0.666667	0	1	0	0.666667	0	1	1	0	0	0	0.666667	0.333333	0	0.333333	0	1
629	0	0.333333	0	0	0	0	1	0	1	0	0	0	0	0.333333	0	0	0.333333	1	0	0	0.666667	0.333333	0	0.666667	0	0	0	0	0	0.666667	0	0	0.666667	0	0	1	0	0	0.333333	0	0	1	1	0	0.333333	1	0.333333	0	1
630	1	0.333333	0	0.666667	0	0.333333	1	0.333333	0.666667	0.333333	1	0.666667	0.666667	0	0.666667	0	0.666667	0.333333	0	0.333333	0.333333	0.666667	0.666667	0.666667	1	0	0.666667	1	0.666667	0.666667	0	1	0.666667	0	0.333333	0	0.666667	0.333333	0	0	0	0	0	0.666667	0.666667	0	0	0.333333	0.666667
631	0	0	0.666667	0	0	0.333333	1	0.666667	0.666667	0	1	1	0.666667	0	0.666667	0	1	1	0.666667	0.666667	0	0.333333	0.666667	0	0	0.333333	0.666667	0	0.666667	1	0.333333	0.333333	0	1	0	0.333333	0	0.666667	0	0	0	1	0.333333	1	0.666667	1	0	0.333333	0.333333
632	0	0	0	0	1	0.666667	1	0.666667	0	1	0	0.666667	0	1	0.333333	0.333333	0.333333	0.333333	0.666667	1	0.333333	0.333333	0.333333	0.666667	1	0	0	1	0.333333	0.666667	0	0	0.666667	0	0.666667	0.333333	0	0.333333	0.666667	0	0.666667	0	0	0	0.666667	0.333333	0	0.333333	0.666667
633	1	0.333333	1	1	0	0	0.333333	0.666667	0.333333	0	0	1	0	1	0.333333	0.333333	0.333333	0	0	0	0.333333	1	0	0	0.666667	0	0.666667	0.333333	0.666667	0	0	1	0.333333	0.666667	1	0	1	0.666667	0	0	0	1	0.333333	0.666667	1	1	0	0	1
634	1	0.666667	0	0	0.333333	0.333333	0.666667	0	1	1	1	0.666667	0	0.333333	1	1	0	0.333333	1	0.333333	0.666667	0.333333	0.666667	1	1	0	0	0.666667	0	0	0	0	1	0	0.666667	1	1	0	0	0	0.333333	0.333333	0	0	0	0	0.333333	0.333333	0
635	0	0.666667	0	0	0.333333	0.333333	0.666667	0	0	0	0.333333	0.666667	0	1	1	0.666667	0.333333	0.666667	0.333333	0.333333	0	0	0.333333	0.666667	1	1	0.333333	1	0	0	0.333333	0	0	0	0	0	0.666667	0	0	0.666667	0	1	1	0	0	0.666667	0.333333	0	0
636	0.666667	0.333333	0.666667	0.333333	0.666667	0	0.666667	0.333333	0.666667	1	1	1	0.666667	1	1	0	0.333333	0	0	0	0.333333	1	0.333333	0.333333	0	1	0	0.666667	0.333333	0.333333	0	0	0.666667	0	0	0.333333	1	0	0	0.666667	1	1	0.666667	0.333333	0.666667	1	0	0	1
637	1	0.333333	0.666667	0	1	0	1	0	0	1	1	0	0.666667	1	1	0.666667	0.333333	0.333333	1	0	1	1	0.333333	0.333333	1	0.333333	0.666667	0	1	1	0.666667	0.333333	0	0.666667	0	0	0.666667	0.333333	0	0.666667	0.666667	0.666667	1	0.333333	0	1	1	0	1
638	1	0.333333	0.666667	1	0	0	0	0	0	1	0	0	0	0.333333	0.333333	1	1	0.333333	0.333333	0	0.666667	0	1	0.666667	1	0.666667	0.666667	0	0.333333	0.666667	0	0	0	0	0.333333	0.666667	0	0	1	0.666667	0	1	0.333333	0.333333	0.333333	0.666667	0.333333	0.333333	1
639	0	0	0.333333	0	0	0	0.333333	0.333333	0	1	1	0	0.666667	0	1	0.666667	0	0	1	0	0	0	0.333333	0.333333	1	0.666667	0	0	0	0	0.666667	0	0.666667	0	1	1	0.333333	1	0	0.666667	0.666667	0.333333	0	0	1	1	0	0.333333	0
640	0.333333	0	0	1	0.666667	0.666667	0	0.333333	0.666667	1	0	0.666667	0.666667	0.666667	0	0.666667	0.666667	0	0	1	0	0.666667	0.333333	0.666667	1	0	0.666667	1	0.333333	0.666667	1	0	1	0	0.333333	0	0.333333	1	0.333333	0.333333	1	0.333333	0.666667	0.666667	0	0	0.666667	0	1
641	0	0	1	0.666667	0.333333	0.666667	1	0	0	0.333333	1	1	0	1	0	1	0	0	0	0.666667	0	0	0	1	0.666667	0.333333	0.333333	0.666667	1	1	0	0	0	0	0.333333	0.333333	1	0	1	0.666667	1	0	0.666667	1	1	0.666667	0	0.666667	0
642	1	0	0	0	1	0	0	0	0.333333	0	0.333333	0.333333	1	0.333333	1	0.333333	1	0	0	0	1	0.333333	1	0	0.666667	0	0	0	0	1	0	0	0	0	0.333333	0	1	0.333333	1	1	0.333333	0	0	0	0.666667	0.333333	0	0.333333	0
643	1	0.333333	0.333333	1	0.333333	1	1	0.333333	0	0.666667	1	1	0	0.333333	0.333333	1	0.333333	0	0.666667	0	1	1	0.333333	0.333333	0.666667	1	0.333333	1	0.666667	0.333333	0	1	1	1	1	0	0.666667	0	0.666667	1	0.333333	0	0	0.333333	0	1	0.333333	0	0
644	1	0	1	0	0	0.333333	0	0	1	0	0.333333	0.333333	1	0	1	0.666667	0	0	1	0.333333	0	0.666667	0	0	0	0.666667	0	0	0.333333	0.333333	1	0.666667	0.333333	1	0	1	0.666667	0.333333	0	1	0.666667	1	0	0	0	0	0.333333	0.666667	0
645	0	0.666667	0.666667	1	0	0.333333	0	1	1	0	0.666667	0	1	1	1	0.333333	1	1	1	0	1	0.333333	0.333333	0	0	0.333333	0	1	0.333333	0.333333	0.666667	1	0.666667	1	0	1	0	1	1	0.666667	0	0	0	0	0	1	0.333333	0	0.333333
646	0.666667	0.333333	0	0.666667	0.333333	0	1	0.333333	1	1	0.333333	1	0	0	0	0	0.333333	0.333333	0	1	1	0.666667	0	1	1	0	0.666667	0.666667	1	0	0.666667	0	0	0.333333	0	1	0	0.666667	0.666667	1	0	0	0	0	0	0.333333	0.333333	1	1
647	1	0.333333	0.333333	1	1	0	1	0.333333	1	1	0.666667	0.333333	1	1	0.333333	1	0	0	0.333333	0.666667	1	0.333333	1	1	1	1	1	0	0.333333	0	0.333333	0	0	0	0.333333	0	0	0.333333	0	0	0.333333	0	0	0	0	0	0	1	0
648	0.666667	1	1	1	1	0.666667	1	1	1	0.666667	0	0	1	0	1	0.666667	0.333333	1	1	0.333333	0	1	0	0.333333	1	0.333333	0.333333	1	0	1	1	0.333333	0	0	1	0.666667	1	0.333333	0.666667	1	0.333333	1	0	0.333333	0.666667	0	0	0	0
649	1	0	0	0	1	1	0.333333	0.333333	1	0	0.333333	0	1	0.333333	0	1	0.333333	0.666667	1	0	1	1	0	0.666667	0.333333	0	0.333333	0	0	1	0.666667	1	1	0	0	0	0	0.333333	0	1	0	0	0.666667	0.333333	0.666667	0.333333	0	0.666667	0
650	0.666667	0	0	0	0.333333	0	0.666667	1	1	1	0	0	0	0.333333	0	0.333333	0	0	0	0	1	0	0.333333	0	1	0	0	0	0.333333	0	1	0.333333	1	0.666667	0	1	1	1	0.666667	1	1	0	0.666667	0	1	0.666667	0.333333	0	0
651	1	0	0.333333	0	1	1	1	0	0	0	0.333333	0.333333	1	0.333333	0.666667	0.333333	0	0	0	0.333333	0.333333	1	0.333333	0	1	0	0	0	0.333333	0.333333	0.666667	0.333333	0	0	0.666667	0.666667	0.333333	0.333333	0.333333	0	0.666667	0	0	0.666667	0.666667	1	0.333333	0.333333	1
652	0	0.333333	1	0	0.333333	0.333333	1	0	0	0	0	0	0	0.333333	0.333333	0	0.333333	0	0	0.666667	0	0	0.333333	0.333333	0.666667	0.333333	0.666667	0	0.666667	0.666667	0.666667	0.333333	0.333333	1	0	0	0	0	0	0.666667	0.333333	0.333333	1	0	0.666667	1	0.333333	1	0
653	1	0.666667	0.666667	1	0.333333	0	0.666667	0	0.666667	1	0	0	0	0	1	0.333333	1	0.333333	0.333333	0.666667	0	0	0	1	1	0.333333	0	1	0.333333	0.333333	1	0	0	0	0.333333	0	1	0	0.666667	0	0.333333	0	1	0	1	0.666667	0	0	0
654	0.333333	1	1	0	1	1	0.333333	0.333333	0	0.666667	0	0	0	0	1	0.666667	0	0	1	0	1	0.666667	0.333333	0.666667	0	0	0	1	0.333333	1	1	0.333333	0	0	0.333333	0.333333	0.333333	1	1	0	0.333333	0	0	0.333333	0	1	0	0	0
655	1	0	0	0	0	0	0	0	1	0.666667	0	0	0	0.333333	0	1	0	0.666667	0	0	0.666667	1	0.666667	1	0.666667	0	0	0.666667	0.333333	0	0.666667	1	0.666667	1	0	0	0	0	0.666667	0.333333	1	0	1	0	0.666667	0.333333	0.333333	0	1
656	1	0.333333	0	0	0.666667	1	0	0.333333	1	1	0.333333	0	1	0	0.333333	0.666667	0.333333	0.666667	0.333333	0.666667	0.666667	1	0.333333	0	0	1	0.666667	1	0	1	0.333333	0	0	1	0	0.666667	0	1	1	0	0	0.333333	0	0.333333	0	0	1	1	0
657	0	0.666667	0	0	0	0	0.666667	0	0	0.666667	1	0.666667	1	0	1	1	1	0.666667	0	0.333333	0	0	0	0.333333	1	0.333333	1	0	1	1	0.333333	0.666667	0	0	0.666667	0	0.333333	0	1	1	0.333333	0.333333	0.666667	1	0.666667	0	0	0	0
658	0	0.333333	0	1	1	1	1	0.333333	0	0.333333	0.333333	0	0	1	1	0.666667	0	0	0	0.666667	0	0	0	0.666667	0	0.666667	1	0	0	0	0.666667	0.333333	0	1	1	1	0	1	0	1	0.333333	0.666667	1	0.666667	0.666667	0	0	0	0
659	1	0.333333	0	1	0.333333	0	0.333333	0.666667	0.333333	0.333333	1	0	1	0.333333	1	1	1	1	0.333333	1	0.666667	0	1	0.666667	1	0.666667	0	0	0.333333	0.666667	1	1	1	1	0	0.666667	1	0	0	0	0.666667	0	0	0.666667	0	0	0.333333	0.666667	0.333333
660	1	0.666667	0	0	0.666667	1	0	0	0	0	0	0.333333	0.666667	0.333333	0.666667	0	1	0.666667	1	0.666667	0	0	0.666667	0.666667	0.333333	0	0.666667	0.333333	0.333333	1	1	0	0	0	0	1	1	1	0.333333	0.333333	0	0.666667	0	0.333333	0.333333	0	0	0.666667	0
661	1	0	0	0.666667	1	0	1	0	1	0	1	0	1	0.666667	0	0	0	0	0	0.333333	0	0.666667	0.666667	0.666667	1	0	0	1	0	0.666667	0	0.666667	1	1	1	0	0.666667	1	1	0	0	1	1	0	0	0.333333	0.333333	0.333333	0.333333
662	0.333333	0	0	0.333333	0.333333	1	0	0	1	1	1	1	0	0	0	0	0	1	0.333333	1	0	0	0	0.333333	0	0	0.333333	1	1	1	0	1	1	1	0	0.666667	0.333333	0	0	0.333333	0.333333	1	0.333333	0	0	0.333333	0	0	1
663	1	0	1	0.333333	0.666667	1	0.333333	0.333333	0	0	0	1	0	1	0.666667	0.666667	0	0	0.333333	1	0	1	0.333333	0.333333	0	0	0	0	0	0.333333	0.666667	0.666667	1	1	0.666667	0	1	0.666667	1	1	1	1	0.333333	1	0	0	1	0	0
664	0	0	0	0	0	1	0	0	0	1	0	1	0.666667	0.666667	0.333333	0.333333	0	1	0	0.333333	0.666667	0	1	0	0.333333	0	0	0.333333	0	0	1	0.666667	0	0	0.666667	0	0.333333	0.666667	0	0	0	0	1	0.333333	0.333333	0	0.666667	0	0
665	0.333333	0	0	0.666667	0.666667	1	0	0	1	0	0	0	0	0.333333	1	1	0	1	0.666667	0	0.333333	0.333333	1	0.333333	0	0.666667	0	0	1	0	0.333333	0	0	0	0	1	0.333333	1	0	0.666667	0.333333	1	0	0.333333	0.666667	0.333333	0.333333	1	0
666	1	0.666667	0.333333	0.666667	0	0	0	0.666667	1	0	0	1	1	1	0	0.333333	0.333333	0.333333	1	0.666667	0	0	0.333333	1	0.333333	0	0	1	1	0	0.333333	0.333333	0	0	1	0	1	0.666667	0	0.333333	0.333333	0	0.333333	1	0.666667	0	0	1	0
667	0	0.333333	1	0	0	0	0	0	1	0	1	0.666667	0	0	0.666667	1	1	1	0	0.333333	1	0	0	1	0.666667	0.666667	1	1	0.666667	0	0.333333	0.333333	0.333333	0	0.666667	0.333333	1	1	0.333333	1	0	1	0.333333	1	0.666667	0	0.666667	1	0
668	1	0	1	1	0.666667	0	0.333333	0.333333	0	1	0.666667	1	0.666667	0.666667	0.333333	0	0.666667	0	1	1	0.333333	0	0.666667	0.666667	0	1	1	0.333333	0	0	1	0	0	1	1	1	1	0	0	0	0.666667	0.333333	0	0.666667	1	0	0	1	1
669	1	1	1	1	0	1	1	1	1	0.333333	0.333333	0	1	0	0	0	0	0.333333	0.333333	0	0.333333	0.666667	0	0	0	0.666667	0	0	0	1	0.333333	0.333333	0	1	0	1	1	0	0	0.666667	1	0.333333	0.333333	0	0	0	1	1	0.333333
670	0.666667	0	0	0	0.333333	0.666667	0	0.333333	1	0	0.666667	1	0	0	0.666667	1	0.333333	0.333333	1	1	1	0	0.333333	1	1	0.333333	0.333333	0	0.333333	0.666667	0	1	1	0.333333	1	1	0.333333	0.666667	1	0	1	1	1	0	1	0.666667	0	0	0.333333
671	1	1	1	0	1	1	0.666667	0.333333	0.333333	0	1	1	0	0.333333	0	1	1	1	0	1	0.666667	1	0	0.666667	1	0.666667	0	0	1	1	0	0	0	1	0.666667	0	0	0.333333	0.666667	1	0	0.333333	0.666667	0.333333	0.666667	0	0	1	1
672	0.666667	0.666667	1	0.666667	0	0.666667	0.333333	1	1	0	0.666667	1	1	0	0.666667	0	0.333333	0.333333	1	0	1	1	0.333333	0.333333	0.666667	0.333333	1	1	0	1	1	0	0.666667	1	0.333333	0	0.666667	0.666667	0.666667	0	0	0.666667	0.333333	1	0.666667	0	0	0	0
673	1	1	0.666667	0	1	0.666667	1	0	1	0	0.333333	0.666667	0	0.666667	0	0.333333	0	0.666667	0	1	0	1	0.666667	0	0	0.333333	0.666667	0.333333	0.666667	0.666667	1	0	0.333333	0	0.333333	0	1	0	0.333333	0.666667	0	0	1	0	0	0	0.333333	0	0
674	1	0	0.666667	0.333333	1	0.333333	0.333333	0	0	0	1	0.666667	0	1	0.666667	0	0.666667	0	0	0.333333	0	0.666667	0	0.333333	0.666667	0	0.333333	1	1	1	0	0	0.666667	0.333333	0.666667	0.666667	0.333333	0.333333	0	0	1	1	0	0	0.333333	0.666667	0	0.666667	0.333333
675	0	0.333333	0	0	1	0	1	0.333333	0	1	0	0.666667	0	1	0.666667	0	0.666667	0	0	0.666667	0.666667	1	1	1	0.666667	0	0.666667	0	0.333333	0	0.666667	0.333333	0.666667	0.666667	1	0.666667	1	0	0	0.666667	0.333333	0	1	0.333333	1	1	0.333333	0.333333	0.666667
676	1	0.333333	0	0.333333	1	0	1	0.666667	0	1	0.666667	0	1	0.333333	0.333333	0	0.333333	0.333333	1	0.333333	0.333333	0.666667	0.333333	0	0.666667	0	0	1	0.333333	0.666667	0	0	0.333333	0.666667	0	0	0	0	1	1	0	0	0.666667	1	0	0	0	0	0
677	0	0.333333	1	0.333333	0.333333	1	1	0.333333	0	0	0	0	0.666667	1	1	0.666667	1	0.333333	0	0.333333	0.333333	0.333333	0	0	0	0	0.666667	0	0	1	1	0.666667	0	0	1	0.333333	1	0.333333	0.333333	0	0.666667	1	1	0	1	0.333333	0.333333	1	0
678	0.333333	0.666667	1	1	1	0.333333	0	1	1	0	1	0.333333	0.666667	0.666667	0	0	1	0.333333	0.666667	1	0.333333	0.333333	1	1	0.333333	0.333333	0	0	0	0.333333	1	1	1	1	0.333333	1	1	1	0.333333	0.333333	0	1	1	0	0.666667	1	1	0.666667	1
679	0.333333	1	0.333333	0.666667	0	0	0	0	0.333333	0	1	0	1	0	0.666667	0.666667	0	1	1	1	0.333333	0.666667	0	0	0	0.666667	0	0	1	1	1	0.666667	0.333333	0	1	0.333333	0.333333	0	0.666667	1	0	0.333333	0.666667	1	0	0.666667	1	0.333333	1
680	0.666667	0	0.666667	0.666667	0.333333	0.333333	0	0.666667	1	1	1	1	1	0.333333	0.333333	0.666667	0	0.666667	0	0	0.666667	0.666667	0.666667	0.333333	0.333333	0.666667	0.333333	0	0.666667	0	1	0.333333	0.333333	1	1	0.333333	1	0	1	1	0.666667	0.333333	0.333333	1	0	0.333333	0.666667	0	0
681	0.333333	0	1	0	0.666667	0.333333	0.333333	0	0.666667	0	0.666667	0.333333	1	0	0.333333	0.666667	0	1	0.333333	0.333333	0.333333	1	0	0	1	1	0.333333	0	0	0.333333	0.666667	0	0	0.666667	1	1	1	0	0.333333	0	1	1	0	1	0	1	0.666667	0	1
682	0	0.333333	0	0	1	1	0.333333	0.333333	0.666667	1	0	0.333333	0.333333	0.666667	0.333333	0.333333	1	0.333333	0.333333	0.666667	1	0.333333	0.333333	0	0.666667	1	0.333333	0	0.666667	0	0.333333	0	0	1	0.666667	0.333333	0	0	0.666667	0	0	0.666667	0.666667	0.666667	0.333333	0.333333	0.666667	1	0.333333
683	0	0	0.333333	1	1	0	0.666667	0	0	0.333333	0	0.666667	0.333333	0	0.666667	0	0	0.666667	0	1	0.333333	0.666667	1	1	0	0.666667	0.333333	0	1	1	1	0.666667	0.666667	0.666667	1	0	1	0.333333	1	0.333333	0.333333	1	1	1	0	1	0.666667	0.666667	0.333333
684	0	0	0	0.333333	0.666667	0.333333	0	0	0	0.666667	0	0.333333	0.666667	1	0.666667	0.666667	0	0.666667	0.333333	0	1	0.666667	0	0	1	0	0.666667	0	0	1	0.666667	1	0.666667	0.666667	1	0	0.666667	0.333333	0.666667	0	0	0.333333	0.666667	0	1	0.666667	1	0	0
685	0.666667	1	0	0	0.333333	0.666667	0.666667	0	0.666667	0	0	0.666667	0.666667	1	0	0	0	0.333333	0.666667	0.333333	0.333333	1	0	0.333333	0	0	0.666667	1	1	0	0	0	0	1	1	0	1	0.666667	0	0	0	0.333333	0	1	0.333333	1	0.333333	0.333333	1
686	0	0.666667	0.666667	1	1	0.666667	0.666667	1	0	0	0	0.666667	0.333333	1	0.333333	0.333333	1	0.333333	0.333333	1	0	0	1	0.666667	0.666667	1	0	0	0.333333	0.333333	0.333333	1	0	1	0	0.333333	1	1	0	1	1	0.666667	0	1	0	0	0.666667	0.333333	0
687	0	0	0.333333	0.333333	0.333333	0.333333	0.666667	0	0	0.666667	0	0.333333	0.666667	0	0.333333	0	0	0.333333	0.666667	0.333333	1	0	1	0.666667	0.333333	0	0	0	0.666667	0.333333	0.333333	0	1	1	0	0.333333	1	1	0	0	0.666667	0.333333	0.666667	0	0.666667	0.666667	1	1	1
688	0	0	0.333333	0.666667	0.333333	0.333333	0.333333	1	0	1	1	0.333333	0.666667	0.333333	0.666667	0	1	0	0.333333	1	1	0	1	0.333333	1	0	1	0.666667	0	0.333333	0.333333	1	0	0	0.666667	0	0.666667	0	0.333333	1	0.333333	1	0.333333	0.333333	0.666667	0	0	0.333333	0.666667
689	0.666667	0.333333	0.666667	0	0	0.333333	1	0	0.333333	0.333333	1	1	0.333333	0.333333	0.666667	0	1	0	0.666667	1	0.333333	0.666667	1	0	0	0.666667	0.666667	0	0	1	1	0	0.333333	0.333333	0.666667	0	0	1	0	0	0	1	0	1	1	0	1	1	0
690	1	0.333333	1	0.333333	1	0.666667	0	0	1	0.666667	0	0	1	0.333333	0.333333	0.333333	0	0.333333	0.666667	0.333333	0.333333	0	1	0	0	1	0.333333	0.666667	0.333333	0	0.666667	0.333333	1	1	1	1	1	0	0	0	0	0	0	1	0.333333	0	0	0.666667	0
691	0	0	0.333333	0	0	1	0.333333	0.666667	0.333333	0.666667	1	0	0.333333	0	1	1	0.333333	1	1	0.333333	0	0	0	0	0	0	1	0.333333	0.333333	0.333333	0.333333	0	1	1	0	0.666667	0.666667	0	0.333333	0.666667	0	0	0	0.666667	0	0.333333	0	0	0
692	1	0.333333	0.666667	0	0.666667	0	0	1	0.333333	0	0	1	1	1	0	0.666667	1	1	0.666667	0	0	0.666667	0	1	0.666667	0	1	0.333333	0.666667	0.666667	0.666667	1	0.666667	0	1	0	0.333333	0	0	0.333333	1	1	0.666667	0.333333	0.333333	1	1	1	1
693	1	1	0.333333	0	1	0.666667	0.666667	0	0.333333	1	0	0	0.666667	1	0.666667	0.333333	0.666667	0.333333	0.333333	1	0.666667	1	0	1	1	0.333333	0.666667	0.666667	0.333333	0.333333	0	0	0.333333	0	1	0	0	0	0.666667	0	0	1	1	0	0.666667	0	0	0.666667	1
694	1	1	0	1	0.666667	0	0	0.333333	0.666667	0	0	0	1	0.666667	0	0.333333	0	0.333333	1	0.333333	1	0	1	0	1	0.333333	0.333333	0	0.666667	0.333333	0.333333	1	0	0	0.333333	0	1	0	0.666667	0.666667	0	0.333333	1	1	0.333333	0.666667	0.666667	0	0.666667
695	0	0.333333	1	0.666667	0	0	0.333333	0.666667	0.333333	0.666667	1	1	0.666667	0	0	0.333333	1	0	0	1	0	0.666667	0	0.333333	1	1	0	0	0	0.666667	0.666667	0	0.333333	1	1	0.333333	0.666667	0.333333	0	0.333333	1	0.333333	0.666667	0	1	0.333333	0.333333	0	0
696	0	1	0.333333	0.333333	1	0	0.666667	1	1	0	0.666667	1	0	0.666667	0	1	0.333333	0.333333	0	0	0.333333	0	0	0	0	1	0.333333	0.666667	1	0	0.333333	0	1	1	0.666667	0	0.666667	0	0	0	0.666667	0.333333	0.333333	1	0	0	1	0.666667	0
697	1	0	0	0.333333	0	0	0	0	0	1	0	0.333333	0.333333	0	0.666667	0.666667	0	1	1	0.666667	1	1	0	1	0.666667	0	1	0.333333	0.666667	0.666667	0.666667	0.333333	0.333333	1	0	0.333333	0.666667	1	1	0	0.666667	0.666667	0	0	1	1	0.666667	0.666667	0
698	0	1	1	0.333333	1	0.333333	0	1	1	0	1	0	0.666667	0	0.333333	0	0	0.333333	1	0.333333	0	1	0.333333	1	1	0	0.666667	0	0	0.333333	0	1	0.333333	0.333333	1	0.666667	0	1	0.333333	1	1	1	0.333333	0.333333	0.333333	1	0	0.333333	0.333333
699	0	0.333333	0.333333	0.333333	0.333333	0.666667	0	0	0.666667	0.333333	1	1	0	1	1	0	0.666667	1	1	0.333333	0.666667	0.666667	1	0	1	1	0	0.333333	0	0	0.666667	0	1	0.333333	0.333333	0	0	1	0.333333	0.333333	1	1	0.666667	1	0.333333	0.666667	0.666667	0.666667	0.666667
700	1	0	1	1	0	0.333333	0.333333	1	0.333333	0	0.666667	1	1	0	1	0.333333	0.333333	0.333333	0.333333	0	0.333333	0	0	0	1	0.666667	0	0.333333	1	1	0	0.333333	0	0	1	0.333333	0	0.666667	0	1	0	0.333333	1	0.666667	0	1	0.333333	1	0.666667
701	0.333333	1	0.333333	0.666667	0.333333	1	1	0	0.666667	0	0.666667	0	0.666667	0.666667	1	0.333333	0.666667	1	1	1	0.666667	1	0	1	1	1	0	0.666667	0	1	1	1	0	0	0	0.333333	0	1	0	0	0	0	1	0.333333	1	0.333333	0.666667	1	0
702	0.333333	0	0	0.666667	1	1	1	1	1	0	0	0.666667	0	1	1	1	0.666667	1	0.666667	1	0.666667	0	0	0.333333	0	1	1	1	0	0	0	1	0.333333	1	1	0.333333	0	1	0	0	0.666667	0	0.333333	0.333333	0.666667	0	0.333333	0.333333	1
703	1	0.333333	0.666667	0.666667	1	0	1	1	1	1	1	1	1	0	1	0.333333	0.666667	0	0	0	0	0	0	0	0.666667	0.333333	0	0	0	0	0	0	0.333333	1	1	1	0	1	0	0	0	0	0	0.333333	1	0	1	1	0.333333
704	1	0	0	0.666667	0.666667	0.333333	1	0.333333	1	1	0	1	0	0	1	0	0	0.333333	0.333333	1	0	1	0.333333	0.666667	0.666667	0	0.333333	1	1	0.333333	0	0.333333	0	0.333333	0.333333	0	0.333333	0.333333	0	1	0	0	0	0	0	0.333333	1	0.333333	1
705	0	0	0	0	0.666667	1	0	1	0	0.333333	0.666667	0	0.333333	0	0	0	1	0.666667	0.333333	0.666667	0.666667	1	1	1	1	0	1	0	0.666667	0	0	1	0.333333	1	0.666667	0	0.333333	0.666667	0	0	1	1	0.333333	0.666667	0.666667	0	1	0	0.333333
706	0	0	0	0	0	0	0.333333	0	0.666667	0.333333	0	1	0	0	0.333333	1	0	0	0.333333	1	0	0.333333	0	0.666667	0	0	0.333333	0.666667	0.666667	0.666667	0.333333	0	0	0	0.333333	0.333333	0.333333	0.666667	1	0.333333	1	0.666667	1	0	1	0	1	0	1
707	0.666667	1	0	0	0	0	1	0	0.666667	1	0	1	0.333333	0	0	0	0	0.666667	0	0	1	1	1	0	0.666667	0	1	1	0	1	1	1	1	0	0	1	0.666667	0	1	1	0.666667	1	1	0	1	1	1	0.333333	0.333333
708	1	1	1	0	0.333333	0.333333	0.666667	0	0	0.666667	0.333333	0	1	0	1	0	0	0.333333	1	0	0	0	0	0.333333	1	0.333333	1	1	0.333333	1	1	0.333333	0.666667	0	0.666667	1	0.333333	0.666667	1	1	0	0.666667	1	0	0.666667	1	1	1	0
709	1	1	1	0	1	0.333333	0.333333	0	0	0.333333	0	0.333333	0.333333	0.333333	0	1	0	0	0	0	0	1	0.333333	0	0.666667	0	0.333333	0.666667	0	0	1	0	0	0	0	0.333333	0	0	0	1	0	0	1	1	0.333333	0	0	1	0.666667
710	1	0	1	1	0.666667	0.333333	0	0	0	0	0	0.333333	0	0	0	0.666667	0.333333	0.333333	0.333333	0	1	0	1	0	0	0	0	1	1	0.333333	0.666667	1	0	0	0	0	0	1	1	0.666667	0.666667	0.333333	0.333333	0	1	1	0	0.666667	0.666667
711	1	0.333333	0.666667	0	0	0.333333	0	1	1	1	0	0	0.333333	0.333333	0	0	1	0.333333	0.333333	0	0	0	0	0	0.666667	0	1	0.666667	1	1	1	0	1	0.666667	0	0.333333	0	1	0.333333	0.666667	0.666667	0	0.333333	0	1	1	0.666667	0	0.333333
712	0	0.333333	1	1	0	1	0	0.666667	0.333333	0	0.333333	1	0	1	0.666667	0	0	0	0.333333	0	1	0.666667	0	0.666667	1	1	0.333333	0	0	0	0	0.666667	0	0	0	0.333333	0	0	0.333333	0	1	0	0	0	1	0	0.333333	0	0.333333
713	1	0	1	0.333333	1	1	1	0.333333	1	1	0	0.666667	0	0	0	0	0.333333	0	0	0.333333	0	0	1	1	1	0	0	0	0	0	1	1	1	0.333333	0	0	1	0.333333	1	0	0	0	0	0.333333	0	0	0.333333	1	0
714	0	0	0	0	0	0	0.666667	1	1	1	0	1	0	0	0	0	0	1	0.666667	0	0.666667	0	0.333333	0	1	0.333333	0.333333	0	0	0.333333	0	0.666667	0	1	0.333333	0.666667	0	0	1	0	1	0	1	1	0.333333	0.333333	0.333333	1	0
715	0.666667	0.333333	1	0	0.333333	1	0	0.666667	1	1	0.333333	0	0.666667	0.666667	0	1	0	0	0	0	0	0	0.333333	0.333333	0.666667	0.333333	0	1	1	1	0.333333	1	0	0.666667	0.666667	0.666667	0.333333	0.666667	0	0	0	0	0	0.333333	0.666667	0	1	0	0.666667
716	0.666667	0.333333	0	0	0	0.333333	0	0	0	0	1	1	0	0.333333	1	0	0	0.333333	1	1	0	0	0	0.666667	0	0	0	1	0	0.333333	0	0	0	0.666667	0.666667	0	0.666667	0.333333	1	0.666667	1	1	0	0	1	1	0.333333	0	0.666667
717	1	0.333333	1	0	1	0.333333	0.333333	0	0	0.333333	1	1	1	0.333333	1	0	0.666667	0	0.666667	1	1	0.666667	0.333333	1	0	1	1	0	0	1	0.333333	0	0	0.666667	1	0.333333	1	1	0.666667	0.333333	1	0	0.333333	1	1	0.666667	0.666667	0.333333	0.666667
[truncated: 11 more columns]

## Sheet: 方差归一化
DataPoint	1	2	3	4	5	6	7	8	9	10	11	12	13	14	15	16	17	18	19	20	21	22	23	24	25	26	27	28	29	30	31	32	33	34	35	36	37	38	39	40	41	42	43	44	45	46	47	48	49
1	0.641801	0.641801	0.641801	0.641801	0	0.641801	0.641801	0	1	1	0.641801	0.641801	1	0.641801	0.641801	0.641801	0.641801	0.641801	1	0.1194	0.641801	0.641801	1	0	1	1	1	1	1	1	0.641801	1	1	1	1	0	0.641801	1	0.641801	0	0.641801	0.641801	1	0	0.1194	1	1	0.641801	0
2	1	1	0.641801	0.641801	0.1194	0	1	0	0.641801	0.641801	1	0	1	0.641801	0.1194	1	0.1194	1	0.641801	1	1	1	0.1194	0.641801	0.641801	1	0.641801	0	0.641801	1	1	1	1	0.641801	1	0	0	0.1194	0.1194	0.641801	1	0.1194	1	1	0.641801	0.641801	1	0	0.641801
3	1	0.1194	0.1194	1	0.1194	1	0.641801	0.641801	0.641801	0	1	0.641801	0.641801	0.641801	0	0	0.1194	0.641801	1	1	0.1194	0.1194	0.641801	1	0	0.641801	0	1	0.1194	1	0.641801	0.641801	0.641801	0.641801	0	0.641801	0.641801	1	0.641801	1	1	1	1	1	0	0.641801	0.641801	0.641801	1
4	0.1194	1	0	0.641801	0.1194	0.641801	1	0.1194	1	0.641801	0.641801	1	0.1194	1	1	1	1	1	1	1	0.641801	0	0	0.641801	0.641801	0.1194	1	0.1194	1	0.1194	1	0.1194	1	1	1	1	1	0	1	1	1	1	1	0.1194	0	1	0.641801	1	1
5	1	0.1194	0	1	0.1194	0.641801	0	1	1	1	0.1194	1	1	1	1	0.641801	1	1	0.641801	0.641801	1	1	0.1194	0.641801	0.641801	0.641801	1	0.641801	0.641801	1	1	0.1194	1	1	0.1194	1	1	0.1194	1	1	0	0.1194	0.641801	1	0.1194	0.641801	1	0	0.1194
6	0.641801	0.641801	1	1	1	0	1	0	0.641801	1	0.641801	1	0.1194	1	1	1	1	1	0.1194	1	1	1	0	1	1	0.1194	0.1194	0.641801	1	0.641801	0.641801	0.1194	1	1	1	0.641801	1	1	1	0.641801	1	0.641801	1	0.1194	0.641801	0.641801	1	0	0
7	1	1	0.641801	1	0.1194	1	1	0.1194	1	1	1	1	1	0.1194	1	1	1	1	0	0.1194	1	1	1	0	1	0.641801	1	1	1	0.641801	0.1194	1	1	0.641801	0.641801	0.641801	1	0.1194	1	0.641801	0.641801	0.1194	1	1	0.641801	0	0.641801	0.641801	0.641801
8	0.641801	0.641801	1	0.641801	0.1194	1	1	1	1	0.641801	0.641801	0.641801	0	0.1194	1	1	0.1194	1	1	1	1	1	0.1194	0	0	1	0.641801	0.641801	0.641801	1	0	0.641801	0.641801	0.641801	0.641801	0.641801	0	0.1194	0.641801	0.1194	0.1194	0.641801	0.1194	1	1	1	1	0.641801	1
9	1	1	0.641801	1	1	0.641801	0.1194	0.641801	0.641801	1	0.641801	0.641801	1	0.641801	0.641801	1	1	1	1	1	0	1	0	1	0.641801	1	0.641801	0.641801	0.1194	0.641801	1	0.1194	1	0.1194	0.1194	0.641801	0.1194	0	1	1	1	0.641801	0.641801	0	1	1	1	1	0.1194
10	1	1	0.1194	0.641801	0.641801	0.641801	0.1194	0.641801	1	0.641801	0.641801	1	0.1194	1	1	0.1194	0.1194	0.641801	1	1	0	0.1194	0.641801	0.641801	1	1	0.641801	0	0	0	0.1194	0.641801	0	0.641801	1	0	0.641801	0	1	1	1	0.641801	0.1194	0.1194	1	0.1194	1	0.641801	0.641801
11	1	0	0.641801	0	1	1	0.641801	1	1	0	1	1	1	1	0.1194	0	0.1194	0.641801	1	1	0.641801	0.641801	0.1194	0.641801	0.1194	0	1	1	0.1194	0.641801	1	1	0.1194	0.641801	0.641801	0	0.1194	0	1	1	0.1194	0.1194	1	1	1	0.641801	1	1	1
12	1	0.1194	0.641801	1	0.1194	1	0	1	0.641801	0.641801	1	1	0.641801	1	1	0	0	1	1	0.1194	0	1	0	0.641801	0	0.641801	0	1	1	1	1	0.1194	0.641801	0.641801	1	0.641801	0.641801	0.641801	1	0.641801	1	0.641801	1	0.1194	0.1194	0.1194	0.1194	0.1194	0.1194
13	0.1194	0.1194	1	1	1	1	0	0.641801	1	0.641801	0.641801	0.641801	0	0	0	0.1194	1	0.1194	0.1194	1	1	0.641801	0.641801	0.641801	0	0.1194	1	0.1194	1	1	0	1	1	0.641801	1	1	0	1	0.1194	0.1194	1	0.641801	1	0.1194	1	1	0.1194	0.1194	0.1194
14	1	1	1	0	0	1	0	0	1	0	0	1	0.641801	1	0.641801	1	0.1194	0.641801	0	0.641801	1	0	0.1194	0	1	1	1	0.641801	0.641801	0.1194	1	1	0.1194	0.1194	1	1	0	0.1194	1	0.641801	1	0.641801	0.1194	0.1194	1	1	1	0.641801	0
15	1	1	1	1	1	0.641801	0.641801	0.1194	0.1194	1	0.1194	1	1	0.1194	0.641801	1	0.641801	0.641801	0	0.1194	0.1194	0.1194	0.641801	0.1194	0.641801	0.1194	0.641801	0.641801	0.1194	1	0.641801	0.1194	0.641801	1	0.1194	1	1	1	0.641801	1	0.641801	1	1	1	0.641801	1	1	0.641801	0
16	1	1	0.641801	1	0.1194	1	0.641801	0.1194	0.641801	0.1194	0	0.641801	1	0.1194	0.641801	1	0.641801	0	1	0.641801	0	0.641801	0.641801	1	0	0	0	0	0	0.641801	0	0	1	0	1	1	0.641801	0.641801	1	0.641801	1	0.1194	0.641801	1	0	0.1194	0.1194	1	1
17	0	0.1194	1	1	0	0.1194	1	1	0	0.1194	0.1194	0.1194	0.641801	1	0.1194	0.641801	1	1	0	0.1194	0.1194	0.1194	1	1	1	0.1194	0.1194	0.1194	1	1	0.641801	1	0.1194	0	1	1	1	0.1194	0.641801	0.1194	0	1	1	0.1194	0.1194	0.1194	0.641801	0.1194	1
18	0.1194	0.1194	1	0.641801	0.1194	1	0.641801	0.641801	0.641801	0	1	0	0.641801	0.1194	0	0.641801	0.641801	1	0.641801	0	0	0.1194	0	0.641801	0.1194	0.1194	0.1194	0.641801	1	1	0	0.1194	0.1194	0	1	0.1194	0	0.641801	1	0	1	0.641801	1	0.1194	0.641801	1	0.641801	0.641801	0.641801
19	0.1194	1	1	0.1194	1	0	0.641801	0.641801	0.641801	0	0.641801	1	0.641801	0.1194	0	1	1	1	1	0.1194	1	0.1194	0	0.1194	1	0.1194	0.641801	0.641801	0.641801	1	0.641801	1	1	1	0.1194	1	0.641801	0.641801	1	0.641801	0.641801	0.641801	1	0.1194	0.641801	0.641801	0	1	0.641801
20	1	1	0.641801	0.1194	0	0.1194	0	1	0.1194	0.641801	0.641801	0.1194	0.1194	1	0	1	0.1194	1	0.641801	0.641801	0.1194	1	1	0.641801	1	0.641801	0	0.641801	0.1194	1	0.641801	0.641801	1	0.641801	0.1194	1	0.641801	0.641801	0.641801	1	0.1194	1	0.641801	1	1	1	1	1	0
21	1	1	1	0.641801	0.641801	1	0.1194	1	0.641801	1	1	0.641801	0.641801	0	1	1	0.1194	0.641801	0	0	1	0.1194	0	0	1	0.1194	0.641801	0	1	1	1	1	0.641801	0	0.1194	0.641801	0.1194	0.1194	0.641801	0	0.641801	0.641801	1	0.641801	0	0.1194	0.1194	0.641801	0
22	0.641801	0.1194	0.641801	0.1194	0.1194	1	1	0	1	0.641801	1	0.641801	0	1	0.1194	0.1194	0.641801	0	1	0.1194	0	1	1	1	0.641801	1	0	1	0.1194	0	0.1194	1	0	1	0.641801	1	0	0.1194	1	0.1194	1	1	0.641801	0.641801	1	1	1	1	0.1194
23	1	0.1194	0.641801	0.641801	1	0.641801	0	0.641801	0	1	0	1	0.1194	0.1194	1	1	1	1	1	0.1194	1	1	1	1	1	0	1	1	0.1194	0.641801	0.641801	0	1	0	1	0.641801	0.1194	1	1	0.641801	0.1194	1	0.1194	1	0.641801	0	1	0.641801	1
24	1	1	0.1194	0.641801	1	0	1	0	0.1194	1	0.1194	0.1194	0.1194	1	0.1194	0.1194	1	0.1194	0.641801	0.641801	0.641801	0.641801	1	1	0	0	0.1194	0.641801	0.641801	0.641801	0.641801	0.641801	0.641801	1	0.641801	0.641801	1	0.641801	0.641801	0	0	0	1	0.641801	0	0	0.1194	0	0
25	1	1	1	1	0.641801	1	1	0	1	1	0	0.641801	0.641801	0.1194	0.641801	0.641801	0.1194	1	0.641801	1	1	0	0.1194	1	1	0.1194	0.641801	0.1194	1	1	0.1194	1	1	0	0.1194	1	1	1	1	0.1194	0.1194	1	0.641801	0.1194	1	1	0.1194	1	1
26	1	0.1194	0.641801	1	0.641801	1	0	0.641801	1	1	0	0.641801	1	1	0.641801	0	0	0	1	0	1	0	1	1	0.641801	0.641801	0.1194	0	0.641801	0.1194	0.641801	1	1	0.1194	0.1194	1	0	0	0.641801	0.1194	0.1194	0.641801	0.1194	0.1194	1	0.1194	0.1194	0.641801	0
27	1	1	0	1	0.1194	0.1194	0	0	0.641801	1	1	0.641801	1	1	1	1	0.1194	0.1194	0.641801	1	1	1	0.1194	1	1	0.1194	0.641801	0	1	0	0	0.1194	1	0.1194	1	1	1	1	0.641801	0	0.1194	0.641801	1	1	1	0.641801	0.641801	0.641801	1
28	0.1194	1	0.641801	0	0	1	1	0.1194	0	1	1	1	0	0	0	1	0.1194	0	0.1194	0	1	0	0	1	1	0	1	0	0.1194	1	1	0	1	1	0	1	0.1194	0.1194	0.641801	1	1	0.641801	1	1	0	0	1	0.641801	0
29	1	1	0.1194	1	0	1	0.641801	0.1194	0.1194	1	0	1	1	0	0.1194	1	1	0.641801	0	0.641801	1	0	1	0	1	1	0.641801	1	1	0	0	1	1	1	0	1	1	0	0.641801	1	1	0	1	1	0	1	1	0.641801	0.641801
30	1	1	0.1194	1	0.1194	0	1	1	0	1	1	1	0.641801	0.1194	1	1	0	0.641801	1	1	0.641801	1	1	0	1	1	0.641801	1	0.1194	0	1	1	1	1	0	0.641801	1	1	0.641801	0	0.1194	0.641801	1	1	1	1	0.1194	1	1
31	0	0.1194	1	1	1	1	1	0.1194	1	1	1	0.641801	0	1	1	1	0.1194	1	1	1	0.1194	1	1	1	1	1	0.641801	1	0.1194	1	1	1	0	1	1	0.1194	1	0.1194	1	1	1	0.1194	1	1	0.1194	0	1	1	1
32	0.1194	1	1	1	0.1194	0.1194	1	0.1194	1	1	1	0.1194	1	1	0.641801	1	0.1194	0	0.1194	0.1194	0	1	0.1194	0	1	1	0.641801	0.1194	1	0.641801	0.1194	0.1194	0.641801	0.1194	0.641801	1	0	0.1194	0	0.1194	0.1194	1	0.641801	0.641801	0.1194	0.641801	0.1194	0.1194	0.641801
33	0.641801	0.641801	1	0.641801	0	1	0.641801	0.641801	0.641801	0.1194	0.1194	1	0.641801	0.641801	1	0.641801	0.641801	1	0.1194	1	1	1	1	0.1194	0.641801	1	0	1	1	0.1194	0.641801	1	1	1	0.1194	1	0.1194	0.1194	1	1	1	0	1	1	1	0.641801	1	0.641801	1
34	1	0.641801	0.641801	0.641801	0.641801	0.641801	0.1194	1	0.1194	1	0.1194	0.641801	0.641801	0.1194	0	0	0.1194	1	0.1194	0.641801	0.641801	0.641801	1	0	1	0.641801	0.641801	1	0.641801	0	0.641801	0.641801	1	0.641801	0.1194	1	0.1194	0	0.1194	0.1194	0.641801	1	0.641801	0	1	0	0.641801	0	1
35	0.641801	1	0.641801	1	0.1194	1	1	1	1	1	0.641801	1	0.641801	1	1	0	1	1	0.1194	1	0.641801	1	1	0	0.1194	1	1	0.1194	1	0.641801	0.641801	1	0.641801	1	0	1	0.641801	1	1	0.1194	1	1	0.1194	0	0.1194	1	1	0.641801	0.641801
36	0.1194	0.641801	0	0.641801	0.1194	0.641801	0.641801	0.1194	1	0.1194	0.641801	1	0.641801	0.1194	0.641801	0.641801	0	1	1	0	0.1194	0	1	0.641801	0.1194	0	0.1194	0.1194	0.641801	1	0.641801	0.641801	1	1	0.641801	1	0.641801	0.641801	0	0.1194	1	1	0.1194	1	0.641801	0.1194	0.641801	0.641801	1
37	0	1	0.641801	0.1194	0.641801	0	0.1194	1	0	0.641801	0	0.641801	1	0.641801	0.641801	0.641801	0	0.1194	0.1194	0	1	0	1	0.1194	0	1	0.1194	1	1	0	0.1194	0	1	0.641801	0.641801	1	1	1	1	0.1194	0	0.641801	0.641801	0.1194	1	1	0	0.1194	0
38	1	0.1194	0	0.641801	0	1	0.641801	0.641801	1	0.1194	0	0	0.1194	1	0.641801	1	0.641801	1	0.1194	0.641801	0.1194	0.1194	0	1	0.641801	1	0	1	0.641801	0.641801	0	1	1	1	0.641801	1	1	0.641801	1	0	0.1194	0	0.1194	1	0.641801	0.641801	1	1	0.1194
39	1	1	0.1194	0.1194	1	0	0.1194	1	1	1	1	1	0.1194	1	0.1194	1	0.641801	1	0.1194	1	0	0.641801	1	0.641801	0.641801	0.641801	0.1194	0.1194	0.641801	0.1194	0	0.1194	1	1	1	0.641801	1	1	0.641801	0.641801	0.641801	0.641801	1	1	0.641801	0.641801	0.641801	1	0.1194
40	0.1194	0.1194	0.1194	0.1194	0	1	0.1194	1	0.641801	0.641801	0.641801	1	1	0.641801	1	0.1194	1	0	0	0.641801	0.641801	0	1	0.641801	0.1194	0.641801	1	0.1194	0.641801	0	0.1194	0.1194	1	0.1194	1	0.1194	1	1	0.641801	1	1	1	0.1194	0.641801	0.641801	1	0.641801	1	0.641801
41	1	1	0.641801	0.641801	0.641801	0	1	1	1	0.1194	1	1	0.1194	0.641801	1	0.641801	1	0.641801	0.641801	1	0.1194	0.1194	0.1194	0.641801	1	0.1194	1	0	0.641801	1	0.641801	0.1194	0.641801	1	0.1194	0.1194	1	1	1	0.641801	0.1194	1	1	0.641801	0.1194	0	1	1	1
42	0.641801	0.641801	1	0.1194	1	0	0.1194	0.641801	1	0.641801	0.641801	1	0.1194	1	0.641801	0.641801	0.641801	0.641801	0.1194	1	0.1194	1	1	1	0	0.1194	0.1194	0.641801	1	1	0.1194	0.641801	1	0.1194	0.641801	1	0.1194	1	0	1	0.1194	0.641801	0.641801	1	1	0.1194	1	0.1194	0.1194
43	0.1194	1	0	0.1194	0.641801	0.1194	0	0.641801	1	0	1	1	0	1	0.641801	0.1194	1	1	0.1194	0.641801	1	0.1194	0.641801	1	0.1194	0	1	1	1	1	0.1194	1	1	0.1194	0.641801	0.641801	0.1194	0.1194	0.1194	0.641801	0.1194	0.1194	0.1194	0.1194	0.641801	1	1	0.641801	0.641801
44	1	0.641801	0.641801	0.1194	0.641801	1	1	1	0.641801	0.641801	1	0	0.1194	0.641801	0	1	0.641801	0	0.1194	1	0.641801	1	0.641801	0.1194	1	1	1	0.1194	1	0.641801	1	0.641801	0	1	0.641801	1	0.1194	0	1	1	1	1	1	1	0.641801	0.641801	0.641801	1	1
45	0.1194	0	0.1194	1	1	1	0.1194	0.641801	1	0.641801	0.641801	0.1194	0	0.1194	1	0	1	0.641801	0.1194	0.641801	0	1	0.641801	0	0.1194	1	1	0.1194	0.641801	0	1	1	1	1	0.641801	0.1194	0.1194	0.641801	0.641801	1	1	1	1	1	0.1194	1	1	0.1194	0.1194
46	0.641801	0.641801	0	1	0.1194	0.641801	1	0.641801	0.1194	0.1194	1	1	0	1	1	1	1	1	0.1194	1	0.1194	1	1	0	0.641801	1	1	0	1	1	1	0.1194	0.641801	1	1	0.1194	1	1	1	1	1	0	0.641801	0.641801	0.641801	0.641801	0	0.1194	0.641801
47	0.641801	0	0.1194	1	0.1194	0.1194	1	1	1	1	0.641801	0.1194	1	1	0	0.641801	1	0.641801	0	1	1	0.1194	1	0.641801	1	1	0.641801	1	0.641801	0.641801	0	0	0.641801	0.641801	0.641801	0.641801	0.1194	1	1	1	0.1194	0	0	0.1194	0.641801	1	1	1	0
48	1	0.641801	0.641801	0.641801	0.641801	0.641801	0.641801	0.1194	1	1	1	0.1194	0	1	0.641801	0.641801	0.641801	0	1	0	0.1194	1	1	0	0.641801	0.1194	0.1194	1	0.1194	1	1	1	0.1194	0	1	0.641801	0.641801	0.1194	0.641801	1	0.1194	0.641801	1	0	0.641801	1	0.641801	0.641801	0
49	0.641801	0.641801	1	0.641801	0.1194	0	0.641801	0.641801	0.641801	0	0	1	0	0	1	0	0.641801	0.641801	0.641801	0.641801	0	0.641801	0.641801	0.641801	1	0	0.1194	0.1194	1	0.641801	1	0.641801	0	0.641801	1	0	0.1194	1	0.641801	0.641801	0.641801	0.1194	1	1	1	1	0	0.641801	0.641801
50	0.1194	1	1	1	0	0.641801	0.641801	0.641801	0	0.641801	0.641801	0.1194	0.641801	1	0.641801	0.641801	0.1194	0.641801	1	0.1194	0.641801	0.641801	0.641801	0.641801	0.1194	0.1194	0.1194	1	1	1	0.1194	1	0	0.641801	0.641801	0	0.641801	0.641801	0.641801	1	1	0	0	1	0	1	1	0.641801	0.641801
51	1	0.641801	1	0.1194	1	0.641801	0.641801	1	0.641801	1	0	0.641801	1	1	0.1194	0.641801	0.1194	0	0	0	0.641801	0	0.641801	0.641801	0.1194	0	0.641801	0.641801	0.641801	0.1194	0.1194	0	1	0.1194	0	1	0.641801	0.1194	0.1194	0.1194	0	0	1	0.641801	0.641801	1	0.641801	0.641801	0.641801
52	1	1	0	0.1194	0	1	1	0.641801	0	0.641801	0.641801	1	1	0	0.641801	0.1194	0.641801	0.1194	0.1194	1	0.1194	0.641801	0.641801	0	0.641801	0.641801	0	0	0.641801	0.641801	0	0.641801	0	0.641801	1	0.641801	1	1	1	1	1	1	1	1	0.641801	0.641801	0.1194	0	0.641801
53	0.641801	0.641801	0.641801	0.641801	0	0.641801	0.641801	0.641801	0	1	1	1	1	0.641801	0.641801	0.1194	1	1	0.641801	0.641801	0	0	0.641801	0	0	0.641801	0.641801	0.641801	0.1194	1	0	0.641801	0.641801	0.641801	1	0	0.1194	0.641801	0.641801	0	0.1194	0.641801	1	1	0.641801	0.1194	0.641801	0.641801	0.641801
54	0.641801	0.641801	0.1194	0	0.641801	0.641801	0.641801	0.1194	0.641801	0.1194	0.641801	1	1	0.641801	1	0	1	0.641801	0	0.641801	0.1194	0.641801	0	1	0.641801	0	0.641801	0	0.641801	0.641801	0	1	1	0	0.1194	0	0	0.641801	0.641801	0.641801	1	0	0.641801	1	0.641801	0	0	0.641801	0.641801
55	0.641801	0.641801	1	1	1	0.641801	0	1	0.641801	0.641801	0	0.641801	0	0.641801	0.1194	0.641801	1	1	0.641801	0.641801	0.641801	0	0	1	1	0.641801	1	0.641801	1	0.1194	0.641801	0.641801	0	0	1	1	1	1	0.641801	0	0.641801	0	0	0.641801	0.1194	1	0.1194	0.1194	1
56	0.641801	0	1	0.1194	0.641801	1	0.641801	0.641801	1	1	1	0.1194	1	1	1	0	0.641801	0.641801	0	0.641801	0.641801	0.641801	0	0.1194	0.641801	0.1194	0.1194	1	0.641801	1	0	1	1	0.641801	0.641801	1	1	0.1194	0.641801	0.1194	0.641801	0.641801	0.641801	0.641801	0.1194	0.641801	0.641801	0.641801	0
57	1	0.641801	0.1194	0.1194	1	0.641801	0.1194	1	0.641801	0.641801	0.1194	0.1194	0.641801	0.641801	0.641801	0.641801	0.641801	0.641801	0	0	1	1	0	0.1194	0	0.641801	0.1194	0.641801	1	0.641801	0	1	0.641801	0	0.1194	0.641801	0.641801	0.641801	0.1194	0.641801	0.641801	0	0.641801	1	0	0.641801	0.1194	0.641801	0
58	0.641801	1	1	1	1	0	1	1	1	0.641801	0.1194	1	0	0.1194	0.641801	0.641801	0.1194	1	1	0.641801	1	0	1	1	0	0.641801	1	0	0.1194	0.641801	1	1	1	0.1194	0.641801	1	0.641801	0.641801	0.641801	0.641801	1	0	0	0.641801	1	0	0.641801	0.641801	1
59	0.1194	0.641801	0.641801	0	0.1194	0.641801	0.1194	0.641801	0	0.1194	1	1	0.641801	0.641801	1	0	1	0.641801	0.1194	0.1194	0.641801	0.1194	0.641801	0.641801	0.641801	0.1194	0.641801	0.1194	0.1194	0.641801	0.641801	1	0	0.1194	0.641801	0.641801	0	0.1194	0.641801	1	1	0.641801	0	0.641801	0	0.641801	1	0	0.641801
60	0.1194	0.641801	0.641801	0.641801	0.641801	0.641801	0	0.641801	0.1194	0.1194	0.641801	0.641801	0	0.641801	0.641801	0.1194	0.641801	0	1	1	1	0.641801	0.641801	0.1194	0.641801	0.641801	0.641801	0.1194	0.641801	0.641801	0.641801	1	0	0.1194	0.641801	0.641801	0.1194	0.641801	0.641801	0	0.641801	0.641801	0.641801	1	0.1194	0.641801	0.1194	0.641801	0
61	0.641801	1	1	0	1	0.1194	0	0	1	0.641801	1	1	0	0.641801	0.641801	0.641801	0.1194	0	0.641801	0.641801	0.641801	0.641801	0.641801	0.1194	1	0	0	0.1194	0	1	0.641801	0.641801	0.1194	0	0.641801	0.1194	0.641801	0.1194	0.641801	0.641801	0.641801	0.1194	0.641801	0.641801	0.641801	0.641801	1	0	1
62	0	0.1194	0.641801	0.1194	0.641801	0.641801	0.1194	0.641801	1	1	1	0.641801	0	0	1	0	0	0.1194	0	0	0.641801	0	0.1194	0.641801	0.641801	1	0	0.1194	0.641801	0.1194	0.1194	0.641801	0	0.641801	0.641801	0.641801	0	1	1	0.641801	0.641801	0	1	0.1194	1	0	0.641801	0.641801	0
63	1	1	0.641801	0	0.641801	0.641801	0	0.641801	0.641801	0.641801	0.641801	0.641801	0	0	0.641801	0.1194	0	0.1194	1	0	1	0.641801	0.641801	1	1	1	0.641801	0.641801	0.641801	0.641801	0.641801	1	1	0.1194	0	1	0.641801	1	0	0.1194	0.641801	0	0.641801	0.641801	0.1194	0.1194	0	0.1194	0.641801
64	0.1194	1	0.641801	0	0.1194	0	0.641801	0.641801	1	0	0	1	0	0.1194	0.641801	0.641801	0.1194	0	0.641801	0.641801	0.641801	0.641801	0.1194	0.1194	0.1194	0.641801	0	0.641801	1	1	0.641801	0.641801	0.1194	0.641801	0.641801	0	1	1	0	1	0.1194	0.641801	0.641801	0.641801	0.641801	1	1	0.641801	0
65	0	0.641801	1	0	0.641801	0.641801	0.1194	0.1194	1	0.641801	0	0.641801	1	1	0	0	1	1	0	0.641801	0	0.641801	1	0.641801	1	0.641801	0.1194	0.641801	1	1	1	0.1194	0.641801	0	1	0	0.641801	1	1	0.641801	0.641801	0	0.641801	0	1	0.641801	1	0	0
66	0	0	1	0	1	0.641801	0	0.641801	1	0.641801	1	1	0.641801	0	0.1194	0.1194	0.641801	0.641801	1	1	1	0	0.641801	0.641801	0.641801	1	1	1	0.641801	0.641801	0.641801	0.1194	0.641801	0.641801	0.641801	0.1194	0.641801	1	0.1194	1	1	0.641801	0.641801	0.641801	0.641801	0	0	0.641801	0
67	0.641801	0.1194	0.641801	0.641801	0.641801	1	0.1194	0.641801	0.1194	0	1	1	0.641801	0.641801	0.1194	0.1194	0.641801	0.641801	0.641801	0	0.641801	0.641801	0	0.641801	0	1	1	0	0.641801	0.641801	0.641801	0	0.641801	0.641801	0.641801	1	1	0.641801	1	0.641801	0	0.1194	0	0.641801	0.641801	0.641801	0	0.641801	0.641801
68	1	0.641801	1	0.641801	0.641801	0.641801	0.641801	0	0	0.1194	0	0.641801	0	0.641801	0.641801	0.641801	0.1194	0.1194	0.641801	0.641801	1	0.1194	0.641801	0	0.1194	1	0.1194	0.641801	0	0	1	0	0.1194	0.641801	0.641801	1	1	1	1	0.1194	0.641801	0	1	0.641801	0.641801	0.641801	0	1	0.641801
69	1	0	0.641801	0.1194	0	0.641801	1	1	1	0.641801	0	0.641801	0.641801	0	0.641801	0.641801	0.641801	1	0.1194	0.641801	0.641801	1	0.641801	0.641801	0.641801	0.641801	0.641801	0.641801	0.1194	1	0.1194	0.641801	0.641801	1	1	1	0.1194	0	0.1194	0.641801	0.641801	0.641801	0.641801	0	0.641801	1	1	1	0
70	0.641801	1	1	0	0.641801	0	0	0.641801	0.641801	0	0.1194	1	0.1194	0.641801	0.641801	1	0.1194	0.641801	1	0.1194	0.1194	0	0.641801	1	1	0.1194	0.1194	0	0.1194	1	0.641801	0.641801	0.641801	0.641801	0.641801	0.641801	0	1	0.641801	1	0.1194	0.641801	0	0.1194	0.641801	1	0	0	0.1194
71	1	0.1194	0.641801	1	0.1194	0.641801	0.641801	0.641801	0.641801	0.641801	0	0.1194	1	1	0.641801	1	0	1	0.641801	0.1194	0.641801	0.641801	0	0.641801	1	0	1	1	0.1194	0.641801	1	0	0.641801	0.1194	0.1194	0.641801	1	0.641801	1	1	0.641801	0	0.641801	0.641801	0.641801	0.641801	1	1	0.641801
72	1	1	1	1	0	0	0.641801	0	1	0	0.641801	0.1194	0.641801	0.1194	1	1	0.641801	0.641801	1	1	0.1194	0.641801	0	0.641801	0.1194	1	1	0	0.641801	0	1	0	0.641801	0.641801	0.641801	0	1	0	0.641801	0.641801	1	0.641801	0.1194	0.641801	0.641801	0.1194	0.1194	1	0.641801
73	1	1	0.641801	1	0.1194	0	0.641801	0	0.641801	0.641801	0.641801	1	0.1194	0.641801	0.641801	0.641801	0.641801	0.641801	0.1194	1	0.641801	1	1	0.641801	1	1	1	0.641801	1	0.641801	0.1194	0.641801	1	0.1194	1	0.641801	1	0	0.641801	0.641801	0.641801	0.641801	0	0.641801	0	0.641801	0	1	1
74	1	0.641801	1	0.1194	0	0.641801	1	0	0.641801	1	1	1	0.1194	0	0.641801	0.641801	1	0.641801	0.641801	0.641801	0	0	0.641801	0	0	0.641801	0.641801	0.1194	0.641801	0.641801	0.1194	0.641801	0.641801	0.641801	1	0	1	1	0.641801	0.1194	0.641801	0.641801	0.641801	0.641801	0.641801	1	1	1	0.641801
75	0	0.641801	0.641801	0.641801	0.641801	0.641801	0.641801	0.641801	1	0.641801	0.641801	0.641801	1	1	0.641801	0.641801	0.641801	0.641801	0.1194	1	0.1194	0.641801	0.641801	0.641801	1	1	0.641801	0.1194	1	0.1194	0.641801	0.641801	0	0.1194	0.641801	1	0	0.1194	1	0.641801	0	1	1	0.641801	0.1194	1	0	1	1
76	0.641801	0.641801	0.1194	0.641801	0.641801	0.1194	0.1194	0.1194	1	0	0.641801	0.641801	0.1194	1	0	1	1	0	0.1194	0	0.641801	0	0.1194	0.641801	0	1	1	0	0.1194	0.641801	0	0.641801	0	1	1	0	1	1	0	0.641801	0.641801	0.641801	0.641801	0.641801	0	0	1	1	0.641801
77	0.1194	0	0	1	0.641801	0.641801	0	0	0.641801	1	1	1	0	0.1194	0.1194	0.1194	1	0	0.1194	0.1194	1	0.1194	0.1194	0.641801	0.1194	0.641801	0.1194	1	1	0.641801	0	0.641801	0	1	1	1	0	0.641801	0	0.641801	1	0.1194	0.1194	0.641801	0.641801	0.1194	0.641801	0.641801	0.641801
78	1	0.641801	0	1	0.641801	0	0	0	1	0.1194	1	0.641801	0	0.641801	0.641801	0.641801	0.641801	0.641801	0.641801	1	0	1	1	1	0.1194	0	0.641801	1	1	1	0.1194	0.1194	1	0.1194	1	1	1	1	0	1	0.641801	0.641801	0.1194	0.641801	0	1	1	1	0.1194
79	0.641801	1	0.1194	0.1194	1	0	0	0.641801	0.641801	0.641801	0.641801	0.641801	0.1194	0.641801	0.641801	1	1	1	1	0.1194	1	1	1	0.641801	0.641801	0.641801	1	0.1194	0.1194	0	0.641801	0.641801	0.641801	0.1194	0.641801	1	0	1	1	1	1	1	1	1	0	0.641801	0.641801	0.1194	0.1194
80	1	0.641801	0.641801	0.1194	1	0.641801	0	0.641801	0.641801	0	1	1	1	0.1194	0.641801	1	0.641801	0.1194	1	1	0.641801	1	0.1194	0.641801	0.1194	0.1194	1	0.1194	0.1194	1	1	0.641801	0	0	1	1	0	0.641801	1	0.641801	0.641801	0.1194	0.641801	0.641801	0.1194	0.641801	1	1	0.641801
81	0.641801	0	0.1194	0.641801	1	0.641801	0.641801	0.641801	0.1194	0.641801	1	1	0.641801	1	0	0.1194	0.641801	0.641801	0	0.1194	0.641801	1	1	0.641801	0.1194	0.641801	0.641801	0.641801	0.1194	0.641801	1	1	1	0.641801	0.641801	1	1	1	1	0	0.641801	0.641801	0	0.641801	0.641801	1	1	0.641801	0.1194
82	1	1	0.641801	0	0.641801	0.641801	0	1	1	0	0.641801	0.1194	0	0	0.641801	0	0.641801	0.641801	0.1194	0.1194	0.641801	1	0.641801	1	1	1	0.1194	0	1	1	0	0	1	1	0.1194	0.641801	0	0.641801	0.1194	0.641801	1	0.1194	0	0.1194	0.641801	0.641801	0.641801	0.641801	0.641801
83	0.1194	0.641801	0.641801	0.641801	0.641801	0.641801	0.1194	0.1194	0.641801	0.1194	0.641801	0.641801	0.641801	0.641801	0.1194	0	0.1194	0.641801	0.641801	1	0.641801	0	0.1194	0	0.641801	0.1194	0.641801	0.1194	0.641801	1	0	1	0.641801	0	0.641801	1	1	0.1194	0.641801	0	0.641801	0.641801	0	0.641801	0.1194	0.641801	0.641801	0.641801	0.641801
84	0.641801	1	1	0.1194	0.641801	0	0	0	0.1194	0.641801	0.1194	1	0	0	1	1	0.1194	1	0.641801	0.641801	0.1194	1	0.641801	0.1194	0.641801	0.641801	0.641801	1	0.1194	0.641801	0.641801	0.641801	0.1194	0	0.1194	0.641801	0	1	0	0.641801	1	0.1194	0.641801	1	0.1194	0.641801	0.641801	0.1194	0
85	1	0.641801	0.1194	0.641801	0	1	1	1	0.641801	0.641801	1	0.1194	1	1	1	1	0.1194	1	0.641801	0	0.1194	0.641801	0.641801	0.641801	1	1	0.641801	0	0.641801	0.641801	0.641801	0.641801	1	0	0.1194	0	0.641801	0.641801	0	0.1194	0	0	1	1	0.1194	0.641801	0.641801	0.641801	0.1194
86	1	0.1194	0	0	0.641801	0.641801	0	1	1	1	1	0	0.1194	0.1194	0.641801	0.641801	0.1194	0.641801	1	1	0.641801	0.641801	0	0.641801	0.641801	0	0.641801	0.641801	0.1194	0.641801	0	0	0.641801	0.641801	0.1194	0.641801	1	0.641801	0.1194	0.1194	0.641801	0.641801	0.641801	0.1194	0.641801	0.641801	0.641801	0.641801	0.1194
87	1	0.1194	0	0	0.641801	0.641801	0.1194	0.641801	0.641801	0.641801	1	1	0.1194	0.641801	0.641801	1	1	0.641801	0.641801	1	0.1194	0	0.1194	0.641801	0.1194	0.641801	0.641801	0	0	0.641801	0.641801	0.641801	0.1194	0.641801	0.1194	0.641801	0	0.641801	0.641801	1	1	0.641801	0	0.641801	1	0	0.641801	0.641801	0.1194
88	0.641801	1	1	0	0.641801	0.641801	0	0.641801	0.641801	0.641801	0.1194	0.641801	1	0.641801	1	0.1194	0.1194	0.641801	0.641801	1	0.1194	0.641801	1	0	0.1194	0.641801	0.1194	0	0	0.641801	0	0.641801	0.641801	0	0.1194	0.641801	0.641801	0.641801	0.641801	0.1194	0.641801	1	0.641801	1	1	0.1194	0.641801	0.641801	0.641801
89	0.1194	0.641801	0.641801	0.641801	0.641801	0.641801	0	1	1	0	0.1194	0	0	0.641801	0	0.641801	1	1	0	1	1	0.641801	0	0.641801	0.641801	0.641801	0.1194	0.641801	0.641801	0.641801	1	1	0.1194	0.641801	0.641801	0.1194	0	0	0.641801	1	0.641801	0.1194	1	0.641801	0.1194	0	0.641801	0.1194	0.1194
90	0.641801	0.641801	0	1	1	0	1	1	0.1194	0	0.1194	0.641801	0	0.641801	0.641801	0.641801	1	0.641801	1	0.641801	1	0.641801	0.641801	0.641801	0.641801	0	1	0.641801	1	1	0.641801	0.641801	0.641801	0.641801	0.641801	1	0.641801	1	1	1	1	0.1194	0	0.641801	0.1194	0	1	0.641801	0.1194
91	1	0	1	0.641801	1	0.641801	0.1194	0.1194	1	0.1194	0	0.641801	0	0	0.641801	0.1194	0	1	1	0.641801	1	0.1194	0.641801	0.641801	0	0.641801	0.641801	0	0.1194	0.641801	0.641801	1	1	0.641801	0.641801	0	1	1	1	0	1	0.641801	0.1194	0.641801	0.641801	0.641801	0	0.641801	1
92	1	0.641801	0.1194	0	0.641801	0.641801	0.641801	0.1194	0.641801	0.641801	0.1194	0	1	0.641801	0.1194	0.1194	0.641801	0	1	1	0.641801	0	0.641801	0.641801	0.641801	1	0	0.641801	0.641801	0.641801	1	1	0.641801	0.641801	0.1194	0	0	0.641801	0.641801	1	0.641801	0	0	0	0	0.641801	0	0	1
93	0.1194	0.641801	0.1194	0.1194	0	0.1194	0.641801	0.1194	0.641801	1	1	0.1194	0.641801	0.641801	0.1194	0.641801	0.641801	0.641801	1	0	0.1194	1	0.641801	1	1	0.1194	0	0.641801	0.1194	1	1	1	0	0.1194	0.641801	1	1	0.641801	0	0.641801	0	0.641801	0	0.641801	0	0	0.641801	1	0.641801
94	1	1	0.641801	1	0.641801	0.641801	0.641801	0.641801	0.641801	1	0	0.641801	0.641801	0.641801	0	0.641801	0.641801	0	0.641801	0	0	0.641801	0	0.641801	0.641801	1	0	0.1194	0.1194	0.641801	0.641801	0.641801	1	0	0.641801	0	0.1194	0	0.641801	0.1194	0.641801	0.1194	0.641801	1	0.641801	1	0.641801	0.641801	0.641801
95	0.641801	0	0.1194	0.641801	0	1	0.641801	0.1194	1	0.641801	1	0	0.1194	1	1	0.1194	0.641801	0.1194	0.641801	0	1	0.641801	1	1	0.641801	0	0.1194	0	0.641801	1	1	0	1	0.641801	0.1194	1	1	0.641801	1	0	0.1194	0.1194	0.641801	1	1	1	0.1194	1	0.641801
96	0.641801	0	0.1194	0.641801	1	0	0	1	0.1194	0	0.641801	1	0.1194	0	0.1194	0	0	0	0.641801	1	1	0.1194	0	0.1194	0.641801	0.641801	0	1	0.641801	1	0.641801	0	0.1194	0.641801	0.641801	0.1194	0.641801	1	1	0.1194	0.641801	1	0.641801	1	1	1	1	0.641801	1
97	1	1	0.641801	1	0	0.641801	0.641801	0	0.641801	0.641801	1	0.641801	0.641801	0.641801	0.641801	0.641801	0.641801	0.1194	1	0	0.1194	1	0.641801	0.1194	1	1	0	1	1	0	0	0.641801	0	0.1194	0.641801	0.641801	0	1	0.641801	0.641801	0.1194	0.641801	0	1	0.641801	1	0.1194	0.641801	0.641801
98	0.641801	0.641801	0.641801	1	1	1	0.1194	0.641801	0.641801	0	1	1	0.641801	0.641801	0.641801	1	0.641801	1	0.641801	0.641801	0.641801	0.641801	0.1194	0	0.641801	0.641801	0.641801	0.641801	0.641801	0.1194	0	0	0.641801	0	0	0.641801	0.641801	0	1	0.1194	0.641801	0.641801	0	0.641801	1	0	1	0.641801	1
99	0.1194	0	0.641801	0.641801	0.641801	1	0.1194	0.641801	1	0.641801	0.1194	0	0.1194	0.641801	0.641801	0.641801	0.641801	0.641801	1	0.641801	1	1	0.1194	0.641801	1	0	1	1	0.641801	0.641801	0.1194	0	0	0.641801	1	1	0.1194	0	0.641801	1	1	1	1	0.641801	0.641801	0	0.1194	1	0.641801
100	0.641801	0	0	1	0.1194	0.641801	1	0.641801	1	0	0	0	0.1194	0.641801	1	0.641801	1	0.1194	0.641801	0.641801	1	0.641801	0.1194	0.641801	0.641801	0	1	1	0.641801	0.641801	0.641801	0	0.641801	1	0.641801	1	0	0.641801	0.641801	0.1194	0.641801	0.641801	0.1194	0	1	0.641801	0.1194	0.1194	0.641801
101	1	1	0.641801	1	0	1	0.1194	0	0.1194	0.641801	0	0.641801	1	0	0.641801	0	0.641801	0.641801	1	0	0.641801	0.1194	1	1	0.641801	0	0.641801	1	0.641801	1	0	0	0.1194	0.641801	1	0.1194	0.641801	0	0.641801	0.641801	1	1	0.641801	1	1	0.1194	0.641801	0.641801	0.1194
102	1	0	0.641801	0.641801	1	0	0	0.641801	1	1	0	0.641801	0.641801	0	0.641801	0	0.641801	0.641801	0.1194	0.641801	0.1194	0.641801	0	0.641801	0.1194	0	0.641801	0	0.1194	0.641801	0	0	0.641801	1	0.641801	0	0.641801	0.1194	1	0.641801	0.641801	1	1	0.641801	0.641801	0.1194	1	1	0.641801
103	0	1	0.641801	0	0.641801	0	0	0	0	0	0.641801	1	1	0.641801	0.641801	0.1194	1	0.641801	0.641801	1	0	0	0.1194	1	0.641801	0.641801	1	0.1194	1	0.641801	1	0.641801	1	0	0.641801	0	0.1194	1	0.641801	1	0.1194	0.641801	0	0.641801	0.641801	0	0.1194	0.641801	1
104	1	0.1194	1	0.641801	0.641801	1	0.1194	0.641801	0.641801	0	0.641801	1	0	0.641801	0.641801	1	1	0.641801	0	0.641801	1	0.1194	0.1194	0.641801	0.641801	0.1194	0.641801	1	1	0.641801	0.1194	1	0.641801	0.641801	0.641801	0.641801	0	0.641801	1	0.641801	0.1194	0.641801	1	1	0.641801	0	0.641801	1	1
105	0	0.641801	0.641801	0.641801	1	0	0.641801	0.641801	0.1194	0	1	0.1194	0.641801	0.641801	0.641801	0	1	0.641801	0	0.641801	1	0.641801	0.641801	0.1194	0.641801	1	1	0	1	0.1194	0.641801	0.641801	1	1	0	0	0.641801	0	0.641801	0.1194	0	1	0	0.641801	0.641801	0.641801	0.1194	1	1
106	0	0.641801	1	0	1	0.1194	0.641801	1	0.641801	0	0.641801	1	0.641801	0.641801	0.641801	0	0.641801	0.641801	0.641801	1	1	0.641801	0.641801	0	0.1194	0	0.641801	0.1194	1	1	0.1194	0.641801	0.641801	0.641801	0.641801	1	1	1	0.641801	0.641801	0.641801	0.641801	0.641801	0.641801	0.641801	0.1194	0.641801	0.641801	0.641801
107	0.641801	0.1194	1	0	0.641801	1	0.1194	0	1	1	1	0.641801	0.641801	0	0.641801	0	0.641801	1	1	0.641801	0.1194	1	1	0.641801	0.641801	0.641801	0.641801	0	0.641801	0	0.641801	1	0	1	1	0.641801	0	0.641801	0.641801	0.641801	0.1194	0.641801	0.1194	0.641801	0	0	0.641801	0.641801	0
108	0.1194	0	0.1194	0.641801	0.1194	0.641801	0	0.1194	1	0.641801	0.1194	1	0.641801	0.641801	1	0.1194	0.641801	1	0.641801	1	1	1	0.641801	0.1194	0.641801	0.641801	0	0.1194	0	0.1194	0.641801	0.641801	0.641801	0.641801	0.641801	0.1194	0	0	0	0	0.1194	1	0.641801	0	1	0.641801	0.641801	0.641801	0.641801
109	0	0.641801	0.641801	0.641801	0.641801	0.641801	0.1194	1	1	0.641801	1	1	0.1194	0.1194	0.641801	0.641801	0.641801	0	0	0.641801	1	1	0.641801	1	1	0	0	0.1194	1	0.641801	1	0.1194	0.641801	0.1194	0.641801	0.641801	0	0.1194	0.1194	0.1194	0.1194	0	0.641801	0.641801	0.641801	0.1194	1	1	0.641801
110	0.1194	1	0.641801	0.641801	1	0.1194	0	0.641801	1	0	0.641801	1	1	1	0	0.641801	0.641801	0.641801	0	0.1194	1	0	0	0.1194	0.641801	0.641801	0.641801	0	0.641801	1	0.641801	1	1	0.1194	0.1194	0	0	0	0.1194	0	0.1194	1	0	0.641801	0.641801	1	1	0.641801	0.641801
111	0.641801	0	1	1	1	0	0	1	0	0.641801	1	1	0.641801	0.641801	0	1	0	0.641801	1	0	0.641801	0	1	0	0.641801	0	0	0.641801	0.641801	0.1194	0.641801	0.641801	0	0.641801	0.1194	0.641801	1	1	1	1	0.641801	0.1194	0.641801	0.641801	0	0.641801	0.641801	0.1194	1
112	0.641801	0.641801	0.641801	1	1	0.641801	0.641801	0.1194	0	0.641801	0.641801	0	0.641801	1	0.641801	0.1194	1	0.1194	0.641801	0	0.641801	0.641801	0.1194	1	0.641801	1	1	0.641801	1	1	0.1194	0.641801	0.641801	1	1	0.641801	1	0	0	1	0.641801	1	0.641801	1	0	0	0.1194	0.641801	0.641801
113	0	0.641801	0.641801	0.641801	0	0.641801	0.1194	0	0.641801	0.1194	1	1	1	0.641801	0	0.1194	0.1194	0.641801	0.1194	1	0.641801	0	0.641801	0	0.641801	0.641801	0.641801	0.641801	0.1194	0.641801	0.641801	0.1194	0	0.1194	1	1	1	1	0.641801	1	1	0.641801	1	0.1194	0	0.641801	1	0.641801	1
114	0	1	0.641801	0.1194	1	0.1194	0.641801	0.641801	0	1	0.641801	0.641801	0.1194	0	0.1194	0	0.641801	0.1194	0.641801	0.641801	0	0	1	1	1	1	0	1	0	0.641801	0.641801	0	0.641801	0	0.641801	0	1	0.1194	0	0.641801	0.1194	0.641801	0.641801	1	1	0.641801	0.1194	0.641801	1
115	0.641801	0.1194	0.641801	0.1194	0.641801	0.641801	1	1	0	0.1194	0	0.641801	0	1	0.641801	1	1	0	0.641801	0.641801	1	0.1194	0	0.641801	1	1	0	1	0.641801	0.641801	0.641801	1	0.641801	0.1194	0.641801	0	0.1194	1	0.641801	0	0.641801	0.1194	0.641801	0.641801	0.641801	0.641801	0.641801	0	0
116	0.641801	1	0	1	0	0	1	1	0	1	0.641801	0.641801	1	1	0	0.641801	0.641801	0.641801	0.1194	0.641801	0	0.1194	1	0.1194	0.641801	0.641801	0.641801	0.641801	0.641801	1	1	0.641801	0.641801	0	0.641801	0	0.641801	1	0.641801	1	0.641801	0.641801	0.1194	0	0.1194	1	0.641801	0.641801	0.1194
117	0.641801	1	0.641801	0.1194	0	0.1194	0.641801	1	0.1194	0.641801	0.641801	0	1	0.1194	0.641801	0.641801	0.641801	0.641801	0.641801	0.641801	0	0.1194	0	0.641801	0	0.641801	0.641801	1	0.641801	0.1194	0.641801	0.641801	0	0.641801	1	1	0.641801	1	0	0	0	0	0.641801	0.641801	0.641801	0.1194	0.641801	1	0.1194
118	1	1	0.641801	0.641801	0.1194	1	0.1194	0	0.641801	1	1	0.641801	0	0	0.1194	0.641801	0.1194	0.1194	1	0.641801	1	1	0.641801	0.641801	0.641801	0	0	1	1	0.641801	0.641801	0.641801	0	0.641801	1	0.641801	0.641801	0	0.1194	1	0.1194	0	0	0.641801	1	1	1	0.1194	0.641801
119	0.1194	0.641801	0	0	0.641801	0.1194	0.641801	1	0	0.641801	0.641801	0	0	0	0.1194	1	1	0.641801	0.641801	0.1194	1	0.1194	0.641801	0	0.641801	0.641801	0	0.641801	1	0.641801	0.641801	0.641801	0	0.641801	1	0	0.641801	0	0.641801	0.641801	0.1194	0	0	0.641801	0.641801	0.641801	0.641801	0.641801	1
120	0	0.641801	0.641801	1	0.641801	1	0.1194	0.641801	0.641801	1	1	0	0.641801	0.641801	0	1	0.641801	0.1194	0.641801	0.641801	0.1194	0.1194	0	0	0.1194	0.641801	0.641801	1	0.641801	0.1194	0.641801	0.1194	0.641801	0.641801	1	0.641801	0	0.1194	1	1	0.641801	0	1	0.641801	0.641801	0.1194	1	0.1194	0.641801
121	1	0.641801	0	0	0.641801	0.1194	0.641801	0.1194	0.641801	0.1194	0.641801	1	1	1	0.641801	1	0.641801	0	0.641801	0.641801	0	0.641801	1	0.1194	0.641801	1	0.641801	0.1194	0.641801	0	0.641801	1	0	0.641801	0	0.641801	0.641801	0.1194	0	0	0.641801	0.641801	0.641801	1	0	0.1194	0	0.641801	0.1194
122	1	0	1	1	1	1	0.1194	1	0	1	0.641801	0	0.641801	0.641801	0.1194	0.1194	1	1	0.1194	1	0.641801	0.641801	1	1	1	0.641801	1	0.641801	1	0.641801	0.1194	0.641801	0.641801	0.1194	1	0.641801	0.641801	0.641801	0	1	1	0.641801	0	0	0.1194	0.641801	1	0.641801	0.641801
123	0.1194	0.641801	0.641801	1	0.1194	0.641801	0.641801	1	0.641801	1	1	0.1194	0.1194	0.641801	0	0	1	0.641801	1	1	0.641801	0.641801	0.641801	0.641801	0.641801	1	0	0.1194	1	1	0.1194	0.641801	0.641801	1	1	1	0.1194	0.641801	0.641801	0.641801	0.641801	0.641801	1	1	0.641801	1	0.641801	0	0.641801
124	0.641801	0.1194	0	0	0.641801	0.641801	0.641801	0.1194	1	0.641801	0.641801	1	0.641801	0.641801	0.641801	0.641801	0.641801	0.641801	0.1194	1	0.641801	0.641801	0.641801	0.641801	0.641801	0	0	0.641801	0.1194	0	0	1	0.641801	1	1	1	0.641801	0.641801	1	1	0.641801	1	0	0.641801	0.641801	0.1194	1	1	0.1194
125	0.641801	0.1194	0.641801	0.641801	0	0	0.1194	0	0.1194	0.641801	0.1194	0.641801	0.641801	0	0.641801	0.641801	1	1	0.641801	0	0	0	0.641801	0.641801	1	1	0.641801	1	0.641801	1	0	0.1194	0.641801	0.641801	0.1194	0.1194	0.641801	0	0	0.641801	1	0.1194	0.641801	1	0.641801	0.1194	0.641801	0	1
126	0.641801	0.641801	0.641801	0.1194	1	1	0.1194	0	0.641801	0.641801	0.641801	0	1	0.641801	0.641801	0.641801	0.641801	0.641801	1	1	0.1194	0	0.641801	0.641801	0.641801	0.641801	0.641801	0.1194	0	0	0.641801	0.1194	0.641801	1	0.1194	0.1194	0.641801	0.1194	0.641801	0.641801	1	1	1	0	0.1194	0.641801	0.641801	1	0.1194
127	1	0.641801	0.641801	0.641801	0	0.641801	0.641801	0	0.641801	0.641801	0	0	0.1194	0	0.641801	0.641801	1	1	0.1194	0.641801	0.1194	1	0.1194	0.641801	0.1194	1	0.641801	1	0	0.1194	0.641801	0.641801	0.641801	0.1194	0	0	1	0	0.641801	1	0.641801	0.1194	1	1	0.1194	0.641801	0.641801	0.641801	0.1194
128	0.641801	0.641801	0.641801	0.1194	1	0	0	1	1	0.641801	1	0.641801	0.1194	0.641801	0.1194	0.641801	1	1	0.1194	1	1	0	0.641801	0.641801	0	0	0.1194	0.641801	0.641801	1	1	0	0	0.1194	0.641801	1	1	0.641801	0.641801	1	0	0.641801	0.1194	0.641801	0.641801	1	0.641801	0.641801	1
129	0.1194	1	1	1	0.641801	0.1194	1	0	0.641801	0.641801	0.1194	0	0.641801	0	0.641801	1	0	1	0.641801	0.641801	1	0.1194	0	0	1	0.641801	0.641801	0.641801	0.1194	0.1194	0	0.641801	1	0.1194	0.641801	0.641801	1	0.641801	1	1	0	0.641801	0	1	1	0.641801	0	0.641801	0.641801
130	0.1194	0	0.641801	1	1	0.641801	1	0.641801	0.1194	0.641801	0	0.641801	1	0.641801	0.641801	0.641801	1	0	0	0.641801	0.641801	1	0.641801	0.1194	0.641801	0	1	1	1	1	0.641801	0.641801	0.641801	0.641801	0.641801	0	0.641801	1	1	1	1	0	0	0.641801	0.641801	0.641801	1	1	1
131	1	0	1	1	1	0.641801	1	0	0.641801	0.641801	0.641801	0.641801	0.641801	0	1	1	0	0	0.641801	0.641801	1	1	0.641801	0.641801	0.641801	0	0.641801	0.641801	0.641801	0.641801	0.1194	0	0.641801	0.641801	0.641801	0.641801	0.641801	0.641801	0.641801	0.1194	0	0.641801	1	0.641801	0	0.1194	0.641801	0.641801	1
132	0.1194	0.641801	0.641801	0.1194	1	0.1194	1	0.641801	0.641801	1	0	1	0	0.641801	0.641801	1	0.641801	0.641801	1	0.641801	0.641801	1	0.1194	0.1194	0	1	1	1	0	0.641801	0.641801	0.641801	0.641801	1	0.641801	0.1194	1	0.641801	0.641801	1	0.641801	0.641801	1	1	0.1194	1	0.641801	1	1
133	1	0	0.641801	0.1194	0	0.641801	1	1	1	0	0.1194	0.1194	1	1	1	0.1194	1	0.641801	0	0	0	1	0	1	0	0.641801	1	1	0.641801	0.641801	0	1	0	0	0.1194	0	0.1194	0.641801	0.641801	0.641801	1	1	0.641801	1	0.1194	0.641801	0.641801	0.641801	1
134	0.641801	0.641801	0.1194	0.641801	0.641801	1	0	0	1	1	1	0.641801	1	0.641801	1	0	0.641801	1	0	1	0.641801	0	1	1	0	1	1	0.641801	0.1194	1	0	0	1	0.641801	1	0.641801	0	0.641801	0.641801	0.641801	1	0.641801	0.1194	0.1194	1	0	0.641801	0.641801	0.1194
135	0.641801	1	0.641801	1	1	0.641801	0	0.641801	1	1	1	0	0.641801	0.641801	0.1194	0.1194	0.641801	0	0.1194	0.1194	0.641801	0.641801	1	1	0	0.641801	1	0	1	1	0	0.641801	1	1	0	1	1	0.1194	0.641801	0	1	0	0.641801	1	0.641801	0	0.641801	1	0.1194
136	0.641801	0.1194	1	0	0	0.641801	0.1194	0.641801	0.641801	0.1194	0.641801	0.641801	0.1194	0	1	0.641801	0.641801	0.641801	1	1	0	0.641801	1	0.641801	1	1	0.1194	0	0.1194	0.641801	1	1	0	1	0	1	0.641801	0.641801	0.1194	0	0.641801	1	0.641801	1	0.641801	0	0.641801	0.641801	0
137	0.1194	0.641801	0	0.1194	0.1194	1	0.1194	0	0.641801	0	0.641801	1	1	0.641801	1	0.641801	1	0	0.641801	0	0.641801	0.1194	0.641801	0.641801	0.641801	1	0	1	1	0.1194	0.1194	0.641801	0.641801	0	0.641801	1	1	0.641801	1	0	1	0	0.641801	0.641801	0	1	1	1	0.1194
138	0	0.641801	0.641801	0	0.641801	0.641801	0.1194	0	0.1194	0.641801	1	0.641801	1	0.1194	1	1	1	0.641801	1	0.1194	0.641801	0.641801	0.641801	1	1	0	1	1	0.1194	1	0.1194	0	0.641801	0.641801	0.1194	1	0.641801	1	0.641801	0	0.1194	0.1194	0.641801	0.641801	0	0.1194	0.641801	0.641801	0.641801
139	0.641801	1	0	1	1	1	0	0.641801	0	1	0	0	0.641801	1	1	1	1	1	0.641801	0.1194	0.641801	0.641801	0.641801	1	0	0.1194	0	0.641801	1	1	0.1194	0.1194	0.641801	1	1	0.641801	0.641801	0.641801	1	1	0.641801	1	0.641801	0.641801	0.641801	0.641801	0.1194	0.641801	0.641801
140	0.641801	0.641801	0.641801	0	0.641801	0.641801	0	0.641801	1	0.641801	0.641801	0.641801	0.641801	0.641801	1	1	0.641801	1	0.1194	1	1	1	0.641801	1	1	0	0	0	0.1194	0.641801	0.641801	0.1194	1	0	1	1	0.641801	0.1194	0	0.1194	0	1	0.1194	0.641801	1	1	0	0.1194	0.641801
141	0.641801	0.641801	0	0.1194	0.1194	1	0.1194	0.641801	0.1194	0	0.1194	1	0	0.641801	0.1194	0.1194	1	0.641801	0	0.1194	0.641801	0.1194	0.641801	1	1	0.641801	1	0	0.641801	0.641801	0	0.1194	0.641801	0.641801	1	0.1194	0	0	1	0.641801	0	0.641801	0	0	1	0.641801	1	0	0.641801
142	0.641801	1	0	0.641801	0.641801	1	0.1194	0.641801	0.1194	1	0.641801	1	0	0.641801	0.1194	0.641801	0.641801	0.641801	0.1194	0.641801	1	0	1	0.641801	1	1	0.641801	0	0.1194	0	1	1	0.641801	1	0	1	0.1194	0	0.1194	0	0.641801	0.641801	0.1194	0.641801	1	0.1194	0.641801	1	0.641801
143	0	0.1194	0	0.641801	1	1	0	0	1	0	1	1	0.641801	0.641801	0	1	0.1194	0	1	1	1	0	0.641801	1	0	0.641801	1	0.641801	0.641801	0.641801	1	0.641801	1	0.1194	0.641801	0.1194	1	1	0	0.1194	0.641801	1	0	0.641801	0.1194	1	0.1194	0	1
144	0	0.641801	1	0	0.641801	0	0.641801	0	0	0.1194	1	0.1194	0.641801	0.641801	1	0.641801	0.641801	0.641801	0.641801	1	0	0.1194	1	0	0.641801	0.641801	0.641801	0	0	0.641801	0	0.641801	0	0.641801	0.641801	0.641801	0.641801	0.641801	1	0	0.641801	0.641801	1	0.641801	0.641801	0.1194	0.641801	0	0.641801
145	0.641801	1	0.1194	0.1194	0.641801	1	1	0.641801	1	1	1	0.1194	0	0.1194	0.641801	0.641801	1	1	1	0.641801	0	1	0	0	0.641801	0.1194	0.641801	0.641801	0.641801	0.641801	0.1194	0.641801	0.641801	0.1194	0	1	0.1194	0.641801	1	0.641801	0.1194	0.1194	1	0.641801	1	0.641801	0.1194	0.1194	1
146	0	0.641801	0.641801	0	0.641801	1	1	0.641801	0.1194	1	0	0.641801	0.641801	0	0.641801	1	1	0.641801	1	0.1194	0.1194	0.641801	0.641801	0	1	0	0.1194	0.641801	0	0.1194	0.641801	1	1	0	1	1	0.641801	0.641801	0.641801	1	0.1194	0.641801	0	0.641801	1	0	0.641801	1	1
147	1	0.641801	0	0.641801	0.641801	0.1194	1	0.641801	0.641801	1	0.641801	0	0	0.641801	0.641801	0	0	0.641801	1	0	0	1	1	0.641801	1	1	1	1	1	0.641801	0.1194	0.641801	0.641801	0.641801	1	0.1194	0.641801	1	0.641801	1	0	1	1	0	0.641801	0.641801	1	0	0
148	0.641801	0.1194	0.641801	1	0.1194	1	0	0.641801	0.1194	1	0	0.641801	0.641801	1	0.641801	0.1194	0.1194	0.641801	0.641801	0	1	0.641801	0.641801	0	0.641801	0.1194	0	1	0	0.1194	1	0.641801	0.1194	1	0.641801	0.641801	1	0.641801	0.641801	0.641801	1	1	0.641801	0.641801	0.641801	0.641801	1	0.1194	0.641801
149	1	0	0.641801	0.641801	0.641801	0.1194	0.1194	0	0.1194	1	1	1	0	0.641801	0.641801	0.641801	0.641801	0.641801	0.641801	0	0.1194	0	0.641801	0.641801	0.1194	0	0	0.1194	0	0.1194	0.641801	0.1194	0.1194	0.1194	0.641801	0.1194	1	1	1	0.641801	0.1194	0.641801	1	1	0.641801	1	0.641801	0.641801	0.641801
150	0.641801	0	0.641801	0.641801	0	1	1	1	0.1194	0.641801	0	0.641801	0.641801	1	0	0	0.641801	1	1	0.1194	1	1	0.641801	0.641801	0	0.641801	0.641801	0.641801	0.1194	1	1	0.641801	0.641801	0	0.641801	0.641801	1	0	0	0.641801	0.641801	0.641801	0.1194	1	1	0.641801	0.641801	0	0.641801
151	0	0	0.641801	1	0.641801	0	1	0	0.641801	0.641801	0	0.641801	0.641801	0.641801	0.1194	1	0.1194	0.641801	0.641801	0	0.641801	0.641801	1	0.1194	0.1194	1	1	0.641801	0.641801	0.1194	0.641801	0	0.641801	0	0.641801	1	1	0.641801	0.1194	1	0.641801	0.1194	0.641801	0	0.641801	0	0.641801	0.1194	1
152	0.641801	0	0.641801	0	0.641801	0.1194	0.641801	0	0.641801	0.1194	0	0.641801	0.1194	0	1	0.1194	1	0.1194	0.641801	0.641801	0.641801	0	1	0.1194	0.641801	1	1	1	0.641801	0.641801	0	1	0.641801	1	0.641801	1	1	0.641801	0	1	0.641801	0.1194	0.1194	0.641801	0.641801	1	1	1	0.641801
153	0.641801	0.641801	0.641801	0.1194	0.1194	0.1194	1	1	1	0.641801	0.641801	0.641801	0.641801	0	0.1194	0.641801	0	0.641801	0.641801	0.1194	0.641801	0	1	1	0.641801	0	0.641801	0.641801	0.1194	0.641801	0.1194	0	0.641801	0.641801	0.641801	1	1	0.641801	0.641801	0.641801	1	0.1194	0.641801	1	1	1	0.641801	0.641801	0.641801
154	0.1194	0	0.641801	0.641801	0.641801	1	0.641801	0	1	0.641801	0.641801	0.641801	0.641801	0	1	0.1194	0	0.1194	1	0.641801	0.1194	0.1194	0	0.641801	1	1	0.641801	0.1194	1	0	1	0.641801	0.641801	0.641801	0	0.641801	0.641801	0.641801	0.641801	0.1194	0.641801	0.641801	1	0.641801	0.641801	0.641801	0	0	0.641801
155	0.641801	0.641801	1	0.641801	0.641801	0.1194	1	0	1	0.641801	1	1	0.641801	0.641801	0.641801	0	0.641801	0.641801	0.1194	1	0	0	0.641801	0.641801	1	0.641801	0.641801	0.641801	0	0.641801	0.641801	0	0	0.1194	0	1	1	1	0.1194	0.641801	0	0.641801	1	0.641801	0.641801	0.641801	0	0.641801	0.641801
156	0.1194	0.641801	0.641801	0.641801	1	1	0	0.641801	0.641801	0.641801	0.1194	0.1194	1	0.1194	0	1	0.641801	0.641801	0.1194	0.641801	0.1194	1	0.641801	0.641801	0.641801	0.641801	0.641801	0.641801	0	0.641801	0.641801	0.641801	0.1194	1	0.641801	0.1194	1	0	0.641801	1	0	0.641801	1	0	1	0.1194	0.641801	1	0.641801
157	0.641801	0.641801	0.641801	0.641801	0	0.641801	0.641801	1	1	0	0.641801	0	1	0	0.641801	1	0	0	0.1194	1	0.641801	0.641801	1	0	0.1194	0.1194	0	0.641801	1	0	0.641801	0	0.1194	0.641801	0.641801	0.641801	0.641801	0.641801	0.641801	0.1194	0.641801	0.641801	0	0.1194	0.641801	1	1	0.641801	0
158	0.641801	0.641801	0.641801	0	1	1	0.641801	0	0	1	0.641801	0.1194	0	1	0.641801	1	0.641801	0.1194	0.641801	0.641801	0.1194	0.641801	1	1	0	0.641801	1	1	1	1	0	0.641801	1	0.641801	0.641801	0.641801	0.1194	0.1194	0.641801	0.641801	0.641801	0	1	1	0.641801	0	0.641801	0.641801	0.641801
159	0	1	0.641801	1	1	0	0.641801	0	1	0.1194	0.641801	0.641801	0.641801	0.641801	0.1194	0	0	0.641801	0	0.641801	1	1	0.641801	1	0.1194	0.641801	0.641801	0.1194	0.1194	0.641801	0.641801	0.1194	1	0	0.1194	0.641801	0.641801	0.641801	0.641801	0	0.1194	0	0	1	0.641801	0	0.641801	1	0
160	0.641801	0	1	0.641801	0.641801	0.1194	0.641801	0.641801	0.1194	0.1194	0.1194	0	1	0.641801	0.1194	0.1194	0.1194	0	0.1194	0.1194	1	0.641801	0.641801	0.1194	1	1	0.641801	0.1194	0.1194	0.641801	0	0.1194	0.641801	0.641801	1	0.1194	0.641801	1	0	0.1194	0	1	0.641801	0.641801	0	0	0.1194	0.641801	0.1194
161	1	0.1194	1	0.641801	1	0.1194	0	0.641801	0	0.1194	0.1194	0	0	1	0.641801	0	0.641801	0.1194	0.641801	0.641801	0.1194	0	0.641801	0.641801	0.641801	0.1194	0.641801	0	0.1194	1	0.641801	0.1194	0.641801	0.1194	0.641801	0.1194	0.1194	0.641801	0.641801	1	0	0	0.641801	0.641801	0.641801	0.641801	1	0	0.1194
162	0	0.641801	0.641801	1	0.641801	1	0	1	0.1194	0.641801	0	0.641801	0.1194	0.641801	0.641801	0.641801	0	0.641801	0.641801	0.641801	0.641801	0.641801	1	0.641801	0	0.1194	0	0.1194	1	0.641801	0	0.641801	1	0.641801	0.641801	0.1194	1	1	0.1194	0.641801	1	0	0.641801	0.641801	1	0.641801	0.641801	0	1
163	0	0	0	0	0	0.1194	0	0.641801	1	0.641801	0.641801	0.1194	0	0.641801	0.641801	1	0	0.641801	0.641801	1	1	0.641801	0.1194	0	0	0.641801	0.1194	0.641801	0.641801	1	1	1	0	0.641801	0.641801	0.641801	1	1	0	0.641801	0.641801	0.641801	0	0.1194	0.641801	0.1194	0.641801	0.641801	1
164	1	0.641801	0.1194	1	1	0.641801	0.641801	0.641801	0.1194	0.641801	0.641801	0.1194	0.1194	0	0	0.641801	0.1194	0	1	0.641801	0.1194	1	0.641801	0	0.641801	0.641801	0.641801	0.641801	0	0.641801	1	0.641801	0.641801	0	0.641801	0	1	1	0.641801	0.641801	0.641801	0	0.641801	1	1	0.641801	0.1194	0.641801	1
165	0.641801	0.641801	0.641801	0.641801	0	1	1	1	0.641801	0.641801	0.641801	0.641801	0.1194	0.1194	1	1	1	1	1	0.1194	0.641801	0.641801	1	1	0.641801	1	0	1	0.641801	0.641801	1	0	0	0.641801	1	0	0.1194	0.1194	0	0	0.641801	0.641801	0.641801	0	0.641801	1	0.641801	0	0.641801
166	1	0.1194	1	0.641801	1	1	1	0.641801	0.641801	0.641801	0.641801	0	0.1194	0.641801	0.641801	0.1194	1	0.641801	0.641801	0.641801	0	0.641801	1	0.641801	0.641801	0.641801	0	0.641801	0.641801	1	1	1	1	1	0.641801	0	0.641801	1	0	0.1194	0.641801	0	0.641801	1	0.641801	0.1194	1	0.641801	1
167	0.641801	1	0.641801	0.641801	0.1194	1	0.1194	0.1194	0	0.641801	1	1	1	0.1194	0.641801	1	1	0	0	0.641801	1	0.641801	0.1194	0	0	0.641801	1	1	0.1194	1	1	1	0	0.641801	0.641801	0.1194	0	1	1	0.641801	1	0.1194	0.641801	0.641801	0.1194	0.641801	0.641801	0	0.641801
168	0	1	1	0.641801	1	0.1194	0.641801	0.641801	0.641801	1	0.1194	0.641801	0.641801	0.1194	0.641801	0.641801	0.641801	0	0.1194	0	0.641801	0.641801	0.641801	0	0.641801	0.641801	1	1	0	0	1	0.641801	0.641801	0.1194	1	0	0.641801	0	1	1	0.1194	0.641801	0.641801	0.641801	0.1194	0.641801	0.641801	0.1194	0.641801
169	0.641801	0.641801	0.641801	0.641801	1	1	1	1	0.641801	0.641801	1	0.641801	0.641801	0.1194	1	1	0	0.641801	1	1	0	0.641801	1	0	0.641801	0.641801	0.1194	1	0.1194	0.641801	0.641801	0	0	0.641801	1	1	1	0.641801	0.641801	0.641801	0.641801	0.641801	0.1194	0.641801	0.641801	1	1	0.641801	0.1194
170	0.641801	0.641801	0	0.641801	0.1194	0	0	0.641801	0.641801	0.1194	0.1194	0.641801	0.641801	0	0.641801	0.641801	0	1	1	1	0	1	1	0	0.641801	0	0	0.641801	0	1	1	1	0	1	0.1194	0	0.641801	1	0	0.641801	0	1	1	0.641801	1	0.641801	0.1194	0.641801	0
171	0.641801	0	0.641801	0.641801	0	0.1194	0.641801	0.641801	0.641801	1	1	0.641801	0.641801	0	0.641801	0.1194	0	0	0	1	1	0.641801	0.1194	0.641801	0.641801	0	0.1194	1	0.1194	0.641801	1	0	0	0.641801	1	1	0.641801	0.1194	0.641801	0.641801	0.641801	0.641801	1	0.641801	0	0	0	0	0
172	0.1194	0	0.1194	0.641801	0.641801	1	1	0.641801	0.641801	1	0.1194	0	1	0.1194	0.641801	1	0.1194	0	0.1194	0.641801	0	0.1194	0	0.1194	0	1	0.1194	0.1194	0.1194	1	0.1194	0.641801	0	1	0	0	0	1	0.641801	0.641801	0	0.641801	0.1194	0.641801	0	0	0.1194	1	1
173	1	0	0.641801	1	0	0.1194	1	0	0.641801	0.641801	0.1194	0.641801	1	0.641801	0	0.1194	0.641801	0.1194	0.641801	0.641801	0.641801	0.641801	1	0	0	0.641801	1	0.641801	0.1194	0.641801	0.641801	0.641801	0.641801	0.1194	0.641801	1	0.1194	1	1	1	0.1194	1	1	1	0.641801	0	1	0.1194	1
174	0	0.1194	0.641801	0.1194	0.641801	1	0.1194	0	0	1	0	1	1	0	0.641801	0.641801	0.641801	0.1194	0	1	0.641801	1	0	1	1	0.641801	1	0.1194	0.641801	0.641801	0.1194	0.641801	0.641801	1	1	0.641801	0.1194	1	0	0	1	0.641801	1	1	0	0.641801	0	1	1
175	0.641801	0.641801	0	0.641801	0.641801	0.641801	1	0.1194	0.641801	0	0	0.641801	0.641801	0.1194	1	1	0.641801	0.641801	0.1194	0	0.1194	0.1194	0	0	0.641801	1	0	0.641801	0.1194	1	1	0.641801	0.641801	0.1194	0.641801	0.641801	0.641801	0	1	1	0.641801	0.641801	0.1194	0	0.641801	0.641801	1	0	0.1194
176	1	0.1194	0.641801	1	0	0.641801	0.641801	0.641801	1	1	0.641801	0	0	0.1194	0.641801	1	0.1194	0	0.641801	1	0.641801	1	1	1	0.1194	1	0	0.641801	1	0.641801	0.641801	0.641801	0.641801	0	1	0.641801	0.641801	1	0.641801	1	0.1194	0.641801	0.1194	0.641801	0.1194	0.1194	0	0.1194	0.641801
177	0.1194	0.641801	0.1194	0.641801	0.641801	0	0.1194	0.641801	0.641801	1	0	0.641801	0	0	0.1194	0.641801	1	1	0.1194	0.641801	0	0.641801	0.1194	0	0	1	0.1194	0.641801	0.641801	0.1194	0.641801	0.641801	0	1	1	0.641801	1	1	1	1	1	0.641801	1	0.641801	0	0.641801	1	1	0.641801
178	1	0	0	0.641801	1	0.641801	0.1194	1	0	0.641801	1	0	0.1194	0	0.641801	0.641801	0.641801	0	1	1	0	0.641801	1	0.641801	0	0.641801	0.1194	0	1	0	1	0.641801	0	0.1194	0.641801	0	1	0.641801	0	0.641801	0.641801	0.641801	0.641801	0	0.641801	1	0.641801	1	0.1194
179	0.641801	0	0.641801	1	0.641801	0.641801	1	0.1194	0	0.1194	1	0.641801	0.641801	0.1194	0	0.641801	0	0.641801	0.1194	0	0	0	0.1194	0	0.1194	0.641801	0.641801	1	0.1194	0.641801	1	0.1194	0	1	0.641801	0.1194	1	0.641801	0.1194	1	1	1	0.1194	0.641801	0.1194	0.641801	0.641801	0.1194	1
180	1	0.1194	0	0.641801	0	1	0.1194	1	0.641801	0	0.641801	0.1194	0.641801	0	0	0.641801	1	0.641801	0.641801	0.641801	0.641801	0	0.641801	0.1194	0.1194	0.641801	0.641801	1	0	0.1194	1	0.641801	1	0.1194	0	0	0.641801	0.1194	0.641801	1	0	0.641801	0.641801	0.641801	0	0.641801	0.641801	1	0.1194
181	0.641801	0.641801	0	0.1194	0.641801	0	0.641801	1	0	0.1194	0	0.641801	0	1	1	1	0.641801	0	0.1194	0.641801	0.641801	1	0	0.1194	1	0.641801	0.1194	1	1	1	0.641801	0.1194	0.1194	0	1	0	0.641801	1	0	0.641801	1	1	0.641801	1	1	0.641801	1	0.641801	0.641801
182	0.641801	1	0	0.641801	0.1194	0.641801	0	1	0.641801	1	0.1194	0.641801	0.1194	0.641801	0	0	0.1194	0.641801	0.641801	0.641801	1	0.1194	1	0.641801	1	1	0	1	1	0	0.641801	0.641801	1	0	1	0.641801	0.641801	0.1194	0.641801	1	0.641801	0	0.1194	0.1194	0.641801	0.641801	0.641801	0.641801	0.641801
183	0.641801	0.641801	0.641801	0.1194	1	0	0	0.641801	0.641801	1	0.641801	0.641801	1	1	0	0.641801	0.641801	1	1	1	0	0.641801	0	1	0.641801	1	1	0.641801	0.1194	0.641801	0.641801	0	0.641801	0.641801	0	0.641801	0.1194	0	0.1194	0.641801	0	0.641801	0	0	1	1	1	1	1
184	0.1194	0.641801	1	0	0.1194	0.641801	0.641801	1	1	0.1194	0.641801	0.641801	0.641801	0.641801	0	0.1194	1	1	0.641801	1	1	0	0.641801	0	0.641801	1	0.1194	0	0.641801	1	0	1	0.641801	1	0	0.641801	0.641801	0	0.641801	0	0.641801	0.1194	0.641801	0.641801	0.641801	0	0.1194	0.641801	0.641801
185	1	0	1	0.641801	0	0.1194	0.641801	0.641801	0.641801	1	0	1	0.641801	1	0.641801	1	0.641801	1	0.1194	0	0.641801	0	0.641801	0.1194	1	0	0	1	1	0	0	0	0.1194	0.641801	0	1	0.1194	0.641801	0.641801	0.1194	0.641801	0	0.641801	1	1	0	1	1	0.641801
186	0	1	1	0.641801	1	0.1194	0	0.1194	0.1194	1	1	1	0.1194	0	0.641801	1	0	0.641801	1	1	0.641801	0.1194	0	0.641801	0.1194	0.641801	0	0.641801	0	1	1	0	0.641801	0.641801	0	0.641801	0	0.641801	0.641801	0.641801	0.641801	1	1	0.641801	1	0	0.641801	0.641801	1
187	0	0.641801	0.641801	0	0.641801	0.641801	0.641801	0.641801	0.1194	0.641801	0.1194	0.641801	1	0.641801	1	0.641801	0.641801	0.641801	0	0	0.641801	0	1	0	1	1	0.641801	0.641801	0.641801	0.641801	0.641801	1	0	0.1194	0.1194	0	0.641801	0.641801	0.641801	0	0.641801	0.641801	0.641801	0.641801	0.641801	1	0.641801	1	1
188	0	0.641801	0.641801	0	0.641801	1	0	0	0.1194	0.641801	0.1194	0.641801	0	0.641801	0.641801	0	0.641801	1	0.641801	1	1	0.641801	0.641801	0	0	1	0.1194	0.641801	1	0.1194	0.641801	0.641801	0	1	0.641801	1	0.641801	0.641801	0.641801	0	0.641801	0	0.641801	0.641801	1	0	0.641801	0	0.641801
189	1	0.1194	0	0.1194	1	0.1194	0.641801	0.1194	0.641801	0	0	0.641801	0	0.1194	0.1194	0.1194	0.641801	1	1	1	0.1194	0.641801	0	0.1194	0	0.641801	1	0	0.641801	0.641801	0.641801	0.641801	0	0.641801	0.641801	0.641801	0.641801	1	1	0.641801	1	0	0.641801	0.1194	1	0	0.641801	1	0.641801
190	0.1194	0	0.1194	1	1	0.1194	0.641801	0.641801	0.641801	0	0	1	0	0.1194	1	0.1194	0.641801	0.1194	0	0	0	0.1194	1	1	0.1194	1	0.641801	1	0.641801	1	0	0.641801	0	0.1194	0.641801	0.641801	0	0.641801	0	0.1194	1	0.641801	0	0	0.641801	1	1	0.641801	0.1194
191	1	1	1	0	0.641801	1	0.641801	1	1	1	0.641801	0	0.641801	0	0	1	0	0	0.1194	0.641801	0.1194	0.641801	1	0	0	0.641801	0.641801	0.641801	1	0.641801	0	0.641801	0.641801	0.641801	1	1	0.641801	0.641801	0.641801	1	1	1	0.641801	0.641801	0.1194	0	0.641801	0.641801	0.641801
192	0.1194	0.1194	1	0.641801	1	0	0	0	0.1194	1	0.1194	0	0.1194	0.1194	1	0.1194	0	1	0.1194	0.1194	0.641801	0.1194	0	0.1194	1	1	1	0.1194	0	1	0.641801	0.641801	1	0.641801	0.1194	0.641801	0	0	1	0.641801	0	0.641801	1	1	1	0	1	1	0.1194
193	0.1194	0.1194	1	0.641801	0.1194	0	1	0.1194	1	1	0.641801	1	0.641801	0.1194	0.641801	0.641801	0.641801	0	0.1194	0.641801	1	0.641801	0.641801	0.641801	0	0.1194	0	1	0.641801	1	0.641801	1	0.641801	0.1194	0.641801	0.641801	0	0	0.641801	0.1194	0.641801	0.641801	0.641801	1	0	0.1194	0.1194	1	0.641801
194	0	0.641801	0.641801	0.1194	0.641801	1	0	0.1194	0.641801	0.1194	1	0.641801	0.641801	0.641801	0.641801	0.641801	1	0.1194	0	0.641801	0.641801	1	1	0.641801	0	0.641801	0.1194	1	1	1	1	0.641801	0.1194	1	1	1	0.1194	0.1194	0.641801	1	1	0	0.1194	1	1	0.641801	0.641801	0.641801	1
195	0.641801	0.641801	0.641801	0.641801	0.641801	0	0.641801	0.641801	0.641801	0.641801	0	1	0	0.641801	0.641801	0.641801	1	0	0	1	1	0	0	0.641801	0.1194	0.641801	0	1	0.641801	1	0.641801	0.641801	0.641801	0	1	0	0.641801	0.1194	1	0.641801	0.641801	0	0.1194	0.1194	0	0	0.641801	1	0.641801
196	0.641801	1	1	0.641801	0.641801	0.641801	0.641801	0.1194	0.641801	0	1	0.641801	1	1	0.641801	0	0.641801	0.1194	0	0.1194	0.641801	1	0	1	0.641801	0.641801	1	0	0	1	0.1194	0.641801	1	0	1	0.641801	1	0	0	0.641801	0.641801	0.641801	0	0.641801	0.1194	0	0.641801	1	0.641801
197	0	0.641801	0.641801	0.641801	1	0.641801	0.641801	0.1194	1	0.641801	0	0.1194	1	0.1194	0.641801	0.641801	0.641801	0	0.1194	0	1	1	0.641801	1	0	0	0.641801	0.1194	1	0.641801	0	0.641801	0.641801	0.1194	0.1194	0.641801	0.641801	0.641801	0.641801	0.641801	1	0.641801	0.641801	1	0.1194	0.641801	1	0	0.1194
198	0	1	0	0.641801	1	0.1194	1	0.641801	0.641801	1	0	0.1194	0.641801	0.641801	0.1194	0.641801	0.641801	0.1194	0.641801	0.641801	0	0.1194	0.641801	1	0.641801	1	0.641801	1	0.641801	0.641801	0.641801	0.1194	0	0.1194	0.641801	0.641801	0.1194	0	0.641801	1	1	0	0.641801	1	0.641801	1	0.641801	0.641801	0
199	0.641801	0.641801	0	1	1	0	0.641801	0.641801	1	0.641801	1	0.1194	0.641801	0	0.1194	0.641801	1	1	1	1	0	0.641801	1	0	0.641801	1	0	1	0.1194	0	0.641801	0.1194	0	0.641801	1	0	0.641801	0.641801	0.641801	0.641801	0.641801	0	0.641801	1	0	1	0	0.1194	1
200	1	0.641801	0	0.641801	1	0	0.641801	0.1194	0.641801	0.641801	1	0.1194	0.1194	0	0	0.641801	1	0	0.641801	0.641801	1	1	0.641801	0.1194	1	0.641801	0.641801	0.641801	0	1	0.641801	1	0	0.1194	0.1194	0.641801	0.641801	0.1194	0.641801	1	0.641801	0.641801	0.1194	0	0.641801	1	0.641801	0.641801	0
201	1	0.641801	0	0.641801	0	0	1	0	0	0.641801	0.641801	1	0.641801	0.641801	0.641801	1	0	0.641801	0.641801	0.641801	1	1	0.641801	0.641801	0.641801	1	0	0.641801	0.641801	0	1	0.641801	1	1	0.1194	0	0.1194	0.641801	0.641801	0.1194	1	0.641801	0.641801	1	1	1	0.641801	0.641801	0
202	0.1194	1	0.641801	0	0.641801	0	0.641801	1	0.641801	0.641801	0.1194	0	1	0.641801	0.641801	0	1	0	1	1	0.1194	0.641801	0.641801	0	0.641801	1	1	1	0	0.1194	0.641801	0.1194	0.641801	0.641801	1	0	0.641801	0.641801	0.641801	0.1194	1	0	0	0.1194	0	1	0.641801	1	0.1194
203	1	1	0.641801	0	1	0	0	0.641801	1	0.641801	1	0.641801	0.641801	0.641801	0.641801	0.641801	0.1194	0	0	0.641801	0.641801	0.641801	0.641801	0	0.1194	1	0	0.641801	0	0.641801	1	0	0	1	1	0.641801	0.641801	0.1194	1	1	0.641801	0.641801	0.641801	1	0	1	0.641801	1	1
204	0.1194	0.641801	0	0.641801	1	0	0.1194	1	0.1194	1	0.641801	0	0	1	0	1	1	0.641801	0.641801	1	0	1	0.641801	0.641801	0	1	0	0.641801	0.641801	0.1194	1	0.641801	1	1	1	0.641801	0.1194	1	0.641801	0	0.641801	0.641801	0.641801	1	0.1194	0.641801	0.1194	0.641801	0.641801
205	1	0.641801	0	0.641801	0	0	0.641801	1	1	0	0	0.641801	1	1	0.641801	0.641801	0.641801	0.641801	0.1194	0.641801	0	1	0.641801	0.641801	0.641801	1	0	1	0.641801	1	0.641801	0	0.641801	0	0	1	0	0	0.641801	0.641801	1	0.641801	0.641801	0.641801	1	0	0	0	0.1194
206	1	0.641801	1	1	0.641801	0.641801	1	0.641801	0.641801	0.1194	0.641801	0.641801	0.641801	0.1194	0.1194	0.641801	1	0.641801	1	0.641801	0.641801	0.641801	1	1	1	0.641801	0.641801	1	0.641801	0.641801	1	1	1	1	0	0.641801	0.641801	0.641801	0	0.641801	0	0.641801	0.641801	1	1	0.641801	0.641801	1	0
207	0	0.641801	1	0.641801	0.641801	0.641801	1	0	0.1194	1	0	0	0.641801	0.641801	1	1	0	1	1	1	0.1194	1	0.641801	0.641801	0.641801	0.1194	0	1	0	1	0.641801	0.641801	0	0.641801	0	0	1	1	0	1	1	0	0	0	0.641801	0.641801	1	1	1
208	0.641801	0	0.641801	1	0	0.1194	0	0.1194	0.1194	0.1194	1	0.641801	1	0	0	1	0.641801	1	0	0.1194	0.641801	0.1194	0.1194	1	0.641801	0.641801	0.641801	0.641801	0	0.641801	0.641801	1	0.641801	0.1194	0.641801	0	0.641801	0	0.641801	0.641801	0.641801	1	0	0.641801	0.641801	0.641801	0.1194	0.641801	0.641801
209	1	0.641801	0.641801	0.641801	0.1194	0.641801	0.641801	0	0.1194	1	0.641801	0	0.641801	0.1194	1	0.1194	0	0.641801	0.641801	0.1194	0	0.1194	0.641801	0.641801	0.641801	1	1	0	0	0.641801	0.641801	0.641801	0	0.641801	0	0.641801	0	0.1194	0	0.641801	0.641801	0.641801	0	0.641801	0.641801	0.641801	0	0.641801	0
210	0.641801	0.641801	0	0.641801	0.641801	0.641801	0	0.641801	0.641801	0.641801	0.1194	0.1194	0	0.1194	0.641801	1	1	1	0	1	1	1	0.641801	0.641801	1	0	1	0	0.1194	0.1194	0.641801	0.1194	0.641801	0	0.641801	0.641801	0.641801	0.1194	0.641801	1	1	0.1194	0.641801	0.1194	0	1	0	0.641801	1
211	1	0	0.641801	1	0.641801	0.1194	1	0.641801	0.1194	1	1	0.641801	1	0.641801	0.641801	0.1194	0.1194	0.641801	0.641801	0.641801	1	0	1	1	0.1194	0.641801	0.641801	0	0.641801	0.641801	0	1	0	0	0.1194	0.641801	0	0	0.641801	0.641801	0	1	0.641801	1	0.641801	0.641801	0.641801	1	0
212	1	0.641801	0.641801	0.1194	0	0.1194	0.641801	0.1194	0	0.1194	0.641801	0.641801	0.641801	0	0.641801	0.641801	1	0.641801	0.1194	1	1	0.641801	0.641801	0.641801	0.1194	0.1194	0.641801	0.641801	1	1	1	1	1	0.1194	0.641801	0	0.641801	1	0.1194	1	0.641801	0.641801	0	0.641801	0	0.641801	1	0.641801	1
213	1	0.641801	0.641801	0.1194	0	0.641801	0	0.1194	0	0.641801	0	1	0	0	0.1194	1	0.1194	0.641801	1	0.641801	0.1194	1	0.1194	0.641801	1	0	1	0.641801	0	1	0.641801	0.641801	0.641801	0.1194	0	0	0.1194	0.641801	0.1194	1	1	0.641801	1	1	0.641801	0.1194	1	1	1
214	0.1194	0	1	0.641801	0.1194	0.1194	0.641801	0	0	1	1	0	0	0.1194	0.641801	0.641801	0	0	0.1194	0	1	0	0.641801	0.641801	0.641801	0.641801	0.641801	0	0.641801	0.1194	0.641801	1	1	1	0	0.641801	1	0.641801	0.1194	0.641801	0	0.1194	0	0	0.641801	0.641801	0	0.641801	0
215	1	0.641801	1	0.641801	0.641801	0.641801	0	0.1194	0.641801	0.641801	0.641801	0	1	0	0.641801	1	1	1	0	0	0.641801	0.641801	1	0.641801	1	0	0.641801	0	0	0.641801	0.641801	0.1194	0.641801	0	0.641801	0.641801	0	0.1194	0.641801	0.641801	0.1194	1	0.641801	0.641801	0.1194	1	1	1	0.641801
216	0.1194	0	0	0.641801	0.641801	0.641801	0.1194	0.641801	0.641801	1	0	0.641801	0.641801	0.641801	0.641801	1	0.1194	0.641801	0.641801	0.641801	0.641801	1	1	0	0.641801	0.641801	0.641801	0.641801	0.641801	0	0.641801	0.641801	0.641801	1	0	0.641801	0.641801	1	1	1	0.641801	0.1194	0.1194	1	0	0.641801	0.641801	0.1194	1
217	0.1194	1	1	0	0	0	0.641801	1	0.641801	0.641801	0.1194	0.1194	0.1194	0.1194	0.641801	0.641801	0	1	1	0.641801	1	0.1194	0.641801	0	0	1	0.641801	0.641801	1	0.641801	0.641801	0.641801	0.641801	0	0.641801	1	1	0.1194	1	0.641801	1	1	0.1194	0.641801	0.641801	0.641801	1	0	0.641801
218	0.641801	0.1194	1	0	1	1	0	1	0	1	0	0.641801	0.1194	1	1	1	1	0	0.641801	1	0	1	1	0	0.641801	1	0.641801	0	0.1194	0.641801	1	0.1194	1	1	0.641801	1	0	1	0.641801	0.641801	1	0	1	0	0.641801	0.1194	1	0	0
219	1	1	0.641801	0.641801	0.1194	0	0.641801	1	0.641801	0.641801	0.641801	1	1	1	0.641801	0.1194	1	0	1	1	0.1194	0.641801	0.641801	0	0.641801	0	0	0.641801	0	0.641801	1	0.641801	1	0.641801	0.641801	0.1194	0.641801	0.641801	1	0	0.641801	0.641801	0.641801	0.641801	1	0.1194	0.641801	0.641801	0.641801
220	0.641801	0.641801	1	0	0.641801	0	0.641801	1	1	0.641801	0	0.641801	1	0	0.641801	0.641801	1	1	0.641801	0.641801	1	1	0.641801	0.641801	0.641801	1	0	0	0	0.1194	0	0.1194	0	0.641801	0	0.641801	0.641801	0.641801	0.641801	1	0.1194	0.1194	0	0	0.641801	1	0.1194	1	0.641801
221	0.641801	0.641801	1	0.641801	1	1	1	1	1	1	1	0.1194	0.641801	0.641801	0.1194	0.641801	0	0	0.641801	1	1	1	0.641801	0	1	0	0.641801	1	0	0	0.641801	1	1	0.1194	0	1	1	0.1194	0	1	1	1	1	0.1194	0.641801	1	0.1194	0.1194	0.641801
222	0	1	0	1	1	0.1194	0	0.641801	0.1194	0	1	0.1194	0.641801	0.641801	0	1	1	1	1	0.641801	1	1	0.1194	0.1194	0.641801	0.641801	1	1	0	0.641801	1	0.641801	1	0.1194	0.1194	0.1194	0.1194	1	1	0.1194	0.641801	1	0.641801	0	1	1	0	0.641801	1
223	0.641801	0	1	0.641801	0.641801	0.1194	0	0	0.641801	0.641801	0	0.641801	0	0.641801	0.1194	1	0.641801	0.641801	0	0	1	1	0	0.641801	1	0.641801	0	0	1	1	0	0.641801	1	1	0	0.641801	0.641801	1	1	0.641801	1	1	0.1194	0	0.641801	0	0.641801	1	1
224	0.1194	1	0.641801	1	0.641801	0.641801	0.1194	1	0.1194	1	0.641801	0.1194	0.641801	0.1194	1	0.641801	1	0.641801	1	0	0.641801	0	0.641801	0.641801	0.1194	0.641801	0.1194	1	0.641801	0	1	0.641801	1	0.641801	0.641801	0.641801	0.641801	0	0.641801	0.641801	1	0	1	1	1	0.641801	1	0.641801	1
225	0	0.1194	0.1194	1	0.641801	0.1194	0.1194	0.641801	0.641801	0.641801	0	0.1194	0.641801	1	1	0.1194	1	0.641801	0.1194	0.641801	1	0.1194	1	1	0.641801	0.641801	0.641801	0.1194	0	0.641801	1	0	0.641801	0.1194	0.1194	1	0.641801	0.641801	0.1194	1	0.641801	1	0	0.641801	0.1194	0	1	1	0.641801
226	1	0	0	0	0	0.641801	0	1	1	0	0.1194	1	0.641801	0	1	0.641801	1	0	0.641801	1	0	1	1	0	0.641801	0.641801	0.641801	1	1	1	0.641801	0.641801	0.641801	0	0.1194	1	1	0	0	0	0.641801	1	0.641801	0.641801	0.641801	0	0.641801	1	0.641801
227	0.641801	0	1	0.641801	1	1	0.641801	1	1	0	0.641801	0.1194	0	0.641801	0.641801	0.641801	1	0.1194	0	0.641801	1	1	1	1	0.641801	0.641801	1	0.641801	0	1	0	0	0	1	0.641801	0.1194	0.641801	1	1	1	1	0	0.641801	1	1	1	0.1194	0.641801	0.641801
228	0.641801	0	1	1	1	0.1194	0.641801	0.641801	1	0	0.641801	0.641801	0	1	0.641801	0.641801	0.641801	0.641801	0.1194	1	0.641801	1	1	0.641801	0.1194	0.641801	0.641801	1	0.641801	0.1194	0.641801	0.1194	0.641801	0	0	0.641801	1	1	1	0.641801	0.641801	0.641801	0	0.641801	1	0	1	0	0.1194
229	0.641801	1	1	1	0.641801	1	0	0.641801	0.641801	0	0	0	0	0.641801	1	0.641801	1	1	0	1	1	0.1194	0.641801	0.641801	0	0.641801	1	1	0	1	1	0.641801	1	1	0.1194	0	0.641801	0	0.641801	0	0.641801	0.641801	0	1	0.641801	0.641801	0	1	1
230	0.641801	0.641801	0.641801	0	0.641801	0.641801	0	0	0.641801	0	0.1194	0.1194	1	1	1	1	0.641801	1	0.641801	1	0.641801	0.641801	0.1194	1	1	1	1	0.641801	0	0.1194	0.641801	0.641801	1	0	1	0.641801	0.641801	0.1194	1	0	0.641801	0.641801	1	1	0.641801	0.1194	1	0.641801	0.641801
231	0	0.641801	1	0.641801	1	1	0.641801	1	1	0	0.641801	0.641801	0.641801	1	1	0	1	1	0	0	0.641801	0.641801	0.641801	1	0.641801	1	1	1	1	1	0	0.641801	0.641801	0.641801	0.641801	1	0	0.641801	0	0.641801	1	0	0.1194	1	0.641801	1	1	0	0
232	1	0	0.641801	0.1194	0	1	1	0.1194	0.641801	0.1194	0.1194	1	1	0.641801	1	0.1194	0.641801	0	0.641801	1	0	0.641801	0.641801	0.1194	0.641801	0.641801	1	0.641801	1	0.641801	0.641801	0.641801	0.641801	0.641801	1	0.1194	1	1	1	0	1	0.641801	0.1194	1	0.641801	0.641801	0.1194	1	0.1194
233	1	0.641801	0	0.641801	1	0.641801	0.641801	0.641801	0.1194	1	1	0.1194	0.641801	0.1194	0.641801	0.641801	0.641801	0	0.1194	0.641801	1	1	0.641801	0.641801	0.641801	0.641801	0	0.641801	1	0.1194	0	1	0	0.641801	0.641801	0	0.641801	0	1	0.641801	0.1194	0.641801	0.641801	0	0.641801	0.641801	0	0.1194	0.641801
234	1	1	0.641801	1	1	0	0	0	0	0.641801	1	0.641801	1	0.641801	0	0.1194	0	0.641801	0.641801	0	1	1	0.641801	0.1194	0	0.641801	0	0.641801	1	1	0	1	0.641801	0.641801	0.1194	0.641801	0.641801	0.641801	0	0.641801	0.641801	0.1194	1	0	0	0.641801	0	0.641801	0.641801
235	0.1194	0.641801	1	0	0	0	0.641801	1	0.641801	0	0	1	0.641801	1	1	0	0.1194	0.641801	0.641801	0	0.641801	0	0.1194	0	1	1	0	0.641801	0.641801	0.641801	0.641801	0.641801	0	0.641801	1	1	1	0.641801	0.641801	1	0.641801	0.641801	0.641801	0.1194	0	0.641801	0.641801	1	1
236	0.641801	1	0	0.641801	0.641801	0.641801	0	0.641801	0	1	1	0.641801	0.641801	0.641801	1	1	0.1194	0	0	0.641801	0.641801	1	0	0	0.641801	0.641801	1	1	0.641801	0.641801	0.641801	0.1194	0.641801	0.641801	1	0.641801	0.641801	0.641801	0.641801	1	1	1	1	1	0.641801	1	0	0	0.641801
237	0.641801	1	0	0.641801	0.641801	1	0.641801	0.641801	1	0.1194	0	0.1194	0	0.641801	0.641801	0.641801	0.641801	0.641801	0.641801	1	0.1194	0	0.641801	0.641801	0.1194	0.641801	0	1	0.1194	0.1194	0	1	1	0.641801	1	1	0.641801	0	1	0	0.1194	1	0.641801	0	1	0	0.1194	0	1
238	0	0.641801	0.1194	0.641801	0.1194	0.641801	0	0.641801	0	0	0	0	1	1	0	0.1194	1	0.641801	0.641801	0.641801	0.641801	0	0.641801	0	0.641801	1	1	0	0.641801	0	0	0.641801	0.1194	0	1	0	1	0.641801	1	0.641801	0.641801	0	0.641801	0.641801	0.641801	0	0.1194	0	0.1194
239	0	0.641801	0.641801	0.641801	1	0.641801	0.1194	1	1	0	0.641801	0	0	0	0.641801	0.641801	1	0	0.641801	0.1194	0.641801	0.641801	0.641801	1	0	0.1194	1	0.641801	1	1	0.1194	0.641801	0.641801	0.1194	0.641801	1	1	0.1194	0.641801	0	1	1	0.641801	0.641801	0.641801	0	0.641801	0.641801	0
240	0	0.641801	1	0	0.641801	0.641801	0	0.1194	0.641801	0	1	0.641801	0	0	0	0.641801	1	1	0.641801	1	0	0.641801	0.1194	0	0.641801	0	1	0.1194	0.641801	0.641801	0	1	1	0	1	0.1194	1	0.641801	1	0.641801	0.641801	0.641801	1	0.641801	1	0	0.641801	0	0
241	0.641801	0.641801	1	0	0.641801	0.1194	1	0.641801	0.641801	0.1194	0.641801	0.1194	0.641801	1	1	0.641801	0.1194	0.641801	0.641801	0	1	0.641801	0.641801	0.641801	0.641801	0.1194	1	0.641801	1	1	0.641801	1	0.1194	0.641801	0	0.641801	0.641801	0.641801	0.641801	1	0	0.1194	1	0.641801	0	0.641801	0.641801	1	0
242	1	0.1194	0.641801	1	0.641801	0.641801	0	0.641801	0.1194	0	0	0.641801	1	0	0.1194	0.641801	0	0	1	1	0.641801	1	0	0.641801	0.1194	0.641801	1	0.641801	1	1	0.1194	1	0.1194	0.641801	0	0.1194	1	0	0.641801	0.641801	0.641801	0.1194	1	0	1	0.1194	0	1	0.641801
243	0.641801	0	0.641801	0.641801	0.641801	0.641801	0	0	0.1194	0.641801	0	1	0	0.641801	1	1	0.641801	0.641801	0.641801	0.641801	0.1194	0.641801	0	0.641801	1	0	1	0.641801	0	0.1194	1	0	1	0	0.641801	0	0.1194	0.641801	1	1	0.1194	0.1194	0.641801	0	0.641801	0	0	0	1
244	0.641801	1	1	0.641801	0.641801	0.1194	1	0.641801	0	0.1194	0.1194	0	1	0.641801	0	1	0	0	1	0	1	0.641801	0.641801	0	1	0.641801	0	1	0.641801	0.641801	0.641801	0.641801	0.1194	0.641801	0.1194	0.641801	1	1	1	0.641801	0	1	0	0.641801	1	1	0	0.641801	0.641801
245	0.641801	0	0.641801	0.1194	0	0.1194	0	0	0	0.641801	1	0.641801	1	0.1194	0.641801	1	0	0	1	0.641801	0.641801	1	1	1	0.641801	0	0	0	0.641801	1	1	0.641801	0.641801	0.1194	0.641801	1	0.1194	0.641801	0.641801	0	0.641801	0.641801	1	0	0.641801	0.1194	0	0.1194	1
246	1	0	0	1	1	0.641801	1	0.641801	1	0.1194	0.641801	0.1194	0.641801	0.1194	0.1194	0.641801	0	0	1	0	1	1	1	1	1	0	0.641801	1	0.641801	1	1	0.641801	0.641801	0.641801	0	0	0.641801	0	0.641801	0.641801	0.641801	1	0.1194	0	0.641801	1	1	1	0
247	0.641801	0.641801	0	0.641801	0.1194	0.641801	0.641801	1	0.641801	1	0	0	0.641801	0.641801	0.1194	1	1	0.641801	1	0.1194	0.641801	0.641801	0.641801	1	0.1194	0.641801	0.641801	0.1194	0	0.641801	0.641801	0	0	0.1194	0	0.641801	0.1194	0.641801	0.641801	0.641801	0.1194	1	0.641801	0	0.1194	1	0.1194	0.641801	0.641801
248	0	0.1194	0.1194	1	0.641801	1	0.641801	1	0	0	0.641801	0.1194	0.641801	0.1194	0.1194	1	0	0.641801	0.641801	0.1194	1	0.641801	0.641801	0.641801	0	0.1194	0.641801	0.641801	0	1	0	0	0.641801	0	0	0.641801	0.641801	1	1	0.1194	0	0.641801	0	0.641801	0	1	0	1	1
249	0.641801	0	0.1194	0.641801	0.641801	0.641801	0.641801	0	0	0.1194	1	1	0.1194	0	0	0.641801	0.641801	0	1	0.641801	0	0.1194	0	0	0.641801	0	1	0	1	0.641801	0.641801	0.641801	0	0.641801	0.1194	0.641801	1	0.1194	1	1	0.641801	0	0.641801	1	0.1194	0	0.641801	0	1
250	1	0	0	0	0	0.641801	0.641801	0	1	0	0.641801	0	1	1	0.641801	0.1194	0.641801	1	0.1194	0.641801	1	1	0.641801	0.1194	0.641801	1	1	0.641801	0	1	1	0.1194	1	0.641801	0.641801	1	0.641801	0.1194	1	1	0	1	0.641801	1	1	0.1194	0.641801	1	0.641801
251	0.1194	0.641801	0.641801	1	1	1	0.641801	0.1194	1	0.1194	0.641801	0.641801	0.1194	0.641801	0	0.641801	1	0.641801	1	0.641801	1	0	0	1	1	1	1	0	1	0.641801	0.1194	0.641801	0.641801	0.641801	0	0.641801	0.641801	1	1	0.641801	0	0.641801	1	1	1	0.641801	1	1	1
252	1	0	0	0.641801	0.641801	1	0	1	1	0.641801	1	1	0.641801	0	1	0.1194	1	1	0.641801	0.641801	1	0.1194	0	1	1	0.641801	1	0.641801	0	1	0.641801	0	0.641801	1	1	1	1	0	0.1194	0.641801	0.641801	0.641801	0.641801	0.1194	0.641801	0.641801	0.1194	0.641801	0.641801
253	1	0.641801	0.1194	0.641801	1	1	0	0.641801	0	1	0	1	1	1	1	0.641801	0.1194	1	0.641801	0.641801	1	0.641801	0.1194	1	1	1	1	0.641801	1	1	0.1194	0	1	0.641801	0	0.641801	0.641801	0.641801	0.641801	0.641801	0.1194	1	1	0.641801	0	0.641801	0.641801	1	0.1194
254	1	0	0.641801	1	0.641801	0.641801	0	0.641801	0.641801	0	1	0	0.641801	0.1194	0	0.1194	0.641801	0.641801	1	0.641801	0.1194	1	1	0.641801	0	1	0.1194	0.641801	0.1194	0.641801	0.641801	0.1194	0.641801	1	1	0.1194	0.641801	0.641801	0.641801	0	0.641801	1	1	0.1194	0.641801	0.641801	0.1194	0.641801	0
255	0	0.641801	0.641801	0.1194	0.641801	1	1	1	1	0.641801	0.1194	1	0	1	0	0	0.1194	1	0.641801	0	0.641801	0	0.641801	1	0.641801	0.641801	1	0.1194	0.641801	0	0.641801	0.1194	0	1	1	1	0.641801	0.1194	0.641801	0	1	1	0	1	1	0	0.641801	0	0
256	0	0.641801	0.641801	0	0.641801	0.641801	0	0.1194	0.641801	0.641801	0.641801	0.641801	0	0.641801	0	0.641801	0.641801	0	1	0.641801	0.1194	0	0.641801	0	0	0.1194	0.641801	0.1194	0.641801	0.641801	0	1	1	0.641801	0.641801	0.641801	0.641801	0	0.641801	0	0	1	0	0.1194	0.641801	0	1	1	0.641801
257	0.1194	0.641801	0	1	1	0	1	1	1	0	0.641801	0.641801	0.641801	0.641801	1	0.641801	1	0.641801	0.641801	0	0	0	0.641801	0	1	0	1	0	0	0	0.641801	0.641801	0.641801	1	0	0.641801	0.1194	0	0	0.641801	1	0	1	1	0.641801	0.641801	0.641801	0.641801	1
258	0.1194	0.641801	0	0	1	0	0	0.641801	0	1	1	1	0.641801	1	1	0.641801	0.1194	0.641801	0.1194	0.641801	0.641801	0.1194	0.641801	0.641801	0.1194	0.641801	0	0.641801	1	0.1194	1	0.641801	0	0.1194	1	1	0.1194	1	0	0	1	0	0.641801	1	1	0.641801	1	0.641801	1
259	1	0	0.641801	0.641801	0	1	1	0.641801	0	0	0	0.641801	1	1	0	0.641801	0	1	0.641801	1	1	1	1	0.1194	1	1	0.1194	0.1194	0	0	1	0.1194	0.641801	0.641801	0.641801	0	0.641801	1	0	1	0	1	1	0.1194	0.641801	0.641801	0.1194	0.641801	0.641801
260	1	1	0.641801	0.641801	0.641801	0.641801	0	0.641801	0	0.641801	1	0	0.641801	0	0.641801	1	1	0	0.641801	0.641801	1	0.1194	0.641801	1	1	1	0.641801	0.1194	0.641801	1	1	1	0.641801	1	1	0	0.641801	0	0	0.641801	0	0	0.1194	0.641801	0	0.641801	0.1194	0	0.641801
261	0.1194	0.1194	1	0.641801	0.641801	0.641801	0.641801	1	0	0.641801	0.641801	0.641801	1	1	0.1194	1	0.1194	0	0.641801	0.641801	0.641801	0.641801	0.641801	0	1	0.641801	0.1194	0.641801	0.1194	1	0	0.641801	0.641801	0.641801	1	0.641801	0.641801	1	0.1194	0.641801	0.641801	0.641801	0.641801	0.641801	0.641801	1	0.641801	1	0.641801
262	0.1194	0.1194	1	0	0.641801	0.641801	0	0.641801	0.641801	0.641801	0.641801	0.641801	0	0.1194	1	0.641801	0.641801	0	0.641801	1	1	0	0.641801	0.641801	0.641801	0.641801	1	0	0.641801	1	1	1	1	0.641801	1	1	0.641801	0.641801	0.641801	0.641801	0.641801	1	0.641801	1	1	0.641801	0.641801	1	0
263	0	0.641801	0.641801	1	1	1	1	0.641801	0.1194	0.641801	0	1	0.1194	0.1194	1	0.641801	1	0	0.641801	1	0	0	0.1194	1	0.641801	0.641801	1	0.641801	1	0	0.641801	0.641801	1	0	0.641801	0.641801	0.1194	0.641801	1	0	0.641801	0.641801	0.1194	1	0.641801	0.641801	0	0	0
264	0.641801	1	0	0.641801	1	0	0.1194	0.1194	1	0.641801	0	1	1	1	0.641801	0.641801	1	1	0	0.641801	1	0.641801	0.1194	1	0	0	0.641801	0	0.641801	1	0	0.641801	0.1194	0.641801	0.641801	1	0	0.641801	1	0	0.641801	1	1	0.641801	0.641801	0.641801	0.641801	0.641801	0.641801
265	0	0	0.641801	1	1	0	0	1	1	0.1194	0	0.641801	1	0.641801	1	0.1194	1	1	1	0.641801	1	1	0	0.1194	1	0	0	0.641801	0.641801	1	0.641801	0.1194	1	0	0.1194	0	0.641801	1	1	0.641801	1	1	0.1194	0	0	0.1194	0	1	0.641801
266	0	0.1194	1	1	0	1	1	0	1	0.1194	0.641801	1	0.641801	1	0.1194	0	0.1194	0.1194	1	0.641801	1	0.1194	1	0.641801	1	0.641801	0.1194	0.641801	0	1	0	0	0.1194	1	0.641801	0	1	1	0.641801	0.1194	0.1194	0.641801	0.641801	0.641801	0.641801	0.1194	0.641801	0.641801	0.641801
267	0.641801	0	0	0	0.641801	0.1194	0.641801	0.641801	1	1	0.641801	0.1194	0.641801	0	0.641801	1	0.641801	0.641801	0.641801	1	0.641801	1	0.641801	0.641801	0.1194	0.641801	0.641801	0	0.641801	0	0.641801	0.1194	0.641801	0.641801	0	0.641801	1	0.641801	0.641801	0.641801	0	0.641801	0.641801	0	0.641801	0.1194	0.641801	0.641801	0
268	0.641801	1	1	0.641801	0	0.641801	0.1194	0.641801	0.641801	0.1194	0.641801	0.641801	0.641801	0.1194	0.641801	0.641801	0	1	0.1194	0.641801	1	1	0	0.641801	0.641801	0.641801	0.641801	0.1194	1	0.1194	0.1194	0	0.641801	0.1194	1	1	0.641801	1	1	0.641801	1	1	0.1194	0.641801	0.641801	0.641801	0.641801	0.641801	0
269	0.1194	0	0.1194	0.641801	0	0.641801	0.1194	0.641801	1	0.641801	0.1194	0.641801	0.641801	0	0.1194	1	0.641801	0	0	1	1	0.641801	0.641801	0.641801	0.641801	0	1	0.641801	0	0	0.1194	0	0.641801	0.1194	0.641801	0.641801	0.641801	0	1	0.641801	0	0.641801	0.641801	0	1	1	0.641801	0.641801	0
270	1	0.641801	0	0.641801	0.641801	1	0.641801	0.1194	0.641801	0.1194	1	1	1	1	1	0.641801	0.641801	0.641801	1	1	1	0.641801	1	0.641801	1	0.1194	0.1194	0	0	1	0.1194	1	1	0.641801	1	0.641801	0.1194	0	0.641801	0.641801	0	0.1194	0.641801	0.641801	0.641801	0	0.641801	0.641801	0
271	0.641801	1	0	0.641801	1	1	0.641801	0.641801	0.641801	0.1194	0.641801	0.641801	0.641801	1	0.641801	1	1	0.641801	0.641801	0	0.641801	0.1194	1	0.641801	1	1	0.641801	1	1	0.1194	1	1	0.641801	0.1194	1	0.641801	0	0.1194	0.641801	0.641801	1	0	1	0.641801	1	0	0.641801	0	0.1194
272	0	1	0.641801	0.641801	0.1194	1	0	0.641801	0	0.1194	0.641801	0.641801	0	1	0.641801	1	0.641801	1	0.641801	1	1	0.641801	1	0	0.641801	1	0	0.641801	0.1194	0	0	0.1194	1	0.641801	0.641801	1	0	0.641801	1	0	0.641801	1	0	1	0.641801	0	0.641801	0	0
273	1	1	0.1194	0	0.1194	0.641801	0.641801	0.641801	0	1	1	0	0	0	0.1194	0	0.641801	1	0.1194	0.641801	0	1	0	1	0	0.641801	1	1	1	0	0.641801	1	0	0.641801	0	0	0	0.1194	0	0	0.641801	0	0	1	0	1	0.1194	0.641801	0
274	0.641801	0	0.1194	0.641801	0.641801	0.641801	0	0.641801	0	1	0.1194	0.641801	0.641801	1	1	0	1	1	0.641801	0.641801	1	0.641801	1	0	0.641801	1	0.641801	0	0	0.1194	0.641801	0.1194	0.641801	0.1194	0.641801	1	0.641801	0.641801	0.641801	0.641801	1	0	0.641801	0.641801	0	1	0	1	0.641801
275	0	0.641801	1	0	1	0.641801	0.641801	1	0.641801	0.1194	0.1194	0	0	0.641801	0.641801	1	0.641801	1	0	0.641801	1	0.641801	0	0.1194	0.641801	0.641801	1	1	0.1194	0.641801	0.641801	1	0.1194	0	0.1194	0.641801	0.1194	0.641801	0	1	0.641801	1	0	0	1	0.641801	1	0.641801	0.1194
276	0.1194	0.1194	0	0.641801	0.641801	0.641801	0.1194	0.1194	0.641801	0.1194	0.641801	0.641801	0	0	0	0	0.641801	0.641801	0.641801	0.641801	0.1194	1	0.1194	0.641801	0.641801	0	0.1194	0.641801	0.641801	0.641801	0	1	1	0	0.641801	0.641801	0	0.641801	1	0	1	1	0	1	1	0	1	0	0.641801
277	0	0.1194	0.641801	0.641801	0.641801	1	0.641801	0.641801	0.641801	0.641801	0	0	1	0.641801	1	0	0.1194	0	0.1194	0.641801	0	0.641801	1	0	1	1	0.641801	0.641801	0.641801	0.641801	0	0.641801	0.641801	0	1	1	0	0.641801	0	1	1	1	0.641801	1	0.641801	0.641801	0.641801	1	0.1194
278	0.641801	0	0.641801	1	1	0.641801	0	0	0.641801	0.1194	0.641801	0.1194	0	1	1	0	0.641801	0.1194	1	1	1	1	0	0.1194	1	1	0.1194	1	1	0.641801	0	0.641801	0	1	1	0	1	1	0	0.641801	0.641801	0	0.641801	0.641801	0.641801	0	0	1	1
279	0	0.1194	0.641801	0.641801	1	1	0.641801	1	0.1194	0.641801	0.641801	0	0.641801	0.641801	0	0.641801	1	0	0.1194	0.1194	1	0.641801	0.641801	0.1194	1	0.1194	1	0.641801	0.641801	0.641801	1	1	0	0.641801	0.641801	0.1194	0.641801	0	0.641801	0.641801	0.641801	0.1194	0.641801	0.641801	0.1194	1	1	0.1194	1
280	0	0.641801	1	0	0.641801	0	1	1	0.641801	0	0.1194	0.641801	0	0.641801	0.641801	0.641801	0.641801	0	0.641801	1	1	1	0.641801	1	0.1194	1	0.641801	0.1194	1	0.641801	0.1194	0.641801	0	1	0	0.641801	0.1194	0	0.641801	0.641801	0.641801	0.641801	1	0	0.641801	0.1194	0.641801	0.641801	0.641801
281	1	0	0.641801	0.1194	0	0.641801	0.641801	0.641801	0.641801	1	0	0.641801	0.1194	0.641801	0.1194	1	0.641801	1	1	1	1	1	0.641801	0.641801	0.641801	0.1194	1	0	1	0	0.641801	0.641801	1	1	0.641801	0.641801	1	1	1	1	0.641801	1	0.641801	1	0.641801	0.641801	1	1	0
282	1	1	0.641801	1	0.1194	1	1	0.641801	0.641801	0	0.641801	0.1194	0	1	0	0	0	0	1	0.641801	0.641801	1	0.641801	0	0.1194	0.1194	0.641801	0.1194	0.641801	1	1	0.641801	0	0.641801	1	0	1	1	0.1194	1	0.1194	0.641801	1	0.1194	0	0.641801	1	0	1
283	0	0.641801	0.1194	0.641801	0.641801	0.641801	0.1194	0.641801	1	0	1	0.641801	0.641801	0.641801	0	1	1	0	0.641801	1	0.641801	1	0	1	1	0.641801	0.1194	0	0.1194	1	0.641801	1	1	0.641801	0.641801	1	0.1194	0.641801	0.1194	1	1	0.641801	0.1194	1	0.641801	0.1194	0.1194	1	0
284	0	0	1	0.641801	0	1	1	1	0.641801	0.641801	1	1	0.1194	1	1	0	0.1194	0.641801	0.641801	1	1	1	0	0.641801	0	1	0.1194	0.641801	1	0.641801	0.641801	0.1194	1	0.641801	1	1	1	1	0.1194	0.1194	1	0.1194	0.1194	1	1	1	0.1194	0.641801	0.1194
285	0	1	0.641801	0	0.1194	1	0.1194	0.1194	1	0	0.1194	0.641801	0.1194	0.641801	0.641801	0	0.641801	1	0	1	0.641801	0	0	0	0	0.1194	0.641801	1	1	1	1	1	0	1	0.641801	1	1	1	0.641801	0.641801	0.641801	1	0.641801	0.641801	0.1194	1	0.641801	0	0.641801
286	0.641801	0.641801	0.641801	0	0	0.1194	0	1	0	1	0	0.641801	1	0.641801	0.1194	0.641801	0	1	0	0.641801	0.641801	0.641801	0.641801	0.1194	0.641801	0.641801	1	1	0	0.641801	1	1	0.641801	0.641801	0.641801	1	1	0.641801	0.641801	0.1194	0.641801	0.1194	0.1194	0	0.641801	0.641801	0	0.1194	0.641801
287	1	0.641801	1	1	0	0	0	0.641801	0.1194	1	0.1194	0.641801	1	0.1194	0	0.641801	0	0	0	0.1194	0.641801	0.641801	0	0.641801	0	0.1194	0.1194	0.641801	0.641801	0.1194	0	0.1194	0.641801	0.641801	0.641801	0	0.1194	1	1	0.641801	1	0.641801	1	1	0	0.641801	0.1194	0	0.1194
288	0.1194	0.1194	0.641801	0.641801	0.641801	0	0	1	0.641801	0.641801	0.641801	0.641801	0	1	0	0.641801	0.641801	1	0.1194	0.641801	1	0.641801	1	0.641801	1	0.641801	0	0.641801	0.1194	0.641801	1	0	0.1194	0.641801	0.641801	0	0.1194	0	0.641801	0	0.1194	0.641801	0.1194	0	0	1	0.641801	0	0.1194
289	0.641801	0	0	1	1	1	1	0.641801	0.641801	1	0.641801	0.641801	0	0	1	0.641801	0.1194	0	0.641801	0.641801	0	0.641801	0.641801	0.1194	1	1	0.1194	0	1	0.1194	0.641801	0.641801	0	0.641801	0.641801	0	1	0.641801	0	0.1194	1	0	0.641801	0	0.1194	0.641801	0.641801	1	0.1194
290	0	0.1194	0.1194	0.641801	0.641801	0.641801	0.641801	0	0	0.1194	1	1	1	1	0	0.641801	0.641801	0	0.641801	0	1	0.641801	1	0	0.641801	0	1	0	0	0.1194	1	0.641801	0.641801	0.641801	0	0.641801	0.641801	1	0.641801	0.1194	0.641801	0	0.1194	0	0.641801	0.641801	0	0.641801	0.641801
291	1	0.641801	0	0.641801	0	0	0	0.641801	0	1	0	0.641801	0.641801	0	0.641801	0.641801	0.641801	0	0.1194	0	0.641801	0.1194	0.641801	0	0.1194	1	0	0.641801	1	0	0.1194	0.641801	1	1	0.1194	0.1194	1	0.1194	0	0.1194	1	0.641801	0	1	1	1	0	0	0.641801
292	0	0.641801	0.641801	1	0	0.641801	0.1194	0	1	1	0.641801	0	0	0.1194	0.641801	0.641801	1	0	0.641801	0.641801	0	1	1	0.1194	1	0	0.641801	0.1194	1	0.641801	0.641801	1	0.641801	0.641801	0.641801	0.641801	0.641801	0	0.641801	1	1	0	0.641801	0.641801	0.641801	0.1194	1	0	0.641801
293	1	1	0	0.641801	0	0.641801	0.641801	0.641801	0.641801	0.641801	0.641801	0.641801	1	0.1194	0	0.641801	1	0.1194	0.641801	0.641801	0.641801	1	0	0	0.641801	1	0.641801	0.641801	0.641801	1	0.1194	0.641801	0	0.641801	0.641801	0.641801	0.641801	1	0.641801	0.641801	1	1	0.1194	0.641801	0.1194	0.641801	0.641801	0	0.641801
294	0.1194	1	0.641801	0.641801	0.641801	0	0.1194	0.641801	0.1194	1	1	0.641801	1	1	0.641801	0.641801	0	1	1	0.641801	0	0.1194	0	0	0	1	0	1	1	0.641801	0.641801	1	0	0.641801	1	0	0.641801	1	1	0.641801	0.641801	1	0	0.641801	0.641801	0.641801	1	0	1
295	0.1194	0.641801	0.641801	0.1194	0.641801	0.641801	0	0.641801	0.641801	0	1	0.1194	1	0	0	0.641801	0.641801	0.1194	1	0	0.1194	1	1	0.1194	0.641801	1	0.641801	0.641801	0.641801	0.1194	0	0.641801	1	0.641801	0.641801	0.641801	0.1194	0.1194	0.1194	0.641801	0.641801	0.641801	0	1	0.641801	1	1	0.641801	0.641801
296	0	0.1194	0	0.641801	0.641801	0	0.641801	0	0	0	0.1194	0.641801	0	0	1	0.641801	0.641801	0.641801	0.641801	0.1194	0.641801	1	0.641801	1	0	1	0.641801	1	1	1	0.641801	1	0.1194	0.1194	1	0	0.1194	1	1	1	1	1	1	1	0.641801	0.641801	1	0	0.1194
297	1	0.641801	1	0.641801	0.641801	0.641801	0	0.641801	0.1194	0.641801	0.641801	0	0	0	0	0.1194	1	1	0.641801	0.641801	0.1194	1	1	0.1194	0.641801	1	1	0.641801	1	0.1194	0	0	0.641801	0	0	0.641801	0	0.1194	0	0.641801	0.1194	0.641801	0.1194	0.641801	0.641801	0	0.1194	0.641801	1
298	0.641801	0.641801	0.1194	0.641801	1	0.641801	0.1194	1	0.641801	0	0.641801	1	0	0.641801	1	0.641801	1	0	0	0.641801	0	1	1	0.641801	0.641801	1	0.641801	0.1194	1	0.641801	0	0	1	0.641801	0	0.641801	0	0.641801	0	1	1	0	0.641801	0.1194	0.641801	0.1194	1	1	0
299	0	0.1194	0.641801	0	1	0.1194	0.641801	0.641801	0.641801	0.641801	1	0.641801	1	1	1	0	0	1	0.641801	0.641801	1	0.641801	0.641801	0.641801	0	1	0	1	0.641801	1	0	1	0.641801	1	1	0.1194	0	0.641801	0.1194	0	0	0.641801	0.1194	0.641801	0.641801	0.641801	0.641801	0.1194	1
300	0.641801	0.641801	0.641801	0.641801	0.641801	0.641801	0	0.1194	0.641801	0.1194	0	1	0	0	1	1	1	1	0.641801	0.1194	1	1	0.1194	0.641801	0	0.1194	0.641801	0	0	1	0	0.1194	1	1	1	1	1	1	0.641801	0.641801	0.641801	0.1194	0	0.641801	0	0	0	0	0.641801
301	0.641801	0.641801	1	0.641801	1	0	1	1	1	0.641801	1	1	0.641801	0.641801	0.641801	0	0.641801	0	0	1	0.641801	1	1	0.1194	1	0.1194	0.641801	0.1194	0	1	1	0	1	0.641801	0	1	1	0.641801	0.1194	0.641801	0.641801	0.641801	0	0	0.1194	0	0.1194	0	0.641801
302	0	0.641801	1	0.641801	0.1194	0.1194	0.641801	0.641801	0.1194	0.1194	0.1194	0.1194	0	0.641801	0.641801	0.641801	0.641801	0.1194	0.1194	0.1194	0	0.641801	1	0	0.1194	0.641801	1	0.1194	0.1194	0.641801	0	1	1	0.641801	0.641801	0.641801	0.641801	0.641801	0.641801	0	0.641801	1	1	0.641801	0.1194	0.641801	1	1	0
303	0.1194	0.641801	0.641801	0.1194	0	0	1	1	0.641801	1	0.1194	0	0.641801	0.641801	1	0	0	0.641801	0.641801	0	0.641801	0.1194	1	0.641801	0.641801	0.641801	1	0.641801	1	0.1194	0.641801	0.641801	0.641801	0	0.1194	0.641801	1	1	0.1194	0.1194	0.641801	0.641801	1	1	1	0.641801	0.1194	1	1
304	0.641801	0.1194	0.641801	1	1	1	1	1	0.641801	0	0.641801	1	0	0.641801	0.641801	0	0.641801	0.641801	1	0.641801	1	0.641801	1	1	0	0.641801	0.641801	1	0.1194	0	0.641801	1	1	0.641801	1	0.1194	0	0.1194	0.641801	0.641801	0	1	0.641801	0.1194	0.641801	0.1194	0.1194	0.641801	0.641801
305	0.641801	0.1194	0.641801	0	0.641801	1	0.1194	0	1	0	0.641801	1	0.641801	1	1	1	0.641801	1	0	0	1	0.641801	0.641801	0	1	0	0	0	1	1	1	0.1194	1	0	0.1194	1	0	0.641801	0.641801	0	0	1	0	1	1	0	1	0.641801	1
306	0.641801	0.641801	0.641801	0	0.641801	0.641801	0.641801	0.641801	0.641801	0	1	1	0.1194	0.641801	1	1	0.641801	0.1194	0.641801	1	0.1194	0.641801	0.641801	0.641801	0	0.641801	0.641801	0	0.641801	0.641801	0	0.641801	0.641801	1	1	1	0.641801	0.641801	0.641801	0.641801	0.1194	1	0.641801	0.641801	0.641801	0.1194	0.641801	0.641801	0.641801
307	1	0.641801	1	0	0.1194	0.641801	0	0	0.1194	0	1	0.1194	0	0.641801	0.1194	1	0	0	0	0	0.641801	1	0.641801	1	0	0.641801	0	0.1194	0.641801	1	1	0.641801	1	0	0	1	1	0.1194	1	0.641801	1	1	0.641801	1	0	0	1	1	0
308	1	1	1	0	0.641801	0.1194	0	0	0.641801	0.641801	0.641801	0.1194	0.641801	0.641801	0	1	0.641801	0.1194	0	1	1	0.641801	1	1	0	0.641801	0.641801	0	0.641801	0.641801	0.1194	0.641801	0.1194	0	0.1194	0.641801	0.1194	0.641801	0.1194	0.641801	0	0.641801	0.1194	0.641801	1	0.641801	0.641801	0.641801	0
309	1	0	0	0	1	0.641801	0	0.1194	1	0.641801	1	1	0	0.1194	1	0.641801	0.641801	0.641801	0	0	0.641801	0	1	1	0.641801	1	0.641801	0.641801	0.641801	0.641801	0.641801	0	0	0.1194	0.641801	1	0	0	0.1194	0	0.641801	1	0.641801	1	1	0.1194	1	1	1
310	0.641801	0.1194	0.641801	0	0.1194	1	0.641801	0	0.641801	0.1194	0.1194	1	0	0.641801	0.641801	0.1194	0.641801	1	0.641801	1	1	0	0.641801	0.641801	0.1194	0	0.641801	1	1	1	0.641801	0	0.641801	0.641801	0	0.641801	0	0.641801	0	0.641801	0.641801	0	0.641801	1	0.641801	0.641801	0.641801	0.641801	0
311	0	0.641801	0.1194	0.641801	0.641801	0.641801	0	0.1194	0.1194	0	1	1	0.641801	1	1	0	0.1194	1	0	0	0.1194	0.641801	1	1	0	0.641801	0.641801	0	1	1	0.641801	1	1	1	0.1194	1	0.641801	0	0	1	1	0.641801	1	1	0.1194	0.641801	0.641801	0	1
312	1	1	0.1194	0.641801	1	1	0.641801	1	0.1194	0.641801	0.641801	0.641801	0	0.641801	0.641801	0.641801	0.641801	0.641801	0	1	1	0.641801	0	1	1	1	0	1	1	1	0.641801	0.641801	0.641801	0	0.641801	0.641801	0	0.641801	0.641801	0.641801	1	0.641801	1	0.641801	0.1194	0.641801	0.641801	0.1194	1
313	0	0.641801	1	0.641801	0.641801	1	0	0.1194	0.641801	0	0.641801	0.1194	0	0.641801	0.641801	0.1194	0.1194	0.641801	0	1	1	0.641801	0.641801	0.641801	1	1	0.641801	0.641801	0.641801	0.1194	0	0.641801	1	0	0.641801	0.1194	0.641801	0.1194	0.641801	1	1	0.641801	0	0.641801	1	0	0.1194	0	1
314	0	1	1	1	0.641801	1	0.641801	0.1194	0.641801	0	0.1194	1	0.641801	0.641801	1	0.641801	0.641801	0	0.1194	0.1194	0.641801	0.641801	0	1	0	0	0.1194	0.641801	0.1194	0.641801	0	0	0.1194	1	1	1	0.641801	0.641801	1	1	0.641801	0.641801	0.641801	0	0	0.641801	0	0	1
315	0.1194	0.1194	0.1194	1	0.641801	0	0.1194	0.1194	0.641801	0.641801	0.1194	0.1194	0.641801	0.641801	0.1194	0.641801	0.1194	0.641801	0.641801	0.641801	0.1194	0.641801	0	0.641801	0.641801	0.641801	1	0.641801	1	1	1	0	0.641801	1	0	0.1194	1	0.641801	1	1	0	1	0	0.641801	0	0	0.641801	0.1194	1
316	0.641801	0	0.641801	0.641801	0.641801	0.1194	0.641801	0.1194	1	0.641801	0	0.641801	0.641801	0	0.641801	0.641801	0.641801	1	0	0.641801	1	1	0	1	0.1194	0.641801	0	0.641801	1	0.641801	1	0.641801	1	0.641801	0.641801	0.641801	0.641801	0.1194	0.641801	0.641801	0.1194	0.641801	1	1	1	0	0	0.641801	0
317	0.641801	0.641801	1	0.1194	1	0.1194	0.641801	0.641801	1	0.641801	0	0	1	0.1194	0.641801	0.641801	0	0.641801	0.641801	1	0.641801	1	1	0.641801	1	0	0.641801	0	0.1194	0.641801	0.641801	0.1194	0	0.1194	0.1194	0.1194	1	0	0.641801	1	0.641801	1	1	0	1	1	0.641801	0.641801	0
318	0	0	1	1	0	0.641801	1	0	0.1194	1	0.641801	0.1194	0.641801	0	0	0.641801	0	0.1194	0.641801	0	1	1	0	0.641801	0.1194	0.1194	0.1194	0.641801	1	1	0	0.641801	0.641801	0.641801	0.1194	0.1194	0.641801	0	0.641801	1	0	0.641801	0.1194	0.641801	0	0.641801	0.641801	1	0
319	0.1194	0.1194	0.641801	1	0	0.1194	1	0.641801	0.641801	0.1194	0.1194	1	0.641801	0	1	0.641801	0	0.641801	1	0.1194	0.641801	0.641801	0.641801	0.641801	0.641801	0	1	1	1	0.1194	1	1	0.641801	1	0.641801	1	1	0	1	0.641801	0	0	0	0.641801	0.641801	0	0.1194	0.1194	1
320	0.641801	0.1194	0.641801	1	0.641801	0.1194	0.641801	0	0.641801	1	0	0.641801	1	0	0.641801	0.641801	0	1	0.641801	0	1	1	0.641801	0.641801	0.641801	0.1194	0	1	0.641801	1	1	0	0.641801	1	0	0.641801	0.641801	0	1	1	1	1	0.641801	0	0	1	0.641801	0.641801	1
321	1	0.641801	0.641801	0	1	1	0.641801	0.1194	0.641801	0.1194	0.641801	0	1	0	1	0.641801	0.1194	1	0.641801	0.641801	0.1194	0.641801	0	0	0.641801	0	0.1194	1	0.641801	0	0.1194	0.641801	0.641801	1	0.641801	0.641801	0.641801	0	0	1	0.641801	1	1	0	0.641801	0.641801	1	0	0
322	0.1194	0.1194	1	1	0	0.641801	1	0	0.641801	0.641801	0	0.641801	0	0	0	0.641801	0	0.641801	0.641801	1	1	1	0.641801	0.641801	0	0.1194	1	0.641801	1	1	1	0.641801	0	0.641801	0	1	0.641801	0.1194	0.1194	0	0	0.1194	0	0	0.641801	0.641801	0.1194	0.641801	0.641801
323	0.641801	1	0	0	0.641801	0.1194	1	0	0.641801	1	0.641801	0.641801	0.641801	0	0.641801	0	0.1194	0.641801	0.1194	0	0.641801	0.641801	0	0.641801	0.641801	1	1	0.641801	0	0.641801	0	0	0.1194	0	1	1	1	0.641801	1	0.1194	0.641801	0	0	0.641801	1	0	1	0.641801	1
324	1	0	0.641801	0.641801	0.641801	0.1194	1	0.641801	0.641801	0.641801	0	1	1	0	0.641801	0.641801	1	0.641801	0.1194	1	0	0	0	0.641801	1	0.641801	0.641801	0.641801	0	1	0.641801	0.641801	0.1194	1	0	1	1	0.641801	0.641801	1	1	0.641801	0.1194	1	0.641801	0.1194	0	1	1
325	0.1194	1	0.1194	0	0.1194	1	1	0.641801	1	1	0.1194	0.1194	0	0	0.641801	1	1	0.641801	0.1194	1	0.1194	1	0.641801	0.641801	0.1194	0.641801	0.641801	1	1	1	0	0	0.641801	0	0.641801	0.641801	1	1	0.1194	0.641801	0.641801	0.641801	0.641801	0.641801	0.1194	0	0.1194	0.641801	1
326	0	1	0.1194	0.641801	1	0	0	0	0	1	0.641801	0.641801	0	0.641801	1	1	0.1194	0.1194	0.641801	1	1	1	0.641801	1	1	0.1194	0.1194	0.641801	1	1	0.1194	0.641801	0.641801	0.641801	0.641801	0.641801	1	0.641801	0.641801	0.1194	0	0.641801	1	1	1	0.641801	0	0.641801	0.641801
327	0.641801	1	1	1	0.641801	1	0	1	0.641801	1	0.641801	0.641801	0.641801	0.641801	0.1194	0.641801	1	1	0	0.641801	1	1	0	0.641801	1	0	0.1194	1	1	0.641801	1	0.641801	0.641801	0.1194	0.641801	0	0	0.1194	0	0.641801	1	1	0.641801	1	0.1194	0.1194	0	0.641801	1
328	1	1	1	1	0.641801	0.641801	0.641801	0	0.641801	1	1	0.1194	0.641801	0.641801	0.641801	0.1194	0	0.641801	0.641801	1	1	0.641801	0.641801	0.1194	0	1	0.641801	1	0	1	0.641801	1	1	0.641801	0.641801	0.1194	0	0.641801	0.641801	0.1194	1	0.641801	1	0	0.641801	1	0	0.641801	0.1194
329	0.641801	0	0.641801	0.641801	1	1	0.1194	0.641801	0.641801	0.641801	0.1194	0	0	1	1	0.641801	0.1194	1	0.641801	0.1194	0	1	1	0.641801	1	1	0.641801	0.1194	0	0	0	0	0.1194	0	0.641801	1	0.641801	0.641801	0.641801	0.641801	0	1	0.641801	1	0.1194	0	0	0.641801	1
330	0.1194	0	0.641801	0.1194	0.641801	0.1194	0.641801	0.641801	1	0.641801	0.1194	0.641801	0	0	1	0.641801	0	0.641801	0.641801	0	1	0.641801	0.1194	0.1194	0.641801	0	1	1	0	0.641801	0.641801	0.641801	0.641801	0.1194	0.641801	0	1	0.641801	0.641801	0.641801	0.641801	0.641801	0	1	0.641801	1	1	1	0.641801
331	1	0.1194	0.641801	0.641801	0.641801	0.641801	0.641801	0.641801	1	0.641801	0.641801	1	0	1	1	0	1	1	1	0	0	1	0.1194	0.641801	0.641801	0	0.1194	0	0	1	1	0	0.641801	0.1194	1	1	1	0.641801	0	1	1	0.1194	1	0	0.641801	0.1194	0.641801	0.641801	0.641801
332	1	0.1194	0.1194	0.641801	0.641801	0	1	0	0	0	0	1	1	0	0.1194	0	1	1	0	0	0.641801	0	1	1	1	1	1	0.641801	1	0.641801	1	0.641801	0.1194	1	0.641801	0.641801	0.1194	1	1	0.641801	0.641801	0.641801	0.1194	1	1	0	0.641801	0.641801	0.641801
333	0.641801	0	0.1194	0	0.1194	0	0.1194	0.641801	0.641801	0.641801	0	0.1194	1	0.641801	0.641801	0.641801	0	1	1	0	0.1194	1	0.641801	1	0.641801	0.1194	0.641801	0	0	0.641801	0	1	1	0	0.1194	1	1	1	0	0	1	1	1	0	1	0	1	1	1
334	1	0.641801	1	0.1194	0.641801	0.641801	0.641801	0	0	0.641801	0	0.641801	0.641801	0.1194	0.641801	1	0.641801	0.641801	0.641801	0	0.641801	1	0	1	0.1194	0	0.641801	1	0.641801	1	1	0.641801	0	1	1	1	0.1194	0.641801	0.641801	0.1194	1	0.641801	0.1194	0.641801	0.641801	0.1194	0.641801	0.641801	0.641801
335	0.641801	0	0.641801	0.641801	1	1	0.641801	0.1194	0.641801	0.641801	0	1	0.641801	0.1194	0.641801	0.641801	0.641801	0.1194	0.641801	0	0.1194	1	0.1194	0.641801	0.641801	0.1194	0.641801	0.641801	1	0.1194	1	0.641801	1	0	0	0	0.641801	0.641801	1	1	0	1	0.641801	0.641801	0	0.1194	0.1194	0.641801	1
336	0.641801	0	0.641801	0.641801	0.641801	0.641801	1	0.1194	0.641801	0.1194	0.1194	0.1194	0	1	1	1	0	1	0.1194	0	0.641801	0.641801	0	0.641801	1	1	1	0	0.1194	0.641801	0.641801	0	0.1194	0.641801	0	0.641801	0.641801	0.1194	1	0.1194	0	0.641801	0.641801	0.1194	0	0.641801	0.641801	1	0.641801
337	0.641801	0.641801	1	0	0	0.641801	0	1	0.641801	0.1194	0.641801	0.641801	0.1194	0.641801	0.641801	0	0.1194	0.641801	0.641801	0.1194	1	0	0.1194	0.1194	1	0.641801	0.641801	1	1	1	0.641801	0	0.641801	1	0	0.641801	0.1194	0	0	0.641801	0	0	1	0	0.1194	1	0	0.641801	0.1194
338	0.641801	0.1194	0.641801	0.641801	0	0.641801	0.641801	0.641801	0	0.641801	1	0.1194	1	0.641801	0.641801	0.1194	0.641801	0.641801	1	0.641801	0.641801	0.641801	0	0.641801	0.641801	1	0.1194	0.641801	0	0.641801	0.641801	1	0	0.641801	1	0.641801	1	1	0	0.641801	1	0	0.641801	0	1	0.641801	1	0.641801	1
339	1	0.1194	1	0.1194	1	0.641801	0.641801	0.641801	0	0.1194	1	0	0.641801	0	0.641801	0.641801	0	0.1194	0.1194	1	0.641801	1	0.641801	0	0.641801	0.641801	0.1194	0.641801	0.641801	0.1194	1	0.641801	1	1	1	0	0.1194	1	0.641801	0.641801	1	0.1194	0	0.641801	0.1194	1	1	0.641801	0.641801
340	0.641801	0.641801	0.641801	1	0.1194	0.641801	1	0.1194	0	0.1194	0.641801	0	0.641801	1	0.641801	1	0	1	1	1	0	0.641801	0	0.641801	0.641801	0	1	0.641801	1	0.1194	0.641801	0.641801	0.641801	0	1	0	0.641801	1	0	0.641801	1	0	1	0	1	0.641801	1	0	1
341	0.641801	0.641801	1	1	1	0.641801	0.641801	1	0.641801	0.641801	0.641801	1	0.641801	1	0.641801	0.641801	0.1194	0.641801	0	0	0.1194	1	0.1194	0.641801	0.641801	1	0.641801	0.641801	0	0	0.641801	0	1	1	0.641801	0.641801	0.1194	1	0.1194	0	1	0.641801	1	0.641801	0	0	1	0.641801	0.1194
342	0.641801	1	0	0.641801	0.1194	1	0.641801	1	0.641801	0	0	0.1194	0.641801	0.641801	0	1	0.641801	0	0.1194	1	0.641801	0.641801	0	0.641801	1	0	0	1	1	0.1194	0.641801	0	0.641801	0.641801	0	1	0.1194	0	0.1194	0.641801	0	0	0.641801	0.641801	0	0.641801	0.1194	0	0.1194
343	0.641801	0	1	1	0.1194	0.1194	1	1	0.641801	1	0	0.641801	0	0.1194	0.1194	1	1	1	0.641801	1	1	1	0.641801	1	0.641801	0.1194	0	0.641801	0	0.641801	0.1194	0	0	0.1194	0.641801	0.641801	0	1	0.1194	0.641801	0.641801	0.641801	0.1194	0.641801	1	0.1194	1	0.641801	1
344	1	1	0.1194	0.1194	1	0.641801	0	0.1194	0.641801	0.641801	0.641801	0	0.641801	0.641801	0	1	1	0.641801	1	0.1194	0.641801	0.1194	0.641801	1	0.1194	0	0	0.1194	1	0.641801	1	1	0	0.641801	0.641801	0.1194	0.641801	0.641801	0.1194	0.1194	1	0.641801	1	1	0	0.641801	0	1	1
345	1	0.641801	0.1194	0.1194	0	0.641801	0.1194	0.641801	0.1194	1	0.641801	0.1194	0.641801	0	0.641801	0.641801	0	0.1194	0.641801	1	0.641801	0	1	0	0.641801	1	0	0.641801	0.641801	0	1	0.641801	0.1194	1	0	0.641801	0.641801	0.641801	0.641801	0.641801	0	0.641801	1	0.641801	0.1194	0	0.1194	1	1
346	0.641801	0.641801	0	0	0.1194	0.641801	1	1	0.641801	1	0	0.641801	0	0.1194	0	0	0.641801	0	0.641801	0	0	0	0.1194	1	0.641801	0.1194	1	0.1194	1	0.641801	0.641801	0.641801	0.641801	1	0.641801	0	0.1194	0	0.641801	0.641801	0.641801	0	0.1194	0.641801	0.641801	1	0.1194	0.1194	0
347	0	1	0.641801	1	0	1	0.1194	1	0.641801	0.641801	0.641801	0	0.1194	1	0.1194	0.641801	0.641801	1	0.1194	0	1	1	0	0.1194	0	1	0	1	0.641801	0	0.1194	1	0.1194	0	1	0.641801	0.1194	0.641801	0	0.641801	0.641801	0	0.1194	0	0	0	0.1194	0.641801	0
348	0.641801	0.641801	0	0.1194	1	0	0	0.641801	0.1194	1	0.1194	0	0.641801	1	0.641801	0	1	0	0.1194	0.641801	1	1	0	0	1	0.641801	0	0.1194	1	0.1194	0.641801	0.641801	0.641801	0.641801	0	0.641801	0.641801	1	0	0	0.1194	1	1	0.641801	0.1194	0.641801	0	0.641801	1
349	0	0	0.1194	0.641801	0.641801	0	0.1194	1	0.641801	0.1194	1	0.641801	0.641801	0.641801	0	0.641801	1	0.641801	0.1194	0.641801	0.1194	0	1	0.641801	0.1194	0.641801	0.641801	0	0.641801	0	0.641801	0.1194	0.641801	0.1194	0.641801	0.1194	0.641801	0.1194	0.641801	0	0.641801	0.1194	0.641801	1	0.1194	1	0.641801	0	0.641801
350	0.641801	0	0.641801	0.641801	0.641801	0.641801	1	0.641801	0	0.641801	0.1194	0	0.641801	0.641801	0.1194	0.1194	0	1	1	0.1194	0.641801	0.641801	0	1	0.1194	0	0.641801	0	0.1194	0	0	1	1	0	0.1194	0	1	1	0	0	0.641801	0.1194	0.641801	0	0	0.1194	0	0.1194	0.1194
351	1	1	0	0	1	0	1	0	0.641801	0.641801	1	0.641801	0	1	0	0.1194	0.641801	0.641801	0.641801	0.641801	0	0.641801	0.641801	0.641801	0.641801	0.1194	0.641801	1	0.1194	0.641801	0.641801	0.1194	1	0	1	0.1194	0	1	1	0	1	0.641801	0.641801	0	0.1194	1	1	0.641801	1
352	0.641801	1	0	0.641801	0.641801	0	0.641801	1	0	0.641801	1	1	1	0	0.1194	0.1194	1	0.641801	0	1	0.641801	0.1194	0.641801	0.641801	0.1194	0	0.641801	0	0.641801	0	1	0	0.1194	0	1	0.641801	0.641801	0.641801	0	0.641801	1	0	0.641801	1	0	0	0.1194	0.641801	0.1194
353	1	0.641801	0.1194	0.1194	0.641801	0.1194	0.641801	0.641801	0.641801	1	0	0.641801	0.1194	1	1	0.641801	1	0.1194	0	1	0	0.641801	0	1	0	0	0	0.641801	0	0.641801	0.641801	0.641801	1	0.641801	1	0.641801	0.641801	0.641801	0.1194	0	1	0.641801	0.641801	0.641801	0.641801	0	0.641801	0.641801	0.641801
354	0.1194	1	0.1194	0	0.641801	0.1194	0.1194	1	1	0.641801	0	0.1194	0.641801	1	0	1	0.1194	0	1	1	0.641801	0.641801	0.641801	0.1194	1	0	0.1194	1	1	0.1194	1	1	1	1	1	0.641801	1	0.641801	0.1194	0.1194	0.641801	0.641801	0.641801	0.641801	1	1	0.1194	1	1
355	0.641801	0.1194	0	1	0.641801	0.641801	0.641801	0.641801	0.1194	1	0.1194	0	1	0.641801	0.641801	0.641801	0.641801	0.641801	0	0	0.641801	0	1	0.641801	0	1	1	1	0.641801	0.641801	0.641801	1	0	0	0.641801	1	1	1	0.641801	1	0.641801	0.1194	0.641801	0.1194	0.641801	1	1	0	1
356	0.641801	0.641801	0.641801	0	0.641801	0.1194	0	0	0.641801	0	0.641801	0.641801	0.641801	1	0.1194	0	0.641801	1	0.641801	0.641801	0	0.1194	0.641801	0	0.641801	0.641801	0.641801	0	1	0.641801	0.641801	1	1	0	0.641801	1	0	0.1194	0	0.641801	1	1	0	0.641801	0.1194	0	0.641801	0.641801	1
357	0.641801	1	0	0	1	0.641801	0.1194	0.1194	0.641801	0.1194	0	1	1	0.1194	0.641801	0.641801	0	0.641801	1	1	0	0.641801	0.641801	0.1194	0	0.641801	0.1194	0.641801	0.641801	0	0.641801	0.641801	1	0.641801	0.1194	0.1194	0	0.641801	0.641801	0.641801	1	1	0	0.641801	0.641801	0	0.641801	0	1
358	0.641801	1	1	1	0.1194	1	0.641801	0.641801	0.641801	0.1194	0	1	0	0.641801	1	0.641801	0.641801	0.641801	0.1194	0.641801	0.641801	0.641801	1	1	0	1	0.1194	0.641801	0.641801	0.641801	1	1	0	0.1194	0.641801	0.641801	0	0.641801	0.1194	1	0.1194	1	0	1	1	0.641801	0.641801	0.641801	0
359	0.641801	1	1	0.1194	0.641801	0.641801	0.641801	0.641801	0.641801	0	0.641801	0.641801	0.1194	1	0.1194	0	0.641801	0.641801	0	0.641801	0.641801	1	1	0.641801	0.641801	0.641801	0	0.641801	0.641801	1	0.1194	0.641801	0.641801	0.641801	0.641801	1	1	0.1194	0.641801	0	0.641801	0	1	0	0	0	0.641801	0	0.641801
360	0	0.641801	0.641801	0.641801	0.1194	0.641801	0.1194	0.641801	0.641801	0.1194	1	1	0.641801	0.641801	1	0.641801	0.641801	0.1194	0	0.1194	0.641801	0	1	1	0.641801	0.641801	0	1	1	0.641801	0	0.1194	0	0	1	1	0	0.1194	1	0.641801	0.641801	0.641801	0	0.641801	0.641801	0	0.1194	0.641801	0.641801
361	0	0.641801	0.1194	0.641801	1	1	0.1194	1	0.641801	0	0.1194	0.641801	1	1	0.1194	0.641801	1	0.1194	0.641801	0.641801	1	0.641801	0.641801	0.641801	0	0.641801	1	0	0.641801	0.641801	0.1194	1	0	0	0.641801	0.641801	1	1	0.641801	0	1	0.641801	0	0.641801	0.1194	0	0.641801	0.1194	0
362	0	0	1	1	1	0.641801	0	0.641801	1	0	0.641801	0.641801	0	0.1194	0	0.641801	1	1	0.641801	0.641801	0.641801	0.641801	0.1194	0	0.1194	1	1	0.641801	0.641801	0.641801	0	0.641801	0	1	0.1194	1	0.641801	0.641801	0.641801	0.1194	0.1194	1	1	0.641801	1	1	1	0.641801	1
363	0.641801	0.641801	0	0.1194	0.1194	1	0	1	0.641801	0	0	1	0.641801	0.641801	0.641801	0.641801	0.1194	0.641801	0.1194	0.1194	0.641801	0.1194	0.641801	0.641801	0	0	0.1194	0	0	0.641801	0	0	0.1194	0.641801	0.641801	1	0.1194	0.1194	0	0	0.641801	0.1194	1	0.1194	0.641801	0	0	1	0
364	0.641801	0	0	1	1	1	0	0.641801	0.1194	0.641801	0.641801	0.1194	0.641801	1	0	0.641801	0	1	0	1	0.1194	0	0.1194	1	0	0.641801	0.641801	0.1194	0	1	0.641801	0.641801	0.1194	0	0.641801	0.641801	1	1	0	1	0.641801	1	1	1	0	0.641801	0.641801	0.1194	0
365	1	1	0.1194	0	0.641801	0.641801	0.641801	0.641801	0.641801	1	1	0.641801	0	1	1	0.641801	0.641801	1	0.1194	0.641801	0.641801	0.641801	0.641801	1	1	0.641801	0.641801	0.641801	0.1194	0.641801	0.641801	0.641801	0	0.641801	0	0.641801	0	0.641801	0	0	1	0.641801	1	0.641801	0.641801	0	1	0.641801	1
366	1	1	0.641801	0.1194	1	0.641801	0.641801	0.641801	0.641801	0.1194	0.641801	0.641801	0	1	0.641801	0.641801	1	0.1194	0.641801	0.641801	0.641801	1	0.1194	0.641801	1	1	0.1194	0.1194	0.641801	0	0.641801	0.641801	0	1	0.641801	1	1	0.641801	0	0.1194	0	0.1194	0.1194	1	0.641801	1	0	0.641801	1
367	1	0.1194	0	0.641801	0.641801	0.641801	0.641801	0	0.641801	0.641801	0.641801	1	1	0	0.1194	0	1	1	1	0.1194	0	0.1194	1	1	0.1194	0.641801	1	1	1	0	0.1194	0.641801	0	0.641801	0.641801	0	1	0.641801	0	0.641801	1	0.641801	0	0.1194	0.641801	0.1194	0.641801	1	1
368	0.1194	0	0	0	0.641801	0	0.641801	0.1194	0.641801	0.1194	1	1	1	0	0.641801	0.1194	0.641801	1	1	0.1194	0.1194	0.1194	0.641801	0	0.1194	0.641801	1	1	0.1194	0	1	1	1	0.641801	1	0.641801	0	0.1194	0	0	0.641801	0	0.641801	1	0	0.1194	0.641801	0.1194	0.641801
369	0.641801	0	0	0	0.641801	0	0.641801	0.641801	0.641801	0.641801	0.641801	0.641801	1	0.1194	0.1194	0.1194	0.641801	0.641801	0.1194	1	0	0.641801	1	0.641801	1	0.1194	1	1	0.641801	0	0.641801	0.641801	0.641801	0.1194	1	0.641801	0.641801	0.641801	0.641801	0.641801	0.641801	0.1194	0	1	0	0.641801	0	0	0.1194
370	0.641801	0.641801	0.641801	1	1	0	0.1194	1	0.641801	0.641801	0.641801	0	0	1	0.641801	0.1194	0.641801	1	0.1194	1	0.641801	1	0.1194	0.641801	0.1194	0.641801	0	0.641801	1	0	0.641801	0	0	0.1194	1	1	1	0.641801	1	1	0.641801	0.641801	0	1	0	0	1	1	0.641801
371	0.641801	0.641801	0	0	0.1194	0	0.641801	0.641801	0.1194	0.641801	0.641801	0	1	0.641801	0.1194	0	1	0.1194	0.641801	0.641801	0.1194	0.641801	1	0	0	1	1	1	0	0	0.1194	0.641801	0.1194	0.641801	0.1194	0	0.1194	1	0.641801	0.641801	0.1194	0.641801	0.641801	0.641801	0	1	1	0	0.641801
372	1	0.641801	0	0.641801	0	0	0.1194	1	1	1	0.641801	0.641801	1	0	0	0	0.641801	0	0.1194	1	0.641801	0.641801	0.641801	0.1194	1	1	0.641801	0.1194	1	0	1	1	0.641801	0.641801	1	0	0.1194	0	0	0.641801	0.1194	0.641801	1	0.1194	0.641801	0.1194	1	0.641801	0.641801
373	1	0.641801	0.1194	0.641801	0.641801	1	0.1194	0.641801	0	0.1194	0.641801	0.641801	1	0.1194	0	0.641801	0.1194	0.641801	0.641801	0.641801	1	1	1	0.641801	0.641801	0.1194	0	0.641801	1	0	0.641801	0.641801	0	0.641801	0.1194	1	1	0.641801	0	0.641801	0.641801	0.1194	0.1194	0.641801	0.641801	1	0	0	1
374	0.641801	1	0.1194	0.1194	0.641801	0.1194	1	1	0	0.641801	1	0	0.1194	1	0	0	1	0.641801	0.641801	0.641801	1	1	0.641801	0.1194	0	1	0	0	0.641801	0	0.641801	1	0	0.1194	0.641801	1	0.1194	0.641801	0.641801	0.1194	1	0.641801	0.641801	0.1194	1	1	1	0.641801	0.1194
375	0.641801	0.641801	1	1	0.641801	0	0	0.1194	0	0.641801	1	0	0.641801	0.1194	0.641801	1	0.1194	0.641801	1	0.1194	0	1	1	0.641801	0.641801	0.641801	0	0	1	0	0.1194	0	1	1	1	0	0	0.1194	0	0.641801	0.641801	0	0.1194	1	0.1194	1	0.641801	0	0
376	1	0.641801	0.1194	0	1	0.641801	0.1194	1	0.641801	0.641801	0.1194	0.641801	0.641801	0	1	1	0.641801	0	0.641801	0.641801	0	0.1194	0.1194	0	0	0.1194	0.641801	0.1194	0.641801	0	0.1194	1	0.641801	1	1	0.1194	1	0.641801	0	0.1194	1	0.641801	0.641801	0.641801	0.641801	0.641801	0.641801	0	0
377	1	0.641801	0.641801	1	0.1194	1	1	0	0.641801	0.641801	0.641801	0.1194	0	1	0	0.641801	1	1	1	0.1194	1	1	0.1194	1	1	0.641801	0	0.641801	0.641801	0	1	0.641801	0	0.1194	0	0.1194	0	1	0	0.641801	0.1194	0	0.1194	0.641801	1	0.1194	0.641801	0.641801	0.1194
378	0.1194	0.641801	1	1	0.641801	1	0.641801	0.1194	0.641801	0	1	0	0.641801	1	0.641801	0.641801	0	0.1194	0.641801	0.1194	1	0.641801	1	0	1	0.641801	0	0.1194	1	1	0.641801	1	1	1	0.641801	1	0.641801	1	0	0.641801	1	0	0.641801	0.641801	1	0.1194	1	0.641801	0.641801
379	1	0.1194	0.641801	0.1194	1	0.641801	0.641801	0.641801	0	0	1	1	0.1194	1	0	0	0.641801	0.641801	0	0.1194	1	1	0.641801	0	0.641801	0.641801	0.641801	1	0	1	0.641801	0.641801	1	0	0	0	0.641801	0	0	1	0.641801	0	1	0	0.641801	0.1194	0	1	0.641801
380	0.641801	1	0.1194	0	0.641801	0.641801	0.1194	0	1	1	1	1	0	0.641801	0.641801	0	0.641801	1	0	0.1194	0.641801	0.1194	0.641801	0.641801	0	0.641801	0.1194	0.641801	0.641801	0.1194	0	0	0.641801	0.1194	0.641801	1	0	0.641801	0.641801	1	0.641801	1	0.1194	0.641801	0.641801	0	1	0	0
381	0.1194	0.1194	0.641801	0.1194	0	1	0	0.641801	1	0	0	0.641801	1	1	0.641801	0	0.641801	0.641801	0	1	0	1	0.1194	0.641801	0	0.641801	0.641801	0	0.641801	0.641801	0.1194	0	0.641801	1	1	0.1194	0.641801	0.1194	1	0	0.641801	0.641801	1	1	0.641801	1	0.1194	1	0.641801
382	0.1194	0	0.1194	0.1194	0	1	0.641801	0.641801	1	1	1	0.641801	0.641801	1	0.1194	0	0.1194	1	0.641801	1	1	0.641801	0.641801	0.641801	0.1194	1	1	0	1	1	0	0.641801	0.641801	0	0.641801	0.1194	0.641801	0.641801	0	0.1194	0.641801	0.641801	0	1	0.641801	0	0.641801	0.641801	0.1194
383	0.641801	0	0.1194	0	0.1194	1	0	0.641801	0.1194	0	0.641801	0	0.1194	0.641801	0.641801	0.641801	0.641801	0.641801	0.641801	0	1	1	1	0.641801	1	0.1194	1	0	0.641801	1	0.641801	1	0	0.641801	0.641801	0.641801	0	1	0.641801	1	0.1194	0.641801	0	0.641801	0.641801	1	1	0.641801	0.641801
384	0.641801	0.641801	0.641801	0.641801	0.641801	0	0.1194	0	1	0	0.641801	0.641801	0.641801	1	1	0.641801	0.641801	0.641801	0	0	0	1	0.641801	1	0.641801	0	1	0	0.641801	1	0.641801	1	0	0.641801	0.641801	0.641801	0.641801	0.641801	0.641801	0	0.641801	0.1194	0	0.641801	0	0.1194	1	1	0.641801
385	0	0.641801	0	0	0	1	0	1	1	0.641801	0.641801	0	1	0.641801	0.641801	1	0	0	0.641801	0.1194	0	0.1194	0.641801	0.641801	0.641801	0.641801	0	0.641801	0.1194	0	1	0.1194	0.641801	0.641801	0.641801	0.641801	1	0	0.641801	1	1	0.641801	0.641801	1	0	0	0.641801	0.1194	1
386	0.641801	1	1	0.1194	0	1	0.1194	1	0.641801	0.641801	0.1194	0	0.641801	1	0	0.641801	0	0.1194	0.641801	0.641801	0.641801	1	0.1194	0	0.641801	1	1	0.641801	1	0.1194	1	1	0.641801	1	1	0	0.641801	0.641801	0	0.641801	0.641801	1	0.641801	1	0.641801	0.641801	0.641801	0.641801	0
387	0.641801	1	1	0.641801	1	1	0	1	0.641801	0.641801	1	0.1194	0.641801	0	0.641801	0.641801	0	1	1	1	0	0.641801	1	0	0.641801	0.1194	0.641801	0.641801	0.641801	0	0.641801	0.641801	0	1	0	0.1194	0.1194	0	1	0.1194	0	0	0	1	0	1	1	0.641801	0.641801
388	0.1194	1	0	0.641801	0.641801	1	0	1	0.641801	1	0.1194	0.641801	0.641801	0	1	1	1	0	0	1	0.641801	0.1194	0.641801	0.641801	0.1194	0.1194	0	0	0.1194	0.641801	0.641801	1	0.641801	1	0.1194	1	0.1194	0.641801	0	0.1194	0.641801	0.1194	0	0.1194	0.641801	0.1194	0	0.641801	1
389	0	1	1	0.641801	1	0.641801	0.1194	0.1194	1	0.641801	1	0	1	0.641801	0.641801	0.1194	1	0	0.641801	0.1194	0.641801	1	0.641801	0.1194	0.1194	1	0.641801	0	1	0.641801	0	1	0	0.1194	1	1	0.641801	1	0	0.1194	0.641801	1	0.641801	1	1	1	0.641801	1	1
390	0.641801	0.641801	1	1	0.641801	0.641801	0	0.1194	1	0	0	0	0	0.1194	0.641801	0.641801	0	0.1194	0	0.641801	1	0.641801	1	0	1	1	1	0.641801	0.641801	1	0.1194	0.1194	0	1	1	1	0	0.641801	1	0	0.641801	0	1	1	1	0.1194	0.1194	0	0.1194
391	0.641801	1	1	0	0	0.641801	0	0.641801	0	0	1	1	0	0.641801	0.641801	0	1	0.1194	0	1	0.641801	0	0	0.641801	0.641801	0.1194	0.641801	1	0.641801	1	0.1194	0.1194	0.1194	0.641801	0.641801	0.641801	0	0.641801	0.641801	1	0.641801	0.1194	0	0.641801	0	0.1194	0	1	1
392	0	0.641801	0.641801	0.641801	0.1194	0.641801	0.641801	1	1	0.641801	0.641801	0.641801	0	0	0	1	1	1	0.641801	1	0	0	0.641801	0.1194	0.641801	0.1194	0.641801	0.1194	0.1194	1	0.641801	0.1194	0.641801	1	0.1194	0.641801	0.641801	0	1	0	0.641801	0	0.641801	0.1194	0.641801	0.1194	1	0.1194	0.641801
393	0.641801	1	0	0.641801	0	0.1194	0.641801	0.641801	0.641801	0	0.641801	0.1194	1	1	1	0	0.641801	0.1194	0.1194	0	0.641801	0.641801	0.641801	0.1194	0.1194	1	0.641801	1	0.641801	1	0.641801	0.1194	0	0.1194	0.1194	0	1	0.641801	0.1194	0.1194	0.641801	0.1194	0.641801	1	0.641801	0.1194	0.1194	0.641801	0.641801
394	0.641801	0.1194	1	1	1	0.641801	1	1	1	0.641801	0.641801	1	1	0.641801	0.1194	0	0.641801	0	0	0	1	0.641801	0.641801	0.641801	0.641801	0.1194	0	1	0.641801	0.1194	0	0.641801	0.641801	0	1	1	0	1	0.641801	0	0	0.1194	0	0.641801	0.641801	0.1194	0.1194	0	0
395	0	0	0.641801	0.1194	0.641801	0.641801	0.1194	0.641801	1	0	0.641801	0.641801	0.641801	1	0.1194	0.641801	0.641801	1	1	1	0.641801	0.641801	0.1194	1	0.641801	0	0.641801	1	1	0	0.641801	0	0	0	1	0	0.1194	0	0.641801	0.1194	0.1194	1	0.641801	1	1	0	0	0.1194	0.641801
396	1	0	0	1	0.641801	0.641801	1	1	0	0	0	0.641801	0.1194	1	1	0.641801	0	1	0.641801	0.641801	0.641801	0.641801	0	0.641801	0	1	1	0	0	0.641801	0.641801	0.641801	0.641801	1	1	0.641801	0.1194	0	0.641801	0	0.1194	0	0.641801	0	0.641801	0.1194	0.641801	1	0
397	0.1194	0.641801	0.641801	0.641801	0.1194	0	0.641801	0	0	1	0.641801	1	0.641801	0	0.1194	0.641801	0.641801	0.641801	0	0.641801	0.1194	0.641801	0.641801	0.1194	1	0	0.1194	1	0.641801	0.641801	0	0.641801	1	1	0.1194	0.641801	0.1194	0.641801	0.641801	1	0.641801	0.1194	0.641801	0.641801	1	0.1194	0.641801	1	1
398	0.641801	0	1	1	0	0.641801	1	0.641801	0.1194	0.1194	0	0	0.641801	1	0.641801	1	0.1194	1	1	0.641801	0	0.641801	0	0.641801	0.641801	0.641801	0	1	0	1	0.641801	0.641801	0.1194	0.641801	0.641801	1	0	0	0.641801	0.1194	1	1	1	0.641801	0.641801	0.641801	0	0.641801	0.1194
399	1	0	0	1	0	1	1	0.641801	1	1	0.641801	0.641801	1	0.641801	1	1	0	0	1	0.641801	0	1	0	0.641801	0.641801	1	0.641801	0.1194	0	0.1194	0.641801	0.641801	1	0.641801	1	0.641801	1	0	1	0.1194	0.641801	0.641801	1	1	0.641801	1	0	0	1
400	1	0	0.1194	0.641801	0.641801	0.1194	0.641801	0	0	1	0	0.1194	1	0	0	0.641801	0	0	1	0.641801	0	1	0.641801	0	0.641801	0	0.1194	0.1194	0.641801	0.641801	0.641801	0.641801	0.641801	0	0.641801	1	0.641801	0.1194	0.1194	0	1	0	0	1	0.1194	0.641801	1	0.641801	0.1194
401	0.1194	0	0	1	0.641801	0.641801	0	1	0	0	0.1194	0.641801	0.1194	0.641801	0.1194	1	0.641801	0.1194	1	0.641801	0.641801	0.641801	0	0	0.641801	0.1194	0.641801	0.641801	0.1194	0.641801	1	0	0.1194	1	0.1194	0.641801	0.641801	0.1194	0.1194	1	1	1	1	1	0	0	0	0.641801	0
402	0.1194	0	0.1194	1	0	0	0.641801	0.1194	0	0.641801	0	0.1194	0.641801	1	1	0.1194	1	1	1	0.641801	0.641801	1	0.641801	0.641801	0	1	0.641801	1	1	1	1	1	0.1194	0.641801	1	0	0.641801	0	0	1	0	0	1	1	0.641801	0.641801	0	0.641801	1
403	0.641801	0	1	1	0	0.641801	0.641801	0.1194	0	0	1	0.641801	0.1194	1	1	0.641801	1	1	1	0.641801	0.641801	0.1194	0.641801	0.641801	0.641801	0	1	0.641801	1	0.641801	1	0.641801	0.641801	0.1194	0.641801	0.641801	0.641801	1	1	0.641801	0.641801	0.641801	0.641801	0.641801	0	1	0.641801	0.641801	0.1194
404	0.641801	0.641801	0.641801	0.641801	0.1194	0.641801	0.641801	1	1	0	0	0.641801	0.1194	0	0	1	0.641801	0	0	0	1	1	1	1	1	0	0.641801	1	1	0	0.1194	0	1	1	0.1194	0.641801	0	0.641801	0.641801	0.641801	0	0.641801	0.1194	0	0.1194	1	0	1	1
405	0.1194	0	1	1	0	1	0	0	0	1	0	0.641801	0.641801	0.641801	0.1194	0.641801	0.641801	0.641801	0.1194	0	1	0.1194	0.641801	0.1194	1	0.641801	0.641801	0.1194	0.641801	0.641801	0.641801	0	0.641801	0.641801	0.641801	0.1194	0	0.641801	0.1194	0.1194	0.641801	0.1194	0	0.641801	0	0.1194	0.641801	1	0
406	0.1194	0	0	0.1194	0.641801	1	0.1194	0.641801	0.1194	0	1	1	0	0.1194	0.641801	1	0	1	1	1	0.641801	1	0.641801	0	1	0.1194	0.641801	0.641801	0	0.1194	0.641801	0.1194	0	1	0.641801	0.641801	1	0.641801	0	0.641801	0	0.641801	1	0	0.641801	0	0	0.1194	0.641801
407	1	0.1194	0.641801	0.641801	1	1	1	1	1	0.641801	0	0	0.1194	1	1	0.1194	0	1	1	1	1	0.641801	0.641801	0.641801	1	0.641801	0.641801	0.1194	0	0.641801	0.641801	0.641801	1	0.641801	0	0.641801	0.641801	0.641801	1	1	0	0.641801	1	1	0.641801	1	1	0.641801	1
408	0.641801	0.641801	0	1	0.1194	0	0.641801	0.641801	1	1	0	0.641801	1	0.641801	0.1194	0.641801	0.1194	0.641801	0.641801	0	0.641801	0.641801	0	1	0	0.641801	1	1	0.641801	0.1194	1	0	0.641801	0.1194	0.641801	1	0.641801	0	0.641801	1	0.1194	0.641801	0	1	0.641801	0.1194	0.641801	0.1194	1
409	0.1194	0.641801	1	1	0.1194	0	0	0.1194	1	1	0	1	1	1	1	1	0.641801	0.641801	0.641801	1	0.641801	0.1194	0.641801	0	0.641801	0.1194	0.641801	1	0.641801	0.641801	0.1194	0.641801	0.1194	0.641801	1	1	0.641801	0.1194	0.641801	0.641801	0.641801	0	0	0.641801	0	1	0	1	0.641801
410	0.641801	0	0	0.641801	1	0.641801	0.641801	0.641801	1	0.641801	1	0.641801	1	1	0	1	0.1194	0	0.1194	1	0.1194	1	0.1194	0.1194	0.641801	0.641801	0.641801	1	0.1194	0	0.1194	1	0	0.641801	1	0.641801	0.641801	0	0	0.641801	1	1	1	0.641801	0	0.1194	1	0.641801	0.641801
411	1	0.1194	0	0.641801	0.641801	0	0.641801	0.641801	0	0.1194	0.641801	0.641801	0.1194	0	0.1194	1	1	1	1	0.641801	0	0	1	0.641801	0	1	1	1	0.641801	0	0.1194	0.641801	0	0.641801	0	0	0	1	0	0	0.641801	0.1194	0.641801	1	0.641801	0.1194	1	0.641801	1
412	1	1	0	0.1194	1	0	0.641801	0.641801	0.641801	1	0.1194	0.641801	1	1	0.1194	0.641801	0.641801	0	0	0.1194	0	0	1	0.641801	0.641801	0.641801	0.641801	0.641801	0.641801	0	0.641801	1	1	0.641801	1	0.641801	0	0.1194	0.1194	0	1	0.641801	0.641801	0.1194	1	0.1194	1	0	1
413	1	0.1194	0.641801	0.641801	0	1	1	0	0.641801	0.1194	0	0.1194	1	1	0	0.641801	1	0	1	0.1194	0	1	1	0.1194	0.1194	0	0	0	0.641801	0	0.641801	1	0.641801	0.641801	0.641801	0	0	1	0.1194	0.641801	0.641801	1	1	0.641801	0	0.1194	0.641801	1	1
414	1	1	0.641801	0.641801	0.641801	0.1194	0.641801	0.641801	1	1	0.1194	0.641801	0.641801	0.641801	0.1194	0.641801	0	1	1	0.641801	0.1194	0	1	0	1	1	1	0	0	0.641801	1	1	1	0	0	0	0.641801	0.641801	0.641801	0.1194	0	0.641801	0.641801	0.641801	0.641801	0.641801	0.641801	0.1194	0
415	0.641801	1	0.1194	0.641801	0.1194	0	0	1	0	1	0.641801	1	1	0.1194	0	0.1194	0.641801	1	0.641801	1	0	1	0.641801	0	1	1	0.641801	1	0.1194	0	0.641801	0.641801	0	0.641801	0	0.1194	0.641801	0.1194	0	0.641801	0.641801	1	0	0	1	0.1194	0.641801	1	1
416	0.641801	1	0.641801	0.641801	0.1194	0.641801	0.641801	0.641801	0.641801	1	0.1194	0	0.641801	0.641801	0.641801	1	0.1194	0.641801	0.1194	0.641801	0	0.1194	0	0.641801	0.641801	0.641801	0	1	1	0.641801	0.641801	0	1	1	0.1194	0.641801	0.641801	1	0.641801	0	1	0	0.1194	0.641801	0	0.641801	0.1194	0	0
417	0.641801	1	1	1	0.641801	0.1194	0.1194	0.641801	0.641801	0.641801	0.641801	0	0.641801	0.641801	1	0	0	0.1194	1	1	0.641801	0.641801	0.1194	0.1194	0.1194	1	0.641801	0	0.1194	0	0.1194	0.641801	1	1	0	0	0.1194	1	0.1194	0.1194	0.641801	0	1	1	0	1	1	0	0.641801
418	1	0	0.641801	0.641801	0.1194	0	0.1194	1	1	0.641801	1	0	0.641801	0.641801	0	0.641801	1	0.641801	0	1	1	0.641801	1	0	0.641801	0.641801	0.641801	0.641801	0.1194	0.1194	0	0.641801	0.641801	0.1194	1	0.641801	0.641801	0.641801	0.641801	0.641801	0.641801	0.641801	0.1194	0.641801	0.641801	0.1194	1	0	0.1194
419	0.641801	1	1	1	0.641801	0.641801	0	1	0.641801	1	0	1	0.641801	0.641801	1	1	0.641801	0.641801	0.1194	0	0.641801	0	0	0	0.1194	0.641801	1	1	0.641801	0	0.1194	0.1194	0.1194	1	0.1194	1	0.641801	1	1	1	1	1	1	1	0	1	0.641801	0.1194	0.641801
420	0.641801	0.641801	0.1194	0	0.641801	0	0	1	0.641801	1	1	1	0.641801	0.641801	1	0.641801	1	0	0.641801	0.1194	1	0	0.641801	0.641801	0.641801	0.1194	0.641801	0.641801	0.1194	1	1	1	1	0.641801	0.641801	1	0.1194	0.1194	0.641801	0.641801	1	1	0.641801	0.1194	0.641801	1	0.1194	0.641801	1
421	0.641801	0.641801	1	0	0.641801	0.641801	0	0.641801	0.641801	0	1	0	0.641801	0.641801	0.641801	0	0.1194	0.641801	0.641801	0.641801	0.641801	0	0.1194	0.641801	0.641801	0.1194	0.641801	1	1	1	0.641801	1	0	1	1	0.1194	0	0.641801	1	0.641801	0.641801	0.641801	0.641801	0.1194	0.1194	0	0.1194	1	0.641801
422	0.641801	0.1194	1	0	0.641801	0.641801	0.1194	0.641801	0.641801	0	0.641801	0.641801	0	0.641801	1	0.641801	0.641801	1	0.641801	0.641801	0.641801	0	0	0.1194	0.641801	0	0.641801	0.641801	0.641801	0.641801	0.1194	0.641801	0.641801	0.641801	0.1194	0	0.641801	1	1	1	0.1194	0.641801	0	0	0.641801	1	1	1	0.641801
423	0.641801	0.641801	1	0	0.1194	1	1	1	0.641801	1	1	0.641801	0	0.641801	0.641801	0.1194	0	1	0	0.641801	0.1194	0.641801	0.1194	0.641801	0	1	0	0	0.1194	0.641801	0.641801	1	1	0	1	0.641801	0	0.641801	0.1194	1	1	1	1	0	0	0	0.641801	0.641801	1
424	1	0.641801	1	0.1194	1	0.641801	0	0	1	0.641801	0.641801	0.641801	0.641801	0	1	0	0.1194	0.641801	0.1194	0.1194	1	0.641801	0.641801	0.641801	0.641801	0	0.641801	0	0.641801	0.641801	0	0.641801	0.1194	0.641801	1	1	0	0.641801	0.641801	0	0.1194	0	0	0.641801	0.641801	0.641801	1	0.1194	0.641801
425	0	0.641801	0.641801	0.641801	0	0.641801	0	0.641801	0.641801	0.641801	0.641801	0.1194	0	0.641801	0.1194	0.641801	0.1194	0	1	1	0.641801	0.641801	0.641801	1	0.1194	1	0.641801	1	1	0.641801	0.1194	0.641801	0	0	0	1	0	0.1194	0	1	1	0	0	0.641801	0.1194	0	1	0.641801	0.641801
426	0	0	1	1	1	1	1	1	0.1194	0.641801	0.641801	0	0.1194	0.641801	0	0.641801	0.641801	0.641801	1	0.1194	0.641801	0.1194	0	1	0.1194	1	0.641801	1	1	0.1194	1	0	0	0.641801	0.1194	0.641801	0.1194	0.641801	0	0.641801	1	0	0.641801	0.641801	0.1194	0.1194	0.641801	0.641801	0
427	0	0.1194	0.1194	0.641801	0.641801	0.641801	0	0.641801	0.641801	0	0.641801	0.1194	0	0.641801	0	0.641801	0.641801	0.641801	0	0.641801	0	0	0	0.1194	0	0.1194	0	0.641801	0.641801	0.641801	0	0.1194	1	0	0	1	0.641801	1	0.1194	0	0.641801	0	0.641801	1	0	0.641801	1	0	0.641801
428	0.641801	0.641801	0.641801	0	0.641801	0.641801	0.641801	1	0.1194	0.641801	1	0	0.641801	0.1194	0.1194	0	1	0.641801	0	0.1194	0.641801	0.1194	0.1194	1	1	0.641801	1	1	0.641801	0	0.641801	0.1194	1	0.641801	1	1	0.1194	0	0	0.641801	0.641801	0.641801	1	0.641801	0.641801	0	0	0.1194	0.641801
429	0	1	1	0.641801	0.1194	0.641801	1	0.641801	0	0	1	1	0.641801	1	0.641801	1	0	0.641801	0	1	0.641801	0.641801	1	0	0.641801	0.1194	0	0.641801	0	0.1194	1	0.641801	0.641801	1	0	0.641801	0	0.1194	0.641801	1	0	0.1194	1	0.641801	0.1194	0.1194	1	0	0.1194
430	0.641801	0.1194	1	0	0	0.641801	1	1	0.641801	1	1	0	0	0.1194	0	0.1194	1	0.641801	0	0.641801	0.1194	0.641801	0.641801	0	0.1194	0.641801	1	1	0	0.641801	1	1	0	0.641801	0.1194	0.1194	0.641801	0.641801	0.641801	0	0.641801	0	0.641801	0.1194	0.641801	1	1	0	0.1194
431	0.1194	1	0.1194	0.641801	0.641801	1	0.641801	1	0.641801	0.641801	1	0	0.1194	0	0	1	1	0	0.1194	1	0.1194	0.641801	0.641801	0	0.1194	1	0	0	1	0.641801	0.641801	0.641801	1	0.1194	0.641801	0.1194	1	0.641801	0.641801	0.641801	0.641801	0.1194	0	1	1	1	1	0	1
432	0.641801	0.641801	0.641801	0	0.641801	0	0.641801	0.641801	0.1194	0.641801	1	1	0.641801	0.1194	0.641801	1	1	0.641801	1	1	0.1194	0	1	0	0	1	0.1194	0.641801	0.641801	0	0.641801	0.641801	0	0.641801	1	0	0.641801	0.641801	1	0.641801	0.1194	0	0.641801	0.641801	0.641801	0	0.641801	0.641801	1
433	0.641801	0	0.1194	1	0.641801	0	0.1194	1	0.641801	0.641801	0.641801	0.641801	0.641801	0.1194	0.641801	0.641801	0.641801	0.1194	0	1	0.641801	0.641801	0.641801	0.641801	0	0.641801	0	0.641801	0.641801	0.641801	1	0.641801	0.1194	0.641801	0.641801	0.641801	0.641801	0.641801	0.1194	0.641801	0.641801	0	0	0	0.641801	0.1194	1	0.1194	0
434	0.641801	0.1194	0.641801	0	0.1194	1	1	0.641801	0.641801	0.641801	0.641801	0.641801	0.1194	0.641801	0.641801	0	1	0.1194	0.641801	1	0.641801	0.641801	0.641801	0	0	0.641801	0	0	1	1	0.641801	0	0	0.1194	0.641801	1	0	0	0.641801	0.641801	0.641801	0.641801	0	0.641801	0.641801	1	1	1	1
435	1	0.641801	0.1194	0.641801	0	0.1194	1	0.641801	1	0.641801	0.641801	1	0.1194	0.641801	0	1	0	0.641801	1	1	1	1	0.641801	0.641801	0.641801	0.641801	0	0	0.641801	0.641801	1	0.641801	1	1	0.641801	0	0.641801	0.641801	0.1194	1	0	0.1194	1	0.1194	0.641801	0.641801	0.1194	0	1
436	1	0	0.641801	1	0.641801	1	0.641801	0.1194	0.1194	0	0	0.641801	0.1194	0	0.641801	0.641801	0.641801	1	0.1194	0.641801	0.641801	0	0.641801	0.1194	0.641801	0	0.641801	0.641801	0	1	1	0.641801	0.1194	0.641801	0	0.1194	0.641801	0.641801	0.641801	0.1194	0.641801	1	0.641801	0.641801	0	0.641801	0	0.641801	0.1194
437	0	0.1194	1	0.641801	0.641801	0.1194	0	0.1194	0	0.641801	0	0.1194	1	0.641801	0.641801	0.641801	1	0.1194	0	0.641801	1	0	0	0.1194	1	0.1194	0.641801	0.641801	0.1194	0	1	1	0	0	0.1194	0	0.641801	0	0.641801	0.641801	0.1194	0.641801	1	0.641801	0.641801	0.641801	0	1	1
438	0.641801	0	0.641801	0.1194	0	0.1194	1	0.641801	0	0.1194	0.641801	0.641801	0.641801	0	1	0.641801	0.641801	0.641801	0.641801	0.1194	0.641801	0.641801	0	1	0.1194	0.641801	1	0.641801	1	0.1194	0	1	1	1	0	1	1	0.641801	0.641801	0.641801	0	0.1194	0.641801	0	0.641801	0.641801	0.1194	1	0.641801
439	0.641801	0.1194	0	1	0.641801	0.641801	0.641801	0.641801	0.641801	0.641801	0	1	1	0	0.641801	0.641801	0.641801	1	0.1194	0	0.641801	0.1194	0	0	0.1194	0	0.641801	0.1194	0	0.1194	0.641801	0.641801	0	0.1194	0	0	0.641801	1	1	0.641801	0.641801	0.641801	0.641801	0.641801	0	0.641801	0.641801	0.641801	1
440	1	0.641801	0.641801	0.641801	0	0.1194	0	0.641801	1	0	1	1	0.641801	0	0.1194	1	0	0	1	1	0	0	0.1194	0	0.1194	0.641801	0.641801	0.641801	0.1194	0.641801	0.1194	0.641801	0.1194	1	0	1	1	0.641801	0.641801	0.641801	1	1	0.641801	0	0.641801	1	1	1	1
441	0.641801	0.641801	1	0	1	0.1194	0	0.641801	0.641801	0.641801	0.641801	1	0	0.1194	0.641801	0.641801	0	1	0.641801	0	0.1194	0.641801	1	1	0	0.641801	0.1194	1	0	0.1194	0.641801	0	0	1	0.641801	0.641801	0.641801	0.641801	0	0.641801	0	0.1194	0.641801	1	1	0.641801	0	0.641801	1
442	0.641801	0.641801	0.1194	0.641801	0.641801	1	0	0	0.641801	1	0	0	0.1194	0.641801	1	0.1194	0	0.1194	0.641801	1	0.1194	0.641801	0.641801	0.641801	1	0.641801	1	1	0.641801	0	0.641801	0.641801	0.1194	1	1	1	0.1194	0	0	1	0.641801	0.1194	1	0.641801	1	0.1194	1	1	1
443	0.1194	0.641801	0.641801	0.641801	0	0	1	1	1	0.641801	0.641801	1	0	0.641801	1	1	0	0.1194	1	0.641801	0	1	0.641801	1	0.641801	0.1194	0.641801	0.641801	0	0.1194	0.641801	1	1	0.641801	0.641801	1	0.641801	0.1194	0.1194	0.641801	0	1	0.641801	0.641801	1	1	0	0.1194	1
444	0	0	0.1194	0.641801	0.641801	1	1	0.641801	1	0	0	0.1194	0.641801	0	1	0.641801	0.1194	1	1	0.641801	0.641801	1	0	0.1194	0.1194	0	1	1	0	0	1	0	1	0.641801	1	1	0.641801	0	0	1	0	0	1	0	0	1	0	1	1
445	1	0	0	1	0	0.1194	0.641801	1	1	0.1194	1	0.1194	1	0	1	0.641801	0	0.1194	1	0	0	1	0	1	1	0	0	0.641801	0	0.1194	0	0	1	1	0	0	0.1194	1	1	0.1194	0	0	1	0	0.1194	0.641801	0.641801	1	0
446	0.641801	0.1194	1	0.641801	0.641801	0.641801	0.641801	0.641801	1	0	0	1	0.641801	0.641801	0.641801	0.641801	0	0.641801	1	0	0	0.641801	0.641801	0.1194	0	1	1	0.641801	0	0.1194	0.641801	0	1	0.641801	0.641801	0.1194	0.641801	0.641801	0.641801	0.641801	0	0.641801	0.641801	0	1	1	0.1194	0.641801	0.641801
447	1	0	0.1194	0	0.641801	0	0.1194	0	0.641801	1	0.1194	0.641801	0	1	1	0.641801	0.641801	0.641801	0.641801	0.641801	0.1194	1	0.641801	0.1194	0.641801	1	0	0	0.1194	0.641801	0.641801	0	0	0.1194	0.641801	1	1	0	1	0.641801	0.641801	0.641801	0.641801	0	0.641801	0	0.641801	0.641801	1
448	0.1194	1	1	1	0.641801	0.641801	1	0	0.1194	0	0.641801	1	0	1	0.1194	0.641801	0	0.1194	0	0	0	1	0.641801	1	0.1194	0.641801	0	0.641801	0	0	0.1194	0	1	1	0.641801	0.1194	0.641801	0.641801	0	1	0	0.1194	0	0.641801	1	0	1	0.1194	1
449	0.641801	1	1	0.1194	1	1	0.641801	1	0.1194	0.1194	0	0.641801	0.641801	0	1	0.641801	1	0.1194	1	0.641801	1	0	0.1194	1	0	0	1	1	0	0.641801	0.641801	0	0.1194	0.641801	0.641801	0.641801	0.1194	0	0.1194	0.641801	0.1194	0	0.1194	0	0.641801	0.641801	1	1	1
450	1	0.641801	0.641801	0.641801	0.1194	0.641801	1	1	0.1194	0.1194	0	0.641801	0.641801	0.641801	0.1194	0.641801	0	0.1194	1	0.641801	0.641801	0	0.641801	0.641801	0.641801	0	0.1194	0.641801	1	1	1	0	0.641801	0.641801	0	0.1194	0.641801	1	1	0	0.641801	0.641801	1	0.641801	0	0.1194	0.641801	1	0.641801
451	0.1194	1	1	0.1194	0	0	0.641801	0	0.641801	1	1	1	0.641801	1	1	0	0.641801	0.641801	0.1194	0	0.1194	1	0	0.1194	0.641801	0	0	0.641801	0.1194	0	0.641801	1	1	1	0	0	0.1194	0	0.641801	0.1194	0	0	0.641801	1	1	0.641801	0	1	1
452	1	0.1194	0.641801	0.641801	1	1	0.641801	0.641801	1	0	0.1194	0.1194	0	1	1	0	1	1	0.1194	0.641801	0.641801	0.641801	1	1	1	0	1	0	1	0.1194	1	0.1194	0.641801	0.641801	0	0	0.641801	0.1194	1	0.641801	0.1194	0.641801	0	0.641801	0.641801	0.1194	0.641801	1	0
453	0.1194	0.1194	0.641801	0.641801	0.641801	0.641801	1	1	0	0	0	0.1194	1	0.641801	0.641801	1	0.641801	0	1	0	1	0.641801	0	0.1194	1	0	0	1	0.1194	0.641801	0	0.641801	0.641801	1	0	0.1194	1	0.641801	1	1	0.641801	0.641801	0.641801	0	0.1194	1	1	1	1
454	1	0.641801	0.1194	0.641801	0.641801	0.1194	1	0.641801	0.641801	0.1194	1	1	0.641801	0.1194	0.1194	1	0.641801	0.641801	0	0.641801	1	1	0	0	1	0.1194	0.641801	0	0.641801	1	0.641801	1	1	1	0	0	0.1194	0.641801	0.641801	1	0	1	0.641801	1	1	1	0	0.1194	1
455	1	1	1	0.641801	0.641801	1	0	0.641801	1	1	0	0.1194	1	1	1	1	0	0.1194	1	0.1194	0.641801	0.641801	0.641801	0.641801	0.1194	0.641801	0	1	1	0.1194	1	0.641801	0.641801	0.1194	0.641801	1	1	1	1	1	0	0.641801	0.1194	1	0	0	1	1	0.641801
456	1	1	0.1194	1	0.1194	0.641801	0.641801	1	1	1	0.641801	0	0.641801	0	0.1194	0.641801	1	0	0	1	0.1194	0.641801	0	0.641801	0.641801	0.1194	0.641801	0.641801	0	1	0.641801	0	0	0.641801	0.1194	0.641801	0.641801	1	0.1194	0.641801	0.1194	0.641801	0.641801	0	0	0	1	1	0.1194
457	0.641801	0.641801	0	1	1	0.641801	0.1194	0	1	1	0.1194	0.641801	0.641801	0	0.641801	0	0.641801	0.641801	1	0	0	1	0.1194	0.1194	1	0.641801	0.1194	1	0.641801	1	1	0.641801	1	0	0.1194	0.641801	0.641801	1	1	0.641801	0.641801	1	0.1194	0	0	1	0.641801	0.641801	0.1194
458	0.641801	1	1	0.641801	0	1	0.641801	0	0.1194	0.641801	1	1	1	0	0	0.1194	0.641801	0.1194	1	0	0.1194	0.641801	0.641801	1	0	0	0.1194	1	0.1194	0.1194	1	0.641801	1	0.641801	0	0.1194	1	0.641801	0	1	0.641801	0.641801	0	1	1	0	1	1	0.641801
459	1	0.641801	0.641801	1	0.1194	1	0.641801	0	0.1194	1	0	0	0.641801	1	1	1	0.641801	1	0.1194	0	0.1194	1	0.641801	0.641801	0.641801	0.1194	1	0.641801	1	1	0.1194	0	0.641801	0	0.641801	0.1194	0.641801	0.1194	0.641801	0.1194	0.1194	0.1194	0.641801	0	0.1194	1	0.641801	1	0.641801
460	1	0	0	0.1194	0	1	1	0.641801	1	0	0	0	1	0.641801	1	1	1	1	0.641801	0	0	0.1194	0	0	1	0	1	0.641801	1	1	1	1	0	0	0	0.1194	1	1	1	0.641801	0.641801	1	0	0	0.1194	1	0.1194	0.1194	0
461	0.641801	0.641801	0	1	0.641801	0	1	0	1	0	0.1194	1	1	0.641801	0.1194	0.641801	0.641801	0.641801	1	0	1	0	1	1	1	0	0	1	1	1	0	0.641801	0	0.1194	1	1	0.641801	1	1	1	0	0	0.1194	0	1	0.1194	0.641801	1	0.1194
462	0.641801	0.641801	0	1	1	1	1	0	1	1	0.641801	0	0.641801	0.641801	0.1194	0.641801	1	0.1194	0.641801	0.641801	0	1	0.1194	1	0.641801	0	1	1	0.641801	0.1194	1	0	0	0.641801	0	0.1194	1	0.641801	1	0	0.1194	0.641801	0.641801	1	1	0	1	1	0.641801
463	0.1194	0	0	1	1	0.1194	0	0.641801	1	1	1	0.1194	0.641801	0	0.1194	0.641801	0.1194	0.1194	1	0.641801	1	1	1	1	0.641801	0	0.1194	0	0	1	0.641801	0.641801	1	1	0	0.1194	0.641801	0	1	0.641801	0.641801	1	1	0	0	0.1194	0	0.1194	0.641801
464	0.1194	0.1194	1	0.641801	0	1	1	1	0.641801	1	1	1	0.641801	1	0	0	0.641801	0.641801	0.641801	0.641801	0.1194	0.641801	0.641801	0.641801	0.1194	0	0.641801	0	0.641801	0.641801	1	1	1	0.1194	0.641801	0	0.641801	0.641801	0.641801	0.1194	0.641801	0.1194	1	0.641801	1	1	0.641801	0.1194	1
465	0.1194	0	0	1	0	1	1	0.641801	0.641801	0.641801	0.641801	0.1194	0	0	0.1194	0	0	1	1	1	0.1194	1	0	0	1	0	0.1194	0	0.641801	1	1	0.1194	0.641801	0.641801	0	0	1	0	1	0.641801	0	1	1	0	0	0.1194	1	0	0
466	0	1	0	0	0	0	0.1194	0.641801	0.641801	0.641801	0.641801	1	0.1194	0.1194	0.641801	0.641801	1	0.1194	1	0.641801	0.1194	0.1194	1	1	0.641801	0.1194	0.641801	0.641801	0.1194	0.1194	0	0.641801	1	0.641801	0.641801	1	0	0.1194	0.1194	1	0.641801	1	0.641801	1	1	0.641801	0.1194	0.641801	0.641801
467	0.641801	0.641801	1	0.641801	1	1	0.1194	0.641801	1	0	0.1194	0.641801	0.641801	0	1	1	1	1	0.641801	0	0	1	0	1	1	1	1	0	0	1	0.641801	0.641801	1	0.641801	0	0	1	0.641801	1	0.1194	0.641801	1	0.1194	0.641801	0.1194	0.641801	0.641801	0.641801	0.1194
468	0.1194	0.641801	1	0.641801	0.1194	0.641801	0.641801	0	0	1	1	1	0	1	0	0	0.641801	0.1194	0	1	1	0.641801	0.641801	1	1	0.641801	0.1194	0.641801	0.641801	1	1	0	0.1194	0	1	1	0.1194	0.1194	0.641801	0.641801	0	0.1194	0.1194	0.641801	1	0.641801	0	0	0.641801
469	0.1194	0	1	0	0	0.1194	0.641801	0	1	0.1194	0.1194	0.641801	0.641801	0.641801	1	0.1194	0.641801	1	0.641801	0	1	1	0	0	1	1	1	0	1	1	0.1194	0.641801	0.1194	1	0	0.1194	1	1	1	0.641801	0.641801	1	1	0.1194	0.641801	0	1	1	0
470	0.1194	1	1	0.1194	1	0.1194	0	0	0	1	0	0.1194	1	1	0	0	0	0.641801	0	0.641801	0.1194	1	0.641801	1	1	0.641801	0.641801	0.641801	0.641801	0.1194	1	0.641801	0.1194	0	0	1	1	0.641801	0.1194	0.1194	0.641801	0.641801	1	0	1	0.641801	0.1194	1	1
471	0	0.1194	0.641801	0.641801	1	0.641801	0.1194	0.641801	1	0	0.1194	0.641801	0.641801	1	0.1194	0.641801	0	1	1	1	0	0	0	0.641801	0	1	0.1194	0.641801	0.641801	1	0.1194	0.641801	1	0.1194	0	0	0.1194	1	1	1	1	1	0.641801	0.641801	0.1194	1	0	0	0.1194
472	0.641801	0.641801	0.1194	0.641801	0.1194	1	1	1	0.1194	1	0.641801	1	0	1	1	1	0	0	1	0.641801	0.1194	0.641801	0.641801	0	1	1	0	0	1	0.1194	0.641801	0.1194	0.641801	0	0.641801	1	0.641801	1	0	0	0.641801	0	1	0.641801	0.1194	0.641801	0.641801	1	0.1194
473	1	0.641801	0	0.1194	0.641801	0	1	0.641801	1	1	1	0	0	0.641801	0.641801	0.1194	0.641801	0	1	0	1	1	0.641801	0.1194	0.641801	0.641801	0	1	1	0	0	1	1	1	0.641801	0	1	0.1194	0	1	0	1	1	0	0.1194	1	1	0.1194	0
474	0.641801	0.641801	0.641801	0.641801	0.641801	1	0	0	0	0.641801	0.1194	0.641801	0.641801	0	0.1194	0.641801	0.1194	1	0.641801	0.641801	0.641801	0.1194	1	1	1	0.641801	1	1	0.641801	1	0.1194	0.641801	0.1194	0.641801	0.641801	0.641801	0.641801	0	0	1	1	0.1194	1	0	0.641801	0.641801	1	0	0
475	1	1	0	0	0.641801	0.641801	1	0.641801	0.1194	1	0	1	1	0.641801	0.1194	0.641801	0.641801	0	1	1	1	0.1194	0	0.1194	0.641801	0.641801	0	1	0.641801	0.641801	0.641801	0	1	0.641801	0	0.1194	1	0	0.641801	1	0	0	0.641801	1	1	1	0.641801	0.641801	0.641801
476	0.641801	0.641801	0.641801	1	0	1	0.641801	0	0	0.1194	0	0.641801	0.1194	0	0	0.1194	0.641801	1	0	0.641801	0.641801	0.641801	0.641801	0.641801	0.1194	0	0.1194	0	0.1194	1	1	0	0.641801	1	0.641801	0.641801	0	0.641801	1	1	0.641801	0.641801	0.641801	0.641801	0	0.1194	1	1	1
477	1	1	1	0.641801	0.641801	0.641801	1	0	0.1194	0.1194	0	0	0.641801	0	0.1194	0	0	0.641801	0.641801	1	1	0.641801	0.641801	1	0.1194	0	0	0.1194	0.641801	0.641801	0.641801	0	1	0	0	0.1194	0.641801	0	0.641801	0.641801	0	0	1	0	1	0.641801	0	0.1194	1
478	0.1194	0.641801	0.641801	0.641801	0	1	0.641801	0	1	0.641801	0.641801	0	0.1194	0	0.1194	0	0	1	0.641801	0	0	0.1194	0	0.641801	1	0	0.1194	0	0.641801	1	1	1	0.1194	0.641801	1	0.1194	0.641801	0	0.1194	0	1	0	0	0	0.641801	0.1194	1	0.1194	0.641801
479	0.1194	0	1	0.641801	0.641801	0	1	0	0	0.641801	0.1194	0.641801	1	0	0	1	0	0	0.641801	0	0	1	0.641801	0	1	0	0	1	1	1	0.641801	0	0	1	0.641801	0.641801	0.641801	0	0	1	1	1	0.641801	0	0.1194	0	0	1	0.641801
480	0.641801	0	1	0.641801	0.641801	1	0	0	0.1194	1	0.641801	0.1194	1	0.641801	0	0.1194	1	1	0.1194	0	0	1	0.641801	0.641801	0.641801	0.641801	0.1194	0	1	1	0.1194	0.641801	0.1194	0.641801	0.641801	0	1	0	0.641801	0	1	1	0.641801	0	0	1	1	0.1194	0.641801
481	1	0	0	0.641801	1	1	0.1194	0.641801	0.641801	0.1194	0	0.641801	0.1194	0.641801	0	1	1	1	0.641801	0.641801	0.1194	0.641801	0.1194	0.1194	0.641801	0.641801	0	0.1194	0	1	1	0	0.641801	0.1194	0	0	0.1194	0.1194	0.641801	1	0.641801	1	0	0.641801	0.1194	0.641801	0.641801	0.641801	0.1194
482	1	0.641801	0	0.1194	0.641801	1	0	0.641801	0.641801	0.641801	0	0.641801	0.641801	0.641801	0.641801	1	0.641801	0.641801	0.1194	0.641801	0	0.641801	0.1194	0.1194	1	0.641801	1	1	0	1	1	0.641801	0.641801	1	0	1	0.641801	0.641801	0.1194	1	0	1	1	0.641801	0	0.641801	0.641801	0.641801	0.1194
483	0.641801	0.641801	0.641801	0.1194	0.641801	1	0	0.641801	1	1	0.641801	0.641801	0.641801	1	0.1194	1	0.1194	0.641801	0.1194	0.641801	1	1	0	0.641801	0.1194	0	0.641801	1	0.641801	1	0	0	0.641801	1	0	0.1194	0.641801	0.641801	0.641801	0.641801	0	0.641801	1	0	0	1	0.641801	0	1
484	0	1	0.641801	0.641801	0	0	0	0.641801	0	0	1	1	1	0	1	1	1	0.641801	1	1	0	0.641801	1	0.641801	0	0.1194	0.1194	0.1194	0.641801	1	0	0.641801	1	0	1	0.641801	0	0.641801	0.641801	0.641801	1	1	0.641801	1	1	0.641801	0.641801	0.641801	0.641801
485	1	0.641801	1	0.1194	0	0.1194	0	1	0.1194	0.641801	0	1	0	0.641801	0.1194	0.641801	0.641801	1	0.1194	0.1194	1	0.1194	0.641801	0.1194	0.641801	0.1194	1	1	0.641801	0.1194	0.641801	0.641801	0.641801	0.1194	0.641801	0.1194	1	1	0.641801	0.641801	0	0.641801	0	1	0	0.1194	1	1	0
486	0.641801	1	0.1194	0	0	1	1	0.1194	0	0	0	1	1	0.641801	0.1194	0.641801	0.641801	0.641801	0.641801	0	0	0.641801	0.641801	1	1	0.641801	1	1	0.1194	0	0.1194	0.1194	1	1	1	0.641801	0	0.641801	1	0	0	0.641801	0	1	1	0	0.641801	1	0
487	0.641801	0.641801	1	1	0.641801	0.1194	0	0.1194	1	0.641801	0.641801	0.641801	0	0.641801	0.641801	0	0.641801	0.641801	1	0.641801	1	0.641801	0.641801	0.641801	0.641801	0.641801	0.641801	0	1	1	0	0.641801	0.641801	1	1	0.641801	0.641801	0	0.641801	1	1	0	0.641801	0	0	1	0.641801	1	0
488	0.641801	1	1	0	0.1194	1	1	0.641801	1	0	0.1194	0.1194	1	0.1194	0.641801	0.1194	0.641801	1	0.1194	1	1	0.641801	0.641801	0.641801	1	0.1194	0.641801	0	0.641801	0.1194	0.641801	1	1	0.1194	0.641801	0.641801	0.641801	0.1194	0.641801	1	1	0	1	1	1	1	0.641801	1	0
489	0.1194	1	0.641801	0.641801	0	0.641801	0	0.641801	0.641801	1	1	0	0	0.1194	0	0.641801	0.1194	0	0.1194	0.1194	0	0	0.641801	1	0.641801	0.641801	0.1194	0.641801	0.1194	1	0.641801	1	0.1194	0.641801	0.641801	0.641801	1	1	1	0	0.641801	0.641801	0.641801	0.641801	1	0.641801	1	0	1
490	0	0.641801	0.641801	0.1194	0.641801	0.641801	0	0.641801	0.641801	1	1	1	0	0.641801	0.641801	1	1	0.641801	0	0.641801	1	1	0.641801	1	0	1	1	0	0.641801	0.1194	0	0	1	0.641801	0	0.641801	0.1194	0.641801	0.641801	0.1194	1	0.641801	1	1	0.1194	0	1	1	0
491	0	0.641801	0.641801	0	1	0.641801	1	0.1194	1	1	1	1	0	0.641801	0.1194	0.641801	0.1194	0.641801	0.641801	0.1194	1	0.641801	0.641801	0	0.641801	0.1194	0.641801	1	0.1194	0.641801	0	0	0.641801	0	0.641801	0.641801	0.641801	1	0.1194	0.641801	0.1194	0	1	1	0	0.641801	0.1194	1	1
492	0	0.641801	0.641801	1	1	0	0.1194	0.1194	1	1	1	0.1194	1	1	1	0	0.641801	0.641801	0.641801	0	1	0.641801	1	1	0	0	0.1194	1	0.641801	1	0.641801	0	0.1194	0.641801	0.1194	1	0	0.641801	1	1	1	0.641801	0	0.641801	0.641801	0.641801	0	1	0
493	0	0.641801	0.641801	0.641801	0.641801	0.641801	1	0	0	1	0.1194	0.641801	0	1	1	0.1194	0.1194	0	0	0.641801	0.1194	0.641801	0	0.641801	0.641801	1	0.641801	0	0.1194	0.641801	0.1194	1	0.641801	0.641801	0.641801	1	0	0.641801	0.641801	0.641801	0.641801	1	0	0.641801	1	0.641801	0	0.641801	0.641801
494	0.641801	0.1194	0.641801	1	1	0.1194	1	0.641801	1	0.641801	0.641801	0.1194	0.641801	0.1194	0	0.641801	0	1	1	0.1194	1	0	0	0.641801	0	0.641801	1	0	1	1	1	0.641801	1	1	0.641801	0.1194	0.641801	0.641801	0.1194	0	0	0.641801	0	0.641801	1	0	1	0.641801	0
495	1	1	0.1194	0.641801	0.641801	0.1194	0.1194	0.641801	0.641801	1	1	0.1194	0.641801	0.641801	1	0	1	0.641801	0	1	1	0	0.641801	0.641801	0.641801	1	1	0	0.641801	0.641801	1	1	0.641801	0	0.1194	0.1194	0	0.641801	0.641801	0	0.641801	1	0	1	1	0.641801	0.641801	0.641801	0
496	0	0.641801	0.1194	0	0	1	1	1	0.1194	0.641801	0.1194	1	1	1	0.1194	1	0.641801	1	0.641801	0.1194	0	0	0.641801	1	0.641801	0.641801	0.641801	0	0	0.641801	0.641801	0.641801	0.1194	0.641801	1	0.1194	1	0.1194	0.641801	0	1	0.641801	0.641801	1	1	0.641801	0.641801	0.641801	0
497	0.641801	0.641801	0.641801	0	0.1194	0.641801	0	0	0.1194	0	0.641801	1	0.641801	0.641801	0.641801	0.641801	1	0.1194	0.641801	1	1	1	1	1	0	0.641801	1	0.641801	0.641801	0.1194	0.641801	0.641801	0	0.1194	0.641801	0.1194	0.641801	0.1194	0.641801	1	0.641801	1	0.641801	0	0.641801	0	0	0.1194	0.641801
498	0	0.641801	0.1194	0.1194	1	0.641801	1	0.641801	0.1194	0.641801	0.641801	0.1194	0.641801	0.641801	0.641801	0.641801	0.1194	0	1	1	0.641801	0	0.641801	0.641801	0.1194	0.641801	0.641801	0.1194	0.1194	0	0	1	0	1	1	0	1	0.641801	1	0.1194	0.1194	0.1194	0	0	1	1	0	0	0.641801
499	0	0.1194	0.1194	0.641801	0.641801	0.1194	0.641801	0	0.641801	0.1194	1	1	0.641801	1	0	0.641801	0.641801	0.641801	0.641801	0.641801	0	0.641801	1	0.641801	0	1	0.1194	1	1	1	0.641801	0	0.641801	0.1194	0.641801	0.1194	0.641801	0.641801	0.641801	1	1	0.641801	1	0.641801	1	1	0.641801	0.1194	0.641801
500	0	0.1194	0.641801	1	0.641801	1	0	0.1194	0.1194	0	0	1	0.641801	1	1	0.641801	1	1	0.641801	0.641801	0.641801	0.641801	0.641801	0	1	1	1	0	0.1194	0.641801	0.641801	0	0	0.1194	0	1	0.1194	0	0	1	0.1194	0.641801	1	0	0.1194	0	0.641801	1	1
501	0.641801	0.641801	0.641801	0.641801	1	1	0.641801	0.641801	0.641801	0.1194	0	0.641801	0.641801	0.641801	0.641801	0.641801	1	1	0	0.641801	0.641801	1	0	0.641801	0.641801	0	0.641801	1	0.641801	0	0.1194	0.641801	0.1194	0	1	1	0.641801	0	0.641801	0.1194	0.641801	1	1	0	0.641801	1	0.641801	1	0
502	0.1194	0.641801	0	0.1194	0.641801	0.1194	1	1	1	0.1194	0	0.641801	0.1194	0	0.1194	0.641801	0.641801	1	0.1194	0	0	0.1194	0	0.1194	1	0.641801	1	1	0.641801	0.1194	0.641801	0.641801	0.641801	0	0.641801	1	0	1	0	0	0.641801	0.1194	1	0.641801	1	0.1194	0.641801	0.1194	0.641801
503	0	0	0.641801	0.641801	0	0.641801	1	0	0.641801	0.1194	0.1194	1	0.1194	0.641801	0.641801	0.1194	0	0.641801	0.641801	1	0.641801	1	0	1	0.641801	0.641801	1	0.641801	0	1	0.641801	0.641801	1	0	0.1194	1	1	0	0.641801	1	0.641801	0.641801	0.641801	1	0.1194	0.641801	0.641801	0.1194	0.641801
504	0.641801	0.641801	1	0.1194	0.641801	0.641801	0.641801	0.1194	1	1	0.641801	0	1	0.641801	1	0.1194	0.641801	0.641801	0.641801	0	0.1194	0	0.641801	0	0.641801	0.1194	0.641801	0.641801	0.641801	0.641801	0.641801	0	0.641801	0.641801	1	1	0.641801	0	0.641801	1	0	0.641801	1	0.1194	1	0.641801	0.641801	0.641801	0.1194
505	1	1	0.641801	0.1194	0.1194	0.641801	0.641801	0	0.641801	0.641801	1	0.641801	1	0.641801	0.641801	0.1194	0	0.641801	0.641801	0.641801	0	1	1	1	0.1194	0.641801	0.1194	0.641801	0	0	0.1194	0	1	0.641801	0	0.641801	0	1	1	1	1	1	1	0.641801	0.641801	0.1194	0.641801	0.1194	1
506	0.641801	0.641801	0.1194	1	0.641801	0	1	1	0.641801	1	0.641801	0.641801	0	1	0.641801	0.1194	0	1	0.641801	1	1	0	0.1194	0.641801	0.1194	0.641801	0.1194	1	0.641801	0.641801	0	0	1	1	0	0.641801	0.1194	0	0.1194	0.641801	1	0.1194	0.641801	0.641801	0.641801	0	1	1	0.1194
507	0.1194	0.641801	0.641801	0	0	0	0.641801	0	0.641801	0.1194	0.641801	0.1194	0.641801	0.641801	0	0.641801	0.1194	1	1	0	0.641801	0	0.641801	1	0.641801	1	1	0.1194	0.641801	0.641801	0.641801	0.641801	0.641801	0.641801	0	0	0.641801	0.1194	1	1	0	0.641801	0.641801	0.1194	0	0.1194	1	0.641801	1
508	1	0	0.641801	0	1	0.641801	0.1194	0	0.641801	0.1194	0	0.1194	1	0.641801	0.641801	0.641801	0.641801	0.1194	0.641801	0.641801	0.641801	0.641801	0.641801	0.1194	0.641801	1	1	1	0.1194	0.641801	0.1194	1	1	0	1	0.641801	1	0	0.641801	0.1194	0	0.641801	0.641801	1	1	0.641801	1	0.1194	0.641801
509	0.1194	1	0.641801	0.1194	1	0.641801	1	0.641801	1	1	0.641801	0.641801	0.641801	1	0.1194	0.641801	0	0	1	0	1	0.641801	0.641801	0.641801	1	0	0.1194	1	0	0.641801	1	0.641801	0.641801	0.1194	0	1	0.1194	0.641801	0.641801	0.641801	0.641801	1	1	0.1194	0.641801	0.641801	0	0.641801	0.641801
510	0.641801	1	0	0.1194	1	0.641801	0.1194	0.641801	0.1194	0.641801	1	0.641801	1	0.641801	1	0.641801	0.641801	0	0.641801	0	0	1	1	0.641801	1	0	0	0.1194	0	0.641801	0.1194	1	1	1	0	0.641801	0.1194	0	0	1	0.1194	0.641801	0	0.1194	0.641801	0.641801	0.641801	0.1194	1
511	1	0	0	0	1	1	0.641801	0.1194	0.641801	0.641801	1	1	0.1194	0	0.641801	0.641801	1	1	0.1194	0.641801	0.1194	0.641801	0.1194	0.641801	0.1194	0.1194	0.1194	0.641801	1	1	0.641801	0	0.1194	0.641801	0.1194	0.641801	0.641801	0.1194	1	0	0.641801	1	1	0	0	1	0.641801	0.641801	0.641801
512	1	0.1194	0.1194	0	1	1	0.641801	0.641801	1	0.641801	0	0.641801	1	0	0	0.641801	0.1194	0	0.1194	0.641801	1	0.641801	0.641801	0.641801	0.641801	0.641801	0.641801	0.641801	0	0.641801	0.641801	0	0.641801	1	0	1	1	1	1	0	0.641801	0.641801	0.641801	0.641801	0.641801	0.641801	1	0.1194	0.641801
513	0	0.641801	1	0.641801	0.641801	0.641801	0	0.641801	0.641801	0.641801	0.641801	0	1	0	1	0.1194	0.641801	0.1194	1	0	0.1194	1	1	0.1194	1	0.641801	1	1	1	0.1194	1	1	1	0	0	0.641801	0.1194	1	1	0.1194	0	1	0.641801	0	0.1194	0.641801	0.1194	0.641801	0
514	1	0.1194	0.1194	0.641801	0	0.641801	0	0	0.1194	1	0.641801	0.641801	0.1194	0.1194	0.1194	1	0.641801	0	0.641801	0.641801	1	1	0	0	0.1194	0	0.641801	1	0.641801	1	1	0	1	0.641801	0.641801	0	0.641801	0	1	0.641801	0	0.1194	1	0	0.641801	0.641801	0.1194	0.1194	0.641801
515	1	0.641801	0.641801	0.1194	0	0.641801	1	1	1	0.641801	0	1	0	0.641801	0	0.641801	0.641801	1	0.641801	0	1	0.1194	0	0.641801	0.641801	0.641801	1	0.1194	0.641801	0.1194	1	0.641801	0.1194	0.641801	0.1194	0.641801	1	0.641801	0	0.641801	0	0.641801	1	0	0.1194	0	1	0.641801	0.1194
516	1	0.641801	0.641801	0.641801	0.1194	0.641801	0.641801	0	0.641801	1	0	1	0.641801	0	1	0.641801	1	1	0.641801	0	0	0.1194	0	0.641801	1	1	1	1	0.641801	0.1194	0.641801	0.641801	1	0	0.1194	0	1	0	0.641801	0.1194	0.641801	0	0.641801	1	0.641801	1	0.641801	0	0.641801
517	1	0	0.641801	0.641801	0	0.1194	1	0.641801	0.1194	0	0.641801	0.641801	0.1194	1	0.641801	1	0	1	1	0.641801	0.641801	0	0.641801	0.641801	1	0	1	0.641801	0.641801	0.641801	0.641801	0.641801	0.1194	0.641801	0.641801	0.1194	1	0.641801	0.641801	0	1	0.1194	0.641801	0	0.641801	0.1194	0.1194	0.1194	0.641801
518	0	0.641801	0	0.641801	0	0.641801	0.641801	0.1194	1	0.641801	0.641801	0.641801	0.1194	0	0.1194	1	0.641801	0.641801	0.641801	0	1	1	0.641801	0.641801	0.1194	0	0.1194	1	0.641801	0	1	1	1	0.641801	1	0.1194	1	0.641801	1	0.641801	0.641801	0.641801	1	0.641801	0.641801	0.1194	0	0.641801	0.641801
519	0	0.641801	0.641801	1	0	0.641801	0.641801	0.641801	0.641801	0.641801	0.641801	1	0.641801	0.641801	0.641801	0.1194	0	0.1194	0.641801	0.641801	0.641801	0.641801	0	1	0.1194	0	0.641801	1	0.641801	0.641801	0	0.641801	1	0	0.641801	0	1	0.641801	0.1194	1	0.641801	0.641801	0.641801	0.641801	0.1194	0.641801	0	1	1
520	1	0	0	0.1194	0.641801	0.1194	0	0.641801	1	0.1194	0.641801	1	0	1	0.641801	0.1194	0	0.641801	0.1194	1	1	1	0.641801	0.1194	0	0.641801	0	1	0.1194	0.641801	0.641801	1	0.1194	0.641801	0.641801	0	1	0.641801	1	0.641801	0.641801	0	0.641801	0.641801	0.641801	1	0.641801	1	0.1194
521	0.641801	0.641801	0.1194	0	0.641801	1	1	0	0	0.1194	0	0.641801	1	1	0.1194	1	0	1	0.641801	0	0.1194	1	0.641801	0	0.641801	0	0	0	1	0.1194	0	0.1194	0.641801	1	0	0.1194	0.641801	0.641801	0.641801	0.641801	0.641801	0.1194	1	0.641801	0.641801	1	1	1	0.1194
522	0.641801	0	0	0.1194	0.641801	0.641801	0	0.641801	0.641801	0.641801	1	1	0.641801	0.641801	0.641801	0.641801	0	0.1194	1	0.641801	0.641801	0.641801	0.641801	0.1194	0	0.641801	0.1194	0.1194	0.641801	0.641801	0.1194	0.1194	1	1	0	0.1194	0.641801	0.641801	0.641801	0.641801	0	0	1	0	0	0.1194	0	0.1194	0.641801
523	1	0	1	1	0.641801	0.1194	0.641801	0	0.641801	1	0.641801	0.1194	0.641801	0.641801	0.641801	0.1194	0.641801	0.641801	0.1194	0	1	1	0	0.641801	0.641801	0.641801	0.641801	1	0.641801	0	1	0.641801	1	1	1	0.641801	1	0.641801	0	0	0.1194	0.641801	0.641801	0	0.1194	0	0	0.641801	0.641801
524	0.1194	0	0.641801	0.1194	1	1	0.641801	0.641801	1	0.1194	0.641801	1	0.641801	1	1	0.641801	0.1194	0.641801	0.641801	0	0	0.1194	0.641801	0.1194	1	0	0.641801	1	0	0.641801	1	0	0.641801	0.1194	1	0	0	1	1	0.641801	0.1194	0.641801	0.1194	0	0	1	1	0.641801	1
525	0.641801	0.1194	0.1194	0	0.641801	1	0.641801	0	0	0.1194	0.641801	1	1	0	0.641801	1	0.641801	0.641801	0.641801	0.641801	0.1194	0	0	0.641801	0.1194	0.641801	0.1194	1	0.641801	0.641801	0.641801	0.641801	0.1194	0	1	1	1	1	0.641801	1	0	0	1	0	0.1194	0.1194	1	1	1
526	1	0	0.641801	0.641801	0	1	1	0.641801	1	0.641801	0.1194	0	0	0.641801	0.641801	0	0.641801	0.641801	1	0.641801	0.641801	1	0.1194	0.1194	0	0	0.641801	1	1	0.1194	0.641801	0.641801	0.641801	0.641801	0.641801	1	0.641801	0.1194	1	0.641801	0	1	0.641801	0.641801	1	0	0.641801	0.1194	0.641801
527	0.641801	1	0	1	0.1194	0.1194	1	0.641801	1	0	0.1194	0	1	0	0	1	0.641801	0.1194	0.641801	0.641801	0.1194	0	0.641801	1	0.641801	0.1194	0	0.1194	0.1194	0	1	0.641801	0.641801	0.641801	0	0.641801	1	0.641801	0.1194	0	0	0.641801	1	0.641801	0.641801	0.641801	0.641801	0.641801	0.1194
528	0.641801	0.641801	0.1194	0	1	1	0.641801	0	0.641801	0	0	0.641801	1	1	0.641801	1	0	1	0.1194	0.641801	0.641801	0.1194	0	0.1194	1	0.1194	0.641801	0.641801	0.641801	1	0.641801	0.1194	1	0.641801	0	0.1194	1	1	0	1	0.641801	0	0.1194	0	0.641801	0	1	1	0
529	0	1	1	1	0	0.641801	0.1194	0	0.1194	0.641801	1	0.641801	1	0.1194	0.641801	0.1194	0.641801	0.1194	0.641801	0	0.641801	0.1194	1	0.641801	0.1194	1	1	1	0.641801	0.641801	0	0.1194	0.1194	0.641801	1	0.641801	0.1194	0.641801	0.641801	1	0.1194	0.1194	0.641801	0	0.1194	1	1	1	1
530	0.1194	0.641801	1	0	0	0.641801	0	0	0.641801	0.1194	0	0	0.1194	1	1	0.641801	0.1194	0.641801	0.1194	0.1194	0.1194	1	0.641801	0.641801	0.1194	0	0.641801	0.641801	0.641801	0.641801	0.641801	0	0	1	0.1194	0.641801	0.1194	0	0.641801	0	0	1	1	0.641801	1	1	0.641801	1	0
531	0.1194	0.641801	0.641801	0	0	0.641801	1	1	0.641801	1	1	0.641801	0.1194	0.641801	0	1	1	1	1	1	0.641801	0.1194	0	0.641801	0.1194	1	0.641801	0.641801	0.641801	0	0	0.641801	0	0	0.1194	0.641801	0.641801	0.1194	0.1194	0.641801	0.641801	1	0	0	0.1194	1	1	0.641801	0.1194
532	0.641801	0.641801	0	1	1	1	0	0.1194	0.641801	1	1	0.1194	1	0.641801	1	0.1194	0.641801	0.1194	1	0	0	0.1194	0	0.641801	0.641801	0.641801	0.641801	0.641801	0	1	0.641801	0	1	1	0	0.1194	1	0.1194	0.641801	0	0.1194	0.641801	1	0	0.641801	0	1	0.641801	0.1194
533	0.641801	0.1194	1	1	0	0.641801	1	0.641801	0.641801	1	0	0	0.641801	0.641801	1	0	0.641801	0	1	0.641801	0.641801	0.641801	0.1194	1	1	0	0.641801	0.641801	0	0.641801	0	0.641801	1	0	1	1	1	0.641801	1	0.641801	1	0.641801	1	0.1194	0.641801	1	0.1194	0.641801	0.641801
534	0.641801	1	0.641801	0.1194	0	0.1194	0.641801	0.1194	0.641801	0.1194	1	0.1194	0.641801	0	0.1194	0	0.641801	0.641801	0.641801	0.1194	0.641801	0.641801	0.641801	1	1	0.641801	0.641801	0.641801	1	0.641801	0.1194	1	1	0	0.641801	0.641801	1	0	0.641801	0.1194	0.641801	0	1	0	1	1	0	0.641801	0.641801
535	0	1	0.641801	1	1	1	0.641801	0.641801	0.641801	1	0	0	0.1194	0.1194	0	1	1	1	1	0.641801	0	0.1194	0.641801	0.641801	0.1194	0.641801	1	0	0.641801	1	0.641801	0.641801	1	0.641801	0	0	1	0.1194	0.641801	1	0.641801	0.641801	0.1194	0	0	0.1194	0	0.641801	0.1194
536	0	0	1	0.641801	0.641801	0.641801	0.641801	0	0.641801	0.1194	0	0.1194	0	0.1194	0	1	0	1	1	0	0.641801	1	0.641801	0.641801	1	0.641801	0.1194	1	0	0	1	1	0.641801	1	0	0.641801	1	0.1194	0.641801	1	0.641801	0.641801	0	0.641801	0.1194	0.641801	1	1	0
537	0	1	0.641801	1	0.1194	0.641801	1	0	0.641801	1	1	0.641801	1	1	0.1194	0.641801	0.641801	0.1194	0.641801	0.1194	1	0.641801	0	0.641801	1	0	0.1194	1	1	1	0.1194	0.641801	0.1194	1	0.641801	0.641801	0.641801	0.641801	0.641801	0	0	1	1	0	0.641801	0	0.641801	0.641801	0.641801
538	0.641801	0.1194	0.641801	0.1194	1	0.641801	1	0.641801	0.641801	0.641801	0	0.641801	0.641801	1	0.641801	1	0.1194	0.641801	0.641801	0	0.1194	0	0.641801	0.1194	0.641801	0	0.641801	0.641801	1	0.641801	0.1194	0.1194	0	0.641801	1	1	1	0	0.641801	0.641801	0.1194	0.1194	0.641801	0.641801	0.641801	0.641801	0	0.641801	0
539	0.641801	1	1	0.1194	0.641801	1	0.1194	0.641801	0.1194	0.641801	0	0.641801	1	1	1	0.641801	1	0.1194	0	0.1194	0.1194	0.641801	1	0.641801	1	0.641801	0.1194	1	0.641801	0.641801	0.1194	0	0.1194	0.641801	0	1	0.641801	0.641801	1	0	0.1194	0.641801	0.641801	1	0.1194	0.641801	1	1	1
540	1	0.641801	0	0.641801	0.641801	0.1194	0.641801	0.641801	0.641801	0.641801	0.641801	1	1	0.641801	1	1	1	0.641801	0.1194	0.641801	1	0	0.641801	0.1194	0.641801	0.1194	0.641801	0.641801	0	0.1194	0	0.1194	0	1	0.1194	0.1194	0.641801	0	0	0.1194	0.641801	0.641801	1	0.1194	0.641801	1	1	0.641801	0.1194
541	0.641801	1	1	0	0.641801	0.641801	0	0.1194	0.1194	1	0.641801	0.641801	0.1194	0	0	0.641801	0.1194	0.641801	0.641801	1	1	1	0.641801	1	1	0	0.641801	1	0.641801	0	0.641801	0.1194	1	0	0.1194	1	0.641801	0	1	1	0.641801	0.641801	0.641801	0.641801	0.641801	1	0	0	0.1194
542	0.641801	0.1194	0.641801	0.1194	0.641801	0.641801	0.1194	0	0.1194	0.1194	1	0.641801	1	0.641801	0	0.641801	1	0.641801	1	0.641801	1	0.1194	0	0	0.1194	0.641801	0.641801	1	0	0.641801	0	1	1	0	1	0	0	0.641801	1	1	1	0.641801	1	1	0.1194	0.641801	0	0.1194	0.641801
543	1	0.641801	0.641801	0.1194	0.641801	0.641801	0.1194	0.641801	0.641801	1	0.641801	0.641801	0.1194	0.641801	0.641801	0	1	1	1	0	1	0.641801	0.1194	0	0.1194	1	1	1	0.641801	0.641801	0.641801	1	0.641801	0.1194	0.641801	0	0.641801	0.641801	0	0.1194	0	0	0.641801	0	0.641801	0.641801	0.641801	1	0
544	0.1194	0	0.641801	0.641801	0.641801	1	0	0.1194	0.641801	0.641801	0	0.641801	0.1194	0	1	1	0.641801	1	0	0.1194	0.1194	0.641801	0.641801	0.641801	1	0	1	0.641801	1	1	1	0.641801	0.641801	0.1194	0	0.641801	1	0.641801	0	0.641801	1	0.641801	1	0.641801	0.1194	0	1	0.1194	0.641801
545	1	0.1194	0.1194	1	0.641801	1	0.641801	0	0.641801	0.641801	0.641801	0.641801	0.1194	1	1	0.641801	0.641801	1	0	0	1	1	1	1	1	0.641801	0	0.641801	0.1194	0	1	0	0.641801	0.641801	1	0.641801	1	0.641801	0.641801	0.641801	0.641801	0.1194	1	1	0.1194	1	0	0.641801	0.641801
546	0	0.641801	0.641801	0.1194	0	0.1194	0.641801	1	1	0.641801	0.641801	0.641801	1	1	1	1	0	1	1	0	0.641801	0.641801	0	1	0.641801	0.641801	0	0.641801	0.641801	0	1	0	0.1194	1	0	0.641801	0.1194	0	0.641801	1	0.641801	1	1	0	0.641801	1	0.641801	0.641801	0.641801
547	0.641801	0	1	0.641801	0.1194	1	0	1	0.641801	0.1194	0.1194	0.641801	0.641801	0.641801	1	0	0	0.641801	1	0.641801	1	0.1194	0.1194	0.1194	1	0.641801	1	0	0.1194	0.641801	0.641801	1	0.641801	0.1194	0.641801	0.1194	0.641801	1	0.1194	0.641801	0	0	1	0.641801	0.1194	0	0.1194	0.641801	0.641801
548	1	0.641801	1	1	0	0.1194	1	1	0.641801	1	0	0.641801	1	0	0.1194	0	0	0	1	0.641801	1	0.1194	1	1	0.641801	1	0.641801	1	1	0	0	1	0.641801	0.1194	0.641801	0.1194	1	0	0	0.1194	0	0.641801	1	1	0.1194	1	0.641801	0.641801	1
549	1	0.641801	0.641801	1	1	0.641801	0.1194	1	1	0.641801	0.1194	0.641801	0.641801	0	0	0.1194	1	1	1	0	0.641801	1	0.641801	1	0.1194	0.641801	0.641801	0.641801	0.641801	0.1194	0	0.641801	0.641801	0.641801	0	0.641801	0.641801	1	1	0	1	1	0.641801	1	1	1	0.641801	0.641801	0.641801
550	1	0.641801	1	0.641801	0	0	0.1194	0	0	1	0	1	0	0.641801	0.641801	1	0.641801	0.641801	0.1194	0.641801	0.641801	0.1194	1	1	1	0.641801	0.641801	0.641801	0	0	0.641801	0	0.641801	1	1	1	0.1194	0.1194	0.641801	0.641801	0	0.641801	0	0	0.1194	1	0	0.641801	0
551	0	1	0.641801	1	1	0.641801	0.1194	0	0.641801	1	0.1194	1	0.641801	0	0.641801	0.641801	0.641801	0.1194	0.641801	0	0	0.641801	0.1194	0	1	0.641801	0.641801	0.641801	0	0.1194	0.641801	0.1194	1	1	1	1	0.641801	0.641801	1	0.1194	0	0	0	0	1	0.641801	0.641801	0.1194	1
552	1	0.641801	0.641801	0.1194	0.641801	0.641801	0.1194	0.641801	0	0.641801	0.1194	0.641801	1	0.1194	0.641801	0.1194	1	0.1194	0.641801	0.641801	1	1	1	0.641801	1	1	0.1194	1	0.641801	1	0.1194	0	0	0.1194	0.1194	0.641801	0.641801	0.641801	0	0.641801	0	0	1	0	1	1	0.641801	0.641801	0.1194
553	0.641801	0.641801	0.641801	0.1194	0.641801	1	1	0	0.1194	0.641801	0.1194	0.1194	1	0.1194	0.641801	0	0	1	0.641801	1	0.1194	0	0.641801	1	0	0.641801	0.1194	1	0	0.641801	1	1	0.1194	0.641801	0	0	1	0	0	0	0.1194	0	1	0	1	1	0.641801	0.641801	0.641801
554	0	0.1194	0.641801	0.641801	0.641801	0.641801	0.1194	0.1194	0.1194	0.641801	0	0.1194	0.641801	1	0.641801	1	0.1194	1	0.641801	0.641801	0	1	0	0.641801	1	0	1	1	0.641801	0.1194	0.1194	0	0.641801	0.641801	0	1	1	0	0	1	0.1194	0.641801	1	1	0.641801	0.1194	1	0.641801	1
555	0.641801	0	0.641801	0.1194	0.641801	0.1194	0.641801	0.1194	0.641801	0.641801	0.641801	0.641801	1	0	0.1194	0	1	1	0.641801	0	0.641801	1	1	1	0.1194	0.1194	0.1194	0	1	1	0.641801	0.1194	0.1194	0	0.641801	0.641801	0.641801	0	0.1194	0	1	1	1	0.641801	0	0.641801	0	0.641801	1
556	0.1194	1	1	1	0	0.641801	1	0	1	0.641801	0.1194	1	0	0.1194	0.1194	1	0	0	0.641801	0.1194	0.641801	0.1194	1	0.641801	1	0.641801	0.641801	1	0	0	1	0	0.1194	1	0.1194	1	0.641801	0.641801	0	0.641801	0.1194	0.641801	0.641801	0	1	0.641801	0.1194	1	1
557	0.1194	0.641801	0.1194	0.641801	0	0	1	0.641801	0	0.641801	0.641801	0.641801	1	0.641801	1	0	0.1194	1	1	0.641801	0.641801	0.641801	1	1	1	0	0.641801	0.641801	0.1194	0	1	0	1	0.1194	0.641801	1	1	0	0.641801	0.1194	0.641801	1	1	1	1	0.1194	0.641801	0.641801	1
558	0.1194	0	0	0.641801	0	0.1194	0.641801	1	0	0	0.641801	0.641801	1	1	1	0.1194	1	0	1	0.1194	0.1194	0	0.1194	0.641801	0.641801	0.641801	0.641801	0.1194	0	0.1194	0.1194	0	0	1	1	0.641801	1	1	0	0	0	0.641801	0.641801	0.1194	0.641801	1	0.641801	1	0.1194
559	1	0.641801	0.1194	0.641801	0.641801	0.641801	0.641801	1	1	0.641801	1	0.1194	0.641801	0	0.641801	1	1	1	0.641801	0.641801	0.641801	0.641801	0.641801	1	0.1194	0	1	1	0	0	1	1	1	0.641801	0	0.641801	1	1	1	0.1194	1	0.641801	1	0.641801	1	0.1194	0.641801	0.1194	1
560	0.641801	0.641801	0.641801	0.641801	0.1194	0	0.641801	1	1	1	0.641801	0.1194	1	0	0.641801	1	1	1	1	0.1194	0.1194	1	0.641801	0.641801	0.641801	0	0.641801	0.1194	1	1	1	0.641801	0.641801	0.641801	0	0	1	0.641801	1	1	0	0.1194	0.641801	0	0	1	1	0	0
561	0.641801	0.641801	0.641801	0.641801	1	0.1194	0	0.641801	0.641801	1	0.641801	0.1194	0.641801	0.1194	0.1194	0.641801	0	0	1	0.641801	0.641801	0.1194	0.641801	0.1194	0.641801	0.641801	0.1194	0.641801	0.1194	0.641801	0.641801	0	1	0.641801	1	1	0.641801	0.641801	0	0.641801	0.1194	0	1	0.641801	0.641801	1	0.641801	0.641801	0.1194
562	0.641801	0.1194	0.641801	1	0.1194	0.641801	0.641801	1	1	1	1	1	0.641801	0	1	1	0.641801	0	0.641801	0.641801	0.641801	0.1194	1	1	1	0	0	1	0.641801	0.1194	1	0	0	1	0	0	0.1194	0	1	1	0	0	1	0.641801	0.641801	0.641801	1	0	0
563	0	0	0	0.641801	0.641801	0.641801	0	0	1	0	0	1	1	0	0.641801	0.641801	1	0.641801	0.641801	1	0	0	1	0.641801	0	1	0.641801	0	0.641801	1	0.641801	0.641801	1	1	1	1	1	0.1194	0	0.641801	0.641801	0.641801	0	0.641801	1	0	0.641801	1	0.641801
564	1	1	0.641801	0.1194	0.641801	0.641801	0.641801	0.1194	0.641801	0.641801	0.1194	0.641801	1	0.1194	0.641801	0.1194	0.641801	0.641801	1	0.641801	1	0.641801	0.641801	1	0.1194	0.1194	0.641801	0.641801	1	1	0.641801	1	1	0	0.641801	0.1194	0.641801	0.1194	0.641801	0.641801	0.641801	0.1194	0.641801	1	0.1194	0.641801	0	1	1
565	0	0.641801	1	0.641801	0	0.641801	0	0	0.641801	0.641801	0.1194	1	0	0	1	0	1	1	1	1	0.641801	0.641801	0.641801	1	1	1	1	0	0.1194	0.641801	0	1	0.641801	0.641801	0.1194	1	0.641801	0.641801	0	0.641801	0.641801	1	0.641801	0.641801	0.1194	0.641801	0	0.641801	0.1194
566	0.641801	0	1	1	0.1194	1	0	0.641801	0.641801	0.1194	0.641801	1	0	1	1	0.641801	0.641801	0.641801	0.641801	0.1194	0.641801	1	0.1194	1	0.641801	1	0.1194	0	1	0	1	1	0.641801	0.641801	0.641801	0.641801	0.641801	0.1194	0.1194	0	0.641801	1	0	0.641801	1	1	0.641801	1	0.641801
567	0	0	0.1194	0	0.1194	1	1	0.641801	1	0.641801	1	1	0.641801	0.1194	0.641801	0	0.641801	0.1194	0	0.641801	0.641801	1	1	0.641801	0.641801	0.1194	0	0.641801	1	0.641801	0	1	0.641801	0	0.641801	0.1194	0	0.1194	0.641801	0.641801	1	1	0.641801	0.641801	1	0	0	0	0.1194
568	0	1	0	0.641801	1	0.641801	0.1194	0.1194	0	0.641801	0.641801	1	0	0.641801	0.641801	1	1	1	1	1	0.641801	0.641801	0.641801	0.641801	0.1194	0.641801	1	1	0.1194	0.641801	0	0	0.1194	0.641801	0.641801	0	0	1	0	0.1194	0.641801	1	0	0.1194	1	0.1194	0.641801	0	0
569	0.1194	0.641801	0.641801	0.641801	0.641801	0.1194	0	0	0	0.641801	0	1	0.641801	0.641801	1	0.641801	0.641801	1	0	1	1	0	1	1	0	1	1	0	0.641801	0.641801	0.1194	0	1	0.1194	0.641801	0.641801	1	1	1	0.641801	0	0.1194	1	1	0.1194	0.641801	0.641801	1	0.641801
570	1	1	0.641801	0	1	1	0.641801	0	1	0	0	0	1	1	1	0	0.641801	1	0	0	1	0.641801	1	0.641801	0.641801	0.1194	0.641801	0.641801	0.641801	0	0.1194	1	1	0	1	1	1	0.641801	1	0.641801	1	0.1194	0.641801	0.641801	0.641801	1	0.1194	1	0.641801
571	0.641801	1	0.1194	0	0.641801	0.641801	0	0.1194	1	0	1	0.1194	0	0	1	0.641801	0.641801	0.641801	0	0.641801	0.1194	1	1	1	0.641801	0.641801	0.1194	0.1194	0.641801	0.641801	1	1	0.641801	0.641801	0.641801	0	0.1194	0.641801	0.641801	0.641801	0.641801	1	0.641801	1	0	0	0.1194	1	0
572	1	1	0.641801	0.641801	1	0.641801	0	0.1194	0.641801	0.641801	0.641801	0.641801	0	1	0	0.641801	0.641801	1	0	0.641801	1	0.641801	0	1	0	0.1194	0	0.641801	0.1194	0.641801	0.641801	0.641801	0.641801	0	0	0.1194	0.641801	1	1	0.1194	0.641801	0.641801	0.1194	0.641801	0.641801	0.641801	1	0.1194	0
573	0.641801	0.641801	0.1194	0	0.641801	0.641801	0	0.1194	1	0.641801	1	0.641801	0.1194	0.641801	0.641801	0	0.1194	1	0.641801	1	1	0.641801	0.1194	1	0	0.1194	0	0.641801	0.1194	0	0.1194	0.641801	0.641801	0.641801	0.1194	1	0.641801	0	1	0	0.1194	0.641801	0.641801	0.1194	0.641801	0.1194	0.641801	0.641801	0
574	0	0.641801	0.641801	0	1	0.1194	0	0.641801	1	0.641801	0.641801	0.641801	0.641801	1	0.641801	0	1	1	0	0.641801	0.641801	0.641801	0.641801	0.641801	0	0.641801	0	0.1194	0.641801	0.641801	0	0.1194	0	0.641801	1	1	1	1	1	0	0.641801	0.641801	0.1194	0	1	0	1	1	0.641801
575	0.1194	0.641801	0.641801	0.1194	0.641801	0.641801	0.641801	1	0.1194	0.641801	0.641801	1	0	0	0.1194	0	0.1194	1	0	0.641801	0.1194	0.1194	1	1	0	1	1	0.641801	0.641801	0.641801	0	0	1	0.641801	0.641801	1	1	0.1194	0.641801	0.641801	0.1194	0.641801	0.641801	0.1194	0.641801	0.641801	0.641801	1	1
576	0.641801	0.641801	0.641801	0.1194	1	1	0.641801	0.1194	0.641801	0	0.641801	1	0	0.641801	1	1	0.641801	0.1194	0	0	1	0.641801	0.641801	0.641801	0	0.1194	0.641801	0.641801	1	1	0	0.641801	0.641801	1	0.1194	0	1	0.1194	1	0	0.641801	0	0.1194	0.641801	0	1	0.1194	0.1194	0.641801
577	1	1	0.641801	0.641801	0	0.1194	0	0.1194	0.641801	0	1	1	0.641801	0.641801	0.1194	0.641801	0.1194	0.641801	1	0.1194	1	0.641801	0	0	0.641801	1	1	0.641801	1	1	0.1194	0.641801	1	0.641801	1	1	0.641801	0.1194	1	0.641801	0.641801	1	0	0.1194	0.641801	0.641801	0.1194	0.641801	0
578	0.641801	0.641801	0	0.641801	0.1194	0	0	0.641801	1	0.641801	1	0.641801	0	0	0.1194	0.641801	0.1194	0	1	1	0.641801	0	0.641801	0	0.641801	0.641801	0	0.1194	0.1194	1	0	0	0.641801	0.1194	0.641801	0.641801	0	0.641801	1	0	0	1	0	1	1	0	0.641801	1	0
579	1	1	0.1194	0	0.641801	1	0	0.641801	0.641801	1	0.1194	0.641801	0.641801	0.1194	1	1	0.641801	1	0.641801	0.1194	0.641801	1	0.1194	0.641801	0.641801	0	0.1194	0.641801	0.641801	0.641801	1	0.1194	1	0	0	1	0	1	0	1	1	0.641801	0	1	1	0	1	1	1
580	0.641801	0.641801	1	0.641801	0.641801	1	0.641801	0.1194	1	0	0.1194	1	0.1194	0	1	0	0.1194	0.641801	0.641801	0.1194	0.641801	1	0	0	1	0.641801	0.1194	0.1194	0.1194	0.641801	0	0.641801	0.1194	0	0.641801	1	1	0.1194	0.641801	0.641801	0.641801	0.1194	0	0.641801	1	0	0.641801	0	1
581	0.641801	0.641801	0.641801	0.641801	1	0.1194	1	0.641801	0.1194	0	0	0.1194	0.641801	0.1194	0.641801	1	0	0	1	0.641801	0.1194	0.1194	0.1194	0	1	1	1	1	0.641801	1	0.641801	0.641801	0.641801	0.641801	0.641801	0	0.641801	0.641801	1	0	0.641801	1	0	0	0.641801	0.641801	0.641801	0.1194	1
582	1	1	1	0	1	1	0	0.641801	0.641801	0	0.641801	0.641801	0.641801	0.1194	0	1	0.1194	1	0.641801	0.641801	0.1194	0.641801	0.641801	0.1194	0	0.1194	1	1	1	0.641801	0.641801	0.641801	1	0.1194	0.641801	0.641801	0	0.1194	1	0.641801	0.641801	0	0.1194	0.641801	0	1	0.641801	1	0
583	1	1	0.1194	0	0	0.641801	0.641801	0.1194	0.641801	0.641801	0.1194	0	0.641801	0	0.1194	1	0	0	0.1194	0.641801	0.641801	0.1194	0.641801	0.641801	0.1194	0.641801	1	0.641801	0.641801	0	0.641801	1	0	0.641801	0.1194	0.641801	0	0.641801	0	0	0.1194	0	0.641801	0.641801	1	0	0	1	0.1194
584	0	1	1	0.641801	0.641801	0.1194	1	1	0.641801	0.641801	0.641801	1	0.641801	0.641801	1	0	0.1194	0	0.1194	0.641801	0.641801	0	0	0.1194	0	0.641801	1	1	1	0	0	0	0.641801	1	0.641801	1	1	1	0.641801	0.641801	0.1194	1	0	0.1194	1	0	0	1	0.641801
585	0.641801	0.1194	0.641801	0.641801	0	0.641801	0	1	0	0.1194	0.1194	0	0	0.641801	1	1	1	0.641801	0.1194	0.1194	0.641801	0	0	1	0.641801	0	1	0	1	1	0	0.641801	0.641801	0.641801	0	1	1	0.641801	1	0	0.641801	0	0	0	1	1	0.641801	1	1
586	0	1	1	0.641801	0.641801	0.641801	0	0.641801	0.1194	0	0.641801	1	0.641801	0.1194	0.641801	0.641801	0.641801	0.1194	0.641801	0.641801	0	0.1194	1	0.641801	1	1	1	0.641801	0.641801	0.1194	1	1	0.1194	0.641801	0.1194	0	0.1194	0.1194	1	1	0.641801	1	0.641801	0.641801	0.1194	1	0.1194	1	0.641801
587	0.641801	0.1194	0.641801	0.1194	0	0.641801	1	0.1194	0.641801	0.641801	1	0.1194	0.641801	0.1194	0.641801	0.641801	0.641801	0.1194	0	0	0.1194	0.641801	0	0.641801	0.1194	1	1	0	0.641801	0	0.1194	0.641801	0.641801	0.1194	0.641801	0	1	0	0	0.641801	0.1194	0.641801	0	1	1	0.1194	0.1194	1	0.641801
588	1	0.1194	0.641801	0.641801	0.1194	0	0	1	0.641801	1	1	0	1	1	0.1194	0	0.641801	0.1194	0	0	1	0	0	0.641801	0	0.1194	0.641801	0.641801	0.641801	1	0	0	1	0	1	0.641801	0	0	1	0.641801	0.1194	0.641801	0.641801	0.1194	0.641801	0.641801	1	0.1194	0.641801
589	0.1194	0.1194	0.641801	1	0.641801	0.1194	0.641801	0.1194	0.641801	0.641801	0.641801	0.1194	1	0.641801	1	1	0.1194	1	0.641801	1	1	1	1	0.641801	1	1	0.641801	0	1	0.641801	0.641801	0	1	0	0	0.641801	0.641801	0.1194	1	1	0.641801	1	0.1194	0.1194	0.641801	0	0	1	0
590	0	0	0.641801	1	1	0.1194	0	0	0.641801	0.1194	1	0.641801	0.641801	0.1194	0.1194	0.641801	0.1194	0.641801	1	1	0.641801	0.1194	0.1194	1	0.641801	0.641801	1	0	0.1194	0.641801	0.641801	1	1	0.1194	0.641801	0.641801	1	1	0.641801	0.641801	0	1	0.641801	0.641801	0.641801	0	0.1194	0	0.641801
591	1	0.1194	0.641801	0	0.641801	0.1194	0	0	1	0.641801	0.641801	0.1194	0	0	1	0	0	0.1194	0	0	1	0.641801	1	1	1	0.641801	1	0	0.641801	0	1	0	1	1	1	0.641801	0.1194	1	0.641801	1	0.1194	0.1194	0.641801	0.641801	0.641801	0.641801	0.1194	0.641801	0.641801
592	1	1	0.641801	0.641801	0	0.641801	0.641801	1	0.1194	0	0.641801	1	0.641801	0.641801	0.1194	0	0.641801	1	0	1	0	1	0.641801	0.1194	1	1	1	0	0.641801	1	1	1	0.641801	0	0	1	0.641801	0.641801	0.641801	0.641801	0.1194	0.641801	1	0.1194	0.641801	0	0	1	1
593	0	0.1194	0.1194	0.641801	0.641801	0.1194	0.641801	0.641801	0.641801	0	1	1	0.641801	0.1194	1	0.641801	1	0.641801	0.641801	0.1194	1	0.641801	0.641801	0.641801	0.641801	1	1	0.641801	1	0	0	0	0	1	0	0	0.641801	0.641801	0.641801	1	0.641801	0.641801	1	0	0.641801	0.641801	0.641801	0.641801	1
594	0.641801	1	0.641801	0.641801	0.641801	0.641801	0.641801	0.1194	0	0.641801	0.641801	0	1	1	0.641801	1	0.1194	0	0	0.641801	1	0.641801	0.1194	0	1	1	0.641801	0.641801	1	0.641801	0.1194	1	0	0	0.1194	0	0	1	1	1	0.641801	0.1194	0	1	0.641801	0.641801	1	0.641801	0
595	0.641801	0.1194	0	0.641801	1	0.641801	0.641801	0.1194	0.641801	0.641801	1	0	1	0	0.1194	0.1194	1	0.641801	1	0.1194	0.641801	0.641801	0.641801	1	1	0.1194	0.641801	0.641801	0.641801	0	0.641801	0.641801	0	0.641801	0	1	1	0.1194	0	0.641801	0.641801	0.1194	0.1194	1	0.641801	0	0.641801	0.641801	0.641801
596	0.1194	1	0.641801	0.641801	0.1194	0	0	0.1194	0	0.641801	0.641801	0.641801	1	1	0.641801	0.641801	0.641801	1	0.641801	0.1194	0.641801	0.641801	1	0.641801	0	0.1194	0.641801	0.641801	1	1	1	0.1194	0	0.641801	0.641801	0.641801	0.641801	0.641801	0	0.641801	0.641801	0	0.641801	0.1194	0	1	0.641801	0.1194	0.1194
597	0.641801	0.1194	0.1194	0.641801	0.641801	0.1194	0.641801	0.641801	0.641801	0	1	0	0.1194	0	1	0.1194	0.641801	0	0.641801	1	1	1	0.641801	0.641801	0	1	0	0.641801	1	0	0.641801	0	0	0.641801	0.641801	0.1194	1	1	0.1194	0	0.1194	0	0	0.641801	0.641801	1	0	0	1
598	0.641801	0.641801	0.641801	1	0	0.1194	0.641801	0	0.641801	1	0	0.641801	0.1194	0	0.1194	0.641801	0.641801	0	1	0	0.641801	0.641801	0.1194	0.641801	1	0	1	1	0	0.641801	0.1194	0.641801	0.641801	1	0	0.1194	0.641801	0.641801	1	1	0	0.641801	0.1194	0	0.1194	0.641801	0.641801	0.1194	0.641801
599	1	0.641801	0.641801	0.1194	0.641801	0.1194	0.641801	0.641801	0.1194	0.641801	0	1	1	0	0.641801	0.1194	0.1194	0	0.641801	0.641801	0.1194	1	0	0.641801	0.641801	0.641801	0.641801	0.1194	1	0.641801	0.641801	0.1194	0.641801	0.641801	0.641801	0.641801	0.1194	0.641801	0.641801	0.641801	1	0.641801	0.1194	1	0	0.641801	0	0	0
600	1	0	0.641801	1	0	0.641801	0.641801	0	0.641801	1	0	0.641801	1	1	1	0.641801	1	0.1194	0.1194	0.641801	0.641801	0.1194	1	1	1	1	0.641801	0.641801	0.641801	0	0.641801	0.1194	0.641801	1	1	0.641801	0.641801	0.641801	0.641801	0.1194	1	1	1	1	1	0.641801	1	0	1
601	0.641801	1	0.641801	0.641801	0.641801	0.641801	0.641801	1	0	0.641801	0	0.1194	0.641801	0.641801	0.641801	1	1	0.641801	0.641801	0	1	0	0	1	0.641801	0.1194	0	1	0.641801	0	0.641801	0.1194	0.641801	1	0	0	0	1	0	1	0.641801	0.641801	1	0.1194	0	0.641801	0.1194	0.641801	0.641801
602	0.1194	0.641801	1	1	0	0.641801	1	0.1194	0.641801	0.1194	1	0	0	1	0	0.641801	0.641801	0.641801	0.641801	0.641801	1	0.641801	1	0.1194	0.1194	0.641801	0	0.641801	0	0	0.1194	0.641801	0.641801	0.641801	0.641801	0	0.641801	1	0	0.641801	0.641801	0.641801	0.641801	0	1	0.1194	0.641801	0.1194	0.641801
603	1	0	0.641801	0	0	0.1194	1	1	1	1	1	0.641801	0.641801	1	1	1	0.641801	0.641801	0.1194	0.641801	0.1194	0.641801	0.641801	0.641801	0	1	0.641801	0	0	1	0	0	0.1194	0	1	0.641801	0.641801	1	0	1	1	1	0	0	0.641801	1	1	1	0.641801
604	0	0.641801	0.641801	0.1194	0.641801	1	0	0.641801	0.641801	1	0	0	0.1194	0	0.641801	0.641801	1	1	0.641801	0	0.641801	0.641801	0	0.641801	1	1	0.641801	0	0.641801	0.641801	0	0.641801	0	0.641801	0.641801	1	0	0.641801	1	0.641801	0.641801	0.641801	0.641801	0.1194	0.641801	0.641801	1	0	0.1194
605	0.641801	0.641801	1	0	0.641801	0	0.641801	1	1	0.641801	0.641801	0.641801	1	1	0.641801	0	0	1	0.1194	0.641801	0.641801	0.641801	0.641801	0.641801	0.641801	0.1194	1	0.1194	0.641801	0.641801	0	0.641801	0	0.1194	0.641801	0.641801	0	1	1	0.641801	0.641801	0.1194	0.641801	1	1	0.641801	0.641801	0.641801	1
606	1	1	0.641801	0	0.641801	1	0	0.1194	1	0.641801	1	0.1194	0.1194	0.641801	0	0.641801	0	0	0	0.641801	0.641801	0.641801	0	0.641801	0.1194	0.641801	0	0.641801	1	0.641801	0	0.641801	0.1194	0	0.641801	0.641801	0.641801	0.641801	0.641801	0.641801	0.641801	1	0.641801	0.641801	0	0.641801	0.641801	0.641801	0
607	0.641801	0.641801	1	0.641801	1	0.641801	0.1194	0	0.1194	0	0.641801	1	0.641801	1	0	0.641801	0.641801	0.641801	0.641801	1	0	1	0	0	0.641801	1	1	0.1194	1	0.1194	0	0	1	1	1	0	0.641801	1	0.641801	0	0	0	0.641801	0.1194	1	0.641801	1	0.1194	1
608	0	1	0.1194	0.641801	1	0.641801	0	0.1194	1	1	1	0.641801	0.1194	1	0.641801	0.641801	0	0.641801	0.641801	0.1194	1	0.641801	1	1	1	1	1	0	0	1	0.641801	1	1	1	0.641801	0.641801	0.641801	0	0	0.641801	0	0	1	0	0.641801	1	1	0.641801	0.1194
609	0	0	0.641801	1	1	1	1	0.641801	0	0	0.641801	1	0.641801	1	0.641801	0	0.1194	1	1	0.1194	1	0	0	0	0.1194	0	1	0	0.1194	1	1	0.1194	1	0	0	1	1	1	0	0	1	0.641801	0.641801	0.641801	1	0	1	0.641801	0.641801
610	0	0.641801	0	1	0.1194	0.641801	0	1	0	0.1194	1	1	0.1194	0	0	0.1194	0.641801	0.1194	1	0	0	0.1194	1	1	1	1	1	0.641801	1	1	1	1	0	0.641801	1	1	0	0.641801	0.641801	0.641801	1	0	0.641801	0	0	1	0	0.1194	0.641801
611	0.641801	0.1194	0.1194	1	0.641801	0.641801	0.1194	0.1194	0.1194	0.641801	0.641801	0.641801	0	0.641801	0.1194	1	0.641801	0	0.641801	0.641801	0.641801	0	0.1194	0.1194	1	0.641801	0.1194	0.641801	0	0.1194	1	0.641801	0	0.1194	0	0.641801	0.641801	0	1	0	0	1	0	0	0.641801	0	1	0	0
[truncated: 106 more rows]
[truncated: 11 more columns]
