# Supplementary material for: SaPt-CNN-LSTM-AR-EA: a hybrid ensemble learning framework for time series-based multivariate DNA sequence prediction
Source: PeerJ. 2023 Oct 4;11:e16192. doi: 10.7717/peerj.16192 (PMC10559882; doi:10.7717/peerj.16192)
Supplement: Supplemental Information 1 [file peerj-11-16192-s001.zip › Source data/Supporting Information/D(2).xlsx]

## Sheet: page_1
DataPoint	1	2	3	4	5	6	7	8	9	10	11	12	13	14	15	16	17	18	19	20	21	22	23	24	25	26	27	28	29	30	31	32	33	34	35	36	37	38	39	40	41	42	43	44	45	46	47	48	49
1	1	1	1	1	-0.03	0.49	0.75	-0.13	-223	-1.43	3.44	1.49	-5.14	2.42	1.41	1.17	1.08	1.04	-53.86	0	2.04	1.2	-4.64	-0.15	-1.58	-1.13	-1.05	-1.02	-1.01	-1.01	90.3	-2.01	-1.34	-1.14	-1.07	-0.01	0.97	-3.1	2.31	-0.09	0.55	0.8	-22.34	-0.14	2.05	-0.37	-0.76	8.74	-0.18
2	-0.82	-0.91	10119.1	1.95	0.04	-1.35	-0.79	-1.09	0.46	0.78	-10.09	-0.19	-1.69	2	0.43	-0.66	0.34	-0.39	15.92	-1.75	-1.24	-1.1	0.02	15.04	1.44	-3.61	2.47	-0.05	0.57	-9.56	-1.62	-1.22	-1.09	17.07	-2.11	-0.02	-0.79	4.08	1.48	0.31	-1.33	0.34	-0.45	-0.75	22.48	1.78	-4	-0.05	0.71
3	-1.93	0.02	0.58	-0.26	0.39	-0.32	83.61	1.64	1.22	-0.05	-7.72	1.58	1.18	1.08	-0.03	-0.53	45.69	0.25	-2.21	-1.24	0.14	0.61	4.77	-1.28	-0.74	0.64	-0.37	-3.8	0.59	-0.44	5.89	1.5	1.18	1.08	-0.02	0.5	0.76	-125.96	1.89	-3.85	-1.57	-1.22	-1.1	-1.05	-0.04	0.98	0.99	1	-15.36
4	0.13	-0.63	-2.06	0.65	1.45	0.87	-2.2	0.25	-0.51	8.15	1.57	-4.06	0.06	-0.6	-0.82	-0.91	-0.96	-0.98	-0.99	-0.99	660.75	0	-0.67	0.29	0.67	6.01	-0.79	0.39	-0.4	0.35	-0.35	0.34	-0.34	-0.67	-0.84	-0.92	-0.96	-87.93	-0.98	-0.99	-1	-1	-1	0.02	-65.01	-0.5	2.47	-2.17	-1.32
5	-0.96	0.03	-70.3	-0.49	0.51	2.47	-0.61	-1.5	-1.09	-1.03	0.09	-0.48	-0.75	-0.88	-0.94	316.49	-1.97	-1.32	7.94	1.77	-4.57	-1.64	0	5.12	1.37	1.13	-8.31	2.18	1.36	-7.13	-1.75	0	-0.56	-0.79	0.13	-0.44	-0.72	0.14	-0.43	-0.72	-339.19	1.14	0.86	-1.62	0.29	2.57	-1.66	-0.52	1.62
6	2.7	1.42	-5.8	-1.69	-1.25	-0.03	-1.11	-0.91	0.59	-3.8	2.06	-3.12	0.06	-0.58	-0.81	-0.91	-0.96	-0.98	0.02	-0.49	-0.75	-0.87	-184.57	-0.94	-0.98	0.15	0.6	6.93	-1.26	3.12	1.43	0.26	-0.8	-0.93	-0.97	18.36	-2.04	-1.33	-1.14	15.16	-2.14	3.75	-2.72	0	3.16	1.29	-4.16	-0.16	-0.76
7	-1.02	-1.01	154.84	-2.01	0	-0.57	-0.8	0.13	-0.44	-0.72	-0.86	-0.93	-0.97	0.02	-0.49	-0.75	-0.87	-0.94	-2070.64	1.03	-0.32	-0.71	-0.86	-3.03	-0.93	2.82	-2.33	-1.36	-1.15	12.5	0.02	-0.68	-0.86	12.96	1.76	1.26	-8.44	0.01	-0.64	6.77	1.57	0.28	-0.77	-0.91	8.92	-0.12	0.6	0.83	0.92
8	1.1	1.04	-22.46	2.07	0.02	-0.79	-0.92	-0.96	-0.98	41.93	1.92	1.31	0	8.22	-0.47	-0.82	0.21	-0.43	-0.72	-0.86	-0.93	-0.97	0.02	-555.41	-1.51	-0.49	1.5	1.14	1.06	-12.1	-0.06	0.67	0.86	0.93	0.97	0.98	-0.02	120.63	0.49	1.5	1.1	0.83	1.04	-0.41	-0.76	-0.89	-0.95	51.51	-1.99
9	-4.38	-1.53	4.67	-2.45	-1.41	6.61	0.01	1.73	1.16	-4.91	2.28	1.37	-6.68	2.33	1.4	-6.96	-1.75	-1.27	-1.12	-1.06	0	-1.03	-0.97	-1.01	2.19	-2.46	2.81	1.45	0.12	1.18	-2.55	0.2	-0.53	0.31	0.67	8.11	0.84	-2.76	-0.4	-0.84	-0.93	11.39	1.76	-0.03	-4.22	-1.33	-1.12	-1.05	0.03
10	-2.66	-1.38	0.06	5.42	1.36	1.13	0.58	1.05	-2.63	2.4	1.37	-6.05	0.03	-0.62	-0.83	0.13	0.58	16.62	-1.23	-1.08	-0.77	1.26	0.8	0.96	-4.49	-1.53	4.64	-0.04	-0.64	-0.84	17.67	0.13	-0.64	0.31	-9.64	-0.39	0.56	-0.34	-5.29	-1.27	-1.09	7.88	0.09	0.72	-0.28	0.41	-0.32	37.54	1.63
11	-3.27	-0.2	0.68	-0.32	-4.64	-1.27	3.65	-2.39	-1.39	-0.13	-1.16	-1.05	-1.02	-1.01	0.03	-28.62	1.54	0.48	-1.5	-1.14	5.68	1.63	0.13	1.23	0.85	-1.8	-0.57	-0.89	0.24	4.72	-1.53	-1.17	0.09	6.82	1.37	-0.18	4.87	-1.77	-0.39	-0.87	0.27	0.67	-0.2	-0.61	-0.81	159.68	-1.91	-1.3	-1.13
12	-1.12	0.03	11.73	-1.55	0.17	-0.5	-4.34	-0.77	2.55	1.33	-5.01	-1.62	4.8	-2.49	-1.42	-0.02	-0.87	-1.17	-1.03	0.23	-6.03	-0.45	-1.45	0.47	-0.43	0.36	-0.35	-14.62	-1.3	-1.1	-1.04	0.04	15.69	1.44	-3.59	2.47	1.4	1.16	-12.77	2.16	-3.7	2.73	-3.15	0	0.6	0.82	0.91	0.96	0.98
13	1.27	1.1	-0.05	-0.55	-0.78	-0.89	-10.62	0.94	-2.96	2.31	1.36	1.15	-0.02	-0.53	-0.77	89.91	-0.12	0.62	0.84	-0.14	-0.58	50.62	1.76	1.25	-0.03	8.35	-0.46	0.49	-0.35	-0.7	-5.88	-0.85	-0.95	6.63	-2.13	-1.34	-0.13	-1.14	0.36	0.73	-0.2	16.63	-1.65	0.14	-0.52	-0.77	0.14	0.58	0.79
14	-0.14	-0.75	-0.89	-1.62	-1.04	-0.95	-1.01	-1	-0.99	-1	-1	-1	1.34	-2.75	2.5	-2.94	0.04	2.87	-0.44	0.47	-6.61	-0.35	2.1	-2.18	-0.33	-0.84	-0.94	10.43	1.74	0.12	-0.79	-0.92	0.14	0.59	-0.22	-0.62	-32.45	1.2	-0.27	4.78	-1.83	3.2	0.14	0.77	-0.28	-0.67	-0.84	45.18	-0.09
15	-0.63	-0.81	-0.91	-0.95	-0.98	3452.97	1.99	0.01	0.8	-0.31	0.41	-0.33	-0.67	0.17	70.66	-1.42	3.39	1.48	-0.05	5.54	1.39	1.14	0.53	1.06	0.95	1.02	0.99	1	1	-0.71	3.41	0.37	1.41	-2.04	0.21	-0.51	-0.78	-0.89	45.65	-1.97	3.85	-2.66	-1.45	-1.18	12.73	-2.17	-1.37	7.42	0
16	-2.19	-1.37	7.37	-2.31	0	-0.58	10.57	0.27	1.63	0.77	-2.02	0.27	-3.45	0.35	1.92	-1.76	2.81	-0.12	-2.65	1.77	-0.19	0.51	0.77	-23.38	-0.15	-0.72	-0.88	-0.95	-0.97	0.03	-0.49	-0.75	-63.53	-0.87	-1.13	-1.03	4.38	1.53	-4.7	2.45	-3.29	0.01	2.84	-1.81	-0.43	1.59	1.15	-0.13	-0.6
17	-2.96	1.69	-0.2	-0.67	-2.99	1.31	-0.27	-0.69	-3	1.29	1.09	1.04	0.75	-1.12	0.32	2.86	-1.59	-1.18	-0.55	1.26	1.08	1.03	-0.06	-0.55	-0.78	0.12	0.56	0.78	-0.11	-0.56	2789.71	-1.78	0.07	-4.22	-0.54	-0.86	-0.94	0.1	12.86	0.57	-2.46	-0.49	-0.86	0.24	0.65	0.83	5.05	0.92	-0.37
18	1.32	1.07	-0.19	6.53	0.46	-0.54	5.12	1.49	1.18	-0.04	-8.91	-0.55	0.5	2.39	-1.51	0.24	0.68	-11.21	1.93	-0.07	-0.61	11.4	-1.89	0.08	3.53	1.3	1.11	0.61	-1.2	-1.06	-0.84	1.3	1.09	-6.25	-0.13	0.66	-5.16	0.23	-2.64	-0.55	-1.29	2	-2.6	0.11	2.74	-1.76	2.96	1.44	1.17
19	1.54	-0.42	-0.77	0.2	-0.43	-13.44	0.69	0.89	0.95	-0.09	0.47	-47.75	1.76	0.27	-1.43	-0.74	-0.94	-0.98	-0.99	0.05	-0.49	0.26	-117.64	1.64	-0.12	0.52	4.35	1.2	1.07	-7.76	2.16	-3.5	-1.55	-1.21	0	-0.52	33.27	1.71	-3.84	2.56	1.43	1.17	-12.81	0	2.16	1.22	-0.16	-4.55	1.59
20	-2	-1.27	5.98	0.08	-1.78	2.13	-2.73	-0.18	0.7	1.6	1.09	0.88	0.98	-0.25	-4.02	-0.67	0.48	-0.38	9.65	1.56	0.36	-0.74	-0.9	9.01	-2.06	3.53	-0.03	0.6	2.8	-0.68	3.02	1.37	-4.77	2.38	0.07	-0.76	4.25	1.48	1.18	-9.39	0.03	-0.63	6.65	-1.97	-1.3	-1.12	-1.06	-1.03	-0.23
21	-0.25	-0.63	-0.82	503.16	1.9	-3.91	0.02	-0.61	7.96	-1.93	-1.29	7.08	1.73	-0.01	-4.6	-1.35	0.16	3.92	-0.51	-0.82	-1.62	0.74	-3.17	-1.4	-0.38	0.78	1.33	-0.61	-1.59	-1.1	-1.04	-1.02	19.14	-0.04	2.15	0.64	1.22	1.05	0.9	-0.72	0.36	0.72	-15.9	1.92	-0.06	3.97	1.35	0.55	-0.72
22	1.16	0.21	1.07	0.94	0.99	-0.23	-0.65	-4.47	-0.83	2.67	-2.3	2.93	-0.06	-2.81	0.44	0.79	1.79	-0.74	-1.32	0.57	-3.48	-0.4	-0.83	-0.93	12	-2.05	-0.1	-1.33	0.38	-3.96	1.94	-0.13	-3.13	-0.64	2.22	-2.29	-0.28	1.61	-0.34	0.46	-0.33	-0.68	40.04	1.79	-3.91	-1.57	-1.22	-1.1	0
23	-0.74	0.14	54.85	1.42	-3.46	2.47	-0.05	0.57	-0.28	-9.5	-0.66	-1.32	0.52	0.82	-0.18	-0.61	-0.81	-0.91	-0.95	0.03	-0.49	-0.74	-0.87	-0.94	-0.97	-354.82	-0.98	-0.99	0.15	6.98	1.35	-0.18	-3.67	-0.65	-1.28	1.88	0.5	-0.64	-0.86	10.06	0.16	-0.64	0.31	-0.39	20.14	-0.31	-1.74	1.87	-2.76
24	-0.82	-0.92	0.08	25.68	-1.49	-0.53	-1.16	-0.9	1.87	-0.27	0.49	0.77	0.89	-0.08	0.47	0.74	-0.13	0.43	442.07	1.28	1.09	1.04	-15.29	-1.84	-0.05	-0.82	3.93	0.31	0.8	0.92	0.96	0.98	0.99	-105.97	2	1.33	-7.91	2.29	1.39	0	-0.54	-0.78	-7.1	1.15	-0.29	-0.7	12.65	-1.93	-1.3
25	-15.28	-1.78	-1.27	-1.12	16.85	-2.12	-1.36	-0.01	-1.15	-1.05	-0.88	0.77	0.92	1.31	0.96	0.99	1.03	-0.75	3.32	-2.18	-1.33	-0.24	1.22	-0.34	-0.72	0.2	11.25	0.62	-0.47	-0.78	0.17	-0.43	-0.72	-17.95	1.15	-0.29	-0.69	-0.86	-0.93	0.05	0.53	-0.24	314.31	0.38	-0.54	-0.8	0.16	-0.44	-0.72
26	-2.28	0.09	3.03	-1.74	3	-2.62	-0.1	0.73	-4.38	-1.49	-0.31	0.77	-3.7	-1.45	4.66	-0.06	-0.65	-0.84	-2.42	-0.93	-1.07	-0.98	-1.01	-1	4.85	1.56	0.21	-1.31	0.34	2.52	0.73	-2.28	-1.29	0.1	0.6	-0.24	-17.33	-1.36	0.2	3.46	1.27	0.66	1.1	1.03	-0.17	0.46	0.74	7.5	-0.84
27	-1	-1	-0.99	-1	0.34	0.72	-12.71	-1.7	0.06	-4.47	-1.36	3.99	-2.41	-1.4	-1.16	-1.07	0	0.51	26.12	-1.26	-1.09	-1.04	0.05	-0.49	-0.75	0.13	110.2	-0.56	-1.44	-0.85	-0.96	5.32	-0.15	0.58	-0.3	-0.67	-0.84	-0.92	144.77	-0.05	2.06	0.65	-1.99	-1.24	-1.09	11.08	1.8	1.28	-8.7
28	0.52	-0.76	3.57	-0.23	-0.71	-2.17	-1.11	0.25	-5.31	-0.45	-0.83	-0.93	-1.44	-1.03	-1.01	-0.97	0.8	-3.27	2.21	-3.05	-0.1	-1.48	-1.12	-0.77	-0.97	-1.05	-0.99	-1.01	1.87	-0.26	-0.7	-2.54	-0.86	-0.96	-1.12	-0.98	0.4	0.75	2.51	-1.27	-1.09	6.7	-2.19	-1.36	-0.09	-0.89	-1.15	1.59	-0.27
29	-0.53	-0.78	0.14	-0.44	-36.76	-0.72	2.7	0.43	0.84	-0.25	-5.05	-0.66	-0.89	-1.29	1.36	-0.29	-0.7	11.3	-0.19	0.59	-6.24	-0.31	-1.55	-0.79	-1.12	-1.03	4.94	-2.22	-1.36	-0.14	-0.89	-1.15	-1.03	-1.01	-0.96	-1	-1	-1	0.76	-3.32	-1.41	-0.36	-1.16	-1.04	-0.9	-1.02	-1.01	5.97	1.62
30	-1	-1	0.17	-0.46	0.3	-35.51	-0.36	-0.79	-1.61	-0.91	-0.97	-0.99	13.12	0.08	-0.66	-0.85	-1.94	0.82	-3.08	-1.39	4.85	-2.39	-1.4	-0.06	-1.16	-1.05	6.08	-2.19	0.04	-3.61	-0.57	-0.87	-0.95	-0.97	-1.33	0.92	-3.06	-1.4	4.93	-0.06	2.55	0.61	-2.07	-1.25	-1.1	-1.04	0.02	-0.5	-0.75
31	-12.67	1.33	-0.24	-0.67	-0.85	-0.93	-0.96	0.03	-0.49	-0.75	-0.87	1872.8	-0.06	-1.94	-1.19	-1.07	0.07	-0.49	-0.75	-0.88	0.07	-0.47	-0.73	-0.87	-0.93	-0.97	10738.9	-1.98	0.01	-0.57	-0.8	-0.9	-4.02	-0.95	-0.98	0.15	-0.46	0.29	-0.36	-0.68	-0.84	0.08	-0.46	-0.73	0.14	-4577.53	-0.43	-0.81	-0.92
32	1.14	-0.29	-0.7	-0.86	0.1	0.56	-0.23	0.39	-0.31	-0.65	-0.83	0.09	-0.46	-0.73	28205	-1.86	0.05	-4.14	1.73	1.22	-6.68	-0.07	0.68	-5.21	-0.3	-0.79	5.48	0.25	-0.62	5.06	0.32	0.8	1.51	0.92	1.06	-1.83	-0.54	1.73	-2.4	2.68	1.42	-0.03	6.17	1.4	0.53	1.14	0.91	0.98	1.04
33	4.47	1.41	-4.17	2.43	-0.04	-3.21	1.75	1.22	1.09	0.44	0.96	-0.32	5.35	1.45	-4.1	2.45	1.41	-6.47	0.01	-0.63	-0.84	-0.92	-0.96	0.03	73.15	-1.49	-0.51	-1.16	-1.04	0.17	5.49	-1.55	-1.17	-1.07	0.04	-0.5	0.26	0.63	-0.19	-0.59	-0.8	-193.44	-0.9	-0.97	-0.99	14.89	-2.06	3.7	-2.7
34	-1.18	12.75	1.85	1.3	1.13	1.06	0	-0.97	0.33	-0.43	0.33	11.33	1.3	0.68	-1.54	-1.15	5.77	-0.09	0.6	2.49	1.14	1.05	-8.12	-0.1	-1.72	2.05	1.28	-5.85	2.3	-0.02	0.58	0.8	-24.09	1.94	0.12	-0.77	0.32	-6.79	1.8	1.25	0.34	-1.21	2.68	-0.19	-2.46	-0.68	0.51	-0.38	-4.61
35	2.76	-2.56	2.95	-2.89	0.02	-0.59	-0.81	-0.91	-0.96	-0.98	190.4	-1.99	3.96	-2.67	-1.45	0	-1.18	-1.05	0.15	-0.47	19.89	-1.78	-1.25	-0.27	1.19	-0.34	-0.72	0.2	-0.42	39.81	1.67	-3.77	2.55	-3.15	-0.03	-1.51	2.22	-2.63	-1.41	0.04	-0.53	-0.77	0.13	-54.08	1.58	-0.15	-0.63	12.31	1.67
36	0.33	4.02	-0.58	0.44	2.9	0.76	0.93	1.19	-0.73	0.37	3.29	-1.52	3.03	0.22	1.44	1.11	-0.16	-5.08	-1.32	-0.62	1.48	-2.56	-0.31	1.69	0.66	-1.84	2.41	1.35	0.29	-1.26	2.61	1.36	-5.31	-1.65	4.79	-2.5	3.31	1.53	0	5.73	-0.46	-0.81	0.21	-0.43	24.65	0.31	1.66	1.13	-4.61
37	-1.28	-0.33	1.23	0.83	1.07	-0.46	4.07	-0.3	-1.97	0.48	-0.44	0.36	-13.4	1.75	1.24	1.1	-0.02	15.57	1.46	-3.63	-0.16	-1.51	-0.77	0.55	-4.17	-0.38	0.59	-0.34	-0.7	-4.88	1.22	-3.07	-0.28	1.75	1.18	-5.18	-1.61	-1.23	-1.1	0.01	-19.44	0.48	0.83	1.54	-0.72	-0.9	-1.35	1.29	-2.84
38	-1.83	0.02	-4.3	0.44	-0.48	-2.83	1.47	1.15	-6.59	0.08	-2.42	-1.25	4.49	-0.1	2.64	-1.91	2.94	-2.69	0.04	2.99	0.61	0.89	-5.6	-0.22	1.91	-2.17	-0.35	-1.31	2.18	1.29	-0.08	-5.56	-1.35	-1.12	8.15	-2.18	-1.36	7.12	-2.31	-0.01	1.4	-2.34	2.58	-0.09	3.22	1.31	-4.23	-1.56	0.04
39	-217.12	-1.83	0.05	0.59	-0.26	-12.21	1.42	-0.21	-0.66	-0.84	-0.92	-0.96	0.03	-0.49	0.26	-0.37	1362.21	-1.69	0.1	-0.53	-4.31	0.69	-2.91	2.2	1.33	1.14	0.26	0.95	1.06	0.98	-2.24	2.44	-0.12	-0.64	-0.84	21.65	-1.97	-1.31	7.58	1.76	1.27	1.12	-18.38	-1.9	4.23	1.62	1.24	-10.48	0
40	0.28	0.81	0.92	0.97	-23.28	-0.06	0.66	-0.3	9.66	1.53	1.18	-8.16	-1.75	4.48	-2.55	0	-0.59	-3.29	-1.16	0.24	0.67	-0.22	-13.8	1.44	0.58	1.14	-2.27	0.22	2.5	-0.49	3.1	1.36	-0.11	0.51	-0.29	0.37	-0.32	-0.66	267.84	-1.84	-1.28	-1.12	0.01	15.78	1.45	-3.61	2.47	-3.12	2.86
41	-2.42	-1.37	5.98	1.69	1.25	0	-9.5	-1.42	-1.15	0.07	-0.5	-0.76	0.13	58.57	-1.44	3.41	-2.48	3.08	1.5	-5.77	0.01	0.63	0.84	2.4	-1.19	0.3	-0.45	-4.64	0.65	-2.88	2.18	0.26	1.33	-2.23	0.2	0.68	-0.24	-0.63	-0.82	85.79	0.1	-0.64	-0.84	13.76	0.14	-2	-0.64	-0.9	-0.96
42	3.16	1.52	-5.81	0	-0.63	-2.42	1.39	0.68	-1.64	2.5	1.36	-5.58	0.04	-0.61	7.17	1.58	1.21	1.09	0.29	-0.93	0.33	-0.42	-0.73	-0.87	-5.31	1.09	1.03	0.91	-1.28	-1.08	0.13	6.31	-1.55	0.19	3.22	-1.65	0.2	-0.5	-4.03	-0.77	0.44	2.53	1.18	-3.86	-1.51	0.05	-0.53	0.27	0.65
43	10.15	-0.31	-1.79	1.85	0.47	1.24	-2.18	0.22	-3.4	-0.52	-1.35	-1.08	-0.86	-1.03	2.42	0.41	-0.63	-0.85	0.16	10.59	-1.49	0.19	3.3	-1.64	0.2	-4.05	-0.5	-0.85	-0.94	-0.97	0.05	-0.48	-0.74	0.13	194.9	1.43	0.57	0.91	0.97	1.14	0.99	1	1	1	1.01	-1.07	-1.02	6.8	1.66
44	-1.52	3.73	1.53	0.14	1.2	-2.5	-1.34	-1.14	11.02	1.81	-4.35	-0.01	1.64	0.72	-0.56	-1.91	1.57	-0.24	4.03	-0.36	2.82	-2.04	2.97	0.14	-0.7	-0.88	-0.95	0.07	-0.48	72.04	-1.75	3.7	-0.05	-2.59	1.82	-2.93	0.1	-3.03	-0.57	-0.87	-0.95	-0.98	-0.99	-0.99	107.56	1.97	1.33	-8.06	-1.78
45	0.53	-34.91	1.79	-0.08	-0.61	-0.82	0.12	27.65	-1.46	3.39	1.48	0.19	-1.27	2.56	-0.19	-2.5	-0.68	2.18	0.51	1.27	-0.45	-2.08	1.63	-0.23	3.98	-0.37	-0.77	0.22	7.52	-0.57	-1.48	-1.09	-1.04	-1.02	20.11	0.04	0.69	1.87	1.1	-3.73	-1.49	-1.18	-1.08	-1.04	0.01	-0.5	-0.75	0.13	0.56
46	0.86	0.95	-0.14	-8.71	0.53	1.52	-1.78	2.72	0.23	0.8	-0.28	-0.67	-4.7	-0.84	-0.95	-0.98	-0.99	-1	0.02	-0.49	0.26	-0.37	-0.69	-308.57	0.84	-2.84	-1.37	-0.39	-1.14	-1.04	-1.02	0.07	12.57	-1.52	-1.17	0.08	-0.5	-0.76	-0.88	-0.94	-0.97	-8.23	0.98	0.99	1	1	-0.03	33.08	0.49
47	1.38	-0.38	3.88	-0.32	0.51	0.79	-0.16	-0.59	-0.8	-0.9	289.15	0.05	-0.65	-0.85	-2.05	0.82	-3.06	2.24	-0.1	-3.01	-1.27	0.17	-0.48	13.56	-1.81	-1.26	7.33	-2.26	3.5	1.55	0	-0.55	0.26	0.64	0.82	0.91	16.75	-0.95	-0.98	-0.99	0.07	-17.09	-1.49	3.65	0.15	-1.7	-1.17	-1.07	-0.68
48	-0.5	136.2	1.74	1.25	1.11	1.05	1.02	0.25	-0.98	-0.99	-1	0.07	-17.27	-0.48	2.39	1.29	1.11	-0.05	-10.26	-0.55	2.41	-0.29	-0.73	-2.21	0.73	1.33	1.06	-0.22	0.46	-0.31	-0.66	-0.83	0.09	-180.19	-0.46	2.45	1.29	0.52	1.11	-2.45	0.21	2.45	-1.74	-0.48	0.66	-4.05	2.08	1.32	-0.04
49	1.94	1.23	-5.3	2.3	0.08	-1.45	0.36	0.74	0.88	-0.1	-0.56	-22.42	-0.78	-0.93	-1.21	-0.97	0.4	0.75	0.88	0.94	-0.05	0.48	0.74	0.87	-849.85	-0.07	2.06	1.21	-0.15	5.98	-1.72	3.26	-0.09	0.58	-8.11	-0.29	2.08	-0.34	3.35	1.36	1.13	0.48	-0.86	-0.95	-0.98	-0.99	-1.17	0.94	0.98
50	5.7	-0.22	-0.72	-0.88	-2.02	0.84	0.95	0.98	-0.07	0.48	0.74	18.09	0.87	-2.85	2.29	1.35	0.23	1.14	-2.56	0.2	2.45	1.22	1.08	1.04	0.69	0.98	0.99	-0.14	-0.6	-0.8	0.11	-0.45	-74.88	0.72	0.91	-0.18	0.45	0.73	0.87	-119.16	-1.91	-0.07	-0.82	-1.31	-0.93	-1.05	-1.01	4.71	1.55
51	-0.95	20.02	-2.03	0.02	-0.57	11.4	1.64	-4.01	2.53	-3.19	-0.02	0.74	-4.57	-1.5	0.08	4.48	0.59	-2.29	-1.28	-1.11	0.05	-0.5	0.27	0.64	32.65	-1.19	0.27	0.69	0.85	3.17	1.07	-3.2	-0.3	0.64	-4.65	-0.33	1.97	0.61	0.9	0.96	-11.2	-1.76	-0.11	1.33	1.09	-5.71	2.22	1.36	1.15
52	-1.15	-1.07	-0.02	1.04	-2.9	-0.34	-0.82	4.97	-0.19	0.56	0.81	-16.35	-1.77	-0.15	0.78	1.36	0.92	1.06	1.01	-0.21	0.45	6.67	1.24	-0.23	0.47	0.75	-0.15	-0.58	0.21	0.61	-0.2	0.4	-0.3	0.35	-5785.23	1.68	-3.67	-1.54	-1.21	-1.09	-1.04	-1.02	-1.01	-1.01	341.24	1.99	0	-1.33	0.36
53	0.84	0.94	0.97	0.99	-0.03	0.49	0.75	0.87	-0.06	-704.75	-1.47	-1.16	-1.07	15.48	1.85	0.04	-0.8	-0.92	9.13	1.71	-0.04	-0.58	0.26	-0.39	-0.7	0.16	0.58	0.79	119.57	-0.89	-1.11	0.58	0.84	0.93	-19.63	-0.08	1.99	0.65	0.91	-0.23	7.55	0.44	-2.23	-1.26	4.93	0.12	1.61	1.14	1.05
54	0.41	0.73	4.96	-1.2	0.28	0.69	0.86	3.06	0.93	1.06	0.98	-2.17	-1.28	5.37	-2.32	-0.07	-1.39	2.31	-0.19	0.53	3.33	0.78	-0.44	-2.51	1.55	-0.23	0.49	-0.31	0.37	0.69	-0.16	-94.52	-1.41	-0.58	1.52	-2.52	-1.36	0.06	0.58	0.8	-41.02	-0.12	0.63	-5.76	1.99	-0.09	-0.62	0.25	0.64
55	0.69	0.91	-5.67	-1.59	-1.22	9.15	-0.02	-2.21	1.92	1.26	-0.07	0.51	-0.28	0.37	33.11	0.69	-2.66	-1.33	4.91	1.62	1.23	-0.01	-0.53	-9.74	-1.22	3.33	-2.4	3.07	-2.83	0.02	3.02	1.28	-0.16	-0.63	-4.18	-1.16	-1.05	-1.02	16.06	-0.05	0.64	-0.29	-0.67	0.19	27.69	-0.58	0.47	0.77	-0.17
56	1.52	-0.22	-3.08	0.51	1.65	-1.73	2.76	1.41	-5.52	-1.67	-1.25	0.01	-0.52	-0.77	-0.89	-9.73	0.93	0.98	-0.15	0.46	0.74	0.87	-0.07	137.95	0.47	1.53	1.11	-0.19	6.16	-1.74	-0.39	-1.23	-1.06	5.41	1.61	-4.59	-1.62	0.01	5.02	0.56	1.36	1.08	1.03	1.01	0.86	1.01	1	1	-0.07
57	-0.95	6.46	0.17	0.75	-0.27	8.71	0.41	-0.55	5.24	1.5	0.34	0.88	1.18	1.03	1.01	1	1	1	-0.01	-0.51	-78.63	-1.24	-0.76	1.58	-2.55	0.15	2.61	0.67	-2.18	2.32	-0.13	-2.81	1.74	-0.19	3.91	0.51	0.85	0.94	1.37	0.97	0.99	-0.16	0.46	-21.37	-0.29	0.58	2.21	0.82	-0.45
58	0.24	-2.2	-1.24	-1.09	-1.04	-0.59	-1.02	-1.01	-1	14.31	0.07	-0.66	-1.94	1.45	0.65	0.92	1.14	-0.68	-0.88	8.28	-2.06	-0.14	-1.33	-1.09	-0.81	0.75	-3.41	-0.36	1.89	0.62	-1.87	-1.21	-1.08	0.05	11.28	-1.54	3.33	1.48	1.19	1.08	-21.46	-0.01	-0.68	0.29	-9.55	-0.4	0.55	0.81	-12.79
59	0.91	1.01	1	-0.16	8.02	0.46	1.47	0.83	-0.51	4.25	-0.28	-0.74	7.52	1.62	-4.24	-0.07	-1.59	2.14	0.39	0.85	1.29	0.94	1.04	1.01	1	0.98	1	1	1	1	1	-3.89	-0.26	1.83	0.64	0.91	-0.23	7.34	0.44	-2.22	-1.26	4.93	-0.08	0.6	-0.29	0.39	-26.79	-0.32	0.57
60	1.45	0.84	0.96	0.98	0.99	1	-0.02	0.49	51.72	1.25	0.75	0.95	-0.25	0.44	0.73	6.41	0.87	-0.39	-2.78	-1.2	-1.07	8.44	1.73	0.09	1.26	1.07	1.03	0.83	1.01	1	1	-13.88	-0.07	1.94	0.66	0.91	1.2	0.96	0.99	-0.17	0.46	0.74	0.87	-102.57	0.07	1.95	0.69	1.19	-0.48
61	1.15	-1.85	-1.22	-0.52	-1.09	0.38	-4.38	-1.43	-0.43	1.39	-2.55	-1.36	-0.33	0.8	0.93	0.97	1.28	-1.12	0.32	0.71	0.87	0.93	0.97	2.92	-0.97	-1.03	-1.01	4.33	-2.23	-0.16	1.49	1.13	0.74	-1.34	0.31	2.68	0.71	1.21	0.91	0.98	0.99	1.05	1	1	1	1	-28.62	-0.04	-1.9
62	-0.56	1.4	0.74	1.11	0.94	0.99	1.03	0.99	-2.42	-1.32	-1.13	10.89	-0.03	-0.66	-2.15	-0.85	-0.95	6.06	-2.14	-1.34	0.02	-0.53	20.93	0.26	0.76	-6.04	-0.25	1.96	0.62	1.21	1.05	0.9	-0.72	0.36	0.72	0.87	-0.09	-35.12	-1.44	3.5	1.49	-0.04	-5.13	0.47	-0.48	-2.78	0.62	0.86	-0.18
63	-0.82	-0.92	15.12	-0.09	0.62	0.84	-0.14	0.45	0.73	0.86	0.93	0.97	-0.02	-0.51	0.25	3287.09	-1.38	3.38	-0.12	-2.46	-0.66	2.14	1.26	-5.17	-1.62	-1.23	9.6	1.8	1.29	1.12	1.06	-35.66	-1.95	0	-4.12	-0.57	2.23	-2.26	-0.29	1.61	0.69	-0.58	0.37	0.71	4.14	1.13	-3.31	2.36	0.17
64	1.99	-0.39	3.35	-0.32	2.92	-2	0.14	0.65	-10.31	-0.24	-0.76	-1.65	-0.9	2.45	0.43	0.85	1.32	-1.44	0.28	0.7	0.86	0.93	2.77	1.03	1.01	0.97	-0.78	0.36	-5.83	-1.48	4.09	1.56	0.12	1.21	1.06	-0.15	-5.84	-1.34	-0.61	-1.12	0.41	2.32	1.18	1.06	1.03	-18.15	-1.86	4.18	-0.01
65	-1.72	0.64	-3.23	-0.4	0.6	0.84	1.91	1.06	-0.28	5.25	-0.35	0.52	-6.34	-1.53	-0.34	-0.88	-1.19	-1.03	-0.95	0.67	-0.37	0.39	-13.53	1.76	-3.5	2.6	0.06	1.43	-2.26	-1.31	-1.12	0.03	11.54	-0.5	-1.55	-0.83	0.5	-4.33	-1.45	4.34	1.58	-0.03	0.54	-0.27	-15.11	1.41	-3.29	-0.21	-0.79
66	-1.38	-1.1	-0.78	-1.04	-0.97	1.8	-0.27	0.49	-8.75	1.85	-3.43	-1.52	5.38	-0.02	2.47	1.25	0.62	0.94	-3.9	-1.48	-1.18	-0.27	0.88	0.96	0.98	-16.64	-1.83	-1.29	8.41	1.78	1.28	0.01	1.12	1.04	1.02	0.9	1.01	-2.75	0.21	-0.53	-0.79	18.75	1.78	1.27	1.12	-0.01	-0.52	0.25	-0.38
67	0.66	5.34	0.84	0.95	0.98	-14.29	0.07	2.06	0.68	-2.04	-0.54	-0.88	4.87	1.54	0.24	0.87	1.2	1.03	1.01	-0.11	0.48	0.74	-0.14	0.43	-0.29	-228.4	-1.36	-0.64	0.67	0.87	0.94	-0.08	0.47	0.74	0.87	-318.29	-1.93	3.94	-2.64	3.19	0	2.91	-1.81	0.18	0.66	0.84	-0.11	0.45	0.73
68	-0.38	3.34	-1.99	3.05	1.47	1.18	1.08	-0.01	-0.51	68.37	-1.77	0.08	-0.54	0.28	0.65	0.83	11.62	1.08	0.92	0.98	-4.29	0.16	2.23	-0.46	3.2	-0.3	0.51	2.95	-0.64	-0.87	-1.44	-0.94	2.55	0.4	0.84	-4.92	-1.54	-1.2	-1.09	0.01	18.79	-0.49	-1.53	1.82	1.22	1.09	-0.04	-12.36	1.54
69	-6.62	-0.02	0.7	1.76	-1.46	0.26	-4.15	-1.39	-1.14	8.86	-0.05	0.63	0.84	-0.14	0.45	0.73	0.87	-266.5	0.07	1.94	1.19	-4.64	2.3	1.38	1.16	1.07	1.03	1.02	0.11	-0.99	0.33	3.03	1.22	-3.85	-1.51	-1.19	0.02	-10.44	1.59	0.47	0.89	0.96	0.98	-0.06	0.48	-63.87	-1.72	-1.24	-0.27
70	0.4	-104.43	-1.69	-0.3	0.74	-0.33	-0.7	0.19	0.61	-0.21	102.54	-0.4	0.53	2.41	1.16	-3.77	0.14	2.34	-1.81	0.19	0.67	-10.49	0.2	-2.39	-1.26	0.14	0.61	-16.19	1.87	-0.08	4.03	1.35	1.13	1.06	1.03	1.01	-0.01	-73.1	1.51	-3.47	0.1	2.5	-0.45	3.11	0.46	-1.97	-0.58	-0.89	4.93
71	-1.56	0.04	4.8	-1.65	0.18	3.16	1.26	1.09	1.04	1.02	-0.02	37.76	-0.48	-0.83	6.58	-2.07	-0.17	-1.32	2.31	0.39	1.32	1.08	-0.17	0.47	-17.07	-0.3	-1.65	-1.13	0.18	4.64	-1.57	-0.52	0.67	1.57	1.09	0.87	-1.48	2.64	-2.57	-1.41	5.99	-0.02	0.62	0.83	0.92	0.96	-74.01	-1.94	4.02
72	-1.54	-1.21	-1.09	-1.04	-0.16	-0.98	0.33	-0.43	-5.12	-0.73	0.45	2.53	0.77	1.18	-0.52	-0.81	9.3	1.68	-4.21	-1.6	0.01	5.12	-0.46	0.48	2.77	-0.62	-0.86	-1.48	0.75	-0.37	-3.19	-0.73	0.47	0.78	0.9	-0.09	-26.42	-0.55	0.49	0.78	-13.23	1.97	0.15	1.31	1.08	0.82	0.98	-0.28	5.79
73	-1.45	-1.15	7.61	-2.2	0.02	-3.62	0.43	-0.48	0.35	0.69	0.85	-68.04	0.08	1.94	1.19	1.07	1.03	1.02	0.69	-0.96	3.06	-2.31	-1.36	6.23	-2.33	-1.4	-1.16	13.82	-2.15	3.73	0	1.58	-2.2	0.19	-0.52	8.73	-1.87	-0.26	0.73	0.9	0.95	0.98	-0.03	0.49	-0.26	0.37	-0.32	-481.11	-1.34
74	-0.83	3.7	-2.19	0.09	-3.54	0.41	-2.9	-0.49	0.58	-4.63	-1.48	-1.17	0.04	-9.78	0.46	0.81	-6.84	2.05	1.32	1.13	-0.01	-0.52	0.25	-0.38	-0.69	0.16	0.58	386.45	0.79	0.93	1.21	0.97	0.99	1	-13.2	-0.08	-1.8	-1.17	4.75	0.16	1.58	1.13	1.05	1.02	1.01	-44.68	-1.94	-1.32	8.16
75	-0.11	0.45	0.73	0.87	0.93	0.97	0.98	0.99	-5902.55	2	1.33	1.14	-15.99	-1.88	4.27	1.62	1.24	1.11	0	-0.95	0.33	3.15	1.23	1.08	-8.37	-1.73	4.41	0.03	-0.71	0.3	4.89	1.28	-0.2	5.01	0.48	-2.17	-0.55	1.87	-0.3	3.53	-0.34	-1.93	-1.16	4.29	0.19	-0.66	-1.79	-0.86	-0.96
76	0.94	0.98	1.06	0.99	1	1.01	1	1	-0.12	-8.31	0.53	0.84	1.53	-0.73	-1.34	-0.9	-0.97	-1.06	1.37	-2.74	0.16	-0.54	8.13	0.3	-0.59	-2.09	-1.13	-0.83	1.5	0.68	-0.61	0.36	-0.38	-7.48	-1.27	-0.71	-1.09	-1.03	-0.94	0.74	0.9	0.96	0.98	0.99	-0.02	-0.51	-74.37	-1.24	3.26
77	0.57	-1.45	-1.13	-0.71	1.31	1.09	-0.13	-0.6	0.23	-33.93	-1.58	-1.2	-0.4	1.2	1.06	1.02	-0.06	-13.4	1.52	1.17	-0.08	0.5	0.76	8.24	0.88	1.12	0.96	-0.47	-0.78	10.59	-0.16	0.59	-0.31	-6.33	-1.29	-1.1	-0.67	0.82	-0.35	0.41	-12.38	0.3	0.76	1.78	1.08	0.9	1.03	1.01	1
78	-1.06	16.87	-0.03	-2.09	1.95	-0.18	-0.67	-0.85	-2.83	0.86	-0.37	5.31	-0.32	0.53	0.79	0.9	0.95	0.98	0.99	-288.28	-0.01	-1.98	-1.2	-1.08	0.07	-11.35	0.45	-2.59	-1.31	-1.12	0.05	0.55	-0.24	0.39	-0.31	-0.66	-0.83	-0.91	-116.03	-0.96	2.96	1.39	0.35	1.15	-0.38	-2.47	-1.19	-1.07	0.09
79	3.39	-2.47	0.05	0.61	-0.26	-9.71	-1.33	0.2	0.66	0.84	0.92	0.96	3.52	0.98	0.99	-6.92	-1.66	-1.24	-1.1	0.01	-0.51	-0.76	-0.88	274.43	1.93	1.31	-7.96	0.01	0.64	-6.86	0.22	0.72	0.88	1.97	0.94	-2.74	-0.38	-1.36	-1.09	-1.03	-1.02	-1.01	-1	-1	-0.83	0.99	1	1.01	1
80	-7.98	1.59	1.19	0.48	-0.83	3.39	-0.22	0.54	0.79	-0.15	-17.54	-1.4	-1.13	0.08	7.62	-1.56	3.27	0.18	-0.68	-0.87	10.96	-2.03	0.05	3.58	0.6	0.88	-0.22	0.44	0.73	-0.15	-0.58	177.54	-0.21	-0.74	-1.8	-1.09	-0.89	0.66	-3.59	2.11	1.32	0.25	1.13	1.04	0.9	1.02	-2.51	-1.34	5.21
81	0.23	-0.39	265.48	0.31	-2.3	2.1	1.3	1.12	0.34	1.06	-2.76	-1.37	5.12	-2.37	-0.05	1.44	0.76	0.94	-0.23	7.03	0.44	-2.22	-1.26	4.94	0.12	1.61	1.14	1.05	0.75	1.02	-2.7	-1.36	-1.14	10.62	1.8	-4.36	-1.62	-1.24	-1.11	-0.01	0.95	0.98	-0.14	0.47	0.74	-57.79	-1.83	3.92	0.05
82	-2.57	-1.32	4.9	-0.07	0.6	0.82	-0.14	-17.1	-1.4	-0.58	0.69	1.51	-1.59	-1.17	0.1	-0.49	0.28	0.65	19.58	1.17	0.83	-1.6	2.57	-2.62	-1.41	-1.17	0.01	-12.35	-0.51	-0.84	-1.45	-1.05	-0.93	-0.99	0.25	4.09	-0.55	0.45	2.88	0.76	-2.4	0.26	-3.23	1.93	0.35	0.85	0.94	0.97	0.99
83	0.17	2.42	1.22	1.08	1.04	1.02	0.68	0.99	1.01	1	1	1	1	1	1	-1.09	2.92	0.32	0.82	-4.95	2.11	-0.08	3.65	-1.79	0.17	3.08	0.65	1.26	0.9	-2.05	-0.5	-1.26	2.11	-0.22	0.51	-8.58	-1.58	0.09	4.05	-0.48	0.47	0.77	-0.17	0.43	20.94	0.72	0.91	0.96	0.98
84	0.77	-2.91	-1.37	0.09	4.88	-0.49	-0.82	-0.92	16.06	0.1	1.81	-0.41	-2.01	-1.16	-0.77	-0.96	0.26	-0.44	14.02	1.62	0.32	-0.75	3.84	0.33	1.45	1.1	1.04	-10.58	0.07	2.11	1.21	1.08	0.67	-1.18	2.8	0.32	-0.65	-1.75	-0.86	0.45	-4.55	0.3	1.94	-1.8	0.21	2.81	1.24	0.68	-1.45
85	-2.33	3.05	0.08	1.48	-0.39	-2.21	-1.17	-1.06	8.86	1.74	-4.38	0.02	-0.61	-0.83	-0.92	-0.96	0.03	-0.49	244.82	-0.26	2.26	0.58	0.89	0.95	-11.56	-1.76	4.23	-0.02	0.61	0.83	0.92	0.96	-80.54	-0.03	2.01	-2.02	0.18	0.67	-0.24	15.57	-1.68	-1.22	-0.38	-0.93	0.3	3.5	1.25	1.09	0.69
86	-0.92	0.16	-10.57	-1.49	0.14	0.63	-0.24	-13.14	-1.35	-1.12	-1.05	-0.63	1.11	1.03	0.91	0.99	1.01	1	-2.28	-1.3	5.31	1.64	-0.02	0.55	0.79	-0.13	0.44	0.72	43.67	0.86	-0.38	-0.73	0.19	0.61	13.1	0.81	-2.75	2.28	0.24	0.82	1.35	1.05	1.02	0.93	1.01	1	1	1	0.99
87	-2.04	0.21	-3.52	-1.35	0.14	0.62	4.26	0.82	0.94	0.98	-14.04	-1.8	0.02	4.2	1.33	-3.95	-1.53	4.97	1.65	-4.93	0.01	-2.51	1.88	0.42	1.25	0.87	0.97	-0.22	-0.64	0.21	0.62	0.81	18.84	0.91	1.09	0.97	-0.46	0.4	0.73	-21.36	-1.77	3.99	-0.03	0.6	-7.84	-0.28	0.6	0.83	2.06
88	1.08	-18.59	-1.88	-0.02	0.81	0.93	-0.14	0.46	0.74	0.87	11.8	0.94	-2.91	2.31	-2.98	0.05	0.62	2.81	1.14	-3.55	0.15	2.35	-1.8	-0.46	1.62	0.66	1.16	-2.1	-1.27	0.09	-0.5	0.28	0.65	-0.18	113.17	0.41	0.8	0.92	0.96	1.58	0.98	-2.86	2.34	-2.97	-1.47	0.02	5.74	1.37	1.13
89	0.5	2.86	1.18	1.06	1.03	1.01	-0.02	-35.03	-1.47	-0.52	1.5	-2.51	-1.36	0.07	-0.52	0.28	-29.37	-1.6	-0.38	-1.2	-1.06	5.55	-0.12	0.59	0.82	0.91	2.53	0.96	0.99	0.99	-14.55	-1.82	0.02	4.2	1.34	0.58	-1.45	-1.13	0.13	-7.27	1.68	0.41	-0.7	3.95	0.34	-1.93	0.33	2.23	1.18
90	0.76	0.88	-0.07	-72.63	-1.46	-0.54	-1.15	-1.04	0.17	-7.32	1.7	0.4	-0.7	0.34	0.7	0.86	-39.85	1.95	-3.82	2.66	-3.17	2.91	1.49	1.2	1.09	0	-24.35	1.53	-3.43	-1.49	5.2	1.66	1.25	1.11	1.05	-39.28	2.05	-3.9	-1.59	-1.23	-1.1	0	-21.52	0.49	1.54	-1.82	-0.5	1.68	0.64
91	-0.74	-1.37	-0.9	2.25	-2.4	2.83	0.12	0.78	-0.29	0.41	-16.66	0.3	-0.56	-0.81	0.15	14.28	-1.47	-0.56	-0.91	4.23	-2.19	0.08	3.19	1.28	-0.17	0.49	0.76	-0.15	42.88	0.44	0.81	-6.34	-1.6	4.36	1.6	-0.02	-5.05	-1.36	-1.13	-0.56	-1.06	2.64	0.37	1.36	1.09	1.03	-0.08	0.49	-34.44
92	-1.5	2.84	0.25	-1.69	0.34	0.74	0.88	2.28	0.94	0.98	1.05	-1.31	-0.76	1.69	0.61	0.91	1.18	-0.68	-1.45	-1.08	4.16	-0.15	0.57	0.81	0.91	-37.19	-0.07	0.65	0.85	0.93	-29.2	-1.88	4.07	1.6	0.02	-1.24	-1.07	0.15	0.61	-21.01	1.85	-0.07	-0.61	-0.82	-0.91	0.06	-0.47	-0.74	-65.35
93	1.2	0.66	1.08	1.02	-5.8	2.18	0.12	1.35	0.8	-1.86	-1.22	0.11	5.49	1.34	0.6	1.12	1.03	1.01	-12.09	-0.08	1.92	-0.38	3.4	-1.98	-1.29	0.06	-7.09	0.44	1.65	-0.5	-0.81	-0.92	-1.8	1.14	0.87	-1.66	-1.18	5.73	-0.08	0.6	-0.29	0.39	-0.32	0.35	-0.33	-0.67	0.17	-709.89	1.59
94	-4.34	-1.47	4.43	-2.44	3.25	1.52	1.21	1.09	1.04	-45.84	0	0.67	0.86	0.93	-0.06	0.48	0.74	-0.13	0.43	-0.28	-0.64	0.18	-0.41	0.29	0.65	-52830.2	-0.18	2.18	1.24	0.61	0.94	0.98	-8.76	-0.12	0.65	-0.31	9.18	-1.75	0.13	3.4	0.63	1.28	0.89	-2.05	2.44	-2.77	2.86	1.47	1.19
95	1.9	-0.19	3.69	0.51	-0.55	-2.11	1.52	0.61	-0.64	3.96	-2.08	-0.25	1.52	-0.34	-0.73	0.21	9.98	0.62	1.35	-0.52	-1.83	1.64	-2.82	-1.42	5.45	-0.04	2.48	-1.9	0.18	-3.72	-1.36	-0.52	-1.13	2.38	0.4	-0.64	-0.85	10.53	-2.02	-0.13	1.42	1.11	0.76	-1.33	-1.1	-1.04	0.06	-0.49	40.66
96	1.49	-0.45	3.6	0.43	-2	-0.58	-0.89	-1.23	0.69	-3.34	0.25	-2.91	0.35	-3.02	2.01	-3	-1.46	-1.18	0.01	-11.57	-1.44	0.16	-4.7	1.77	0.39	0.87	-0.27	-4.32	1.53	-3.11	2.54	-0.06	3.26	0.57	0.87	1.31	0.95	-2.45	-1.32	0.09	5.19	-1.61	3.18	-2.56	-1.42	-1.17	-1.08	25.05	-2.08
97	-0.96	-0.98	41.43	-2.01	-0.03	0.79	0.92	-0.14	0.46	0.74	-73.9	1.88	1.29	1.12	1.06	1.03	1.01	0.14	-0.99	-1.01	1.66	-0.27	3.81	0.48	-0.56	-0.82	-2.08	-0.92	-0.97	-1.07	-1.01	0.27	-0.44	12.87	0.32	0.78	-0.24	-5.98	1.49	1.16	0.57	1.07	-0.38	-2.58	1.59	-2.95	0.12	2.58	1.24
98	0.89	0.95	0.97	-276.9	-1.98	-1.33	0	8.01	1.41	-0.16	-3.73	-1.29	3.89	1.52	1.2	-10.09	2.2	-3.63	2.75	1.47	1.19	1.09	0	-1.04	0.34	0.72	0.87	0.94	0.97	2.89	-1.03	-1.01	0.14	-0.47	-0.74	0.14	0.57	-0.22	-199.36	0.61	1.4	1.08	-0.2	0.46	-15.12	-0.31	-1.63	1.93	-2.72
99	11.58	-1.88	0.08	0.61	0.82	-26.51	0.11	1.95	-1.94	2.8	0.19	-1.63	2.28	0.35	0.84	0.94	0.97	0.99	-46.58	2.01	-3.89	-1.59	0	5.36	-1.65	-0.46	-1.2	-1.05	5.4	1.6	0.17	-1.31	-1.09	0.14	-7.41	-1.45	0.14	-4.8	0.4	-2.76	-1.32	-1.12	-1.05	20.04	1.88	-0.01	4.23	-0.44	2.83
100	1.14	0	-0.52	-16.54	0.74	1.27	-1.74	2.66	-2.66	-0.13	-0.79	-0.91	10.48	0.13	-1.96	2.1	-2.78	0.09	2.76	1.26	-4.18	2.36	0.11	1.38	1.1	-0.15	-5.35	-1.33	3.74	1.51	1.19	-0.02	0.52	-30.97	1.79	-3.66	-0.09	0.71	0.88	1.64	0.95	0.98	1.05	-1.32	-0.76	1.7	0.61	0.91	1.18
101	-0.33	-0.73	9.45	-1.97	-0.18	-1.31	0.38	-3.97	1.94	0.32	-0.7	0.33	-7.17	-0.4	0.56	-0.34	0.38	0.7	-49.26	-0.16	0.62	2.13	-0.65	-0.87	7.71	-0.14	0.59	-6.56	1.95	-3.36	-0.09	-0.76	4.75	0.29	-1.93	0.34	2.2	-0.52	0.44	0.75	-16.28	-1.75	4.04	-2.57	-1.43	0.01	6.43	1.39	0.54
102	-10.15	-0.3	0.59	0.83	-12.81	-0.15	-0.73	0.27	-9.24	-1.52	-0.41	0.73	0.9	-0.15	0.45	-0.29	0.36	0.68	53.6	0.84	1.16	0.95	-0.47	0.4	4.23	-1.44	0.23	-0.48	10.51	0.31	-0.58	-0.82	0.15	-17.14	1.63	-0.14	0.51	4.29	-0.68	2.91	1.36	-4.8	-1.61	4.85	1.65	0.03	-0.83	-0.94	8.74
103	-0.7	-1.85	1.43	-0.26	0.47	-0.32	-0.67	-0.84	-0.92	-0.96	0.02	-462.85	-1.51	3.51	1.5	0.16	-0.82	3.66	1.45	-4.7	-0.08	-0.74	5.06	-0.21	2.64	1.29	-4.52	0.09	-0.59	7.33	-1.93	3.4	-2.67	-0.05	0.75	-0.31	7.36	-0.34	2.59	-2.07	0.15	2.92	-0.48	0.46	0.76	-0.17	21.92	0.43	-2.36
104	-1.68	0.46	-0.44	7.25	1.53	-4.06	0.07	2.48	1.24	-0.16	0.48	-14.23	-0.3	0.58	0.82	-13.06	-1.74	4.13	-0.03	0.61	-7.78	0.23	0.73	1.93	1.09	0.88	1.03	-2.3	-1.3	5.33	0.09	-0.68	5.05	1.52	1.19	1.08	-0.02	0.51	-55.95	1.77	0.25	1.25	-2.34	-1.32	5.44	-0.06	0.61	-7.16	-1.58
105	-0.52	0.36	0.7	0.86	-55.46	-0.09	0.64	0.85	2.05	-1.21	-0.82	0.62	1.66	1.1	1.04	-0.1	-8.95	1.53	-0.18	0.5	-10.9	1.84	1.27	0.27	1.11	-2.62	-1.36	-0.36	-1.14	0.38	2.49	1.19	-3.95	-1.52	-0.2	-0.87	0.3	-0.42	0.33	13.74	-1.38	-0.64	-1.12	0.42	0.77	0.89	2.26	-0.88	-0.96
106	-0.12	0.55	-9.08	-0.29	-1.6	0.45	1.96	-1.66	2.84	-0.12	0.56	-8.29	1.9	1.28	1.12	-0.02	0.51	0.76	0.88	-220.33	-1.93	3.95	1.59	0	5.35	-1.66	0.17	3.2	-0.49	-0.82	0.2	7.6	1.34	1.12	1.05	-16.29	-1.85	-1.3	8.46	1.79	1.28	1.12	1.06	1.03	1.01	0.01	1.01	1	1
107	1.78	0	-0.82	-1.28	0.63	-3.42	0.26	-2.9	-0.53	-0.86	-0.94	12.02	1.77	-0.03	0.55	-0.27	0.38	-47.46	-1.66	3.74	0.1	-0.7	-0.88	11.17	1.73	1.26	1.11	-0.01	0.51	-0.26	0.38	-190.73	-0.31	-1.68	-1.14	4.57	-0.12	0.58	0.81	0.91	2.64	0.96	1.04	0.99	-0.46	-0.78	0.19	0.61	-0.21
108	0.77	-5.04	2.08	0.2	1.32	0.82	-0.56	4.03	-0.27	2.79	0.53	-0.57	4.62	1.47	-4.35	0.06	2.44	-1.84	2.91	-2.67	-1.43	-1.17	12.22	0.01	1.84	1.18	-0.15	6.17	-1.72	3.26	0.15	0.77	0.91	0.96	0.98	1.49	-1.05	-1.02	-1.01	-1	30.42	-0.03	2.1	-0.4	-1.99	1.7	1.2	1.08	1.04
109	-0.48	0.58	0.83	0.92	0.96	0.98	1.96	-0.97	-0.99	7.05	-2.14	-1.35	0.02	0.55	7.01	1.2	1.07	-0.11	-0.58	0.23	-40.67	-1.59	3.67	-2.53	-1.42	-0.08	-0.88	3.57	-0.2	2.85	-1.95	0.16	2.97	0.65	1.26	1.06	-0.19	6.51	1.45	1.16	1.07	-17.1	0.02	0.66	0.85	2.09	-0.83	-0.94	7.31
110	1.37	-0.71	3.27	1.4	-4.72	0.06	-2.58	0.4	-3.11	-0.47	0.58	-4.68	-1.48	-1.18	-0.35	0.87	0.95	0.98	-0.07	19.06	-0.45	-1.58	-1.11	4.47	0.19	0.77	0.9	-0.12	0.46	-38.81	1.75	-3.65	-1.54	0.02	0.56	-16.19	-1.68	-1.23	8.13	-2.24	3.55	-0.01	-2.77	0.43	0.79	-7.93	-1.64	4.25	1.6
111	0.81	-0.11	-50.45	-1.43	-1.14	-0.56	-0.95	-1.06	-0.98	0.44	-4.29	-1.44	4.31	1.58	-0.03	-4.97	-0.57	0.51	-5	-0.36	0.59	-0.34	-5	-0.69	0.46	-0.38	-0.71	0.17	0.59	24.88	0.8	0.93	-0.17	0.45	9.13	0.74	-2.63	-1.33	-1.13	-1.06	21.13	0.02	1.89	1.18	-0.15	0.48	0.75	6.1	-0.84
112	0.46	0.74	0.87	-145.34	-1.92	3.95	1.59	0.02	-1.24	0.35	0.73	-0.2	0.42	-37.88	1.74	0.29	-0.74	0.33	3.93	-0.58	0.44	0.76	2.9	-0.79	3.01	-2.24	-1.34	6.24	-2.32	-1.39	0.01	6.9	1.4	-3.77	-1.52	5.04	-2.44	-0.03	-0.78	-1.41	1.51	-2.76	2.57	-2.95	-0.07	-0.76	4.57	0.29	0.79
113	-1.45	0.06	0.58	0.8	-0.12	0.45	47.36	-1.29	0.24	3.26	-0.52	-0.83	-0.92	16.69	-0.08	2.21	1.23	0.63	1.09	-0.4	4.3	-0.31	0.52	-0.33	0.37	0.69	0.85	0.93	12.17	0.96	0.99	1.04	-1.29	2.78	-0.17	-0.68	-0.85	-0.93	42.05	-1.99	-1.32	7.77	-2.29	0	-3.55	0.44	-2.91	2.07	-2.98
114	-0.77	-1.66	1.39	0.7	-0.63	0.36	3.9	1.24	-0.21	-3.68	1.6	1.18	0.52	-1.25	2.7	-2.47	0.09	2.93	0.63	0.89	-0.22	-0.64	-5.63	-1.16	-1.06	-1.02	-0.83	-1.01	-0.99	0.58	0.84	-0.17	0.44	-0.3	0.36	-0.32	-118.02	0.66	-2.67	0.27	2.22	0.72	0.92	-5.54	-1.59	4.49	0.06	1.61	-2.14
115	0.93	2.09	0.97	1.03	0.99	1	-5.35	-1.59	-0.19	1.32	-2.51	0.18	-0.53	-3.21	1.4	-3.02	-1.43	-0.25	0.81	0.93	-8.5	0.12	-2.37	0.38	-3.18	-1.35	-0.48	-1.13	2.42	1.33	1.13	-11.04	2.15	0.03	1.36	-0.37	3.94	-0.32	2.82	-0.34	0.5	3.05	0.78	0.93	0.97	0.99	0.99	-0.02	-0.51
116	0.8	-3.11	-0.37	-1.4	-0.82	-0.95	-1.09	-1.01	-0.98	-1	2.31	1.3	-5.3	-1.64	-0.09	0.81	0.93	0.97	1.28	0.99	-0.36	4.82	-0.32	0.52	2.72	1.17	1.06	1.03	1.01	-35.11	-1.92	4.09	1.6	0	0.55	-0.26	0.38	-58.12	1.71	-3.64	2.57	1.43	0.06	-1.2	2.6	-0.19	3.16	1.33	0.53
117	0.87	-11.9	2.02	0.12	-1.41	2.39	0.35	-1.7	0.33	2.33	1.19	-0.19	-4.07	0.52	1.59	1.11	1.04	1.02	1.01	1	-0.01	83.3	-1.51	0.17	-0.5	0.3	0.66	-52.18	1.85	0.18	1.28	1.08	-0.15	0.47	-18.31	-1.65	3.87	-2.54	-0.06	-0.78	-0.91	-0.96	0.06	0.54	0.77	21.77	0.89	-2.87	0.22
118	-0.55	-0.87	5.36	1.57	0.23	-0.78	0.33	-6.41	0.34	-2.63	-1.3	4.64	-0.09	-0.66	7.57	0.26	1.6	1.13	-0.17	6.29	-1.73	-1.23	6.94	1.71	1.26	-0.01	-0.53	-9.2	-1.22	3.34	1.46	1.18	-0.03	0.51	-31.47	1.79	1.26	-0.04	8.07	-0.45	0.49	-5.89	-1.51	0.1	-4.88	-1.39	-1.14	0.06	8.47
119	0.22	1.66	-0.43	-0.78	0.2	8.98	0.62	-2.48	-0.48	0.6	0.84	-0.16	-0.6	-0.8	90.65	-0.11	-0.7	6.17	1.57	0.27	-0.77	0.33	3.77	-0.58	0.44	0.76	-0.17	0.43	-50.28	1.73	1.24	1.1	-0.02	0.51	-47.05	-0.26	0.58	-0.32	0.38	0.7	10.09	-1.18	-1.06	0.12	0.59	0.8	0.9	0.95	-244.95
120	-0.42	0.51	0.79	-14.27	1.96	-3.63	0.03	2.67	1.26	-4.28	-1.56	-0.16	0.81	0.93	-0.14	-8.7	1.51	0.54	1.16	1.04	0.9	0.99	-3.73	-1.48	4.8	0.07	0.73	-5.06	2.07	0.21	1.32	0.82	1.08	1.02	-5.09	2.21	-0.06	3.57	-0.42	-0.79	7.59	-0.17	-2.03	1.87	1.24	0.45	-0.81	0.34	3.46
121	-2.31	3.33	-0.02	-0.61	0.27	8.52	0.65	1.32	0.89	1.07	0.97	-2.03	-1.25	-1.1	11.42	-2.14	3.65	-0.01	0.61	0.82	-0.13	0.45	-63.08	0.28	1.74	-1.9	2.75	0.21	1.42	-0.4	0.44	-8.13	-0.35	0.58	-0.34	0.38	0.7	9.52	-1.18	-1.06	0.12	0.59	0.8	-55.89	-0.11	2.08	-2.05	0.17	2.81
122	-1.4	-0.79	-1.1	-1.03	-1.01	-1	0.04	-0.49	-25.09	-0.75	2.71	-0.25	0.52	0.78	3.1	1.09	-0.28	-0.69	0.21	-0.41	47.05	1.68	-3.76	-1.54	-1.21	10.51	-2.2	3.65	-2.75	3.14	0	1.52	1.13	0.75	-0.75	3.45	1.42	1.16	-0.04	-9.75	-1.41	3.66	-0.1	-0.66	8.04	0.26	-2.04	2.15	1.31
123	0.11	1.14	1.04	-6.15	0.11	2.18	1.21	-4.42	2.32	-3.23	-1.51	0.01	0.55	5.66	-0.72	-0.9	-1.31	1.31	-2.82	-1.4	5.26	1.65	1.24	1.11	1.05	-38.96	0	1.95	-0.4	-0.77	0.21	8.74	1.34	-3.57	-1.5	-1.19	0.02	10.31	1.42	1.15	1.06	1.03	-33.06	-1.93	4.11	-2.64	3.22	0	0.6
124	0.99	1.12	-1.09	-1.03	0.14	0.6	0.81	6.77	-0.88	2.94	1.38	-4.94	2.38	1.4	1.16	1.08	1.04	1.02	0.06	-0.99	3.03	1.4	1.15	1.07	1.03	-0.01	-0.51	0.25	127.94	-1.38	-1.13	-0.62	1.23	-2.74	-1.38	-1.15	10.81	1.81	-4.36	-1.62	5.17	-2.48	0	0.77	0.91	1.43	-0.8	-0.93	0.16
125	9.02	0	1.8	1.17	-0.15	-0.62	17.31	-1.87	3.62	0.07	1.54	0.75	0.94	-0.22	0.44	0.73	-41.45	-1.81	3.93	-0.03	-0.63	-0.83	0.13	0.57	-66.16	-1.76	3.83	-2.58	3.16	-2.89	-0.01	1.49	0.75	0.94	1.12	1.02	0.98	-0.66	-0.87	0.17	-11.62	0.4	1.66	-1.83	2.74	0.22	1.41	-0.41	-2.17
126	1.08	1.03	1.02	0.67	-0.96	-0.99	0.14	-9.23	0.41	0.8	0.91	-0.1	-15.37	1.5	1.16	1.07	1.03	1.02	-61.64	-1.96	0	-4.07	0.44	0.8	0.91	0.96	0.98	1.71	-1.04	-1.01	0.14	6.93	0.6	-2.41	0.28	0.72	2.23	0.88	1.1	1.02	-4.54	-1.54	-1.2	-0.21	1.14	0.89	0.98	-4.48	0.16
127	-1.6	3.27	1.48	1.19	-0.02	0.52	0.76	-0.13	0.44	0.72	-0.14	-0.57	2193.58	-1.79	0.07	0.6	-12.21	-1.66	0.08	4.01	0.6	-0.51	0.37	4.9	0.71	-0.46	4.99	-1.93	-0.29	1.51	0.71	0.93	0.97	1.13	-1.2	-1.06	-0.83	-1.03	0.39	-4.5	1.91	0.32	-0.71	-0.89	0.15	9.67	1.37	1.13	0.59
128	0.97	0.99	0.99	1.09	-0.94	-1.06	-1.01	-0.98	-1	3.93	-2.25	3.16	0.07	1.5	0.76	1.12	-2.05	-1.26	0.09	-0.5	-0.76	-6.48	0.85	0.95	-0.16	-0.61	25.67	0.22	0.75	-6.03	-1.57	-0.26	-0.87	3.91	0.29	-1.87	-1.2	5.08	1.61	-4.72	-0.03	0.71	1.68	0.88	0.96	-5.86	2.15	1.35	-6.86
129	0.02	-0.81	-0.93	-0.97	19.35	0.07	-0.66	-1.97	0.66	0.88	1.45	-1.3	0.29	-0.46	0.33	-18.8	-0.36	-1.6	1.91	1.24	-5.89	0.06	-2.46	-1.25	-0.61	1.4	1.11	1.05	0.73	0.98	-3.3	0.19	-2.91	0.37	1.93	1.16	-4.25	2.31	-3.21	-1.51	-0.05	0.84	-0.32	-3.62	-1.25	3.76	-0.13	0.57	0.81
130	0.21	-1.22	0.34	-4.29	-1.42	4.23	-2.42	3.22	0.03	1.52	-0.38	0.45	-8.15	1.84	1.26	1.11	-14.47	-0.02	-0.69	0.29	0.67	-24.33	1.87	0.18	1.28	-0.38	-2.35	-1.18	-1.07	-1.03	18.24	1.86	1.3	1.13	1.06	0	0.51	-101.3	-1.74	-1.25	-1.11	-0.25	-0.96	0.32	0.71	0.86	-30.9	-1.85	-1.29
131	-0.3	-1.96	-0.74	-0.93	-0.97	12.05	-2.07	-0.08	0.77	0.91	0.96	0.98	0.99	-0.02	-86.14	-1.48	-0.51	-0.9	0.27	0.67	-17.13	-1.72	3.99	1.58	1.22	-0.01	0.52	0.77	0.88	0.94	10.57	-1.03	0.32	0.71	0.86	0.93	0.97	0.98	0.99	3.02	-1.01	0.33	-4.98	1.86	-0.13	3.89	0.53	0.86	-5.66
132	0.31	1.21	1.06	0.87	-0.75	0.36	-0.4	12.85	1.59	-3.88	-0.11	-1.55	-0.75	0.55	0.82	-10.3	2.01	1.32	-7.25	2.29	1.39	-7.03	0	0.64	-7	-0.28	-0.78	-0.91	-1.58	0.83	0.94	0.97	0.99	-33.19	2.02	0.03	-0.79	4.03	1.47	-4.6	2.43	1.41	-6.59	-1.73	0	-0.56	14.12	-1.85	-1.27
133	-3	-0.41	0.61	1.88	-1.52	0.25	-4.08	-1.39	-1.14	-0.48	1.18	1.05	-0.14	-0.6	-0.81	0.11	-0.45	167.08	-0.28	-0.76	-0.9	-1.73	-0.95	-1.04	-0.98	0.47	-4.17	-1.43	4.35	1.58	-0.03	-4.96	-0.57	-0.87	5.93	-2.1	3.35	0.07	0.75	0.9	-10.94	-1.74	4.22	-2.56	0.01	3.23	1.3	1.11	-8.86
134	1.52	1.17	0.52	1.07	1.02	-6.14	-0.16	-0.75	-1.64	-1.08	-1.03	8.44	-2.13	3.53	-2.73	-0.02	0.75	-4.4	-0.3	-1.49	2.03	-0.21	-2.66	-1.23	-0.68	-1.08	-1.02	5.67	0.17	-0.65	-1.86	-1.11	-0.86	1.51	-2.62	2.58	-0.08	0.57	0.8	0.91	-45.87	1.97	0.06	0.81	-0.3	-4.05	0.57	0.85	1.52
135	0.48	-13.54	1.81	-3.53	-1.53	5.33	-0.02	0.62	-7.33	-1.59	-1.21	-0.28	0.87	0.95	1.16	1.02	0.98	-0.64	3.58	1.42	0.38	0.9	-3.85	-1.47	-0.29	0.79	-3.68	-0.33	-1.45	-1.1	-0.81	0.73	-3.46	-1.42	-0.36	-1.16	-1.05	0.16	5.78	-0.53	-1.55	-0.83	0.49	-4.35	1.97	-0.12	0.54	-10.11	0.25
136	3.54	0.61	-0.51	-2.24	-1.15	0.22	3.86	0.66	0.89	1.28	0.96	0.99	1.03	-1.34	-0.75	1.7	1.18	1.07	-11.83	-1.81	-0.05	0.8	-3.88	2.16	-3.14	-1.49	0.02	-5.79	1.65	0.45	-1.54	-1.14	-0.69	-1.06	-0.96	-1.02	2.11	1.27	0.47	-1.3	0.33	-4.21	1.89	-3.15	2.67	-0.04	0.58	0.81	-0.13
137	9.62	0.62	-0.48	5.19	1.48	-0.1	0.52	-13.43	0.26	-0.57	0.32	-10.86	-1.55	3.87	-2.5	3.17	-2.86	-0.02	0.75	-0.3	0.41	7.44	0.72	0.91	0.96	-14.09	-0.09	-1.8	-1.17	0.16	0.62	4.74	1.16	-0.26	0.46	-11.76	-1.61	3.94	-2.52	-0.06	-1.42	-0.78	0.56	0.83	-0.17	-10.03	-1.36	-1.12	0.08
138	-0.37	0.68	0.88	-0.15	0.45	0.73	13.05	-1.15	3.11	0.29	-1.77	2.26	-2.71	0.08	-0.57	-0.8	-0.91	44.5	-1.98	0.02	3.85	1.32	1.12	-8.59	-1.75	-0.07	-1.27	-1.07	0.15	-0.47	0.29	-33.54	0.35	0.78	1.67	-0.71	3.19	-2.18	3.03	-0.06	2.99	1.29	0.58	0.93	-0.27	6.15	0.43	0.82	0.93
139	0.15	-4.34	-0.51	-1.38	-1.08	-1.03	-0.85	0.85	-0.35	-3.21	-0.72	-0.91	0.2	-8.41	-1.48	-1.17	-1.07	-1.03	33.95	0.01	1.93	1.19	1.07	-10.09	-0.07	1.89	-2.09	0.18	-3.52	-1.35	0.14	0.62	4.23	-1.29	-1.09	6.86	1.68	1.25	-9.1	-1.79	4.47	-2.57	3.27	1.53	1.21	1.09	0	1.05	1.01
140	0.62	0.84	0.93	-0.07	0.47	0.74	-0.13	0.43	-615.73	1.72	1.24	1.1	1.05	1.02	-63.64	-1.96	4.06	-2.65	0	-0.59	-0.81	-0.91	48.15	-1.98	-1.32	-0.06	-0.89	-0.96	8.03	0.14	0.73	1.69	-0.67	-1.43	-0.88	-0.97	5.51	0.19	-1.88	2.16	-2.75	-0.17	0.7	1.6	-1.51	-1.15	-0.63	1.28	0.79
141	0.58	0.8	-0.12	53.41	1.54	-0.15	0.51	4.49	0.77	-2.56	2.29	-0.12	-2.91	0.47	1.73	1.13	-0.2	5.87	-0.38	2.69	0.51	1.31	0.86	-1.99	-1.24	5.42	-2.3	-0.07	0.76	0.9	-0.14	12.74	0.46	0.82	-6.16	0.17	-2.53	-1.27	-0.58	1.38	-0.32	0.46	-0.33	-0.68	-9.29	1.2	-3.12	-0.28	0.65
142	0.43	-1360.2	-0.28	0.57	0.82	-13.71	0.13	1.98	0.7	-0.53	4.43	-1.99	-0.27	0.71	1.52	0.89	0.97	0.99	1.08	0.99	-2.72	-0.37	-1.36	2.1	-2.61	-1.4	5.75	-0.03	2.45	-1.91	-0.41	-0.86	4.47	-2.16	-0.19	-1.34	0.39	-3.91	1.95	-3.13	0.07	0.64	2.69	0.84	-2.54	0.24	2.32	-1.74	2.9
143	-0.42	1.79	-2.32	0.16	-3.35	-1.33	-0.54	-0.92	-1.12	-0.97	-1.02	-1	4.72	1.55	-0.05	-4.64	0.47	-2.81	-0.48	-0.85	-0.94	-1.33	0.83	-3.14	-0.36	0.62	-4.65	2.03	1.31	1.13	-13.62	2.14	-3.71	0	2.73	0.61	-0.53	-0.81	-2.11	1.25	0.79	-1.66	-0.62	0.61	1.75	-0.6	0.41	-6.39	-0.38
144	-0.52	0.7	-3.81	-0.35	0.61	-0.33	0.39	-0.33	-0.67	89.42	-0.17	0.61	2.19	1.13	-3.73	2.33	1.37	1.15	1.07	-26.1	-0.01	1.93	-0.4	-2.03	0.53	0.82	0.92	-0.09	-0.56	0.23	-0.39	0.31	-0.35	0.33	0.66	0.83	0.92	0.96	-39366	-0.02	0.66	0.85	-13.98	2	1.32	0.12	1.13	-0.35	0.43
145	3.01	-1.8	0.18	0.66	3	-1.31	-1.1	6.73	-2.2	-1.36	-1.15	0.01	-14.19	1.56	0.48	0.89	-4.22	-1.5	-1.19	9.55	-0.02	-2.2	-0.65	-0.9	0.22	5.31	0.64	0.89	0.95	0.98	1.31	0.99	1	1.01	-1.3	-0.77	0.61	1.7	-1.59	2.8	0.25	0.8	-0.27	7.59	-1.76	3.34	0.13	0.77	-0.28
146	-1.88	0.82	0.94	-0.16	0.46	-24.52	-1.67	3.83	0.09	-0.7	-1.67	0.64	0.87	-0.18	0.44	-26.92	-1.67	3.81	-2.55	0.03	0.6	3.16	1.16	-0.25	-3.52	-0.67	2.33	0.49	-0.61	4.42	0.35	-1.98	-1.22	-0.6	-1.09	-1.03	5.85	1.62	1.23	-9.22	0.02	2.22	-0.41	0.46	-7.08	-0.35	0.58	-5.18	-1.5
147	-6.61	1.85	-0.12	0.53	0.78	3.94	-0.84	2.97	1.38	-4.9	2.38	-0.03	-0.6	0.27	0.65	-0.19	-0.6	0.2	-258.84	-0.4	-0.8	-1.6	-1.07	3.66	-2.3	-1.37	-1.15	-1.07	-1.03	52.35	0	1.96	1.19	1.08	-10.06	0.06	2.14	-1.92	2.84	-2.7	-0.1	-1.44	-1.11	-0.78	0.75	0.91	-8.24	-0.16	-0.74
148	3.9	0.05	1.57	-2.17	0.19	-0.52	-3.44	0.66	1.4	-0.55	-1.71	0.56	0.84	-8.26	2.04	0.15	0.82	1.32	1.05	-0.24	-3.96	1.57	1.18	-0.09	0.5	7.8	-1.31	-0.71	-1.1	2.24	-0.22	3.35	0.51	-0.56	4.76	1.48	-4.33	2.45	1.41	1.17	-13.12	-1.85	4.32	1.62	1.24	1.11	-20.81	0	2.1
149	-0.85	-1.39	0.71	0.89	0.95	1.39	1.02	-3.25	2.32	-0.08	-0.63	-0.83	-3.05	0.85	0.95	0.98	0.99	0.99	1	-0.01	134.31	-1.51	0.17	0.64	3.49	-1.3	-1.1	6.79	-2.19	3.44	0.03	1.54	1.13	1.05	0.75	1.02	-0.36	-0.73	-0.88	26.79	0.09	1.85	-1.99	-1.27	5.94	-2.3	3.4	1.54	1.21
150	1.17	-0.04	0.51	0.76	-0.13	-67.59	-1.43	-1.14	0.08	7.48	-0.5	0.48	0.77	-14.36	-0.17	-0.73	0.27	-9.3	-1.51	0.13	-0.51	-0.77	29.57	1.81	-0.05	0.55	0.79	0.9	4.26	-0.92	-0.97	7.04	1.66	-0.04	0.54	0.78	-31.78	-0.13	-0.72	0.27	0.66	0.84	5.97	-0.89	-0.96	7.02	1.66	-0.04	0.54
151	-0.15	-0.72	0.27	-9.59	1.73	-0.13	-3.4	-0.63	0.51	0.79	-0.17	0.44	0.72	0.86	16.37	-0.92	0.36	2.94	1.21	-0.2	0.47	0.75	-31.26	0.14	0.71	-0.26	-0.66	26.58	1.75	0.2	1.26	-0.38	0.44	-0.34	0.36	-34.57	-1.64	3.74	0.11	-0.7	4.75	0.31	1.51	-0.44	0.44	-0.35	0.36	14.86	-0.66
152	0.55	-0.29	0.38	-0.32	0.35	66.43	0.67	-0.44	0.38	5.3	-1.42	0.23	3.14	-1.63	-0.51	0.67	-0.35	0.39	7.18	1.26	1.09	-0.1	-7.67	0.51	1.55	-1.78	-1.22	-1.09	12.44	1.82	-0.01	-4.29	1.69	-3.13	2.6	-3.03	-1.49	5.83	-0.01	-2.4	1.89	0.42	0.86	1.25	1.04	-3.9	-1.5	-1.19	9.83
153	1.13	1.05	1.02	0.75	0.99	1	-0.14	-0.6	-0.8	59.47	1.86	1.29	1.12	-0.01	16.35	0.51	-0.51	0.36	0.7	5.34	0.86	-0.39	-2.74	-1.2	3.85	-0.13	0.57	0.81	2.76	0.91	1.08	-1.74	0.26	0.7	0.86	-22.75	-1.83	4.06	1.59	1.23	-10.49	0	2.21	-1.94	-1.26	-1.11	12.64	1.83	1.29
154	0.2	-5.73	0.38	0.78	0.9	-16.04	2.01	-0.03	-3.69	1.71	1.22	1.09	1.04	-0.02	-27.82	0.5	-2.55	2.16	-0.14	3.51	0.54	0.86	-5.58	0.17	-2.56	-1.28	4.51	0.14	-0.67	-1.77	-0.87	2.38	1.31	1.12	-0.04	0.5	0.76	0.88	0.94	11.67	0.97	0.99	-6.95	2.14	1.35	1.14	-0.01	-0.52	0.25
155	11.7	1.74	-4.19	2.56	1.43	0.03	-0.86	-1.19	-0.95	2.27	-2.42	-1.37	5.9	1.69	1.25	-0.01	0.53	0.77	9.6	-0.86	-1.14	-1.03	0.22	0.65	-16.88	1.88	1.29	1.12	-0.01	0.51	0.76	-0.13	-0.57	382.21	-1.79	-0.22	-0.84	-0.94	0.13	9.41	-0.53	0.47	-5.71	1.91	1.28	1.12	-0.02	0.51	0.76
156	1.73	0.98	0.99	1	-14.59	-1.82	-0.07	0.8	0.92	0.97	1.33	1.01	-0.31	0.43	-11.62	-0.33	2.18	1.25	0.58	1.1	0.93	-0.56	3.87	1.43	1.16	1.07	1.03	1.02	-0.01	0.5	0.75	0.88	78.06	-0.94	2.94	0.35	-0.63	-1.81	0.62	-3.22	-0.41	0.6	-4.69	-0.34	-1.49	0.44	2	-1.65	2.85
157	0.66	0.84	0.92	0.96	-0.02	0.49	0.74	-1652.28	-1.87	-0.13	0.77	-0.32	-3.96	-0.69	0.47	-4.91	-0.38	-0.81	5.57	-0.18	2.57	1.28	-4.52	-0.14	1.77	1.18	-5.03	0.1	-2.57	-0.59	0.55	-0.36	8.68	0.37	0.8	0.92	0.96	0.98	0.99	1.54	1	1	-0.14	8.94	0.47	-2.29	-1.27	4.92	-0.08
158	1.12	1.06	1.03	0	-75.78	-1.49	3.52	-0.1	-0.65	-2.49	1.36	0.7	-1.64	-0.63	1.76	-2.43	2.69	0.15	1.42	1.11	0.79	1.04	-2.46	-1.33	-0.4	0.79	-3.56	-1.44	-1.16	-1.07	-0.34	0.94	-3.14	2.29	1.36	1.15	0.21	0.94	1.07	1.01	1	-0.1	-9.42	-1.39	3.63	-0.11	0.58	0.81	0.91
159	-0.34	-1.45	2.04	-2.64	-1.4	-0.21	0.83	-0.33	-3.57	0.57	1.53	1.1	1.04	1.02	0.85	-1.09	-1.03	0.14	-0.47	0.29	-39.06	-1.61	3.7	-2.53	0.03	3.14	1.29	0.61	0.93	1.11	1.02	0.97	-0.67	-1.5	1.62	0.58	0.9	0.96	0.98	-0.05	24.03	-1.56	-1.18	-0.46	1.21	-0.33	0.45	-9.81	-0.33
160	1.1	-0.4	-2.38	1.6	1.18	0.56	1.07	1.02	0.94	0.99	1	-8.33	-0.12	1.9	0.65	0.91	0.96	-11.34	2.07	1.34	-0.01	7.5	1.41	0.53	-0.71	-0.89	8.97	0.16	0.74	1.7	-0.68	3.21	0.39	0.83	-5.19	0.18	2.11	-1.84	-0.46	1.63	-2.41	-0.32	1.67	1.17	-0.13	-0.61	18.62	0.23	1.71
161	-3.47	0.1	-0.58	7.85	-1.91	0.09	-3.9	0.41	-0.49	6.41	1.53	-4.14	-1.57	-0.1	1.26	-0.35	0.44	4.17	0.74	0.92	1.22	-1.34	0.29	0.7	0.86	2.79	0.93	-0.37	4.92	-0.32	2.71	0.52	1.31	0.87	1.07	0.97	0.99	1.02	1	-3.8	-0.26	-0.79	0.26	0.66	0.84	0.92	-100.77	-0.05	2.03
162	-17.55	0.04	0.67	-6.39	1.99	-3.36	-0.08	-1.52	0.39	2.18	-0.54	0.43	3.17	0.75	0.92	0.97	-0.09	0.47	0.74	0.87	0.94	0.97	-912.05	1.99	-0.01	4.01	-1.72	3.11	-0.1	2.96	-0.4	0.48	-6.74	1.88	1.27	0.28	-0.84	-0.94	0.15	8.07	-1.52	-0.54	0.68	0.88	-9.31	2.05	1.33	-0.02	-7.19
163	-0.19	-0.91	-0.97	-0.99	-0.99	35.27	-2.03	0.01	-3.92	1.73	1.22	0.44	-1.24	0.33	0.72	-11.34	-0.21	0.62	0.84	-12.89	-1.75	4.14	0.04	-1.65	-1.15	0.15	5.07	0.61	0.88	-6.04	-1.6	-1.22	-0.21	0.88	0.96	0.98	-16.79	-1.83	-0.07	0.8	0.92	0.97	-0.07	22.27	0.48	1.5	0.83	0.95	-5.27
164	-0.14	3.41	0.54	-0.55	-0.81	11.67	1.72	1.25	0.17	1.11	1.03	0.91	0.99	-3.63	-1.47	0.07	4.82	-1.63	-0.48	1.56	0.68	-0.59	4.08	-0.26	0.53	0.79	0.9	0.95	-0.04	0.49	-228.64	1.75	1.25	-0.04	0.52	-0.27	-23.66	-1.35	3.42	1.48	1.18	-0.02	0.51	-31.63	-1.7	3.84	0.08	1.56	-2.15
165	0.34	0.73	0.87	0.94	-0.05	-50.1	-1.46	-1.16	7.55	1.72	1.26	1.11	0.07	0.95	-0.33	-0.71	-0.86	-0.93	-0.97	0.02	132.24	1.48	-3.5	-1.5	5.16	-2.42	-0.03	-1.41	2.31	1.32	-5.55	-0.08	-0.73	0.28	-8.5	-0.41	2.22	1.26	-4.91	-1.61	0.03	0.57	0.8	-0.13	0.44	-112.72	1.73	-0.09	0.53
166	-70.27	0.07	-0.64	6.01	-1.99	-1.3	-1.13	14.01	1.85	1.3	1.13	0	17.23	0.51	0.84	1.46	-0.72	3.23	1.4	1.15	-0.04	0.51	-30.3	1.78	1.26	1.11	-0.02	0.51	0.76	-109.07	-1.86	-1.29	-1.12	-1.06	32.13	0	0.66	-6.19	-0.29	2.01	0.61	-0.57	0.36	-8.15	1.8	0.32	-0.72	3.99	-2.11
167	16.62	-2.05	3.73	1.57	0.02	-0.84	0.32	0.7	-15.94	0.18	-2.3	-1.25	-1.1	0.06	9.89	-1.55	-1.18	-0.5	-0.94	0.3	-5.68	1.81	0.35	-1.52	-1.14	0.13	-6.97	-1.44	0.14	-0.5	-0.77	-0.89	-4.83	0.92	0.97	1.09	-1.29	-0.77	-0.95	4.47	-2.2	0.07	3.22	1.29	0.62	1.1	1.03	-0.17	0.46
168	-0.1	-34.34	-1.43	3.5	-2.47	0.05	3.1	1.28	1.1	-8.86	0.06	2.16	1.21	0.66	1.08	1.02	1.01	-0.08	14.34	-1.59	0.16	0.64	0.83	-0.11	0.45	0.73	-212.53	-1.85	-0.14	-0.83	-1.29	1.53	1.15	0.64	-0.79	-1.29	0.6	-0.4	-3.46	-1.22	0.21	3.71	1.27	1.1	0.66	1.04	1.01	0.97	1.01
169	0.88	0.98	0.99	1	-19.67	-1.86	-1.3	-1.13	16.76	1.88	-4.25	2.61	1.45	0	-0.87	-0.95	-1.18	0.79	-3.21	-1.4	-0.36	0.78	-3.64	-0.34	0.62	0.84	1.89	-0.8	0.37	3.09	1.22	-0.21	-0.65	0.22	-21.89	-1.56	-1.19	7.82	1.74	1.27	1.12	1.05	0.06	1.03	1.01	-6.81	-1.66	4.45	0.04
170	0.48	0.74	-0.13	0.44	954.72	-1.28	-1.09	0.1	0.58	7.28	1.19	0.8	0.96	-0.25	0.44	0.73	-0.15	-35.88	-1.41	-1.14	-0.58	-1.06	-1.02	-0.95	0.76	-0.36	-0.72	0.19	-0.42	-21.95	-1.28	-1.09	-0.71	-1.04	0.38	-4.53	0.32	-2.75	-0.52	0.57	-0.36	-4.6	-1.25	3.62	-2.39	3.12	0.06	1.5	-0.38
171	1.45	-0.15	0.5	0.77	-0.14	38.54	0.44	0.81	0.92	-14.22	-1.79	4.17	1.6	-0.01	0.55	5.25	-1.31	-1.1	-1.04	-0.71	-0.98	3.26	0.31	1.43	1.1	-0.17	6.59	-0.4	0.51	2.66	-1.47	-0.62	-0.92	0.25	-6.69	-1.47	3.96	0.13	1.55	1.13	1.05	1.02	-22.33	2.06	-0.01	-0.58	-0.8	-0.91	-0.95
172	0.7	-4.78	2.06	0.22	0.83	-4.31	-1.5	4.58	1.61	-4.96	0.01	-2.51	-0.62	0.54	2.08	-1.54	0.24	-4.08	1.85	0.36	-0.7	4.06	-2.1	3.16	-2.74	-0.05	0.74	0.9	0.95	-0.07	0.48	25.16	-0.73	-1.28	-0.91	-0.97	-0.99	-1.06	1.17	1.05	-0.13	0.47	8.27	0.75	-0.43	-0.76	12.85	-0.16	-0.71
173	-2.7	-0.35	0.64	-4.5	-0.34	1.97	-0.33	-2.21	0.52	0.82	1.69	0.92	-2.56	2.36	-0.11	3.37	0.55	1.33	0.87	0.97	0.99	0.99	-23.74	-0.05	-0.69	0.28	-9.57	1.74	0.35	1.23	1.06	1.03	1.01	0.86	1.01	-2.85	0.21	-0.53	-0.79	-0.9	0.07	-0.47	-0.74	-0.87	645.5	-0.07	-1.94	0.41	-0.46
174	-1.47	4.83	0.07	1.63	0.73	-1.94	0.28	-3.51	-1.36	-0.49	-1.13	-0.91	-0.98	-1.04	0.7	0.89	0.95	1.43	-1.13	-0.88	1.67	-2.56	-0.28	-1.37	-1.09	5.14	-2.24	0.05	3.31	1.29	0.61	1.11	1.03	-5.66	-1.61	4.55	0.04	-0.7	-1.68	-1.09	-0.88	1.51	-2.63	-1.38	-0.29	0.81	-0.33	-3.57	-1.24
175	1.11	1.05	-0.01	0.5	0.75	0.88	-470.95	0.06	1.94	-0.41	-0.77	0.2	0.62	8.68	-0.78	-0.92	6.96	1.65	0.17	-1.33	2.49	1.35	-5.41	-1.65	0.02	-4.91	-0.55	0.52	2.26	-0.61	-0.86	7.76	1.66	0.18	1.23	1.07	1.03	-0.07	-12.23	-1.41	3.61	1.5	0.18	-1.28	0.34	0.73	-10.9	-0.2	2.04
176	-29.46	0.01	2.06	-1.97	-0.41	0.67	0.87	0.94	-21.57	-1.85	4.11	-0.01	-0.62	7.91	0.27	-2.05	0.34	-3.36	0.33	-2.92	2.01	-2.99	-1.46	-1.18	0.01	-0.52	-11.59	0.73	-2.81	2.23	1.34	1.14	1.06	-0.01	-25.46	1.52	1.17	-7.35	2.22	-3.49	0.01	2.76	0.61	1.27	0.89	0.97	-5.12	2.18	0.15
177	8.9	0.29	1.6	0.78	0.94	-0.21	7.42	0.45	0.83	-5.94	-0.23	0.63	-0.32	-0.69	23.08	0.19	-2.11	-1.23	0.14	4.78	-0.51	0.47	2.82	-1.49	-1.15	-0.61	0.8	1.26	1.05	0.93	1.02	1	-0.17	-5.7	-1.33	3.7	-2.42	-1.39	-1.16	-1.07	-1.04	51.86	-2.04	3.92	0	0.61	-8.05	-1.6	4.14
178	-3.34	-0.4	-0.83	0.25	-8.05	1.74	0.37	-0.71	-1.5	0.61	-3.33	-0.4	1.93	-2.26	0.16	0.66	0.84	-0.12	-21.84	-1.42	-0.57	0.69	-3.79	2.11	-0.1	0.55	3.6	-1.37	-0.68	-1.12	-0.93	1.9	-0.26	3.57	0.49	-0.56	-2.07	1.52	-0.24	0.48	0.76	0.88	0.94	-0.04	0.48	-331.1	1.74	-3.73	0.05
179	1.23	-0.02	0.52	-26.59	1.79	1.26	-7.53	0.03	-2.33	1.93	-0.18	3.69	1.36	0.52	-1.41	0.32	-0.46	0.33	9.17	-1.4	-1.13	-1.06	14.79	-2.1	3.72	0.01	0.74	-4.75	0.21	2.08	-1.82	0.2	-3.77	-0.51	2.11	0.55	-0.59	4.35	0.36	-0.6	-0.83	-0.92	0.07	25.58	0.55	1.44	1.09	0.85	-0.71
180	-0.98	0.55	-3.84	0.27	-0.53	-2.82	0.64	-0.42	5.9	-0.3	0.53	2.63	0.8	-0.45	-0.77	0.18	-16.84	1.64	1.21	1.09	1.04	-0.01	0.5	31.33	1.24	0.75	0.95	-4.24	-0.25	1.85	-0.35	3.48	-1.96	0.14	-3.73	-1.35	0.14	4.16	0.62	-2.31	-0.5	0.6	0.84	0.93	-0.08	0.47	0.74	-173.61	0.13
181	0.54	0.79	-0.14	35.05	0.44	-0.52	0.35	-10.27	-0.37	2.21	-2.16	0.15	-0.53	-3.49	-1.18	-1.06	7.9	-0.08	2.36	0.61	0.89	-5.3	-0.22	1.9	-0.35	3.45	0.47	-0.57	-0.82	-0.92	25.14	0.08	0.7	-5.86	-0.28	-1.56	0.44	-3.57	-0.44	0.58	-4.78	-1.49	4.35	-2.45	-1.41	6.53	-2.35	3.47	1.55
182	0.41	-38	-0.31	0.57	2.26	0.82	-0.45	-2.41	1.56	-2.93	0.13	2.57	0.66	1.24	-0.49	-0.8	9.41	0.19	0.75	0.89	-13.02	0.11	-0.61	6.32	-1.96	-1.3	-0.24	-1.12	-1.04	-0.91	0.76	0.91	-8.01	-0.16	-1.68	2.03	1.27	0.42	1.11	-2.53	2.44	-0.1	3.31	1.32	0.56	0.92	0.97	0.99	0.99
183	0.03	0.6	0.81	3.47	-0.85	-1.16	-1.03	0.22	0.65	-16.76	1.88	1.29	-7.44	-1.75	-0.03	0.82	0.93	-8.93	-1.71	-1.25	-0.14	0.88	-0.33	-3.36	1.54	-3.04	-1.44	5.32	0.05	1.66	1.15	-0.15	0.48	0.75	-0.14	0.43	51.8	-1.29	3.27	0.24	-0.66	0.32	-0.39	-0.71	-8.13	-1.14	-1.05	-1.02	-1.01
184	0.23	2.35	-1.75	-0.48	1.62	0.66	0.92	-4.75	-1.54	0.06	4.58	1.34	1.12	1.05	-0.03	18.44	-0.47	-0.82	6.67	-2.06	-1.32	-0.17	0.86	-0.33	0.42	-12.77	0.3	-2.45	0.34	-3.17	-0.49	-1.35	2	-2.62	-0.22	0.69	0.88	-0.15	0.45	-0.29	0.36	62.03	0.68	0.89	0.95	-0.09	17.23	0.47	0.83
185	-1.24	-0.62	-1.09	2.41	-0.22	3.25	0.52	0.86	0.94	-12.28	-0.11	-1.77	2.02	-2.74	2.74	-2.94	2.93	-2.98	0.01	-3.01	0.43	-0.47	0.35	6.6	-0.62	-1.42	-1.08	-0.87	-0.98	-1.03	-1.01	-1	9.04	0.11	-0.66	-1.91	0.65	1.46	1.08	0.87	1.03	-0.42	0.42	-9.05	-1.56	-0.35	-1.2	-1.05	5.62
186	-0.44	-4.36	-1.22	3.57	-2.38	0.06	-3.39	1.8	1.24	-0.07	-0.57	-0.79	0.12	-61.98	0.44	-2.46	-0.52	0.59	-4.5	-1.47	4.39	0.09	-1.71	0.37	2.18	0.75	-0.49	0.38	-0.36	-9.04	-1.28	-0.69	0.67	0.87	-0.16	0.45	-0.29	0.36	0.68	0.84	0.92	-1294.61	-1.96	3.96	-2.65	-0.01	0.76	0.9	-10.18
187	-1.07	0.22	0.66	-0.22	0.41	0.71	0.85	0.93	24.18	0.96	1.04	0.99	-2.19	2.45	-2.81	2.86	1.47	1.19	-0.01	-0.52	0.25	-0.38	-60.17	-0.69	-1.31	-1.06	4.45	1.54	1.2	1.09	1.04	-39.16	-0.01	1.96	1.19	-4.71	0.11	0.67	0.85	-0.12	0.45	0.73	0.87	0.93	0.97	-1235.89	1.98	-3.98	-1.6
188	-0.56	0.31	0.68	-0.18	0.42	-107.25	-0.3	-0.77	6.25	0.24	1.59	0.77	-0.53	0.38	0.72	-0.18	0.42	-70.66	1.72	-3.67	-1.54	5.25	1.67	-0.01	-0.56	-4.9	0.71	1.32	-1.72	0.25	2.68	1.22	-0.19	-4.04	1.6	-3.1	2.57	1.42	1.17	-0.01	0.52	-0.26	0.38	0.69	-338.34	-0.16	0.62	-0.31	0.39
189	-1.36	0.01	-7.2	1.62	-0.17	0.51	4.2	0.77	1.2	-0.54	-0.82	0.18	-0.44	30.93	1.67	1.23	0.3	-1.18	-1.06	-1.02	0.06	13.4	-0.51	2.62	-2.15	0.13	-3.52	-0.54	0.54	0.81	0.91	0.96	-0.04	0.49	0.74	0.87	0.94	-1715.4	-1.97	3.97	-2.66	-0.01	0.76	1.46	-0.64	-1.51	0.57	-3.39	2.09
190	0.46	-1.09	2.87	-0.19	-0.69	0.24	8.48	1.33	1.11	-0.09	-0.57	-7.75	-0.79	2.69	-0.24	0.52	3.11	0.78	-2.48	-1.32	-1.12	10.56	-0.04	-0.66	0.28	-0.4	24.24	-1.74	3.59	-2.59	-0.06	0.75	-0.31	7.32	0.41	0.81	-0.24	0.43	-0.31	38.34	-0.34	2.39	-0.33	-0.74	0.22	-12.71	-1.53	3.78	0.13
191	-3.15	-1.48	-1.19	-0.14	0.91	-3.28	2.26	-3.05	-1.48	-1.19	11.45	-0.01	0.65	-0.28	-0.66	-6.56	-0.84	-0.95	6.62	0.17	1.64	0.75	-1.98	-0.54	-0.88	0.24	0.66	0.84	-43.64	1.94	-0.03	0.56	0.79	0.9	-58.69	-1.91	4	1.59	1.23	-10.59	-1.83	-1.29	8.83	1.8	0	-1.28	0.36	0.74	0.88
192	1.72	1.15	-0.17	6.18	-1.73	-0.4	-0.87	-0.95	9.78	-0.1	0.61	-6.48	1.96	1.29	-0.04	0.52	-21.31	-0.27	0.59	0.82	2.18	0.92	-2.69	2.34	-0.1	-0.64	-0.83	0.12	-28.21	-0.45	2.39	1.28	-4.85	2.34	0.08	1.39	-0.38	-0.75	-2.3	1.29	-0.28	0.46	-10.35	-1.59	-1.21	-0.32	-1.09	-1.03	0.15
193	1.67	1.17	-0.13	6.72	0.49	-2.26	-0.53	0.59	-0.35	-0.71	20.77	-1.9	3.68	0.06	1.55	1.13	1.05	-0.07	12.42	0.49	-2.37	2.19	1.32	1.13	-0.03	13	-1.57	-0.47	1.52	-2.48	2.6	-2.87	2.9	0.04	1.48	1.12	-0.15	-0.61	0.23	18.78	0.62	0.88	0.95	-14.31	-0.09	1.96	1.2	-0.15	6.1
194	-0.24	0.56	0.81	2.56	0.91	-2.71	-0.39	1.81	0.63	1.19	-0.46	3.89	1.41	1.15	1.07	1.03	-38.03	0.01	-2.06	0.4	0.77	-8.59	-1.66	4.21	-0.04	0.61	2.65	-0.68	-0.89	-0.95	-0.98	34.04	0.04	-0.66	-0.85	-0.93	0.07	0.54	29.14	-1.24	-1.08	-0.76	1.25	-0.31	-0.71	11.46	1.69	1.24	-8.4
195	0.41	0.71	0.86	0.93	0.97	-0.02	0.49	0.75	0.87	0.94	-0.03	-19992.2	-0.52	0.49	0.78	0.9	-29.48	-0.08	-0.7	-1.86	-1.1	-0.87	-0.98	0.25	4.08	0.67	-0.48	-2.37	1.54	-2.92	2.56	1.41	1.17	-0.01	-12.33	-0.53	0.5	2.41	-0.61	3.09	1.37	-0.1	5.53	1.4	-3.92	-1.54	0.04	-5.31	1.68
196	1.69	-4.33	-1.61	5.11	1.67	1.25	1.11	0.01	1.05	-0.34	-2.86	1.58	-2.98	-1.44	5.36	-0.03	0.62	2.48	-1.4	2.95	0.26	-1.71	-0.67	-1.17	2.07	1.27	-5.56	-0.09	-0.73	-1.65	0.66	1.45	-1.67	-0.57	-1.19	2.17	-2.53	-0.22	-0.81	0.28	0.67	0.84	-0.1	0.46	52.46	-1.28	0.24	-4.7	1.82
197	-0.39	0.45	0.75	0.88	-42.52	1.96	1.32	0.08	-0.88	3.43	-0.21	2.88	-0.37	0.49	3.03	1.19	1.07	-0.1	9.67	-1.64	-0.43	-0.88	4.23	-2.18	-0.19	-0.81	0.29	4.34	-0.57	2.87	-0.28	0.51	0.78	3.04	1.09	0.9	0.98	0.99	1	1	-40.96	2.02	1.34	-7.79	0	2.29	-1.92	-0.41	1.62
198	-0.21	-65.91	-0.61	0.47	-5.36	0.29	-0.54	6.49	1.54	-4.16	-0.09	1.7	0.69	0.92	1.16	0.97	0.99	1.02	1	1	-0.17	7.99	0.46	-2.27	2.2	-2.84	2.78	-2.96	2.95	1.49	1.2	0.02	-1.09	2.77	0.34	0.82	1.38	-1.45	0.27	-4.13	-1.4	-0.47	0.74	-3.69	2.15	-3.11	2.76	1.46	-0.01
199	0.43	0.74	-0.17	-18.45	-1.39	-0.59	0.69	0.88	-9.07	2.05	-3.52	0.03	2.7	-0.43	3.07	0.47	-1.97	-1.22	-1.09	-1.04	-0.58	0.93	-3.11	-0.34	0.63	-4.64	-0.33	-1.49	0.44	-3.61	0.3	2	-1.78	0.21	-3.81	-0.5	0.55	0.81	0.91	0.96	0.98	-0.02	0.49	-331.6	-0.26	-1.74	-0.75	2.05	-0.27
200	-0.65	8.25	-0.22	0.57	-6.35	-0.32	0.6	2.05	0.83	0.95	-5.89	0.14	0.69	-7.18	-1.6	0.07	-4.74	-0.53	0.53	0.8	-12.17	-1.73	4.13	0.05	-0.71	4.84	1.51	1.19	-0.04	-9.16	1.57	-3.31	-0.18	1.69	1.16	0.68	0.95	1.07	0.98	-2.3	2.43	1.37	0.23	-1.24	0.34	-4.27	1.9	1.27	-0.06
201	-2.93	2.96	-0.01	0.6	-0.27	-0.65	-8.98	-0.83	-0.94	0.17	0.61	-24.67	1.85	1.28	1.12	-15.3	-0.01	0.68	0.86	0.94	-28.17	-1.87	4.07	1.6	1.23	-10.53	0	0.69	0.87	-0.13	-12.79	1.49	-3.32	-1.48	0.04	-5.58	1.67	0.44	0.88	1.21	-0.66	3.4	1.41	-4.65	-1.6	-1.23	9.89	1.81	0
202	4.5	-0.19	2.68	-0.37	0.48	-0.34	0.37	-27.16	1.72	1.23	0.32	-1.19	-0.85	1.73	1.19	-0.11	-5.65	-0.6	-1.34	-1.07	0.19	4.61	1.3	-0.19	0.48	-12.57	-1.62	-1.21	-0.3	1.17	0.86	1.05	0.97	0.99	-4.87	-0.21	0.65	0.85	0.93	1.86	-0.9	-1.11	-1.02	4.3	-2.24	-0.15	1.49	-2.35	0.18
203	-2.15	-1.33	6.42	-0.03	-2.31	-0.65	-0.9	0.22	-7.83	1.72	-3.34	2.6	1.43	1.17	1.08	1.04	0.08	-1.02	-1.01	0.14	0.6	0.81	0.91	-0.06	132.38	-0.47	-1.53	0.49	-0.43	0.36	-14.14	-0.35	-0.79	-1.59	-1.07	3.69	1.48	0.25	-0.79	-0.92	8.64	1.7	1.25	-8.75	-0.02	-1.78	2.07	-2.74	-1.42
204	3.92	0.31	-0.62	0.33	-8.6	-0.39	2.2	-0.32	0.49	-0.33	14.23	-0.33	-0.77	-1.73	-0.9	-1.08	-1.02	4.58	1.55	-4.67	-0.05	-1.62	2.13	1.29	-0.08	-5.76	-0.58	0.5	0.79	2.34	-0.79	3.05	-2.23	-1.34	-1.14	12.74	0.02	-0.68	5.55	-0.22	0.56	0.81	0.91	-34.38	0.07	1.98	0.68	1.19	1.05
205	-1.76	4.26	-0.02	0.61	-0.28	-0.66	0.19	-49.27	-1.57	-0.41	-0.88	0.28	-6.51	-1.47	3.99	1.55	1.21	1.09	0.13	1.04	-0.34	-2.86	1.58	1.18	1.07	-13.59	-0.04	-1.83	2.03	-2.75	2.74	-0.05	0.58	-0.28	-0.66	-9.02	-0.83	-0.94	0.17	0.61	-24.68	1.85	1.28	1.12	-15.3	-0.01	-0.69	-0.87	13.16
206	-1.64	4.77	-2.5	-1.43	6.62	1.74	-4.71	2.54	1.43	0	1.18	1.05	1.02	0.87	0.99	1.01	-1.61	2.63	-2.61	2.91	1.47	1.19	-11.82	-1.84	-1.3	8.73	1.79	-4.52	2.57	1.44	-6.55	-1.74	-1.27	-1.12	0	0.95	0.98	0.99	-0.07	0.48	-0.27	0.37	0.69	-455.1	-1.84	3.85	1.57	-5.28	-0.01
207	-0.89	0.07	-65.11	1.55	1.18	1.08	-15.41	-0.03	1.91	-0.39	-2.05	-1.16	0.2	0.64	-15.46	-1.7	-0.22	-1.24	-1.07	-1.03	0.07	-0.49	37.95	1.7	1.24	0.27	-1.18	-0.86	-1.05	-0.97	1.93	1.24	-0.1	0.5	-0.28	-0.65	-17.66	-1.17	-0.83	-1.06	-1.02	-0.97	-1	-1	0.12	0.58	-29.44	-1.73	-1.25
208	14.87	-0.09	0.62	-6.28	-0.3	2.02	-2.17	2.79	1.43	1.17	-0.01	11.92	-1.57	-0.47	-0.89	-1.19	1.5	-2.72	-0.28	1.69	0.67	1.17	1.04	-0.18	6.9	1.45	1.16	1.07	-0.03	0.5	0.75	-121.76	1.89	0.13	1.29	-0.38	0.44	-0.34	0.36	0.68	0.84	-187.71	-0.08	0.64	0.85	0.93	2.07	0.97	0.99
209	-1.73	3.75	1.55	1.21	0.09	1.09	1.03	-0.15	8.24	-0.41	2.62	-0.32	0.5	3.12	-0.64	0.42	-5.86	0.3	0.75	1.87	-1.36	2.89	0.27	0.81	0.92	-11.11	-1.75	-0.12	-0.84	0.3	0.69	0.85	-0.1	0.46	-0.28	0.36	-0.32	876.7	-1.66	0.11	0.62	0.82	-0.12	0.45	0.73	0.86	-0.07	0.47	-0.27
210	0.49	0.76	-0.14	0.44	0.72	0.86	-0.07	0.46	0.73	0.87	723.69	1.07	-3.07	2.36	0.19	-1.54	-1.14	-1.06	-0.72	-1.03	-1.01	-1	13.81	1.81	-4.22	-0.02	-1.61	-0.73	1.91	1.23	0.56	1.09	0.94	-0.56	0.39	0.72	0.87	3.85	0.94	-2.85	-1.38	0.08	5.01	0.59	-2.32	-0.5	-1.28	0.45	-3.8
211	-0.99	-1.05	0.82	-3.21	2.23	0.23	-0.71	4.23	0.32	-0.61	-0.84	11.7	-2.01	3.59	1.55	0.05	0.85	1.21	1.04	1.01	-9.11	-0.1	-1.73	-1.16	0.16	4.79	1.32	-0.18	0.48	0.76	-0.15	-30.17	-0.58	-0.86	6.48	0.2	-0.63	-0.85	0.15	0.59	-0.22	-44.53	1.4	-3.36	2.47	1.4	1.16	-12.66	-0.01
212	-2.94	1.93	1.27	0.37	-1.24	2.66	0.33	1.37	-2.12	2.6	0.21	0.8	0.92	-0.13	0.46	0.74	-82.78	1.88	0.14	-0.77	-0.91	9.32	1.71	1.25	0.14	0.91	1.11	1.02	-4.17	-1.52	-1.19	-1.09	-1.04	0.01	39.5	-0.5	0.5	-5.57	0.28	-0.54	6.49	1.54	-0.09	0.52	-0.28	0.38	-49.09	1.71	-3.63
213	-11.25	1.68	1.22	0.39	-1.21	0.33	-0.44	9.77	-1.82	0.11	-0.53	-4.02	-0.78	-0.93	6.31	-0.14	0.59	2.49	-1.42	2.95	0.25	-0.67	0.32	4.56	-1.48	-0.59	-1.15	2.24	-0.22	-2.51	1.72	1.21	1.09	0.49	-1.12	-1.04	6.56	0.14	1.66	-0.41	-0.77	9.11	-1.99	-1.31	7.17	0.03	-0.69	-0.87	-0.94
214	0.09	-3.11	-0.57	2.11	0.54	0.88	1.25	-0.69	-0.88	-1.43	-1.04	-0.95	-0.99	4.14	0.24	0.78	-0.26	-0.66	21.61	-1.88	-0.19	-1.28	0.38	0.75	0.89	0.94	0.97	-0.02	0.49	103.99	0.75	-2.74	-1.35	-1.13	-0.42	0.88	-3.27	2.25	0.21	1.35	-0.4	3.88	-1.95	-1.28	0.05	0.56	-0.25	0.39	-0.31
215	-2.95	2.83	-2.99	2.96	1.49	1.2	0	12.05	0.52	0.84	0.93	-0.1	-13.92	-0.57	0.49	-5.28	-1.49	-1.18	-0.37	-0.94	0.31	0.7	-14.54	1.92	-3.61	-0.06	0.71	-0.3	-0.68	0.19	0.6	20.61	0.8	-0.4	0.4	0.72	-0.17	36.84	0.43	0.81	1.56	-0.71	3.21	1.4	0.38	-0.77	-0.92	-0.96	18.55
216	115.8	-1.89	-1.29	0.02	0.54	0.78	7.82	0.89	0.96	-6.77	-0.16	0.65	0.85	0.93	0.97	-54.89	0.03	2	1.2	1.08	1.03	-20.53	-1.88	-0.03	0.8	0.92	0.97	0.98	0.99	-0.02	0.5	0.75	0.87	-1258.87	-0.06	0.65	0.85	-13.93	-1.76	-1.26	8.4	0.02	0.7	-0.29	-5.39	0.58	0.85	1.48	-0.74
217	11.51	-0.11	-0.69	-2.04	-1.11	-1.04	0.11	-9.91	1.64	1.2	0.43	0.93	0.98	0.99	1.09	1	-0.31	-3.23	-1.24	3.84	-2.37	0.06	3.15	-0.45	-0.8	-1.75	1.33	1.1	-6.5	2.2	1.36	1.15	1.07	0	0.51	-84.25	-1.73	0.08	-0.53	11.85	-1.85	-1.27	0.04	7.28	1.39	1.14	-8.02	-0.07	0.67
218	0.81	1.4	-0.67	-1.46	-0.88	-0.97	-1.08	-0.99	-1.01	-1	-1	0.51	1.95	-0.57	-0.84	-0.93	-0.97	-1.6	0.93	-3.04	-0.34	-1.4	-1.09	-0.82	0.73	-3.45	2.16	-0.1	3.55	0.55	-2.14	0.3	-0.49	-0.77	19.12	-1.94	-0.14	-1.3	2.35	1.32	-5.46	-0.08	-1.65	-0.73	0.55	1.95	-0.59	-1.57	-1.1
219	-4.15	-1.54	4.88	1.64	0.04	-1.26	0.35	-4.16	1.91	1.27	1.11	-13.59	-1.84	-1.29	8.59	0	-0.69	-1.79	-0.87	-0.96	0.18	5.92	1.33	-0.19	0.48	-0.3	-0.66	0.18	-0.41	0.3	-356.84	1.65	-3.64	2.55	1.42	0.07	1.17	1.05	-6.04	-0.15	0.66	0.86	0.93	0.97	-54.06	0.03	2	1.2	1.08
220	0.75	0.88	-1260.02	-0.06	0.65	-0.29	0.4	-21.92	-1.63	3.8	-0.06	0.59	-7.81	-0.29	0.6	0.83	-12.55	-1.74	4.14	1.59	-5.17	-1.67	4.94	1.66	1.25	-10.02	0	-0.69	-0.87	12.73	-2.01	3.63	-2.69	0.01	-0.59	0.27	0.65	0.83	0.92	-192.58	0.05	0.68	-6.08	-1.56	0.08	-4.85	0.42	-0.49	6.21
221	0.91	0.95	-698.15	1.98	-3.97	-1.59	-1.23	-1.1	-1.05	-1.02	-1.01	0	170.74	1.5	0.5	1.17	-0.41	-0.76	0.19	-15.11	-1.53	-1.18	7.9	-0.05	-2.21	-0.66	0.53	-4.5	-0.37	-0.81	0.25	-8.4	-1.5	0.13	-4.74	-0.51	-0.85	0.23	-8.56	-0.43	-0.82	-0.92	-0.96	0.05	28.42	-1.5	0.18	0.65	3.42
222	-0.01	-7.35	-0.54	-1.4	-1.08	0.19	-6.31	0.39	1.74	-1.8	-0.49	0.65	1.66	1.1	-0.22	-3.98	-1.28	-1.1	-1.04	17.19	-2.08	-1.35	0.01	0.54	7.54	1.21	-3.36	-1.46	-0.25	0.8	-3.64	2.18	-3.11	0.05	0.63	0.83	0.92	-0.06	-0.54	0.24	140.04	-1.39	3.37	-0.12	-2.46	-1.23	-0.66	0.72	-3.6
223	0.75	-0.13	-541.83	1.44	1.15	0.56	-1.22	-1.07	0.14	0.6	-0.23	0.4	-0.31	0.35	148.49	-0.67	2.68	1.34	-0.1	-0.6	-4.89	-1.17	-0.81	0.65	-3.69	2.1	-0.11	-0.63	-3.11	-1.15	-0.83	0.66	-3.65	-1.43	-0.37	0.77	0.91	-8.68	-1.7	4.29	-2.54	-1.43	0	-6.56	0.46	-0.49	0.35	-11.37	-1.57
224	404.15	-0.65	2.65	-2.22	2.93	1.46	0.12	-0.84	0.32	-0.42	13.26	0.33	1.6	0.78	-0.52	4.29	-1.99	3.18	-2.7	-0.06	0.74	-0.31	0.41	0.72	7.41	0.86	1.13	-0.57	3.64	-0.27	-2.06	1.78	-2.84	2.65	1.43	1.17	1.08	0	0.51	0.76	-172.08	-0.13	-1.86	-1.17	-1.07	9.98	-2.13	3.6	-2.73
225	-0.95	2.01	1.25	-0.1	6.47	0.5	0.84	1.42	1.05	1.02	-0.11	10.19	0.48	-2.32	-1.28	0.12	-0.5	15.77	0.29	1.65	-1.94	0.21	-0.51	-0.78	21.74	1.79	1.27	0.15	-1.16	0.34	-4.45	-0.44	0.57	2.09	1.14	-0.22	5.48	1.43	0.46	-0.73	3.73	-2.14	-0.23	0.72	1.52	-1.54	-0.62	-0.91	4.51
226	-102.96	-0.28	-0.76	-0.9	-0.95	0.06	-0.48	-33.49	-1.25	-0.74	1.57	-0.3	3.86	-0.34	-1.9	1.78	-2.81	-0.21	0.69	-4.49	-0.32	-1.49	-1.11	-0.8	0.73	0.9	0.96	-18.06	-1.83	-1.29	8.36	1.78	1.28	0	9.09	-0.47	-0.82	-1.59	-1.06	-1.02	0.11	-9.99	1.64	1.21	1.09	-0.03	0.5	-45.07	1.77
227	0.74	-0.31	-4.32	1.5	-3.1	-1.45	5.27	-2.4	-1.41	-0.03	0.87	1.18	-1.59	0.27	0.7	0.86	-23.7	0.1	-2.18	0.38	-3.26	-1.36	-1.13	-1.06	19.28	1.88	-4.19	2.61	0	-3.23	-0.59	-0.88	-0.95	-1.3	1.18	0.85	1.06	-2.19	-1.29	-1.11	-1.05	-0.45	0.94	-3.11	-1.41	-1.16	0.04	10.18	1.42
228	1.09	0	-23.04	-1.47	-1.16	0.07	7.66	1.38	-3.69	-0.17	0.68	0.87	-0.14	-11.23	1.49	1.16	1.07	1.03	0.55	-0.95	3.08	-2.3	-1.36	6.24	0.04	1.7	1.16	-4.91	2.28	0.11	1.37	0.8	1.1	-0.47	-0.79	0.19	-14.16	-1.52	-1.18	7.91	1.74	1.27	-0.01	0.53	-27.21	-0.26	-1.7	-0.76	2.04
229	0.3	-31.95	-1.61	-1.21	7.8	-2.23	-0.04	0.77	0.91	-0.14	-0.59	-0.8	-0.9	0.05	-187.65	1.53	-3.52	-1.5	-0.16	-1.19	-1.06	0.15	5.87	1.34	-0.18	0.49	-12.35	-1.62	-0.3	-1.21	-1.06	5.61	-2.21	-1.36	0.02	-7.05	0.46	-0.49	0.35	-0.37	0.34	0.67	-0.17	-114.77	1.42	1.14	-0.08	-7.39	-1.38
230	8.2	1.72	1.26	-0.01	0.52	0.77	-0.13	-0.57	0.22	-0.39	801.4	1.69	-0.1	-0.61	-0.82	-0.91	60.36	-1.97	3.88	-2.66	3.18	1.52	0.01	-0.85	-0.95	-0.98	-0.99	37.42	-0.03	2.09	0.65	0.9	-5.22	-0.22	-1.57	2.04	1.27	0.42	-0.8	-1.27	0.61	0.85	-8.52	-1.68	4.26	0.05	-0.71	4.86	1.51
231	-1.44	0.26	-4.21	1.85	-3.15	-1.48	5.45	-2.4	-1.41	-0.02	0.87	0.95	0.98	-17.59	-1.84	-0.07	-1.29	-1.08	-0.82	-0.98	0.28	0.68	0.85	-34.15	1.95	-3.8	-1.57	-1.22	-1.1	-1.05	-0.03	0.98	0.99	1	1	-31.74	-0.03	0.66	-0.29	0.4	-21.32	-0.32	2.24	-0.34	3.26	-1.97	-1.28	-0.33	-0.91
232	-15.88	-0.33	0.57	2.22	-1.48	-0.63	-0.92	0.25	4.43	0.66	0.89	-0.2	-0.63	23.31	-1.86	0.07	3.67	-0.47	0.47	-6.29	-0.35	0.58	0.82	2.09	0.92	0.97	-6.41	2.14	-3.4	2.74	1.46	1.19	1.08	1.04	-49.84	0	-0.66	-0.85	-0.93	-2.04	-0.97	2.85	0.36	-0.63	4.56	1.48	0.34	-0.77	0.33
233	-1.39	6.39	-0.02	0.63	-7.07	1.95	1.29	1.12	0.23	-0.92	-0.97	0.14	7.5	0.6	1.36	1.07	1.03	-0.09	11.75	0.48	-2.35	-1.28	4.89	1.61	1.23	1.1	-0.01	0.51	-58.75	0.25	-2.28	-0.58	-1.25	0.46	0.79	-0.19	0.43	-0.3	-32.85	1.37	0.64	1.12	1.03	-0.17	0.46	0.74	-0.15	58.4	0.43
234	-0.33	-0.77	6.79	-2.03	-1.32	-0.18	-0.9	-0.96	-0.98	0.06	-19.73	1.57	-3.44	2.53	-0.04	3.28	-1.8	0.17	0.66	-0.24	-10.79	-1.34	3.52	0.2	-1.73	0.35	-0.46	0.34	-15.17	-1.59	-0.36	-1.2	2.35	1.32	0.39	1.13	1.04	1.02	-0.07	0.48	0.75	14.56	-0.86	-1.14	-1.03	0.22	-0.45	0.31	0.66
235	3.38	0.14	-1.66	-0.69	-0.92	-0.97	0.1	-13.31	1.61	-0.15	-0.64	-3.41	1.31	-3.02	-1.43	-0.27	1.28	0.8	0.96	-0.23	0.44	-0.31	29.49	-1.69	-0.34	-0.87	-1.23	0.65	0.87	0.94	0.97	0.99	-0.02	0.49	-234.4	-1.74	-1.25	7.77	1.75	-4.53	2.55	1.44	1.18	0.01	-1.08	0.34	0.72	-12.08	-1.7
236	0.56	-4.9	-0.35	0.6	0.83	0.92	-0.07	0.47	-0.27	-81.98	-1.36	3.38	1.47	1.18	-10.44	-1.81	0.01	-4.44	-1.35	0.16	0.63	-14.09	-0.23	-0.75	0.26	0.65	-24.43	-1.75	3.94	1.57	1.22	0.06	1.1	1.03	-6.39	2.17	1.35	1.15	1.07	-28.04	-1.93	-1.32	-1.14	-1.06	33.17	-2.06	0	-0.8	0.31
237	0.99	-11.45	-0.09	0.66	0.86	-12.89	2.01	1.32	-7.37	0.01	-2.33	1.92	-2.88	0.1	0.64	0.84	0.92	0.96	0.98	-181.25	0.01	-2.03	0.4	0.77	2	0.9	-0.41	-2.57	0.57	0.84	-7.7	-0.19	-0.75	5.57	-2.06	-1.32	6.83	-0.03	-2.3	-0.65	2.06	-0.29	3.41	-0.35	-1.93	-0.76	2.16	-2.36	-0.27
238	-0.13	0.66	1.85	0.86	1.11	0.96	-0.48	0.4	-0.36	-0.69	-0.85	-0.93	-8.31	-1.04	-0.96	1.65	-0.28	3.81	1.38	1.14	1.06	-0.03	0.5	-0.26	0.37	-208.07	-1.68	-0.32	0.74	-0.33	-0.7	0.19	17.42	-1.44	-0.58	-1.15	-0.91	1.88	-2.5	2.71	1.43	-0.03	0.53	0.78	0.89	-0.06	102.51	-1.54	3.51
239	-0.36	0.62	0.84	0.93	-24.22	2.01	0.07	-0.78	-0.91	-1.37	0.8	-0.36	-0.72	-0.87	0.09	0.55	-108.96	-0.23	0.59	2.21	0.83	0.95	0.98	-13.08	-0.09	1.94	-0.38	3.39	-1.98	-1.29	0.06	6.44	1.37	0.57	1.13	-2.33	-1.31	0.09	5.37	-0.49	-1.6	-1.11	4.36	1.54	1.2	-0.02	0.52	0.76	-0.13
240	-1.26	0.77	-3.22	-0.37	0.62	0.84	-0.15	14.96	0.45	-0.53	-2.34	1.5	-0.24	-0.68	-0.85	0.11	-31.25	-1.52	3.62	-2.5	-0.09	0.74	1.49	-1.52	0.26	-0.48	-4.05	0.66	1.4	1.08	-0.21	-4.33	-1.29	-0.65	-1.1	0.41	-0.42	8.85	-1.82	3.42	1.51	1.2	-10.84	2.19	-3.66	0	0.73	-0.3	-0.68
241	0.81	0.9	-242.49	-0.05	0.65	2.04	-0.66	3.14	1.38	0.4	1.15	0.9	1.04	-2.1	-1.27	5.45	0.1	1.64	1.15	-0.16	-4.92	1.57	1.18	1.08	1.04	0.52	-0.95	3.09	-2.3	-1.36	6.24	-2.33	0.01	3.44	-0.44	0.48	0.77	0.89	0.95	-71.87	-0.04	2.01	-0.39	3.34	-0.32	0.51	0.78	-16.75	-0.16
242	-25.83	0.1	1.97	-1.94	2.8	1.43	-0.04	0.53	5.99	-1.31	-1.1	0.11	-8.38	-0.49	2.3	0.53	-0.59	-0.83	-1.88	-1.06	3.42	-2.32	-0.17	0.72	1.52	0.89	-2.33	2.38	-2.85	-1.45	0.02	-0.54	0.27	17.62	-0.61	2.68	-0.28	-2.19	0.49	0.81	0.92	1.74	-0.87	-1.15	-0.95	0.46	-4.26	-0.4	2.03
243	0.97	-0.22	0.45	0.74	0.87	0.94	-0.04	-0.52	559.58	0.24	-0.59	-2.24	-0.82	0.45	-4.69	-1.46	4.26	1.58	1.22	1.1	0.11	1.05	-0.34	0.43	-10.48	-0.33	-1.58	1.94	-0.21	3.62	-0.37	-1.87	-0.77	-1.15	0.5	-0.41	7.67	0.36	-2.14	-1.24	0.13	0.61	4.92	-0.74	0.4	-0.39	-0.72	-0.86	-5.47
244	2.84	-2.11	-1.31	6.24	1.7	0.05	-0.82	3.79	-0.21	2.81	1.3	-4.46	-0.14	1.76	-0.36	-2.18	-0.75	-0.93	-1.18	-0.97	-1.02	1.81	1.21	-0.11	-5.67	1.58	-0.19	-3.2	1.66	1.2	1.08	1.04	0.5	1.02	0.98	1.01	-2.18	-1.28	-1.11	11.22	-0.04	-2.14	-0.66	0.54	-4.47	-1.46	-0.37	0.76	0.91
245	1.75	-0.1	0.53	4.17	-1.36	3.07	-2.48	-1.4	-1.16	0.01	-12.78	1.57	-3.37	0.1	2.54	-1.8	-0.45	-0.87	-1.23	1.48	1.14	-6.14	-1.66	-1.24	9.26	-0.01	-0.65	-0.85	0.13	-20.13	-1.52	3.66	1.52	0.14	1.2	-2.5	0.2	2.48	1.22	-0.18	0.48	0.75	-33.28	-0.15	0.62	2.09	-1.45	2.9	-0.14
246	-7.63	-0.22	-0.76	-1.63	-1.08	3.74	-2.3	3.13	-2.8	0.02	3.03	0.6	1.28	0.88	0.97	1.06	-0.71	-0.89	-1.4	-0.95	-1.04	-1.01	-1	-1	-1	-0.99	0.96	-3.05	2.31	-3.01	-1.48	5.71	1.69	1.26	0	-0.53	0.26	-0.38	0.31	0.66	0.83	-1130.73	0.09	-2.09	0.38	-3.3	-1.36	-1.14	-0.47
247	2.58	1.36	-0.07	0.52	6.01	0.77	0.93	-6.45	2.12	-3.4	-0.06	-0.75	0.29	0.68	4.71	-0.78	-0.92	7.1	-2.1	0.05	3.44	1.3	1.11	-8.7	0.06	2.17	1.21	0.66	-1.4	0.31	0.72	-0.21	-0.62	42.81	-1.83	0.07	3.73	0.6	0.88	0.95	1.31	-0.85	3.13	-0.22	2.96	-0.36	0.49	3.01	1.18
248	-1.33	1.94	1.25	-0.09	6.69	-1.67	3.28	-2.58	-0.09	-0.78	0.29	4.44	0.68	1.27	1.06	-0.2	-4.59	0.53	0.84	1.56	-0.74	3.18	1.4	1.15	-0.04	10.66	0.51	0.84	-0.22	-6.18	-0.64	-0.88	0.2	-0.44	-0.73	0.15	0.58	-189.02	-1.78	0.07	-4.23	0.42	-0.49	0.35	-0.37	-11.96	-0.69	-1.29	-1.06
249	0.18	-0.46	18.02	0.3	0.77	0.9	0.96	-0.06	-0.54	94	-0.23	-0.74	0.25	-9.84	-1.52	0.13	0.62	-0.24	-13.21	1.43	-0.21	4.48	-1.81	-1.25	0.06	-0.51	-7.46	-0.76	-1.22	1.78	1.21	1.09	-0.05	0.5	13.25	0.75	-2.69	0.25	-0.52	-0.78	18.37	-0.14	0.61	-6.14	0.24	-2.57	0.35	-0.49	-3.12
250	-1.02	-0.85	-0.99	-1	-1	0.06	0.55	-0.24	-52.19	-0.62	0.46	-0.37	-5.34	-1.26	3.56	0.22	1.49	-2.11	0.2	2.64	-1.71	-1.21	6.39	0.08	1.68	-2.08	-1.28	5.82	-0.06	-2.31	-1.23	0.16	-0.48	14.53	1.64	-3.91	2.53	0.06	-0.75	-0.9	-1.47	-0.96	2.64	-2.36	-1.36	0.04	6.07	-1.61	3.23
251	0	1.29	1.08	-5.7	-1.63	-1.23	9.3	0.02	-0.69	0.29	5.41	1.29	0.67	1.1	-0.42	0.42	-8.8	1.82	-3.41	2.63	-3.09	-0.03	-0.75	-1.5	-1.07	-1.03	-1.01	-0.9	-1.01	2.81	0.36	1.38	1.09	1.04	-0.08	0.49	0.75	-81.02	-1.85	3.91	-0.03	0.61	-7.93	-1.6	-1.21	8.55	-2.22	-1.37	-1.16
252	-1.75	-0.18	-0.84	0.3	0.68	-17.04	-0.2	-1.73	-1.15	4.68	-2.28	-1.37	6.64	-0.01	-2.33	0.42	-0.47	-0.76	17.15	1.76	-4.04	0.03	-2.67	-0.61	-0.89	5.45	-2.13	3.32	-0.04	-2.74	1.81	-0.18	0.51	-9.75	-1.6	-1.21	-1.09	-0.3	1.08	0.93	0.99	0.99	1	1.03	1	1	1	1	1
253	-0.39	3.11	0.48	1.35	-2	-1.26	-0.46	0.8	-0.34	-3.49	-0.71	-1.24	-1.05	-1.02	-1.01	21.19	0.04	-0.66	5.7	1.54	-4.31	2.47	0.05	-0.75	-0.9	-0.96	-0.98	44.54	-2.01	-1.33	0	-7.86	-0.53	2.35	-0.3	0.5	0.77	0.89	0.95	0.97	3.24	-0.98	-0.99	7.02	-0.11	0.6	0.82	-15.84	0.13
254	-42.77	-0.7	0.44	-5.27	1.9	1.27	-0.05	0.52	0.77	-0.13	-49.44	-0.57	0.48	2.54	-1.51	2.95	0.24	0.8	-4.81	2.11	0.2	-0.73	-0.89	9.78	-0.12	-2.05	0.43	1.9	0.78	1.15	1.03	0.94	1.01	-2.41	-1.32	0.09	5.25	1.34	1.12	-0.08	0.49	-25.74	-1.69	0.09	3.84	1.31	0.61	1.11	-0.41
255	-2.09	0.25	0.7	2.47	0.86	-2.57	-1.34	-1.13	-1.06	21.54	0.02	-0.67	-1.93	-0.86	-1.11	-1.02	4.62	-0.15	2.65	-0.38	0.48	-0.34	0.36	-27.1	1.72	1.23	-7.49	0.04	2.25	-0.42	0.46	3.21	-1.46	-0.63	-0.92	-0.97	9.88	0.11	1.74	-0.41	-2.03	-1.16	-0.77	-1.06	-1.02	-0.96	0.74	-0.36	-0.72
256	-0.04	0.49	0.75	-0.13	0.44	0.72	-0.14	1159.13	0.43	0.81	0.92	0.96	-0.05	0.48	-0.26	0.37	0.69	-0.16	-862	1.42	0.58	-1.53	0.31	-0.47	-0.76	21.71	0.16	1.78	0.73	0.93	-0.22	-5.19	-1.31	3.7	1.51	1.19	1.09	-0.01	0.51	-0.26	-0.63	-62.17	-0.82	2.8	0.4	-0.62	-1.84	-1.11	3.9
257	0.68	1.38	-0.56	-1.7	-1.11	-0.83	-1.04	-1.01	-1	-0.97	0.86	0.95	0.98	0.99	-33.44	2.02	-3.86	2.68	1.46	0	-0.54	-0.78	0.13	-0.44	-57.26	-0.72	-1.27	-0.91	-0.97	-0.99	0.09	0.56	0.79	-90.57	-0.12	0.63	2.09	-1.45	-1.14	0.11	-7.76	-0.49	-1.44	-1.09	4.62	1.56	1.21	1.09	-19.4
258	0.02	12.72	-0.49	-0.83	-1.55	-0.92	-0.98	0.17	-0.46	-8.2	-1.24	-1.08	7.55	-2.17	-1.36	7.06	0.01	1.74	0.7	1.17	1.04	0.92	1.02	1	0.99	1	-0.4	0.42	-9.47	0.3	-0.55	6.12	-0.26	2.59	-0.35	-0.75	0.22	-0.42	-12.29	-1.27	-0.72	-1.09	0.43	-4.16	-1.43	4.32	-2.42	3.23	-2.84
259	-2.16	-0.12	0.75	0.9	-0.14	-9.74	-1.37	3.6	-0.11	-0.66	-0.85	0.12	-23.46	-1.52	-0.45	0.72	-0.34	-3.82	1.5	-3.07	-1.44	-1.17	-1.08	0.01	-0.51	-0.76	0.13	0.56	-550.9	-1.78	-0.22	0.76	1.41	1.06	1.02	-0.1	0.48	-28.64	-0.28	-1.68	-0.76	-1.14	-1.03	0.19	4.9	1.31	0.63	1.11	1.03
260	-1.48	-1.03	3.38	1.45	1.17	1.08	-0.01	0.51	-0.26	0.38	-228.38	-0.31	0.56	-0.33	0.38	-21.62	-1.63	-0.33	0.74	0.9	-9.13	0.12	2.06	-1.9	-1.25	-1.1	12.61	0.04	1.83	-2.04	-1.28	-1.11	12.21	-2.14	-1.36	-0.03	0.88	-0.32	-0.7	0.2	-0.42	-0.71	126	0.15	-0.62	0.31	5.81	-1.46	0.22
261	0.2	0.8	-0.28	7.31	1.49	1.17	1.08	-17.06	-0.03	0.67	0.86	0.94	-28.35	-1.87	0.02	-0.56	0.27	-20.75	0.36	0.78	0.91	0.96	0.98	-0.03	-64.32	1.5	0.51	1.17	0.9	-0.55	-1.87	0.58	0.84	0.93	-17.72	2.02	1.33	-7.53	0.01	2.29	1.23	1.09	1.04	1.02	1.01	-81.11	2.02	-3.94	2.67
262	0.97	0.99	-0.23	-4.38	0.54	0.84	-0.2	0.44	0.73	0.87	0.93	0.97	-0.02	574.71	-0.49	2.49	1.3	-0.12	0.5	-15.49	-1.65	-0.29	0.75	0.91	0.96	0.98	-40.61	-0.03	0.66	-5.83	-1.55	-1.2	-1.09	18.06	-2.1	-1.35	7.57	1.77	1.28	1.12	1.06	-36.86	2.06	-3.89	-1.59	5.38	1.69	-4.91	0
263	-0.75	0.47	0.78	-11.84	-1.71	-1.25	-1.11	17.03	0.01	1.88	-0.4	-2.04	0.53	0.82	-0.19	11.49	-1.67	-0.39	0.71	-3.93	-0.34	-0.81	5.3	-0.19	2.6	1.28	-4.52	2.35	-3.25	-0.04	0.73	0.89	-10.75	-0.14	0.64	0.85	1.97	0.93	-2.69	-0.39	0.63	0.85	1.8	-0.79	3.1	1.39	-0.09	-0.59	-0.81
264	0.78	-33.32	-0.13	0.63	-5.72	-0.31	2.01	1.22	-0.13	6.18	-0.41	-1.71	-1.13	-1.05	9.57	1.75	-4.34	-1.62	-0.02	0.83	-3.71	2.19	0.21	-0.72	-1.52	-1.08	0.23	-0.46	0.31	-25.13	-0.36	0.55	2.29	0.81	0.94	-5.94	-0.19	0.64	-5.12	-0.32	0.61	-5.01	-1.5	4.34	1.59	1.22	1.1	1.05	1.02
265	0	-0.73	0.3	-7.96	-1.51	-0.41	-0.89	-1.18	-1.03	0.24	-5.91	0.37	-2.67	2.06	-2.94	0.08	-0.57	-0.81	-0.91	43.1	-1.98	-1.32	-0.06	1.16	-0.35	-2.67	-1.21	0.2	0.65	-14.7	1.89	0.2	-0.75	-1.43	1.55	-2.76	0.14	-3.1	-1.31	4.3	-2.38	-1.39	0.02	-6.73	-1.4	3.79	-2.44	-0.1	1.49
266	-0.43	1.94	-0.32	-0.73	-2.27	-0.88	-0.96	-1.1	-0.98	0.4	2.51	-1.58	2.94	-2.57	0.06	-3.24	1.81	1.24	-0.07	7.31	-1.65	0.16	-0.51	10.75	-1.84	3.49	0.1	1.52	-0.39	-2.17	-0.76	-0.93	5.66	-0.15	2.54	-0.38	-1.96	-1.16	4.21	0.19	0.77	1.54	1.07	1.03	1.01	0.91	1.01	1	1
267	1.22	-0.18	-0.64	-0.83	0.11	34.5	0.56	0.85	-6.47	-1.61	4.37	0.06	1.6	-0.39	0.45	-7.89	1.85	1.27	1.11	-14.43	2.12	-3.73	2.72	1.46	0	1.19	1.06	-0.15	0.47	-0.29	0.37	35.4	0.69	0.9	-0.19	0.45	-22.48	1.76	1.25	1.11	-0.02	0.51	0.76	-0.13	0.44	139.88	0.72	0.91	-0.18
268	2.58	-2.46	-1.38	6.01	-0.03	0.62	2.42	0.83	0.95	1.13	0.98	0.99	1	1.02	1	1	-0.15	-6.47	0.53	1.54	-1.77	-1.21	-0.52	0.8	0.93	0.97	0.98	1.28	-0.94	0.34	0.72	-13.39	0.17	1.93	-0.44	-0.79	8.55	-2.01	-1.31	7.14	-2.29	-1.39	0	7.02	1.4	1.14	1.06	1.03	-0.02
269	3.49	-1.81	3.06	0.16	-0.69	0.32	4.57	0.69	-2.44	2.27	0.27	1.34	1.09	-0.16	6.9	-0.4	2.65	-0.32	-0.74	-2.09	-1.1	3.54	1.47	1.18	1.08	-0.01	-20.41	1.53	-0.17	-0.65	12.21	-1.9	0.07	3.55	0.61	0.88	0.95	-0.1	-12.82	1.51	-0.18	0.5	0.77	-0.15	-26.52	-1.41	3.49	1.49	-0.04
270	-3.29	2.62	-0.04	0.58	0.81	-21.89	1.95	0.12	1.31	0.82	-0.56	-0.83	-0.92	-0.96	-0.98	91.59	1.96	1.32	-8.07	-1.78	-1.28	9.13	-2.25	3.6	-2.77	0	0.6	-9.39	-1.62	-0.27	0.76	-0.33	-0.7	16.97	-1.91	3.64	0.06	-1.62	0.37	0.75	-0.21	13.9	0.42	0.81	0.92	-0.11	0.47	0.74	-0.14
271	1.02	-6.55	-0.15	0.65	-5.18	-1.52	4.35	1.59	1.22	0.08	1.1	1.03	1.01	-13.65	2.08	-3.68	-1.57	5.44	1.69	0	0.56	4.9	-0.71	2.9	-2.21	-1.33	6.21	-2.32	-1.39	0.01	-0.54	-0.78	48.47	0.13	-0.63	5.77	-0.24	2.6	0.55	0.87	-5.28	-0.23	-1.57	2.04	-2.68	-0.2	0.7	-0.32	7.67
272	-0.19	-1.47	2.15	1.29	0.41	-0.8	-1.28	0.61	-0.39	6.66	0.38	0.81	-0.24	-5.77	1.5	-3.18	2.52	-3.04	2.87	-3.01	-1.5	5.95	-2.4	0	0.77	-4.24	-0.3	0.62	1.91	-1.5	-1.15	6.35	-0.08	2.44	1.25	-4.48	-0.15	0.67	-4.92	-0.31	0.61	-4.99	-0.33	-1.5	2	-0.21	0.51	-0.31	-0.67
273	-0.58	-0.85	0.19	-10.84	1.67	0.39	0.87	0.95	-0.12	-9.65	-1.38	-0.58	-0.92	-0.97	9.37	-2.09	0.04	-3.75	0.43	1.75	-0.51	-1.76	-0.82	-1.12	-0.95	0.49	-4.11	-1.43	-1.16	-0.4	0.87	-3.3	-0.34	0.63	-0.33	-0.69	-0.85	47.61	-1.95	-1.31	0.01	-0.53	-0.77	-7.94	-0.89	-1.11	0.57	1.72	-0.57
274	2.72	-0.05	3.15	0.58	0.88	0.95	-0.1	0.47	-0.28	-39.91	0.63	1.38	1.07	-4.44	-1.54	-0.2	-1.2	-1.06	5.78	1.63	-4.55	2.5	-3.27	-0.01	0.74	-4.6	2.09	-0.09	-0.62	10.53	0.25	1.65	0.76	1.14	0.94	-2	2.47	1.37	1.15	1.07	-23.82	-0.01	0.67	0.86	-0.13	-13.43	-0.58	-1.39	1.83
275	-1.9	0.52	-3.27	-0.43	-1.38	2.02	1.26	-5.7	2.3	0.06	0.79	-4.25	-1.49	0.08	0.59	-14.89	1.86	-3.58	-0.08	0.71	-4.7	2.07	-0.09	3.68	0.55	0.86	-5.65	-1.58	0.06	4.44	1.33	-3.89	0.11	-2.74	1.9	0.39	1.26	0.86	-0.54	-1.89	1.59	-2.84	-0.24	-0.8	-1.42	1.47	-2.78	2.55	0.15
276	0.26	0.79	-5.27	0.19	0.71	0.87	2.08	1.05	0.94	1.02	0.99	1	-0.21	-0.64	-0.83	-0.92	0.05	0.53	0.76	0.88	87.86	-0.94	0.35	2.94	1.22	-0.2	5.29	0.47	0.84	0.93	-0.11	-13	-1.4	-0.57	0.69	0.88	-0.16	0.45	-30.14	-0.29	-1.67	-1.14	-0.77	-1.05	-1.02	-0.96	-1.01	-1	0.55
277	-0.27	92.25	0.37	0.79	0.91	-14.27	2.03	1.33	1.14	1.06	0	-0.51	-30.01	1.26	-3.22	-0.25	1.75	-2.25	2.7	0.17	-0.71	0.32	-7.61	-0.4	-1.51	-1.11	4.67	1.57	1.21	1.09	-0.01	0.51	0.76	-0.13	-136.79	-1.43	-0.56	0.69	-0.35	-3.81	-1.24	-1.09	8.12	-2.16	3.52	1.55	1.21	-11.06	0
278	0.42	-0.35	0.35	-36.46	-1.64	3.74	-0.07	-0.64	0.26	8.06	0.65	1.32	-1.82	-0.52	-0.88	-1.22	0.68	1.46	-0.58	-0.84	-0.93	-0.97	-1.64	1.07	-0.32	-0.71	0.2	-0.42	-0.71	106.33	-0.15	0.62	-0.31	-5.9	-1.29	-0.68	-1.1	-1.03	-0.94	0.74	0.91	-0.16	0.45	0.73	0.87	-0.07	-0.54	-140.54	-1.23
279	-0.33	2.29	0.56	0.88	-5.12	-1.56	4.51	-2.47	0.02	3.26	1.3	-0.16	0.49	0.76	-0.14	0.44	-107.81	-0.29	2.27	1.26	-0.13	5.92	1.42	0.49	-0.72	0.34	-0.4	14.08	1.6	1.21	-8.07	-1.75	-0.05	0.81	0.93	1.3	0.97	-0.39	0.42	0.73	0.87	4.67	0.94	0.98	1.06	-0.77	-0.92	0.16	-0.45
280	-1.71	0.39	-3.53	-0.46	0.58	-0.35	-4.78	-1.26	3.62	-0.13	2.81	0.57	-0.55	0.36	0.71	0.86	0.93	-0.04	0.48	-317.47	-1.74	-1.25	7.76	-2.25	0.01	-0.58	10.64	0.27	-0.6	5.37	0.32	1.52	-0.44	-2	-0.78	0.48	2.24	-1.56	0.23	0.68	0.85	0.93	-52.88	-0.05	0.65	2.02	0.85	0.96	0.98
281	-52.12	-0.08	0.64	2.05	-1.44	0.26	0.69	0.86	0.93	-53.89	-0.05	0.65	2.02	0.85	1.11	-0.54	3.74	-2.04	-1.3	-1.12	-1.06	-1.03	53.98	1.96	1.32	0.01	-0.89	-1.14	-0.96	-1.03	0.53	0.81	-9.62	-1.69	4.2	1.59	-5.13	-1.67	-1.25	-1.11	19.81	-2.11	3.81	-2.71	3.17	1.52	-5.84	-1.71	0
282	-38.27	-1.83	3.96	-2.6	0.01	-0.59	-0.81	22.48	1.8	-0.04	0.55	4.29	-1.34	-0.7	-1.11	-1.03	-1.01	-1.01	-0.94	1.08	1.03	-6.77	2.16	-0.04	3.65	1.33	0.56	1.12	0.92	-1.84	-1.22	5.58	-0.08	0.6	-7.06	-0.29	-1.57	-1.12	0.17	-0.47	0.3	15.8	-1.39	0.22	-4.54	0.37	-2.77	-0.51	-1.32
283	-0.59	0.48	2.55	0.78	0.93	0.97	1.17	0.99	-2.73	-0.37	-1.36	2.1	1.28	1.11	-0.04	-11.72	-1.42	-0.54	0.7	-3.78	2.12	-3.12	-0.1	-1.49	-1.12	5.15	0.16	-1.82	2.17	-0.17	3.46	-1.86	-1.25	6.51	1.7	-4.61	0.01	2.53	0.63	-0.53	-0.81	11.28	0.17	-0.63	5.44	0.31	0.79	-0.25	-5.53
284	-0.97	-0.99	-1.06	1.16	-0.32	-2.87	-1.22	-1.08	8.53	1.74	-4.4	-1.62	0.01	-0.55	-0.79	-5.17	1.15	0.85	0.97	-4.33	-1.52	-1.19	-0.24	0.89	-0.33	-3.31	0.56	1.55	-1.73	2.74	1.41	0.24	-0.82	3.58	-2.19	-1.34	-1.14	-1.06	0.01	0.51	-0.25	0.38	0.69	-0.16	-0.58	-0.79	0.11	6073.08	0.55
285	-1.26	-0.79	1.69	-0.29	3.74	-0.35	0.51	0.78	-0.16	-16.18	1.46	0.56	1.15	0.91	0.98	-0.22	0.45	-16.46	-0.31	-1.64	1.93	-0.21	-0.68	-0.85	-0.93	48.05	0.05	-2.01	-1.21	-1.08	-1.04	-1.02	-0.65	-1.01	2.92	-2.35	-1.37	-1.15	12.54	1.84	1.29	-8.66	2.26	1.39	0	-0.88	3.49	-0.21	0.54
286	1.78	1.2	1.08	-0.05	-0.55	37.53	-1.8	-0.23	-1.26	-0.84	-1.07	0.47	-4.01	1.98	0.29	1.29	-0.4	-2.26	-0.76	0.48	0.78	0.9	0.95	2.27	0.98	0.99	-6.83	-1.66	-0.15	0.79	-3.8	-1.46	4.65	1.61	1.23	-9.93	-1.81	4.43	1.63	0	1.24	0.84	0.96	-4.63	0.16	0.69	-0.25	11.9	0.41
287	-1.07	2.61	-2.41	-1.37	-0.21	-0.89	-0.96	0.14	8.37	-0.53	0.47	2.7	-1.5	0.24	-4.18	0.36	-0.5	-0.78	-0.9	34.39	0.08	0.7	-0.28	0.41	-0.32	40.83	1.63	0.35	0.87	1.21	-1.51	2.72	0.27	0.81	0.92	-0.12	13.73	-0.43	-0.8	6.72	-2.05	3.4	-2.71	-1.45	-0.04	0.86	1.2	-1.58	2.69
288	1.68	1.13	0.8	0.97	0.99	-0.12	-0.58	-8.87	1.26	1.08	1.04	1.02	-0.03	-30.46	-0.52	0.5	0.79	-13.28	0.15	1.97	-1.91	2.8	-2.7	2.95	-2.92	2.99	-0.01	0.6	3.01	0.82	-2.54	-0.43	1.82	0.62	0.9	-0.24	7.27	-1.74	0.14	-0.52	10.72	0.3	1.62	-1.95	-1.26	-0.45	1.27	-0.33	4.26
289	1.39	0	-0.54	-7.09	-1.21	-1.07	-1.03	15.81	1.84	-4.21	2.6	1.44	0	-0.54	-6.47	1.3	0.72	-1.6	0.3	0.71	-0.22	0.42	0.71	15.23	-0.84	-0.95	0.16	-9.24	-0.46	0.53	2.29	1.15	-0.22	0.46	0.75	-0.15	-31.48	1.45	-0.19	4.51	-0.38	-1.8	0.5	-0.43	6.9	0.36	0.8	-5.76	0.18
290	-1.83	2.64	1.39	0.24	0.89	0.96	0.98	-0.06	-0.54	59.05	-0.23	-0.74	-0.89	-0.95	-1.79	0.92	0.97	-0.15	0.46	-0.29	-23.68	1.38	-3.31	-0.21	0.67	-0.32	-4.66	-0.69	-0.9	6.15	-0.15	2.51	1.27	1.1	-0.06	0.5	0.75	-70.87	1.89	0.13	1.29	-0.38	4.02	-1.93	0.13	0.64	-0.24	0.4	0.71
291	-18.25	2.04	-0.02	0.57	-0.27	-0.65	-0.83	0.09	-0.46	-133.11	-0.73	0.42	0.75	-0.18	0.43	0.72	0.86	-0.07	274.16	-1.54	0.15	3.53	0.64	-0.5	4.84	-0.28	-1.96	0.48	-3.29	-0.44	1.97	0.59	-1.86	-1.21	0.12	0.6	-0.24	0.4	-65.75	1.71	-0.1	4.26	-0.41	-1.76	-1.14	-1.05	-0.79	-0.98	0.3
292	-0.05	0.56	0.79	-25.78	-0.13	0.63	2.06	-1.45	-0.65	-0.92	4.44	-0.17	-0.69	7.56	0.25	0.77	-5.65	-0.26	0.62	0.84	-0.15	-12.11	-1.38	0.19	-0.49	-4.74	0.67	1.37	-0.55	3.5	1.4	-4.54	2.4	1.4	1.16	1.08	1.04	0	0.5	-159.64	-1.74	-0.25	0.75	0.9	0.96	1.41	-0.89	-1.12	0.59
293	-0.34	-0.74	-2.13	0.74	-0.39	0.4	0.72	0.86	0.93	0.97	0.98	0.99	-1122.35	0.01	-2.01	0.4	-3.33	0.32	2	1.17	1.06	-9.29	-0.08	-0.72	0.28	-9.03	1.74	1.24	1.1	-14.62	0.02	2.12	-0.41	0.46	0.76	0.89	0.94	-80.21	1.98	1.33	-7.87	-1.77	0	4.57	0.56	1.35	1.08	-0.19	0.46
294	1.52	-0.31	3.89	1.39	1.14	-0.05	9.94	0.5	1.45	-0.49	-0.8	8.98	-2.01	-1.32	7.17	1.74	-0.01	-4.61	-1.35	3.92	-0.1	2.74	-1.9	-1.26	-1.11	-0.39	-1.05	-0.96	-0.99	4.45	1.53	-4.67	-0.06	0.7	-4.94	-0.3	0.61	-4.99	-1.5	4.34	1.59	-5	-0.02	0.71	0.88	0.94	-25.06	-0.07	-1.87
295	2.11	0.93	0.98	1.06	0.99	1	-0.17	0.46	0.74	-0.15	-48.47	0.57	-0.47	-2.59	-1.18	0.22	0.66	3.79	-0.75	-1.28	1.7	-0.25	-0.69	0.22	10.27	-1.45	3.27	1.47	1.18	0.2	-1.12	0.34	-4.56	1.88	1.27	1.11	0.33	0.96	0.98	1.05	1.01	1	-0.12	-8.06	1.53	-3.26	-1.47	5.24	1.66
296	-0.97	2.5	-2.39	0.11	0.64	-0.25	0.4	-0.31	-0.66	-0.83	364.4	0.09	-0.64	-0.85	-2.08	1.21	1.07	1.03	1.01	0.82	1.01	-2.88	2.35	-2.97	-0.09	-1.47	2.21	-2.62	-1.4	-1.16	11.79	-2.16	0.01	0.58	-0.27	-11.09	1.42	-0.21	-0.66	-0.84	-0.92	-0.96	-0.98	-0.99	491.97	1.99	-4	0	1.6
297	-0.83	11.27	-2	3.58	1.55	1.21	-0.01	0.52	10.99	0.77	0.92	-0.18	-0.62	-0.82	-0.91	118.54	-0.05	-0.68	6.1	1.56	0.28	-0.77	-0.91	0.15	8.88	-1.51	-1.16	7.09	-2.22	0.02	-3.6	-1.32	0.16	-0.49	-0.76	0.14	-0.44	106.58	-1.73	0.1	3.69	0.61	1.3	0.88	0.97	-0.2	7.31	0.45	-2.24
298	1.62	1.16	0.65	1.07	-2.5	2.43	0.21	-0.7	4.33	-0.23	0.55	-6.9	-0.32	0.59	-5.18	1.99	-3.26	-0.1	-0.76	0.29	-0.41	-7.73	-1.26	3.45	1.47	-5.04	2.42	0.04	-0.76	4.26	-0.21	-0.71	-2.12	1.36	-0.27	0.47	-0.32	0.36	-0.33	-39.18	-1.33	-0.67	0.67	1.55	0.87	1.09	-0.52	-0.81	-1.88
299	-1.36	2.51	0.34	-0.66	-1.71	0.62	1.53	1.09	1.03	1.02	-19.37	2.06	-3.77	-1.58	-1.22	-0.01	-0.92	-1.1	1.62	1.17	-5.91	2.25	1.37	1.15	-0.01	-13.79	-0.52	-1.44	1.85	-2.68	-0.23	-1.4	2.18	-2.6	-1.4	0.04	-6.19	0.45	1.66	-1.79	-1.22	0.09	6	0.58	0.87	0.94	0.97	1.36	-0.92
300	0.24	0.65	0.83	0.92	0.96	0.98	-0.01	392.92	0.49	1.5	-1.84	-0.5	-1.23	-1.06	-0.88	-0.98	-0.99	-1	18.12	0.06	-0.66	-0.86	0.14	13.25	-0.55	2.65	0.47	-0.59	-0.83	-1.9	-0.92	2.65	-0.23	-0.7	-0.86	-0.94	-0.97	-0.98	172.85	1.98	1.33	0.01	-1.14	0.35	-0.44	-0.74	-0.87	-0.94	0.04
301	1.14	1.03	-4.98	2.22	-3.29	-0.06	-1.52	-1.13	-1.05	11.06	-2.12	-1.35	7.32	1.75	1.27	0	0.53	-0.26	-0.63	-27.75	1.2	-3.17	-1.44	0.06	-0.52	0.28	15.76	0.65	-2.57	-0.46	-0.85	-1.32	-0.94	2.41	-0.23	-2.39	-1.21	4.16	0.18	1.54	1.12	1.05	-0.07	-0.56	35.12	-1.81	3.69	-2.61	0.02
302	-0.01	0.83	-3.74	2.19	0.21	0.82	1.34	1.05	0.93	0.99	1	1	-19.14	0.05	0.67	0.86	0.93	2.05	1.03	1.01	-7.28	0.1	-2.41	-0.6	2.03	0.55	-1.83	0.3	0.72	2.37	-0.74	-1.31	-1.06	4.28	1.53	1.2	1.09	1.04	1.02	0	0.5	-237.63	-1.74	3.76	0.08	1.55	-2.16	-1.3	-0.39
303	0.74	1.34	1.06	0.9	-1.46	-1.13	-0.69	-0.96	3.65	-2.26	0.08	-3.48	0.41	0.78	-7.63	-0.21	-0.76	0.26	0.66	-0.2	0.41	34.53	-0.7	2.73	1.34	1.13	-10.2	2.16	-3.62	0.01	2.74	1.27	1.1	-0.07	10.39	0.49	-2.35	-1.28	0.12	0.6	4.91	1.17	-3.38	-1.46	-1.18	10.25	0.03	-0.68	-0.87
304	2.18	0.14	1.35	-2.3	-1.32	-1.13	-1.06	-1.03	46.82	-0.01	0.66	-6.12	-0.29	0.61	0.84	-0.15	0.45	0.73	-97.78	1.87	-3.82	2.63	-3.17	-1.52	-0.01	0.85	0.95	-8.45	0.11	-2.37	0.38	-3.18	-1.35	4.49	-2.38	0.03	-3.41	1.78	0.42	0.87	-0.27	-4.38	1.53	0.56	1.16	0.91	0.98	1.04	1.01
305	4.63	0.63	1.31	-0.5	0.41	-7.37	0.3	-2.56	-0.54	-1.29	0.46	-3.76	2	-3.11	-1.48	-1.19	11.2	-2.18	-0.01	-0.79	-1.37	1.53	1.15	-0.11	-6.13	-0.59	-0.87	-0.95	-1.35	-1.02	-1.01	0.13	-0.47	-9.55	1.32	-0.24	-3.19	0.52	0.83	-0.2	-0.62	-7.56	-0.82	-1.17	-1.04	-0.94	-1.01	2.38	-2.43
306	7.91	1.4	1.14	-0.07	0.5	0.76	0.88	0.94	0.97	-0.02	-536.3	-1.49	0.17	3.49	-1.64	-1.2	6.61	0.08	1.69	-2.07	0.19	2.71	1.24	1.09	-0.08	0.49	0.75	-0.14	0.44	0.72	-0.14	0.43	0.71	-4183.49	-1.86	-1.29	7.86	1.76	1.27	1.12	0.02	-0.95	3.17	1.42	1.16	0.33	1.07	1.02	1.01
307	-1737.01	1.91	-3.9	-0.03	1.62	0.72	-0.56	-0.82	10.29	-2.01	-0.14	0.76	-4.06	0.22	2.13	-0.47	-1.8	-1.13	-1.05	-1.02	0.04	-20.77	1.56	-3.43	-0.16	0.69	-0.31	8.06	0.4	-2.2	-1.25	4.92	-2.32	-0.09	-0.79	-1.38	-1.06	0.24	-0.45	13.65	-1.8	-1.26	7.33	-2.26	-0.03	-0.79	-1.38	-1.06	-0.92
308	-0.68	-0.89	-0.95	-1.32	0.86	1.15	-1.66	-1.18	0.11	0.59	0.8	5.89	0.9	0.97	-0.16	-6.76	1.53	0.54	-1.56	-0.68	-0.92	4.7	-2.18	-1.34	-0.17	0.85	0.95	-0.14	0.46	0.74	10.57	0.87	1.13	-1.72	2.62	0.26	1.39	0.81	1.1	0.95	-0.51	0.4	4.03	0.73	-2.46	2.28	1.34	1.14	-0.02
309	-0.63	-1.48	-1.09	-1.03	-0.87	1.2	-0.32	4.48	-0.34	2.77	-2.04	-1.29	-0.33	1.24	-0.33	4.3	1.41	1.15	-0.05	-0.55	0.24	-0.39	-46.28	-1.3	3.33	-2.43	3.07	1.49	1.19	1.09	1.04	0	-0.51	139.61	0.25	-2.24	-0.58	-0.89	5.14	-2.14	0.07	-3.63	1.78	-3.08	-1.46	0.04	-0.53	-0.78	-0.89
310	2.06	0.26	1.31	-0.4	3.92	-0.31	2.82	-0.34	0.5	3.05	1.18	-0.23	-3.66	0.53	0.83	1.59	0.93	-2.54	2.36	-2.9	-1.46	-0.11	0.84	0.94	1.23	-1.26	0.3	-4.41	-1.41	-1.15	8.83	-0.04	0.63	0.84	-0.14	0.45	-0.29	0.36	-0.32	0.34	0.67	-0.17	0.42	-6507.12	1.71	1.24	1.1	1.05	-0.01
311	-2.22	0.53	1.66	0.83	0.95	0.98	-0.09	14.37	1.49	-3.68	-0.15	-0.77	4.93	-2.09	-1.32	-0.2	1.2	-0.34	-2.65	-1.21	3.94	0.2	-1.78	-1.18	-0.66	0.75	0.91	-0.16	-8.34	-1.36	3.62	-2.43	-1.4	-1.16	0.01	-0.52	38.69	-0.25	-0.75	-1.78	-1.09	3.67	-2.31	-1.37	0.03	6.4	1.38	-0.17	-3.78
312	-3.87	-1.59	0	5.39	-1.65	-1.2	6.86	-2.24	0.02	3.46	1.31	1.11	-0.07	0.49	0.75	0.88	0.94	0.97	-0.02	-586.87	-1.49	3.49	-0.1	-2.5	-1.24	-1.09	-0.65	-1.04	-1.01	-1.01	13.56	1.81	1.28	-0.01	0.53	0.77	-0.13	0.44	0.72	0.86	-1022.32	1.93	-3.93	2.64	0.01	1.45	1.11	0.77	-0.75
313	-0.1	0.46	-101.13	1.74	1.24	-7.67	-0.04	1.81	0.68	-0.55	0.37	4.3	-1.46	0.22	0.67	3.1	1.13	0.85	-0.65	-1.56	-1.09	4.08	1.52	1.19	-9.81	-1.8	4.42	1.63	1.24	0.01	-1.11	0.34	-4.56	-0.43	0.57	2.09	0.82	1.14	0.95	-2.08	-1.26	5.41	-0.07	0.6	-7.13	-0.29	2.05	-2.16	-0.34
314	-0.56	-1.89	-1.13	-1.05	8.75	-2.14	3.54	0.03	1.55	-0.38	3.68	-0.32	2.86	1.32	-4.53	2.37	1.39	-0.01	6.76	1.4	0.53	0.91	-0.27	-4.06	-0.67	-0.9	6.03	0.2	1.61	0.76	-0.54	-0.81	10.48	-0.15	-0.7	-0.87	15.39	1.78	-4.12	-1.6	5.2	1.67	1.25	0	-0.53	0.26	-0.38	-0.69	-49.44
315	0.34	0.82	0.93	-0.12	14.07	-0.43	2.55	1.3	0.51	0.92	1.11	1.02	0.97	1	1.01	1	1	1	1	1	1	1	-0.37	0.42	0.73	0.87	-54.49	1.95	-3.86	-1.58	-1.22	-0.03	0.91	-3.31	-0.32	1.83	-0.33	3.52	-1.95	-1.28	-0.33	-1.11	-0.91	0.57	-0.38	-0.72	0.18	18.59	-0.57
316	0.53	-0.71	0.35	0.71	0.86	3.75	0.93	1.06	-0.58	3.67	-0.27	0.53	0.79	-0.15	0.44	0.72	0.86	-291.99	-0.07	0.64	-5.91	-1.55	-0.3	-1.2	0.38	2.41	-0.55	0.43	-6.33	1.87	-3.32	2.65	-3.07	2.91	1.48	1.19	1.09	0.02	1.04	1.01	0.96	1.01	-2.54	-1.34	-1.13	-0.39	-0.95	0.31	-0.43
317	0.85	0.93	-15.85	0.08	-0.63	0.3	6.28	1.29	-3.58	2.41	-0.06	-0.61	-3.11	0.71	1.34	1.06	-0.21	0.46	0.74	-35.5	1.9	-3.76	-1.56	5.33	-2.45	-0.01	0.77	-0.3	7.11	0.41	0.82	1.49	-1.39	2.82	1.4	1.16	-0.03	-10.89	0.49	-2.63	2.14	-2.93	-1.46	-0.13	-1.18	-1.05	5.95	1.63	-0.04
318	-4.06	-1.56	-0.12	-0.86	-1.21	0.63	-3.45	-0.39	1.93	-0.32	3.46	0.48	1.37	-0.46	-0.79	0.19	-0.43	32	0.3	-0.57	-2.24	-1.14	-0.82	0.67	1.51	1.08	1.03	0.88	-1.21	-1.07	-0.83	0.78	0.92	0.96	1.29	1.01	0.98	-0.62	0.38	-6.85	-0.38	0.57	2.14	0.82	-0.45	0.39	0.72	-23.49	-0.17
319	0.16	0.6	8.64	-1.24	-0.77	1.61	-0.29	3.82	1.38	0.47	0.91	-0.28	6.21	-0.35	-1.79	1.81	-0.22	0.5	-9.31	0.27	1.85	1.16	1.06	1.03	1.01	-0.02	-40.86	-1.47	-1.16	0.07	-0.5	-0.76	56.17	-1.9	3.81	-2.64	-1.44	-0.03	-1.18	2.59	-0.19	-0.68	-0.86	0.11	0.57	-0.23	110.09	1.6	-0.13
320	1.31	0.06	1.13	-2.67	2.43	0.2	1.38	-0.4	0.44	-8.28	-0.34	0.58	-5.25	-0.33	0.6	0.83	-0.15	-12.08	1.48	-0.19	-3.31	-1.26	3.94	1.53	1.2	0.18	-1.13	-0.89	1.72	-2.55	-1.37	-0.28	0.81	-3.56	-0.33	0.62	0.84	-0.15	-11.38	-1.38	-1.13	-1.06	16.03	-0.03	-0.67	-2.09	1.41	1.13	-6.48
321	-4.7	2.03	1.31	-0.04	-6.7	-1.38	3.75	0.17	1.52	0.77	1.12	-0.48	-2.03	-0.79	-1.15	1.89	0.51	-0.63	4.19	1.46	0.35	1.17	-0.38	-0.75	0.2	-0.42	37.32	-0.29	2.34	-0.34	3.21	0.48	0.85	-5.38	2.11	1.33	1.14	-0.01	-0.53	-13.76	1.27	-3.19	-1.44	-0.25	0.8	0.93	-8.55	-0.15	-0.74
322	0.24	0.75	-0.25	-0.65	-6.11	0.78	-2.9	-0.39	0.62	0.84	-0.16	0.45	-0.29	-0.65	-0.83	0.09	-0.46	0.27	0.64	-5395.77	-1.82	-1.27	7.82	1.76	-0.01	4.6	-0.45	2.8	-2.09	-1.3	-1.12	12.78	-0.02	0.64	-0.29	-6.47	1.46	0.59	0.91	-4.29	-1.51	4.64	-2.45	-1.41	0.01	0.54	6.6	0.78	0.93
323	3.54	-2.56	-0.08	-0.78	0.29	4.41	-0.57	-1.51	0.53	-3.44	2.06	1.31	1.13	-0.02	0.51	-0.26	67.35	0.38	1.61	-1.88	0.22	0.68	-0.23	0.41	0.71	-86.71	-1.83	3.89	-0.03	0.6	-0.28	-0.66	34.6	-1.86	-0.18	-0.83	-0.94	9.47	-2.07	0.04	3.55	-0.45	-0.8	0.21	-10.99	-0.43	-1.51	1.9	-2.69
324	-79.16	-0.05	0.65	0.85	0.93	2.02	-0.91	3.03	1.4	1.15	-0.04	-10.2	-1.42	-0.54	0.7	0.89	-9.02	2.05	0.13	-0.76	-1.43	-1.07	-1.02	0.1	-10.68	1.63	1.2	1.09	-0.03	-14.79	1.54	1.17	0.5	-0.83	-1.22	-0.94	-0.98	5.53	1.6	-4.53	-1.62	5.03	0.01	-0.71	5	0.3	-1.96	-0.61	-0.9
325	6.88	-0.11	0.6	-6.74	1.95	-0.09	-0.62	11.06	-1.9	-1.29	0.03	0.55	-22.66	-1.7	0.08	-4.39	-1.37	4.02	0.15	-0.68	0.31	-0.4	17.94	1.62	0.33	1.21	1.06	-5.58	-1.61	-1.23	-0.16	-0.92	0.32	-0.42	0.33	0.67	-59.24	-1.8	0.06	3.88	1.32	1.11	1.05	1.02	0.59	-1.04	2.94	0.33	-1.79
326	-0.89	-2.19	0.87	1.14	-1.67	-0.59	-0.9	-0.96	-0.98	-1.19	1.1	1.03	-0.14	0.47	-22.1	-1.67	0.09	0.61	3.85	-1.31	-1.1	-1.04	14.36	-2.09	-1.35	0.01	0.54	7.46	-1.29	-1.09	0.11	7.01	1.36	1.13	1.05	1.03	-33.62	2.04	1.34	0.02	-1.15	0.35	-4.43	-1.42	-1.15	8.88	-0.04	0.63	0.84
327	2.65	-3.07	-1.5	-1.2	11.72	-2.18	0	-1.37	2.36	-2.57	2.85	1.46	1.18	1.08	0.09	1.04	-2.88	-1.39	-0.34	0.79	-3.6	-1.44	-0.33	0.78	-3.66	-0.33	1.89	-0.33	-0.74	9.19	-1.98	3.5	1.53	0.07	1.21	-0.36	-0.74	11.01	-1.96	0.06	-3.9	-1.34	4.07	-2.4	0.04	0.61	-9.96	0.23	-2.43
328	-0.73	-0.89	-0.95	-0.98	44.74	1.93	1.31	0	0.53	-24.5	-1.7	0.08	3.87	1.31	1.11	0.6	-1.2	0.32	0.72	-11.65	-1.69	4.09	1.58	0.06	-1.25	-0.83	1.78	-2.5	-0.28	-1.37	2.17	-2.59	-1.4	5.79	1.68	0.04	-1.27	0.36	0.73	2.49	-0.75	3.04	-2.21	-0.24	0.71	-4.23	-0.32	0.61	1.93
329	0.67	-0.77	0.35	0.71	-15.52	-1.73	0.06	4.03	1.32	1.12	0.59	-1.2	-1.06	-0.84	-0.98	3.62	0.28	-0.64	4.76	0.33	-1.98	-0.6	-0.9	4.99	-2.15	-1.34	6.72	0.03	-1.77	-1.17	-1.07	-1.03	21.73	-2.06	0.01	-3.86	1.73	1.22	1.09	1.04	-0.02	-27.87	1.52	-3.43	0.1	-2.85	-1.29	0.15	-5.49
330	0.59	-3.68	0.26	2.07	0.73	1.18	0.92	0.98	-5.11	2.19	0.15	1.35	-0.38	-0.75	-2.29	1.29	-0.28	0.46	0.75	-0.16	-25.16	1.45	0.57	0.91	1.15	-0.66	-1.49	-1.08	-0.87	0.69	0.88	0.95	0.98	1.47	0.99	-0.35	-2.89	1.57	1.17	1.07	1.03	1.02	-0.01	-56.17	1.51	-3.46	-1.5	-1.19	10.53
331	-2.83	0.01	3.03	1.28	1.1	1.05	1.02	1.01	-75.91	2.02	1.34	-7.89	0	-1.77	-1.17	-0.7	-1.07	-1.02	-1.01	-0.95	-1	-1	0.62	1.6	1.1	-0.22	5.81	-1.76	-1.24	-0.38	-0.92	-1.1	0.63	1.58	-0.58	-0.84	-0.93	18.27	-0.08	-2.02	-1.2	0.16	-0.48	-5.93	0.68	1.35	0.89	0.97	0.99
332	-0.08	0.59	0.82	2.71	1.08	-0.29	-3.29	-0.69	-0.91	-0.96	-0.98	-1.24	-1.01	-0.99	1.63	-2.61	-0.28	-0.81	-1.38	-1.05	0.24	-0.45	-5.71	-1.23	-1.08	-1.03	-1.02	33.02	-2.04	3.86	-2.69	3.18	0	-0.74	4.56	1.5	0.3	-0.78	-0.92	8.77	1.7	1.25	0.15	-0.88	-0.96	-1.15	0.79	0.92	0.97
333	3.73	-0.11	2.78	-1.9	2.96	-2.68	2.99	0.04	0.76	0.9	-0.13	13.57	-0.42	2.54	1.3	1.11	-0.05	-10.01	-1.41	-0.55	1.48	-0.31	3.93	-1.9	3.12	0.14	1.48	-0.4	-0.76	0.2	-0.43	-13.98	-1.27	-0.72	1.56	-0.3	-0.71	-0.87	-2.55	-1.06	-0.94	-0.99	-1	-1.02	-1	-1	-1	-1	-1
334	-2.53	2.11	-2.91	0.08	2.75	1.26	1.1	-0.07	-0.56	0.24	-0.39	0.31	0.66	106.99	0.83	-2.82	2.28	1.35	1.14	-0.02	0.51	-38.15	-0.26	-1.71	0.45	-3.44	0.3	-2.9	2	-2.98	-1.46	5.57	-0.02	-2.39	-1.24	-1.09	0.07	9.44	1.4	0.56	-0.7	3.76	0.35	1.44	1.1	0.81	1.04	1.01	1
335	0.95	-0.48	0.4	0.73	-21.06	-1.76	3.99	0.05	1.58	1.14	-0.15	-5.06	1.57	0.52	1.18	1.05	1.02	0.9	1.01	-0.37	4.7	-0.32	0.52	2.74	1.17	0.79	1.06	1.02	-5.58	0.13	-0.59	6.91	-1.94	-0.24	-0.84	-0.94	0.13	0.58	-34.46	-1.74	-0.23	-1.25	2.37	1.32	-0.08	6.19	1.41	0.51	-1.45
336	5.35	-0.03	0.62	0.83	0.92	0.96	-75.5	0.03	1.99	0.67	0.91	0.96	-11.64	-0.1	-0.72	-0.88	-1.77	-0.94	0.38	-4.8	0.32	0.75	-0.23	0.42	-25.8	-1.65	-1.22	-0.31	1.18	0.86	0.97	-0.23	6.61	0.45	-0.55	0.35	0.7	5.13	-0.8	0.39	-5.36	0.32	0.75	1.87	-1.35	0.27	0.7	-11.53	1.93
337	0.96	0.98	-14.62	-0.08	-0.71	0.28	-0.41	-9.34	1.36	0.67	1.12	1.03	0.93	1.01	1	-0.17	7.9	0.46	0.83	1.47	-0.71	-1.38	1.66	1.19	-0.1	7.15	1.43	-3.84	-1.53	-1.2	10.25	-0.01	0.64	-6.62	-0.28	0.61	2.02	-1.49	-1.15	0.1	-0.49	-0.75	-7.65	-0.88	2.81	-0.23	-2.3	0.48	1.76
338	1	1.01	1	1	-0.17	0.46	0.74	0.87	-0.07	0.47	-324.97	0.27	-0.58	5.75	1.53	0.32	1.19	1.05	-5.69	2.2	1.36	1.15	-0.01	0.51	0.76	-97.08	0.12	1.89	-0.43	0.45	0.75	-17.9	-0.17	0.62	-5.58	1.99	-3.3	-1.51	-0.09	0.83	-3.63	-0.32	0.62	-0.33	-4.77	1.47	-3.12	2.52	-3.03
339	-4.1	0.07	-0.59	0.29	-0.39	28.22	1.64	1.22	-0.04	8.52	-0.45	-1.62	0.5	-0.43	0.36	0.7	-0.17	48.85	1.57	-0.14	4.47	-1.77	3.16	-0.09	0.58	0.81	2.94	0.91	0.97	1.08	-0.76	3.29	-2.19	-1.33	-1.14	-0.23	1.1	-0.34	4.63	1.43	-4.19	0.08	-2.67	0.4	1.89	-0.52	-0.82	8.28	1.66
340	1.02	1.01	1	-14.53	0.06	2.07	-1.94	0.19	-3.66	1.85	0.38	-0.69	0.34	-7.18	1.8	-3.34	-0.12	-1.5	-1.12	-1.05	-0.77	0.86	-0.35	0.41	0.72	-0.16	-29.44	1.44	-3.37	0.12	2.49	1.23	1.09	-0.07	-9.18	-0.56	0.5	-5.2	-0.36	0.59	-5.02	-0.34	-1.5	-0.8	-1.11	2	-2.54	-0.24	-1.38
341	0.53	0.82	-8.63	-1.67	-1.24	8.67	1.78	-4.49	2.56	1.44	1.18	-13.09	2.16	-3.72	2.74	1.46	0	1.19	-0.35	-0.73	11.22	-0.17	0.59	2.36	1.14	-3.7	2.33	1.37	-0.03	-0.55	0.25	-0.39	-32.61	-1.3	3.34	1.47	0.23	-0.81	0.33	-6.21	-0.41	2.15	-2.2	2.82	-0.08	-0.63	-2.79	1.35	0.7
342	0.57	-3.34	-0.41	0.6	1.94	-0.62	3.19	-2.13	3.03	-0.06	-0.63	8.73	0.26	0.77	-0.25	-5.74	1.49	-0.21	4.32	-0.37	2.8	1.32	-0.12	0.5	-14.82	-0.29	-0.77	-1.64	-1.07	0.25	3.7	-0.54	0.45	0.76	-0.17	-15.03	0.57	-2.66	2.17	0.29	-0.7	-0.88	0.15	0.59	-0.22	0.4	56.46	-1.31	3.29
343	0.96	-0.03	-90.93	-1.48	0.17	0.64	-0.23	-0.63	51.76	-1.83	-0.19	0.76	-0.32	6.77	1.49	-0.12	-0.62	-0.82	31.29	-1.94	-1.31	-1.13	15.45	-2.13	3.75	0	-1.58	0.38	-0.45	0.34	8.05	-1.4	-1.13	7.04	0.09	0.73	-0.28	-5.38	0.58	1.49	1.09	1.03	0.85	1.02	-2.66	0.21	-0.53	7.89	-1.89
344	-1.42	-1.1	0.17	0.62	-0.22	28.01	-0.38	2.45	0.53	0.87	0.95	-0.11	0.47	0.74	-0.14	-88.71	-1.42	3.45	-2.47	0.05	3.09	0.61	1.28	-1.93	0.23	-3.59	-1.36	4.27	-0.09	2.66	-1.9	-1.26	-0.4	0.82	0.93	1.25	0.97	0.99	1.02	1	-0.27	5.64	-1.8	-1.25	-0.35	0.84	-0.33	-3.43	-1.24
345	-2.36	1.85	0.44	0.87	-4.48	0.18	2.16	0.7	1.2	-0.49	3.78	0.41	1.41	-0.45	0.43	0.74	-0.17	26.31	0.43	-2.37	2.16	-0.14	-2.87	-0.65	0.51	-4.71	-0.37	0.59	0.83	-0.16	-11.95	1.48	0.55	-0.68	-1.54	0.6	0.85	0.93	0.97	0.98	-0.02	0.49	-234.08	1.75	0.25	-1.42	2.45	-0.18	-0.67
346	1.06	1.02	-0.2	-0.64	18.69	0.22	-2.12	-1.23	4.8	-2.32	-0.09	0.75	-0.31	7.14	-1.79	-1.25	0.05	-0.51	0.27	-0.38	-0.69	-0.85	433.49	-0.08	2.08	0.64	-0.55	0.37	-0.37	17.22	1.61	1.21	1.09	-16.31	2.11	-0.01	3.79	-1.73	0.17	0.65	0.84	-0.11	31.35	0.45	0.82	-6.33	0.17	0.7	-7.1
347	-0.86	-1.19	1.57	-2.69	-0.27	-1.39	0.41	-0.44	8.08	1.55	1.19	-0.04	9.08	-0.45	0.5	2.63	1.17	-3.75	0.14	-2.79	-0.57	-0.88	-1.29	1.4	-2.78	-0.28	-1.4	-0.81	1.93	-0.27	3.53	-0.35	0.5	-6.71	-0.34	2.08	0.59	1.23	-0.46	0.42	0.74	-0.17	27.32	-1.62	-1.2	-1.09	15.26	0.03	-0.67
348	7.5	1.28	-0.22	4.88	-0.37	-1.8	-1.14	0.19	4.35	-0.52	0.46	-6.01	0.29	-2.62	2.03	-0.15	-2.93	-0.65	2.21	0.51	-1.83	-1.2	-0.6	-0.94	-1.08	1.55	-0.28	3.95	-0.35	0.51	2.83	1.18	1.06	1.03	-0.05	0.49	0.75	-124.52	-0.13	-0.71	6.09	-0.21	-0.71	7.13	0.25	1.6	-0.43	0.44	-7.53
349	-0.17	-0.87	3.71	0.3	0.8	-0.26	8.1	-0.36	2.58	0.52	-0.58	4.55	1.47	1.17	-0.04	0.51	-28.01	1.79	0.25	1.26	0.85	-1.85	-0.56	1.76	0.61	1.19	1.05	-0.18	0.46	-0.3	0.36	30.93	0.69	1.31	0.9	1.06	0.97	1.01	0.99	-0.5	0.4	4.02	0.73	-2.46	0.26	-0.51	7.77	-0.27	0.55
350	0.76	-0.14	0.44	0.72	0.86	0.93	-1202.59	1.97	-0.01	0.57	4.03	-1.34	0.25	0.68	3.06	1.13	-3.43	-0.26	-0.79	0.27	5.03	1.29	-0.2	-3.67	0.52	-2.91	0.29	-0.51	7.25	-1.89	-1.28	-0.27	-0.91	-1.12	1.58	-2.67	-0.27	-0.81	-1.39	-1.05	0.24	3.85	0.67	-0.48	-0.78	12.13	-1.97	3.59	1.55
351	-1.01	-1	-1	-1	-1	-1	-1	-1	0.48	0.79	-10.2	1.99	-0.06	-3.54	-0.6	2.22	0.52	0.87	0.95	0.98	-0.05	0.48	0.74	0.87	0.94	26.2	0.97	-2.96	0.21	2.32	1.21	0.69	-0.71	-1.43	-0.89	0.46	-4.41	-0.4	-0.82	-1.44	-0.93	2.44	1.32	-0.09	6.02	-0.42	-0.8	7.1	-2.04
352	0.81	-3.5	-0.34	0.62	0.84	-0.15	0.45	-37.81	-0.29	0.58	-5.61	-1.52	-1.19	-0.33	1.16	1.05	-0.14	8.08	-0.41	-1.68	1.81	0.49	1.23	1.06	0.88	-1.37	0.3	-0.46	0.33	-0.36	-17.92	-0.69	2.63	-2.24	-0.26	1.58	1.15	1.06	-0.06	0.49	-35.84	-0.27	0.58	-5.62	-0.32	-0.79	5.57	0.25	1.56
353	-7.04	2.21	0.07	0.79	1.37	0.92	1.06	1.01	1.01	-10.37	-0.09	0.66	1.92	-0.65	-0.87	7.8	-2.07	0.05	-3.75	-0.56	-1.33	0.48	-0.42	-3.66	-0.74	-0.92	-0.97	0.09	-0.47	0.28	0.64	0.82	-427.13	1.91	-3.9	2.64	1.45	1.18	0.02	-1.09	-0.93	1.71	1.19	1.08	1.04	-0.02	0.5	0.75	0.88
354	0.3	-0.61	0.33	-9.01	0.33	1.77	1.14	-0.18	-0.63	16.4	-0.2	2.32	0.59	-1.98	-0.56	-1.23	0.45	-3.86	-0.42	-0.83	5.44	1.57	1.21	0.24	-0.88	-1.15	1.62	-0.27	-0.7	0.22	-0.41	-0.71	-0.86	-0.93	-0.96	821.33	-1.98	3.98	0.01	0.73	1.6	1.08	1.03	1.01	-18.07	-1.86	0.02	-0.56	-0.79
355	0.65	1.15	-2.17	-0.44	1.74	1.18	1.07	1.03	0.64	-0.93	0.34	-5.25	-0.42	2.12	1.24	1.1	1.04	1.02	-0.01	-0.51	0.25	-0.38	-221.64	1.31	-0.23	-3.31	-1.26	-1.09	8.47	1.74	1.26	-8.9	-0.01	-0.7	0.29	-8.99	-1.52	-1.18	8.19	-2.21	3.54	0.02	1.55	0.74	1.13	-2.05	-1.26	-0.47	-1.11
356	9.01	1.78	1.28	0	0.53	9	-1.29	-1.09	0.11	-0.48	0.28	0.65	0.82	-226.44	0.09	-2.1	0.38	-3.3	1.99	1.29	-0.06	7.06	0.51	-0.52	0.36	0.7	0.86	-0.09	-54.44	1.47	1.16	-7.39	-1.72	-0.08	0.81	-3.82	-0.32	1.89	-2.23	0.16	-3.42	-1.34	-0.53	0.73	1.41	-1.59	0.26	0.69	-10.62
357	0.56	-32.14	-0.24	-0.75	-1.72	1.4	0.69	0.93	1.12	0.97	-2.37	-0.43	-0.85	0.25	4.87	1.29	-0.2	0.48	-12.4	-1.62	-0.31	0.75	0.9	1.4	-1.25	0.3	2.86	0.7	0.91	-0.2	0.44	0.73	-48.03	1.89	0.14	0.83	-4.07	0.2	0.7	0.87	-17.5	-1.8	-0.12	0.79	0.92	-0.14	0.46	-0.29	-30.12
358	0.36	-1848.44	-1.68	-1.23	0.05	-0.51	23.69	1.69	1.23	0.27	-1.17	-0.86	-1.05	0.46	-4.09	1.97	1.29	1.12	0.3	1.05	1.02	1.01	-13.97	-1.81	-0.07	-1.28	0.37	2.42	1.19	1.07	-8.72	-1.74	-0.09	1.31	0.8	0.95	-0.23	0.44	6.85	-0.67	0.43	-0.38	-5.54	-0.71	-0.91	6.29	1.62	1.22	-0.02
359	0.3	-17.94	-1.58	0.12	3.77	1.3	1.11	1.05	1.02	-0.02	0.5	0.75	37.01	-0.87	0.38	-5.14	0.32	0.76	-0.23	0.42	0.72	-62.09	-1.82	3.9	1.57	1.22	-0.01	0.52	0.77	-74.28	0.12	1.9	1.18	1.07	1.03	-20.54	-1.88	0.01	4.16	-0.45	0.48	-0.35	-6.24	-0.69	-0.9	-0.96	0.09	-0.47	0.28
360	-0.01	0.52	0.76	0.88	12.83	0.94	1.06	0.98	0.99	1.01	-0.73	-0.9	8.11	1.68	-4.31	2.53	1.43	0.03	-1.19	2.61	0.35	-0.65	-1.75	-1.1	3.91	1.5	-0.06	-4.83	-1.34	3.86	-0.11	2.75	-1.9	-1.26	-0.39	-0.92	-1.11	1.57	-0.27	3.93	1.39	1.14	-0.06	0.5	0.76	-0.13	85.34	0.44	0.81
361	-1.4	0.32	2.58	0.72	-2.27	-1.28	0.11	-0.5	16.36	-0.26	2.38	0.57	-1.96	-1.23	0.12	5.23	-1.59	0.19	3.18	1.26	-3.97	2.37	1.39	1.16	-0.01	0.52	-39.36	-0.26	0.59	0.82	2.21	-0.81	-1.22	-1.04	0.22	0.65	-16.6	-1.71	3.99	-0.04	-2.56	1.84	-0.18	0.51	3.79	-1.39	0.25	3.05	-1.63
362	-0.02	-0.52	-22.2	-1.23	-1.08	7.33	-0.08	0.61	-6.74	-0.29	0.6	0.83	-0.15	16.46	-1.63	0.14	-4.28	-1.38	4.08	1.55	1.21	1.09	0.14	-1.06	2.87	-0.2	-0.69	8.47	1.63	1.22	-0.03	0.52	-0.26	-26.2	0.62	-0.46	5.45	1.49	1.18	0.37	0.94	-0.31	-0.7	14.55	-1.92	-1.29	-1.12	14.98	-2.13
363	8.88	1.53	-0.12	4.7	1.38	-0.15	-4.01	-0.63	2.3	-0.28	-0.72	-2.27	1.32	1.1	1.04	1.02	0.73	1.01	0.99	1	1	1	1	1	-0.21	-0.64	18.05	-1.88	-1.28	0.03	-0.52	-0.77	53.44	0.13	0.71	-6.03	0.21	0.71	-7.14	-1.6	0.07	4.24	-0.47	0.47	2.84	-0.62	-0.86	-1.48	-0.94
364	0.87	-0.07	-0.53	-411.23	-1.23	-1.08	-0.77	0.8	1.25	0.93	0.98	1.05	0.99	-2.47	-0.41	0.63	-0.34	-4.43	-0.7	-1.26	0.52	-3.65	2.04	-0.12	-3.1	0.47	0.81	1.71	-1.32	-0.74	1.67	1.18	0.62	-1.31	0.32	0.72	-11.13	-1.68	-0.21	-1.24	2.4	-2.51	-1.39	-1.16	-0.2	0.91	0.97	1.11	-1.27
365	-2.55	-1.32	0.1	-5.86	0.42	0.79	0.91	0.96	0.98	-68.82	-1.95	4.03	0	-2.65	-1.26	4.31	1.56	-4.86	0.03	2.46	1.24	1.09	1.04	-19.37	-1.87	4.18	1.61	1.23	0.01	1.1	1.03	1.01	-0.07	0.49	-0.27	0.37	-0.32	0.34	-0.33	-0.66	-627.22	1.17	-3.17	2.39	1.38	-0.03	-6.23	1.61	-3.23
366	-72.5	-1.78	3.84	0.07	-0.71	4.77	1.51	1.19	1.08	0.3	1.04	1.01	-0.15	-6.63	1.54	1.17	-6.98	0.06	2.23	1.22	1.08	-9.55	0.06	2.15	-1.92	-1.26	0.08	0.58	6.11	-0.74	0.41	0.74	-0.18	-13.76	1.46	-3.31	-1.47	5.19	-0.03	2.5	-1.89	2.92	1.44	-0.04	5.9	-1.66	-0.45	0.69	-3.95
367	-0.66	0.39	-6.23	0.31	0.76	0.89	0.95	-0.05	0.48	0.74	0.87	-534.56	-1.93	-0.07	1.35	-2.41	-0.36	-0.84	-0.93	0.12	-13.53	1.62	-0.15	-0.64	0.24	11.95	-1.44	-1.14	-1.06	-0.59	1.11	0.9	-0.6	0.38	0.72	-0.18	-18.04	1.45	-0.2	0.49	-11.16	1.83	-0.1	4.03	0.54	1.36	0.86	-2.04	-1.25
368	1.04	-3.64	-1.47	-1.18	0.03	-0.51	0.26	30.43	0.64	1.36	-0.52	-0.82	-0.92	-1.8	0.88	1.14	0.96	-2.2	-1.28	0.1	0.59	0.8	5.33	-0.87	2.95	0.37	-1.83	-1.2	0.13	-6.43	-0.49	-0.84	-0.93	13.3	-2.04	3.65	-0.02	2.76	-1.84	-1.24	0.07	-0.51	0.28	-34.22	-0.37	2.32	0.55	1.27	0.88
369	0.37	-0.38	-0.7	-0.86	0.08	-0.46	0.27	0.64	0.82	0.91	0.95	0.98	-23273.4	0.01	0.67	0.86	1.99	1.06	0.93	-0.63	-1.59	0.58	-3.33	2.1	-3.06	0.06	-0.58	-0.81	19.9	-0.12	0.61	0.83	0.92	2.23	-0.91	3.02	1.4	1.15	1.07	1.03	1.02	0.35	-1.02	-0.98	-1.01	0.45	-0.41	-0.73	21.35
370	1.22	1.09	1.04	-21.61	-1.89	-0.03	1.32	-0.36	4.03	1.41	1.15	-0.05	-0.55	-9.02	1.27	0.74	1.09	-2.24	0.23	-0.51	8.31	-1.87	0.1	3.42	0.62	1.29	-0.49	0.42	-7.49	-0.36	0.57	-0.34	-0.69	24.17	-0.17	-0.72	-0.88	14.68	-2.01	-1.32	7.44	1.75	0	-4.59	-0.56	-0.87	-1.35	-1.04	3.7
371	0.96	0.99	-0.22	-0.65	17.69	-1.88	0.07	0.6	3.63	0.82	0.94	-0.18	-6.35	1.52	0.54	-1.56	-0.68	0.6	1.78	1.11	0.84	1.04	-2.34	-0.42	-0.85	-1.31	-1.04	-1.02	-0.94	-0.99	3.46	0.29	1.45	0.8	1.11	-2.02	2.53	-0.12	3.23	1.32	0.55	1.12	1.03	1.01	-0.08	-12.32	-1.41	-0.56	0.7
372	-1.36	5.6	-0.04	0.61	-0.29	-0.66	31.37	-0.18	-0.72	-0.88	14.56	1.78	-4.14	-0.04	-0.73	-0.89	0.13	-0.46	37.28	-0.28	2.33	1.26	1.1	0.57	-0.86	-0.95	7.67	0.15	-0.65	-1.91	-0.85	-0.96	5.91	1.61	-4.48	-0.05	1.68	-2.17	-1.3	0.07	5.76	0.58	-2.34	0.29	2.24	0.72	-0.5	4.57	1.46
373	-0.68	7.1	0.26	1.59	1.13	-4.76	0.12	2.27	-0.44	3.19	0.46	0.84	-5.31	0.18	-2.59	0.37	1.97	0.76	0.93	0.97	-12.21	-1.78	-1.27	8.55	1.78	0.01	-1.29	0.36	-4.09	-0.44	0.57	0.82	-0.16	0.44	15.94	-0.7	-0.9	6.84	-0.14	0.59	0.82	2.46	1.08	0.92	0.98	-4.21	-0.24	-0.78	-1.51
374	1.32	-4.04	0.1	0.66	2.39	0.85	-0.43	-0.76	-2.52	0.77	-3.04	-0.38	1.86	-0.33	-2.27	-1.19	-0.73	1.45	1.13	1.05	-12.56	-1.81	4.27	0.02	-1.64	-0.72	-1.15	-1.04	0.19	-0.46	0.3	-30.64	-0.36	2.31	0.55	-1.92	0.3	2.34	1.2	0.72	-0.7	3.59	1.43	0.36	-0.77	-0.91	-0.96	18.67	0.07
375	0.16	0.68	-7.83	-1.61	4.19	-0.05	-0.64	7.82	-1.95	0.08	-3.87	-0.54	0.53	2.17	0.81	-2.36	0.25	2.34	-1.73	0.21	-3.89	-0.5	-0.85	5.6	1.58	1.21	-0.03	-0.54	-9.11	-0.78	2.68	-2.27	-0.25	-0.82	-0.93	-1.34	-1.03	3.41	-2.31	0.08	0.62	-0.26	16.1	-0.37	0.53	-0.34	10.8	-0.33	-0.77
376	-1.09	2.56	0.37	-1.76	-0.64	1.84	0.58	-0.6	4.22	1.46	0.36	1.17	1.05	-0.16	-5.73	-1.33	3.71	-0.12	0.58	0.81	-0.14	23.6	1.53	-3.65	-1.52	5.15	0.03	1.66	0.72	-0.55	4.23	-0.27	2.76	-2	-1.28	0.06	-0.51	19.49	-0.25	2.35	-0.35	3.21	1.35	1.13	1.06	1.03	1.01	-0.01	-0.51
377	-1.8	4.41	1.63	-5.16	0	-0.63	-0.83	-2.48	0.83	0.94	0.98	1.18	-1.14	-0.88	-1.04	0.45	-4.14	-1.43	-1.16	0.05	-0.5	-0.76	0.13	-0.44	-0.72	522.22	-0.14	0.62	0.84	-0.14	-13.88	1.48	-0.19	4.43	-1.8	3.16	-2.64	-0.08	-1.43	0.38	2.25	-1.64	2.89	0.22	-1.67	0.35	2.27	1.18	0.74
378	1.64	0.59	-1.7	-1.18	5.5	-2.27	3.35	0.04	1.53	-0.38	-2.21	-0.75	0.49	-4.6	1.96	1.29	-0.05	7.27	0.52	1.42	-0.49	3.58	-2.03	-0.29	-1.3	2.25	-0.21	3.36	-0.37	-0.77	7.74	-2.01	-1.31	-1.13	14.32	-2.14	3.73	-2.73	0	0.76	-4.39	-0.3	0.62	0.84	-11.74	0.13	-0.61	6.32	1.55
379	-54.17	0.04	1.99	0.68	-0.54	4.41	1.46	1.17	-0.04	-0.55	-9.1	-1.21	0.25	-0.46	-4.89	-1.22	0.23	0.67	-0.22	20.55	-0.39	-0.79	6.59	-0.18	0.58	0.81	0.91	-33.91	-0.07	-1.88	2	1.27	-5.95	-0.08	-0.73	-0.89	0.13	-0.46	-0.73	-15.5	1.15	-0.29	-3.11	-0.7	0.48	2.32	-1.54	-0.59	1.63
380	1.18	-7.2	0.06	-2.37	0.4	0.77	1.94	-1.32	-0.74	-0.94	-0.98	-0.99	-1.1	0.91	0.97	-0.15	0.46	-24.04	-0.29	2.22	0.58	1.25	0.89	0.97	-0.21	0.45	7.15	0.74	0.91	1.24	-1.34	-1.1	0.12	6.34	0.59	-2.38	-0.49	0.6	0.84	-10.76	2.01	-3.57	0.03	2.69	1.26	-0.16	-4.27	-0.63	-0.88
381	0.75	0.89	1.68	0.95	-2.7	-0.38	-1.36	0.43	-3.76	-0.43	-0.83	0.24	-8.24	-1.49	3.89	-0.08	0.59	0.82	-0.14	-18.09	-0.58	-1.4	0.51	1.83	-0.56	0.42	0.74	-0.18	0.43	0.72	22.92	-1.15	0.29	-4.82	-1.43	0.13	4.13	0.62	-0.5	-2.3	0.6	0.85	-7.76	-1.66	4.3	-2.52	0.01	-0.58	9.78
382	1	-3.62	2.28	1.36	-6.4	-0.03	1.76	1.17	-4.93	-1.59	-1.22	9.58	1.8	-4.44	0	-2.58	1.86	-0.18	3.77	-1.84	-1.25	6.58	1.7	1.26	0.06	-0.9	-0.96	-1.13	-0.98	-1	-1.01	0.75	0.91	-0.16	0.45	10.62	0.73	0.91	-0.18	9.04	0.45	0.82	-0.23	-6.03	1.5	-0.2	0.49	0.76	4.31
383	0.06	-0.55	11.21	-1.86	3.51	-0.05	-2.64	0.44	1.82	-1.72	0.23	-0.5	9.44	0.31	0.78	0.91	0.96	0.98	0.99	-0.01	-117.45	-1.49	-1.16	7.52	-2.21	0.02	-0.57	-3.61	0.7	-2.95	2.2	-2.99	-0.11	0.71	0.88	0.95	-0.07	-22.87	1.5	-3.4	0.11	2.51	-0.45	0.46	0.76	-16.55	-1.75	4.05	1.58
384	4.32	1.41	1.15	1.07	1.03	-0.01	37.69	-1.53	-0.49	-1.17	0.41	0.76	0.89	-23.24	-1.84	4.07	1.59	1.23	0	-0.53	-0.77	-10.5	1.14	-3.09	2.38	-0.08	-3.02	-0.63	0.52	-4.73	1.97	-3.22	-0.11	0.71	0.88	0.95	0.97	0.99	0.99	-0.01	0.5	200.66	-1.25	0.25	-0.46	11.24	-0.28	-0.75	6.72
385	-0.03	0.64	-0.29	-0.67	-0.84	-6.34	-0.92	-1.08	-1.02	4.39	1.53	-0.06	-4.69	1.64	1.2	-6.79	-0.08	-0.72	0.28	5.33	-1.48	3.15	0.21	0.79	0.91	0.96	-0.06	0.48	26.7	-1.28	-0.73	0.65	1.58	1.09	1.03	1.02	-18.81	-0.05	0.66	-5.67	-1.54	4.31	1.59	-5.03	-0.02	-0.72	0.29	5.03	-0.58
386	0.66	-4.73	-1.5	0.09	-5.05	-0.52	0.53	-0.36	9.47	1.55	0.37	-1.42	0.33	-3.99	-0.46	0.57	-0.35	9	0.38	0.8	0.92	-13.39	0.1	-2.25	0.38	-3.23	-1.36	4.48	-2.39	0.03	-0.57	-0.8	23.21	-1.95	-1.31	-0.12	0.87	0.95	-0.14	0.46	0.74	-63.18	1.88	-3.81	2.63	1.44	1.18	1.08	0
387	0.42	-64.27	-1.69	3.75	-2.56	-1.43	-0.06	-1.17	2.59	1.36	-5.27	0.05	2.36	-0.43	0.46	0.76	-0.17	-16.97	-1.39	-1.13	-0.59	0.83	-3.33	-0.34	0.62	1.86	0.85	0.95	0.98	-0.09	0.48	0.74	-0.14	-96.07	-0.57	2.56	1.31	-4.86	-0.11	0.68	-4.98	-1.51	-1.19	-0.31	-1.08	-0.93	-0.99	4.5	1.54
388	1.17	-0.35	-2.64	0.55	0.83	-7.73	-0.19	-1.65	2.01	-2.71	0.1	2.74	1.25	-0.17	-4.18	-1.3	-1.11	-0.63	-0.96	-1.05	1.58	0.63	1.16	1.04	0.91	0.99	-3.76	-1.48	4.79	0.07	0.73	-5.05	2.07	-3.27	0.05	-0.59	0.28	8.33	-0.6	2.75	0.45	1.34	-2.05	2.61	0.22	1.4	-2.19	0.2	-3.41
389	-0.41	-3.77	-1.22	3.65	-2.37	3.12	0.06	0.76	-0.29	7.62	-1.77	-0.35	-1.24	2.29	1.31	0.4	-0.8	-1.29	0.61	1.6	0.85	-2.24	2.39	0.25	0.82	-0.28	7.28	-0.36	-1.76	1.82	-0.22	-2.77	-0.68	2.23	-0.28	-0.72	8.93	-1.97	-0.19	1.44	0.75	-1.81	2.46	-2.7	-1.43	-1.17	11.89	-2.17	-1.37
390	1.26	1.1	-10.62	-1.79	4.34	1.62	0	5.19	-0.45	-1.66	-1.12	-1.05	-1.02	19.86	0.04	0.69	-0.28	9.5	-1.74	0.13	-4.11	1.78	-3.13	-0.16	-1.47	-1.11	-1.05	11	1.78	-4.3	0.01	0.62	-7.8	-0.27	-0.77	-0.91	-1.6	0.83	-3.1	-0.36	0.62	-0.34	-4.64	-1.26	-1.09	0.09	0.57	-26.7	1.82
391	0.97	-18.89	-1.84	-0.07	-0.82	0.3	-0.42	0.33	-0.35	-0.68	-27.52	-1.16	-0.84	0.63	0.86	-0.17	-9.04	0.55	-2.7	-0.47	1.9	-0.31	-0.73	0.22	0.63	9.29	0.82	-2.74	2.28	-2.95	0.06	0.63	0.83	2.81	1.07	1.03	-0.12	0.47	0.74	-57.59	1.89	0.14	-1.39	0.35	-0.45	8.8	-1.83	-0.29	-0.85
392	-1.22	0.33	0.72	0.87	2.71	0.94	0.98	-6.67	-1.65	4.44	1.61	1.23	0	-0.53	-0.77	-10.18	-1.11	-1.04	7.21	-2.16	-0.1	-0.8	0.3	4.21	0.68	1.26	0.9	1.06	1.01	-0.2	6.84	0.46	1.46	-1.92	0.22	2.67	1.23	-0.18	-4.07	-0.64	0.49	-0.37	0.36	9.57	0.69	1.29	-0.53	0.41	3.6
393	0.46	-6.26	-0.36	0.58	-0.34	9.31	0.38	0.8	0.92	-0.11	0.46	16.5	-0.71	-0.9	-0.96	-1.3	0.87	1.15	1.03	-4.27	0.15	0.68	0.86	2.25	1.06	-0.29	5.15	-1.83	3.23	-2.64	3.05	0.04	-1.53	2.25	1.31	-5.64	-0.07	1.77	0.68	0.92	1.17	0.97	1.02	-1.83	2.56	0.26	0.81	1.38	1.05
394	1	0.99	-0.94	-0.98	-0.99	15.49	-2.06	-1.34	-1.14	15.03	1.87	-4.28	-1.62	5.22	0	-1.68	0.39	-0.45	-0.75	-0.88	-3.56	1.1	1.03	1.01	1.01	0.9	-1.06	-0.94	1.67	0.6	-1.73	0.3	0.72	-0.22	-9.75	-1.35	-0.63	-1.12	2.3	-0.22	-0.69	9.11	-1.95	0.07	0.61	3.49	1.16	-3.47	-1.47
395	-1.9	-1.29	0.03	7.43	0.55	0.86	1.4	0.94	-2.48	-0.41	0.63	0.85	0.93	-23.15	0.07	2.01	1.2	-4.58	-1.57	-1.21	9.72	1.8	0.02	-0.81	3.86	-0.21	0.55	-7.13	-1.56	-0.31	0.76	-0.33	-0.7	-0.86	-3.78	-0.93	2.84	-2.32	0.1	2.97	1.27	-0.17	5.38	-1.75	-1.23	-0.39	-0.93	3.54	0.3
396	-3.18	-0.18	-0.78	-1.47	1.47	1.14	-6.24	-1.66	-0.11	-0.84	-0.94	0.14	8.93	-0.53	-0.84	6.9	-0.16	-2.07	1.87	1.24	1.1	1.05	-0.02	0.5	-0.26	-78.22	-1.37	-0.63	-0.93	0.26	0.67	0.84	0.92	-81	-1.93	4	0.02	-1.61	0.38	-0.45	8	-1.85	0.11	-0.53	0.29	10.76	0.66	-2.55	-0.46
397	0.84	1.18	1.03	1.01	0.95	-1.21	0.31	-0.45	-0.74	-4.48	1.19	-3.05	2.41	-0.08	3.35	0.56	0.87	0.95	-0.1	0.47	15.14	0.74	0.91	1.25	-0.75	-1.33	1.65	-0.26	3.87	1.38	-0.13	0.5	-13.67	-1.64	0.09	3.93	0.61	1.31	1.07	-4.67	2.25	0.13	1.36	1.09	-5.37	0.11	2.23	-1.86	-1.24
398	0.71	-0.75	-1.36	-1.06	-0.91	0.68	-3.52	2.13	0.25	0.83	-4.39	-1.51	0.07	-5.13	1.7	-3.2	0.09	-0.57	-0.81	19.17	-0.13	0.61	-0.3	0.39	0.7	0.85	-0.08	-123.46	-0.54	-1.45	1.82	1.22	0.51	1.09	1.03	-5.98	-0.16	-0.75	0.27	5.36	-0.58	-0.85	-0.94	15.74	1.81	1.28	-0.01	0.53	8.58
399	-0.66	-1.95	-1.11	-0.86	-1.04	-0.97	-0.99	4.74	-2.21	-1.35	6.66	1.72	-4.66	2.54	-3.29	-1.53	0	-0.85	-1.21	1.58	-0.27	-2.69	-0.7	0.49	0.79	-11.65	1.98	0.15	-1.42	2.4	0.35	0.83	-4.74	2.13	-3.25	2.74	-3.06	-0.02	-1.5	0.38	2.24	1.18	-4.05	-1.53	4.85	-2.44	-0.03	-0.78	-1.41
400	-2.98	-0.02	1.51	0.74	0.94	1.13	0.97	-0.42	-0.76	-2.41	-0.89	2.63	-0.23	-2.33	-1.21	0.18	-0.48	-0.75	-5.6	1.17	-0.29	-3.06	1.6	-0.21	0.49	-0.31	18.27	1.59	0.37	0.88	0.95	0.98	0.99	-0.03	0.49	-125.31	1.75	0.26	0.85	-4.09	-0.29	-1.49	-1.11	-0.79	0.73	1.38	-1.62	2.72	0.26
401	1.25	-1.19	-1.06	-0.84	1.29	1.09	-0.13	-6.27	-0.6	-0.87	6.12	0.21	1.6	0.76	1.13	-0.48	3.88	0.41	-0.59	4.84	1.49	1.18	-0.04	-0.55	0.25	28.45	0.63	0.88	1.36	0.95	-2.51	-0.41	1.79	-0.32	0.47	3.57	1.2	0.76	0.96	-0.26	-0.67	-0.84	-0.92	-0.96	-4.12	-1.02	-1.01	0.14	-0.47
402	3.7	-1.36	3.05	-0.14	-2.48	-1.23	0.17	4.23	-1.59	0.2	-0.5	10.37	0.31	-2.14	-1.24	0.13	-0.49	-0.76	-0.88	81.3	1.91	-3.98	2.63	1.45	0	-6.4	1.63	-3.25	-1.48	-1.19	-1.08	-1.04	0	43.63	-1.52	-0.5	0.7	-0.35	-0.71	-3.85	-0.86	-0.95	-1.13	-1.01	3.62	1.47	-0.07	0.52	-15.06
403	2.43	-0.47	-1.77	-1.13	-0.8	0.7	0.89	1.45	-1.27	-1.08	-0.78	1.28	0.79	-0.6	-0.85	9.47	-2.03	-1.32	-1.14	14.55	1.86	0.01	1.3	1.08	1.03	-0.07	-12.16	1.53	-3.34	2.52	-3.07	2.87	1.48	0.03	1.19	1.06	1.02	-12.88	-1.81	4.25	1.61	1.23	1.1	1.05	0	-41.64	1.52	1.17	0.49
404	1.17	1.06	1.03	1.01	0.81	1.01	1	-6.78	-1.66	-0.15	-0.85	0.3	3.88	-1.53	-1.16	-0.57	1.25	-0.32	-0.72	-0.87	-2.71	-1.06	-1.02	-1.01	-1	-0.94	0.94	-3.06	-1.4	-0.34	1.31	-2.58	-0.33	-0.83	0.26	4.81	-0.56	0.45	0.76	0.89	-0.08	0.47	37.66	-1.28	3.25	-0.15	-2.43	-0.67	-0.9
405	0.02	-3.08	-0.59	-0.88	-1.29	-0.95	-1.04	-1.01	-1	-0.99	-1	0.37	0.74	0.88	2.67	0.94	0.98	0.99	1.06	-1.14	-0.88	0.61	1.68	0.85	-0.46	4.49	1.45	0.39	1.16	1.05	1.02	-0.07	0.48	0.75	0.87	14.08	-1.07	0.31	3.05	1.23	0.71	1.08	-2.34	0.22	-0.52	8.21	0.31	-2.1	-0.59
406	0.46	-3.46	-1.39	4.48	0.11	-1.74	0.37	2.18	0.75	-2.23	-0.49	-0.87	-1.28	1.44	0.68	-1.69	-0.62	-1.18	-1.05	-1.02	11.19	-2.1	3.63	-0.01	-2.72	0.43	1.83	1.14	-0.2	5.81	0.47	1.44	-1.92	-0.47	1.69	1.18	-5.42	2.27	-0.04	0.57	-0.28	0.39	-37.68	-0.32	0.57	-0.33	-0.69	25.84	0.18
407	-1.75	0	4.62	1.35	-3.92	-1.53	-1.2	-1.09	-1.04	41.02	0	-0.66	6.15	-0.22	-0.72	0.25	-11.1	-0.41	-0.81	-0.92	-0.96	28.81	1.89	1.3	-8.22	2.27	1.39	0.01	-1.16	0.35	0.73	0.87	-25.44	1.98	-0.03	0.56	0.8	0.9	-57.85	-1.91	-0.07	0.79	-3.96	-1.47	4.62	-2.43	-1.41	6.6	-2.34
408	1.26	1.11	0	-18.39	0.49	-2.57	0.3	0.73	-8.42	-1.64	-0.22	0.77	-3.81	2.15	0.22	1.33	0.82	1.09	1.02	-0.19	0.46	0.74	-0.15	-41.32	-0.58	0.48	-5.37	-1.49	4.21	0.1	-0.69	-1.71	0.64	1.49	0.87	-2.22	2.4	-0.12	0.55	-8.96	0.25	1.88	-0.46	-1.86	1.68	0.54	1.2	0.89	-0.54
409	0.18	2.5	-1.75	-1.22	0.08	-7.27	-1.43	3.82	-0.09	-0.65	-2.45	-0.85	-0.95	-0.98	-0.99	-1	57.26	1.95	1.32	-8.12	2.28	0	1.39	-0.37	0.45	3.9	0.75	-2.49	2.29	1.35	0.26	1.14	0.9	1.04	-2.12	-1.27	5.44	0.09	1.64	1.15	1.06	-0.07	-0.56	0.24	-0.39	-55.79	-0.7	-1.3	1.77
410	0.08	-0.72	-0.88	0.14	-14.07	1.63	1.2	1.09	-14.96	2.11	-3.73	2.72	-3.15	-1.52	0	-1.21	0.35	-4.27	1.9	-0.13	0.53	-0.29	0.38	0.69	17.77	1.15	1.05	-7.22	0.09	-2.4	1.95	-0.17	-2.89	0.49	-3.02	2.08	1.31	-0.05	-0.57	0.25	-32.71	-1.59	-1.2	7.77	-0.04	2.33	-0.4	3.19	1.36
411	-2.16	0.1	-3.55	0.4	0.78	-0.21	0.43	0.72	-0.15	86.55	0.43	0.81	1.56	-1.37	2.84	-0.16	-0.67	-0.85	-0.93	42.03	-0.05	-0.68	-1.99	1.42	-0.26	-2.89	-1.23	-1.08	8.61	-0.07	2.32	0.62	-0.55	0.37	-0.37	-0.7	-0.85	-8.57	-0.93	-0.98	0.15	6.85	0.61	-2.42	2.24	0.28	-0.69	4.26	-2.08
412	-0.24	-0.66	-3.81	1.27	-0.27	-3.04	0.53	0.83	0.93	-16.81	0.08	2.02	-1.94	-1.26	0.08	6.05	1.36	-0.17	-0.64	13.58	-1.89	-1.29	-0.2	1.18	1.06	1.02	1.01	1.01	1	-0.01	0.5	-338.3	-1.74	3.76	-2.58	3.15	-0.01	2.93	1.28	-4.23	-0.16	1.76	1.18	0.67	-0.75	0.35	-0.4	-6.2	-0.72
413	-1094.16	0.07	1.93	1.19	-0.16	-4.64	-1.31	-0.62	0.7	1.48	-1.59	2.75	-0.14	-0.66	-2.6	0.71	-3.04	-0.4	-1.38	0.44	-3.72	-0.43	-0.83	0.24	0.65	-21.86	-1.74	-1.25	0.03	-0.52	0.26	-41.73	1.65	1.22	1.09	-0.02	-0.53	-15.4	0.74	1.26	1.05	-4.39	-1.54	4.72	-0.04	2.56	0.61	-2.08	-1.25
414	-1.95	-1.15	4.15	1.53	1.2	0.2	1.09	1.03	-6.35	-1.65	0.04	4.49	1.34	1.12	0.58	1.05	-0.37	-2.64	-1.2	3.91	0.2	-1.78	-0.66	-1.18	-0.91	-0.98	-0.99	-1.04	-1	0.3	-5.36	-1.45	-1.16	-0.44	-0.94	-0.98	0.13	0.59	0.8	7.93	-1.13	0.3	0.7	0.86	0.93	0.97	0.98	3.07	-1.02
415	0.96	-2.69	0.22	2.35	0.7	-2.17	-1.27	-0.51	-1.11	-0.93	1.8	-2.53	-1.37	0.05	-6.18	1.66	0.44	-1.54	2.45	-2.61	-0.17	-1.41	2.22	-0.2	-2.6	-1.23	4.12	-2.35	0.05	-3.43	0.42	0.79	-0.21	0.43	-0.31	48.9	0.36	1.63	-1.89	0.21	0.68	-10.04	-0.23	-0.76	-1.66	0.68	1.41	-1.67	-1.19
416	0.44	-39.62	1.75	1.25	0.28	1.1	1.03	1.01	1.01	-27.47	0.03	-2.11	0.4	0.77	0.9	-19.1	0.09	2	0.69	1.19	-0.48	3.81	-2	0.12	0.64	0.83	-0.12	-24.17	-1.42	3.51	1.49	-0.04	-5.12	-1.35	0.17	3.85	1.29	-3.87	2.39	-0.05	-3.16	-0.61	2.18	0.52	-0.6	0.35	4.37	-1.47	-1.15
417	0.67	-4.9	-1.51	-1.19	9.09	0.04	0.7	1.78	1.09	1.03	1.02	-0.05	0.49	0.75	-129.1	-0.13	-0.71	6.09	-0.21	-0.71	7.13	1.6	0.25	0.86	0.95	-0.13	11.51	-0.42	2.57	-2.11	2.92	0.14	-1.6	-1.15	-0.71	-0.96	3.75	-0.18	0.55	0.8	2.8	-0.82	-1.2	-1.04	-0.94	-1.01	-1	-0.99	0.74
418	-2.63	-0.44	0.61	0.84	1.85	-1.24	2.92	-0.17	-0.68	8.51	-1.96	-0.2	0.74	0.9	-0.15	0.45	-31.55	1.76	-0.1	-3.63	-1.3	3.97	-2.39	-0.11	0.74	0.9	0.95	0.98	1.49	1.01	-3.1	0.19	0.69	2.33	-0.71	3.07	1.38	1.15	1.06	1.03	1.02	1.01	0.39	1	1	1	-0.78	-1.29	1.64
419	0.14	-3.85	-1.36	-1.13	8.81	1.76	-0.02	-4.42	1.68	-3.14	-0.18	-1.47	2.16	1.29	-5.66	-1.66	4.71	1.64	0.02	-1.25	0.36	-0.44	-0.74	-0.88	49.26	0.08	-2.04	-1.21	4.72	-0.1	2.61	1.27	1.1	-0.07	0.5	-0.27	50.8	-1.65	-1.22	-1.09	-1.04	-1.02	-1.01	-1.01	-0.36	-1	2.99	0.33	1.4
420	1.27	1.11	0.33	-1.1	0.33	-0.44	-0.74	-4.65	1.2	-3.05	-1.42	-1.16	10.5	1.81	-4.38	2.58	-3.26	0	0.74	1.53	-0.64	-1.49	0.57	0.84	0.93	1.66	0.97	0.99	1.03	-0.76	-0.91	-0.96	-0.98	35.52	1.91	-4.08	0.01	0.62	2.63	1.14	-3.59	-1.48	4.93	0.06	1.64	-2.12	0.19	2.69	-1.71
421	1.24	1.07	-5.84	-0.15	0.66	0.86	-0.14	0.45	0.73	-0.14	-95.57	-0.57	0.48	0.78	0.9	-0.08	34.42	0.47	0.82	0.92	0.96	-0.05	33.02	0.48	0.83	1.5	0.93	-2.49	-1.33	-1.13	10.72	-2.16	-0.03	-1.36	-1.1	0.15	-7.08	0.4	-2.65	2.09	1.3	1.12	1.06	0.32	0.97	-3.13	2.31	-0.09	3.42
422	0.96	1.06	-0.69	-1.45	0.58	0.84	1.63	0.93	0.98	-0.17	0.46	0.74	-0.15	0.43	-166.31	1.72	1.24	-7.68	2.25	1.38	1.16	0	-0.52	42.68	0.25	-0.59	0.32	0.68	0.85	0.92	5.65	0.96	0.99	0.99	1.04	-1.14	0.32	-4.64	-1.43	-1.15	0.05	8.78	-0.5	-0.83	0.21	-10.02	-1.5	-1.17	8.07
423	1.78	1.17	-4.78	-0.16	1.8	-0.36	-0.75	-0.89	20.54	-1.99	-1.32	7.57	-0.01	0.64	0.84	2.31	-1.19	-0.83	-1.06	0.45	2.2	0.77	1.16	0.93	-0.49	-2.07	-0.8	-0.94	5.74	0.19	0.76	-5.38	-1.55	-0.27	-1.2	2.42	-0.2	0.53	3.25	-0.66	-0.88	-0.95	-0.98	-1.41	-1.01	-1	0.14	0.6	-25.69
424	-0.75	7.43	-2.01	0.07	-0.55	10.66	-0.25	-0.74	-1.87	1.38	1.12	1.05	1.02	-0.03	-27.96	-0.52	2.47	0.5	1.3	1.07	-0.18	6.69	1.45	1.16	1.07	-0.03	0.5	-0.26	0.37	0.69	-0.16	0.42	648.03	0.71	-2.71	-1.34	-0.43	0.77	0.92	-0.15	11.18	-1.65	-1.21	0.06	0.56	0.79	-53.71	0.12	1.91
425	-3.64	0.38	0.77	0.9	-0.1	0.46	-0.28	0.37	0.68	0.84	0.92	96.59	-1.04	0.32	3.04	0.71	1.23	-1.87	-0.51	-0.88	4.65	1.53	1.2	-9.39	0.02	-0.64	6.67	-1.97	-1.3	6.97	0.04	1.73	-0.4	-0.76	-0.89	-2.09	-0.95	2.78	-2.34	-0.22	-0.81	-1.36	-1.05	0.24	3.9	-1.57	-0.54	1.59	1.16
426	-1.75	-1.23	-0.44	-0.93	-0.97	-0.99	-0.99	-1	0.01	73.56	1.48	-0.17	4.54	0.5	-0.54	0.35	0.7	0.86	-51.98	0.09	1.95	0.69	-2.02	-0.54	0.61	-0.35	7.91	-1.8	-1.25	0.05	-0.51	-7.72	-1.22	0.24	3.38	0.67	1.26	0.9	-0.5	0.39	-8.32	-0.36	0.57	0.82	2.16	1.07	0.92	0.98	-0.24
427	-0.18	2.57	1.28	0.57	0.93	0.97	-0.12	0.47	0.74	-0.14	0.43	90.71	-1.29	0.24	-0.47	0.31	0.67	0.84	-0.09	0.46	-0.27	-0.64	-0.82	3711.63	-1.91	3.91	-2.64	0.01	0.6	0.82	-0.13	28.78	-0.43	-1.59	-1.12	-0.81	1.42	-2.65	0.16	-3.15	0.38	-0.49	0.34	-12.67	-0.37	0.56	-5.38	-0.34	0.59
428	1.41	1.1	1.04	-0.08	0.49	0.75	0.88	-171.75	0.07	1.94	-1.97	-0.41	0.66	1.64	1.09	-3.96	-0.23	1.81	-0.35	3.52	0.47	1.37	1.08	-0.18	-0.63	17.83	-1.87	-1.28	7.46	-0.02	0.63	2.33	-0.67	3.08	-2.17	-1.33	0.05	-6.8	-1.41	0.16	0.63	0.83	-30.84	1.95	1.31	-0.02	-0.54	23.43	0.25
429	-2.78	-0.46	-0.85	5.16	0.24	1.55	-2.04	2.68	-0.1	-0.64	-2.75	-1.14	3.53	-2.34	3.1	-2.82	-0.04	0.74	-0.3	-4.44	1.5	1.16	-6.8	-0.09	0.67	1.83	-1.47	0.26	-0.48	9.86	-0.28	2.47	1.28	-4.65	-0.13	0.67	-0.31	8.48	0.4	-2.2	-0.56	1.9	-0.3	3.51	0.48	0.85	-0.23	-5.47	1.51
430	0.61	2.12	-0.64	-1.46	-1.08	0.21	-5.98	-1.44	3.97	-2.45	-1.4	-0.08	-0.88	3.56	-2.22	3.1	-0.05	2.96	-0.41	0.48	3.01	0.77	0.93	-0.19	8.44	0.45	-2.26	-1.27	-0.54	0.76	-3.55	-1.43	-0.35	0.78	1.33	1.06	0.92	0.99	0.99	-0.11	0.47	-0.28	0.37	51.02	0.69	-2.66	-1.33	-0.44	1.33
431	3.33	-0.02	0.6	2.86	1.15	-3.57	2.35	-3.11	2.82	1.47	-6.09	-0.01	1.72	-2.12	-1.29	-0.39	-0.91	-1.12	1.56	-0.27	0.48	3.94	1.21	-0.23	5.09	-0.37	-1.8	-1.14	-0.77	1.43	1.12	1.05	-12.68	0.05	2.1	0.67	-0.54	4.46	1.46	1.17	1.07	0.37	-1.08	-0.93	-0.99	-0.99	-1	-1.02	-1
432	0.61	0.84	0.92	-0.07	0.47	-0.27	0.37	0.68	156.75	0.84	-2.84	-1.37	4.95	0.09	1.62	-2.11	-1.29	5.77	-2.31	-1.39	0.01	-6.94	-0.53	-1.4	-1.09	-0.85	0.71	1.41	1.07	-0.22	0.46	0.74	-0.15	0.43	-114.72	-0.29	0.57	0.82	-13.63	1.98	0.13	-1.41	0.35	0.74	0.88	-0.1	0.46	0.73	-174.58
433	0.4	-0.43	8.51	-0.29	2.52	-0.34	3.14	-0.33	2.97	1.33	1.12	1.06	1.03	0.5	1.01	1	1	0.99	-1.14	-0.88	1.68	1.18	1.07	1.03	-0.02	0.5	-0.26	0.37	0.69	0.84	-1490.69	1.92	0.08	1.31	1.08	1.03	1.02	1.01	0.82	1	1	-0.15	-0.6	-0.81	0.11	55.92	-0.55	0.48	-5.49
434	1.78	0.2	1.26	-0.38	4.05	-0.32	-0.75	7.54	1.62	1.22	1.1	1.05	0.23	1.02	1.01	-0.14	-6.8	0.53	1.54	-1.77	2.72	1.41	1.16	-0.02	-0.53	0.25	-0.38	-0.69	-57.61	-1.15	3.16	-0.17	-0.68	8.27	0.25	-2.03	-0.61	-0.9	0.23	0.65	0.83	0.92	-0.05	0.48	0.74	-698.54	-1.87	-1.29	-1.12
435	-0.94	5.16	0.21	1.57	-0.42	3.58	-0.31	2.87	-2	2.98	1.46	-5.58	0.02	2.39	-0.42	-1.88	-0.78	0.49	-4.48	-1.45	-1.17	-1.07	18.43	1.88	1.3	1.13	0	-0.52	0.25	0.63	-219.65	1.82	-3.8	-1.56	5.28	-0.01	0.62	0.83	2.48	-0.83	-1.19	1.68	-0.26	0.49	3.81	1.2	0.76	-1.53	-0.67
436	-0.93	-1.08	0.6	-3.6	2.08	-3.1	2.74	0.06	0.77	-4.47	-1.5	0.08	4.52	-1.64	0.18	0.66	0.84	-25.85	0.1	1.96	1.19	-0.16	0.48	5.97	0.75	-0.43	0.39	0.72	-0.17	-25.51	-1.39	3.47	0.19	1.49	-0.41	3.68	0.44	0.84	0.93	1.39	0.97	-2.7	2.36	1.36	-0.04	0.52	-0.27	0.38	31.76
437	-0.32	199.98	-0.34	2.35	1.27	0.55	-1.36	2.61	-2.53	0.08	-0.56	9.08	-0.24	2.46	1.27	1.1	-9.82	0.05	-2.27	0.4	-3.21	-0.47	-0.85	5.34	-0.18	0.57	2.59	1.15	0.81	-1.52	-0.67	-0.92	-1.15	-1.02	3.87	-2.27	0.07	-0.56	0.28	0.66	9.78	0.83	-2.76	2.29	1.35	1.14	-0.02	-12.52	-1.43
438	0.58	-0.59	0.36	4.3	-1.47	3.1	-0.13	2.96	-0.39	3.01	0.48	0.85	0.94	-0.11	-11.94	1.51	1.16	1.07	1.03	0.53	1.02	1.01	-0.15	-6.76	0.53	1.54	-1.77	2.72	-2.66	0.06	-3.18	-0.57	-0.87	-0.95	-1.31	-0.98	-0.99	6.44	1.64	1.23	-0.02	9.4	0.52	-0.51	0.36	0.7	5.23	-0.8	2.92
439	0.47	3.07	-1.46	-0.62	1.62	1.16	1.07	1.03	1.01	1.01	-0.01	-99.7	-1.49	-0.51	0.7	0.88	0.95	-19.8	0.07	-2.17	0.39	1.99	-1.7	-1.2	6.2	-2.26	0.03	3.41	-1.74	3.05	0.18	0.78	-0.28	7.68	-1.76	-1.24	0.06	-7.76	-1.43	3.78	1.53	1.2	1.09	1.04	0	0.5	0.75	0.88	-625.76
440	-0.43	27.36	1.66	1.22	-0.04	8.51	-1.62	0.16	-4.22	-0.51	-1.38	-1.08	4.73	-0.13	2.62	-0.38	-1.94	-1.16	-0.77	-0.96	-1.06	-1.01	4.01	-2.25	3.17	0.07	0.76	0.9	1.5	0.96	1.04	0.99	1.01	-0.52	-1.93	-0.81	-0.94	5.7	1.6	1.22	-9.18	-1.79	4.45	0	0.62	-7.72	-1.59	-1.21	-1.09
441	0.07	0.58	-15.45	-0.25	-1.68	0.44	-3.47	0.3	0.74	0.89	0.95	-37.22	-0.05	2	0.66	0.91	-0.22	-5.16	1.53	-0.2	4.26	0.49	-2.14	-1.25	-0.55	0.76	1.34	-0.6	-1.6	1.65	0.57	-0.64	-0.86	-1.67	1.26	1.08	1.03	1.02	-0.03	0.5	-0.26	147.91	0.37	-2.36	-1.27	4.8	-0.09	0.6	-7.26
442	2.35	1.22	0.67	1.08	1.02	-5.72	-0.17	-0.75	0.27	-8.57	-0.41	-0.81	5.96	0.23	-1.94	0.35	-3.42	1.96	0.33	-1.56	0.33	2.39	1.19	1.07	-8.81	2.15	-3.55	-1.55	5.5	0	0.63	0.83	2.45	-0.83	-0.94	-0.97	0.07	-18.05	-1.49	-0.48	1.47	0.71	-0.59	4.03	-2.05	0.11	-0.54	-0.79	-0.9
443	0.54	1.54	1.1	1.04	-0.09	-0.57	-9.57	-1.2	-1.07	7.41	1.7	-4.45	-0.03	0.71	-4.9	-1.52	-0.3	1.35	-0.34	4.07	-0.33	-1.91	1.78	-2.81	2.66	0.11	1.43	1.11	-0.16	6.82	0.47	-2.25	-1.27	4.95	1.61	-4.77	2.48	0.02	0.77	1.42	-0.64	-1.51	1.65	1.19	-6.06	-1.66	-0.1	1.3	-0.35
444	-15.54	-1.7	3.98	0.07	0.74	-4.89	-1.52	4.44	-2.46	-0.05	-0.78	4.32	0.3	-0.62	-1.91	1.5	0.63	-0.64	-0.86	9.56	1.7	-4.23	-0.05	1.66	1.15	-5.06	-0.15	-0.75	-1.6	-1.08	-0.9	-1.03	-0.98	1.86	-2.53	-1.38	5.67	-0.04	-0.65	-2.35	-0.84	-0.95	-1.13	-0.98	-0.99	-1.02	-1	-1	-1
445	-0.26	-2.91	-1.23	-0.69	-1.08	2.35	0.41	-1.75	-1.19	0.13	-0.49	0.29	-0.37	-30.31	-0.69	2.65	-0.26	3.12	-0.35	-1.95	-1.16	-0.76	-1.06	-0.96	-0.99	-1.02	-1	0.26	-0.44	13.55	-1.79	-1.25	-0.29	-0.92	-1.11	-1.02	4.14	-0.16	-0.69	0.25	-12.2	-1.54	-0.41	-1.18	2.35	0.4	0.85	-4.79	-0.26
446	0.65	1.14	-0.44	4.03	1.42	1.15	1.07	1.03	-37.71	-0.01	-0.68	-1.94	1.43	1.13	1.05	1.03	-0.02	0.5	-84.42	-0.26	-0.75	0.25	0.65	6.2	-1.23	-0.78	-0.95	4.31	-0.17	2.7	0.57	-0.55	-2.04	1.54	1.16	0.6	1.07	1.02	1.01	1	-0.04	0.49	0.75	-0.13	-194.89	-1.43	0.19	3.44	1.27
447	-23.38	-0.32	2.25	-2.13	0.15	-0.53	9.21	-1.87	0.09	-3.96	0.41	1.77	-0.51	-1.77	-1.13	4.16	1.53	1.2	1.09	1.04	0.2	-0.97	3.07	0.33	1.41	-2.09	-0.43	-0.86	4.67	0.26	0.78	-0.26	-0.66	22.08	0.2	-2.12	-1.23	-0.61	-1.09	2.44	1.33	1.13	1.06	-0.02	0.5	-0.26	0.37	0.69	-613.51
448	0.12	-0.57	-0.81	-0.91	40.73	1.89	-4.03	-0.02	1.62	-2.18	0.18	-3.43	-0.52	-1.34	0.47	1.96	-0.55	3.22	-2.09	-1.31	-1.13	-0.28	1.1	-2.81	0.19	2.4	-0.47	0.45	-0.36	-0.7	32.5	-1.88	-0.17	-0.83	4.09	0.29	1.48	1.11	-0.17	-4.89	-0.62	2.36	-2.26	0.13	-3.43	-0.54	-1.33	0.48	-0.42
449	1.05	-1.64	-1.18	0.11	-0.49	-0.76	44.65	-1.9	0.05	0.59	-11.91	0.23	0.73	-0.25	-6.67	1.48	-3.2	0.12	-0.57	7.95	-1.91	-0.25	1.47	-0.34	-2.41	-1.19	-0.73	-0.95	-1.07	0.66	0.87	-0.17	11.48	0.45	0.82	0.92	1.5	-1.18	2.91	0.31	1.4	-2.11	2.62	-2.77	0.05	0.62	-9.13	-1.62	-1.22
450	-1.02	3.45	1.45	1.17	0.28	1.08	-2.71	-1.37	0.08	0.59	-16.89	0.22	0.73	0.88	1.85	0.95	-0.38	4.82	-0.32	2.72	1.31	-0.13	0.5	0.76	0.88	-0.07	87.36	0.47	-2.45	-1.29	-1.11	-0.51	0.87	0.95	-0.15	9.98	0.46	-2.3	-1.27	-0.53	0.76	0.91	-8.46	2.07	-0.05	3.75	0.56	-2.18	2.26
451	0.21	-0.56	-0.8	0.15	-21.73	-1.53	0.14	-0.51	0.29	-20.98	-1.59	-1.2	7.88	-2.22	-1.37	-0.04	0.87	0.95	1.17	-1.26	2.82	-0.17	-2.46	1.76	0.47	-0.67	-0.87	0.16	9.74	-1.49	0.19	-4.38	-1.39	-1.14	-0.49	-0.95	3.43	-2.27	0.09	3.08	-1.74	-1.22	0.08	-7.4	-1.43	3.81	-0.09	-2.45	-1.23
452	-0.5	0.36	5.37	1.26	-3.57	-1.49	5.01	1.64	-4.9	-0.01	1.67	1.16	-5.01	-0.15	-0.75	-1.6	-0.9	-0.97	0.18	5.9	1.33	1.11	-8	-1.73	-1.26	-0.08	-1.11	-0.91	-1.04	0.46	-0.41	0.36	8.41	1.28	-0.22	-0.66	0.22	13.19	-0.59	2.68	0.46	1.33	-0.45	0.43	0.74	3.75	0.88	-2.72	-0.39
453	0.1	0.56	17.7	1.21	1.07	1.03	-15.42	-1.84	-0.05	-0.82	-0.93	9.16	-0.11	2.35	1.25	-4.56	2.33	-0.04	-3.25	-0.6	-1.29	1.92	-0.23	3.6	-0.36	-1.88	-1.15	-0.77	0.71	1.43	-0.59	0.4	0.73	-16.62	-0.18	2.07	-0.36	3.33	-1.98	-1.28	6.43	1.7	1.26	-0.01	9.45	-0.47	-0.82	-0.92	-0.96
454	-0.55	4.22	0.38	1.45	1.1	0.82	-0.73	3.47	1.42	0.36	-0.77	-0.92	8.65	0.15	0.74	-0.27	8.97	1.51	-0.12	0.51	-12.47	-1.63	-0.29	-0.86	-1.22	0.64	1.52	-0.58	0.41	-6.65	1.85	-3.33	-1.5	-1.2	-0.12	-0.93	3.31	0.32	0.81	-5.09	-0.26	-1.54	2.03	-2.67	-1.41	-1.16	-0.2	1.11	-0.34
455	-6	-1.66	-1.24	9.31	1.8	-4.46	0	0.72	-4.9	-1.52	-0.3	1.35	-0.34	-0.73	-0.87	-0.94	-2.53	1.07	-0.32	0.44	4.86	1.23	1.08	1.03	0.74	1.02	-0.35	-2.79	-1.21	0.2	-0.47	13.1	1.62	0.31	1.21	-2.37	-1.32	-1.13	-1.06	-1.03	-0.39	0.97	1.03	-0.6	-1.66	-1.1	-0.85	-0.97	3.98
456	-0.84	-0.94	0.14	-0.46	0.29	28.53	1.34	-3.4	-1.48	-1.18	10.41	-0.02	0.64	-0.28	11.06	0.4	-2.25	-0.55	-0.88	-1.26	0.69	1.42	-0.58	0.4	0.74	3.42	0.87	0.96	-0.17	-6.51	1.53	-0.2	-0.66	0.23	11.8	0.63	0.88	-6.39	0.15	2.1	0.69	1.2	1.05	-0.19	-0.63	-0.83	-4.84	-1.08	0.3
457	3.7	1.57	-0.01	-5.42	-1.37	3.85	0.16	-1.73	-0.68	-0.92	0.23	4.95	1.3	-0.19	0.48	-0.3	0.37	0.69	-116.96	-0.16	-0.72	-1.83	0.68	0.89	-0.17	10.56	0.45	-0.54	5.29	-1.95	-1.29	6.8	-2.29	-0.03	1.41	0.77	0.94	-4.79	-1.55	4.59	1.62	-4.99	0.01	-2.51	-1.25	-0.62	1.41	1.12	0.73
458	0.51	-2.44	-1.29	4.87	-0.08	-2.34	1.85	-0.19	3.76	0.51	-2.12	-1.25	-1.1	-0.55	-0.96	3.35	0.31	1.44	-0.43	-2.08	1.65	0.55	0.9	-4.47	-0.26	-0.78	5.28	-0.2	0.56	0.81	-0.15	21.37	-1.61	3.48	-0.09	2.84	-0.4	3.04	-0.32	-2.03	1.75	1.22	-0.09	-6.18	-1.36	-0.58	-1.13	-1.04	5.58
459	-0.5	4.8	1.47	-4.29	0.07	-0.6	7.54	-0.24	2.51	-0.35	-2.02	-1.17	0.19	-5.72	-1.43	-1.15	8.43	-2.19	0.02	-3.64	1.75	-0.17	3.94	1.37	1.13	0.51	-0.85	3.3	-2.24	-1.35	0.04	-6.76	0.45	-0.49	0.35	5.97	0.7	1.27	0.9	1.06	1.01	1.01	0.97	-0.84	3.19	-0.22	2.94	-1.94	2.99
460	-0.31	-2.56	-1.21	4.01	-2.34	-0.13	-0.8	4.36	-2.13	-0.2	-0.82	-0.93	-1.33	1.23	-2.86	-1.4	-1.16	-1.07	21.68	-0.01	-0.66	6.3	-1.99	-1.3	-0.22	-1.13	-0.9	1.76	-2.54	-1.37	-1.15	-1.07	-0.27	-0.97	-0.99	7.32	-0.11	-0.68	-0.86	16.04	1.78	-4.11	-0.04	-0.73	4.88	-0.21	0.56	0.8	-16.27
461	3.15	1.48	-0.03	-5.46	1.63	-0.18	-3.2	-0.65	-1.26	-0.9	2.06	-0.26	-0.7	9.34	0.23	1.65	1.14	1.05	-10.22	-0.08	-1.77	-0.71	-1.16	-1.04	-1.02	-0.92	-0.99	-1.01	-1	-1	-1	0.82	-0.35	5.64	-0.33	-0.76	7.17	-2.02	-1.31	-1.13	-0.18	-0.95	3.24	-2.28	-0.2	0.72	1.53	-1.53	0.26
462	16.85	1.87	-0.01	-4.23	-1.34	-1.12	-1.05	-0.57	-1.03	-1.01	6.6	-0.11	0.6	0.82	2.45	0.92	-2.72	0.22	2.33	1.21	-0.18	-4.2	0.52	-0.46	6.05	-0.29	-1.89	-1.16	4.4	0.18	-0.66	-1.8	-1.1	0.23	-0.46	13.25	-0.28	2.42	-2.06	-0.34	1.6	0.68	0.92	-4.79	-1.55	-0.23	-1.2	-1.06	5.75
463	0.05	-22.87	-1.49	-0.49	-0.9	0.27	-6.46	0.36	-2.64	-1.3	-1.12	0.06	9.82	-0.5	2.65	0.48	1.32	1.08	-0.18	6.65	-1.72	-1.23	-1.1	-1.04	29.07	-0.01	2.08	-1.98	-1.27	-0.4	1.26	1.08	-6.11	-1.65	-0.14	1.31	0.8	-0.58	-1.78	1.59	1.17	-6.23	-1.67	-0.1	-0.84	3.84	-2.19	3.14	0.09
464	0.55	0.82	-0.18	13.33	-0.4	-1.65	-1.13	-1.05	9.72	-2.13	-1.35	-1.15	14.54	-2.14	0	-0.79	0.31	0.69	0.85	0.93	4.1	0.96	0.99	0.99	1.04	-1.14	0.32	-0.44	0.33	0.68	-49.79	-1.8	-1.27	0.02	7.96	-0.48	0.49	0.78	0.9	2.68	0.95	1.05	-0.58	3.68	-2.07	-1.31	6.48	0.05	-0.69
465	5.46	-1.27	-1.09	-0.75	-1.04	-0.97	-0.99	4.56	1.54	1.2	1.09	0.22	-1.07	-1.02	6.67	-2.16	-1.35	-0.11	-0.89	-0.96	0.14	-0.46	-10.46	-1.25	-0.74	-1.08	2.27	-2.47	0.11	-3.28	-1.32	0.15	4.23	1.31	-0.18	-0.64	-3.84	-0.83	-1.15	1.77	-0.25	-2.61	-1.22	-0.7	-0.95	3.99	-0.18	-2.23	-1.2
466	-0.18	-1.24	-0.85	-0.96	-0.99	-0.99	22	0.05	0.69	0.87	0.94	-28.8	0.06	0.68	2	1.11	-3.69	0.16	-0.56	7.45	0.3	0.78	-0.25	-0.65	23.44	0.2	1.74	1.15	0.74	0.96	-3.85	0.18	-2.78	1.94	1.27	-6.3	-0.07	1.79	1.18	-0.15	6.3	-1.71	3.27	-2.6	-1.43	6.2	0.02	1.71	1.16
467	0.89	0.95	-13.91	2.05	-3.67	-1.56	0.01	5.42	-1.65	-0.46	1.55	0.69	0.92	-0.24	-4.72	-1.29	-1.1	-1.04	16.84	-0.04	-0.67	-2.08	-0.86	-1.11	-1.02	-1.01	-1	-0.96	-1	-1	1.63	1.17	-5.84	2.25	-0.03	-0.6	-3.38	1.34	-3.03	0.15	2.47	-1.78	0.19	2.92	0.67	1.25	1.06	1.02	0.9
468	0.03	2.7	-1.82	2.95	0.18	1.45	1.11	-0.16	-0.62	-5.13	-1.17	-1.06	-0.82	-1.02	-0.98	-1	0.22	4.55	-1.55	-0.54	-0.9	4.33	1.51	-4.63	-1.62	4.96	0.02	1.66	1.15	-4.99	-1.59	-0.15	1.3	-2.51	-0.35	-0.83	0.26	0.66	4.8	1.15	-0.26	5.01	1.43	0.45	-1.41	2.54	-0.17	-0.67	0.24
469	0.63	-8.51	-0.26	-1.62	-1.13	4.73	0.17	-0.66	-1.81	0.64	0.87	1.49	1.05	1.02	-8.01	0.09	2.13	-1.89	2.84	-0.1	-2.69	-1.25	-0.64	-0.94	-1.09	-1.02	-1.01	-0.98	-1	-1	0.16	6.27	0.61	-0.49	-2.4	1.52	-0.24	-0.68	-0.85	25.3	1.83	-4.04	-1.59	0.01	5.24	-0.46	-1.65	-1.12	-0.81
470	3.14	-0.45	-0.8	0.21	-0.43	0.3	-48.91	-1.63	-1.21	-0.36	-1.09	2.63	-0.2	-0.69	-2.42	-1.12	-1.04	0.11	-0.48	0.28	25.51	-0.63	2.68	-2.2	-1.33	6.14	1.69	1.25	1.11	0.05	-0.95	3.16	0.33	-1.82	-1.19	-0.63	-0.95	3.76	0.28	0.8	1.47	1.06	-3.79	-0.25	-1.49	2.08	0.42	-0.65	-0.86
471	-0.95	3.4	0.31	0.81	-5.1	2.1	0.19	1.33	-2.29	-0.39	1.71	0.65	0.91	-4.84	0.17	2.16	-0.45	-1.83	-1.14	-1.05	-0.79	-0.98	-0.99	0.13	-0.47	-9.91	0.7	1.32	1.06	-4.39	0.14	2.26	-1.83	0.19	-3.78	-1.36	4.2	-0.09	-0.66	-0.85	-0.93	-0.96	78.86	1.95	0.03	-0.8	-1.34	-1.05	4.01
472	0.38	0.76	2	0.89	1.09	-0.55	-0.83	-0.92	0.08	-0.47	64.33	-1.75	-0.27	-1.25	-1.07	-1.03	-0.85	-0.99	-1.01	1.6	0.62	1.17	1.04	-0.18	-5.21	-1.32	-0.63	-0.93	-1.11	0.66	1.5	0.87	1.08	-0.52	0.4	-7.61	1.83	-3.37	-0.11	-0.76	0.28	-0.41	-7.8	1.36	0.66	1.12	1.03	-5.42	0.13
473	-1.02	6.67	-0.11	2.45	0.6	-0.55	-2.03	1.54	-2.87	-1.42	-1.16	-0.24	-0.94	0.32	0.7	3.32	0.86	-0.4	-2.66	-0.75	-1.19	-1.04	4.66	0.2	1.56	1.13	-0.16	-4.9	-1.32	-0.62	-0.93	-1.11	-1.02	-1.01	8.94	-0.09	-2.12	0.43	-3.26	-0.46	-1.37	-0.84	-0.96	-1.08	1.4	-0.29	-0.71	0.21	-16.5
474	0.64	0.84	0.92	0.96	0.98	-159.55	-0.02	-0.67	-0.86	0.13	13.93	0.58	0.86	-0.21	9.15	0.44	1.49	-0.48	3.55	1.39	1.15	0.43	-0.87	-0.95	-0.98	16.66	-2.05	-1.34	7.51	-2.29	0	3.53	0.58	1.31	1.07	1.03	1.01	-0.04	-0.53	-21.51	-1.23	0.25	-0.46	-4.81	0.66	0.88	-7.14	-0.18	-0.75
475	-1.51	-1.2	-0.03	-0.92	0.32	0.71	-14.22	1.92	0.18	-0.75	-1.42	-0.9	-0.97	5.69	0.19	1.6	1.13	-0.16	-4.85	-1.32	-1.11	0.08	-9.41	1.63	0.44	0.88	-0.27	-4.24	1.53	1.17	1.07	-0.04	-14.09	1.53	-0.18	4.37	-0.39	-1.8	0.5	-3.33	-0.43	-0.84	0.24	-8.07	-1.49	-1.17	8.22	1.75	1.27
476	8.69	1.29	1.1	-7.64	-0.09	-1.71	2.05	-0.19	-0.67	9.78	-1.94	0.07	3.5	-1.7	-1.21	6.58	0.08	-1.81	-0.68	0.56	0.82	0.92	0.96	0.98	1.93	-1.03	2.99	-2.35	3	-0.05	-0.62	-2.82	0.7	-3.02	2.19	1.33	-0.05	0.52	-19.28	-1.68	3.89	1.56	1.21	1.1	0	21.15	-0.49	-0.83	-0.93
477	-1.05	-1.03	-1.01	75.29	1.97	1.33	-8.1	0	1.78	1.17	-4.87	-1.59	0.04	-0.54	14.48	-1.84	-1.27	0.04	0.55	-23.07	-1.7	3.89	1.56	-5.2	0.01	-2.49	-1.25	4.39	0.15	0.76	0.9	-0.13	-11.78	-0.58	-0.86	6.32	0.21	-0.63	0.32	0.68	-0.19	-0.6	-23.17	-0.8	-1.19	1.74	-0.25	3.75	-0.36
478	1.43	0.78	0.95	0.98	-0.1	-10.85	1.52	-0.18	-3.32	1.65	1.2	-0.08	7.58	-1.65	3.3	-2.57	-1.42	-0.09	1.21	-0.35	-0.73	11.21	-1.95	0.06	-3.91	-0.55	2.18	-2.26	0.14	-3.41	-1.33	-1.12	0.06	8.99	-1.55	0.18	3.3	-0.5	2.95	-2.1	-0.29	-1.31	-1.08	-1.03	0.07	11.43	-0.51	0.48	2.64
479	0.08	-8.14	-0.5	2.31	1.28	-0.12	-4.93	-0.6	-0.88	0.21	6	0.63	-2.43	-0.48	-0.86	-1.3	-0.94	-0.98	0.18	-0.46	-0.74	-7.95	1.16	-0.29	-3.09	-0.7	-0.91	-1.24	-1.03	-1.01	8.35	-0.09	-0.68	-2.12	1.39	1.12	1.05	-0.05	-0.54	-13.71	-1.22	-1.07	7.37	-0.08	2.39	-1.95	-1.27	-0.39	1.25
480	1.12	-0.05	-9.85	1.55	1.18	-7.13	-0.08	-0.72	5.36	-0.21	2.61	0.56	-0.56	4.58	-0.26	2.72	-0.35	-0.75	0.22	-12.15	-1.52	-0.42	1.44	1.12	1.05	1.02	0.73	-1.07	-0.94	-0.99	0.23	4.38	0.66	1.29	1.06	-0.2	-4.61	-0.64	0.49	-0.37	-4.97	-1.25	3.58	-0.13	-0.67	-2.39	-1.12	0.25	3.57
481	-8.87	-0.36	-0.8	0.24	-8.99	-1.5	0.13	3.86	1.3	0.62	-1.46	0.31	2.57	0.72	-0.49	-2.26	-1.16	-1.06	8.56	1.73	0.09	1.26	0.83	0.96	1.07	1.01	-0.26	5.82	-1.79	-0.36	-0.86	-1.24	0.66	1.5	-1.64	-1.18	6.06	1.66	0.1	-1.3	2.49	-2.52	-0.19	0.71	1.57	0.88	0.97	0.99	1.08
482	-2.4	2.4	-0.11	3.33	0.55	-2.12	-0.54	0.6	0.84	0.93	-0.08	0.47	0.74	0.87	0.94	-766.93	1.97	1.32	0.03	1.14	-0.35	0.44	4.45	1.23	-0.22	5.04	-1.79	-1.24	-0.37	-1.1	-1.03	6.1	1.64	-4.51	-0.04	-1.62	2.14	1.29	0.39	-0.81	-1.27	-0.93	-0.98	5.57	-0.14	0.58	0.82	0.91	2.54
483	6.31	1.52	1.19	0.35	1.08	-2.66	-0.36	0.64	-4.49	-1.48	4.42	1.59	1.22	-10.04	0.01	-0.64	0.28	6.65	0.66	1.3	-1.83	-1.22	-0.52	0.79	1.29	-1.61	0.26	-3.91	1.87	-3.12	-0.14	-0.78	0.28	-7.69	-0.41	2.2	0.55	0.88	0.95	0.98	-0.05	0.48	-74.33	-0.27	-0.76	-1.72	1.39	-0.27	-2.86
484	-0.05	-1.6	2.15	1.3	-0.08	-0.58	-0.8	0.12	-0.45	-0.72	-54.72	-1.14	-1.05	-0.86	-1.02	-1.01	-1	13.24	-2.08	-1.34	-0.06	0.87	-3.45	2.23	-0.09	3.5	1.33	1.12	0.55	-1.18	-0.85	0.6	-3.82	-0.38	-1.43	2.02	-0.21	0.51	0.78	0.89	-45.88	-1.89	4.01	-2.63	-1.45	6.41	1.73	1.27	1.12
485	-10.38	1.48	-3.28	0.12	-2.9	1.89	-2.98	-0.16	0.7	1.63	-0.63	-1.51	-0.87	0.47	2.22	0.78	0.94	-5.79	0.15	0.69	-0.26	0.41	11.49	0.71	1.27	0.91	-0.48	-0.79	10.6	0.18	1.7	1.15	1.06	0.74	1.03	0.98	-0.58	-0.84	9.26	1.69	-0.05	0.54	-0.28	-13.03	-0.65	2.56	-0.27	-0.72	-2.23
486	4.91	-2.27	0.05	-3.51	-1.32	-0.57	-0.92	0.27	-6.2	-1.47	-1.17	-0.43	-0.94	3.44	0.31	1.44	1.1	1.04	1.02	-0.04	-0.53	0.24	0.62	-298.67	-1.81	3.82	-2.6	-1.44	0.01	-6.44	1.63	1.2	-0.07	-0.57	-0.79	52.41	-0.12	0.62	-5.98	-0.3	-0.79	0.25	-0.42	-8.67	-1.26	-0.72	0.67	-3.72	-0.36
487	1.44	1.09	-4.53	-1.55	4.72	0.05	-1.69	2.16	-0.18	3.45	1.34	1.13	-0.06	0.5	0.76	-0.13	0.44	0.72	-524.92	1.86	-3.85	2.62	1.44	1.18	1.08	1.04	1.02	0	-102.34	-1.49	-0.5	0.7	0.88	-9.15	-1.7	4.26	1.6	-0.01	0.55	-15.47	-1.67	-0.27	0.76	-0.33	-0.7	-3.85	1.24	-3.04	-0.28
488	0.51	-12.79	-1.63	-0.29	1.4	-0.34	-0.73	10.46	-1.96	-0.18	1.43	1.12	-0.14	0.48	7.05	0.75	1.23	-1.78	0.25	-0.49	-0.77	21.68	1.78	1.27	-8.18	0.02	2.25	-0.41	0.46	3.21	0.76	-2.45	-1.31	0.1	5.06	1.34	1.12	0.6	1.05	-2.63	-1.36	-0.37	-1.14	-1.04	-1.02	-1.01	26.21	-2.04	-0.03
489	0.69	-0.28	9.76	1.52	-0.12	0.51	-0.29	0.37	0.69	-114.94	-1.83	-0.16	-0.83	4.04	-2.17	0.09	3.17	-1.73	3.02	1.45	-5.43	-1.67	0.01	-4.91	1.68	1.21	0.45	1.09	0.93	-0.57	3.82	-2.05	0.11	3.12	1.27	1.1	-8.75	-1.75	-1.27	-0.08	0.89	0.96	0.98	0.99	-34.89	2.02	-3.86	-0.01	-1.58
490	-0.09	0.6	0.82	2.48	0.92	0.97	-0.16	0.46	0.74	-52.11	-1.83	-1.28	-0.15	0.87	0.95	-7.96	-1.69	4.35	-0.03	0.61	-7.68	-1.59	4.15	-2.5	-0.05	-1.42	-1.11	-0.78	0.75	1.35	-1.62	-1.18	-0.59	1.28	-0.32	0.45	4.27	0.75	0.92	1.22	-0.74	3.28	-2.18	-1.33	0.04	-6.82	-0.52	-0.85	-1.41
491	-1.92	0.17	0.66	-0.24	-10.39	1.44	-3.27	0.12	-0.57	-0.81	-0.91	-0.95	-2.91	0.96	1.05	0.98	1.01	1	1	1	-0.72	3.39	1.41	-0.09	0.51	5.42	0.77	-2.6	0.25	2.28	-0.49	-0.81	0.2	-0.43	0.3	0.66	0.83	-286.2	0.09	1.92	0.7	-2.02	-0.54	-0.88	-1.24	0.68	1.44	-0.58	-0.84
492	-1.63	0.53	0.82	-8.49	-1.67	-0.19	1.35	1.1	-0.14	-0.61	-0.81	0.11	-0.45	-0.73	-0.86	-57.97	0.93	0.98	0.99	-0.07	-14.95	1.51	-3.36	-1.48	-0.18	-0.87	3.72	-0.2	2.81	-1.95	2.97	-0.08	3.01	0.57	1.3	-0.48	-1.96	0.56	-3.22	-1.38	-1.14	9.65	-0.04	0.63	0.84	0.92	-0.07	-33.26	-0.54
493	-0.04	0.63	0.84	0.92	0.96	0.98	-141.07	-0.02	-0.67	-1.97	0.67	1.43	-0.56	-1.68	-1.11	0.21	0.65	-15.75	-1.71	0.07	3.99	0.6	-0.51	0.37	0.71	-23.71	1.9	-0.06	4.03	0.55	1.35	-0.48	3.65	1.4	1.15	-9.33	-0.05	0.68	0.86	0.94	0.97	-56.19	-0.03	0.66	-5.87	2	-0.09	0.55	0.79
494	0.65	1.95	0.85	-2.42	-1.31	0.1	-0.51	16.3	-1.81	3.57	1.53	0.09	1.21	0.86	-1.78	0.28	-0.49	-3.66	-1.2	0.23	-0.47	-5.12	-1.22	0.23	-0.47	0.31	-21.97	-0.36	-1.6	-1.12	-1.05	9.98	-2.12	-1.35	7.25	0.01	1.75	1.17	0.7	-1.37	-1.11	0.13	-0.48	0.29	-34.67	-0.37	-1.61	1.89	-0.22
495	-2.11	-1.16	0.21	3.99	1.28	0.65	0.94	1.1	1.02	-3.99	-1.5	0.06	4.76	1.34	-3.86	-0.17	-1.53	2.11	-0.2	-2.65	-1.23	-0.68	0.71	0.89	0.95	-18.79	-1.84	-0.08	0.79	0.92	-9.16	-1.71	4.28	-0.03	2.63	1.26	-4.35	0.1	0.66	-0.26	0.4	-27.71	-0.32	-1.65	-1.13	4.6	1.56	1.21	-0.02
496	-0.02	0.51	14.18	-1.28	-1.09	-0.73	-0.97	-0.99	0.13	8.13	0.59	-0.49	-0.78	-0.9	0.08	-0.47	88.61	-1.74	3.7	0.09	-1.65	-1.16	0.15	-6.53	1.71	1.22	1.09	-0.03	-0.53	0.25	0.63	0.81	44.61	0.91	-2.9	0.22	-0.53	0.31	7.64	-0.61	-1.42	1.76	1.21	-5.93	-1.66	4.63	1.63	1.24	0
497	1.77	1.27	1.12	0	17.83	0.51	-0.51	-0.79	13.13	-1.97	0.05	-3.91	1.75	1.23	1.1	1.04	-27.82	0.01	2.06	-1.97	-1.27	-1.11	-1.05	-1.02	-0.41	0.97	-3.05	2.32	1.36	0.2	1.15	1.04	-0.15	7.82	0.47	1.46	0.83	1.1	0.95	-2.01	2.48	-2.76	2.87	-0.03	0.59	-0.28	-0.65	39.09	0.19
498	0	0.85	1.22	1.04	-0.23	5.97	-1.77	3.27	0.14	1.49	1.12	0.77	1.05	1.01	1.01	1	0.97	-1.07	-0.93	-0.99	4.37	-0.16	0.57	0.81	2.69	0.91	0.97	1.08	1.01	-3.62	-1.47	-0.27	-1.18	-0.88	-0.97	-1.05	-0.99	2.4	-2.41	0.11	0.64	0.84	-21.87	-1.81	-0.12	-0.83	-1.28	-1.04	0.24
499	0	8.34	1.42	0.53	0.91	1.14	0.97	-0.43	0.41	4.38	-0.63	-0.87	7.21	-2.07	-0.15	0.75	0.9	0.96	0.98	0.99	-0.02	0.49	-264.82	1.75	-0.08	-3.74	0.47	-0.47	-0.77	-0.89	33.69	-0.08	0.63	2.14	0.84	1.12	0.95	0.99	0.99	-11.47	-1.78	4.26	-2.57	3.24	-2.88	-1.48	6.11	0	1.72
500	-0.23	4.65	0.47	-2.14	2.23	-2.81	-0.15	1.59	1.15	-5.26	-1.61	-0.14	1.3	-2.51	-1.35	5.38	-2.35	-1.39	6.76	1.74	1.27	1.12	1.06	0	-37.5	-1.48	-1.16	-0.51	1.21	0.83	0.96	-0.23	-0.65	17.75	-1.88	-0.19	0.75	-3.99	-1.47	-0.32	0.78	1.34	-1.58	-0.61	1.69	-2.45	0.15	-3.27	-1.33
501	1.42	1.11	1.04	1.02	-23.79	-1.89	4.14	1.61	1.23	0.01	-1.11	0.34	0.72	0.87	0.94	0.97	-114.15	-1.96	-0.02	0.8	0.92	-9.3	-0.14	0.64	0.85	-0.14	0.45	-41.93	1.75	-0.09	4.21	0.53	1.36	-1.93	-0.48	-0.87	4.64	-0.18	0.56	2.66	0.81	-2.47	-1.32	-0.44	0.78	-3.57	2.18	-3.1	-0.1
502	1.2	0.66	-0.74	3.54	0.35	1.43	-0.44	-0.78	-0.9	0.09	-24.93	0.45	1.58	-1.83	2.72	0.22	0.8	-4.69	0.2	-2.67	-1.29	4.5	-2.36	3.25	-0.02	2.89	-1.83	-1.24	6.39	0.07	1.69	1.15	1.06	-0.07	0.49	-32.92	-0.27	-1.7	-0.76	-0.94	0.21	5.23	-0.55	2.81	-2.14	0.13	2.96	0.64	1.26
503	-0.89	-0.95	0.03	0.52	-0.24	0.38	-4438.82	-0.31	0.56	2.31	1.15	-0.23	0.46	5.38	1.23	0.75	-1.54	0.3	0.71	-10.37	1.95	-3.53	-0.07	-1.54	2.18	1.3	-5.68	2.32	-0.02	-3.38	1.75	1.22	-6.54	-0.07	1.81	-0.38	-0.76	-2.12	0.74	-3.09	2.2	1.34	1.14	-12.79	0.02	2.15	1.21	0.66	1.08
504	0.99	0.99	-30.15	0.03	2.03	1.2	1.08	0.67	-0.86	-0.95	7.66	-0.12	-2.11	1.88	-2.84	0.1	2.69	1.25	1.09	-0.07	10.33	-1.62	0.16	-0.51	0.3	10.97	0.66	0.89	0.95	0.98	0.99	-0.02	0.49	0.75	-432.43	-1.87	3.88	-0.03	0.61	-7.95	-0.28	0.6	-5.25	0.25	-0.55	6.62	1.55	1.2	0.32
505	-1.52	-1.18	8.09	0.06	0.71	1.75	1.09	-0.24	0.45	0.74	-31.67	1.9	-3.75	2.64	1.44	0.03	-1.19	0.35	0.73	0.88	-0.1	-25.06	-1.43	-1.14	0.08	7.59	0.57	1.38	-0.5	-0.81	9.03	-2.01	-0.16	1.43	-0.35	0.45	-0.34	-8.67	-1.29	-1.1	-1.04	-1.02	-1.01	65.97	1.96	0.01	1.32	0.8	-0.57
506	0.26	0.63	26.13	-0.81	2.83	-0.24	-2.27	-1.2	4.22	-2.33	3.21	1.51	-0.01	-5.67	1.64	0.46	-1.55	-0.69	1.79	-2.44	-1.36	-0.29	1.26	0.81	1.08	0.96	1.02	-0.49	4.01	1.43	-0.11	-0.61	-4.39	-1.17	-0.81	0.65	1.56	-1.6	2.77	0.25	-1.68	0.34	2.29	1.19	1.07	-0.09	-8.89	-1.39	0.18
507	8.12	0.26	0.77	-0.26	-0.66	-0.83	0.1	-0.46	0.28	169.77	0.64	1.36	0.88	0.97	-0.2	0.45	7.47	-0.68	-0.89	-1.34	0.75	-0.37	0.4	-12.32	1.78	-3.49	-1.52	0.02	5.32	1.36	1.13	1.06	1.03	1.01	-0.01	-0.51	0.25	212.02	-0.62	-0.87	-1.38	0.74	0.91	1.34	-1.29	2.84	-0.17	3.06	-1.9
508	-3.39	-0.07	0.72	-0.31	-4.65	1.49	0.58	-1.59	0.31	2.49	-1.66	2.93	-0.12	3.03	1.31	1.11	1.05	0.56	1.02	1.01	1	1	1	0.98	1	-2.94	-1.39	-1.15	0.04	10.38	0.54	-0.5	-0.79	-2.4	-0.9	2.67	-2.33	-0.23	0.7	1.57	-1.53	0.26	0.69	-10.87	-1.67	4.1	-2.54	0.02	3.21
509	1.39	-0.84	3.12	0.36	-0.62	4.65	-2.03	3.22	-2.71	-1.45	6.15	1.71	1.26	-9.53	0	2.23	-0.41	-0.78	-1.93	-0.9	-1.08	1.79	1.21	1.08	-12	-0.05	1.89	-0.39	-2.07	0.53	-3.21	2.08	1.31	0.29	-1.23	-0.83	0.59	1.74	1.11	1.04	1.02	-18.63	-1.86	0.01	4.17	1.34	-0.16	0.49	0.76
510	1.22	-7.89	-0.04	1.82	-0.38	3.46	0.46	1.38	0.84	1.09	-2	2.53	-2.75	2.88	-2.94	2.97	1.49	0	0.54	-0.26	-0.64	-17.98	-1.18	3.22	-2.39	-0.16	-0.8	4.43	-2.13	0.08	3.21	-0.46	-0.8	-0.91	-1.72	0.86	1.15	-1.67	-1.18	-0.59	0.79	1.29	-0.6	3.46	0.4	0.83	0.93	1.4	-0.83
511	-0.17	-1.87	-1.17	-1.07	-0.72	-0.98	3.39	0.3	1.44	1.1	-4.96	-1.59	0.04	-5.01	0.44	0.8	-7.23	-1.63	0.06	4.29	0.59	1.33	0.87	1.07	0.97	0.99	1	1.02	-1.18	-1.06	6.54	-0.1	2.45	0.6	1.26	0.89	0.97	1.06	-0.71	-1.4	0.58	-3.42	-1.4	-0.4	-0.9	-1.15	1.54	1.15	1.06
512	-0.03	0.54	0.78	-37.21	-0.13	-0.71	5.99	1.57	-4.32	2.48	-0.02	0.58	-9.8	-0.27	-0.77	0.25	5.81	-1.49	3.18	0.21	-1.7	2.25	1.32	1.13	1.06	1.03	1.01	1.01	0	0.5	0.75	-0.13	0.44	-4471.42	-0.28	-1.72	-1.14	-1.06	-1.02	-0.76	0.92	0.97	0.99	0.99	1	1	-133.21	0.01	2.01
513	-0.75	0.5	-4.53	1.97	1.29	1.12	-0.02	0.51	0.76	0.88	0.94	-0.03	-431.5	-0.52	-1.48	0.5	1.83	0.81	-0.48	-2.24	1.56	-0.23	-0.68	0.22	-0.41	38.89	-1.73	-1.24	-1.1	0.02	-0.51	-0.76	-0.88	-16.01	-1.06	0.31	3.08	-0.55	-0.84	0.19	-10.72	-0.44	2.29	-0.31	3.25	0.49	1.35	0.85	-0.52
514	-1.04	0.03	0.52	21.58	-0.75	0.41	-0.39	-0.72	27.06	-0.16	2.23	1.24	0.61	0.94	0.98	-0.12	10.96	-0.42	0.51	0.79	-14.28	-1.74	-0.16	-0.84	3.97	-2.18	0.09	-3.56	1.8	-3.07	-1.46	-0.16	-1.18	2.52	1.35	-0.08	0.51	-0.28	-16.65	1.4	-0.21	4.53	-0.37	-1.81	0.5	0.81	1.78	1.07	0.92
515	-2.02	2.9	1.45	0.16	-1.24	0.34	-4.24	-1.41	-1.15	8.93	-0.04	-2.19	-0.66	0.54	-0.37	0.37	0.7	-43.72	1.87	-0.06	-3.76	0.46	-2.89	0.3	0.74	0.88	-18.38	0.1	2	0.69	-0.53	4.42	0.37	1.46	0.81	1.1	-2	2.54	-0.12	0.55	-0.29	0.38	-32.62	-0.32	2.27	-2.12	-0.34	1.61	0.68
516	-1.4	6.73	1.74	1.27	0.01	1.12	1.04	-0.15	0.47	-20.78	-0.29	-1.66	1.93	-0.21	-2.72	1.7	-2.96	-1.44	5.43	-0.03	-0.64	7.34	-1.96	0.08	-3.85	-1.35	-1.13	-1.06	18.01	0.03	1.87	1.18	-4.74	-0.16	1.8	-2.18	-0.36	-1.31	0.42	2.18	0.77	-0.48	0.39	-9.13	1.8	-3.42	2.62	-0.03	0.58
517	-1.33	-0.72	0.64	0.86	-0.16	12.59	-0.41	2.54	0.52	-1.93	0.31	0.73	2.32	-0.74	3.06	-2.2	-0.24	-1.33	-1.09	5.3	1.6	-0.04	0.54	0.78	-33.31	-0.13	-1.82	1.97	1.26	1.11	1.05	1.02	0.42	1.01	1	0.99	-0.78	3.29	1.41	-0.09	-4.76	0.49	1.62	-0.52	0.42	3.4	1.21	1.08	0.74
518	-1.57	0.79	-0.37	0.4	-0.34	0.35	0.68	23.25	-0.83	2.86	1.37	1.14	0.39	-1.14	2.78	-0.19	3.08	1.32	1.12	-0.06	-9.24	-1.4	3.66	1.51	0.17	-1.28	2.55	-0.19	3.19	-0.37	-1.89	-1.15	-1.06	9.31	-2.14	0.03	-0.57	10.85	-1.87	3.5	1.53	1.2	-10.83	2.19	1.37	0.01	-1.16	0.35	0.73
519	-0.52	0.36	0.7	-24.08	-0.18	0.62	0.84	0.92	0.96	0.98	0.99	-245.39	2	1.33	1.14	0.01	-1.07	2.82	0.34	0.82	0.93	0.97	-0.06	-23.9	0.52	-2.58	0.3	-3.14	1.96	1.28	-0.06	0.51	-19.85	-0.27	0.59	-0.32	-5.53	1.45	0.6	-0.66	3.87	1.44	1.17	1.07	0.36	1.03	-0.35	-2.84	-1.21
520	-8.85	-0.25	-0.76	5.73	0.26	1.57	-2.02	0.2	-3.55	0.37	1.87	-1.76	-0.5	-1.22	2.19	0.43	-1.73	0.32	2.35	-0.52	-0.82	-0.92	17.54	0.09	-1.98	0.38	-0.47	-3.36	0.63	1.44	1.08	-4.3	0.14	2.27	1.21	-0.17	-4.33	1.59	-3.12	2.56	1.42	-0.02	0.53	0.78	0.89	-94.01	1.96	-3.9	0.01
521	0.31	0.7	3.52	-1.26	0.28	-4.56	-1.41	-0.46	-0.9	3.96	-2.21	0.08	-3.53	-1.33	0.15	-0.49	-5.26	-0.76	2.58	-0.25	3.15	-0.35	2.97	-0.33	0.5	-0.33	-0.68	-0.85	-7.04	0.9	-2.95	2.29	0.22	-1.55	-0.71	1.83	0.58	0.89	0.96	0.98	0.99	1.21	-0.95	3.04	1.4	-4.96	-1.63	-1.23	0.01
522	4.68	-0.11	-0.67	7.53	0.26	0.77	-0.26	0.42	0.72	0.86	-107.32	-1.91	3.96	1.59	1.23	1.1	0	21.3	-0.49	2.56	1.31	1.12	1.05	0.5	-1.07	0.33	2.89	1.22	0.72	0.95	1.08	1.01	-0.25	-0.67	-3.99	1.26	0.76	0.95	0.98	0.99	-0.05	-0.54	-20.61	-0.77	-0.92	6.69	-2.11	3.41	0.05
523	-0.68	-1.43	-0.88	-0.97	5.52	0.19	1.59	-0.42	0.44	-7.67	1.85	0.29	1.26	1.07	1.03	0.85	1.01	1	0.99	-1.31	-0.76	-0.95	-1.09	0.68	0.88	0.95	0.98	-37.52	2.01	-0.01	-3.86	1.72	-3.1	-1.46	-1.18	10.97	-2.18	3.66	0	-0.61	8.25	0.27	0.77	-0.25	8.94	-1.73	-1.23	0.06	0.56
524	97.76	-1.83	0.06	3.78	-0.46	-0.81	7.46	1.64	-4.28	0.04	2.51	-1.85	2.92	-2.67	-1.43	6.06	0.02	1.71	1.16	-0.15	-0.62	17.63	0.23	1.71	-0.44	-1.96	0.54	-3.24	-0.43	0.59	-4.7	-0.34	0.6	1.99	-0.62	-1.5	-1.09	-0.86	-0.98	3.94	0.26	1.49	0.79	-1.96	-1.24	-0.54	-0.93	3.72	-2.24
525	1.41	0.76	0.94	-4.75	0.16	-2.64	1.95	-0.16	-0.66	10.31	0.24	-2.07	-1.23	-0.61	0.75	-3.53	2.16	1.33	1.14	1.06	0.23	-1.05	-1.02	0.14	6.75	0.6	1.35	-0.51	3.6	1.4	1.15	1.07	0.42	-1.08	-0.93	-0.99	-0.99	-1	20.68	-2.05	-0.05	-0.8	-1.34	-0.92	2.32	1.3	-0.09	-0.59	-0.8
526	-1.51	-0.25	0.79	0.92	-0.15	-8.73	-1.37	3.61	-2.44	3.12	0.05	-1.55	-1.14	0.15	0.61	-0.23	0.4	0.7	-161.29	1.86	1.28	-7.81	0.02	0.65	-6.88	-1.58	0.08	-4.77	-1.38	0.15	3.97	1.3	1.11	1.05	1.02	-35.37	2.04	0.02	-0.79	4.03	-0.21	-2.15	1.8	1.23	-6.18	-0.08	0.68	1.8	0.87
527	0.94	-6.07	-0.19	-1.62	0.42	0.77	-0.2	13.22	-1.67	-0.39	1.49	-2.46	-0.33	-1.35	-1.09	-0.83	1.37	0.74	1.11	1.03	0.94	-1.37	0.3	-4.17	1.88	0.34	-1.54	2.41	1.34	-5.56	-0.07	1.76	1.17	1.07	-0.07	0.49	-33.23	1.77	0.26	-1.43	-1.12	0.14	-7.12	1.69	1.22	1.09	1.04	1.02	0.41
528	3.26	1.44	0.29	-1.3	-0.79	-0.95	4.61	-0.16	0.57	-0.31	-0.67	0.19	-45.86	-1.57	3.64	-2.52	-0.08	-1.42	0.38	2.27	1.18	0.75	-1.46	2.61	-0.16	0.54	3.17	1.17	1.06	-7.97	2.16	0.08	-0.76	4.13	-0.22	2.75	-0.36	-0.76	-1.97	-0.89	2.55	-0.23	3.17	-1.92	0.15	-0.52	-3.75	-1.19	-0.78
529	-0.88	-1.08	-1.02	-1.01	-0.97	0.84	1.19	-1.65	2.66	0.26	-1.67	2.3	-2.67	0.09	2.82	0.63	1.26	0.89	1.06	-0.5	0.4	3.93	-0.62	2.91	0.43	-0.6	-0.84	-0.93	24.14	1.86	-0.02	4.24	1.35	0.56	-1.44	2.56	0.32	1.36	1.09	-5.11	0.12	0.68	2.24	-0.7	3.09	-0.25	-0.72	-0.87	-0.94
530	11.46	0.3	-2.14	-0.59	-0.89	0.23	-0.44	-0.73	0.15	43	-1.44	-1.15	7.35	-0.06	-0.66	6.95	0.27	1.59	0.78	0.94	0.98	-0.1	13.65	1.49	0.47	-1.47	0.32	0.72	0.87	0.94	0.97	-0.02	-0.51	-100.71	0.75	1.25	0.92	-2.15	0.25	-0.5	-0.78	-3.39	-1.1	3.29	-2.35	-1.37	6.28	-2.34	-0.02
531	0.04	2.42	1.24	-0.16	-0.63	0.23	-24.42	-1.57	3.7	-2.52	-1.42	6.35	0.01	1.72	-0.39	-2.11	-1.17	-1.06	-1.03	-1.01	38.16	0.02	-1.97	0.39	2.02	-0.53	3.22	1.38	1.14	-0.05	-0.55	0.25	-0.39	-0.69	271.63	0.16	0.72	1.84	1.09	0.88	0.98	-4.09	-0.25	-0.79	5.19	-0.2	-0.71	7.32	0.25
532	1.17	1.05	-0.15	-6.09	-1.34	-1.12	-0.61	1.21	0.83	-1.71	-1.19	0.11	-0.49	18.16	-1.8	0.09	3.58	0.61	-0.51	-2.24	-1.15	3.86	-2.33	0.06	0.61	0.82	0.92	0.96	-0.03	-102.22	1.49	-0.17	-3.47	-1.28	-0.65	1.46	-0.31	0.46	3.99	-0.65	2.92	0.42	-1.89	-0.6	0.59	-0.36	-4.27	1.47	0.6
533	4.59	0.12	-0.68	-0.87	-1.75	0.81	-3.1	2.23	1.34	-6.27	-0.04	-0.72	0.29	0.67	-22.5	-0.2	0.61	-0.31	-5.61	1.46	1.15	1.06	0.6	-0.9	-0.97	-1.11	0.78	0.92	-0.16	0.45	-0.29	0.36	-98.35	-0.32	-1.67	-1.13	-1.05	9.92	-2.13	3.59	-2.73	3.13	-2.93	0	3.03	-1.8	0.18	3	1.25
534	1.93	-3.93	2.64	0.01	-1.46	2.29	0.37	1.32	0.84	1.08	-0.48	0.41	3.96	-0.62	2.91	-2.16	0.12	0.64	0.83	2.98	0.92	0.97	0.99	-14.33	-1.81	4.2	1.61	1.23	-10.42	2.21	0	-0.78	-0.92	-1.38	0.8	0.93	-7.56	-0.16	0.64	1.92	0.85	-0.44	-2.4	-0.77	-1.17	-1.04	-0.93	0.71	0.89
535	-1.3	-0.81	1.81	-2.49	-1.37	-1.15	11.61	1.82	1.29	-8.71	0	-0.69	5.39	1.54	-4.36	-0.08	-0.74	-0.89	-0.95	24.74	-0.06	2.14	0.64	0.9	1.22	0.96	-2.43	-0.42	0.63	-4.42	2.04	1.31	-6.64	2.3	-0.01	-0.59	-3.46	0.7	1.34	-1.71	2.69	1.4	0.25	-1.26	-1.08	6	-2.2	0.04	3.38
536	-0.46	-0.75	-4.03	1.2	1.06	1.03	1.01	-0.03	0.49	31.66	-1.27	3.23	-2.43	3.05	-2.84	-0.04	-1.47	-0.76	-0.94	-1.12	0.7	-3.38	2.15	1.33	-6.38	2.31	0.03	-0.77	-1.42	-1.06	-0.91	-0.98	4.01	-2.24	-0.17	0.73	-4.21	0.22	2.11	-1.81	2.85	1.43	-0.04	0.53	5.93	0.77	-2.63	-1.34	-0.43
537	-1.27	-0.98	2.69	-2.36	0.1	2.93	-1.74	-0.46	0.67	-4.04	-1.46	4.52	-2.43	-1.41	0.01	6.58	1.39	0.55	1.14	0.91	-0.55	3.93	-0.27	0.53	-6.87	-0.32	2.08	-0.34	-0.74	-0.88	0.1	19.92	0.56	-0.49	5.33	1.49	1.18	1.08	1.04	-0.01	-0.51	-36.32	-1.24	-0.76	0.65	-0.37	0.39	0.71	0.86
538	0.83	2.11	0.92	1.07	-0.56	3.7	-2.06	3.11	1.48	1.19	-0.01	0.52	0.76	-79.41	1.89	-3.83	0.03	2.63	1.26	-0.16	5.54	-1.74	0.15	3.23	0.64	-0.5	0.37	0.71	-23.34	1.9	0.16	0.83	-4.11	0.2	-2.75	-1.3	-1.11	-0.55	0.86	0.95	1.17	1.02	0.98	1	1	1	-0.05	0.49	-0.27
539	0.58	-16.2	-1.68	0.08	3.95	-1.67	0.18	3.1	0.66	1.26	-0.5	0.41	-7.49	-1.53	-1.19	8.42	-2.21	0.01	-3.63	1.75	1.23	0.43	-1.24	2.68	-2.47	2.93	0.09	-0.72	4.5	1.5	0.31	-1.35	2.54	0.34	-0.65	-1.72	1.53	1.16	-6.26	-0.11	1.82	0.67	0.91	-5.04	0.16	2.16	-1.84	-1.24	-1.1
540	-0.1	9.35	-0.43	0.5	0.79	2.61	0.9	0.97	0.99	0.99	1	-59.35	-1.95	4.05	-2.65	-1.45	-1.18	12.84	0	1.86	-2.05	-0.39	0.66	1.65	0.87	1.09	0.96	0.99	-0.2	7.21	-1.72	3.31	-2.6	-0.08	0.74	0.9	1.5	-0.8	-0.93	7.51	0.16	0.74	-5.51	0.2	2.05	-1.84	-1.24	6.12	0.08
541	0.57	-6.19	-1.54	-0.32	0.76	0.91	-0.15	11.64	1.49	-0.14	4.66	1.39	0.51	-1.43	-1.12	0.13	5.83	0.6	0.87	-6.09	-1.6	-1.22	9.03	-2.22	-1.38	-0.02	0.88	-3.48	2.23	-0.09	0.55	3.5	-0.68	-1.37	1.71	-0.25	3.8	-0.36	-1.87	-1.15	4.31	1.54	1.2	1.09	1.04	-39.67	0	-0.67	5.86
542	0.73	1.15	0.93	1.04	0.98	1	1.01	-1.4	2.72	1.39	-0.06	5.94	-1.67	3.24	-0.09	0.58	-8.08	1.91	-3.42	2.66	-3.09	0.01	-2.96	-1.29	4.22	0.16	0.76	-5.07	-0.28	0.62	-0.33	-5.01	-1.27	-0.69	-1.09	-0.94	-0.99	0.21	-6.81	-1.46	-1.16	8.31	-2.2	-1.37	0.01	7.13	-0.47	2.69	0.49
543	-0.14	3.01	1.31	0.55	1.11	1.03	0.92	1.01	1	-5.96	2.17	1.35	0.12	1.15	1.04	-0.15	-6.11	-1.34	-1.12	-0.61	-1.05	2.62	0.37	-1.77	2.3	-0.16	-0.66	-0.85	21.54	1.81	1.28	-8.23	2.26	0.01	1.38	-0.37	0.45	0.75	-0.16	28.91	-1.61	-1.2	0.06	-0.51	0.27	0.64	0.82	-227.86	-0.09
544	1.52	-1.43	0.27	0.7	0.86	-25.12	-0.1	2.03	0.64	0.9	-0.23	0.44	7.57	-1.35	-0.68	-0.93	4.29	-2.2	-0.17	1.49	1.13	0.73	0.96	0.99	-8.5	-0.12	-1.71	2.03	-2.72	-1.42	-1.17	11.55	1.83	0.02	-1.3	0.36	-4.07	1.92	-0.13	0.53	-10.08	1.86	-3.48	2.64	0.05	-1.49	-0.75	0.57	1.86
545	-5.52	0	0.63	-0.28	12.21	-1.71	3.45	-0.07	0.58	0.81	0.91	0.96	2.84	-0.96	-0.99	7.05	1.67	-4.42	-0.04	-0.73	-1.61	-1.08	-1.03	-1.01	-1.01	36.86	-0.02	0.65	2.08	-1.43	-0.67	-1.13	0.44	0.77	-10.3	1.98	-3.54	2.68	1.45	1.18	1.08	0.03	-0.96	-0.99	0.14	-0.47	-9.37	0.7	0.9
546	-0.12	0.5	0.76	5.72	-1.17	3.06	0.29	-1.76	-1.18	5.18	1.61	1.23	-9.52	-1.8	-1.28	-1.12	-0.02	-1.06	-1.02	-0.95	0.77	0.92	-0.16	-7.92	1.51	1.16	-0.08	0.5	0.76	-0.14	-52.58	-0.57	2.55	-0.29	-2.2	0.5	1.73	-1.7	0.23	-3.86	1.86	-3.11	-1.47	-0.15	0.83	-3.62	2.19	1.34	1.14
547	0.97	-0.08	-13.67	1.51	0.52	-0.69	-1.53	-0.88	2.29	0.46	0.86	1.3	1.04	1.02	-8.6	-0.11	-0.72	0.28	-8.96	1.74	-3.39	0.08	0.64	0.84	-0.12	24.44	-1.6	-0.43	1.49	0.71	0.93	-4.7	2.18	0.17	1.35	0.81	1.09	-2.07	0.24	2.52	-0.5	-0.81	-1.71	1.31	0.74	-1.67	2.51	0.29	0.82
548	-4.74	1.25	-3.07	-1.43	-0.27	1.29	-0.34	-0.73	10.93	-1.95	-0.18	0.75	-4.04	-0.32	1.91	-2.22	-1.32	-1.13	-0.34	1.12	-2.8	0.19	-0.54	-0.79	18.85	-1.95	3.69	-2.66	-1.45	-0.03	-0.87	-1.18	1.58	0.62	1.16	0.91	-0.53	-1.92	-1.13	4	-2.31	0.06	-3.45	-1.32	0.15	-0.49	13.57	1.63	-3.93
549	-0.26	12.37	1.54	-3.81	-1.54	5.12	0.03	-0.7	-0.88	11.74	0.14	1.74	1.16	-0.16	-0.62	17.13	-0.21	-0.73	-0.88	-1.87	0.84	-3.07	2.25	-3.01	0.05	2.79	1.26	1.1	1.04	0.63	-1.09	0.33	0.71	0.87	-0.1	0.46	0.73	-210.11	-1.86	-0.14	-1.29	-1.08	5.58	-2.22	-1.36	-1.15	13.73	1.86	1.3
550	-2.92	2.04	-2.99	2.73	-0.04	-0.61	9.29	-1.91	-1.29	-0.23	-1.12	-0.91	-1.04	0.46	0.78	-10.33	1.99	1.31	0.16	1.13	1.04	0.9	-0.76	-0.91	-0.96	17.33	1.83	1.29	-0.01	-0.54	0.26	-0.38	0.31	-177.45	-1.65	-1.22	0.05	0.56	7.68	1.2	-0.25	0.46	-0.32	-0.67	54.46	-0.17	-1.85	0.44	-0.45
551	-0.1	-1.51	2.18	-2.64	-1.41	5.78	0.04	-1.74	0.38	-3.52	0.32	-0.51	6.83	-0.27	0.55	0.8	0.91	2.56	0.95	-0.36	-0.73	0.2	12.72	-1.46	-0.57	1.55	1.15	1.06	-0.06	13.4	0.49	1.47	-0.49	-0.8	-0.91	-0.96	41.37	1.91	-4.05	0.01	-2.66	-1.26	-1.1	-1.04	-0.61	1.09	1.03	0.92	-0.78
552	-1.49	1.27	1.08	0.78	1.03	1.01	0.97	1	-0.4	0.42	4.5	0.73	-2.5	0.26	2.28	0.71	-0.5	0.38	4.58	1.25	-3.61	-1.49	-1.19	10.19	-2.19	-1.37	0	-0.54	21.88	-1.81	0.08	-4.11	-1.36	4.06	1.55	0.15	0.86	0.95	-0.13	0.46	-0.29	-0.65	-28.63	-0.83	-1.17	-1.03	4.4	1.54	0.22
553	1.12	1.06	1.03	0.13	1.01	-2.95	-1.4	-0.34	1.31	0.79	1.09	1.02	-0.18	0.46	7.12	-0.68	-0.89	-1.34	1.32	-2.82	0.16	-3.07	0.38	-2.98	-0.49	0.58	1.98	-0.61	-1.53	0.56	-3.4	-1.39	0.1	4.57	-0.49	-0.82	-1.62	-0.92	-0.98	-0.99	13.32	-2.07	-0.07	-1.34	-0.8	-0.95	4.76	1.55	1.2
554	-0.88	2.22	0.47	0.86	0.94	0.97	1.28	1.01	1	0.99	-0.79	3.27	0.36	-1.87	2.26	-2.74	0.08	-0.57	8.75	1.6	-0.09	-4.08	-0.6	0.51	-4.91	-0.37	-1.48	-1.11	4.78	0.18	0.76	-5.21	0.2	0.71	-0.25	-7.31	-1.32	-0.64	-0.93	-1.11	0.66	1.5	-1.63	-1.18	6.07	0.1	-0.67	5.14	-2.03
555	0.84	-0.26	0.43	7.28	0.73	1.25	0.91	1.05	0.98	0.99	1	1	-23.32	-0.04	1.96	-2.04	-0.39	-0.85	4.56	-0.19	0.56	-6.97	-1.56	-1.2	0.04	0.55	0.78	-62.78	-0.12	-0.71	6.04	0.27	0.78	-5.53	0.19	0.71	0.87	-0.12	20.69	-1.6	-0.43	-0.88	-0.96	9.57	-0.1	0.61	-0.3	0.39	-24.13
556	0.25	-0.44	-0.74	-0.87	-5.95	0.91	-2.96	-0.36	-1.39	2.08	0.43	-0.65	-1.7	1.55	1.16	-0.1	-6.24	-1.36	0.18	3.73	0.64	1.28	-0.5	3.66	-2.03	3.1	1.48	-5.55	-0.03	-0.72	-1.68	-0.88	2.4	-0.24	0.51	-0.32	14.46	1.57	-0.12	0.52	4.56	0.77	0.93	-0.18	-6.35	1.52	0.54	-0.68	-0.87
557	4.95	0.42	1.45	0.82	-0.52	-0.81	-2.02	1.26	-0.29	0.46	0.75	0.88	-54.77	1.96	-3.86	-0.03	1.61	-0.38	-0.75	9.46	1.67	1.24	-8.55	-1.77	-1.28	-0.03	0.9	0.96	1.13	-1.27	-0.79	-1.08	-0.95	0.53	1.92	-1.6	-1.18	-0.58	0.8	1.27	0.93	-2.25	-1.29	-1.11	-1.05	0.02	22.51	1.46	-3.57
558	1.01	-1.29	-1.09	0.13	-0.48	20.55	0.29	-2.2	-0.58	-0.89	0.23	0.65	-20.31	-1.73	-1.25	0.03	-0.52	-8.54	-0.77	0.42	0.75	-12.87	1.95	0.16	0.82	0.93	0.97	1.3	-1.11	2.93	1.4	-5.1	-1.64	-0.07	-0.84	3.79	-2.19	-1.34	-0.21	-0.9	-0.96	0.14	0.59	8.27	0.8	-2.71	2.28	-2.94	0.06
559	-1.46	5.17	0.05	1.65	1.15	1.06	1.03	-22.02	-1.89	4.15	-2.62	0	3.22	-0.43	0.48	-6.51	-1.53	-1.19	8.6	1.76	1.27	1.12	1.06	-35.98	0	-2.06	-0.66	-0.91	-1.21	-1.03	-0.96	-0.99	-1	9.13	-0.09	0.61	-6.55	-1.56	-1.2	0.04	-0.51	26.75	-1.79	3.64	-2.6	0.02	3.13	0.6	-0.52
560	1.88	1.17	1.07	1.03	0.71	-1.08	0.33	-4.74	-1.43	-1.16	8.77	0.05	-0.68	-1.85	0.65	-3.19	-1.39	-1.15	-1.07	0.02	0.52	-0.25	101.56	1.61	1.21	-0.05	0.51	8.43	-0.72	-0.9	-0.96	15.21	1.81	1.28	-0.01	-0.54	-8.43	1.29	-3.15	-1.44	-0.25	1.29	0.8	-0.59	-0.84	-1.76	-1.06	-0.93	-0.99
561	1.47	1.16	1.07	1.03	-30.65	0.02	-2.08	0.4	0.77	-8.57	2	0.17	1.31	0.82	0.96	1.08	-0.7	-0.89	-1.43	1.28	1.09	0.77	1.04	0.97	1.01	1	0.99	1	1	1	1	-0.19	-5.2	1.54	-3.16	-1.46	5.28	1.66	-0.01	0.55	4.94	-1.32	-0.71	1.61	1.16	-5.69	2.25	1.37	0.09
562	0.59	1.15	0.91	-1.89	0.26	2.5	1.21	-4.08	-1.53	-1.2	-1.09	-1.04	40.26	0	-2.05	-1.21	4.63	-0.11	0.59	0.82	0.91	2.62	-0.91	-0.97	-0.99	-1.09	-1.01	-0.99	1.61	0.62	-0.62	-1.72	-1.11	-0.85	-1.04	-1.01	5.66	-2.18	-0.13	-0.81	-1.35	-1.05	-0.92	1.5	1.14	1.06	-12.6	-0.05	-0.7
563	-0.49	-0.78	-0.9	0.08	0.55	0.78	-0.12	-0.56	-243.56	-0.78	-0.93	-1.22	-1.02	-0.97	0.65	0.87	-8.69	2.05	1.33	-7.15	-0.02	-0.71	-1.74	1.45	-0.26	-2.84	1.64	-0.21	0.5	-9.98	1.84	1.27	-7.2	-1.73	-1.26	-1.12	-1.05	0	-36.99	0.49	0.83	0.93	-0.1	0.47	-47.14	-0.28	0.58	-5.64	1.97
564	-3.09	-1.19	3.68	0.22	1.49	1.12	1.05	0.78	1.02	1.01	0.98	1	-2.52	0.22	2.4	0.7	1.21	1.05	-4.76	2.23	-3.26	2.78	1.46	-6.15	0	0.63	2.38	1.13	-3.63	-1.48	4.91	-2.42	-1.41	-0.04	0.87	1.18	0.95	1.03	0.99	1	1	1.01	1	-2.7	0.21	2.37	-0.48	-1.75	-1.13
565	-0.43	0.45	-7.07	1.86	-0.11	0.53	-0.29	-0.66	0.19	0.6	47.71	-0.79	-1.21	-1.04	-0.93	-1.02	-0.99	-1	-1	-1	21.75	1.87	1.3	-8.32	-1.78	-1.28	-1.12	-0.01	1.06	0.95	-0.59	-1.7	1.61	1.18	0.58	-0.8	3.42	1.42	-0.08	0.52	0.77	-35.23	1.91	1.3	0.13	1.13	-0.35	0.43	4.45
566	1.53	-0.02	-5.37	-1.37	0.16	-0.49	-4.96	0.68	0.89	1.36	0.95	-2.54	-0.4	-1.34	-1.08	5.04	1.59	1.22	1.1	0.17	1.05	-2.84	0.2	-0.54	7.8	-1.89	0.1	-3.92	-0.54	-1.35	-0.86	-0.96	5.15	1.57	1.21	1.09	1.04	0.21	0.98	-3.09	0.2	-2.97	-0.54	0.56	-4.68	-1.48	4.34	-2.44	3.24
567	-0.29	-0.66	48.39	-1.85	3.75	-0.04	-0.63	8.11	-1.94	3.44	-2.67	-1.44	6.23	0.01	1.72	-0.39	0.46	3.52	-1.44	0.24	0.68	-11.65	-1.68	4.07	1.58	0.07	-1.25	0.35	-4.18	1.91	-0.13	-3.15	1.7	-0.19	0.5	3.98	-1.38	3.07	0.24	0.8	-4.87	-1.53	4.48	1.61	-4.99	-0.02	-0.72	-0.88	11.7
568	-0.25	-1.41	-0.8	0.54	-4.12	2.02	0.27	0.84	-4.35	0.2	0.7	-7.57	-0.25	0.61	0.84	-12.49	-1.74	-1.26	-1.11	-1.05	34.22	1.94	1.32	1.14	0	1.06	-2.83	-1.38	0.08	5.1	-0.49	-0.82	7.19	0.21	0.76	-0.26	-0.66	-5.55	-0.84	2.71	0.4	-1.83	-0.62	1.84	-0.3	0.48	3.57	-0.65	-0.88
569	0.69	1.18	1.04	1.02	1.01	0.92	-1.09	-1.03	-1.01	0.06	-0.49	-16.26	1.29	1.09	-7.15	2.19	1.36	-7.02	-0.01	-1.74	-1.16	-0.7	-1.06	-1.02	-0.96	-1.01	-1	-0.99	0.75	0.91	1.33	-1.28	-0.77	0.62	1.68	1.1	-4.03	-1.52	-1.19	9.84	-0.02	2.24	-0.4	-0.77	0.21	8.38	1.34	-3.58	2.43
570	-1.55	-1.2	8.89	-0.03	-2.21	-1.22	4.49	-0.11	-2.32	-0.67	-0.9	-0.96	-1.22	-1.02	-1.01	-0.98	0.79	-3.26	-0.36	-0.82	-1.41	1.43	-2.79	2.53	1.4	0.15	1.16	1.05	1.02	-0.07	14.66	-0.45	-0.81	-1.59	-0.92	-0.98	-0.99	13.22	-2.07	3.67	-2.7	0.01	3.14	1.29	1.11	-8.91	0.06	-0.62	6.64
571	3.98	-2.12	0.1	-3.6	0.41	0.78	-0.21	11.19	-0.38	-1.69	-0.79	0.51	-4.37	-1.45	-0.38	1.37	1.1	1.04	-0.06	0.49	13.97	-0.72	-0.91	-0.96	15.02	1.81	0.08	0.83	1.28	1.05	-4.01	-1.51	4.78	1.63	1.24	-0.01	10.05	0.52	0.85	0.93	0.97	-29.04	2.02	-3.83	-0.02	-0.73	4.78	-0.21	-2.08
572	-0.85	-0.97	4.43	1.53	-4.66	2.45	-0.02	3.36	0.58	0.88	0.95	0.98	-0.05	-26.5	-0.53	0.5	0.78	-13.24	-0.17	0.63	-5.49	2	-0.09	-3.29	-0.62	2.22	-2.29	0.14	2.83	0.65	0.9	0.96	0.98	-0.05	-0.53	83.96	0.24	-2.22	-1.25	0.14	4.76	1.32	0.61	1.11	1.03	1.01	-12.12	0.07	-2.24
573	0.93	0.97	1.43	-1.09	0.32	0.71	-0.2	18.42	-0.39	2.49	-2.11	2.9	0.14	1.45	1.11	-0.16	6.73	-0.4	2.66	-2.09	-1.3	6.19	0.06	-0.69	-1.78	1.47	-2.85	0.14	2.54	-1.77	2.93	0.19	0.79	0.92	1.44	-0.82	3.14	-0.23	-2.23	-0.71	2.15	0.51	0.87	1.27	0.95	1.04	0.98	1	-0.19
574	-1.99	0.49	0.81	-0.2	-8.3	0.56	-2.72	0.29	-3.09	1.96	1.28	1.11	1.05	-26.53	2.06	0	-3.84	-1.33	-0.58	0.72	0.89	0.95	0.98	0.99	-0.02	0.49	-0.26	410.43	0.37	0.79	-0.23	9.61	-1.71	0.14	-4.14	-1.37	-1.13	-1.06	-1.03	-0.52	0.96	0.99	1.04	-1.28	-0.78	-1.09	-0.95	-0.99	4.86
575	1.51	0.95	0.98	1.04	0.99	1	1	-13.07	0.07	2.08	1.2	-4.54	-0.16	-0.76	5.14	-2.08	3.28	-0.05	-2.72	0.44	1.81	1.14	-0.2	-0.64	-4.24	-0.83	-0.95	6.47	1.63	1.23	-0.02	-0.54	-9.03	1.28	1.09	-7.05	-1.69	0.03	4.48	1.34	0.57	1.12	1.03	0.92	1.01	1	1	-12.89	-1.8
576	5.58	1.5	1.18	0.36	-0.87	-0.95	7.82	0.15	1.68	-0.42	0.45	-7.57	-0.35	0.58	-5.21	-1.51	4.3	0.09	-1.7	-1.16	-0.69	1.36	1.1	1.04	-0.06	14.38	0.49	0.83	-6.24	-1.6	-0.22	0.78	0.92	-8.89	0.12	-2.36	-0.6	0.55	-0.36	-4.51	0.61	-0.44	5.79	0.38	-0.58	-2.09	0.62	0.86	1.5
577	-0.95	-0.98	21.11	1.86	-0.02	4.25	-1.71	3.13	0.17	-0.69	-1.66	-1.09	3.89	1.5	0.23	1.19	0.87	1.05	-2.11	0.24	-0.51	8.42	-0.27	-0.74	0.24	-10.61	-1.52	3.83	-2.49	-1.41	0.01	6.39	-1.62	3.24	-2.56	-1.42	6.2	0.02	-0.7	5.16	1.53	-4.38	-0.08	1.7	0.7	0.92	1.16	0.97	-0.42
578	0.86	0.93	-0.05	0.48	80.76	-1.27	-1.09	0.11	-8.71	1.65	-3.34	2.57	-0.04	-0.61	9.57	0.26	1.63	-1.97	-0.44	-0.87	4.6	-0.18	0.56	-0.31	0.38	0.7	-0.16	89.48	1.57	-0.14	-3.6	-1.29	0.18	3.94	0.64	0.89	-0.21	0.44	-20.34	-0.31	-0.77	-1.65	-0.9	-1.07	-1.02	-0.97	0.7	-3.44	-0.37
579	-0.43	-0.81	0.23	-9.45	0.38	-2.56	-0.52	0.58	0.83	-11.02	0.14	2	1.19	0.7	-0.73	-0.9	8.5	-2.07	3.5	0.05	1.54	-2.19	0.19	2.65	1.23	-0.18	5.46	0.48	0.84	0.93	-13.07	0.09	-0.62	-2.25	-1.13	-0.83	-1.05	-0.97	-1.01	-0.99	-1	4.93	-0.14	-2.2	-1.21	-0.68	-1.08	-1.02	-1.01
580	2.18	1.33	-6.36	2.32	1.39	-6.92	2.33	0	-0.78	-1.4	1.52	-0.27	0.48	-9.55	-0.32	-1.59	1.95	0.45	0.87	1.25	0.95	-2.38	-0.43	-0.85	-1.31	1.45	0.68	0.93	0.97	1.13	-0.83	0.36	3.18	-1.54	0.22	-4.16	-1.39	0.13	4.16	1.31	1.11	0.62	-1.2	0.32	-4.44	-0.45	0.56	-0.35	-4.93
581	1.34	1.09	1.04	1.02	-24.59	0.03	-0.65	6.21	0.29	-2.01	-1.22	4.95	0.13	1.6	0.75	-1.95	-0.54	-0.88	-1.23	1.44	0.68	0.93	0.97	-10.16	-0.11	-0.72	-0.88	-0.95	27.65	-2.01	3.81	1.58	1.22	1.1	1.05	0	0.51	0.75	-302.07	-0.13	0.63	-5.86	-0.3	-0.79	0.25	0.65	0.83	5.57	-0.89
582	-5.88	-1.59	-1.21	-0.22	-1.09	-1.03	-0.92	0.77	0.92	-0.16	0.45	0.73	0.87	10.6	-1.08	-0.92	0.61	-0.38	6.99	1.51	0.38	1.18	1.05	0.89	-1.34	2.72	-0.17	-0.67	-0.85	19.98	1.81	1.28	-8.26	0.01	2.26	1.23	-0.16	5.77	-0.4	2.7	1.31	-0.12	5.67	0.5	-0.53	-2.23	1.51	-2.91	-0.24
583	-13.84	-1.85	0.01	-4.32	-1.35	0.16	0.63	3.96	0.83	0.94	1.16	-1.33	0.3	-0.46	9.85	-0.28	-1.83	-1.16	4.46	0.18	0.76	1.56	0.9	0.97	1.07	0.99	-2.49	2.4	1.37	-0.04	0.52	-18.44	-0.27	0.59	2.17	0.82	-0.45	0.4	-0.36	-0.69	47.15	-1.87	0.06	0.6	-11.96	-0.26	-0.76	-1.66	0.69
584	-0.17	-3.87	-1.29	3.87	1.52	0.18	-0.81	-0.93	8.65	1.7	1.25	-8.75	2.24	1.38	-7.18	0	1.76	-2.1	2.72	0.18	0.79	-0.28	-0.67	19.58	-1.89	0.06	-4.03	-1.35	-1.13	-0.55	-0.96	-0.98	0.13	-10.03	1.65	-3.37	-1.5	-1.19	10.72	1.82	0.02	-0.81	-1.3	1.55	-0.27	-2.72	-1.22	-0.7	1.46
585	0.93	1.13	0.97	0.99	-0.17	0.46	-0.3	-19.5	-0.66	2.6	1.32	-4.91	-1.61	0.03	-5.02	-1.37	-1.13	8.36	0.07	0.71	1.74	-0.67	-0.88	-1.44	1.29	-0.29	-2.85	-0.7	-1.22	-1.05	-0.91	0.71	0.89	0.95	-0.08	-18.07	-1.43	3.55	-2.47	-0.11	0.74	-0.31	-0.69	-0.85	-4.3	-1.07	3.16	-2.35	-1.37
586	-6.06	-0.52	-0.85	5.95	1.59	1.21	-0.03	0.52	9.48	-1.29	0.25	-4.62	1.83	0.36	1.25	1.07	1.03	0.86	1.01	1	-0.15	8.4	-0.41	2.61	-2.1	-1.3	-1.12	12.66	1.83	0.03	-0.81	-0.93	0.14	9.09	0.59	-2.45	2.22	1.33	-0.05	-0.57	19.3	-1.83	3.62	1.54	0.08	-0.83	0.32	-0.42	13.48
587	1.75	0.71	1.16	0.92	-1.99	0.26	-3.5	0.35	1.9	1.16	-4.29	0.13	2.31	0.67	1.22	1.05	1.02	0.91	-1.18	-1.06	6.51	0.13	-0.66	0.31	5.18	-0.59	-0.86	-1.47	0.74	-0.38	5.85	0.4	0.81	1.48	0.92	-0.42	-2.45	-0.76	-0.93	0.2	5.82	0.63	-0.48	-2.41	-1.17	0.22	0.66	-0.22	22.31
588	-6.08	0.48	1.61	1.11	0.82	-1.43	-1.12	-0.71	1.3	-2.7	-1.38	-0.31	-1.15	-1.04	0.15	-7.69	0.4	1.69	-1.81	-1.23	-0.49	-1.09	-1.03	0.16	-0.47	19.87	0.29	0.77	0.9	-13.79	-0.11	-0.72	-1.78	-0.88	-1.09	1.83	-0.25	-0.7	-2.58	1.31	0.73	1.1	1.03	0.94	1.01	1	-5.91	0.13	2.17
589	2.19	1.11	0.87	-1.54	2.61	0.29	1.38	0.82	1.09	1.02	1.01	0.95	-0.85	3.19	-2.24	-1.35	0.04	-0.52	19.31	-1.81	-1.26	-1.11	-1.05	30.57	-2.06	-1.35	7.74	0	-2.3	1.92	1.26	-0.07	-6.16	-0.58	-0.87	0.21	0.63	6.07	-0.77	-0.92	7.03	-2.1	0.05	0.6	3.43	-0.71	-0.9	-1.33	-0.96
590	-0.7	-0.86	0.1	-41.01	-1.53	0.15	-4.51	-1.39	0.14	4.06	-0.5	2.87	1.34	0.46	0.91	1.13	0.97	1.02	-1.87	-1.22	5.62	0.1	0.74	-0.28	8.53	1.51	-3.9	-0.12	1.7	0.69	0.92	-4.95	-1.56	0.06	4.55	1.34	-3.88	-1.53	4.98	1.65	-0.01	-4.92	1.66	1.21	1.09	-0.03	14.99	-1.57	0.16
591	-0.6	0.4	3.38	-0.6	0.43	2.96	-1.5	-1.15	-0.6	1.26	1.08	0.8	-1.3	-1.09	-0.78	-1.04	-1.01	6.03	-2.17	-1.35	-0.12	1.19	-2.64	-1.36	-1.14	10.86	-2.16	-0.03	0.78	-0.31	-4.11	-0.69	-1.26	-1.06	-1.02	10.1	0.09	-0.66	5.42	-2.01	0.09	0.62	3.29	1.15	1.05	1.02	0.82	1.01	1
592	-0.83	-0.92	25.15	1.86	-0.02	0.56	0.79	-29	0.12	-2.19	0.38	-3.26	1.99	1.29	0.32	-1.23	0.33	-4.31	-0.44	-1.42	-0.83	-1.09	1.99	0.49	-0.63	-0.85	-0.93	-1.74	0.89	-3.06	-1.4	-1.15	10.17	-0.03	-0.66	-2.17	1.4	1.12	1.05	1.02	0.68	1.01	-2.88	0.2	2.35	-0.48	-0.8	-1.76	-1.07
593	-0.25	2.09	1.23	0.6	0.94	1.09	0.98	0.99	1	-0.08	-12.27	-1.41	3.6	0.18	-0.68	4.73	-2.05	3.23	1.5	0.09	-0.83	3.63	1.45	1.17	1.07	-19.82	-1.89	4.19	-2.62	0	-0.76	-0.91	-0.96	-1.45	-0.98	-0.99	0.15	0.61	0.81	-54.7	1.92	1.3	-7.77	-0.02	0.69	0.87	0.94	0.97	-55
594	0.33	-4.62	1.87	1.26	1.11	1.05	1.02	0.34	-1.02	0.33	0.72	-0.2	-12.77	-1.36	3.52	-2.44	0.05	-3.34	-1.31	0.15	-5.31	1.74	0.4	-1.53	-0.7	-0.93	4.73	1.54	-4.59	2.46	0.04	-0.76	-1.45	-1.07	3.94	-2.28	-1.36	-0.15	-0.89	-0.96	8.27	0.14	-1.92	-0.65	1.93	1.23	-5.31	2.29	-0.03
595	0.51	3.57	-1.4	0.24	-4.37	1.84	1.25	0.36	1.11	1.03	-6.09	-0.15	-1.64	-0.75	1.97	1.24	-0.11	6.44	-1.69	0.16	3.27	1.27	1.1	-8.61	-1.74	0.02	4.41	1.34	1.12	-0.07	0.5	0.76	-0.13	0.44	-0.28	-206.52	-1.36	0.21	-4.65	0.37	0.77	1.81	1.08	-0.26	5.39	-0.36	0.51	0.79	0.9
596	0.53	-0.5	5.39	1.5	0.36	-1.38	-1.11	5.81	-2.22	0.04	0.6	0.82	-24.4	-1.81	4.02	1.59	1.22	-10.5	2.21	0	1.38	1.1	-5.49	2.23	-0.04	3.56	0.57	0.87	-5.66	-1.58	-1.21	0.03	-9.56	0.46	0.81	0.92	0.96	0.98	-0.02	0.49	0.75	-0.13	0.44	610.19	-1.28	-0.72	1.57	0.66	0.92
597	1.07	0.72	0.97	1.03	1.01	0.99	1	1	1	-0.08	-12.4	-0.56	2.45	-2.21	-0.29	0.69	1.59	-0.62	0.4	-6.36	-1.5	-1.18	8.54	1.76	-0.01	-4.46	-0.57	0.52	-4.95	-0.36	0.59	-0.34	-0.69	0.18	0.6	23.1	-0.79	-0.93	0.17	-9.29	1.68	-3.37	-1.5	0.03	0.57	-16.48	-0.26	-0.76	-1.68
598	0.67	0.92	0.97	-10.97	-0.11	1.94	0.65	-0.56	0.37	-8.24	-0.38	0.57	2.17	-1.49	2.9	0.25	0.8	-0.27	-4.81	-0.67	0.47	0.78	2.42	0.9	-2.66	-0.4	-1.35	-1.08	-0.84	0.73	1.38	0.9	0.97	-5.56	-0.19	1.88	0.65	0.91	-5.02	-1.56	-0.23	0.79	1.33	-1.57	2.72	0.26	0.81	1.4	0.92
599	-1.07	5.32	1.6	0.17	1.22	0.86	1.06	1.02	0.97	1.01	-0.41	-2.44	-1.18	-0.75	0.69	1.48	1.08	-4.1	0.15	0.68	2.28	-0.7	-1.36	0.57	0.84	0.93	0.97	1.69	-0.94	3.03	1.4	0.34	1.15	1.04	1.02	1.01	0.9	1	1	1	-14.43	2.07	0.06	-0.78	-1.38	0.63	-0.39	-0.73	-0.87
600	-8.71	-0.02	0.69	-5.38	-0.29	0.61	0.84	-0.15	0.45	-40.16	-0.29	0.58	-5.61	-1.52	-1.19	8.84	-2.2	0.01	0.59	3.57	1.17	0.81	-0.66	-0.87	-0.94	-0.97	40.15	1.92	1.31	-0.01	0.53	8.23	0.77	-2.67	-1.34	4.97	1.62	1.23	1.1	0.1	-0.95	-0.98	-0.99	-1	-1	66.37	-2.01	-0.02	-1.33
601	3.84	-1.89	3.11	1.47	1.19	1.08	1.04	-44.85	0	0.67	-0.29	9.79	0.4	0.81	0.92	-13.51	-1.78	4.18	1.6	-0.01	-5.18	-0.56	-0.86	-1.37	1.38	0.71	-1.68	-0.62	1.77	-0.3	0.48	3.63	0.76	-2.49	-0.45	-0.85	-0.94	-1.32	-0.97	-1.02	1.75	1.2	-5.73	0.08	-2.48	0.39	1.93	0.77	0.93
602	1.63	0.71	-1.9	-1.22	-0.56	0.78	-3.49	0.23	2.18	0.71	-0.51	-2.14	-1.15	-0.8	-1.05	0.42	0.76	0.89	0.95	0.97	-103.23	2	-3.94	0	0.62	2.67	-0.69	0.4	-0.39	-0.71	29.51	0.17	0.73	0.88	0.95	-0.06	0.48	-91.57	-0.27	0.58	0.82	0.92	0.96	-0.04	-61.24	0.51	1.49	0.84	1.1
603	-0.75	-2.14	0.74	-0.39	-0.73	14.48	-0.17	-0.71	-0.88	-0.94	-0.97	65.93	1.94	-4.03	-1.6	-1.23	10.61	1.83	0	1.29	0.82	1.08	1.02	1.01	-0.09	-11.29	1.52	-0.18	-0.65	-3.33	-0.84	-0.95	6.37	-2.13	-0.13	1.45	1.12	-5.48	-0.14	-1.62	-1.14	-1.05	-0.75	-0.98	0.3	-5.41	-1.45	-1.16	8.6
604	-2.06	0.19	0.67	2.7	0.85	-2.58	-0.42	0.62	0.85	-10.78	-0.16	-0.73	5.69	-2.04	0.08	0.62	-10.78	-1.65	4.05	-0.05	0.6	0.82	-0.14	0.45	-59.84	-1.7	3.76	-0.06	0.59	0.82	-0.14	0.45	-0.29	0.36	0.68	-570.96	-0.16	0.61	-5.83	1.98	1.3	1.12	1.06	0.24	1.03	1.01	-6.75	-0.14	1.88
605	15.31	1.3	-3.41	-0.22	0.67	-0.32	0.4	-17.54	-1.62	3.83	1.55	1.21	-10.43	-1.82	4.41	0	-0.62	-2.58	0.68	1.38	1.07	1.03	1.01	1.01	1	0.89	-0.98	0.34	3.03	1.22	-0.2	0.47	-0.31	23.53	0.37	0.79	-0.24	-6.19	-1.31	3.63	1.5	0.2	1.19	-2.49	-1.34	5.33	1.65	1.24	-9.62
606	-0.99	-0.99	15.52	-0.06	0.63	-6.32	-0.29	2.02	-0.34	3.38	-1.96	0.14	0.64	3.06	-0.72	0.4	-0.39	-0.71	-0.86	0.08	0.54	0.77	-0.12	0.44	616.23	0.72	-0.43	0.39	-10.72	1.78	-0.11	0.53	4.08	-1.36	0.25	0.68	0.85	0.93	0.96	0.98	0.99	-477.05	2	1.33	0	0.53	0.77	0.89	-0.06
607	0.98	0.99	-55.66	2.01	-3.91	2.68	0	-1.46	2.28	-2.61	0.09	-3.2	1.84	-3.03	-0.17	0.7	0.88	0.94	0.97	-47.91	-0.03	-1.93	-0.68	-0.91	0.22	-7.56	-1.48	0.13	-0.51	0.29	-22.14	-1.59	-0.37	-0.88	-0.95	-1.2	0.81	-3.19	2.23	-0.1	-0.63	-0.83	0.12	23.06	-0.55	2.61	-2.17	0.13	-0.54
608	-0.47	-1.14	0.39	2.4	-1.61	2.92	-0.12	3.03	-0.39	-0.77	-0.9	17.59	0.1	-0.65	5.62	1.54	-0.08	0.52	0.78	4.91	-0.84	2.95	-2.27	-1.35	-1.14	-1.07	-1.03	-0.23	-0.99	-1.02	1.65	-2.61	-1.38	-1.15	11.34	1.82	1.29	0	-0.53	0.26	-0.38	-0.69	-43.74	-0.85	0.39	-5.14	-1.46	4.17	0.11
609	-0.54	-0.78	0.12	-78.09	-1.55	-1.18	-1.08	15.67	-0.03	-0.66	0.28	-10.63	1.72	-3.42	2.59	-0.03	3.24	-0.42	-0.79	0.21	-0.43	-11.3	-1.26	-1.09	7.49	-2.18	-0.08	-1.36	2.33	-0.19	-0.68	0.24	-0.41	-14.33	-1.28	-0.71	-0.94	-0.98	-1.09	-1.01	-0.99	1.58	1.16	1.07	-12.41	-0.05	-1.81	2.04	1.28
610	-0.05	0.53	-0.27	-15.08	0.61	1.4	-0.53	-1.78	-0.82	2.24	-0.26	-0.71	0.23	-13.75	-1.54	3.77	0.13	1.53	-0.4	-2.14	-1.17	4.07	-0.13	-0.67	-0.85	-0.93	-0.97	78.37	-2	-1.33	-1.14	-1.07	-0.03	0.97	-3.1	-1.41	-0.33	0.79	0.92	0.96	-18.43	-0.07	0.66	-0.3	-0.67	-5.65	-0.84	2.73	0.4
611	3.71	0.15	0.76	-0.28	7.98	1.5	0.41	0.89	0.96	1.18	1.02	1.01	-0.12	0.47	9.83	-0.7	2.8	-0.26	0.52	0.78	0.9	-0.07	45.33	1.52	-0.15	4.52	0.5	1.39	-0.48	3.63	-0.29	2.86	-0.34	3.04	-2	0.14	0.65	-0.24	-10.34	-0.64	-0.88	-1.34	-0.95	-0.98	0.17	-0.46	-8.12	-0.74	-0.92
612	-8.39	1.98	-3.47	-1.53	-0.07	-0.86	-1.21	1.57	1.16	-0.11	0.49	-0.28	-0.65	0.18	-125.56	-1.58	3.61	1.52	-5.19	2.43	-3.35	2.84	0	0.6	-9.25	1.9	1.28	-7.17	-1.73	4.59	-2.54	0	-3.3	-1.3	-1.11	-1.05	18.28	0.03	-0.67	-1.93	0.66	1.44	1.08	-4.23	-0.21	-1.53	-1.12	-0.77	-0.97
613	0.45	-0.73	-0.9	-0.95	19.31	-2.03	-1.33	-1.14	-1.07	-1.03	60.99	1.97	1.33	1.14	0	0.52	-48.8	1.78	-3.69	-1.55	-0.08	-0.86	-0.95	-0.98	-1.21	-1.01	-1	-1	-0.99	-1	2.78	1.37	0.36	1.14	-2.48	-0.38	-0.84	-0.93	-0.97	23.35	0.06	0.69	-5.82	-0.28	1.99	-0.34	3.4	1.36	-0.12
614	-4.51	-1.58	4.85	0.03	1.64	-0.39	0.45	-7.85	1.85	-3.39	0.06	0.64	-0.26	13.63	1.55	-0.12	-0.62	-0.82	-3.79	-1.08	-1.03	0.13	0.59	-25.65	0.22	-2.29	-1.25	0.14	-0.49	15.25	-1.81	0.09	-4.08	-0.54	-0.86	5.72	-2.11	-1.33	0.03	6.84	-1.6	0.17	-0.5	-4.21	-1.2	0.23	-5.06	-1.42	-1.15
615	-0.25	-3.42	-1.26	0.19	-0.48	0.3	12.94	0.66	-2.57	0.27	-3.15	1.95	0.35	-0.69	-1.57	-1.09	-1.03	-0.88	-0.99	3.45	0.29	1.45	1.1	1.04	-0.08	-10.73	-1.4	3.62	0.18	0.77	1.51	-1.46	-1.14	0.11	0.59	-21.44	1.84	-0.08	-0.61	-3.64	-1.16	0.25	-5.09	-1.43	0.13	4.07	-1.63	-1.19	0.08
616	2.14	-0.08	-3.2	1.72	-0.19	-3.03	1.67	-0.2	-0.67	0.23	10.99	1.34	0.63	-1.52	0.31	-0.47	8.99	1.57	-4.01	2.5	1.42	1.17	1.08	0	-25.94	-1.47	3.57	-2.48	-1.41	-1.17	-1.08	-1.04	51.3	-2.04	3.92	0	2.68	-1.84	-0.42	-0.87	-1.24	0.66	1.48	1.08	0.88	0.98	0.99	1	1.03
617	-0.55	14.81	1.66	-3.95	2.54	-0.02	-3.18	-1.29	-0.6	-0.93	0.27	3.96	0.68	-0.48	-0.78	-2.37	-1.09	0.27	-0.45	0.32	0.67	11.99	-0.81	-0.94	0.17	0.61	-0.22	0.4	-90.49	-1.68	3.73	-0.06	-2.56	1.82	1.24	-0.08	0.51	7.17	0.76	1.22	1.05	1.02	-0.09	-0.57	33.32	-1.81	-0.22	-1.27	2.34
618	9.28	-0.17	-0.71	-0.87	-1.99	-0.94	-0.98	6.52	-0.12	-0.68	7.07	1.59	-0.07	0.53	0.78	4.75	-1.16	3.05	0.29	-0.65	0.33	4.6	1.26	1.09	1.04	-0.04	0.49	-51.4	1.77	0.26	-0.75	3.93	-0.22	2.79	0.54	0.87	0.95	1.3	1.02	-0.29	5.3	-0.35	-1.82	1.8	-0.21	-2.79	1.68	0.5	-0.66
619	3.74	-0.51	2.9	0.46	-1.93	0.31	2.29	1.19	1.07	1.03	-0.04	20.09	1.48	0.49	0.9	-4.12	-0.27	0.63	1.87	-0.63	0.41	3.2	1.21	0.74	1.08	1.02	-5.59	-1.61	4.55	0.05	-0.7	-1.68	-1.09	3.84	-2.3	0.07	0.62	-0.26	16.35	-1.68	0.13	0.63	-0.24	0.4	0.7	0.85	18.9	1.07	-3.09
620	0.77	-0.13	-62.43	-1.43	3.46	1.49	1.19	1.08	0.19	1.04	-0.34	-2.86	1.58	1.18	1.07	1.03	-27.74	2.05	0.02	1.34	0.8	-0.57	-1.83	1.58	-0.24	-0.69	10.83	0.22	1.67	-0.44	3.49	0.44	0.84	-5.38	-0.24	-1.56	-1.13	-1.05	-1.02	21.67	-0.03	0.65	-6.24	1.98	1.3	1.13	-0.02	0.51	0.76
621	-1.16	-0.56	0.82	-3.37	0.22	2.21	-1.78	2.87	-2.65	2.97	-0.03	-2.91	-1.28	-0.61	-1.1	2.38	1.32	-5.33	-0.09	-0.73	-0.89	-1.64	-0.95	0.38	-4.77	-0.42	0.57	0.82	2.08	-1.24	2.94	-0.17	0.55	3.02	-0.66	0.41	-5.81	1.87	-3.29	-1.5	0.03	5.43	1.37	-0.17	-0.64	0.23	-21.42	-1.56	3.71
622	0.76	-167.64	0.12	1.88	1.18	-4.62	-0.16	1.8	0.66	-1.9	2.39	-2.73	-0.14	1.57	-2.28	-0.36	-0.84	0.26	-0.43	-7.32	-0.73	2.59	-0.26	0.51	3.15	-1.42	0.24	0.68	3.01	-0.74	-1.29	-0.91	2.19	-2.42	2.81	0.12	-1.57	2.28	0.36	0.84	0.94	-0.12	0.46	0.74	0.87	-178.57	1.94	1.31	-0.01
623	-4.13	-1.37	4.12	-2.41	-0.09	0.75	0.9	0.95	-21.51	2.02	0.06	0.81	-4.08	2.15	0.21	-1.51	-1.13	-1.05	11.62	-2.11	3.65	-2.72	-0.01	-1.46	0.37	-3.8	0.32	-2.84	2.01	-0.15	0.53	-0.3	0.38	-0.32	-0.67	175.71	-0.17	2.18	0.61	1.24	-2.01	-0.47	-0.87	4.69	-0.18	-0.7	-2.15	1.37	-0.27
624	-4.01	-1.5	-1.19	-1.08	-0.25	0.94	-3.14	-0.33	0.63	1.82	1.11	1.04	-8.61	2.14	-3.54	-0.03	0.73	1.58	0.89	0.97	0.99	-0.08	14.88	1.49	-3.67	-1.52	-0.15	-0.86	3.74	-0.2	2.81	-0.37	-1.95	-1.16	4.24	-2.31	-1.37	-0.13	0.85	0.95	-0.14	-8.21	1.52	-3.26	-0.19	-1.47	-0.78	-0.94	-1.11
625	-9.93	1.81	-0.11	4.04	0.53	0.86	0.94	1.36	-1.18	0.31	2.89	0.71	0.91	-5.83	-1.6	0.06	-0.54	-0.78	32.42	-1.92	-1.3	-0.13	0.87	0.95	-8.01	0.11	2.1	1.2	1.08	-9.61	2.14	0.06	1.36	1.09	-0.15	7.08	-1.7	-0.4	-0.87	4.26	1.5	-4.62	2.44	0.05	-1.45	-0.76	-1.12	-1.03	-0.94
626	-0.16	-1.15	0.36	2.59	-0.55	-0.84	-0.93	0.09	-20.29	-1.5	-0.47	0.71	-3.81	2.12	1.32	1.13	1.06	1.03	0.23	-0.98	-0.99	7.13	-2.14	0.04	-0.56	-3.67	0.69	0.89	0.95	1.35	-1.15	0.31	2.91	-1.6	-0.54	-0.9	4.4	1.52	1.19	-0.03	-0.54	-9.49	1.28	-0.25	0.47	4.64	1.22	1.08	-0.1
627	-0.2	1.53	-0.35	-2.34	1.65	-2.91	-0.22	0.68	0.87	0.94	-0.07	0.48	-72.7	-1.72	-1.24	7.81	1.75	-4.53	-1.63	5.11	1.67	-4.97	-1.66	5.01	0	-1.67	0.38	2.14	-0.53	-0.83	-1.67	0.75	-3.15	-1.39	4.78	1.61	-0.02	5.05	0.55	0.86	-0.22	-0.64	-5.9	1.25	-3.1	2.43	0.16	0.8	-4.45
628	-0.12	-11.08	1.51	-3.31	-0.19	0.68	-0.32	8.05	0.4	0.81	-0.24	-5.9	-1.31	3.64	1.5	1.19	1.09	1.04	0	0.5	0.75	0.88	0.94	-1293.4	-0.03	2.03	-0.39	-0.77	-2.01	0.74	-0.38	0.4	5.73	0.72	-2.53	2.27	0.26	1.34	-2.22	-1.3	5.56	1.65	1.24	0.08	-1.13	0.34	-0.44	0.34	-19.01
629	0.25	-0.49	0.32	0.67	0.84	0.92	-187.96	1.97	-3.94	2.66	1.45	1.18	1.08	0	0.51	0.76	-0.13	-179.01	1.44	1.15	0.56	-1.22	0.32	2.73	0.72	0.91	0.96	0.98	0.99	1.21	1	1	1	1	1	-6.1	2.16	1.35	-0.02	0.53	0.77	-48.96	-1.84	3.94	-0.03	-2.61	-0.63	0.53	-4.62
630	-1.13	-0.8	0.7	1.45	0.89	-0.46	-2.26	-0.78	2.31	-2.34	-0.26	0.69	0.88	1.6	0.94	1.05	0.98	-2.14	0.24	-0.51	-0.78	20.05	1.78	1.27	-0.02	8.51	0.52	-0.51	0.36	0.7	5.2	-1.21	0.28	3.07	-0.53	0.45	2.99	-1.49	0.23	0.68	0.85	0.93	0.96	3	1.02	0.98	1	-0.23	6.32
631	0.87	0.94	1.49	0.97	0.99	-0.16	-6.57	0.53	0.84	1.53	-1.33	-1.1	0.12	6.43	0.59	1.35	-1.86	-1.23	0.09	0.59	5.81	-0.74	2.88	0.4	0.84	-0.25	7.82	0.43	1.49	-0.47	-1.92	-1.14	0.2	-5.69	1.76	-0.14	0.52	4.01	0.78	0.93	0.97	-13.77	-0.09	-1.8	0.41	-0.45	7.47	-0.29	-0.75
632	0.86	0.93	0.97	0.98	-141.53	0.01	-0.66	0.29	6.03	-1.47	3.18	0.21	1.46	-2.14	-0.41	-0.85	-0.94	-0.97	22.56	-0.05	-2.03	-1.2	-1.08	9.84	-0.06	2.28	1.24	-4.54	-0.15	1.78	0.67	0.91	1.18	0.97	1.02	-1.83	0.26	-0.49	8.75	0.32	1.58	0.79	0.94	0.98	1.12	-1.18	0.31	-0.45	10.27
633	-11.94	-0.15	-1.73	-1.16	4.73	1.58	-0.04	5.06	-1.69	0.17	0.65	-11.33	1.91	-3.54	-0.07	-0.75	-0.9	0.13	0.58	0.8	-0.11	-89.92	1.45	1.15	0.55	1.06	0.95	-1.76	2.55	0.27	0.81	-4.68	-0.27	1.91	-0.34	3.45	-1.96	0.14	3.07	1.27	1.1	-8.74	-0.08	1.87	-0.38	-0.76	8.96	1.66	-4.19
634	-3.17	0.12	2.52	1.24	-0.17	-0.63	15.35	0.23	-2.11	-1.23	-1.09	0.06	10.25	-0.5	-1.54	-1.1	4.42	-0.13	-2.28	-0.68	2.11	-2.34	2.79	-0.07	-0.63	9.03	1.62	0.26	1.22	1.06	1.02	1.01	-25.18	2.05	0.03	-0.79	-0.92	9.44	1.72	1.25	-0.02	-0.54	0.25	0.63	0.82	0.91	-0.05	-0.52	0.24
635	0.08	6.06	0.58	0.87	-0.21	-0.63	23.65	0.21	0.74	0.89	-0.12	17.22	0.46	-2.37	-1.28	0.12	-5.92	1.71	-3.25	-1.48	0.03	0.57	-0.25	27.36	-0.37	-0.79	-1.66	-0.91	2.49	1.33	-0.09	0.51	0.77	0.89	0.94	0.97	5.98	0.99	1	1.01	1	-2.55	-1.34	5.17	1.64	0.09	-1.28	0.35	0.73
636	0.2	-2.93	1.93	-2.99	2.69	0.08	1.44	-2.24	2.61	-0.1	-0.64	-0.84	0.12	-0.45	-0.73	165.47	-0.14	0.62	0.84	0.92	-0.07	-30.02	-0.54	-0.85	0.21	-9.32	1.7	0.38	-1.5	-1.13	0.13	0.6	5.61	0.81	0.94	-0.18	-6.52	1.52	1.17	0.54	-0.82	-0.93	0.15	-10.47	1.66	-0.15	4.21	1.37	-4.09
637	-0.73	-1.05	2.49	0.39	-1.77	2.32	-2.7	2.83	1.46	-5.93	-1.7	4.78	0	-0.72	-0.88	0.14	-14.9	-1.51	-0.45	1.46	-2.51	-1.36	-0.32	-0.9	-1.14	-0.96	2.29	0.44	-1.77	-1.19	0.13	-6.56	0.41	1.7	0.79	0.94	1.13	-1.39	0.29	2.75	1.22	1.08	-0.08	-8.64	0.51	-2.68	-1.32	4.76	-2.36
638	-0.97	-1.15	1.21	-0.31	4.5	1.42	1.15	1.07	1.03	-36.59	2.04	1.34	1.15	0	-0.52	-15.57	-1.23	-0.76	-0.95	0.25	4.23	0.66	-2.38	0.27	-0.5	0.32	0.68	7.78	-0.81	2.89	0.39	0.83	0.93	0.97	-0.06	27.09	0.48	0.83	-6.35	0.17	2.07	-1.86	-0.45	-0.87	-0.95	10.26	-2.07	-1.34	-0.1
639	2.29	1.27	-0.12	0.5	0.76	0.88	-0.07	-0.54	0.23	-427.88	-1.61	3.62	0.13	1.52	-2.15	0.19	2.65	1.23	-4.11	2.35	1.38	1.16	-0.01	-0.52	-13.12	0.74	1.27	1.05	1.02	1.01	0.91	1	1	1	-2.17	-1.28	-0.46	-1.11	2.49	0.38	0.84	-4.85	0.19	0.7	-7.41	-1.61	4.22	-0.05	0.6
640	-0.13	0.51	0.77	-29.39	0.13	0.71	1.92	-0.68	3.15	-0.25	2.96	0.53	0.86	0.94	1.32	0.97	0.99	1.02	1	-3.62	2.28	0.18	-1.51	2.34	-0.18	3.32	0.53	-0.55	-2.09	1.53	-0.24	4.1	-1.85	3.14	-0.08	0.58	-0.29	-8.26	-0.66	-0.89	-1.31	-0.95	2.5	1.33	0.41	0.91	1.13	0.97	-2.3
641	1.16	1.04	-5.41	0.12	-2.55	1.95	-0.17	3.69	1.35	-0.14	-4.19	-1.31	3.85	-2.4	3.16	-2.83	3.04	1.5	1.2	0.01	1.09	1.03	1.01	-13.83	0.06	-2.21	-1.23	4.58	-0.1	-0.66	7.57	1.6	1.21	1.09	-0.02	-0.52	-17.54	1.26	-3.2	0.15	-0.56	7.79	0.3	-0.59	-0.83	0.15	12.55	0.59	1.38
642	-3.74	2.71	1.46	1.19	-12.63	2.17	1.37	1.16	0	0.52	-0.25	-0.63	-44.48	-0.82	-1.18	-0.94	-1.04	1.93	1.24	1.1	-11.67	-0.05	-1.81	2.04	0.4	1.28	1.07	1.03	1.01	-23.43	2.05	1.34	1.14	1.07	0	0.51	-92.17	-0.25	-1.74	-1.15	-0.75	0.72	0.9	0.95	1.4	-1.13	0.31	-0.44	0.33
643	-5.95	-0.29	-0.78	-1.55	-0.91	-1.07	-1.02	-0.97	0.7	1.43	-0.59	-0.84	8.44	-0.15	-0.7	-2.04	-0.87	0.43	2.49	0.76	-2.33	-1.29	-0.47	-0.92	3.76	-0.19	-2.23	-0.7	0.52	-4.54	0.28	-2.73	-1.3	-1.11	-1.05	19.79	0.03	1.88	0.69	-0.55	-1.99	0.59	0.85	-0.18	0.44	-26.94	-0.3	0.57	0.82
644	-0.48	7.87	-1.86	3.4	1.51	-0.02	0.54	0.78	-38.37	1.92	-0.04	-0.59	-3.79	1.33	-3.05	0.15	2.47	1.23	-4.23	-0.17	0.67	1.77	0.86	0.96	0.98	1.1	0.99	1	-0.16	-0.61	-6.46	0.76	-2.88	-0.4	1.86	-2.29	0.16	-3.38	0.38	-2.93	0.32	-0.5	7.09	1.55	1.19	1.08	-0.02	18.09	0.5
645	1.22	0.86	0.97	-0.22	6.82	-0.38	0.52	-6.12	-1.52	4.18	0.1	1.58	-2.13	-1.29	-1.12	-0.4	-1.05	-1.02	-1.01	13.84	-2.08	-0.06	-0.8	0.3	0.69	-0.2	0.42	-61.36	-0.3	-0.77	6.23	-0.19	0.57	-0.31	11.69	-1.73	3.45	-2.59	-1.43	0.01	6.26	1.38	1.13	1.06	1.03	-34.2	-0.02	0.67	-0.29
646	0.01	-3.58	0.43	1.75	-1.75	0.22	-3.81	-0.5	-1.37	-1.08	-0.85	-1.03	2.42	1.32	1.13	1.06	-0.02	-0.52	0.25	-112.99	-1.61	0.13	3.64	-1.66	-1.2	6.63	0.08	0.72	-0.28	8.71	0.41	1.51	1.11	-0.18	0.47	-15.58	1.79	0.27	0.85	-0.28	6.67	1.48	1.17	1.07	1.03	-0.01	-0.51	-34.83	-1.24
647	-0.14	-2.67	-1.24	-0.66	-0.94	3.96	-2.22	-0.18	-1.35	-1.09	0.16	-6.97	-0.47	-0.83	-1.45	-0.93	2.47	1.33	-0.09	6	-0.42	-1.69	-0.8	-0.94	-0.98	-0.99	-0.99	51.01	-0.02	0.66	-0.29	0.4	0.71	0.86	-0.08	0.46	0.73	-0.13	0.43	0.72	-0.14	0.43	0.71	0.86	0.93	0.96	0.98	-1.05955e+06	1.99
648	2.7	-0.7	-0.89	-0.95	-0.98	0.04	-0.49	-0.75	-0.87	0.07	525.25	1.47	-3.47	2.49	-3.09	0.03	-2.96	-0.59	-0.88	-1.29	0.71	-3.29	2.16	-0.11	-3.05	-0.63	-0.89	-1.27	1.38	-2.78	-1.4	-0.29	0.81	0.93	-8.46	0.12	-0.6	-2.38	1.43	-0.25	-2.94	-0.69	2.28	-0.27	3.29	0.5	0.85	0.94	0.97
649	-1.08	4.84	1.57	1.21	-9.53	-1.8	-0.02	-0.82	-1.28	1.55	-0.27	0.48	-9.42	-0.32	0.58	-5.31	-0.33	2.02	-0.33	3.39	-1.96	-1.28	6.45	0.06	-1.79	0.38	-0.46	0.34	0.69	-37.14	0.17	-0.6	-0.83	14.14	1.76	1.26	1.11	-0.01	0.51	-50.98	1.77	1.26	0.25	-1.18	2.69	-2.45	0.09	2.93	0.63
650	1.17	0.98	0.99	1	-0.08	0.48	15.46	-0.72	-0.91	-0.96	14.99	1.81	1.28	-0.01	0.53	-0.26	0.38	0.69	0.85	0.92	-1048.31	1.96	-0.01	0.57	-11.95	1.86	1.28	1.12	-0.02	0.51	-44.94	-0.26	-1.72	0.45	1.93	-1.67	-1.19	-1.08	0.04	-0.5	-0.75	93.86	0.13	1.85	-1.96	0.19	-3.62	0.37	0.77
651	-29.77	1.49	-0.18	0.5	-11.29	-1.61	-1.21	8.24	1.76	1.27	0	-0.53	-9.02	-0.77	2.68	-2.27	0.11	0.64	0.84	-0.12	-0.57	-22.53	-0.79	0.41	-5.17	1.89	1.27	1.11	-0.02	-0.53	42.93	-1.79	0.08	0.61	3.69	1.16	-3.45	-1.47	-1.18	0.03	10.2	0.54	0.85	1.42	1.05	-0.26	-3.67	-1.26	-0.68
652	0.75	-0.18	-13.1	1.46	-0.2	-0.66	-3.31	1.3	1.09	1.04	1.02	1.01	1	-0.01	-0.51	0.25	-0.38	0.31	0.66	1323.46	0.83	0.94	-0.17	-0.61	25.17	-1.84	3.67	0.07	1.55	1.13	1.05	-10.92	-1.78	-0.07	1.32	1.09	1.04	1.02	1.01	0.8	-1.04	-1.01	-0.97	1.29	0.78	-0.61	-1.7	-0.85	2.28
653	-4.33	0.11	0.67	-0.26	-7.67	0.59	1.46	0.86	1.09	-0.51	3.86	1.42	1.16	1.07	-18.94	-0.02	-1.88	-0.69	-0.92	5.15	0.22	0.77	0.9	-12.25	-1.76	-0.12	0.79	-3.87	-0.32	-0.8	-1.46	1.43	1.13	1.05	-0.05	0.49	-41.09	1.77	0.26	1.25	-0.39	0.44	-8.72	1.83	-3.42	0.06	2.63	1.25	1.09
654	-0.45	-2.96	-1.19	3.74	-2.36	-1.38	-0.14	-0.89	0.31	3.57	0.7	0.91	0.96	0.98	-27.69	0.04	2.03	1.2	-4.6	2.31	-3.25	0.02	-2.89	1.83	0.42	0.87	0.95	-10.09	-0.12	-1.74	-1.16	-0.72	0.73	0.9	-0.16	-0.6	-0.81	-8.4	-1.09	3.15	-0.18	0.55	0.8	-0.15	0.44	-60.78	1.74	1.24	1.1
655	-1.41	3.46	1.49	1.19	1.08	1.04	1.02	1.01	-169.86	0	2.01	1.2	1.08	-0.07	0.49	-31.27	1.78	0.26	1.25	1.07	0.85	-0.75	0.36	-0.4	0.34	12.89	1.31	0.68	-1.54	0.3	2.55	-0.52	0.44	-0.36	12.56	1.58	1.2	1.09	0.36	-1.09	-0.92	1.69	-2.57	2.65	0.14	-1.56	-1.14	0.14	-6.74
656	-0.36	-2.42	0.54	0.83	1.63	-0.75	3.16	-0.24	-2.2	-1.19	-0.71	0.71	-3.58	2.14	-0.1	3.57	-1.81	3.07	-2.64	3.02	1.49	-0.01	-5.86	0.46	0.81	-7.11	0.17	-0.58	6.56	-1.94	-0.25	0.73	0.89	-9.6	2.05	0.12	1.33	-2.33	-1.32	5.49	1.65	-0.02	0.55	-0.27	0.38	0.7	-130.12	-1.83	3.87
657	2.06	0.18	1.32	1.09	1.03	1.02	0.82	1.01	1	0.99	-0.77	0.36	-0.4	12.5	-1.78	-1.25	-1.11	0.02	14.87	-0.49	0.49	0.78	0.9	-0.08	-30.49	-0.55	-1.44	1.83	-2.68	-1.4	-0.23	1.26	0.82	0.96	1.07	0.98	-0.42	0.41	-9.19	-1.56	-0.35	-0.88	4.01	-0.19	0.55	2.76	1.16	1.06	1.03
658	0.74	-0.17	0.43	-70.04	-1.69	-1.23	-1.1	-0.29	0.92	-0.33	-0.71	0.2	0.61	-54.34	-1.77	0.07	3.85	1.31	1.11	0.6	1.05	1.02	1.01	0.96	1	1	-0.58	3.73	1.42	1.16	0.39	-1.16	0.33	-4.5	-1.42	-1.15	8.84	-2.19	3.57	-2.75	-0.01	1.47	-0.37	0.45	0.75	3.79	1.11	1.04	1.02
659	-1.88	-0.42	0.67	-4.11	-0.34	0.61	-0.33	8.75	-1.77	-1.24	-0.33	1.21	-2.68	-0.33	-1.37	-1.09	-1.04	-1.02	-0.82	-1.01	0.35	2.84	-1.58	0.22	-0.49	0.31	10.06	1.31	-0.21	4.81	-0.37	-0.78	-0.9	-0.95	34.59	0.05	-0.66	5.79	1.55	1.2	0.29	1.09	1.03	0.93	1.01	1	-0.16	8.02	-1.69
660	-2.76	0	3.13	1.29	0.6	-0.72	3.64	1.44	1.16	1.07	1.03	-0.01	40.22	-1.52	3.46	0.17	-1.69	0.36	-0.46	0.34	8.05	1.29	0.68	0.94	-4.16	0.18	2.21	-1.82	-1.23	-0.46	-0.93	3.61	1.46	1.17	1.08	-20.02	-1.89	-1.31	-0.02	-0.9	0.32	3.41	0.7	-0.48	-0.78	0.18	0.6	12.05	0.8
661	-3.64	2.68	1.45	0.03	-0.86	3.56	-2.22	3.1	-2.78	3.02	-2.94	3.01	-2.99	0	3	1.29	1.11	1.05	1.02	-0.02	0.5	38.99	1.25	1.08	-0.11	8.8	1.46	-3.78	2.46	0.09	1.41	0.79	-0.56	-0.82	-0.92	21.91	0.08	-0.65	-0.85	13.36	1.76	-4.14	-1.59	5.18	1.67	0	-0.56	-0.79	-0.9
662	-0.8	0.31	0.69	-0.2	-0.61	-17.49	1.22	1.07	-7.12	-1.69	-1.25	-1.11	18.2	1.89	1.31	1.13	1.06	-33.84	0	-1.94	2.02	1.28	1.11	-0.03	0.5	0.76	-0.13	-88.68	-1.43	-1.14	7.47	-2.2	-1.37	-1.15	14.17	0	-1.87	0.39	0.76	-0.21	-0.62	-8.87	-0.82	0.4	0.75	-0.19	0.43	0.72	-106.76
663	-3.41	2.51	-3.08	-0.05	1.55	-0.37	-2.25	-1.18	0.2	0.64	0.83	-34.4	1.95	-3.8	0.02	0.62	2.65	1.14	-0.24	-3.58	1.59	-3.06	-0.21	-0.79	0.28	0.67	0.84	0.92	0.96	-0.02	205.07	1.51	-0.16	-0.64	0.23	12.52	-1.43	0.21	-0.49	-0.76	-0.88	-0.94	-4.47	-0.97	2.94	1.39	-5	2.38	1.4
664	9.5	1.51	1.18	1.08	1.04	-33.79	2.05	1.34	1.15	-15.53	2.14	-3.76	0	0.61	-8.18	-1.6	0.08	-4.68	1.73	-0.16	4.01	0.51	-2.14	2.25	-0.14	0.54	0.79	-0.14	0.44	0.72	-170.93	0.14	1.87	1.17	0.71	1.07	-0.4	4.32	0.42	0.83	0.93	0.97	-26.43	-0.05	-0.69	0.28	5.84	0.66	0.89
665	-0.71	0.67	0.87	1.55	1.05	-0.28	5.36	1.44	-4.07	2.44	1.4	1.17	1.08	0	-26.11	-1.47	3.57	-2.48	0.05	3.11	-0.45	-0.8	-1.76	-0.91	0.41	2.55	0.75	0.93	-5.84	2.13	-0.06	0.56	0.8	0.9	0.95	-108.41	-0.03	-1.95	2	0.41	-1.64	-0.66	1.81	-0.29	3.6	-1.92	-1.27	-0.34	1.23
666	-1.19	0.06	-8.56	1.63	0.45	0.88	0.96	1.2	-0.81	3.18	1.4	-4.82	-1.62	-1.23	9.83	-0.01	-0.65	-0.85	-2.21	0.83	1.19	1.04	-0.22	-4.29	-0.65	0.49	0.78	-12.24	-1.72	4.12	-0.03	-0.63	0.27	0.65	-33.84	1.86	-3.72	0.04	2.62	-0.43	-0.79	0.21	-0.43	-11.66	0.69	1.33	1.06	-4.39	2.26
667	0.92	-0.24	-4.65	1.53	1.17	1.07	1.03	1.02	-58.37	2.03	-3.92	0	2.68	1.26	0.62	-0.73	-0.9	-0.95	18.67	-0.07	-2.03	1.94	1.26	-6.05	0.06	0.65	-0.27	-0.66	0.19	30.68	-0.59	-0.86	-0.94	0.09	14.79	-1.5	-0.53	-0.9	-1.16	-0.96	2.35	-2.41	-0.23	-1.37	0.4	2.21	0.76	-0.48	4.6
668	-1.04	10.37	-2.12	-1.35	0.01	7.28	-0.47	-0.82	0.21	-10.19	0.38	-0.52	0.34	0.69	-28.04	0.17	1.88	0.72	-2.05	-1.25	-0.53	0.78	1.32	1.05	0.92	-1.47	-1.14	-0.68	0.78	0.92	-8.11	2.08	1.33	-7.11	-1.74	-1.27	-1.12	18.55	1.9	1.31	0	-1.13	0.35	2.68	-0.55	3.05	1.36	-4.66	-1.6
669	-0.97	-0.99	-0.99	-1	213.93	-2	-1.33	-1.14	-1.07	-0.01	-0.97	0.33	-5.16	1.85	1.26	1.11	1.05	-0.01	-0.51	0.25	-0.38	314.32	0.31	0.77	0.9	1.68	0.95	0.99	0.99	-14.02	-0.07	-0.71	0.28	-9.31	1.74	-3.39	-1.5	5.33	1.67	0.03	-0.83	-1.26	-1.04	0.23	0.66	0.84	-35.89	-1.85	-0.1
670	0.61	1.01	1	1	-0.07	16.56	0.48	-0.52	-2.39	1.5	0.61	-0.65	3.94	1.45	0.36	-0.77	-1.35	-1.06	-0.91	-0.99	-0.99	8.98	-0.09	-2.11	-1.2	-0.68	-0.95	0.27	-0.44	13.81	0.32	-2.19	-1.25	-0.57	-1.1	-1.03	-0.93	1.34	-0.3	4.23	-1.88	-1.26	-1.11	13.65	-2.13	0.01	3.71	1.32	-0.16
671	-6.27	-1.42	-1.15	8.26	-2.19	-1.37	0.01	-7.23	-1.41	0.16	-4.83	-1.4	4.03	-0.09	0.59	-7.56	-1.58	-1.21	8.57	-2.22	0.01	-0.58	10.75	0.27	-0.6	0.32	5.37	1.27	-3.6	-1.49	5.01	1.64	1.24	-9.85	0	2.22	1.22	-0.16	5.81	-0.4	2.7	-0.32	3.09	-1.98	3.01	0.14	0.78	-4.7	-1.52
672	0.17	0.66	-0.24	0.41	16.51	0.71	-2.65	-0.44	-0.85	5.04	0.25	-0.63	-0.85	11.92	0.15	1.74	-0.42	-0.78	-2	1.3	-2.92	-1.41	-0.28	-0.89	3.73	-2.22	-0.2	-0.81	4.38	-2.14	-1.33	6.61	0.03	-0.69	-1.77	0.65	1.46	1.08	1.03	0.87	0.99	1.01	-1.59	-0.63	0.62	1.72	1.11	1.04	1.02
673	-5.58	-1.49	0.11	4.16	-1.64	0.19	-0.5	10.32	-1.84	3.48	-0.06	2.83	0.59	1.28	0.88	-0.51	0.39	4.15	0.72	-2.46	2.28	-2.89	0.06	2.81	1.26	-0.16	5.45	-1.75	3.23	1.48	-0.03	5.67	-0.45	0.49	-0.35	0.37	-23.65	1.72	-0.11	4.21	0.53	0.86	-5.72	2.1	1.33	1.14	-0.01	0.51	0.76
674	-1.33	3.69	0.19	-1.74	-0.67	-1.17	-1.04	0.19	0.63	0.82	-42.52	0.1	1.93	-1.95	0.19	2.79	0.67	1.24	1.05	-0.2	0.46	6.53	0.74	-0.44	5.06	0.39	-0.58	-2.07	-1.13	-1.05	8.49	1.73	0.1	-1.32	2.47	1.34	-5.41	-1.65	0.02	0.57	-14.59	-1.67	3.96	1.57	-0.02	5.32	0.54	1.38	-1.9
675	1	-0.06	0.49	0.75	-136.59	1.88	-3.84	-0.04	0.72	-4.77	2.07	0.22	1.32	-2.28	0.2	2.56	0.68	1.23	1.05	0.91	0.99	-0.26	-0.67	-0.85	0.1	35.04	0.56	1.43	-0.51	0.42	3.53	-1.47	3.05	1.44	-0.05	0.53	-0.27	27.75	1.59	0.38	-1.45	0.33	-3.94	-0.46	-1.4	-1.09	-0.84	-0.98	3.83
676	-10.26	-0.17	0.63	-0.31	-5.4	1.46	-3.15	0.13	2.51	-1.79	0.19	2.92	-1.68	-0.49	-0.89	0.26	-0.43	-0.73	-6.81	-0.87	-0.96	6.7	-2.13	0.05	3.42	0.6	0.88	-5.71	-0.22	1.91	0.64	0.9	-0.23	7.43	0.44	0.82	0.93	0.97	-28.14	-1.89	4.09	1.6	0.02	-0.84	3.7	1.45	1.17	1.08	1.04
677	0.6	-0.28	-8.32	-0.66	-0.89	-1.31	-1.04	-0.95	0.65	0.87	0.94	0.97	1.54	-0.94	-0.98	0.15	-0.46	-9.26	0.7	-0.42	-0.75	-0.88	0.09	0.55	0.78	0.89	30.2	0.94	0.98	-6.93	-1.66	0.04	4.42	1.34	-3.91	-0.17	-1.53	-0.77	-0.94	0.22	5	-0.55	-0.84	7.18	-2.06	-0.16	-0.82	-1.33	1.51
678	-0.17	1.72	-0.36	-0.75	-0.88	-2.22	0.87	-3.04	-1.39	4.9	-2.39	-0.06	1.45	1.12	0.76	0.97	-3.73	-0.28	1.83	-0.34	-2.23	-1.18	-0.74	-0.96	-1.07	-1.01	0.25	0.67	0.84	-0.1	-35.91	-1.43	-1.15	-1.06	-0.56	-1.03	-1.01	-1	-0.97	-1	0.31	-5.29	-1.45	4.09	0.12	-0.69	-0.87	0.14	-0.45
679	-0.67	-2.17	-0.86	2.49	0.43	0.85	0.94	0.97	-0.06	0.48	-73.83	1.75	-3.7	2.59	0.05	0.77	1.43	-1.5	-1.15	-1.06	-0.64	1.13	0.89	0.98	0.99	1.04	1	1	-6.33	-1.64	-1.23	0.02	-9.42	0.47	-2.63	-0.49	-0.86	0.24	5.16	-0.56	2.82	-0.28	3.05	-0.35	2.99	0.5	-0.57	-1.99	-0.82
680	0.05	1.34	0.8	0.95	-4.75	-1.55	0.06	4.6	-0.47	-0.81	-0.92	-0.96	-0.98	-1.65	-1.01	3.07	0.32	1.41	0.82	0.95	1.1	1.01	1.01	-8.59	-1.72	4.35	-2.54	0.01	3.25	0.59	-2.17	-0.53	-0.88	-1.26	-1.04	-0.95	-1.01	2.32	-2.44	-1.37	0.04	-6.37	-1.4	-0.52	1.45	-0.32	3.97	0.46	0.84
681	-0.85	0.16	-14.13	1.64	0.41	-1.5	-1.13	0.13	5.64	0.6	1.34	-1.86	-0.5	1.7	-0.31	3.67	0.47	-2.06	-0.57	-0.89	-0.95	-1.24	1.2	1.06	-6.57	-1.66	-0.13	0.8	0.92	-0.14	11.52	0.46	0.83	1.49	-0.71	-0.9	-0.95	17.04	-0.07	0.63	-6.27	-1.56	4.24	-2.48	3.22	-2.85	0.01	3.05	-1.79
682	0.41	-0.56	0.34	0.7	-24.34	-1.76	-0.18	-0.84	4.01	-0.2	2.76	-0.37	-0.76	8.08	-2	-1.31	-0.18	-1.13	-1.04	6.13	-0.11	-2.18	-1.21	0.17	4.41	-0.52	-1.59	0.52	1.75	0.82	-0.48	0.39	0.72	-22.34	0.16	-2.25	0.37	0.76	2.03	0.89	0.97	1.09	1.01	1	-8.28	-1.71	4.36	-0.02	-2.54
683	0.9	0.95	-0.03	-326.2	-1.48	3.49	0.17	1.5	1.12	-0.16	0.47	6.59	-1.34	0.24	3.15	0.68	0.9	1.25	0.96	-2.47	-0.41	1.78	-0.32	-0.73	9.47	0.21	-2.02	0.35	-3.36	-1.36	-1.14	0.05	0.55	0.78	-0.12	87.57	-1.57	-0.44	-1.19	-0.89	-0.97	-1.05	-1.01	-1	8.67	-2.12	0.04	0.59	-10.97
684	1.37	1.13	1.05	-0.04	17.39	-1.56	0.16	0.64	0.83	3.42	0.92	-0.37	4.95	-0.32	0.52	0.79	2.71	0.9	-2.71	0.23	-3.11	0.36	1.93	1.16	-4.26	2.31	0.13	1.37	1.1	-5.36	0.11	-0.59	0.3	0.67	-0.19	45.22	0.41	-2.38	2.15	0.32	0.84	-0.27	7.14	0.42	-2.2	0.32	-0.49	7.68	1.56
685	5.09	-0.32	2.7	1.31	-0.13	5.64	1.41	0.5	1.15	0.91	0.98	1.04	1.01	-0.26	5.83	1.45	1.16	-0.06	9.37	-1.62	-1.2	-0.45	1.22	-0.33	0.45	0.74	4.36	-0.82	-0.94	7.1	1.66	1.24	1.1	-18.03	-1.89	4.22	-2.62	0	3.23	1.3	1.11	-0.07	0.49	-27.79	-0.27	-1.69	-0.76	-0.94	-1.14
686	0.73	1.52	1.08	-0.23	-0.66	0.21	0.62	-0.2	92.71	1.59	1.2	0.4	-1.2	-0.84	-1.06	-1.02	-0.97	-1.01	-1	-1	1.34	1.1	-6.24	0.09	0.67	-0.27	11.55	1.54	-0.12	-0.62	-0.82	-3.82	1.15	-3.02	2.39	-0.08	-3	-1.27	4.12	-2.37	-1.39	0.02	6.5	-1.61	3.25	1.48	0.17	-1.26	0.34
687	0.8	0.91	-0.11	-0.57	-0.79	-0.89	239.2	0.06	0.69	1.94	0.87	-0.43	4.66	0.4	-0.58	0.34	0.7	-0.18	33.01	-1.62	-0.4	1.48	-2.47	0.17	-3.24	0.38	0.77	0.9	1.88	-1.16	-1.05	0.13	-8.46	-1.46	3.81	-0.09	-2.46	-1.24	4.3	1.55	0.17	-1.29	2.53	0.35	1.35	1.09	-0.17	-0.62	-0.82
688	0.6	0.82	-0.14	23.66	-1.6	-1.2	-1.08	-0.43	1.1	-2.85	-1.39	-0.33	1.3	-2.59	2.51	0.18	-1.57	2.31	-0.18	-2.64	-1.23	4.13	-2.35	-0.12	-1.38	2.28	-2.58	0.1	2.82	-0.46	-0.8	-1.76	1.32	1.1	0.74	1.04	0.97	1.01	-0.47	-2.12	-0.79	-1.16	-0.94	-0.98	5.17	0.2	0.76	-0.27	8.47
689	0.13	-2.3	2	0.38	0.85	-0.27	-4.5	1.52	-0.21	-0.67	-3.12	-1.13	-0.85	-0.97	4.17	0.25	-1.85	2.21	0.35	-0.67	-1.65	1.54	-0.25	4.04	1.39	0.48	0.91	1.14	1.02	-4.01	-1.5	4.76	-0.04	-0.64	7.56	0.27	0.77	-5.68	2.06	1.32	1.13	-13.87	2.14	-3.72	-1.57	5.46	-2.45	-1.42	6.76
690	-8.43	-0.6	-1.36	-0.87	-1.08	0.5	1.96	1.14	-4.02	0.14	2.31	1.22	-4.31	-0.17	-0.76	-0.9	0.13	-0.46	38.43	-1.75	-1.25	0.04	-8.13	1.62	1.2	-7.07	-0.07	1.82	-2.11	0.18	2.74	-1.71	-0.48	-0.88	-0.95	-0.98	-0.99	43.87	1.93	1.31	1.14	1.06	1.03	-65.42	0	0.67	0.86	1.97	0.93
691	16.76	1.21	-0.26	0.46	0.75	-27.6	-0.15	2.08	-2.07	2.81	-0.09	3.09	-0.4	0.48	-6.67	-1.53	-0.34	-1.19	-1.05	-0.88	0.75	0.91	0.96	0.98	0.99	1	-149.78	-0.01	-0.67	-0.86	-0.93	0.06	-33.77	-1.51	3.59	0.16	0.77	1.51	-0.66	3.27	0.39	0.83	0.93	1.4	0.97	-0.38	0.42	0.73	0.87
692	-1.53	-0.35	1.39	0.75	1.11	0.94	0.99	-4.91	-0.21	0.65	0.85	-11.83	-1.74	-1.26	8.48	0.02	-0.69	-0.87	0.14	12.53	1.39	0.58	1.13	-2.3	0.22	2.49	-1.73	-0.49	1.62	1.16	1.06	-0.06	0.49	13.04	-1.29	3.2	-0.15	0.56	0.8	-0.14	-18.55	-1.4	0.19	-4.68	-1.4	-0.49	-0.91	-0.97	-0.98
693	-0.99	-0.99	-1.05	0.9	-3.1	0.21	0.7	2.28	-0.71	-1.35	1.69	1.19	0.57	-0.79	0.34	-6.01	1.83	-3.29	-1.5	-0.13	0.83	-0.32	6.13	-1.81	-1.25	-0.34	1.21	1.06	-6.19	-1.65	0.04	0.58	-0.26	0.39	-51.43	1.71	1.24	1.1	0.31	1.05	1.01	-6.56	-1.65	4.47	0.04	1.62	1.14	0.73	-0.74
694	-0.84	-0.93	23.88	-2.01	0.02	3.78	1.32	-0.16	5.18	0.49	0.84	0.93	-13.02	0.09	2.04	-0.43	0.46	-0.35	-7.14	-0.69	-1.28	1.81	-2.64	2.68	-2.91	-0.06	-0.76	0.29	4.55	-1.5	-1.16	-0.57	1.25	1.07	-0.13	0.48	-20.33	1.78	0.27	0.85	1.26	-0.65	-1.51	-1.09	-0.87	1.46	1.13	0.69	1.05
695	0.7	-0.31	-4.75	0.58	1.49	1.09	-0.2	6.05	-1.75	3.27	-0.08	-0.64	0.26	8.41	1.32	-0.2	-3.54	1.62	1.19	-6.63	2.24	0.06	1.37	-0.37	-2.32	-1.18	4.02	1.52	1.2	0.2	0.93	1.09	-0.62	-1.61	-1.1	-0.85	1.47	-2.64	0.16	-0.54	-3.15	-0.79	2.51	0.44	-1.82	-0.62	-0.9	0.24	0.65
696	2.15	-3.72	0	-0.73	-1.58	1.49	0.65	-0.63	-0.85	9.59	0.16	-0.64	5.37	0.31	1.52	-2	-0.44	-0.86	0.26	0.66	-0.21	0.41	0.71	0.85	0.93	-725.87	-0.04	2.03	-0.39	3.32	-0.32	0.51	-6.92	-1.55	0.1	4.12	0.61	1.32	1.07	1.03	0.88	-1.19	-1.06	-0.84	1.29	1.09	-6.26	0.1	2.2
697	-0.8	2.33	1.3	-0.1	0.5	0.76	0.88	0.94	0.97	-353.22	1.99	-0.01	-0.57	0.27	11.98	1.33	0.64	-1.53	-1.14	0.12	-0.48	-0.75	44.4	-1.9	0.05	3.79	-1.7	-0.46	1.57	1.15	1.06	-11.8	-1.8	-0.06	1.32	-0.36	4.05	-0.33	-0.75	7.54	0.23	0.76	1.63	1.08	-3.74	-1.49	0.06	0.58	4.85
698	1.7	-3.32	-1.49	-0.15	-1.19	-0.87	0.57	-3.89	-1.43	4.47	-2.42	3.25	0.03	1.52	-0.38	0.45	0.75	-0.16	-20	-0.59	0.48	-5.31	-0.37	-1.49	-1.11	4.76	0.18	1.57	1.13	-0.16	0.47	-16.26	-0.3	-0.77	-1.64	0.69	1.4	-1.67	-0.57	-1.19	-1.05	-1.02	-0.9	-0.99	-1	-1.01	1.26	-0.31	-0.71
699	0.12	-0.46	-0.74	-0.87	-0.94	371.99	0.03	0.68	1.96	-1.42	-0.67	-0.93	4.44	-2.19	-1.35	6.61	0.03	-0.69	-0.87	-1.77	1.21	1.07	-0.13	8.28	-1.67	-1.21	7.08	-0.05	0.62	0.83	2.37	0.92	-2.72	-0.38	-0.83	0.26	0.66	-20.35	-0.2	-0.74	-1.74	-1.08	0.25	-0.45	-5.49	1.37	1.12	1.05	1.02
700	-6.77	1.87	-3.35	-1.51	5.41	-0.02	-0.63	-2.42	-0.84	0.43	2.5	-0.58	-0.85	7.72	-2.05	-0.15	-0.82	-0.93	-0.97	0.06	-0.48	0.27	0.64	0.82	-643.05	0.09	1.91	-0.42	-1.97	-1.15	4.15	-0.13	0.58	0.81	-17.37	-0.14	0.63	2.03	0.84	-2.42	2.35	-0.12	-2.87	0.47	1.74	-1.73	-0.52	-1.21	0.43
701	-0.8	-2.24	-0.91	2.66	-2.34	-0.23	-0.81	4.5	0.28	1.51	0.79	1.12	0.94	0.99	-0.2	-5.02	1.54	-0.2	-0.66	-0.84	0.11	-0.45	85.51	-1.74	-1.24	-1.1	15.59	0.02	1.87	-2.04	-1.28	-1.11	12.24	1.82	1.29	0	0.53	-26.03	1.8	1.26	1.11	1.05	-30.86	-0.01	-1.93	-0.68	1.99	-0.28	3.46
702	-0.22	0.56	0.81	2.58	-0.82	-0.94	-0.97	-0.99	-0.99	66.48	1.95	0.02	1.32	-2.4	-1.33	-1.13	0.03	-0.51	0.26	-0.38	0.32	127.46	1.34	-0.22	0.48	-11.37	-1.61	-1.21	8.22	1.76	1.27	-9.02	-0.01	-1.8	-1.17	-0.69	0.74	-3.51	2.16	1.33	0.23	1.14	-0.36	-0.74	11.33	0.2	-0.62	-0.84	-2.04
703	-0.84	-1.77	1.26	1.08	-0.12	8.14	-1.67	-1.21	-1.09	-1.04	-1.02	-1.01	-1	239.31	-2.01	0	1.34	0.8	0.95	0.98	0.99	1	1	1	1.09	-1.01	0.33	0.71	0.87	0.94	0.97	0.98	-0.01	-251.64	-1.49	-1.16	7.51	-2.21	3.5	1.55	1.21	1.1	1.05	0	-44.5	1.52	-3.46	-1.5	-0.17
704	-0.95	11.13	1.76	0.11	0.83	-3.93	-0.3	-1.47	-0.8	-0.95	5.05	-2.17	3.29	1.51	-5.57	2.42	1.41	0	-0.54	-6.79	1.3	-3.13	-0.25	1.74	1.18	0.66	-0.76	-1.34	-1.06	-0.91	0.68	-0.37	0.39	-0.34	-0.68	0.17	-0.42	-0.71	0.15	-731.88	1.57	1.19	1.08	1.04	1.02	-0.01	-63.52	-0.51	-1.49
705	16.17	1.88	1.31	1.13	0	-0.94	3.19	-2.29	3.04	-0.05	2.98	0.59	-0.54	0.36	0.71	0.86	-49.87	0.08	-2.13	2.02	1.28	-0.07	-0.57	-0.8	-0.9	96.74	-1.96	3.9	0.02	1.59	1.14	-5.09	-0.15	-1.6	0.41	2.08	-0.54	3.2	0.43	0.84	-5.26	-1.56	-0.24	1.34	1.09	0.78	-1.32	2.71	-0.17
706	0.79	0.92	0.96	0.98	0.99	1	-0.01	0.5	158.63	-1.25	0.25	-4.74	1.82	1.25	-0.06	-6.75	1.59	1.19	-0.08	-6.98	1.57	-0.18	0.5	4.25	0.77	0.93	-0.19	8.7	1.48	1.17	-8.12	0.05	0.66	0.85	-0.13	-0.58	-0.79	129	-0.11	-1.9	-0.7	0.54	-0.37	8.43	-1.8	3.39	-2.62	3.08	-2.9
707	0.86	-0.56	3.96	1.44	1.16	1.07	-18.96	2.09	0.02	-0.79	4.06	-2.14	-0.21	0.72	0.89	0.95	0.98	1.51	0.99	1	-6.82	-1.66	-1.24	9.02	0.02	1.79	-2.07	-1.28	5.87	-2.31	-1.39	-1.16	-1.07	27.54	1.93	-4.15	0	2.63	-1.85	-1.25	0.07	-0.51	-0.76	46.65	-1.9	-1.3	-1.13	-0.13	-0.95
708	-1	-1	-1	45.83	-0.02	-0.67	6.15	0.28	0.78	1.56	-1.42	0.27	-4.19	1.86	-3.15	2.66	1.44	-0.01	-6.14	1.62	1.2	1.08	1.04	-0.02	-29.15	-0.52	-1.47	-1.09	-0.84	-1.04	-1.01	-0.97	1.34	0.74	1.1	-0.45	-2.16	1.61	-0.23	-0.68	10.9	0.23	-0.61	5.4	0.32	-0.6	-0.83	-0.92	26.21
709	-4.01	-1.54	-1.2	10.04	-2.2	-0.01	-0.79	0.3	0.69	-0.2	0.42	-0.3	-0.65	-0.83	0.09	-767.72	1.55	1.18	1.08	1.04	1.02	-63.5	-0.01	0.67	1.98	0.86	-0.44	4.66	0.4	0.82	-5.56	2.09	1.33	1.14	1.06	-0.01	0.51	0.76	0.88	-419.91	1.94	1.31	-7.92	-1.77	-0.01	0.82	0.93	-8.96	0.11
710	-1.48	3.5	-2.49	-1.41	0.02	-6.51	0.46	0.81	0.92	0.96	0.98	-0.02	0.49	0.75	0.87	71.05	-1.06	-1.02	-1.01	0.06	-16.92	1.58	-3.42	2.54	1.42	1.17	1.08	-25.35	-1.92	0	1.32	-0.36	4.03	1.41	1.15	1.07	1.03	-37.43	-1.94	0	0.57	-12.34	-1.65	0.08	-4.52	-1.37	4	0.15	0.76
711	-0.95	-1.03	1.9	0.52	0.88	-0.25	0.43	-16.59	-1.63	-1.22	8.04	1.75	-0.01	-0.57	0.26	0.64	-59.03	-0.19	-0.73	0.26	0.65	0.83	0.92	0.96	6.1	0.98	-2.96	0.2	-0.54	-0.79	-0.9	39.71	-1.98	0.02	3.84	-0.45	0.48	-6.3	-0.35	2.09	1.24	0.58	-0.76	0.35	-6.23	-1.49	0.12	4.05	-0.49
712	1.16	0	-13.97	-1.45	3.63	-2.47	3.12	0.05	-1.55	0.37	-0.45	-3.71	1.43	-3.05	0.14	2.51	1.23	1.09	-0.08	0.49	-28.68	0.26	1.78	0.75	-0.52	-0.8	-2.06	0.78	0.92	0.97	0.98	1.26	0.99	1	1	-0.07	0.48	0.75	-0.13	0.44	-356.68	1.72	1.24	1.1	-15.69	2.11	-0.01	0.57	-0.27
713	-84.65	2.02	-3.95	0	-1.59	-1.14	-1.06	-0.73	-1.03	-1.01	6.39	0.15	1.64	1.14	1.06	1.03	-0.03	0.49	0.75	-0.13	0.44	0.72	-1228.19	-1.86	-1.29	7.86	1.76	1.27	1.12	1.06	-36.55	-1.95	-1.32	0	0.89	0.96	-7.97	-0.14	-1.69	2.03	1.27	1.11	1.05	-0.02	0.5	0.75	-0.13	-174.93	1.44
714	0.2	0.62	0.82	0.91	0.95	0.98	8.39	-0.99	-1	-1	15.01	-2.07	3.71	1.57	1.22	1.1	1.05	-43.55	0	2.05	0.66	1.21	-0.48	0.42	-7.8	-0.36	-0.8	0.24	0.65	-0.2	0.41	35.29	0.71	-2.68	-0.43	1.86	0.61	0.9	-4.89	2.16	-3.27	2.75	-3.06	-1.5	-0.02	-0.86	-0.95	-1.2	1.25
715	0.26	-1.46	-0.73	1.8	-0.29	-2.45	1.68	0.51	-0.66	-0.87	-1.62	0.79	1.25	1.05	0.92	-1.46	2.66	1.38	1.15	1.07	1.03	1.02	0	-0.5	273.9	-1.76	0.08	-4.24	-1.36	-1.13	-0.54	-1.06	2.65	0.37	0.83	0.93	-11.17	2.06	0.1	0.81	0.93	0.97	0.98	-0.03	45.17	0.49	-2.46	2.17	0.3
716	0	-2.93	0.43	0.79	0.91	-0.1	0.47	0.74	0.87	0.93	-596.49	-1.96	3.97	-0.01	-2.65	1.84	1.24	-0.07	-6.31	-1.37	3.75	1.52	1.2	0.17	1.09	1.03	1.01	-13.67	2.08	-0.02	0.57	0.8	0.9	3.8	1.05	0.95	1.02	-2.22	-0.45	0.63	-0.35	-0.7	20.06	1.75	-3.99	-1.58	-0.06	0.83	1.25
717	-1.03	-0.18	-1.02	2.94	-2.35	-0.2	-0.81	0.28	0.68	-0.2	-18.85	-1.37	-1.13	-0.61	-1.05	2.61	0.37	1.35	0.83	-0.53	-0.81	0.17	-14.06	-0.44	2.32	-2.17	-1.32	6.03	1.69	-4.69	-0.02	0.71	0.88	1.66	-0.81	-1.22	-0.93	-0.98	0.19	-7.54	-0.45	2.25	-0.31	-2.2	-1.18	0.19	0.64	-15.41	1.88
[truncated: 11 more columns]
