# Supplementary material for: SaPt-CNN-LSTM-AR-EA: a hybrid ensemble learning framework for time series-based multivariate DNA sequence prediction
Source: PeerJ. 2023 Oct 4;11:e16192. doi: 10.7717/peerj.16192 (PMC10559882; doi:10.7717/peerj.16192)
Supplement: Supplemental Information 1 [file peerj-11-16192-s001.zip › Source data/Supporting Information/D(3).xlsx]

## Sheet: page_1
DataPoint	1	2	3	4	5	6	7	8	9	10	11	12	13	14	15	16	17	18	19	20	21	22	23	24	25	26	27	28	29	30	31	32	33	34	35	36	37	38	39	40	41	42	43	44	45	46	47	48	49
1	0.58	1.15	1.73	2.31	2.06	2.65	3.23	2.91	1.95	1.07	1.65	2.23	1.4	1.95	2.51	3.07	3.64	4.22	3.34	3.9	4.47	5.04	4.15	3.9	3.08	2.33	1.68	1.13	0.69	0.36	0.63	0.33	0.12	0	-0.04	-0.08	-0.07	-0.07	-0.07	-0.14	-0.1	0	-0.1	-0.2	-0.1	-0.13	-0.1	-0.12	-0.19
2	1.16	1.49	1.1	0.77	0.66	0.81	1.1	1.28	0.92	0.62	0.88	1.02	1.33	0.97	0.88	1.16	1.05	1.35	1	1.29	1.61	1.96	1.81	1.41	1.06	1.35	1.02	1.19	0.88	1.14	1.43	1.74	2.07	1.68	2	2.21	2.43	2.29	2.15	1.74	2.07	1.92	2.27	2.63	2.19	1.79	2.12	2.34	1.93
3	3.48	3.31	3.13	3.52	3.33	3.72	3.23	2.77	2.35	2.6	2.95	2.52	2.13	1.77	1.97	2.17	2.03	1.67	1.97	2.28	2.13	1.97	1.62	1.91	2.13	1.77	1.97	2.28	2.13	2.45	2.07	1.72	1.41	1.12	1.28	1.01	0.78	0.99	0.76	0.96	1.18	1.42	1.68	1.95	2.13	1.8	1.5	1.23	1.47
4	2.78	3.09	3.31	2.93	2.78	2.42	2.72	2.57	2.87	2.52	2.18	2.47	2.32	2.61	2.91	3.22	3.55	3.88	4.23	4.58	4.15	4.4	4.65	4.22	3.8	3.64	3.98	3.81	4.15	3.97	4.32	4.14	4.49	4.85	5.22	5.6	5.99	6.29	6.69	7.1	7.52	7.94	8.37	8.16	8.5	8.94	8.37	8.8	9.24
5	10.08	9.87	10.23	10.68	10.46	9.87	10.23	10.68	11.14	11.6	11.38	11.85	12.32	12.79	13.27	12.62	13.1	13.57	12.93	12.29	12.76	13.23	13.01	12.38	11.76	11.16	11.61	11.02	10.44	10.88	11.32	11.11	11.55	12	11.78	12.23	12.69	12.46	12.92	13.38	13.77	13.54	12.92	13.38	13.15	12.53	12.99	13.38	13.15
6	14.96	14.32	14.79	15.27	15.75	16.16	16.64	17.06	16.39	16.87	16.21	16.69	16.46	16.95	17.44	17.93	18.42	18.92	18.68	19.18	19.68	20.18	20.62	21.13	21.64	21.4	21.16	20.45	20.96	20.25	19.55	19.31	19.81	20.31	20.81	20.11	20.61	21.11	21.62	20.91	21.41	20.72	21.21	20.97	20.28	19.6	20.09	20.52	20.95
7	22.62	23.12	22.42	22.92	22.68	23.19	23.69	23.45	23.95	24.46	24.96	25.47	25.99	25.74	26.25	26.77	27.28	27.8	28.27	28.02	28.54	29.06	29.59	30.06	30.59	29.83	30.36	30.88	31.41	30.65	30.4	30.93	31.46	30.7	29.95	29.21	29.73	29.48	30	29.26	28.53	28.28	28.8	29.31	28.58	29.04	28.32	27.6	26.89
8	25.97	25.28	25.78	25.09	24.86	25.35	25.84	26.34	26.83	26.15	25.47	24.79	25.21	24.98	25.47	25.96	25.72	26.21	26.71	27.2	27.7	28.2	27.96	28.4	28.84	29.34	28.64	27.94	27.25	27.74	28.17	27.48	26.8	26.12	25.45	24.79	25.2	24.97	24.31	24.09	23.85	23.21	22.98	23.45	23.93	24.4	24.88	24.23	24.71
9	24.44	24.91	24.27	24.74	25.22	24.58	24.34	23.71	23.09	23.55	22.93	22.32	22.77	22.17	21.56	22.02	22.47	22.93	23.39	23.85	24.24	24.7	25.09	25.56	24.93	25.4	24.77	24.15	23.92	23.31	23.77	23.54	24	23.77	23.53	22.93	22.69	23.08	23.53	24	24.46	23.84	23.23	23.62	24.07	24.53	25	25.46	25.23
10	25.61	26.07	25.84	25.22	24.61	24	23.77	23.18	23.63	23.03	22.45	22.89	22.66	23.11	23.56	23.32	23.09	22.5	22.95	23.4	23.77	23.54	22.95	22.36	22.81	23.25	22.67	23.04	23.41	23.79	23.56	22.97	23.34	22.75	23.2	23.57	22.98	23.35	23.79	24.24	24.69	24.1	23.87	23.64	24.09	23.86	24.31	23.72	23.13
11	21.51	21.86	21.3	21.65	22.09	22.52	21.96	22.39	22.82	23.18	23.62	24.06	24.5	24.95	24.72	25.09	24.87	24.28	24.72	25.17	24.58	24	23.78	23.21	22.99	23.34	23.78	24.22	24	23.42	23.86	24.3	24.08	23.5	22.93	23.29	23.06	23.42	23.86	24.3	24.08	23.85	24.29	24.73	25.18	24.6	25.04	25.49	25.93
12	26.77	26.53	25.94	26.39	26.16	26.61	26.99	27.44	26.84	26.25	26.7	27.15	26.55	27	27.45	27.83	28.21	28.66	29.12	28.89	29.27	29.73	30.12	29.5	29.88	29.27	29.65	30.11	30.57	31.04	31.5	31.28	30.65	30.03	30.5	29.88	29.27	28.67	29.12	28.52	28.97	28.38	28.83	28.6	28.38	28.15	27.92	27.69	27.46
13	25.14	24.91	25.35	25.79	26.23	26.67	27.04	26.46	26.9	26.32	25.75	25.19	25.54	25.9	26.26	26.03	26.47	26.24	26.02	26.46	26.9	26.32	25.75	25.19	25.54	25.32	25.75	25.52	25.96	26.4	26.76	27.2	27.65	27.07	27.51	27.95	28.32	28.77	28.54	28.31	28.76	28.17	28.61	28.38	28.83	29.28	29.04	28.81	28.57
14	29.62	30.07	30.53	30.92	31.31	31.77	32.17	32.56	33.03	33.43	33.83	34.3	33.66	34.13	33.5	33.97	33.73	33.11	33.5	32.87	33.34	33.73	33.5	33.9	34.37	34.84	35.31	34.67	34.04	33.81	34.28	34.75	34.51	34.27	34.74	35.22	35.62	35.38	35.86	35.22	35.69	35.05	34.81	34.57	35.05	35.52	35.99	35.35	35.76
15	37.42	37.9	38.38	38.86	39.35	38.69	38.03	37.79	37.54	38.02	37.77	38.26	38.74	38.49	37.83	38.32	37.66	37.02	37.43	37.19	36.94	36.68	36.04	35.79	35.16	34.9	34.27	33.65	33.4	33.86	33.24	32.99	32.38	32.84	32.58	33.05	33.51	33.98	33.36	33.83	33.21	33.67	34.14	34.6	33.99	34.45	34.92	34.3	34.7
16	34.81	35.27	34.66	35.12	34.87	35.33	34.72	34.47	33.86	33.61	34.01	33.41	33.86	33.61	33.01	33.47	32.87	33.26	33.72	33.12	33.51	32.91	32.32	32.77	33.16	33.55	33.94	34.33	34.72	34.11	34.5	34.89	35.35	35.74	36.21	36.67	36.05	35.44	35.9	35.29	35.75	35.51	34.9	35.36	35.75	35.51	35.27	35.73	36.19
17	37.34	37.1	37.56	38.03	38.43	38.19	38.66	39.13	39.53	39.29	39.04	38.79	38.16	38.63	38.38	37.76	38.22	38.69	39.1	38.86	38.61	38.35	38.83	39.3	39.77	39.52	39.27	39.01	39.48	39.96	39.32	39.8	39.54	39.96	40.44	40.92	41.4	41.14	40.49	40.23	40.66	41.14	41.62	41.36	41.1	40.83	40.19	39.92	40.4
18	37.85	37.58	38.06	37.43	37.16	37.63	37	36.38	35.76	36.18	36.65	37.07	36.45	36.18	36.6	35.98	35.36	35.83	35.22	35.63	36.04	35.78	36.19	35.58	35.31	35.05	34.78	34.17	34.64	35.1	35.51	35.25	34.98	35.4	35.86	35.59	36.01	35.4	35.86	36.28	36.75	36.13	36.6	36.33	35.71	36.18	35.56	34.95	34.35
19	35.76	36.23	36.7	36.43	36.9	37.32	36.7	36.08	35.47	35.88	35.27	35.73	35.12	34.86	35.27	35.73	36.2	36.66	37.13	36.86	37.33	37.06	37.48	37.21	37.68	37.41	36.79	36.18	35.57	36.03	35.42	35.88	36.35	36.81	36.54	37.01	36.4	35.79	36.25	35.64	35.04	34.45	34.9	34.64	34.04	33.45	33.85	34.31	33.72
20	33.55	34	33.42	33.16	33.55	33.29	33.69	34.14	33.87	33.29	32.71	32.45	32.18	32.62	33.02	33.47	33.2	33.65	33.07	32.5	32.23	32.67	33.12	32.55	32.99	32.42	32.81	32.24	31.97	32.42	31.85	31.28	31.72	31.16	30.9	31.33	30.77	30.22	29.67	30.1	29.84	30.27	29.72	30.15	30.59	31.02	31.46	31.9	32.28
21	32.14	32.58	33.02	32.46	31.9	32.34	32.07	32.51	31.95	32.39	32.82	32.27	31.71	32.1	32.53	32.97	32.7	32.15	32.53	32.91	33.35	33.09	33.47	33.86	34.3	34.04	33.47	33.86	34.3	34.74	35.19	35.63	35.06	35.45	35.19	34.62	34.35	34.09	33.53	33.91	33.35	32.79	33.23	32.67	33.05	32.79	32.53	31.98	32.36
22	29.6	29.34	28.81	28.55	28.29	28.71	29.13	29.5	29.93	29.39	29.82	29.29	29.65	30.08	29.82	29.55	29.02	29.39	29.82	29.55	29.93	30.35	30.78	31.21	30.67	31.09	31.47	31.9	31.64	32.02	31.75	32.18	32.57	33	32.45	32.88	33.26	33	33.44	33.17	33.61	34.05	33.49	32.93	33.37	33.8	34.24	34.68	34.41
23	38.28	38.01	37.43	36.85	37.3	36.73	37.12	36.55	36.94	37.39	37.79	38.24	37.97	37.7	38.15	38.6	39.05	39.51	39.96	39.69	40.14	40.6	41.06	41.52	41.98	42.39	42.85	43.31	43.04	42.44	41.83	42.25	42.71	43.12	43.58	42.98	42.71	43.17	43.63	43.03	42.75	43.22	42.94	43.41	42.8	43.22	43.68	43.07	43.54
24	43.3	43.76	43.49	42.89	43.35	43.76	44.22	44.63	44.36	44.83	44.56	44.28	44.01	44.47	44.2	43.92	44.39	44.11	43.5	42.9	42.3	41.7	42.16	42.62	43.03	43.45	43.17	42.57	41.98	41.39	40.8	40.21	39.63	40.08	39.5	38.93	39.37	38.8	38.23	38.63	39.02	39.42	39.86	39.29	39.68	40.08	39.81	40.21	40.61
25	37.96	38.4	38.84	39.29	38.72	39.16	39.6	40	40.45	40.89	41.29	40.71	40.13	39.87	39.3	38.73	38.47	38.91	38.34	38.78	39.22	39.61	39.35	39.79	40.24	39.97	39.4	39.13	39.58	40.02	39.75	40.2	40.65	41.05	40.78	41.23	41.68	42.13	42.58	42.31	42.04	42.49	41.9	41.63	42.08	42.54	42.26	42.72	43.17
26	41.96	41.69	41.11	41.56	40.98	41.43	41.83	41.26	41.7	42.15	42.55	41.97	42.42	42.87	42.29	42.69	43.1	43.5	43.95	44.35	44.81	45.21	45.67	46.13	45.53	44.94	44.67	45.07	44.48	44.22	43.63	44.08	44.53	44.27	44	44.45	44.86	45.26	44.67	44.4	44.13	43.55	43.28	43	43.46	43.18	42.91	42.33	42.73
27	46.28	46.74	47.15	47.61	47.34	47.07	47.48	47.9	47.29	47.76	48.22	47.61	48.08	48.54	49	49.47	49.2	48.92	48.31	48.78	49.24	49.71	49.43	49.9	50.37	50.09	49.48	49.9	50.37	50.79	51.22	50.94	51.41	51.14	51.61	52.08	52.55	53.03	52.4	52.83	52.55	51.93	52.4	52.87	53.35	52.72	52.1	51.48	51.95
28	52.04	52.51	51.89	52.31	52.74	53.21	53.68	53.4	53.83	54.31	54.78	55.26	55.69	56.12	56.55	57.03	56.76	57.19	56.92	57.35	57.84	58.27	58.71	59.2	59.68	60.12	60.61	61.05	60.78	61.26	61.75	62.2	62.69	63.18	63.63	64.12	63.85	63.57	62.91	63.4	63.89	63.22	63.71	64.2	64.65	65.1	65.6	64.93	65.38
29	66.14	66.63	66.36	66.86	67.31	67.81	67.13	66.86	66.59	67.08	67.54	68.04	68.53	68.99	68.72	69.22	69.72	69.03	69.49	68.8	69.3	69.76	70.26	70.72	71.22	71.72	71.03	71.53	72.03	72.49	72.95	73.45	73.96	74.46	74.92	75.43	75.94	76.4	75.7	76.2	76.71	77.17	77.68	78.19	78.66	79.17	79.68	78.96	78.25
30	84.22	84.73	84.47	84.99	84.73	85.2	85.72	86.24	86.71	87.23	87.75	88.27	87.53	87.27	87.79	88.31	88.79	88.05	88.57	89.09	88.35	88.87	89.39	89.87	90.39	90.91	90.17	90.69	90.43	90.91	91.43	91.95	92.47	92.99	93.48	92.73	93.25	93.77	93.03	93.51	93.25	92.51	93.03	93.55	94.07	94.6	94.34	94.86	95.39
31	98.76	98.51	99.03	99.56	100.09	100.62	101.14	100.89	101.41	101.94	102.47	101.71	102.2	102.73	103.26	103.79	103.53	104.06	104.59	105.12	104.87	105.4	105.93	106.46	106.99	107.52	106.75	107.29	107.03	107.56	108.09	108.62	109.12	109.66	110.19	109.93	110.47	110.21	110.74	111.28	111.81	111.55	112.09	112.63	112.36	112.87	113.41	113.95	114.48
32	117.69	118.23	118.77	119.32	119.05	118.79	119.33	119.07	119.61	120.15	120.69	120.43	120.97	121.51	120.72	121.26	120.99	121.51	121.25	120.98	121.5	122.05	121.78	122.3	122.85	123.39	122.59	122.32	122.87	122.07	121.8	121.53	120.73	120.47	119.67	120.21	120.73	120.47	120.99	120.72	120.45	120.99	120.2	119.4	119.13	118.33	118.06	117.79	117
33	117.02	116.23	116.77	115.98	116.5	117.04	116.25	115.47	114.68	114.41	114.14	114.68	113.89	113.11	113.65	112.87	112.09	112.63	112.36	112.89	113.43	113.97	114.5	114.23	113.45	113.99	114.5	115.04	115.58	115.31	114.53	115.06	115.6	116.14	115.87	116.4	116.13	115.85	116.39	116.93	117.47	117.99	118.53	119.07	119.61	118.82	119.36	118.58	119.12
34	121.32	120.53	119.75	118.97	118.19	117.41	117.13	117.67	117.39	117.93	117.65	116.88	116.1	115.83	116.34	116.86	116.58	117.12	116.84	116.06	115.29	114.52	115.05	115.57	116.1	115.33	114.56	115.09	114.32	114.84	114.07	113.3	113.83	113.07	112.79	113.32	113.05	113.56	113.28	113	112.24	112.77	112.01	112.52	113.05	113.56	112.79	113.3	113.83
35	110.51	111.04	110.28	110.81	110.54	111.07	111.6	112.13	112.66	113.19	112.43	112.96	112.2	112.73	113.26	113.77	114.3	114.83	114.55	115.08	114.32	114.85	115.39	115.89	115.62	116.15	116.68	116.4	116.94	116.17	115.41	115.94	115.18	115.71	116.22	116.75	115.99	116.52	117.05	116.77	117.31	117.84	117.56	118.07	117.79	118.33	118.86	118.09	117.33
36	118.16	117.4	117.91	117.14	116.87	116.11	115.35	115.07	115.6	115.32	114.57	115.1	114.34	114.06	113.31	112.56	113.06	113.59	114.12	114.62	114.34	114.85	115.37	114.62	114.34	114.85	114.57	114.29	113.54	114.06	113.31	112.56	113.09	113.62	112.86	113.39	112.64	111.9	112.39	112.12	112.64	113.17	112.89	113.42	112.67	112.39	111.64	110.9	111.42
37	113.92	114.45	113.7	113.42	112.67	113.17	112.89	113.42	113.92	113.17	113.67	112.92	113.45	112.7	111.95	111.21	111.7	111.43	111.15	111.65	112.17	112.67	113.2	112.92	113.42	113.95	113.67	114.2	114.72	115.23	114.95	115.45	115.98	115.23	114.47	115	115.53	116.06	116.58	116.31	116.81	116.06	115.3	115.03	115.55	116.08	116.58	116.31	116.81
38	117.96	117.69	118.19	117.44	117.94	118.46	117.71	116.96	117.48	117.21	117.71	118.21	117.94	118.46	117.71	118.24	117.48	118.01	117.74	116.98	116.71	116.44	116.94	117.46	116.71	117.24	117.74	118.27	117.51	116.76	117.26	117.78	118.31	118.84	118.09	118.61	119.14	118.39	118.91	119.41	119.14	119.64	119.37	119.9	119.14	118.39	118.91	119.44	119.17
39	118.21	118.73	118.46	118.19	118.72	119.22	118.94	119.47	120	120.53	121.05	121.58	121.31	121.84	121.57	122.09	121.34	121.87	121.59	122.12	122.62	121.87	122.4	121.64	120.88	120.13	119.86	119.59	118.84	118.56	119.06	118.78	119.31	119.84	120.37	119.61	120.14	120.67	119.92	119.17	118.42	117.68	118.2	118.72	117.98	117.24	116.5	117.02	116.74
40	113.98	113.7	113.43	113.15	113.64	114.16	113.88	114.4	113.67	112.94	112.2	112.72	113.24	112.51	113.03	112.75	113.27	113.76	114.25	113.52	112.79	113.28	113.8	113.07	112.79	112.06	112.58	112.3	111.57	112.06	111.78	111.5	112.02	111.74	112.26	111.98	112.5	113.02	112.29	112.81	113.33	113.85	113.57	112.84	112.11	112.63	111.9	112.42	111.7
41	113.32	113.84	113.11	112.39	111.66	112.15	112.66	113.18	113.7	113.42	113.94	114.46	114.18	113.45	113.97	113.24	113.76	113.04	112.32	112.83	112.55	112.27	111.99	111.28	111.79	111.51	112.03	112.51	111.79	112.31	111.59	111.31	110.59	111.1	110.82	110.54	111.06	111.57	112.09	111.37	111.09	111.6	112.12	111.4	111.12	111.6	112.12	112.63	113.15
42	114	113.28	113.8	113.52	114.03	114.52	114.24	113.52	114.03	113.31	112.6	113.11	112.83	113.34	112.63	111.91	111.2	110.49	110.21	110.72	110.44	110.95	111.46	111.97	112.46	112.17	111.89	111.18	111.69	112.2	111.92	111.21	111.72	111.44	110.73	111.24	110.95	111.47	111.95	112.46	112.18	111.47	110.76	111.27	111.78	111.5	112.01	111.72	111.44
43	112.21	112.72	113.21	112.92	112.21	111.92	112.41	111.69	112.21	112.69	113.21	113.72	114.21	114.72	114.01	113.72	114.24	114.75	114.47	113.75	114.26	113.98	113.26	113.78	113.49	113.98	114.49	115.01	115.52	116.04	115.75	116.27	116.79	116.5	115.78	115.06	114.78	114.49	114.2	113.48	113.19	112.9	112.61	112.32	111.61	112.12	112.64	111.93	111.22
44	111.6	110.89	110.19	109.9	109.2	109.71	110.22	110.73	110.02	109.32	109.83	110.31	110.02	109.32	109.8	110.31	109.61	110.09	109.8	110.31	109.61	110.12	109.42	109.13	109.64	110.15	110.66	110.37	110.88	110.18	110.69	109.98	110.46	110.97	110.27	110.78	110.49	110.97	111.48	111.99	112.5	113.02	113.53	114.04	113.33	112.63	111.92	112.43	112.94
45	115.02	115.5	115.21	115.72	116.23	116.75	116.46	115.75	116.26	115.56	114.85	114.56	115.04	114.76	115.27	115.75	116.26	115.56	115.27	114.56	115.04	115.56	114.85	115.33	115.04	115.56	116.07	115.78	115.07	115.56	116.07	116.58	117.09	117.6	116.89	116.61	116.32	115.61	114.91	115.42	115.93	116.44	116.95	117.46	117.17	117.69	118.2	117.91	117.62
46	117.62	116.91	117.4	117.91	117.62	116.91	117.43	116.72	116.43	116.14	116.65	117.16	117.65	118.16	118.67	119.19	119.7	120.22	119.93	120.44	120.15	120.66	121.18	121.67	120.96	121.47	121.99	122.48	122.99	123.51	124.03	123.74	123.02	123.53	124.05	123.76	124.28	124.8	125.31	125.83	126.35	126.84	126.12	125.4	124.68	123.96	124.45	124.16	123.45
47	121.05	121.53	121.24	121.76	121.47	121.18	121.69	122.2	122.72	123.23	122.52	122.23	122.74	123.26	123.75	123.04	123.55	122.84	123.33	123.84	124.36	124.07	124.58	123.87	124.38	124.9	124.18	124.7	123.98	123.27	123.76	124.25	123.53	122.82	122.12	121.41	121.12	121.63	122.14	122.66	122.37	122.85	123.34	123.05	122.34	122.85	123.36	123.88	124.36
48	125.25	124.54	123.83	123.12	122.41	121.71	121.01	120.72	121.23	121.74	122.25	121.96	122.44	122.95	122.25	121.55	120.85	121.33	121.84	122.31	122.03	122.54	123.05	123.53	122.82	122.54	122.25	122.76	122.47	122.98	123.49	124	123.72	124.2	124.71	124	123.3	123.01	122.31	122.82	122.53	121.83	122.34	122.82	122.11	122.62	121.92	121.22	121.7
49	121.35	120.65	121.16	120.46	120.18	120.65	119.96	119.27	118.57	119.05	119.52	120.03	120.5	120.97	121.48	121.96	121.26	120.56	119.87	119.18	119.65	118.96	118.27	117.58	118.08	118.55	118.27	117.98	118.49	117.8	118.3	117.61	118.08	117.4	117.9	118.36	118.08	118.58	117.9	117.21	116.53	116.24	116.74	117.25	117.75	118.25	118.72	118.03	117.34
50	115.8	116.3	116.8	117.3	117.76	117.08	116.4	115.72	116.18	115.5	114.82	114.54	113.87	114.37	113.69	113.02	112.74	112.07	112.57	112.29	111.62	110.95	110.29	109.62	109.34	109.06	108.78	109.27	109.77	110.26	109.98	110.47	110.92	110.26	109.59	110.05	109.38	108.72	108.06	108.55	109.04	109.49	109.94	110.43	110.88	111.37	111.87	111.2	110.54
51	110.96	110.3	110.79	110.51	111	110.34	109.68	110.17	109.51	110	110.45	109.79	110.28	110.76	110.49	109.83	109.56	110	110.45	110.89	110.23	110.68	110.02	109.37	109.09	109.53	108.88	108.23	107.57	107.3	107.02	107.47	107.95	107.68	108.12	108.6	107.95	107.68	107.4	107.12	107.57	108.01	108.5	107.84	107.19	107.68	107.02	106.38	105.73
52	109.18	109.66	110.1	109.83	110.27	110.76	111.25	110.59	111.03	110.38	109.72	110.21	110.69	111.13	110.48	110.21	109.55	109.28	109.01	109.49	109.22	108.57	107.92	108.36	107.71	107.06	107.5	107.94	107.29	106.64	107.08	106.43	106.87	106.22	106.7	106.06	106.54	107.02	107.5	107.98	108.46	108.94	109.43	109.91	109.26	108.61	108.34	108.78	108.13
53	105.93	105.29	104.66	104.02	104.45	103.81	103.18	102.55	102.97	103.45	103.92	104.4	104.87	104.24	103.61	103.34	103.81	104.29	103.66	103.02	103.45	103.87	103.24	103.66	104.09	103.45	102.82	102.2	101.93	102.4	102.82	102.2	101.57	100.95	101.42	101.83	101.57	100.95	100.32	100.74	100.48	99.86	100.32	100.79	100.17	99.91	99.29	98.67	98.05
54	96.28	95.67	95.41	95.81	95.21	94.6	94	93.74	93.14	92.88	92.28	92.73	93.19	92.59	93.05	93.45	93.91	93.31	93.71	93.11	92.85	92.25	92.65	93.11	92.51	92.91	92.31	92.71	92.12	91.52	91.92	92.37	92.83	93.23	92.97	93.37	93.77	93.17	92.57	91.98	92.43	92.83	92.23	92.68	92.09	92.48	92.88	92.28	91.69
55	88.9	88.32	88.77	89.22	89.67	89.08	89.47	89.92	89.33	88.75	89.13	88.55	88.94	88.35	88.1	87.52	87.97	88.41	87.83	87.25	86.67	87.06	87.44	87.89	88.33	87.75	88.2	87.62	88.06	87.81	87.24	86.66	87.04	87.42	87.87	88.31	88.76	89.2	88.62	89.01	88.42	88.81	89.19	88.61	88.36	88.81	88.56	88.31	88.76
56	87.14	87.52	87.96	87.71	87.14	87.58	87	86.43	86.87	87.31	87.76	87.51	87.95	88.4	88.84	89.22	88.64	88.07	88.45	87.87	87.3	86.72	87.1	86.85	86.28	86.04	85.79	86.23	85.66	86.1	86.48	86.92	87.36	86.79	86.22	86.66	87.1	86.85	86.28	86.04	85.47	84.9	84.34	83.78	83.53	82.97	82.41	81.86	82.22
57	82.35	81.8	81.55	81.31	81.74	81.19	80.94	81.37	80.82	80.27	80.02	79.78	79.23	78.68	78.14	77.59	77.05	76.51	76.87	77.23	77.66	78.08	78.44	78.2	78.56	78.02	77.77	77.23	77.66	77.12	77.48	77.9	77.36	77.72	77.48	76.94	76.4	75.86	75.62	75.09	74.55	74.91	74.38	74.79	75.15	74.62	74.38	73.85	74.2
58	73.55	73.97	74.38	74.8	75.22	75.57	75.99	76.41	76.83	76.3	76.06	76.48	76.83	76.59	76.06	75.52	75.29	75.7	76.12	75.59	76.01	76.36	76.78	77.2	77.56	77.02	77.44	77.79	77.56	77.02	77.44	77.86	78.28	78.04	77.51	77.93	77.39	76.86	76.32	75.79	76.21	76.56	76.91	76.38	76.8	77.15	76.62	76.09	76.5
59	72.95	72.43	71.91	72.25	72.02	71.51	71.27	70.76	71.1	70.86	71.27	71.68	71.17	70.65	71.06	71.4	71.81	71.29	71.06	70.83	70.31	70.08	69.57	69.06	68.56	68.33	67.82	67.59	67.35	66.85	66.36	66.75	67.09	66.85	66.36	65.86	66.19	65.96	65.46	65.86	66.26	65.76	66.09	65.6	65.93	65.43	65.83	66.16	65.66
60	64.84	64.35	63.86	63.38	62.89	62.41	62.73	62.25	62.02	61.79	61.31	60.83	61.15	60.68	60.2	59.97	59.5	59.82	60.2	60.59	60.97	60.5	60.02	59.8	59.32	58.85	58.39	58.16	57.7	57.23	56.77	57.15	57.46	57.23	56.77	56.31	56.09	55.63	55.17	55.48	55.02	54.57	54.12	54.49	54.27	53.82	53.6	53.15	53.45
61	52.93	53.29	53.66	53.96	54.33	54.11	54.41	54.72	55.09	54.64	55.01	55.38	55.69	55.23	54.78	54.33	54.11	54.41	53.96	53.51	53.06	52.62	52.18	51.96	52.32	52.62	52.92	52.7	53	53.36	52.92	52.48	52.26	52.55	52.11	51.89	51.45	51.23	50.8	50.36	49.93	49.71	49.28	48.85	48.42	47.99	48.35	48.63	48.99
62	50.35	50.13	49.7	49.48	49.05	48.63	48.41	47.98	48.34	48.69	49.05	48.62	48.91	49.2	49.55	49.84	50.14	49.92	50.21	50.5	50.07	50.36	50.14	49.71	49.28	49.64	49.93	49.71	49.28	49.07	48.85	48.42	48.71	48.29	47.86	47.44	47.72	48.08	48.43	48	47.58	47.87	48.22	48	48.36	48.64	48.22	47.79	48.08
63	47.23	47.58	47.16	47.44	47.03	46.61	46.89	46.47	46.06	45.65	45.24	44.83	45.1	45.38	44.97	44.76	45.04	44.83	45.17	45.45	45.79	45.38	44.97	45.31	45.65	46	45.59	45.18	44.77	44.36	43.96	44.3	44.64	44.43	44.7	45.04	44.64	44.98	45.25	45.04	44.64	44.91	44.5	44.1	43.9	43.69	43.96	43.75	43.35
64	41.7	42.03	41.64	41.91	41.7	41.97	41.57	41.18	41.51	41.78	42.04	42.37	42.64	42.44	42.04	41.65	41.45	41.71	41.32	40.93	40.54	40.16	39.96	39.76	39.56	39.17	39.43	39.05	39.37	39.7	39.31	38.93	38.73	38.36	37.98	38.24	38.56	38.88	39.13	39.46	39.26	38.88	38.5	38.12	37.75	38.06	38.38	38.01	38.26
65	39.3	38.92	39.24	39.49	39.11	38.74	38.54	38.35	38.66	38.29	38.54	38.17	38.48	38.8	39.06	39.31	39.63	39.95	40.21	39.83	40.08	39.7	40.02	39.64	39.96	39.58	39.39	39.01	39.33	39.65	39.97	39.78	39.4	39.65	39.97	40.22	39.85	40.17	40.49	40.11	39.73	39.98	39.6	39.85	40.17	39.8	40.12	40.37	40.62
66	39.8	40.05	40.37	40.63	40.95	40.57	40.82	40.44	40.76	40.38	40.7	41.02	40.64	40.89	40.7	40.51	40.13	39.75	40.07	40.39	40.71	40.96	40.58	40.2	39.83	40.15	40.46	40.78	40.41	40.03	39.66	39.47	39.09	38.72	38.36	38.17	37.8	38.11	37.93	38.24	38.55	38.18	37.82	37.45	37.09	37.33	37.57	37.21	37.45
67	35.94	35.76	35.41	35.06	34.7	35	34.82	34.47	34.29	34.52	34.82	35.12	34.77	34.42	34.24	34.06	33.71	33.37	33.03	33.25	32.91	32.57	32.8	32.46	32.69	32.98	33.27	33.5	33.16	32.82	32.48	32.71	32.37	32.03	31.7	31.99	32.27	31.94	32.23	31.89	32.12	31.94	32.16	31.83	31.5	31.16	31.38	31.05	30.73
68	31.03	30.7	30.98	30.66	30.33	30.01	29.69	29.9	30.11	29.94	30.16	29.83	30.05	29.73	29.41	29.09	28.92	28.75	28.44	28.12	28.4	28.23	27.91	28.12	27.95	28.23	28.06	27.75	27.95	28.16	28.44	28.64	28.48	28.16	27.85	28.12	28.4	28.67	28.94	28.77	28.46	28.67	28.94	28.63	28.31	28	28.21	28.48	28.17
69	26.86	27.06	26.76	26.59	26.8	26.49	26.76	27.02	27.29	26.99	27.19	26.88	26.58	26.78	26.48	26.18	25.88	26.14	25.98	25.68	25.39	25.65	25.35	25.06	24.77	24.48	24.19	23.9	23.74	24	23.84	23.55	23.27	23.52	23.77	24.02	23.86	24.06	23.9	23.61	23.33	23.05	22.77	22.96	22.68	22.92	23.17	23.42	23.61
70	23.42	23.67	23.92	24.11	23.83	24.02	24.21	23.92	23.64	23.83	23.67	23.92	23.77	23.48	23.2	23.45	23.3	23.02	23.26	23.11	22.95	23.14	22.86	23.11	23.36	23.2	23.05	23.23	23.08	23.33	23.05	22.77	22.49	22.21	21.94	21.67	21.85	22.09	21.82	22.06	21.91	21.64	21.82	21.67	21.4	21.64	21.82	22	21.85
71	21.85	21.69	21.42	21.66	21.51	21.24	20.97	20.71	20.44	20.18	20.36	20.21	20.44	20.68	20.41	20.65	20.83	21.07	20.8	20.65	20.38	20.12	20.3	20.04	20.27	20.45	20.68	20.92	20.77	20.51	20.74	20.92	20.66	20.51	20.36	20.09	20.33	20.07	20.3	20.53	20.27	20.45	20.19	19.93	19.67	19.41	19.64	19.87	19.61
72	19.19	19.41	19.64	19.87	20.05	20.23	19.97	20.14	20.37	20.55	20.29	20.14	19.88	19.74	19.97	20.2	19.94	19.68	19.91	20.14	19.99	19.74	19.91	19.65	19.51	19.74	19.97	20.14	19.88	20.06	20.29	20.46	20.21	19.95	19.69	19.86	20.09	20.27	20.01	19.75	19.98	19.73	19.58	19.33	19.08	18.93	18.79	19.01	18.76
73	18.19	18.41	18.16	18.38	18.24	18.41	18.16	18.33	18.08	17.84	17.6	17.82	17.68	17.43	17.19	16.96	16.72	16.49	16.35	16.56	16.33	16.54	16.75	16.51	16.73	16.94	17.15	16.92	17.13	16.89	16.76	16.52	16.73	16.59	16.81	16.57	16.78	16.95	16.71	16.48	16.24	16.01	16.17	15.94	16.1	15.87	16.03	16.24	16.44
74	16.01	15.78	15.99	15.86	16.01	15.78	15.99	16.15	15.92	16.13	16.34	16.54	16.41	16.57	16.34	16.11	16.31	16.08	15.86	15.63	15.78	15.94	15.71	15.87	16.02	15.79	15.57	15.44	15.21	14.99	14.86	14.64	14.42	14.21	14.41	14.55	14.75	14.95	14.73	14.6	14.39	14.17	13.96	13.74	13.53	13.73	13.92	14.11	13.9
75	13.68	13.48	13.27	13.06	12.86	12.65	12.45	12.25	12.44	12.24	12.04	11.84	12.02	12.2	12.01	11.81	11.61	11.42	11.3	11.48	11.36	11.17	10.98	10.79	10.96	11.14	10.95	10.83	11.01	10.89	10.7	10.51	10.64	10.53	10.34	10.51	10.64	10.53	10.7	10.51	10.64	10.82	10.99	10.8	10.68	10.86	10.99	11.17	11.34
76	10.17	9.98	9.87	9.69	9.51	9.4	9.28	9.17	9.33	9.46	9.28	9.11	8.99	9.16	9.28	9.45	9.61	9.74	9.63	9.75	9.58	9.7	9.59	9.41	9.54	9.7	9.87	10	9.88	9.7	9.83	9.65	9.78	9.94	10.11	10.24	10.41	10.58	10.71	10.53	10.34	10.16	9.98	9.8	9.93	10.05	10.22	10.39	10.21
77	9.6	9.72	9.85	10.01	9.83	9.66	9.78	9.9	9.73	9.89	10.06	10.22	10.35	10.24	10.12	10.01	10.18	10.31	10.19	10.08	10.25	10.13	10.02	9.84	9.73	9.55	9.44	9.6	9.77	9.59	9.71	9.54	9.66	9.83	9.99	10.16	10.29	10.11	10.23	10.05	10.22	10.11	9.99	9.81	9.64	9.52	9.35	9.18	9
78	9.02	8.85	8.97	9.13	8.96	9.08	9.2	9.32	9.48	9.37	9.54	9.36	9.48	9.31	9.14	8.97	8.8	8.63	8.46	8.62	8.74	8.9	9.05	9.21	9.1	9.22	9.05	9.21	9.37	9.53	9.42	9.31	9.48	9.36	9.53	9.69	9.85	10.02	10.14	10.31	10.13	9.95	9.84	9.67	9.79	9.95	10.12	10.29	10.17
79	9.95	10.11	10	9.89	10.05	10.18	10.31	10.13	9.95	9.77	9.6	9.42	9.31	9.14	8.97	9.13	9.29	9.45	9.61	9.5	9.66	9.82	9.99	9.81	9.64	9.46	9.62	9.51	9.4	9.52	9.35	9.18	9.01	8.89	8.73	8.88	9.01	9.17	9.33	9.49	9.65	9.81	9.98	10.14	10.27	10.09	9.91	9.8	9.69
80	9.7	9.53	9.35	9.24	9.4	9.23	9.35	9.18	9.01	9.13	9.29	9.45	9.62	9.5	9.33	9.49	9.32	9.21	9.37	9.53	9.36	9.52	9.4	9.23	9.12	9.01	9.17	9.05	8.94	9.1	9.26	9.09	9.21	9.34	9.5	9.67	9.79	9.62	9.78	9.6	9.43	9.32	9.14	8.97	8.86	8.69	8.85	9.01	8.84
81	8.14	8.26	8.15	7.99	8.14	7.98	7.82	7.66	7.55	7.39	7.54	7.69	7.53	7.68	7.8	7.69	7.53	7.38	7.49	7.39	7.23	7.38	7.52	7.37	7.26	7.11	6.95	6.8	6.69	6.54	6.69	6.83	6.97	6.82	6.67	6.81	6.96	7.1	7.25	7.36	7.21	7.05	7.17	7.01	6.86	7.01	7.15	7	6.89
82	6.56	6.7	6.55	6.66	6.51	6.36	6.47	6.61	6.75	6.87	6.72	6.61	6.72	6.83	6.69	6.8	6.65	6.5	6.4	6.3	6.16	6.29	6.15	6.28	6.42	6.56	6.46	6.57	6.71	6.85	6.96	7.07	7.21	7.36	7.25	7.1	7.21	7.06	6.96	6.81	6.95	6.85	6.96	6.86	6.71	6.56	6.41	6.27	6.13
83	6.6	6.45	6.31	6.17	6.03	5.89	5.79	5.69	5.55	5.45	5.32	5.18	5.05	4.92	4.82	4.93	4.83	4.7	4.57	4.69	4.57	4.67	4.57	4.67	4.54	4.45	4.32	4.23	4.1	4.22	4.32	4.44	4.32	4.42	4.29	4.41	4.53	4.44	4.31	4.41	4.29	4.16	4.26	4.14	4.04	3.92	3.8	3.68	3.57
84	3.2	3.31	3.42	3.33	3.22	3.31	3.41	3.5	3.41	3.29	3.2	3.32	3.41	3.5	3.62	3.73	3.64	3.75	3.64	3.52	3.43	3.54	3.42	3.33	3.22	3.1	2.99	3.1	3.01	2.9	2.79	2.68	2.59	2.68	2.59	2.49	2.58	2.68	2.77	2.66	2.77	2.68	2.57	2.68	2.59	2.48	2.38	2.29	2.38
85	2.55	2.44	2.36	2.25	2.34	2.44	2.55	2.65	2.54	2.44	2.54	2.45	2.56	2.66	2.77	2.87	2.79	2.89	2.78	2.87	2.79	2.68	2.57	2.46	2.57	2.67	2.56	2.65	2.55	2.44	2.34	2.23	2.33	2.42	2.34	2.42	2.32	2.22	2.3	2.22	2.31	2.39	2.49	2.6	2.51	2.41	2.3	2.2	2.12
86	2.68	2.59	2.68	2.77	2.66	2.56	2.65	2.75	2.85	2.96	3.06	3.15	3.07	2.98	2.87	2.76	2.68	2.57	2.68	2.78	2.67	2.57	2.65	2.55	2.45	2.53	2.43	2.33	2.25	2.15	2.23	2.31	2.21	2.12	2.04	1.94	2.03	1.94	1.86	1.78	1.68	1.59	1.5	1.42	1.33	1.24	1.16	1.07	0.99
87	0.68	0.61	0.68	0.76	0.68	0.6	0.52	0.44	0.37	0.29	0.37	0.44	0.37	0.29	0.22	0.29	0.37	0.29	0.22	0.29	0.22	0.29	0.22	0.15	0.07	0	-0.07	0	0.07	0	-0.07	-0.14	-0.21	-0.28	-0.35	-0.41	-0.34	-0.41	-0.47	-0.41	-0.34	-0.41	-0.34	-0.4	-0.34	-0.27	-0.34	-0.4	-0.47
88	-0.58	-0.52	-0.46	-0.39	-0.46	-0.52	-0.45	-0.51	-0.57	-0.63	-0.69	-0.74	-0.69	-0.74	-0.69	-0.75	-0.81	-0.87	-0.92	-0.87	-0.93	-0.98	-0.93	-0.87	-0.93	-0.98	-1.04	-0.98	-0.92	-0.97	-0.91	-0.96	-1.01	-0.95	-1.01	-1.06	-1.11	-1.16	-1.2	-1.26	-1.3	-1.26	-1.3	-1.26	-1.21	-1.27	-1.31	-1.36	-1.4
89	-1.3	-1.34	-1.38	-1.42	-1.46	-1.49	-1.44	-1.4	-1.36	-1.31	-1.36	-1.31	-1.26	-1.3	-1.24	-1.28	-1.24	-1.2	-1.15	-1.1	-1.06	-1.1	-1.05	-1.09	-1.13	-1.17	-1.23	-1.26	-1.3	-1.34	-1.3	-1.26	-1.31	-1.35	-1.39	-1.44	-1.39	-1.34	-1.37	-1.34	-1.37	-1.42	-1.39	-1.42	-1.47	-1.42	-1.46	-1.51	-1.56
90	-1.65	-1.68	-1.64	-1.61	-1.58	-1.53	-1.5	-1.47	-1.52	-1.47	-1.52	-1.55	-1.5	-1.53	-1.56	-1.59	-1.56	-1.58	-1.56	-1.58	-1.55	-1.58	-1.61	-1.63	-1.65	-1.61	-1.58	-1.61	-1.58	-1.56	-1.58	-1.6	-1.63	-1.65	-1.67	-1.65	-1.67	-1.65	-1.62	-1.6	-1.57	-1.62	-1.57	-1.6	-1.64	-1.6	-1.57	-1.6	-1.64
91	-1.71	-1.67	-1.64	-1.66	-1.64	-1.66	-1.71	-1.75	-1.73	-1.77	-1.73	-1.75	-1.71	-1.67	-1.69	-1.73	-1.69	-1.67	-1.64	-1.66	-1.64	-1.68	-1.71	-1.73	-1.68	-1.7	-1.72	-1.68	-1.72	-1.74	-1.76	-1.74	-1.72	-1.74	-1.75	-1.71	-1.7	-1.68	-1.65	-1.61	-1.59	-1.61	-1.65	-1.67	-1.69	-1.71	-1.67	-1.69	-1.67
92	-1.73	-1.74	-1.78	-1.74	-1.76	-1.77	-1.78	-1.82	-1.83	-1.84	-1.88	-1.84	-1.83	-1.84	-1.88	-1.91	-1.92	-1.88	-1.88	-1.87	-1.87	-1.84	-1.84	-1.85	-1.86	-1.85	-1.81	-1.82	-1.82	-1.83	-1.82	-1.82	-1.82	-1.82	-1.86	-1.83	-1.79	-1.8	-1.8	-1.79	-1.8	-1.76	-1.73	-1.7	-1.67	-1.67	-1.64	-1.61	-1.6
93	-1.71	-1.7	-1.73	-1.76	-1.73	-1.76	-1.76	-1.79	-1.78	-1.79	-1.79	-1.82	-1.82	-1.81	-1.84	-1.83	-1.82	-1.81	-1.81	-1.79	-1.82	-1.83	-1.81	-1.82	-1.83	-1.86	-1.83	-1.82	-1.85	-1.86	-1.87	-1.87	-1.84	-1.87	-1.87	-1.87	-1.88	-1.87	-1.84	-1.83	-1.81	-1.8	-1.77	-1.76	-1.74	-1.71	-1.7	-1.71	-1.7
94	-1.7	-1.7	-1.7	-1.7	-1.69	-1.68	-1.67	-1.66	-1.65	-1.66	-1.64	-1.62	-1.61	-1.6	-1.58	-1.56	-1.55	-1.52	-1.51	-1.49	-1.47	-1.45	-1.43	-1.41	-1.39	-1.41	-1.39	-1.41	-1.43	-1.42	-1.4	-1.38	-1.39	-1.38	-1.36	-1.34	-1.36	-1.34	-1.32	-1.34	-1.32	-1.33	-1.31	-1.33	-1.31	-1.33	-1.31	-1.28	-1.26
95	-1.25	-1.24	-1.26	-1.23	-1.21	-1.24	-1.21	-1.23	-1.25	-1.23	-1.25	-1.24	-1.25	-1.28	-1.3	-1.32	-1.3	-1.31	-1.29	-1.27	-1.3	-1.27	-1.29	-1.32	-1.29	-1.28	-1.29	-1.28	-1.25	-1.28	-1.3	-1.28	-1.3	-1.28	-1.3	-1.32	-1.34	-1.32	-1.34	-1.32	-1.34	-1.36	-1.34	-1.36	-1.38	-1.4	-1.42	-1.44	-1.42
96	-1.49	-1.47	-1.49	-1.47	-1.49	-1.47	-1.46	-1.48	-1.5	-1.48	-1.46	-1.48	-1.5	-1.48	-1.5	-1.48	-1.46	-1.44	-1.42	-1.44	-1.46	-1.48	-1.46	-1.48	-1.46	-1.44	-1.42	-1.44	-1.42	-1.44	-1.42	-1.4	-1.42	-1.4	-1.37	-1.39	-1.37	-1.39	-1.41	-1.43	-1.41	-1.43	-1.41	-1.43	-1.45	-1.47	-1.49	-1.47	-1.49
97	-1.44	-1.46	-1.44	-1.46	-1.44	-1.42	-1.4	-1.38	-1.36	-1.34	-1.36	-1.34	-1.32	-1.29	-1.27	-1.24	-1.22	-1.23	-1.26	-1.24	-1.26	-1.28	-1.26	-1.28	-1.3	-1.32	-1.31	-1.33	-1.35	-1.34	-1.32	-1.3	-1.28	-1.3	-1.27	-1.25	-1.23	-1.26	-1.23	-1.21	-1.23	-1.2	-1.18	-1.21	-1.18	-1.21	-1.22	-1.2	-1.17
98	-1.05	-1.02	-0.99	-1.02	-1.05	-1.08	-1.09	-1.06	-1.03	-1.02	-1.05	-1.08	-1.05	-1.02	-0.98	-1.01	-0.98	-1.01	-0.98	-0.95	-0.91	-0.88	-0.89	-0.88	-0.84	-0.8	-0.76	-0.72	-0.68	-0.69	-0.68	-0.67	-0.63	-0.63	-0.62	-0.58	-0.54	-0.53	-0.57	-0.58	-0.54	-0.49	-0.49	-0.44	-0.49	-0.48	-0.52	-0.48	-0.52
99	-0.39	-0.38	-0.34	-0.29	-0.25	-0.29	-0.3	-0.25	-0.3	-0.25	-0.25	-0.25	-0.25	-0.2	-0.15	-0.1	-0.05	0	-0.05	0	-0.05	-0.1	-0.1	-0.05	-0.1	-0.1	-0.15	-0.2	-0.15	-0.1	-0.1	-0.1	-0.1	-0.05	-0.1	-0.15	-0.15	-0.15	-0.1	-0.15	-0.2	-0.25	-0.29	-0.25	-0.2	-0.2	-0.2	-0.25	-0.2
100	-0.25	-0.25	-0.24	-0.29	-0.29	-0.25	-0.29	-0.25	-0.29	-0.29	-0.29	-0.28	-0.29	-0.24	-0.29	-0.24	-0.29	-0.29	-0.24	-0.2	-0.24	-0.2	-0.2	-0.15	-0.1	-0.1	-0.15	-0.2	-0.15	-0.1	-0.05	-0.05	0	-0.05	0	-0.05	-0.05	0	0.05	0.05	0.1	0.16	0.16	0.16	0.1	0.16	0.16	0.16	0.21
101	0.27	0.22	0.27	0.22	0.21	0.16	0.16	0.16	0.16	0.22	0.21	0.27	0.21	0.21	0.27	0.26	0.32	0.38	0.32	0.32	0.37	0.38	0.32	0.26	0.32	0.32	0.37	0.32	0.37	0.32	0.31	0.31	0.31	0.37	0.31	0.32	0.37	0.37	0.43	0.48	0.42	0.37	0.42	0.37	0.31	0.32	0.37	0.43	0.43
102	0.6	0.6	0.66	0.72	0.66	0.65	0.65	0.71	0.65	0.59	0.58	0.64	0.7	0.69	0.75	0.75	0.81	0.87	0.88	0.94	0.95	1.01	1	1.07	1.08	1.07	1.14	1.13	1.14	1.2	1.19	1.18	1.25	1.18	1.25	1.24	1.31	1.32	1.25	1.32	1.39	1.32	1.25	1.32	1.38	1.4	1.33	1.26	1.32
103	1.36	1.29	1.36	1.34	1.41	1.4	1.39	1.38	1.37	1.35	1.42	1.35	1.29	1.35	1.42	1.43	1.36	1.43	1.5	1.43	1.42	1.4	1.42	1.35	1.42	1.48	1.41	1.43	1.36	1.43	1.36	1.42	1.36	1.35	1.41	1.4	1.41	1.35	1.41	1.34	1.36	1.42	1.41	1.48	1.55	1.53	1.55	1.62	1.55
104	1.57	1.58	1.51	1.58	1.65	1.58	1.59	1.66	1.73	1.72	1.79	1.72	1.7	1.77	1.84	1.77	1.7	1.77	1.75	1.82	1.75	1.77	1.79	1.86	1.93	1.95	2.02	1.95	1.87	1.94	1.96	1.89	1.96	2.03	2.11	2.18	2.17	2.24	2.16	2.24	2.26	2.34	2.26	2.18	2.26	2.24	2.31	2.24	2.16
105	2.41	2.49	2.57	2.65	2.56	2.55	2.63	2.71	2.73	2.71	2.63	2.65	2.73	2.81	2.9	2.87	2.79	2.87	2.85	2.93	2.85	2.93	3.02	3.04	3.13	3.04	2.95	2.93	2.84	2.87	2.95	3.03	2.95	2.86	2.84	2.82	2.9	2.88	2.96	2.99	2.97	2.88	2.86	2.94	3.02	3.11	3.13	3.05	2.96
106	2.97	3.05	2.97	2.95	2.86	2.89	2.97	2.88	2.97	2.94	3.03	2.94	3.02	3.11	3.19	3.17	3.25	3.34	3.42	3.33	3.25	3.33	3.42	3.39	3.42	3.4	3.48	3.51	3.42	3.33	3.36	3.45	3.53	3.62	3.71	3.62	3.53	3.44	3.52	3.61	3.7	3.79	3.88	3.97	4.07	4.1	4.19	4.29	4.38
107	4.9	4.93	4.83	4.8	4.9	4.79	4.83	4.8	4.69	4.59	4.49	4.59	4.68	4.65	4.75	4.72	4.82	4.72	4.62	4.71	4.75	4.65	4.54	4.64	4.74	4.84	4.94	4.91	5.01	4.98	5.08	4.97	4.94	4.84	4.73	4.83	4.8	4.9	5	5.1	5.14	5.24	5.28	5.38	5.35	5.31	5.42	5.52	5.49
108	5.48	5.44	5.48	5.59	5.63	5.73	5.7	5.74	5.63	5.73	5.77	5.66	5.77	5.88	5.76	5.8	5.91	5.8	5.9	5.79	5.68	5.57	5.67	5.71	5.82	5.93	5.89	5.93	5.9	5.94	6.05	6.16	6.27	6.38	6.49	6.54	6.5	6.46	6.42	6.39	6.43	6.31	6.42	6.39	6.27	6.38	6.49	6.6	6.72
109	6.54	6.65	6.77	6.88	7	7.11	7.16	7.04	6.91	7.03	6.91	6.79	6.83	6.88	6.99	7.11	7.23	7.19	7.15	7.26	7.14	7.02	7.13	7.01	6.89	6.85	6.81	6.86	6.74	6.85	6.73	6.78	6.89	6.93	7.05	7.17	7.13	7.17	7.22	7.26	7.31	7.27	7.39	7.51	7.63	7.68	7.55	7.42	7.54
110	7.87	7.74	7.86	7.98	7.85	7.9	7.86	7.98	7.85	7.81	7.93	7.8	7.67	7.55	7.51	7.63	7.75	7.87	7.83	7.88	7.75	7.71	7.67	7.71	7.83	7.96	8.08	8.04	8.16	8.03	8.15	8.02	7.89	7.94	7.99	7.95	7.91	7.86	7.91	7.87	7.92	7.79	7.75	7.87	7.99	7.86	7.74	7.86	7.98
111	8.47	8.42	8.29	8.16	8.03	7.99	7.94	7.82	7.77	7.89	7.77	7.64	7.76	7.88	7.84	7.71	7.67	7.79	7.66	7.62	7.74	7.69	7.57	7.52	7.64	7.6	7.56	7.67	7.79	7.84	7.96	8.08	8.04	8.16	8.21	8.33	8.2	8.08	7.95	7.82	7.94	7.99	8.11	8.23	8.19	8.31	8.43	8.49	8.36
112	8.4	8.52	8.64	8.51	8.38	8.5	8.63	8.68	8.63	8.76	8.88	8.83	8.96	8.83	8.95	9.01	8.87	8.93	9.06	9.01	9.13	9.26	9.32	9.18	9.31	9.17	9.04	9.17	9.03	8.9	8.95	9.08	9.21	9.07	8.94	9.06	8.93	8.88	8.83	8.7	8.83	8.69	8.82	8.69	8.64	8.59	8.65	8.77	8.9
113	9.24	9.37	9.5	9.63	9.58	9.71	9.76	9.71	9.84	9.9	9.76	9.63	9.49	9.62	9.57	9.63	9.68	9.81	9.87	9.73	9.87	9.81	9.95	9.9	10.03	10.16	10.29	10.43	10.49	10.62	10.76	10.82	10.77	10.83	10.68	10.54	10.4	10.25	10.39	10.24	10.1	10.23	10.09	10.15	10.1	10.23	10.09	10.22	10.08
114	10.25	10.1	10.24	10.3	10.16	10.22	10.35	10.48	10.43	10.29	10.42	10.56	10.62	10.56	10.63	10.57	10.71	10.77	10.91	11.04	10.99	10.94	10.79	10.65	10.5	10.36	10.31	10.17	10.11	10.25	10.38	10.33	10.46	10.41	10.54	10.49	10.35	10.41	10.35	10.49	10.55	10.69	10.82	10.68	10.53	10.67	10.73	10.86	10.72
115	10.49	10.56	10.69	10.75	10.89	11.03	10.88	10.73	10.68	10.74	10.69	10.83	10.77	10.63	10.76	10.62	10.48	10.42	10.56	10.69	10.55	10.61	10.56	10.69	10.55	10.4	10.35	10.21	10.34	10.48	10.61	10.47	10.6	10.66	10.8	10.74	10.81	10.66	10.8	10.74	10.88	10.94	11.08	11.21	11.35	11.49	11.63	11.57	11.52
116	11.57	11.42	11.36	11.22	11.16	11.11	10.96	10.82	10.76	10.62	10.75	10.89	10.74	10.6	10.55	10.68	10.81	10.95	11.01	11.15	11.09	11.16	11.01	11.08	11.21	11.35	11.49	11.62	11.76	11.61	11.47	11.6	11.74	11.69	11.82	11.77	11.91	11.76	11.9	11.75	11.89	12.03	12.09	12.04	12.11	11.95	12.09	12.24	12.3
117	12.36	12.2	12.35	12.41	12.36	12.43	12.57	12.41	12.48	12.63	12.77	12.71	12.56	12.63	12.77	12.92	13.06	13.21	13.35	13.5	13.44	13.51	13.45	13.6	13.54	13.69	13.84	13.68	13.82	13.9	14.05	14.2	14.14	14.29	14.12	13.96	14.11	13.95	13.89	13.82	13.76	13.7	13.85	14	14.15	14.22	14.38	14.21	14.29
118	14.02	13.86	14.01	14.16	14.24	14.08	14.15	14.09	14.24	14.08	13.91	14.06	14	13.94	14.01	14.16	14.24	14.31	14.15	14.3	14.14	13.98	14.13	14.28	14.43	14.37	14.3	14.14	13.98	14.13	14.28	14.43	14.36	14.52	14.35	14.5	14.66	14.59	14.67	14.5	14.58	14.52	14.45	14.6	14.44	14.28	14.11	14.19	14.34
119	13.72	13.87	13.8	13.74	13.89	13.96	14.11	13.95	13.89	14.04	14.19	14.12	14.06	13.99	14.07	13.91	13.75	13.9	14.05	14.12	13.96	14.04	14.19	14.12	14.27	14.42	14.36	14.51	14.35	14.5	14.65	14.8	14.74	14.89	14.72	14.66	14.81	14.74	14.9	15.05	15.13	15.06	15	15.15	15.31	15.46	15.62	15.77	15.6
120	15.73	15.88	16.04	15.87	16.03	15.86	15.94	16.1	16.25	16.08	15.91	15.84	16	16.16	16.09	15.92	16.08	16.16	16.32	16.48	16.56	16.64	16.57	16.51	16.59	16.75	16.91	16.74	16.9	16.98	17.14	17.23	17.39	17.56	17.38	17.54	17.47	17.56	17.38	17.2	17.36	17.29	17.11	17.28	17.44	17.53	17.35	17.43	17.6
121	17.23	17.39	17.32	17.25	17.41	17.5	17.66	17.75	17.91	18	18.17	17.99	17.8	17.62	17.79	17.61	17.77	17.7	17.87	18.03	17.96	18.13	17.95	18.03	18.2	18.02	18.19	18.27	18.44	18.37	18.54	18.35	18.28	18.45	18.38	18.54	18.71	18.8	18.73	18.66	18.82	18.99	19.16	18.98	18.9	18.99	18.92	19.09	19.18
122	19.15	19.07	18.89	18.7	18.52	18.34	18.43	18.24	18.17	17.99	18.16	18.08	18.25	18.42	18.5	18.59	18.41	18.23	18.32	18.13	18.3	18.47	18.28	18.1	17.92	18.09	17.91	18.07	17.89	18.06	18.14	18.31	18.48	18.57	18.38	18.55	18.72	18.89	18.81	18.63	18.45	18.62	18.54	18.47	18.56	18.73	18.54	18.71	18.88
123	19.64	19.82	19.99	19.8	19.89	20.06	20.24	20.05	20.22	20.03	19.84	19.93	20.02	20.19	20.12	20.05	19.86	20.03	19.84	19.65	19.82	20	20.17	20.34	20.52	20.33	20.25	20.34	20.15	19.96	20.05	20.23	20.4	20.21	20.02	19.83	19.92	20.1	20.27	20.44	20.62	20.79	20.6	20.41	20.58	20.39	20.57	20.49	20.67
124	21.37	21.47	21.39	21.31	21.49	21.67	21.85	21.95	21.75	21.93	22.11	21.91	22.09	22.27	22.45	22.63	22.82	23	23.1	22.89	23.08	23.26	23.45	23.63	23.82	23.74	23.66	23.84	23.94	23.86	23.78	23.58	23.76	23.56	23.36	23.15	23.34	23.52	23.32	23.12	23.3	23.1	23.02	23.2	23.38	23.48	23.28	23.08	23.18
125	23.06	23.16	23.35	23.53	23.45	23.37	23.47	23.39	23.49	23.67	23.77	23.96	24.14	24.06	24.25	24.44	24.23	24.02	24.21	24.13	24.05	23.97	24.16	24.34	24.14	23.93	24.12	23.91	24.1	23.89	23.81	23.91	24.1	24.28	24.38	24.49	24.67	24.59	24.51	24.7	24.49	24.59	24.78	24.57	24.76	24.86	25.05	24.97	24.76
126	25.88	26.07	26.27	26.37	26.16	25.94	26.05	25.97	26.16	26.35	26.55	26.46	26.25	26.44	26.63	26.83	27.02	27.22	27	26.79	26.89	26.81	27	27.2	27.39	27.59	27.79	27.9	27.81	27.73	27.92	28.03	28.23	28.01	28.12	28.23	28.43	28.54	28.74	28.94	28.71	28.49	28.27	28.18	28.29	28.49	28.69	28.47	28.58
127	27.98	28.17	28.37	28.57	28.49	28.69	28.89	28.8	29	29.2	29.12	29.03	29.14	29.05	29.25	29.46	29.23	29.01	29.12	29.32	29.43	29.2	29.31	29.52	29.63	29.4	29.6	29.38	29.29	29.4	29.6	29.81	30.01	30.12	30.03	29.95	29.72	29.63	29.84	29.61	29.81	29.92	29.7	29.47	29.58	29.78	29.99	30.19	30.3
128	30.94	31.15	31.36	31.47	31.24	31.15	31.06	30.83	30.6	30.8	30.57	30.78	30.89	31.1	31.21	31.42	31.19	30.96	31.07	30.84	30.61	30.52	30.73	30.93	30.84	30.76	30.87	31.08	31.28	31.05	30.82	30.73	30.64	30.76	30.96	30.73	30.5	30.71	30.91	30.68	30.6	30.8	30.91	31.12	31.33	31.1	31.3	31.51	31.28
129	31.23	31	30.77	30.54	30.75	30.86	30.63	30.54	30.75	30.95	31.07	30.98	31.18	31.1	31.3	31.07	30.98	30.75	30.96	31.16	30.93	31.05	30.96	30.87	30.64	30.85	31.05	31.26	31.37	31.49	31.4	31.6	31.37	31.49	31.69	31.9	31.67	31.88	31.64	31.41	31.32	31.53	31.44	31.21	30.98	31.19	31.1	31.3	31.51
130	33	32.91	33.12	32.88	32.65	32.86	32.62	32.83	32.95	33.16	33.07	33.28	33.04	33.25	33.47	33.68	33.44	33.35	33.26	33.47	33.68	33.44	33.66	33.77	33.99	33.9	33.66	33.42	33.18	32.94	33.16	33.37	33.58	33.79	34.01	33.91	34.13	33.89	33.65	33.41	33.17	33.08	32.99	33.2	33.41	33.62	33.39	33.15	32.91
131	33.15	33.06	32.82	32.59	32.36	32.56	32.33	32.24	32.45	32.66	32.87	33.08	33.29	33.19	32.96	32.72	32.63	32.54	32.75	32.96	32.72	32.49	32.7	32.91	33.12	33.02	33.23	33.45	33.66	33.87	33.99	33.89	34.11	34.32	34.53	34.75	34.96	35.18	35.39	35.52	35.42	35.64	35.39	35.61	35.51	35.64	35.85	36.07	35.83
132	35.92	36.14	36.36	36.48	36.24	36.36	36.11	36.33	36.55	36.3	36.21	35.96	35.87	36.08	36.3	36.06	36.27	36.49	36.25	36.47	36.68	36.44	36.56	36.69	36.59	36.34	36.1	35.86	35.76	35.98	36.19	36.41	36.63	36.38	36.6	36.73	36.48	36.7	36.92	36.67	36.89	37.11	36.86	36.62	36.74	36.5	36.71	36.47	36.22
133	35.81	35.71	35.93	36.05	35.95	36.17	35.93	35.68	35.44	35.35	35.47	35.59	35.35	35.11	34.87	34.99	34.75	34.96	34.87	34.77	34.68	34.44	34.35	34.11	34.01	34.23	33.99	33.75	33.96	34.18	34.08	33.84	33.75	33.66	33.78	33.68	33.8	34.01	34.22	34.43	34.2	33.96	34.17	33.94	34.06	34.27	34.48	34.69	34.45
134	35.98	36.19	36.32	36.53	36.75	36.51	36.41	36.31	36.07	35.83	35.59	35.8	35.56	35.78	35.54	35.44	35.65	35.41	35.32	35.08	35.29	35.19	34.96	34.72	34.62	34.39	34.15	34.36	34.48	34.25	34.15	34.06	33.82	34.03	33.8	34.01	33.91	34.12	34.33	34.54	34.31	34.52	34.64	34.76	34.52	34.43	34.64	34.85	34.97
135	35.82	35.58	35.8	35.56	35.32	35.53	35.43	35.65	35.41	35.17	34.93	34.84	35.05	35.26	35.38	35.51	35.72	35.62	35.75	35.87	36.08	36.3	36.06	35.82	35.72	35.93	35.69	35.6	35.36	35.12	35.02	35.24	35	34.76	34.66	34.43	34.19	34.31	34.52	34.43	34.19	34.1	34.31	34.07	34.28	34.19	34.4	34.16	34.28
136	34.45	34.57	34.33	34.24	34.14	34.35	34.47	34.68	34.9	35.02	35.23	35.44	35.56	35.47	35.23	35.44	35.65	35.87	35.63	35.39	35.29	35.51	35.27	35.48	35.24	35.01	35.13	35.03	35.15	35.36	35.13	34.89	34.79	34.56	34.46	34.23	34.44	34.65	34.77	34.67	34.88	34.65	34.86	34.62	34.83	34.74	34.95	35.16	35.06
137	35.73	35.94	35.85	35.97	36.09	35.85	35.98	35.88	36.09	36	36.21	35.97	35.73	35.94	35.71	35.92	35.68	35.58	35.8	35.7	35.91	36.04	36.25	36.46	36.68	36.44	36.34	36.1	35.86	35.98	36.11	36.32	36.54	36.44	36.65	36.41	36.17	36.38	36.14	36.05	35.81	35.71	35.92	36.14	36.04	35.8	35.56	35.33	35.45
138	34.43	34.64	34.85	34.75	34.96	35.17	35.29	35.19	35.32	35.53	35.29	35.5	35.27	35.39	35.15	34.92	34.68	34.89	34.66	34.78	34.99	35.2	35.41	35.17	34.94	34.84	34.61	34.38	34.5	34.26	34.38	34.29	34.5	34.7	34.83	34.59	34.8	34.57	34.78	34.68	34.8	34.92	35.13	35.34	35.25	35.37	35.58	35.79	36
139	36.18	35.94	35.85	35.61	35.37	35.14	35.04	35.25	35.15	34.92	34.82	34.73	34.93	34.7	34.47	34.24	34	33.77	33.98	34.1	34.31	34.51	34.72	34.49	34.39	34.51	34.42	34.63	34.39	34.16	34.28	34.4	34.61	34.38	34.15	34.35	34.56	34.77	34.54	34.31	34.51	34.28	34.49	34.7	34.9	35.11	35.23	35.44	35.66
140	35.83	36.04	36.25	36.16	36.37	36.58	36.48	36.7	36.46	36.67	36.88	37.1	37.31	37.53	37.28	37.04	37.26	37.02	37.14	36.9	36.66	36.43	36.64	36.4	36.16	36.07	35.97	35.87	35.99	36.2	36.42	36.54	36.3	36.2	35.97	35.73	35.94	36.07	35.97	36.09	35.99	35.76	35.88	36.09	35.86	35.62	35.52	35.65	35.86
141	35.59	35.8	35.7	35.82	35.94	35.71	35.83	36.04	36.16	36.07	36.19	35.95	35.86	36.07	36.19	36.31	36.08	36.29	36.19	36.31	36.52	36.65	36.86	36.62	36.39	36.6	36.36	36.26	36.47	36.69	36.59	36.71	36.92	37.14	36.9	37.02	36.92	36.83	36.59	36.8	36.7	36.91	36.82	36.72	36.48	36.69	36.45	36.35	36.57
142	38.1	37.86	37.76	37.98	38.19	37.95	38.08	38.29	38.42	38.18	38.39	38.15	38.05	38.27	38.39	38.61	38.83	39.05	39.18	39.39	39.15	39.05	38.8	39.02	38.77	38.53	38.75	38.65	38.77	38.67	38.43	38.19	38.4	38.16	38.06	37.82	37.95	37.84	37.97	37.87	38.09	38.3	38.43	38.65	38.4	38.53	38.75	38.5	38.72
143	39.65	39.78	39.68	39.9	39.65	39.4	39.3	39.2	38.95	38.85	38.61	38.36	38.58	38.8	38.69	38.45	38.58	38.48	38.24	37.99	37.75	37.65	37.87	37.63	37.52	37.74	37.5	37.71	37.93	38.14	37.9	38.12	37.87	38	38.22	38.35	38.1	37.86	37.76	37.89	38.1	37.86	37.76	37.98	38.1	37.86	37.99	37.89	37.65
144	37.59	37.81	37.57	37.47	37.68	37.58	37.79	37.69	37.59	37.72	37.48	37.6	37.82	38.03	37.79	38.01	38.22	38.44	38.65	38.41	38.31	38.44	38.2	38.09	38.31	38.52	38.74	38.64	38.53	38.75	38.65	38.86	38.76	38.98	39.19	39.41	39.63	39.85	39.6	39.5	39.72	39.93	39.69	39.91	40.13	40.26	40.48	40.37	40.59
145	40.48	40.23	40.37	40.5	40.72	40.47	40.23	40.44	40.2	39.95	39.71	39.84	39.73	39.86	40.08	40.3	40.06	39.81	39.57	39.78	39.68	39.43	39.33	39.23	39.44	39.57	39.79	40.01	40.23	40.45	40.58	40.8	41.02	41.16	41.05	40.8	40.93	41.16	40.91	41.13	41.26	41.39	41.14	41.37	41.12	41.34	41.47	41.6	41.35
146	39.99	40.2	40.42	40.32	40.54	40.29	40.05	40.26	40.39	40.15	40.05	40.26	40.48	40.38	40.6	40.35	40.11	40.32	40.08	40.21	40.34	40.56	40.78	40.67	40.43	40.32	40.45	40.67	40.57	40.7	40.92	40.67	40.43	40.32	40.08	39.83	40.05	40.27	40.49	40.24	40.37	40.59	40.49	40.71	40.46	40.36	40.57	40.33	40.08
147	39.34	39.55	39.45	39.66	39.88	40.01	39.77	39.99	40.2	39.96	40.18	40.07	39.97	40.18	40.4	40.3	40.19	40.41	40.17	40.06	39.96	39.71	39.47	39.69	39.44	39.2	38.96	38.72	38.48	38.69	38.82	39.04	39.25	39.47	39.23	39.36	39.57	39.33	39.54	39.3	39.2	38.96	38.72	38.62	38.83	39.04	38.8	38.7	38.6
148	38.63	38.76	38.97	38.73	38.86	38.62	38.52	38.73	38.86	38.62	38.52	38.73	38.95	38.71	38.92	39.05	39.18	39.39	39.61	39.5	39.26	39.48	39.69	39.59	39.8	39.94	39.83	39.59	39.48	39.62	39.37	39.59	39.72	39.48	39.69	39.91	39.67	39.88	40.1	40.32	40.07	39.83	40.05	40.26	40.48	40.7	40.45	40.58	40.8
149	39.14	39.03	39.25	39.46	39.68	39.81	39.94	39.83	39.97	39.72	39.48	39.24	39.14	39.35	39.57	39.78	40	40.21	40.43	40.32	40.46	40.35	40.57	40.79	40.92	40.81	40.71	40.84	40.73	40.87	41.08	41.22	41.35	41.48	41.7	41.84	41.59	41.34	41.1	41.32	41.45	41.67	41.42	41.18	41.39	41.15	41.37	41.59	41.81
150	42.22	42.11	42.33	42.55	42.45	42.2	41.95	41.7	41.84	42.06	41.95	42.17	42.39	42.14	42.04	41.93	42.15	41.9	41.66	41.79	41.54	41.3	41.52	41.73	41.63	41.85	42.07	42.29	42.42	42.17	41.93	42.15	42.37	42.26	42.48	42.7	42.45	42.35	42.24	42.46	42.68	42.9	43.04	42.79	42.54	42.76	42.98	42.87	43.1
151	43.99	43.88	44.1	43.85	44.07	43.97	43.71	43.6	43.83	44.05	43.94	44.17	44.39	44.62	44.75	44.5	44.64	44.86	45.09	44.98	45.21	45.43	45.18	45.32	45.46	45.2	44.94	45.17	45.4	45.54	45.76	45.65	45.88	45.77	46	45.74	45.48	45.71	45.85	45.59	45.82	45.96	46.19	46.08	46.31	46.2	46.43	46.57	46.31
152	48.06	47.95	48.18	48.07	48.3	48.45	48.68	48.57	48.8	48.95	48.83	49.07	49.21	49.1	48.83	48.98	48.71	48.86	49.09	49.33	49.56	49.45	49.18	49.33	49.56	49.29	49.03	48.76	49	49.23	49.12	48.85	49.09	48.82	49.05	48.79	48.52	48.76	48.64	48.38	48.61	48.76	48.9	49.14	49.37	49.1	48.84	48.57	48.81
153	49.33	49.57	49.8	49.95	50.09	50.24	49.97	49.7	49.44	49.67	49.91	50.14	50.38	50.26	50.41	50.65	50.53	50.77	51.01	51.15	51.39	51.28	51.01	50.74	50.97	50.86	51.1	51.33	51.48	51.72	51.87	51.75	51.99	52.23	52.47	52.2	51.93	52.17	52.41	52.65	52.37	52.52	52.76	52.49	52.21	51.94	52.18	52.42	52.66
154	53.02	52.9	53.14	53.38	53.62	53.35	53.59	53.48	53.2	53.44	53.68	53.93	54.17	54.05	53.77	53.93	53.81	53.96	53.68	53.93	54.08	54.23	54.11	54.35	54.08	53.8	54.04	54.19	53.91	53.8	53.52	53.76	54.01	54.25	54.13	54.38	54.62	54.86	55.11	55.26	55.5	55.75	55.47	55.72	55.96	56.21	56.09	55.97	56.22
155	55.82	56.07	55.78	56.03	56.28	56.43	56.15	56.03	55.75	55.99	55.71	55.43	55.68	55.92	56.17	56.05	56.3	56.54	56.7	56.42	56.3	56.18	56.43	56.67	56.39	56.64	56.88	57.13	57.01	57.26	57.51	57.39	57.27	57.43	57.31	57.02	56.74	56.46	56.61	56.86	56.74	56.99	56.71	56.95	57.2	57.45	57.33	57.58	57.82
156	58.45	58.7	58.95	59.2	58.92	58.63	58.51	58.76	59.01	59.26	59.42	59.58	59.29	59.44	59.32	59.04	59.29	59.54	59.7	59.95	60.11	59.82	60.07	60.32	60.57	60.83	61.08	61.34	61.21	61.47	61.72	61.98	62.14	61.85	62.1	62.26	61.97	61.85	62.1	61.81	61.69	61.94	61.65	61.53	61.23	61.39	61.65	61.35	61.61
157	62.8	63.06	63.32	63.58	63.45	63.71	63.97	63.67	63.37	63.25	63.51	63.39	63.09	62.97	63.22	62.93	62.8	62.68	62.84	62.55	62.8	63.06	62.76	62.64	62.8	62.97	62.84	63.1	62.8	62.68	62.94	62.81	62.97	63.23	63.49	63.75	64.01	64.27	64.52	64.69	64.95	65.21	65.08	65.25	65.51	65.21	64.91	65.17	65.04
158	65.93	66.19	66.45	66.32	66.02	65.72	65.98	65.86	65.73	65.43	65.69	65.86	65.73	65.43	65.69	65.39	65.65	65.82	66.08	66.34	66.51	66.77	66.46	66.16	66.04	66.3	66	65.69	65.39	65.09	64.97	65.23	64.93	65.19	65.45	65.71	65.88	66.04	66.3	66.56	66.83	66.7	66.4	66.1	66.36	66.23	66.49	66.75	67.02
159	65.4	65.1	65.36	65.06	64.76	64.64	64.9	64.77	64.47	64.64	64.9	65.15	65.41	65.67	65.84	65.71	65.59	65.85	65.72	65.98	65.68	65.38	65.64	65.34	65.51	65.77	66.03	66.19	66.36	66.62	66.88	67.05	66.75	66.62	66.79	67.05	67.31	67.58	67.84	67.71	67.88	67.75	67.63	67.32	67.59	67.46	67.72	67.42	67.29
160	68.17	68.04	67.73	68	68.26	68.43	68.69	68.96	69.13	69.3	69.47	69.34	69.03	69.3	69.47	69.64	69.81	69.68	69.85	70.03	69.72	69.98	70.25	70.42	70.11	69.8	70.07	70.24	70.41	70.68	70.55	70.72	70.99	71.26	70.95	71.12	71.39	71.08	70.95	71.12	70.99	70.68	70.95	71.22	71.09	70.96	71.13	71.4	71.57
161	72.56	72.74	72.42	72.69	72.38	72.55	72.42	72.69	72.56	72.74	72.91	72.78	72.65	72.34	72.61	72.48	72.75	72.92	73.19	73.47	73.64	73.51	73.78	74.06	74.33	74.5	74.78	74.65	74.82	74.5	74.78	74.95	75.23	75.41	75.68	75.86	76.03	76.31	76.59	76.26	76.13	76	76.28	76.56	76.83	77.11	76.79	76.65	76.83
162	77.94	78.22	78.5	78.17	78.45	78.12	77.99	77.67	77.84	78.12	77.99	78.27	78.45	78.73	79.01	79.29	79.16	79.44	79.72	80	80.28	80.57	80.24	80.52	80.38	80.57	80.43	80.61	80.28	80.57	80.43	80.71	80.38	80.67	80.95	81.13	80.8	80.47	80.65	80.93	80.6	80.47	80.75	81.03	80.7	80.99	81.27	81.14	80.8
163	79.98	79.84	79.71	79.57	79.44	79.62	79.49	79.77	79.44	79.72	80	80.18	80.05	80.33	80.61	80.28	80.15	80.43	80.71	80.38	80.05	80.33	80.52	80.38	80.25	80.53	80.71	80.99	81.28	80.95	80.62	80.29	80.15	80.43	80.72	81	80.67	80.34	80.2	80.48	80.77	81.05	80.91	81.1	81.38	81.56	81.85	82.13	81.8
164	82.12	82.4	82.59	82.25	81.92	82.21	82.49	82.77	82.96	83.24	83.53	83.72	83.9	83.77	83.63	83.92	84.1	83.97	83.63	83.92	84.1	83.77	84.05	83.92	84.2	84.49	84.78	85.06	84.93	85.22	84.88	85.17	85.45	85.32	85.6	85.47	85.13	84.79	85.08	85.37	85.65	85.52	85.81	85.47	85.13	85.42	85.6	85.89	85.55
165	85.45	85.74	86.03	86.32	86.18	85.84	85.5	85.17	85.45	85.74	86.03	86.32	86.51	86.7	86.36	86.02	85.68	85.34	85	85.19	85.48	85.76	85.43	85.09	85.38	85.04	84.9	84.57	84.85	85.14	84.8	84.67	84.53	84.82	84.48	84.34	84.53	84.72	84.58	84.44	84.73	85.02	85.3	85.17	85.45	85.12	85.4	85.26	85.55
166	86.5	86.69	86.35	86.64	86.3	85.97	85.63	85.92	86.2	86.49	86.78	86.64	86.83	87.12	87.41	87.6	87.26	87.55	87.84	88.13	87.99	88.28	87.94	88.23	88.52	88.81	88.67	88.96	89.25	88.91	88.57	88.22	87.88	87.54	87.83	87.69	87.98	87.64	87.51	87.69	87.98	87.85	88.14	87.79	88.08	88.27	87.93	88.22	87.88
167	88.64	88.3	88.59	88.88	89.07	88.72	88.91	89.1	88.97	89.26	88.91	88.57	88.23	88.42	88.71	88.37	88.03	87.89	87.75	88.04	87.7	87.99	88.18	88.04	87.91	88.19	87.85	87.52	87.7	87.37	87.03	86.69	86.55	86.84	87.13	87.31	87.18	86.84	86.5	86.79	86.45	86.64	86.93	87.21	87.4	87.69	87.98	87.84	88.13
168	87.8	87.46	87.13	87.41	87.08	87.26	87.55	87.84	88.13	87.79	87.98	88.27	88.56	88.74	89.03	89.32	89.61	89.48	89.66	89.53	89.82	90.11	90.4	90.26	90.55	90.84	90.5	90.16	90.02	89.88	89.54	89.83	90.12	90.31	89.97	89.83	90.12	89.98	89.64	89.3	89.49	89.78	90.07	90.36	90.55	90.84	91.13	91.32	91.62
169	93.56	93.86	94.15	94.45	94.1	93.75	93.4	93.06	93.35	93.65	93.3	93.59	93.89	94.08	93.73	93.38	93.25	93.54	93.19	92.85	92.71	93	92.65	92.51	92.81	93.1	93.29	92.95	93.14	93.43	93.73	93.59	93.45	93.74	93.4	93.05	92.7	93	93.29	93.58	93.88	94.17	94.37	94.66	94.96	94.61	94.26	94.56	94.75
170	96.69	96.99	96.85	97.14	97.34	97.2	97.06	97.36	97.65	97.85	98.05	98.35	98.65	98.51	98.81	99.11	98.97	98.61	98.25	97.9	97.76	97.4	97.05	96.91	97.21	97.06	96.92	97.22	97.08	96.73	96.37	96.02	95.88	95.53	95.73	95.58	95.88	95.53	95.39	95.68	95.54	95.19	94.84	95.14	94.79	95.09	95.28	95.58	95.43
171	96.42	96.28	96.58	96.87	96.73	96.93	97.23	97.53	97.82	97.47	97.12	97.42	97.72	97.57	97.87	98.07	97.93	97.78	97.64	97.29	96.93	97.23	97.43	97.73	98.03	97.88	98.08	97.73	97.93	98.23	97.87	97.73	97.58	97.88	97.53	97.18	97.48	97.67	97.97	98.27	98.57	98.87	98.52	98.82	98.67	98.53	98.39	98.24	98.1
172	97.65	97.51	97.71	98.01	98.31	97.95	97.6	97.9	98.2	97.84	98.04	97.9	97.54	97.74	98.04	97.69	97.89	97.74	97.94	98.24	98.1	98.3	98.15	98.35	98.21	97.85	98.05	98.25	98.45	98.09	98.29	98.59	98.45	98.09	97.95	97.81	97.66	97.31	97.61	97.91	97.76	98.06	98.26	98.56	98.42	98.27	98.47	98.12	97.76
173	98.1	97.95	98.25	97.9	97.75	97.95	97.6	97.45	97.75	98.05	98.25	98.55	98.2	98.5	98.35	98.55	98.85	99.05	99.35	99.65	99.96	100.26	99.9	99.75	99.61	99.91	99.55	99.86	100.06	100.36	100.66	100.96	101.27	101.47	101.77	101.41	101.61	101.25	100.9	100.54	100.74	100.38	100.02	99.67	99.97	99.82	99.47	99.67	99.31
174	101.19	101.39	101.69	101.89	102.2	101.83	102.04	101.89	101.75	101.39	101.24	100.88	100.52	100.38	100.68	100.98	101.29	101.49	101.34	100.98	101.29	100.93	100.78	100.43	100.07	100.37	100.01	100.21	100.51	100.82	101.02	101.32	101.62	101.26	100.9	101.21	101.41	101.05	100.9	100.76	100.4	100.7	100.35	99.99	99.85	100.15	100	99.65	99.29
175	101.7	102	101.86	102.16	102.47	102.77	102.41	102.61	102.91	102.77	102.62	102.93	103.23	103.43	103.07	102.71	103.02	103.32	103.52	103.38	103.58	103.78	103.64	103.49	103.8	103.43	103.29	103.59	103.8	103.43	103.07	103.38	103.68	103.89	104.19	104.5	104.8	104.66	104.29	103.93	104.23	104.54	104.74	104.6	104.9	105.21	104.85	104.7	104.9
176	105.21	105.41	105.72	105.36	105.21	105.51	105.82	106.13	105.76	105.4	105.71	105.56	105.41	105.62	105.92	105.56	105.76	105.62	105.92	105.56	105.86	105.5	105.14	104.77	104.98	104.61	104.47	104.77	104.41	104.72	105.02	105.33	105.63	105.49	105.12	105.43	105.73	105.37	105.68	105.31	105.52	105.82	106.03	106.34	106.54	106.75	106.6	106.81	107.11
177	107.55	107.86	108.07	108.38	108.69	108.54	108.75	109.06	109.37	109	108.85	109.16	109.01	108.86	109.07	109.38	109.01	108.64	108.85	109.16	109.01	109.32	109.53	109.38	109.23	108.86	109.07	109.38	109.69	109.9	110.21	110.52	110.37	110	109.63	109.94	109.57	109.2	108.83	108.46	108.09	108.4	108.04	108.34	108.2	108.5	108.14	107.77	108.08
178	108.21	108.07	107.92	108.23	107.86	108.17	108.37	108.01	107.86	108.17	107.8	107.65	107.86	107.71	108.02	108.33	108.64	108.49	108.12	107.75	107.61	107.91	107.55	107.86	107.71	108.01	108.22	108.07	107.71	107.56	107.19	107.5	107.35	107.56	107.87	107.72	107.35	107.66	107.51	107.82	108.13	108.43	108.74	108.59	108.9	108.54	108.84	108.48	108.68
179	109.24	109.09	109.4	109.04	109.35	109.65	109.29	109.49	109.35	109.55	109.19	109.49	109.8	110.01	109.86	110.17	110.02	110.33	110.54	110.39	110.24	110.09	110.3	110.15	110.36	110.67	110.99	110.61	110.83	111.14	110.77	110.98	110.83	110.45	110.77	110.98	110.6	110.92	111.13	110.75	110.38	110.01	110.22	110.53	110.74	111.05	111.37	111.58	111.2
180	109.8	110.01	109.86	110.17	110.02	109.65	109.86	109.49	109.8	109.65	109.96	110.17	110.49	110.33	110.18	110.5	110.13	110.44	110.75	111.06	111.37	111.22	111.53	111.74	111.95	112.27	112.58	112.2	112.05	112.27	111.89	112.2	111.83	112.04	111.89	111.74	112.05	112.27	112.58	112.2	112.05	112.37	112.68	112.99	112.84	113.15	113.47	113.09	113.31
181	113.95	114.27	114.12	114.33	114.65	114.49	114.81	114.43	114.28	114.49	114.34	114.66	114.5	114.13	113.75	113.38	113.69	113.54	113.75	114.06	114.38	114	113.85	114.06	113.69	114	114.22	113.84	113.47	113.09	113.41	113.62	113.83	113.68	113.31	113.15	113.47	113.09	112.94	113.25	112.88	112.51	112.82	112.45	112.07	112.39	112.01	112.32	112.64
182	113.55	113.17	113.02	113.33	113.55	113.86	113.71	113.33	113.65	113.27	113.48	113.8	114.01	114.33	114.17	114.02	114.23	114.55	114.86	115.18	114.8	115.02	114.64	114.96	114.58	114.2	114.05	113.68	113.3	113.15	113.46	113.78	113.4	113.25	112.88	113.19	113.5	113.72	114.03	113.66	113.97	113.82	114.03	114.24	114.56	114.87	115.19	115.5	115.82
183	117.43	117.75	118.07	118.29	117.9	117.75	117.6	117.91	118.23	117.85	118.17	118.49	118.11	117.73	117.57	117.89	118.21	117.83	117.45	117.07	116.91	117.23	117.08	116.7	117.01	116.63	116.26	116.57	116.79	117.11	117.42	117.27	117.58	117.9	117.75	118.06	118.28	118.13	118.34	118.66	118.51	118.83	118.67	118.52	118.13	117.75	117.38	117	116.62
184	118.16	118.47	118.09	117.94	118.16	118.47	118.79	118.41	118.03	118.25	118.57	118.88	119.2	119.52	119.37	119.58	119.2	118.82	119.14	118.76	118.38	118.22	118.54	118.39	118.7	118.32	118.54	118.39	118.7	118.32	118.17	117.79	118.11	117.73	117.57	117.89	118.21	118.05	118.37	118.21	118.53	118.75	119.07	119.39	119.7	119.55	119.77	120.09	120.41
185	121.49	121.33	120.94	121.27	121.11	121.33	121.65	121.97	122.29	121.91	121.75	121.37	121.69	121.3	121.62	121.24	121.56	121.17	121.39	121.24	121.56	121.4	121.72	121.94	121.56	121.4	121.25	120.86	120.48	120.32	120.17	120.01	120.23	120.55	120.39	120.01	120.23	120.55	120.87	121.09	121.41	121.25	121.57	121.19	120.8	120.65	120.27	119.88	120.2
186	121.71	121.32	120.94	121.26	120.88	121.1	120.94	121.16	121.38	121	120.61	120.23	120.45	120.3	120.61	120.23	120.08	120.39	120.01	119.63	119.95	120.17	120.01	120.33	120.55	120.87	120.71	121.03	120.88	120.49	120.11	119.96	120.27	120.59	120.44	120.76	120.6	120.92	121.24	121.56	121.88	121.49	121.11	121.43	121.05	120.89	121.21	121.53	121.15
187	121.95	122.27	122.59	122.43	122.75	123.07	123.39	123.72	123.94	124.26	124.48	124.81	124.42	124.74	124.36	124.68	125	125.32	125.16	125.01	125.33	125.17	124.78	124.62	124.24	123.85	124.17	124.49	124.82	125.14	125.46	125.07	124.91	125.14	125.36	125.2	125.53	125.85	126.17	126.02	126.34	126.66	126.99	127.31	127.64	127.25	127.57	127.18	126.79
188	127.28	127.6	127.93	127.77	128.09	127.7	127.54	127.38	127.61	127.93	128.16	128.48	128.32	128.65	128.97	128.81	129.14	128.75	129.07	128.68	128.29	128.61	128.94	128.78	128.62	128.23	128.45	128.78	128.39	128.61	128.94	129.27	129.11	128.71	129.04	128.65	128.97	129.3	129.63	129.47	129.79	129.63	129.96	130.28	129.89	129.73	130.06	129.89	130.22
189	128.85	129.07	128.91	129.14	128.75	128.98	129.3	129.53	129.86	129.69	129.53	129.86	129.7	129.93	130.15	130.38	130.71	130.32	129.92	129.53	129.76	130.08	129.92	130.15	129.99	130.32	129.92	129.76	130.09	130.42	130.74	131.07	130.91	131.24	131.56	131.89	132.22	131.83	131.43	131.76	131.36	131.2	131.53	131.76	131.36	131.2	131.53	131.13	131.46
190	132.68	132.51	132.74	132.35	131.95	132.18	132.51	132.84	133.17	133.01	132.84	132.45	132.28	132.51	132.12	132.35	132.68	132.91	132.74	132.58	132.42	132.65	132.25	131.86	132.09	131.69	132.02	131.62	131.95	131.56	131.39	131.72	131.56	131.79	132.12	132.45	132.28	132.61	132.45	132.68	132.28	132.61	132.45	132.29	132.62	132.22	131.82	132.15	132.38
191	133.7	133.3	132.9	132.74	133.07	132.67	133	132.61	132.21	131.81	132.14	131.98	132.31	132.15	131.98	131.59	131.42	131.26	131.49	131.82	132.05	132.38	131.98	131.82	131.66	131.98	132.31	132.64	132.24	132.57	132.41	132.74	133.07	133.4	133	132.6	132.93	133.26	133.59	133.19	132.8	132.4	132.73	133.06	133.29	133.13	133.45	133.78	134.11
192	133.62	133.85	133.45	133.78	133.39	133.22	133.06	132.9	133.13	132.73	132.96	132.8	133.03	133.26	132.86	133.1	132.93	132.54	132.77	133	133.33	133.56	133.39	133.63	133.23	132.83	132.44	132.67	132.5	132.11	132.44	132.77	132.37	132.7	132.93	133.26	133.09	132.93	132.53	132.86	132.7	133.03	132.63	132.24	131.84	131.68	131.28	130.89	131.12
193	132.1	132.33	131.94	132.26	132.49	132.33	131.94	132.17	131.77	131.38	131.7	131.31	131.64	131.87	132.19	132.52	132.85	132.69	132.92	133.25	132.85	133.18	133.51	133.83	133.67	133.9	133.74	133.34	133.67	133.28	133.6	133.21	133.54	133.77	134.1	134.43	134.26	134.1	134.43	134.66	134.99	135.32	135.65	135.25	135.09	135.32	135.55	135.15	135.48
194	134.95	135.28	135.61	135.84	136.17	135.77	135.61	135.84	136.17	136.41	136.01	136.34	136.67	137	137.33	137.66	137.26	137.5	137.33	137.66	138	137.59	137.19	137.53	137.36	137.69	137.93	137.53	137.12	136.72	136.33	136.66	136.89	136.49	136.09	135.69	135.92	136.15	136.48	136.09	135.69	135.53	135.76	135.36	134.96	135.29	135.62	135.95	135.55
195	135.89	136.22	136.55	136.88	137.21	137.04	137.37	137.71	138.04	138.37	138.2	137.8	137.64	137.97	138.3	138.64	138.23	138.07	137.91	137.51	137.11	136.94	136.78	137.11	137.34	137.67	137.51	137.11	137.44	137.04	137.37	137.7	138.03	137.87	137.47	137.3	137.64	137.87	137.47	137.8	138.13	137.97	138.2	138.43	138.27	138.1	138.44	138.04	138.37
196	138.73	138.33	137.93	138.26	138.59	138.92	139.25	139.49	139.82	139.65	139.25	139.58	139.18	138.78	139.11	138.95	139.28	139.51	139.35	139.58	139.92	139.51	139.35	138.95	139.28	139.61	139.21	139.05	138.88	138.48	138.71	139.05	138.65	138.48	138.08	138.41	138.01	137.85	137.68	138.01	138.34	138.68	138.51	138.84	139.08	138.91	139.24	138.84	139.17
197	140.9	141.24	141.57	141.91	141.5	141.84	142.17	142.41	142	142.34	142.17	142.41	142	142.24	142.57	142.91	143.24	143.08	143.31	143.15	142.74	142.34	142.67	142.27	142.1	141.93	142.27	142.5	142.1	142.43	142.27	142.6	142.94	143.17	143.41	143.75	144.08	144.42	144.75	145.09	144.68	145.02	145.36	144.95	145.19	145.52	145.11	144.95	145.19
198	144.71	144.31	144.14	144.48	144.07	144.31	143.9	144.24	144.57	144.17	144	144.24	144.57	144.91	145.15	145.48	145.82	146.06	146.4	146.73	146.57	146.81	147.14	146.73	147.07	146.66	147	146.59	146.93	147.27	147.6	147.84	147.68	147.92	148.26	148.59	148.83	148.67	149.01	148.59	148.18	148.01	148.35	147.94	148.28	147.87	148.21	148.55	148.38
199	150.15	150.49	150.32	149.91	149.49	149.32	149.66	150	149.59	149.93	149.52	149.76	150.1	149.93	150.17	150.51	150.1	149.69	149.27	148.86	148.69	149.03	148.62	148.45	148.79	148.38	148.21	147.8	148.04	147.88	148.21	148.45	148.29	148.62	148.21	148.05	148.38	148.72	149.06	149.4	149.74	149.57	149.91	149.5	149.33	148.92	148.75	148.99	148.58
200	149.33	149.67	149.5	149.84	149.43	149.26	149.6	149.84	150.18	150.52	150.11	150.35	150.59	150.42	150.25	150.59	150.18	150.01	150.35	150.69	150.28	149.86	150.2	150.45	150.03	150.37	150.71	151.05	150.88	150.47	150.81	150.4	150.23	150.47	150.71	151.05	151.39	151.64	151.98	151.56	151.9	152.25	152.49	152.32	152.66	152.25	152.59	152.93	152.76
201	153.12	153.46	153.29	153.64	153.47	153.3	152.88	152.71	152.54	152.88	153.22	152.81	153.15	153.49	153.83	153.42	153.25	153.59	153.93	154.27	153.86	153.44	153.78	154.13	154.47	154.05	153.88	154.22	154.57	154.39	153.98	154.32	153.9	153.49	153.73	153.56	153.81	154.15	154.49	154.74	154.32	154.66	155	154.59	154.17	153.76	154.1	154.44	154.27
202	154.37	153.95	154.29	154.12	154.46	154.29	154.63	154.22	154.56	154.9	155.15	154.98	154.56	154.9	155.25	155.07	154.66	154.49	154.07	153.66	153.9	154.24	154.58	154.41	154.75	154.34	153.92	153.51	153.34	153.58	153.92	154.17	154.51	154.85	154.44	154.26	154.61	154.95	155.29	155.54	155.12	154.95	154.78	155.02	154.85	154.44	154.78	154.36	154.61
203	155.73	155.31	155.66	155.49	155.07	154.9	154.73	155.07	154.65	154.99	154.58	154.92	155.26	155.6	155.95	156.29	156.54	156.36	156.19	156.54	156.88	157.22	157.57	157.39	157.64	157.22	157.05	157.39	157.22	157.57	157.15	156.97	156.8	156.38	155.97	156.31	156.65	156.9	156.48	156.07	156.41	156.75	157.09	156.68	156.5	156.09	156.43	156.01	155.6
204	155.79	156.13	155.96	156.3	155.88	155.71	155.96	155.54	155.79	155.37	155.71	155.54	155.37	154.96	154.78	154.37	153.95	154.29	154.64	154.22	154.05	153.64	153.98	154.32	154.14	153.73	153.56	153.9	154.24	154.49	154.07	154.41	154	153.59	153.17	153.51	153.76	153.35	153.68	153.51	153.85	154.19	154.53	154.12	154.37	154.71	154.95	155.29	155.63
205	157.32	157.67	157.5	157.84	157.67	157.49	157.84	157.42	157	156.83	156.66	157	156.58	156.17	156.51	156.85	157.19	157.54	157.78	158.13	157.95	157.54	157.88	158.22	158.57	158.15	157.97	157.56	157.9	157.48	157.83	157.65	158	157.82	157.65	157.23	157.06	156.88	157.23	157.57	157.15	157.5	157.84	158.18	157.76	157.59	157.42	157.24	157.49
206	155.5	155.84	155.43	155.02	155.36	155.7	155.28	155.62	155.97	156.21	156.55	156.89	157.24	157.48	157.73	158.07	157.66	158	157.58	157.93	158.27	158.61	158.2	157.78	157.36	157.71	158.05	157.63	157.97	158.32	157.9	157.48	157.07	156.65	156.48	156.82	157.16	157.51	157.33	157.67	157.5	157.84	158.18	157.77	157.35	157.69	158.04	157.62	157.45
207	158.02	158.37	157.95	158.29	158.63	158.98	158.56	158.39	158.63	158.22	158.04	157.87	158.21	158.55	158.14	157.72	157.55	157.13	156.72	156.31	156.55	156.14	156.48	156.82	157.16	157.41	157.23	156.82	156.65	156.23	156.57	156.91	156.74	157.08	156.91	156.73	156.32	155.91	155.73	155.32	154.91	154.73	154.56	154.38	154.72	155.06	154.65	154.24	153.83
208	153.69	153.51	153.85	153.44	153.27	153.51	153.34	153.59	153.83	154.08	153.67	154.01	153.6	153.42	153.25	152.84	153.18	152.77	152.59	152.84	153.18	153.42	153.67	153.26	153.6	153.93	154.27	154.61	154.44	154.78	155.11	154.7	155.04	155.29	155.63	155.45	155.79	155.62	155.96	156.3	156.64	156.22	156.05	156.39	156.73	157.07	157.32	157.66	158
209	158.28	158.62	158.96	159.3	159.55	159.9	160.24	160.06	160.31	159.9	160.24	160.06	160.4	160.66	160.24	160.49	160.31	160.66	161	161.25	161.07	161.32	161.67	162.01	162.36	161.94	161.52	161.34	161.17	161.51	161.85	162.2	162.02	162.36	162.19	162.53	162.35	162.61	162.43	162.77	163.12	163.46	163.29	163.63	163.98	164.32	164.15	164.49	164.31
210	165.42	165.77	165.59	165.93	166.28	166.63	166.45	166.8	167.15	167.5	167.75	168.01	167.83	168.09	168.43	168.01	167.58	167.16	166.98	166.55	166.13	165.71	166.05	166.4	165.98	165.8	165.38	165.2	165.45	165.71	166.05	166.31	166.66	166.48	166.83	167.17	167.52	167.78	168.13	167.7	167.28	167.53	167.88	168.14	167.96	167.53	167.35	167.7	167.28
211	165.73	165.55	165.9	165.48	165.83	166.08	165.66	166	166.26	165.84	165.41	165.76	165.34	165.68	166.03	166.29	166.54	166.89	167.24	167.58	167.16	166.98	166.56	166.13	166.39	166.74	167.08	166.9	167.25	167.6	167.42	167	166.82	166.64	166.89	167.24	167.06	166.88	167.23	167.58	167.4	166.98	167.32	166.9	167.25	167.59	167.94	167.52	167.34
212	169.08	169.42	169.77	170.03	169.85	170.11	170.46	170.72	170.54	170.79	171.14	171.49	171.85	171.67	172.02	172.37	171.94	172.29	172.55	172.12	171.69	172.04	172.39	172.74	173	173.26	173.61	173.96	173.53	173.1	172.67	172.24	171.81	172.07	172.42	172.24	172.59	172.17	172.42	171.99	172.34	172.7	172.52	172.87	172.69	173.04	172.61	172.96	172.53
213	171.85	172.2	172.55	172.8	172.62	172.98	172.8	173.05	172.87	173.23	173.04	172.62	172.44	172.25	172.51	172.08	172.34	172.69	172.26	172.62	172.87	172.44	172.7	173.05	172.62	172.44	172.02	172.37	172.19	171.76	172.11	172.46	172.81	173.07	172.89	172.71	172.97	173.32	173.58	173.15	172.72	173.07	172.64	172.21	172.56	172.82	172.39	171.96	171.53
214	171.53	171.35	170.93	171.28	171.53	171.79	172.14	171.96	171.78	171.35	170.93	170.75	170.57	170.83	171.18	171.53	171.35	171.17	171.42	171.24	170.82	170.64	170.99	171.34	171.69	172.04	172.39	172.21	172.56	172.82	173.17	172.74	172.31	171.88	171.7	172.05	171.62	171.97	172.23	172.58	172.4	172.66	172.48	172.3	172.65	173	172.82	173.17	172.99
215	173.37	173.72	173.29	173.64	173.99	174.34	174.16	174.42	174.77	175.12	175.48	175.3	174.86	174.68	175.04	174.6	174.17	173.74	173.56	173.38	173.73	174.08	173.66	174.01	173.58	173.4	173.75	173.57	173.38	173.74	174.09	174.35	174.7	174.52	174.87	175.22	175.04	175.3	175.65	176.01	176.27	175.83	176.19	176.54	176.8	176.37	175.94	175.51	175.86
216	175.26	175.08	174.89	175.25	175.6	175.95	176.21	176.57	176.92	176.49	176.3	176.66	177.01	177.36	177.72	177.28	177.55	177.9	178.25	178.61	178.96	178.53	178.1	177.91	178.27	178.62	178.97	179.33	179.68	179.5	179.86	180.21	180.57	180.13	179.95	180.3	180.66	180.22	179.79	179.35	179.71	179.97	180.23	179.8	179.62	179.97	180.33	180.59	180.15
217	180.15	179.72	179.28	179.1	178.92	178.74	179.09	178.66	179.01	179.36	179.63	179.89	180.15	180.42	180.77	181.13	180.94	180.51	180.07	180.43	179.99	180.26	180.61	180.43	180.25	179.81	180.17	180.52	180.09	180.44	180.8	181.15	181.51	181.32	181.68	181.24	180.81	181.07	180.64	180.99	180.56	180.12	180.38	180.74	181.09	181.45	181.01	180.83	181.18
218	181.28	181.54	181.1	180.92	180.49	180.05	179.87	179.44	179.25	178.82	178.64	178.99	179.25	178.82	178.39	177.96	177.53	177.34	177.7	177.26	177.08	176.65	176.22	176.04	176.39	175.96	176.31	176.13	176.39	176.74	176.31	176.57	176.14	175.72	176.07	175.64	175.46	175.03	175.38	175.73	175.3	175.12	174.69	174.51	174.86	175.12	174.69	174.51	174.33
219	174.7	174.28	174.63	174.98	175.24	175.05	175.4	174.98	175.33	175.68	176.03	175.6	175.17	174.75	175.1	175.35	174.93	174.75	174.32	173.89	174.15	174.5	174.85	174.67	175.02	174.84	174.65	175	174.82	175.17	174.74	175.09	174.67	175.02	175.37	175.63	175.98	176.33	175.9	175.72	176.07	176.42	176.77	177.12	176.69	176.95	177.3	177.65	178
220	179.59	179.95	179.52	179.33	179.68	179.5	179.85	179.42	178.99	179.34	179.16	179.51	179.08	178.9	179.25	179.6	179.17	178.74	179.09	179.45	179.02	178.59	178.94	179.29	179.64	179.21	179.03	178.84	178.66	178.92	178.74	179	178.82	179.17	178.99	179.34	179.69	180.04	180.39	179.96	180.23	180.49	180.3	180.12	180.47	180.04	180.3	179.87	180.23
221	182.43	182.78	182.35	182.7	182.27	181.83	181.4	180.97	180.54	180.11	179.68	179.94	180.29	180.64	180.91	181.26	181.08	180.89	181.24	180.81	180.38	179.95	180.3	180.12	179.69	179.51	179.86	179.43	179.24	179.06	179.41	178.98	178.55	178.81	178.63	178.2	177.77	178.04	177.85	177.42	177	176.57	176.14	176.4	176.75	176.33	176.59	176.85	177.2
222	179.22	178.79	178.61	178.18	177.75	178.02	177.83	178.18	178.44	178.26	177.83	178.09	178.44	178.79	178.61	178.18	177.75	177.33	176.9	177.25	176.83	176.4	176.66	176.92	177.27	177.62	177.19	176.76	176.58	176.93	176.51	176.85	176.43	176.69	176.95	177.21	177.47	177.04	176.61	176.87	177.22	176.8	177.14	176.96	176.54	176.11	175.93	176.28	175.85
223	177.43	177.25	176.82	177.17	177.52	177.78	177.6	177.41	177.76	178.11	177.93	178.28	178.09	178.44	178.7	178.28	178.63	178.98	178.79	178.61	178.18	177.76	177.57	177.92	177.5	177.85	177.66	177.48	177.06	176.63	176.45	176.8	176.37	175.95	175.76	176.11	176.46	176.04	175.61	175.96	175.54	175.11	175.37	175.19	175.54	175.35	175.7	175.28	174.86
224	176.73	176.3	176.65	176.23	176.57	176.92	177.18	176.76	177.02	176.59	176.94	177.2	177.55	177.81	177.38	177.73	177.31	177.66	177.23	177.05	177.4	177.21	177.56	177.91	178.17	178.52	178.78	178.35	178.7	178.52	178.09	178.44	178.02	178.37	178.72	179.06	179.41	179.23	179.58	179.93	179.5	179.32	178.89	178.47	178.04	178.39	177.97	178.31	177.89
225	176.47	176.73	176.99	176.57	176.92	177.17	177.43	177.78	178.13	178.48	178.3	178.56	178.91	178.48	178.05	178.31	177.89	178.24	178.5	178.85	178.42	178.68	178.26	177.83	178.18	178.53	178.88	179.14	178.95	179.3	178.88	178.69	179.04	179.3	179.56	179.14	179.49	179.84	180.1	179.67	180.02	179.59	179.41	179.76	180.02	179.84	179.41	178.98	179.33
226	179.51	179.33	179.14	178.96	178.78	179.13	178.94	178.52	178.09	177.91	178.17	177.74	178.09	177.91	177.48	177.83	177.41	177.23	177.57	177.15	176.97	176.54	176.12	175.94	176.28	176.63	176.98	176.56	176.13	175.71	176.06	176.41	176.75	176.57	176.83	176.41	175.98	175.8	175.62	175.43	175.78	175.36	175.7	176.05	176.4	176.21	176.56	176.14	176.49
227	177.28	177.09	176.67	177.02	176.6	176.18	176.52	176.1	175.68	175.5	175.84	176.1	175.92	176.26	176.61	176.96	176.53	176.79	176.61	176.96	176.53	176.11	175.69	175.27	175.62	175.96	175.54	175.89	175.71	175.29	175.1	174.92	174.73	174.31	174.66	174.92	175.26	174.84	174.43	174.01	173.59	173.41	173.75	173.33	172.91	172.5	172.75	173.1	173.44
228	174.14	173.96	173.54	173.12	172.71	172.97	173.31	173.65	173.24	173.05	173.4	173.74	173.55	173.14	173.48	173.83	174.17	174.51	174.77	174.35	174.7	174.28	173.86	174.21	174.46	174.81	175.15	174.73	175.08	175.33	175.68	175.94	176.28	176.1	175.91	176.26	175.84	175.42	175	175.35	175.69	176.04	175.85	176.2	175.78	175.6	175.18	174.99	175.25
229	174.6	174.18	173.77	173.35	173.69	173.28	173.09	173.44	173.78	173.6	173.41	173.23	173.04	173.38	172.97	173.31	172.9	172.48	172.3	171.88	171.47	171.72	172.07	172.41	172.22	172.57	172.15	171.74	171.55	171.14	170.73	171.07	170.65	170.24	170.5	170.31	170.65	170.47	170.81	170.63	170.97	171.31	171.13	170.71	171.05	171.39	171.21	170.8	170.38
230	168.82	169.16	169.5	169.32	169.66	170	169.81	169.63	169.97	169.79	170.04	170.3	169.89	169.47	169.06	168.65	168.99	168.58	168.92	168.51	168.85	169.19	169.45	169.04	168.63	168.22	167.81	168.15	167.96	168.22	168.55	168.89	168.48	168.3	167.89	168.23	168.57	168.82	168.41	168.23	168.57	168.91	168.5	168.09	168.43	168.68	168.27	168.61	168.95
231	169.34	169.68	169.27	169.61	169.2	168.79	169.13	168.72	168.31	168.13	168.47	168.81	169.15	168.74	168.33	168.15	167.74	167.33	167.15	166.96	167.3	167.64	167.98	167.57	167.91	167.5	167.09	166.68	166.28	165.87	165.69	166.03	166.36	166.7	167.04	166.63	166.45	166.78	166.6	166.94	166.53	166.35	166.6	166.19	166.53	166.12	165.72	165.54	165.35
232	164.34	164.16	164.49	164.75	164.56	164.16	163.76	164.01	164.34	164.6	164.85	164.44	164.04	164.38	163.97	164.22	164.56	164.38	164.71	164.31	164.12	164.46	164.79	165.05	165.38	165.72	165.31	165.65	165.24	165.58	165.91	166.25	166.59	166.92	166.52	166.77	166.36	165.96	165.56	165.37	164.97	165.3	165.56	165.15	165.49	165.82	166.07	165.67	165.92
233	165.65	165.98	165.8	166.14	165.73	166.07	166.4	166.74	166.99	166.59	166.18	166.43	166.77	167.02	167.36	167.69	168.03	167.84	168.1	168.43	168.03	167.62	167.96	168.3	168.63	168.97	168.79	169.12	168.72	168.97	168.79	168.38	168.2	168.53	168.87	168.69	169.02	168.84	168.43	168.77	169.02	169.36	169.7	169.51	169.85	170.19	170	170.26	170.6
234	170.9	170.49	170.83	170.42	170.02	169.83	169.65	169.46	169.28	169.62	169.21	169.55	169.14	169.48	169.29	169.55	169.36	169.7	170.04	169.85	169.44	169.04	169.37	169.63	169.44	169.78	169.6	169.93	169.53	169.12	168.94	168.53	168.87	169.2	169.46	169.79	170.13	170.47	170.29	170.62	170.96	171.22	170.81	170.62	170.44	170.78	170.59	170.93	171.27
235	172.99	173.33	172.92	172.73	172.55	172.36	172.7	172.29	172.63	172.44	172.25	171.84	172.18	171.77	171.36	171.18	171.43	171.77	172.11	171.93	172.27	172.08	172.34	172.15	171.74	171.33	171.14	171.48	171.82	172.16	172.5	172.84	172.65	172.99	172.58	172.17	171.76	172.1	172.44	172.03	172.37	172.71	173.05	173.31	173.12	173.46	173.8	173.39	172.98
236	173.28	172.87	172.69	173.03	173.37	173.71	173.52	173.86	173.67	173.26	172.85	173.19	173.53	173.87	173.46	173.05	173.31	173.12	172.93	173.27	173.61	173.2	173.01	172.82	173.16	173.5	173.09	172.68	173.02	173.36	173.7	173.96	174.3	174.64	174.23	174.57	174.91	175.25	175.59	175.18	174.77	174.36	173.95	173.54	173.88	173.47	173.28	173.09	173.43
237	175.01	174.6	174.41	174.76	175.1	174.68	175.03	175.37	174.95	175.21	175.03	175.28	175.1	175.44	175.78	176.12	176.46	176.8	177.14	176.73	176.99	176.8	177.14	177.49	177.75	178.09	177.9	177.49	177.75	178.01	177.82	177.41	176.99	177.33	176.92	176.51	176.85	176.66	176.25	176.06	176.32	175.91	176.25	176.06	175.65	175.46	175.72	175.53	175.12
238	175.28	175.62	175.88	176.22	176.48	176.82	176.63	176.97	176.79	176.6	176.41	176.22	175.8	175.39	175.2	175.46	175.05	175.39	175.73	176.07	176.42	176.23	176.57	176.38	176.72	176.31	175.89	175.7	176.05	175.86	175.67	176.01	176.27	176.08	175.67	175.48	175.06	175.41	174.99	175.33	175.68	175.49	175.83	176.17	176.51	176.32	176.58	176.39	176.65
239	175.53	175.87	176.21	176.55	176.14	176.48	176.74	176.33	175.92	175.72	176.07	175.88	175.68	175.49	175.84	176.18	175.76	175.57	175.91	176.18	176.52	176.86	177.2	176.79	176.6	176.86	176.45	176.79	176.38	175.96	176.23	176.57	176.91	177.17	177.51	177.1	176.69	176.95	177.29	177.1	176.69	176.27	176.62	176.96	177.3	177.11	177.45	177.79	177.6
240	176.25	176.59	176.18	175.99	176.33	176.67	176.48	176.74	177.09	176.89	176.48	176.82	176.63	176.44	176.25	176.59	176.18	175.77	176.11	175.7	175.5	175.84	176.11	175.92	176.26	176.06	175.65	175.92	176.26	176.6	176.41	175.99	175.58	175.39	174.98	175.24	174.83	175.17	174.76	175.1	175.44	175.78	175.37	175.71	175.3	175.11	175.45	175.26	175.07
241	176.95	177.29	176.88	176.69	177.03	177.29	176.88	177.22	177.56	177.83	178.17	178.43	178.77	178.36	177.95	178.29	178.55	178.9	179.24	179.05	178.63	178.97	179.32	179.66	180	180.27	179.85	180.2	179.78	179.37	179.71	179.3	179.56	179.9	179.71	180.05	180.4	180.74	181.08	180.67	180.48	180.74	180.32	180.67	180.48	180.82	181.16	180.75	180.55
242	182.53	182.8	183.15	182.73	183.07	183.42	183.22	183.57	183.84	183.64	183.45	183.8	183.38	183.18	183.45	183.8	183.6	183.41	182.99	182.57	182.92	182.5	182.31	182.65	182.92	183.26	182.84	183.19	182.77	182.35	182.62	182.2	182.47	182.81	182.62	182.89	182.47	182.28	182.62	182.97	183.31	183.58	183.16	182.97	182.55	182.81	182.62	182.2	182.55
243	183.77	183.58	183.92	184.27	184.61	184.96	184.77	184.57	184.84	185.19	184.99	184.57	184.38	184.73	184.31	183.89	184.23	184.58	184.92	185.27	185.54	185.89	185.69	186.04	185.62	185.42	185	185.35	185.16	185.42	185	184.81	184.39	184.2	184.54	184.35	184.62	184.96	184.54	184.12	184.39	184.66	185	184.81	185.16	184.96	184.77	184.57	184.15
244	183.47	183.05	182.63	182.98	183.32	183.59	183.17	183.52	183.32	183.59	183.86	183.66	183.24	183.59	183.4	182.98	182.78	182.59	182.17	181.98	181.56	181.91	182.25	182.06	181.64	181.98	181.79	181.37	181.72	182.06	182.41	182.75	183.02	183.36	183.63	183.98	183.56	183.14	182.72	183.07	182.87	182.46	182.26	182.61	182.19	181.77	181.58	181.92	182.27
245	183.87	183.68	184.02	184.29	184.09	184.36	184.17	183.97	183.78	184.12	183.7	184.05	183.63	183.9	184.24	183.83	183.63	183.44	183.02	183.36	183.71	183.29	182.87	182.46	182.8	182.61	182.41	182.22	182.56	182.14	181.73	182.07	182.42	182.68	183.03	182.61	182.88	183.22	183.57	183.37	183.72	184.06	183.65	183.45	183.8	184.06	183.87	184.14	183.72
246	183.57	183.38	183.18	182.77	182.35	182.69	182.28	182.62	182.21	182.47	182.82	183.09	183.43	183.7	183.96	184.31	184.11	183.92	183.5	183.31	182.89	182.47	182.06	181.64	181.23	181.03	181.38	180.96	181.3	180.89	180.48	180.82	181.16	181.51	181.31	181.12	181.46	181.26	181.61	181.95	182.29	181.88	182.15	181.95	182.29	181.88	181.46	181.05	180.86
247	181.61	181.96	181.76	182.1	182.37	182.72	183.06	182.64	182.99	182.57	182.38	182.18	182.53	182.87	183.14	182.72	182.31	182.65	182.23	182.5	182.85	183.19	183.53	183.12	183.38	183.73	184.07	184.34	184.15	184.49	184.84	184.64	184.44	184.71	184.52	184.86	185.13	185.48	185.82	186.17	186.44	186.02	186.36	186.17	186.44	186.02	186.29	186.63	186.98
248	184.3	184.57	184.84	184.42	184.76	184.35	184.69	184.27	184.08	183.88	184.23	184.5	184.84	185.11	185.38	184.96	184.76	185.11	185.45	185.72	185.3	185.65	186	186.34	186.15	186.42	186.76	187.11	186.91	186.49	186.3	186.1	186.45	186.25	186.05	186.4	186.75	186.33	185.91	186.18	185.98	186.33	186.13	186.48	186.28	185.86	185.66	185.25	184.83
249	185.13	184.93	185.2	185.54	185.89	186.24	186.58	186.39	186.19	186.46	186.04	185.62	185.89	185.69	185.5	185.84	186.19	185.99	185.57	185.92	185.72	185.99	185.79	185.6	185.94	185.75	185.33	185.13	184.71	185.06	185.4	185.75	185.55	185.9	186.17	186.51	186.1	186.37	185.95	185.53	185.87	185.68	186.02	185.6	185.87	185.68	186.02	185.82	185.41
250	184.25	184.05	183.86	183.66	183.46	183.8	184.15	183.95	183.53	183.34	183.68	183.48	183.07	182.65	182.99	183.26	183.61	183.19	183.46	183.81	183.39	182.98	183.32	183.59	183.93	183.52	183.1	183.45	183.25	182.83	182.42	182.69	182.27	182.62	182.96	182.54	182.89	183.16	182.74	182.33	182.13	181.72	182.06	181.64	181.23	181.5	181.84	181.43	181.77
251	181.49	181.83	182.17	181.76	181.35	180.94	181.28	181.54	181.13	181.4	181.74	182.08	182.35	182.69	182.5	182.84	182.43	182.77	182.36	182.7	182.29	182.09	181.89	181.48	181.07	180.66	180.24	180.05	179.64	179.98	180.24	180.59	180.93	181.27	181.07	181.41	181.76	181.34	180.93	181.27	181.08	181.42	181.01	180.6	180.18	180.53	180.12	179.7	179.29
252	179.91	179.71	179.51	179.85	180.2	179.79	179.59	179.18	178.77	179.11	178.7	178.29	178.63	178.44	178.03	178.29	177.88	177.48	177.82	178.15	177.75	178.01	177.82	177.41	177	177.34	176.93	177.27	177.08	176.67	177.01	176.81	177.15	176.74	176.34	175.93	175.53	175.33	175.59	175.93	176.27	176.61	176.95	177.21	177.55	177.89	178.15	178.49	178.83
253	178.02	178.36	178.62	178.96	178.55	178.15	177.95	178.29	178.09	177.69	177.49	177.09	176.68	176.27	175.87	176.21	176.47	176.07	176.4	176.74	176.33	176.67	176.93	176.53	176.12	175.72	175.32	175.65	175.25	174.85	175.11	174.91	174.51	174.85	174.65	174.99	175.32	175.66	176	176.33	176.6	176.19	175.79	176.12	175.93	176.27	176.6	176.2	176.46
254	176.61	176.42	176.75	176.35	176.68	177.02	176.83	177.16	177.5	177.31	176.9	176.71	177.04	177.31	177.11	177.37	177.71	178.05	177.64	177.98	178.24	177.84	177.43	177.77	177.58	177.17	177.43	177.77	178.03	178.37	178.71	178.97	179.31	178.91	178.5	178.76	179.1	179.44	179.78	179.58	179.92	179.51	179.11	179.37	179.71	180.05	180.31	180.65	180.46
255	182.34	182.68	183.02	183.28	183.63	183.22	182.8	182.39	181.99	182.33	182.59	182.18	181.99	181.58	181.38	181.19	181.45	181.04	181.38	181.19	181.53	181.33	181.67	181.26	181.6	181.94	181.53	181.8	182.14	181.94	182.28	182.55	182.35	181.94	181.53	181.12	181.46	181.73	182.07	181.87	181.46	181.05	180.86	180.45	180.04	179.85	180.19	179.99	179.8
256	180.9	181.24	181.58	181.39	181.73	182.07	181.87	182.14	182.48	182.82	183.16	183.5	183.3	183.64	183.45	183.79	184.13	183.93	183.52	183.86	184.13	183.93	184.27	184.08	183.88	184.15	184.49	184.76	185.1	185.44	185.24	184.83	184.42	184.76	185.1	185.44	185.79	185.59	185.93	185.73	185.54	185.12	184.93	185.19	185.54	185.34	184.93	184.51	184.86
257	184.04	184.38	184.18	183.77	183.36	183.16	182.75	182.34	181.93	181.74	182.08	182.42	182.76	183.1	182.69	183.03	182.62	182.96	183.3	183.1	182.9	182.71	183.05	182.85	182.44	182.24	181.83	181.63	181.44	181.24	181.58	181.92	182.26	181.85	181.65	181.99	182.26	182.06	181.86	182.2	181.79	181.59	181.18	180.78	181.12	181.46	181.8	182.14	181.73
258	181.92	182.26	182.06	181.86	181.45	181.26	181.06	181.4	181.2	180.79	180.38	179.98	180.32	179.91	179.5	179.84	180.11	180.45	180.71	181.05	181.39	181.66	182	182.34	182.6	182.94	182.74	183.09	182.68	182.94	182.53	182.87	182.68	182.94	182.53	182.13	182.39	181.98	181.79	181.59	181.18	180.98	181.32	180.91	180.51	180.85	180.44	180.78	180.37
259	179.36	179.16	179.5	179.84	179.64	179.23	178.83	179.17	178.97	178.77	178.57	178.91	178.51	178.1	177.9	178.24	178.04	177.64	177.98	177.57	177.17	176.77	176.37	176.63	176.23	175.83	176.09	176.35	176.16	175.96	175.56	175.82	176.16	176.49	176.83	176.63	176.97	176.56	176.37	175.97	175.77	175.37	174.97	175.23	175.56	175.9	176.16	176.5	176.83
260	175.25	174.85	175.18	175.52	175.85	176.19	175.99	176.32	176.13	176.46	176.06	175.86	176.2	176	176.34	175.93	175.53	175.34	175.67	176.01	175.6	175.87	176.2	175.8	175.4	175	175.34	175.6	175.93	175.53	175.13	174.73	175.07	174.67	174.27	174.07	174.41	174.21	174.01	174.35	174.15	173.95	174.21	174.55	174.35	174.68	174.95	174.75	175.08
261	175.48	175.75	175.35	175.68	176.02	176.35	176.69	176.29	176.09	176.42	176.76	177.09	176.69	176.29	176.56	176.15	176.42	176.22	176.56	176.89	177.23	177.56	177.9	177.7	177.3	177.63	177.9	178.23	178.5	178.09	177.9	178.23	178.57	178.91	178.5	178.84	179.18	178.77	179.04	179.37	179.71	180.05	180.38	180.72	181.06	180.65	180.99	180.59	180.92
262	184.1	184.36	183.96	183.76	184.1	184.44	184.24	184.58	184.92	185.26	185.6	185.94	185.74	186	185.6	185.94	186.28	186.08	186.42	186.01	185.6	185.4	185.74	186.08	186.42	186.76	186.35	186.15	186.49	186.08	185.68	185.27	184.86	185.2	184.79	184.38	184.72	185.06	185.4	185.74	186.08	185.67	186.01	185.61	185.2	185.54	185.88	185.47	185.27
263	186.16	186.5	186.84	186.43	186.03	185.62	185.21	185.55	185.82	186.16	185.96	185.55	185.82	186.08	185.68	186.02	185.61	185.41	185.75	185.34	185.14	184.94	185.21	184.8	185.14	185.48	185.08	185.41	185.01	184.81	185.15	185.49	185.08	184.88	185.22	185.56	185.83	186.16	185.76	185.56	185.9	186.24	186.5	186.1	186.44	186.78	186.58	186.38	186.18
264	186.11	185.71	185.51	185.85	185.44	185.24	185.51	185.77	185.37	185.71	185.51	185.1	184.69	184.29	184.63	184.96	184.56	184.15	183.95	184.29	183.89	184.22	184.49	184.09	183.89	183.69	184.03	183.83	184.16	183.76	183.56	183.9	184.16	184.5	184.84	184.43	184.24	184.57	184.17	183.97	184.31	183.9	183.5	183.83	184.17	184.51	184.85	185.19	185.53
265	186	185.8	186.14	185.73	185.33	185.13	184.93	184.52	184.12	184.38	184.18	184.52	184.12	184.46	184.05	184.32	183.91	183.51	183.11	183.44	183.04	182.64	182.44	182.7	182.3	182.1	181.9	182.24	182.57	182.17	182.51	182.77	182.37	182.17	182.44	182.24	182.57	182.17	181.77	182.11	181.7	181.3	181.57	181.37	181.17	181.43	181.23	180.83	181.17
266	181.17	181.43	181.03	180.63	180.43	180.03	179.63	179.43	179.03	179.3	179.63	179.23	179.57	179.17	179.43	179.23	179.5	179.76	179.36	179.69	179.29	179.56	179.16	179.49	179.09	179.43	179.69	180.03	179.83	179.43	179.23	179.03	179.29	178.9	179.23	179.03	178.63	178.23	178.57	178.83	179.09	179.43	179.76	180.1	180.43	180.69	181.03	181.36	181.7
267	183.04	182.84	182.65	182.45	182.78	183.05	183.38	183.72	183.32	182.92	183.25	183.52	183.85	183.65	183.99	183.59	183.92	184.26	184.6	184.19	184.53	184.13	184.47	184.8	185.07	185.41	185.74	185.54	185.88	185.68	186.02	186.29	186.62	186.96	186.76	187.1	186.7	187.03	187.37	187.71	187.51	187.85	188.19	187.99	188.33	188.6	188.94	189.28	189.08
268	187.31	186.91	186.5	186.84	186.64	186.98	187.25	187.59	187.92	188.19	188.53	188.87	189.21	189.48	189.82	190.16	189.96	189.55	189.82	190.16	189.75	189.34	189.14	189.48	189.82	190.16	190.5	190.77	190.36	190.63	190.9	190.7	191.04	191.31	190.9	190.49	190.83	190.42	190.01	190.35	189.94	189.54	189.8	190.14	190.48	190.82	191.16	191.5	191.3
269	191.24	191.04	191.31	191.65	191.45	191.79	192.06	192.4	191.99	192.33	192.6	192.94	193.28	193.08	193.35	192.94	193.28	193.08	192.88	192.47	192.06	192.4	192.74	193.08	193.43	193.22	192.81	193.16	192.96	192.75	193.02	192.82	193.17	193.43	193.78	194.12	194.46	194.26	193.85	194.19	193.99	194.33	194.67	194.47	194.06	193.65	193.99	194.33	194.13
270	193.52	193.87	193.66	194.01	194.35	193.94	194.28	194.55	194.89	195.16	194.75	194.34	193.93	193.52	193.11	193.45	193.79	194.13	193.72	193.31	192.9	193.24	192.83	193.17	192.76	193.03	193.3	193.1	192.9	192.49	192.76	192.35	191.94	192.28	191.88	192.22	192.48	192.28	192.62	192.97	192.76	193.03	193.37	193.72	194.06	193.86	194.2	194.54	194.34
271	195.78	195.37	195.17	195.51	195.1	194.69	195.03	195.37	195.71	195.98	196.32	196.67	197.01	196.6	196.94	196.53	196.12	196.46	196.8	196.6	196.94	197.21	196.8	197.14	196.73	196.32	196.66	196.25	195.84	196.11	195.7	195.29	195.63	195.9	195.49	195.83	195.63	195.9	196.24	196.58	196.17	195.97	195.56	195.9	195.49	195.29	195.63	195.43	195.7
272	194.62	194.21	194.55	194.89	195.16	194.75	194.55	194.89	194.69	194.96	195.3	195.65	195.45	195.03	195.38	194.97	195.31	194.9	195.24	194.83	194.42	194.76	194.35	194.15	194.49	194.08	193.88	194.22	194.49	194.29	194.09	194.36	193.95	194.29	194.63	194.22	194.02	194.36	193.95	193.75	194.09	193.68	193.48	193.07	193.41	193.21	193.55	193.35	193.15
273	193.29	192.88	193.15	192.95	193.22	193.56	193.9	194.24	194.04	193.63	193.22	193.02	192.82	192.61	192.88	192.68	193.02	192.61	192.88	193.22	193.02	192.61	192.41	192	191.8	192.14	191.74	191.33	190.92	190.72	191.06	190.65	190.45	190.79	190.59	190.39	190.19	190.45	190.25	190.05	190.39	190.19	189.99	189.58	189.38	188.97	189.24	189.58	189.38
274	188.84	188.64	188.91	189.25	189.59	189.92	189.72	190.06	189.86	189.45	189.72	190.06	190.4	189.99	189.59	189.39	188.98	188.58	188.91	189.25	188.85	189.19	188.78	188.58	188.92	188.51	188.85	188.65	188.45	188.71	189.05	189.32	189.66	189.93	190.27	189.86	190.2	190.54	190.88	191.22	190.81	190.61	190.95	191.29	191.08	190.68	190.48	190.07	190.41
275	189.06	189.4	188.99	188.79	188.39	188.72	189.06	188.66	189	189.27	189.53	189.33	189.13	189.47	189.81	189.4	189.74	189.33	189.13	189.47	189.07	189.4	189.2	189.47	189.81	190.15	189.74	189.34	189.61	189.94	190.28	189.88	190.15	189.94	190.21	190.55	190.82	191.16	190.96	190.55	190.89	190.49	190.28	190.08	189.67	190.01	189.61	189.95	190.22
276	190.96	191.23	191.03	191.37	191.7	192.04	192.31	192.58	192.92	193.2	193.54	193.88	193.67	193.47	193.27	193.06	193.4	193.74	194.08	194.42	194.7	194.29	194.56	194.9	195.24	195.04	195.31	195.65	195.99	196.34	196.13	195.72	195.31	195.11	195.45	195.79	195.59	195.93	195.52	195.31	194.9	194.5	194.29	193.88	193.47	193.27	192.86	192.66	193
277	192.8	193.07	193.41	193.75	194.09	193.68	194.02	194.36	194.7	195.04	194.84	194.63	194.23	194.57	194.16	193.95	194.23	194.02	194.29	194.63	194.43	194.77	194.36	194.16	193.75	193.34	193.68	194.02	194.36	194.7	194.5	194.84	195.18	194.98	194.57	194.16	193.95	194.29	194.09	193.68	193.27	192.87	193.21	192.8	193.14	193.48	193.82	193.41	193.68
278	196.28	196.07	196.41	196	195.59	195.94	195.73	195.52	195.87	196.14	196.48	196.76	196.55	196.14	195.73	195.52	195.87	196.14	195.73	195.32	194.91	194.5	194.3	194.57	194.16	193.76	194.03	193.62	193.21	193.55	193.35	193.69	193.48	193.08	192.67	192.46	192.06	191.65	191.45	191.79	192.13	191.92	192.26	192.6	192.94	192.74	192.53	192.12	191.72
279	192.6	192.87	193.21	193.55	193.14	192.74	193.08	192.67	192.94	193.28	193.62	193.42	193.76	194.1	193.89	194.23	193.82	193.62	193.89	194.16	193.76	194.1	194.44	194.71	194.3	194.57	194.17	194.51	194.85	195.19	194.78	194.37	194.17	194.51	194.85	195.12	195.46	195.26	195.6	195.94	196.28	196.55	196.89	197.24	197.51	197.1	196.69	196.96	196.55
280	196.14	196.48	196.08	195.87	196.21	196.01	195.6	195.19	195.53	195.32	195.6	195.94	195.73	196.07	196.42	196.76	197.1	196.89	197.24	196.83	196.42	196.01	196.35	195.94	196.21	195.8	196.14	196.42	196.01	196.35	196.62	196.96	196.76	196.35	196.14	196.49	196.76	196.55	196.9	197.24	197.58	197.92	197.51	197.31	197.65	197.92	198.26	198.61	198.95
281	200.39	200.18	200.53	200.8	200.59	200.94	201.28	201.63	201.97	201.56	201.35	201.7	201.97	202.32	202.59	202.18	202.52	202.11	201.69	201.28	200.87	200.46	200.8	201.14	201.49	201.76	201.35	201.14	200.73	200.53	200.87	201.21	200.8	200.39	200.73	201.07	200.66	200.25	199.84	199.43	199.77	199.36	199.7	199.29	199.63	199.98	199.57	199.16	198.95
282	198.2	197.79	198.13	197.72	198	197.59	197.18	197.52	197.86	197.66	198	198.27	198.06	197.66	197.45	197.25	197.04	196.83	196.43	196.77	197.11	196.7	197.04	196.84	197.11	197.38	197.72	198	198.34	197.93	197.52	197.86	197.65	198	197.59	197.38	196.97	196.57	196.84	196.43	196.7	197.04	196.64	196.91	196.7	197.04	196.64	196.43	196.02
283	195.14	195.48	195.75	196.09	196.43	196.77	197.04	197.38	196.97	196.77	196.36	196.7	197.04	197.38	197.18	196.77	196.36	196.16	196.5	196.09	196.43	196.02	195.82	195.41	195.01	195.35	195.62	195.41	195.68	195.28	195.62	195.21	194.81	195.15	195.48	195.08	195.35	195.69	195.96	195.56	195.15	195.49	195.76	195.35	195.69	195.97	196.24	195.83	195.63
284	194.41	194.2	193.8	194.14	193.93	193.53	193.12	192.72	193.06	193.4	192.99	192.59	192.86	192.46	192.05	191.85	192.12	192.46	192.79	192.39	191.99	191.59	191.38	191.72	191.52	191.11	191.38	191.72	191.32	191.65	191.99	192.26	191.86	192.2	191.79	191.39	190.99	190.59	190.86	191.13	190.73	191	191.26	190.86	190.46	190.06	190.33	190.67	190.93
285	190.14	189.74	190.07	189.87	190.14	189.74	190	190.27	189.87	189.67	189.94	190.27	190.54	190.87	191.21	191.01	191.34	190.94	190.74	190.34	190.67	190.47	190.27	190.07	189.86	190.13	190.47	190.07	189.67	189.27	188.87	188.47	188.27	187.87	188.2	187.81	187.41	187.01	187.35	187.68	188.01	187.62	187.95	188.28	188.55	188.15	188.49	188.28	188.62
286	188.56	188.89	189.22	189.02	188.82	189.08	188.88	188.48	188.28	187.88	187.68	188.02	187.62	187.95	188.22	188.55	188.35	187.95	187.75	188.08	188.42	188.75	189.08	189.35	189.68	190.02	189.62	189.22	189.02	189.35	188.96	188.56	188.89	189.23	189.56	189.16	188.76	189.1	189.43	189.7	190.03	190.3	190.57	190.36	190.7	191.03	190.83	191.1	191.43
287	190.9	191.23	190.83	190.44	190.23	190.03	189.83	190.16	190.43	190.03	190.3	190.63	190.23	190.5	190.3	190.63	190.43	190.22	190.02	190.29	190.62	190.96	190.75	191.09	190.89	191.15	191.42	191.76	192.09	192.36	192.16	192.43	192.76	193.1	193.44	193.23	193.5	193.1	192.7	193.03	192.63	192.97	192.57	192.17	191.96	192.3	192.57	192.36	192.63
288	192.16	192.43	192.76	193.1	193.44	193.23	193.03	192.63	192.96	193.3	193.64	193.97	193.77	193.37	193.16	193.5	193.84	193.43	193.7	194.04	193.64	193.97	193.57	193.91	193.51	193.84	193.64	193.98	194.25	194.58	194.18	193.98	194.25	194.58	194.92	194.72	194.99	194.78	195.12	194.91	195.18	195.52	195.79	195.59	195.38	194.98	195.32	195.11	195.38
289	197.21	197.01	196.8	196.4	195.99	195.59	195.19	195.53	195.86	195.46	195.8	196.13	195.93	195.72	195.32	195.66	195.93	195.72	196.06	196.4	196.19	196.53	196.87	197.14	196.74	196.33	196.61	196.4	196	196.27	196.61	196.94	196.74	197.08	197.41	197.21	196.8	197.14	196.94	197.21	196.8	196.6	196.94	196.73	197	197.34	197.68	197.28	197.55
290	199.1	199.38	199.65	199.99	200.33	200.67	201.01	200.8	200.6	200.87	200.46	200.06	199.65	199.24	199.04	199.38	199.72	199.51	199.85	199.64	199.24	199.58	199.17	198.96	199.3	199.1	198.69	198.49	198.28	198.55	198.15	198.49	198.82	199.16	198.96	199.3	199.64	199.23	199.57	199.84	200.18	199.98	200.25	200.04	200.38	200.72	200.52	200.86	201.2
291	201.13	201.47	201.27	201.61	201.4	201.19	200.98	201.32	201.12	200.71	200.5	200.84	201.18	200.98	201.32	201.66	202	201.79	202.07	201.86	202.2	202.48	202.82	202.61	202.88	202.48	202.27	202.61	202.2	201.99	202.27	202.61	202.2	201.79	202.07	202.34	201.93	202.21	202	202.28	201.87	202.21	202	201.59	201.18	200.78	200.57	200.36	200.7
292	200.97	201.31	201.65	201.24	201.03	201.37	201.65	201.44	201.03	200.62	200.97	200.76	200.55	200.82	201.16	201.51	201.1	200.89	201.23	201.57	201.36	200.96	200.55	200.82	200.42	200.21	200.55	200.82	200.42	200.76	201.1	200.69	201.03	201.37	201.71	202.05	202.4	202.19	202.53	202.12	201.71	201.5	201.84	202.19	202.53	202.8	202.39	202.19	202.53
293	203.14	202.73	202.53	202.87	202.66	203	203.34	203.68	204.03	204.37	204.71	205.06	204.65	204.92	204.71	205.06	204.65	204.92	205.26	205.61	205.95	205.54	205.33	205.12	205.46	205.05	205.4	205.74	206.08	205.67	205.95	206.29	206.08	206.43	206.77	207.11	207.46	207.05	207.39	207.73	207.32	206.91	207.19	207.53	207.81	208.15	208.5	208.29	208.63
294	208.9	208.49	208.83	209.18	209.52	209.31	209.59	209.94	210.22	209.8	209.39	209.73	209.32	208.91	209.25	209.6	209.39	208.97	208.56	208.9	208.69	208.97	208.76	208.55	208.34	207.93	207.72	207.31	206.9	207.24	207.58	207.17	206.96	207.31	206.89	206.68	207.03	206.62	206.2	206.55	206.89	206.48	206.27	206.61	206.96	207.3	206.89	206.68	206.27
295	208.82	209.17	209.51	209.79	210.14	210.48	210.27	210.62	210.96	210.75	210.34	210.62	210.2	209.99	209.78	210.13	210.47	210.75	210.34	210.13	210.4	209.99	209.58	209.86	210.2	209.79	210.13	210.48	210.82	211.1	210.89	211.24	210.82	211.17	211.51	211.86	212.14	212.42	212.7	213.05	213.39	213.74	213.53	213.11	213.46	213.04	212.63	212.97	213.32
296	211.78	212.06	211.85	212.2	212.54	212.33	212.68	212.47	212.26	212.05	212.33	212.67	212.46	212.25	211.83	212.18	212.53	212.87	213.22	213.5	213.85	213.43	213.78	213.36	213.15	212.73	213.08	212.67	212.25	211.83	212.18	211.76	212.05	212.33	211.91	211.7	211.98	211.56	211.15	210.74	210.32	209.91	209.49	209.08	209.43	209.77	209.36	209.15	209.43
297	209.78	210.12	209.71	210.05	210.4	210.74	210.53	210.88	211.16	211.5	211.85	211.64	211.43	211.22	211.01	211.29	210.87	210.46	210.8	211.15	211.43	211.01	210.6	210.88	211.22	210.81	210.4	210.74	210.33	210.61	210.4	210.19	210.53	210.32	210.11	210.45	210.24	210.52	210.31	210.66	210.94	211.28	211.56	211.91	212.25	212.04	212.32	212.67	212.25
298	212.81	213.16	213.44	213.78	213.37	213.71	213.99	213.58	213.92	213.71	214.06	213.64	213.43	213.78	213.36	213.71	213.29	213.08	212.87	213.22	213.01	212.59	212.18	212.52	212.87	212.45	212.8	213.08	212.67	213.01	212.8	212.59	212.17	212.52	212.31	212.65	212.44	212.79	212.58	212.16	211.75	211.54	211.88	212.16	212.51	212.79	212.37	211.96	211.75
299	212.93	213.21	213.55	213.34	212.93	213.21	213.55	213.9	214.25	214.59	214.18	214.52	214.11	213.69	213.28	213.07	212.86	212.44	212.79	213.13	212.72	213.06	213.41	213.76	213.54	213.13	212.92	212.5	212.85	212.44	212.22	211.81	212.16	211.74	211.33	211.61	211.4	211.74	212.02	211.81	211.6	211.94	212.22	212.57	212.91	213.26	213.61	213.89	213.47
300	213.18	213.53	213.88	214.22	214.57	214.91	214.7	214.98	215.33	215.61	215.4	214.98	214.77	214.56	214.14	213.73	213.31	212.9	213.25	213.53	213.11	212.7	212.98	213.32	213.11	213.39	213.74	213.53	213.31	212.9	212.69	212.97	212.55	212.14	211.73	211.31	210.9	210.49	210.83	211.18	211.52	211.8	211.59	211.93	211.72	211.51	211.3	211.09	211.43
301	213.24	213.59	213.17	213.52	213.1	212.89	212.48	212.07	211.65	212	211.58	211.17	211.52	211.86	212.2	211.99	212.34	212.13	211.92	211.5	211.85	211.43	211.02	211.3	210.89	211.17	211.51	211.79	211.58	211.17	210.76	210.55	210.13	210.48	210.27	209.85	209.44	209.79	210.07	210.41	210.75	211.1	210.89	210.67	210.95	210.74	211.02	210.81	211.15
302	209.84	210.18	209.77	210.11	210.39	210.67	211.02	211.36	211.64	211.92	212.2	212.48	212.27	212.61	212.96	213.3	213.65	213.93	214.21	214.49	214.28	214.62	214.21	214	214.28	214.62	214.21	214.49	214.77	215.12	214.9	214.49	214.07	214.42	214.77	215.11	215.46	215.8	216.15	215.94	216.29	215.87	215.45	215.8	216.08	216.43	216.01	215.6	215.38
303	214.96	215.3	215.65	215.93	215.72	215.51	215.09	214.68	215.02	214.61	214.89	214.68	215.02	215.37	214.95	214.74	214.53	214.88	215.22	215.01	215.36	215.64	215.22	215.57	215.92	216.26	215.85	216.19	215.78	216.06	216.4	216.75	217.1	216.89	217.17	217.51	217.1	216.68	216.96	217.25	217.59	217.94	217.52	217.11	216.69	217.04	217.32	216.9	216.49
304	215.65	215.93	216.28	215.86	215.45	215.03	214.62	214.21	214.55	214.34	214.69	214.27	214.06	214.41	214.75	214.54	214.89	215.23	214.82	215.16	214.75	215.09	214.68	214.27	214.06	214.4	214.75	214.33	214.61	214.4	214.75	214.33	213.92	214.26	213.85	214.13	213.92	214.2	214.54	214.89	214.68	214.26	214.61	214.89	215.23	215.51	215.79	216.14	216.48
305	216.55	216.83	217.18	216.96	217.31	216.89	217.18	216.96	216.55	216.34	216.68	216.27	216.61	216.2	215.79	215.37	215.72	215.3	215.09	214.88	214.47	214.81	215.16	214.95	214.53	214.32	214.11	213.9	213.49	213.08	212.66	212.94	212.53	212.32	212.6	212.19	211.98	212.32	212.66	212.45	212.24	211.83	211.62	211.21	210.8	210.59	210.18	210.52	210.11
306	210.6	210.94	211.28	211.07	211.41	211.76	212.1	212.44	212.79	212.57	212.16	211.75	212.03	212.37	211.96	211.55	211.9	212.17	212.52	212.11	212.39	212.73	213.07	213.42	213.2	213.55	213.89	213.68	214.02	214.37	214.16	214.5	214.85	214.43	214.02	213.61	213.95	214.3	214.64	214.99	215.27	214.85	215.2	215.54	215.89	216.17	216.51	216.86	217.2
307	218.72	219.06	218.65	218.43	218.72	219.06	218.85	218.64	218.92	218.71	218.29	218.57	218.36	218.71	218.99	218.57	218.36	218.15	217.94	217.72	218.07	217.65	218	217.59	217.37	217.72	217.51	217.79	218.13	217.72	217.3	217.65	217.24	217.02	216.81	216.4	215.98	216.26	215.85	216.2	215.78	215.37	215.72	215.3	215.09	214.88	214.47	214.06	213.84
308	214.11	213.7	213.28	213.07	213.42	213.7	213.48	213.27	213.61	213.96	214.3	214.58	214.93	215.27	215.06	214.65	214.99	215.27	215.06	214.65	214.23	214.58	214.17	213.76	213.54	213.89	214.23	214.02	214.36	214.71	214.99	215.33	215.61	215.4	215.68	216.02	216.31	216.65	216.93	217.28	217.06	217.41	217.69	218.04	217.62	217.97	218.31	218.66	218.45
309	218.58	218.36	218.15	217.94	217.52	217.87	217.65	217.94	217.52	217.87	217.45	217.04	216.83	217.11	216.69	217.04	217.39	217.73	217.52	217.3	217.65	217.44	217.02	216.61	216.95	216.54	216.89	217.23	217.58	217.92	218.27	218.05	217.84	218.12	218.47	218.05	217.84	217.63	217.91	217.7	218.04	217.63	217.97	217.56	217.15	217.43	217.01	216.6	216.19
310	213.91	214.19	214.54	214.32	214.6	214.19	214.54	214.32	214.67	214.95	215.23	214.82	214.6	214.95	215.29	215.57	215.92	215.5	215.85	215.44	215.02	214.81	215.16	215.5	215.78	215.57	215.91	215.5	215.09	214.68	215.02	214.81	215.15	215.5	215.28	215.63	215.41	215.76	215.54	215.89	216.23	216.02	216.37	215.95	216.3	216.64	216.99	217.33	217.12
311	217.18	217.53	217.81	218.15	218.5	218.85	218.63	218.91	219.2	218.98	218.57	218.15	218.5	218.09	217.67	217.46	217.74	217.33	217.11	216.9	217.18	217.53	217.11	216.7	216.49	216.83	217.18	216.96	216.55	216.14	216.48	216.07	215.66	215.25	215.53	215.12	215.46	215.25	215.03	214.62	214.21	214.56	214.15	213.74	214.02	214.36	214.7	214.49	214.08
312	215.18	214.77	215.05	215.4	214.99	214.58	214.92	214.51	214.79	215.13	215.48	215.82	215.61	215.95	216.3	216.64	216.98	217.33	217.11	216.7	216.29	216.64	216.42	216.01	215.6	215.19	214.98	214.57	214.16	213.75	214.09	214.43	214.78	214.56	214.91	215.25	215.04	215.38	215.72	216.07	215.66	216	215.59	215.93	216.21	216.56	216.9	217.18	216.77
313	216.34	216.68	216.27	216.62	216.96	216.55	216.33	216.62	216.96	216.75	217.09	217.37	217.16	217.5	217.85	218.13	218.41	218.75	218.54	218.13	217.71	218.06	218.4	218.75	218.34	217.92	218.27	218.61	218.96	219.24	219.03	219.37	218.96	218.74	219.09	219.37	219.72	220	220.34	219.93	219.52	219.86	219.65	219.99	219.58	219.37	219.65	219.43	219.02
314	219.15	218.74	218.32	217.91	218.26	217.84	218.19	218.47	218.81	218.6	218.88	218.47	218.81	219.16	218.75	219.09	219.44	219.22	219.5	219.78	220.13	220.47	220.26	219.85	219.63	219.42	219.7	220.05	220.33	220.67	220.46	220.25	220.53	220.11	219.7	219.29	219.63	219.98	219.57	219.15	219.5	219.84	220.19	219.97	219.76	220.11	219.89	219.68	219.26
315	218.24	218.52	218.8	218.39	218.73	218.52	218.8	219.08	219.43	219.77	220.05	220.33	220.68	221.02	221.31	221.65	221.93	222.28	222.63	222.97	223.26	223.6	223.39	223.73	224.08	224.43	224.01	224.36	223.94	223.53	223.11	222.9	223.25	222.83	222.62	222.9	222.49	222.83	222.42	222	221.79	221.38	221.16	221.51	221.29	221.08	221.42	221.71	221.29
316	223.93	223.72	224.07	224.41	224.76	225.04	225.39	225.67	225.26	225.6	225.39	225.74	226.09	225.87	226.22	226.57	226.91	226.5	226.28	226.63	226.21	225.8	225.58	225.17	225.45	225.8	225.58	225.93	225.51	225.86	225.44	225.79	225.37	225.72	226.07	226.42	226.76	227.05	227.4	227.74	228.03	228.38	227.96	227.54	227.12	226.91	226.7	227.04	226.83
317	227.45	227.8	227.39	227.67	227.25	227.54	227.88	228.23	227.81	228.16	227.95	227.73	227.32	227.6	227.95	228.3	228.08	228.43	228.78	228.36	228.71	228.29	227.87	228.22	227.8	227.59	227.94	227.72	228.01	228.35	228.7	228.99	228.77	229.06	229.34	229.63	229.21	228.99	229.34	228.92	229.27	228.85	228.44	228.22	227.8	227.39	227.73	228.08	227.87
318	230.04	229.82	229.41	228.99	228.77	229.12	228.7	228.49	228.77	228.35	228.7	228.99	229.34	229.12	228.91	229.25	229.04	229.32	229.67	229.46	229.04	228.62	228.41	228.75	229.04	229.32	229.61	229.96	229.54	229.12	228.91	229.25	229.6	229.95	230.24	230.52	230.87	230.66	231.01	230.59	230.37	230.72	231.01	231.36	231.14	231.49	231.84	231.42	231.21
319	232.07	232.35	232.7	232.28	232.07	232.35	231.93	232.28	232.63	232.92	233.2	232.78	233.13	232.92	232.5	232.85	232.63	232.98	232.56	232.85	233.2	233.55	233.9	234.25	234.6	234.39	233.96	233.54	233.12	233.41	232.99	232.56	232.91	232.49	232.84	232.42	232	231.79	231.37	231.72	231.5	231.29	231.07	231.42	231.77	231.56	231.84	232.13	231.71
320	231.36	231.65	232	231.58	231.93	232.21	232.56	232.35	232.7	232.28	232.06	232.41	231.99	231.78	232.13	232.48	232.26	231.84	232.19	231.98	231.56	231.14	231.49	231.84	232.18	232.47	232.26	231.84	232.18	231.77	231.35	231.13	231.48	231.06	230.85	231.2	231.54	231.33	230.91	230.49	230.07	229.66	230	229.79	229.57	229.16	229.51	229.85	229.44
321	228.1	228.45	228.79	228.58	228.16	227.75	228.09	228.38	228.72	229.01	229.36	229.14	228.72	228.51	228.09	228.44	228.72	228.31	228.66	229	229.29	229.63	229.42	229.2	229.55	229.34	229.62	229.2	229.55	229.34	229.62	229.97	230.32	229.9	230.25	230.6	230.94	230.73	230.51	230.1	230.44	230.03	229.61	229.4	229.74	230.09	229.67	229.46	229.24
322	229.48	229.76	229.34	228.93	228.71	229.06	228.64	228.43	228.78	229.12	228.91	229.26	229.04	228.83	228.61	228.96	228.74	229.09	229.44	229.02	228.61	228.19	228.54	228.88	228.67	228.95	228.54	228.88	228.47	228.05	227.64	227.98	227.77	228.12	227.9	227.48	227.83	228.12	228.4	228.18	227.97	228.25	228.04	227.82	228.17	228.52	228.8	229.15	229.5
323	228.59	228.18	227.96	227.75	228.09	228.38	227.96	227.75	228.09	227.68	228.03	228.37	228.72	228.5	228.85	228.64	228.92	229.27	229.55	229.34	229.69	230.03	229.82	230.17	230.51	230.1	229.68	230.03	229.81	230.16	229.94	229.73	230.01	229.8	229.38	228.96	228.55	228.89	228.48	228.76	229.11	228.89	228.68	229.03	228.61	228.39	227.98	228.32	227.91
324	228.66	228.44	228.79	229.14	229.49	229.77	229.35	229.7	230.05	230.4	230.18	229.76	229.35	229.13	229.48	229.83	229.41	229.76	230.04	229.63	229.41	229.19	228.98	229.33	228.91	229.26	229.6	229.95	229.74	229.32	229.67	230.01	230.3	229.88	229.67	229.25	228.83	229.18	229.53	229.11	228.7	229.05	229.33	228.91	229.26	229.55	229.33	228.91	228.5
325	229.32	228.91	229.19	228.98	229.26	228.85	228.43	228.78	228.36	227.95	228.23	228.52	228.3	228.08	228.43	228.02	227.6	227.95	228.23	227.82	228.1	227.69	228.03	228.38	228.66	229.01	229.36	228.94	228.53	228.11	227.9	227.68	228.03	227.81	228.16	228.5	228.09	227.68	227.96	228.31	228.65	229	229.35	229.69	229.98	229.76	230.05	230.39	229.98
326	228.78	228.36	228.65	228.99	228.58	228.36	228.15	227.93	227.71	227.3	227.65	227.99	227.78	228.12	227.71	227.29	227.58	227.86	228.21	227.79	227.38	226.97	227.31	226.9	226.49	226.77	227.05	227.4	226.99	226.57	226.86	227.2	227.55	227.89	228.24	228.58	228.17	228.52	228.86	229.15	228.93	229.28	228.86	228.45	228.03	228.38	228.16	228.51	228.86
327	229.34	228.93	228.52	228.1	228.45	228.04	227.82	227.41	227.75	227.34	227.69	228.03	228.38	228.72	229	229.35	228.94	228.52	228.31	228.65	228.24	227.83	227.61	227.96	227.55	227.33	227.61	227.2	226.79	227.13	226.72	227.07	227.41	227.69	228.04	227.82	227.61	227.89	227.68	228.02	227.61	227.2	227.54	227.13	227.41	227.69	227.48	227.82	227.41
328	227.58	227.16	226.75	226.34	226.69	227.03	227.37	227.16	227.5	227.09	226.68	226.96	227.31	227.65	228	228.28	228.06	228.41	228.75	228.34	227.93	228.27	228.62	228.9	228.69	228.27	228.62	228.21	227.99	227.58	227.92	227.51	227.1	227.44	227.79	228.07	227.86	228.2	228.55	228.83	228.42	228.76	228.35	228.13	228.48	228.07	227.85	228.2	228.48
329	229.24	229.02	229.37	229.71	229.3	228.89	229.17	229.51	229.86	230.2	230.49	230.27	230.06	229.64	229.23	229.58	229.86	229.44	229.79	230.07	229.86	229.44	229.03	229.38	228.97	228.55	228.9	229.18	228.97	228.75	228.54	228.32	228.6	228.39	228.73	228.32	228.67	229.01	229.36	229.7	229.49	229.07	229.42	229.01	229.29	229.07	228.86	229.2	228.79
330	227.93	227.72	228.06	228.34	228.69	228.97	229.32	229.66	229.25	229.59	229.88	230.22	230.01	229.79	229.38	229.72	229.51	229.85	230.2	229.98	229.57	229.92	230.2	230.48	230.83	230.61	230.2	229.79	229.57	229.92	230.26	230.61	230.95	231.24	231.58	231.37	230.95	231.3	231.65	231.99	232.34	232.69	232.47	232.05	232.4	231.99	231.57	231.16	231.5
331	230.17	230.46	230.8	231.15	231.49	231.84	232.19	232.53	232.12	232.46	232.81	232.4	232.18	231.77	231.35	231.14	230.72	230.31	229.9	229.68	229.47	229.05	229.34	229.68	230.03	229.81	230.09	229.88	229.66	229.25	228.84	228.62	228.97	229.25	228.84	228.43	228.02	228.36	228.15	227.73	227.32	227.61	227.2	226.98	227.32	227.61	227.95	228.29	228.64
332	226.57	226.85	227.13	227.48	227.82	227.61	227.2	226.98	226.76	226.55	226.33	225.92	225.52	225.3	225.58	225.37	224.96	224.55	224.33	224.12	224.46	224.24	223.84	223.43	223.02	222.61	222.21	222.55	222.14	222.48	222.08	222.42	222.7	222.29	222.63	222.97	223.26	222.85	222.44	222.78	223.12	223.47	223.75	223.34	222.93	222.72	223.06	223.4	223.74
333	223.86	223.65	223.93	223.72	224	223.78	224.06	224.4	224.75	225.09	224.87	225.15	224.75	225.09	225.43	225.77	225.56	225.15	224.74	224.53	224.81	224.4	224.74	224.33	224.68	224.96	225.3	225.08	224.87	225.21	225	224.59	224.18	223.96	224.25	223.84	223.43	223.02	222.81	222.59	222.19	221.78	221.38	221.16	220.76	220.54	220.14	219.73	219.33
334	219.33	219.67	219.26	219.54	219.88	220.22	220.56	220.35	220.13	220.47	220.26	220.6	220.94	221.22	221.56	221.15	221.49	221.83	222.17	221.96	222.3	221.89	221.68	221.27	221.55	221.34	221.68	221.27	221.61	221.21	220.81	221.15	220.93	220.53	220.12	219.72	220	220.34	220.68	220.96	220.55	220.89	221.17	221.51	221.85	222.13	222.47	222.81	223.15
335	224.65	224.43	224.78	225.12	224.71	224.3	224.65	224.93	225.27	225.61	225.39	224.99	225.33	225.61	225.95	226.29	226.64	226.92	227.26	227.05	227.33	226.92	227.2	227.54	227.89	228.17	228.51	228.86	228.45	228.73	228.32	228.66	228.25	228.04	227.82	227.6	227.95	228.29	227.88	227.47	227.26	226.85	227.19	227.53	227.32	227.6	227.88	228.23	227.82
336	228.5	228.28	228.63	228.97	229.31	229.66	229.25	229.53	229.87	230.15	230.44	230.72	230.5	230.09	229.68	229.27	229.06	228.65	228.93	228.71	229.06	229.4	229.18	229.53	229.12	228.71	228.3	228.08	228.37	228.71	229.05	228.84	229.12	229.46	229.25	229.59	229.93	230.22	229.81	230.09	229.87	230.22	230.56	230.84	230.63	230.97	231.32	230.91	231.25
337	234.15	234.49	234.08	233.86	233.65	233.99	233.78	233.36	233.71	233.99	234.34	234.68	234.97	235.32	235.66	235.45	235.73	236.08	236.42	236.71	236.29	236.08	236.36	236.65	236.23	236.58	236.93	236.51	236.1	235.68	236.03	235.81	236.16	235.74	235.53	235.87	236.16	235.94	235.72	236.07	235.85	235.64	235.22	235.01	235.29	234.88	234.66	235.01	235.29
338	236.75	237.04	237.39	237.73	237.52	237.86	238.21	238.56	238.34	238.69	238.27	238.56	238.14	238.49	238.84	239.13	239.48	239.82	239.41	239.76	240.1	240.45	240.24	240.58	240.93	240.52	240.8	241.15	240.93	241.28	241.63	241.21	241	241.35	240.93	241.28	240.86	240.44	240.22	240.57	240.15	239.93	240.28	240.06	239.65	240	239.58	239.93	239.51
339	240.08	240.36	239.94	240.23	239.81	240.16	240.51	240.86	240.64	240.93	240.51	240.29	240.64	240.42	240.77	241.12	240.9	241.19	241.48	241.06	241.41	240.99	241.34	241.12	241.47	241.82	242.11	242.46	242.81	243.1	242.68	243.03	242.61	242.19	241.77	241.55	241.84	241.42	241.77	242.12	241.7	241.99	241.77	242.12	242.41	241.99	241.57	241.92	242.27
340	244.5	244.85	245.2	244.78	245.07	245.42	245	245.28	245.07	245.35	245.7	245.49	245.84	245.42	245.77	245.35	245.13	244.71	244.29	243.87	243.65	244	243.78	244.13	244.48	244.26	243.84	244.19	243.77	244.06	244.41	244.76	245.11	244.89	244.47	244.26	244.61	244.19	243.97	244.32	243.9	243.68	243.26	243.04	242.62	242.97	242.56	242.34	241.92
341	241.98	242.33	241.91	241.49	241.08	241.42	241.77	241.36	241.7	242.05	242.4	241.98	242.33	241.92	242.26	242.61	242.9	243.25	243.03	242.81	243.1	242.68	242.97	243.32	243.67	243.25	243.6	243.95	243.73	243.51	243.86	243.64	243.22	242.81	243.15	243.5	243.79	243.37	243.66	243.44	243.02	243.37	242.95	243.3	243.09	242.87	242.45	242.8	243.09
342	242.44	242.02	241.81	242.16	242.44	242.02	242.37	241.96	242.3	242.09	241.87	242.16	242.5	242.85	242.63	242.22	242.57	242.35	242.63	242.22	242.57	242.91	242.7	243.05	242.63	242.41	242.19	241.77	241.36	241.64	241.99	241.77	242.12	242.47	242.25	241.83	242.12	241.9	242.19	242.54	242.32	242.1	242.45	242.8	242.58	242.93	243.22	243	243.29
343	243.84	243.62	243.2	242.79	243.07	243.36	242.94	242.52	242.87	242.46	242.24	242.59	242.37	242.65	242.94	242.52	242.11	241.69	242.04	241.62	241.2	240.79	241.14	240.72	241.07	241.35	241.14	241.48	241.27	241.61	241.9	241.68	241.46	241.75	242.1	242.45	242.23	241.81	242.1	242.45	242.8	243.15	243.43	243.78	243.36	243.65	243.23	243.58	243.17
344	241.76	241.34	241.63	241.91	241.5	241.85	241.63	241.91	242.26	242.61	242.96	242.74	243.09	243.44	243.22	242.8	242.38	242.73	242.32	242.6	242.95	243.24	243.59	243.17	243.46	243.24	243.02	243.31	242.89	243.24	242.82	242.4	242.19	242.53	242.88	243.17	243.52	243.87	244.15	244.44	244.02	244.37	243.95	243.54	243.32	243.67	243.45	243.03	242.62
345	241.71	242.06	242.35	242.63	242.42	242.76	243.05	243.4	243.69	243.27	243.62	243.9	244.25	244.03	244.38	244.73	244.51	244.8	245.15	244.73	245.08	244.86	244.45	244.23	244.58	244.16	243.94	244.29	244.64	244.42	244	244.35	244.64	244.22	244	244.35	244.7	245.05	245.4	245.75	245.53	245.88	245.46	245.81	246.1	245.88	246.17	245.75	245.33
346	247.74	248.09	247.87	247.65	247.94	248.29	247.87	247.45	247.8	247.38	247.16	247.51	247.3	247.58	247.36	247.15	247.5	247.28	247.63	247.41	247.19	246.97	247.26	246.84	247.19	247.48	247.06	247.35	246.93	247.28	247.63	247.98	248.33	247.91	248.26	248.04	248.33	248.11	248.46	248.81	249.16	248.94	249.23	249.58	249.94	249.51	249.8	250.09	249.87
347	247.94	247.52	247.88	247.46	247.24	246.82	247.11	246.69	247.04	247.39	247.74	247.52	247.81	247.39	247.67	248.02	248.37	247.95	248.24	248.02	247.6	247.18	246.97	247.25	247.04	246.62	246.4	245.98	246.33	246.11	246.4	245.98	246.27	246.05	245.63	245.98	246.27	246.62	246.4	246.75	247.1	246.88	247.17	246.95	246.73	246.51	246.8	247.15	246.93
348	246.93	247.28	247.06	247.35	246.93	246.71	246.49	246.84	247.13	246.71	247	246.78	247.13	246.71	247.06	246.84	246.42	246.2	246.49	246.84	246.42	246	245.78	245.56	245.14	245.49	245.27	245.56	245.14	245.43	245.78	246.13	246.48	246.83	246.61	246.96	247.31	246.89	246.67	246.45	246.74	246.32	245.9	246.25	246.54	246.89	246.67	247.02	246.6
349	245.25	245.03	245.32	245.67	246.02	245.8	246.09	245.67	246.02	246.31	245.89	246.24	246.59	246.94	246.72	247.07	246.65	247	247.29	247.64	247.93	247.71	247.29	247.64	247.93	248.28	248.63	248.41	248.76	248.54	248.89	249.18	249.53	249.82	250.17	250.46	250.82	251.11	251.46	251.24	251.59	251.88	252.23	251.81	252.1	251.68	252.03	251.81	252.16
350	252.43	252.21	252.56	252.91	253.26	253.62	253.19	253.55	253.33	253.68	253.97	253.75	254.1	254.46	254.75	255.04	254.82	254.4	253.97	254.26	254.62	254.97	254.75	254.32	254.62	254.4	254.75	254.53	254.82	254.6	254.38	253.95	253.53	253.31	253.6	253.38	252.96	252.53	252.31	252.09	252.44	252.73	253.09	252.87	252.65	252.94	252.72	253.01	253.3
351	250.38	249.96	249.74	249.52	249.1	248.87	248.45	248.23	248.58	248.94	248.51	248.87	248.64	248.22	248	248.29	248.64	249	249.35	249.7	249.48	249.83	250.18	250.53	250.89	251.18	251.53	251.11	251.4	251.75	252.1	252.4	251.97	251.75	251.33	251.62	251.4	250.98	250.55	250.33	249.91	250.26	250.61	250.39	250.68	250.26	249.84	250.19	249.77
352	248.92	248.5	248.28	248.63	248.98	248.76	249.11	248.69	248.47	248.82	248.4	247.98	247.56	247.34	247.63	247.92	247.5	247.85	247.63	247.21	247.56	247.85	248.2	248.55	248.84	248.62	248.97	248.75	249.1	248.88	248.46	248.24	248.53	248.31	247.89	248.24	248.59	248.94	248.72	249.07	248.65	248.43	248.78	248.36	248.14	247.92	248.21	248.56	248.85
353	250.26	250.61	250.9	251.19	251.54	251.83	252.19	252.54	252.89	252.47	252.25	252.6	252.89	252.47	252.05	252.4	251.98	252.27	252.05	251.62	251.4	251.75	251.53	251.11	250.89	250.67	250.45	250.8	250.58	250.93	251.28	251.63	251.21	251.56	251.14	251.49	251.84	252.2	252.49	252.27	251.84	252.2	252.55	252.9	253.25	253.03	253.39	253.74	254.09
354	253.17	252.75	253.04	252.82	253.17	253.47	253.76	253.34	252.91	253.27	253.04	253.34	253.69	253.27	253.04	252.62	252.91	252.69	252.27	251.85	252.2	252.55	252.9	253.2	252.77	252.55	252.84	252.42	252	252.29	251.87	251.45	251.02	250.6	250.18	250.53	250.11	250.46	250.75	251.05	251.4	251.75	252.1	252.45	252.03	251.61	251.9	251.48	251.06
355	249.91	250.2	249.98	249.56	249.91	250.26	250.62	250.97	251.26	250.84	251.13	250.91	250.49	250.84	251.19	251.54	251.89	252.24	252.02	251.8	252.15	251.93	251.51	251.86	251.64	251.22	250.8	250.38	250.73	251.08	251.43	251.01	250.79	250.57	250.92	250.5	250.08	249.66	250.01	249.59	249.94	250.23	250.58	250.87	251.22	250.8	250.38	250.16	249.74
356	249.66	250.01	250.36	250.14	250.49	250.78	250.56	250.34	250.69	250.47	250.82	251.17	251.52	251.1	251.39	251.17	251.52	251.1	251.45	251.8	251.58	251.87	252.23	252	252.36	252.71	253.06	252.84	252.42	252.77	253.12	252.7	252.28	252.06	252.41	251.99	251.76	252.06	251.83	252.18	251.76	251.34	251.12	251.47	251.76	251.54	251.89	252.25	251.82
357	253.43	253.01	252.79	252.56	252.14	252.49	252.79	253.08	253.43	253.72	253.5	253.08	252.66	252.95	253.3	253.65	253.43	253.78	253.36	252.94	252.72	253.07	253.42	253.71	253.49	253.84	254.13	254.49	254.84	254.62	254.97	255.32	254.9	255.25	255.55	255.84	255.62	255.97	256.32	256.68	256.25	255.83	255.61	255.96	256.31	256.09	256.44	256.22	255.8
358	257.53	257.11	256.68	256.26	256.55	256.13	256.48	256.84	257.19	257.48	257.26	256.84	256.61	256.97	256.54	256.9	257.25	257.6	257.9	258.25	258.6	258.96	258.53	258.11	257.89	257.46	257.75	258.11	258.46	258.82	258.39	257.97	257.74	258.04	258.39	258.75	258.52	258.88	259.17	258.75	259.04	258.61	258.39	257.97	257.54	257.9	258.25	258.6	258.38
359	258.7	258.28	257.85	258.15	258.5	258.86	259.21	259.56	259.92	259.69	260.05	260.4	260.7	260.27	260.57	260.34	260.7	261.05	260.83	261.18	261.54	261.11	260.69	261.04	261.4	261.75	261.53	261.88	262.24	261.81	262.11	262.46	262.82	263.17	263.53	263.1	262.67	262.97	263.33	263.1	263.46	263.23	262.81	262.58	262.36	262.14	262.49	262.27	262.62
360	264.11	264.46	264.82	265.18	265.47	265.83	266.13	266.48	266.84	267.14	266.71	266.28	266.64	266.99	266.56	266.92	267.28	267.57	267.35	267.65	268	267.78	267.35	266.92	267.28	267.63	267.41	266.98	266.55	266.91	266.68	266.98	266.76	266.53	266.1	265.67	265.45	265.75	265.32	265.67	266.03	266.39	266.16	266.52	266.88	266.65	266.95	267.31	267.66
361	268.45	268.81	269.11	269.47	269.04	268.6	268.9	268.47	268.83	268.6	268.9	269.26	268.83	268.4	268.7	269.05	268.62	268.92	269.28	269.64	269.2	269.56	269.92	270.28	270.05	270.41	269.98	269.76	270.11	270.47	270.77	270.34	270.11	269.89	270.25	270.61	270.18	269.74	270.1	269.88	269.45	269.8	269.58	269.94	270.24	270.01	270.37	270.67	270.44
362	271.29	271.07	270.64	270.21	269.77	270.13	269.91	270.27	269.83	269.61	269.97	270.33	270.1	270.4	270.17	270.53	270.1	269.67	270.03	270.39	270.74	271.1	271.4	271.18	271.48	271.04	270.61	270.97	271.33	271.69	271.46	271.82	271.6	271.16	271.46	271.03	271.39	271.75	272.11	272.41	272.7	272.27	271.84	272.2	271.77	271.33	270.9	271.26	270.83
363	269.25	269.61	269.38	269.68	269.98	269.55	269.32	268.89	269.25	269.03	268.8	268.37	268.73	269.09	269.44	269.8	270.1	270.46	270.76	271.05	271.41	271.71	272.07	272.43	272.2	271.98	272.28	272.05	271.83	272.19	271.96	271.73	272.03	272.39	272.75	272.32	272.62	272.92	272.69	272.47	272.83	273.12	272.69	272.99	273.35	273.12	272.9	272.47	272.24
364	274.53	274.31	274.08	273.65	273.21	272.78	272.56	272.91	273.21	273.57	273.93	274.23	274.59	274.16	273.93	274.29	274.07	273.63	273.41	272.98	273.27	273.05	273.35	272.91	272.69	273.05	273.41	273.71	273.48	273.05	273.41	273.77	274.07	273.84	274.2	274.56	274.13	273.69	273.47	273.04	273.39	272.96	272.53	272.1	271.87	272.23	272.59	272.89	272.66
365	272.72	272.29	272.59	272.36	272.72	273.08	273.44	273.8	274.16	273.73	273.29	273.65	273.43	272.99	272.56	272.92	273.28	272.85	273.15	273.51	273.87	274.23	274.59	274.15	273.72	274.08	274.44	274.8	275.1	275.46	275.82	276.18	275.95	276.31	276.09	276.45	276.22	276.58	276.35	276.13	275.69	276.05	275.62	275.98	276.34	276.11	275.68	276.04	275.61
366	277.2	276.76	277.12	277.42	276.99	277.35	277.71	278.07	278.43	278.73	279.09	279.46	279.23	278.79	279.16	279.52	279.08	279.38	279.74	280.11	280.47	280.03	280.33	280.69	280.26	279.82	280.12	280.42	280.78	280.56	280.92	281.28	281.06	280.62	280.98	280.54	280.11	280.47	280.24	280.54	280.32	280.62	280.92	280.48	280.85	280.41	280.18	280.54	280.11
367	281.64	281.95	281.72	282.08	282.45	282.81	283.17	282.94	283.31	283.67	284.03	283.59	283.16	282.93	283.23	283	282.57	282.13	281.69	281.99	281.77	282.07	281.63	281.19	281.49	281.86	281.42	280.98	280.55	280.32	280.62	280.98	280.76	281.12	281.48	281.25	280.82	281.18	280.95	281.31	280.88	281.24	281.01	281.31	281.68	281.98	282.34	281.9	281.47
368	284.4	284.17	283.94	283.72	284.08	283.85	284.22	284.52	284.88	285.19	284.75	284.31	283.87	283.64	284	284.31	284.67	284.23	283.79	284.09	284.4	284.7	285.06	284.84	285.14	285.5	285.06	284.62	284.93	284.7	284.26	283.82	283.38	283.75	283.31	283.67	283.44	283.75	283.52	283.29	283.66	283.43	283.79	283.35	283.13	283.43	283.79	284.09	284.46
369	283.99	283.76	283.53	283.31	283.67	283.44	283.81	284.17	284.53	284.9	285.26	285.62	285.18	285.49	285.79	286.09	286.46	286.82	287.13	286.69	286.46	286.82	286.38	286.75	286.31	286.61	286.17	285.73	286.09	285.87	286.23	286.59	286.96	287.26	286.82	287.19	287.55	287.91	288.28	288.64	289.01	289.31	289.09	288.64	288.42	288.78	288.55	288.33	288.63
370	289.88	290.24	290.61	290.17	289.72	289.5	289.8	289.36	289.72	290.09	290.45	290.23	290	289.56	289.92	290.23	290.59	290.15	290.45	290.01	290.38	289.93	290.24	290.6	290.91	291.27	291.05	291.41	290.97	290.74	291.11	290.88	290.65	290.96	290.51	290.07	289.63	290	289.55	289.11	289.48	289.84	289.61	289.17	288.95	288.72	288.28	287.84	288.2
371	289.75	290.12	289.89	289.66	289.97	289.74	290.1	290.47	290.77	291.14	291.5	291.28	290.83	291.2	291.5	291.28	290.83	291.14	291.5	291.87	292.18	292.54	292.1	291.87	291.64	291.2	290.76	290.31	290.09	289.86	290.16	290.53	290.83	291.2	291.5	291.28	291.58	291.14	291.5	291.87	292.18	292.54	292.91	293.28	293.05	292.6	292.16	291.93	292.3
372	291.39	291.76	291.53	291.9	291.67	291.44	291.75	291.3	290.86	290.42	290.78	291.15	290.71	290.48	290.25	290.02	290.39	290.16	290.47	290.02	290.39	290.75	291.12	291.43	290.98	290.54	290.91	291.21	290.77	290.54	290.1	289.66	290.02	290.39	289.95	289.72	290.02	289.79	289.57	289.93	290.24	290.6	290.16	290.46	290.83	291.13	290.69	291.06	291.42
373	291.27	291.63	291.94	292.3	292.67	292.23	292.53	292.9	292.67	292.98	293.34	293.71	293.26	293.57	293.34	293.71	294.01	294.38	294.75	295.11	294.67	294.23	293.78	294.15	294.51	294.82	294.59	294.96	294.51	294.29	294.65	295.02	294.79	295.16	295.46	295.02	294.57	294.94	294.71	295.08	295.45	295.75	296.06	296.43	296.79	296.35	296.12	295.89	295.45
374	294.11	293.67	293.97	294.28	294.64	294.95	294.5	294.06	293.83	294.2	293.76	293.53	293.83	293.39	293.16	292.94	292.49	292.86	293.22	293.59	293.15	292.7	293.07	293.37	293.15	292.7	292.48	292.25	292.62	292.39	292.75	292.31	292.08	292.39	292.75	292.31	292.62	292.98	293.35	293.65	293.21	293.57	293.94	294.24	293.8	293.36	292.92	293.28	293.59
375	294.55	294.92	294.47	294.03	294.39	294.17	293.94	294.24	294.02	294.38	293.94	293.71	294.08	294.38	294.75	294.31	294.61	294.98	294.53	294.84	294.61	294.17	293.72	294.09	294.46	294.82	294.59	294.37	293.92	293.7	294	293.77	293.33	292.89	292.45	292.22	291.99	292.29	292.07	292.43	292.8	292.57	292.87	292.43	292.74	292.29	292.66	292.43	292.2
376	291.18	291.55	291.85	291.62	291.18	291.55	291.85	291.41	291.78	292.14	292.45	292.81	293.18	292.95	292.51	292.06	292.43	292.2	292.57	292.93	292.7	293.01	293.31	293.09	292.86	293.16	293.53	293.83	294.2	293.97	294.28	293.83	294.2	293.76	293.31	293.62	293.18	293.54	293.31	293.62	293.18	293.54	293.91	294.27	294.64	295	295.37	295.14	294.91
377	294.01	294.38	294.74	294.3	294.61	294.16	293.72	293.49	293.86	294.22	294.59	294.89	294.67	294.22	294	294.36	293.92	293.48	293.03	293.34	292.9	292.46	292.76	292.32	291.88	292.24	292.01	292.38	292.74	292.52	292.07	292.44	292.21	292.52	292.29	292.59	292.36	291.92	291.7	292.06	292.36	292.14	292.44	292.81	292.36	292.67	293.03	293.4	293.7
378	296.51	296.88	296.43	295.99	296.35	295.91	296.28	296.58	296.95	296.72	296.28	296.05	296.41	295.97	296.34	296.7	296.48	296.78	297.15	297.45	297.01	297.38	296.93	296.7	296.26	296.63	296.4	296.7	296.26	295.82	296.18	295.74	295.3	294.85	295.22	294.78	295.14	294.7	294.47	294.84	294.4	294.17	294.53	294.9	294.46	294.76	294.32	294.68	295.05
379	295.98	296.28	296.65	296.95	296.51	296.88	297.24	297.61	297.38	297.15	296.71	296.27	296.57	296.13	295.9	295.67	296.04	296.41	296.18	296.48	296.04	295.6	295.96	295.73	296.1	296.47	296.83	296.39	296.16	295.72	296.08	296.45	296.01	295.78	295.55	295.32	295.69	295.46	295.23	294.79	295.16	294.93	294.49	294.26	294.62	294.93	294.7	294.26	294.62
380	294.59	294.15	294.45	294.22	294.59	294.95	295.26	295.03	294.59	294.15	293.71	293.27	293.04	293.4	293.77	293.54	293.9	293.46	293.23	293.54	293.9	294.21	294.57	294.94	294.71	295.08	295.38	295.75	296.11	296.42	296.19	295.96	296.33	296.63	297	296.55	296.33	296.69	297.06	296.61	296.98	296.54	296.84	297.21	297.58	297.35	296.9	296.67	296.45
381	297.79	298.1	298.46	298.77	298.54	298.1	297.87	298.23	297.79	297.56	297.33	297.7	297.26	296.81	297.18	296.95	297.32	297.68	297.45	297.01	296.78	296.34	296.64	297.01	296.78	297.15	297.51	297.28	297.65	298.02	298.32	298.09	298.46	298.02	297.57	297.88	298.25	298.55	298.11	297.88	298.25	298.61	298.17	297.72	298.09	297.65	297.95	297.51	297.88
382	301.98	301.75	302.06	302.36	302.13	301.69	302.06	302.42	301.98	301.53	301.09	301.45	301.82	301.38	301.68	301.45	301.76	301.32	301.68	301.24	300.79	301.16	301.53	301.89	302.2	301.76	301.31	301.08	300.64	300.19	299.96	300.33	300.7	300.47	300.84	301.14	301.51	301.88	301.65	301.96	302.32	302.69	302.46	302.02	302.38	302.15	302.52	302.89	303.2
383	302.88	302.65	302.96	302.73	303.03	302.59	302.36	302.73	303.03	302.8	303.17	302.94	303.25	303.62	303.99	304.36	304.73	305.09	305.46	305.23	304.79	304.34	303.89	304.26	303.81	304.12	303.67	303.44	303.81	303.37	303.73	303.29	303.06	303.43	303.8	304.16	303.93	303.49	303.86	303.41	303.72	304.08	303.86	304.22	304.59	304.15	303.7	304.07	304.44
384	305.09	305.46	305.83	306.2	306.57	306.34	306.65	306.42	305.97	305.74	306.11	306.48	306.85	306.4	305.95	306.32	306.69	307.06	306.83	306.6	306.37	305.92	306.29	305.84	306.21	305.98	305.53	305.3	305.67	305.23	305.59	305.15	304.92	305.29	305.65	306.02	306.39	306.76	307.13	306.9	307.27	307.58	307.35	307.72	307.49	307.8	307.35	306.9	307.27
385	306.35	306.72	306.49	306.26	306.03	305.59	305.35	304.91	304.46	304.83	305.2	304.97	304.52	304.89	305.26	304.81	304.58	304.35	304.72	305.03	304.8	305.11	305.47	305.84	306.21	306.58	306.35	306.72	307.03	306.8	306.35	306.66	307.03	307.4	307.77	308.14	307.69	307.46	307.83	307.38	306.93	307.3	307.67	307.22	306.99	306.76	307.13	307.44	306.99
386	307.37	306.93	306.48	306.79	306.56	306.11	306.42	305.97	306.34	306.71	307.02	306.79	307.16	306.71	306.48	306.85	306.62	306.93	307.3	307.66	308.03	307.59	307.9	307.66	308.03	307.59	307.14	307.51	307.06	307.37	306.92	306.47	306.84	306.4	305.95	305.72	306.09	306.46	306.23	306.59	306.96	306.52	306.88	306.44	306.81	307.17	307.54	307.91	307.68
387	307.2	306.76	306.31	306.68	306.23	305.78	305.55	305.11	305.48	305.84	305.4	305.71	306.07	305.84	306.21	306.58	306.35	305.9	305.46	305.01	304.78	305.15	304.7	304.47	304.84	305.15	305.52	305.89	306.25	306.02	306.39	306.76	306.53	306.08	305.85	306.16	306.47	306.24	305.79	306.1	305.87	305.64	305.41	304.96	304.73	304.29	303.84	304.21	304.58
388	303.07	302.63	302.4	302.76	303.13	302.69	302.46	302.01	302.38	301.93	302.24	302.61	302.98	302.75	302.3	301.86	301.41	301.18	300.95	300.51	300.88	301.18	301.55	301.92	302.22	302.53	302.3	302.07	302.38	302.75	303.11	302.67	303.03	302.59	302.9	302.45	302.76	303.13	302.9	303.21	303.57	303.88	303.65	303.96	304.33	304.63	304.4	304.77	304.33
389	303.4	302.96	302.51	302.88	302.44	302.8	303.11	303.42	302.98	303.34	302.9	302.67	302.22	302.59	302.96	303.27	302.82	302.59	302.96	303.27	303.63	303.19	303.56	303.86	304.17	303.73	304.09	303.86	303.42	303.79	303.56	303.11	302.88	303.19	302.74	302.3	302.67	302.22	301.99	302.3	302.67	302.22	302.59	302.15	301.7	301.26	301.63	301.18	300.74
390	301.13	301.49	301.05	300.61	300.97	301.34	301.11	301.42	300.97	300.74	300.51	300.28	300.05	300.36	300.73	301.09	300.86	301.17	300.94	301.3	300.86	301.23	300.78	300.55	300.11	299.67	299.23	299.59	299.96	299.52	299.82	300.13	299.9	299.46	299.02	298.58	298.35	298.71	298.27	298.04	298.41	298.18	297.74	297.3	296.86	297.16	297.47	297.24	297.54
391	299.6	299.16	298.72	298.49	298.26	298.62	298.39	298.76	298.53	298.3	297.86	297.42	297.19	297.55	297.91	297.68	297.24	297.55	297.32	296.88	297.24	297.01	296.78	297.15	297.51	297.82	298.18	297.74	298.11	297.67	297.97	298.28	298.58	298.95	299.31	299.68	299.45	299.81	300.18	299.74	300.1	300.41	300.18	300.54	300.31	300.62	300.39	299.95	299.51
392	300.22	300.59	300.95	301.32	301.62	301.99	302.36	301.91	301.47	301.84	302.2	302.57	302.34	302.11	301.88	301.44	300.99	300.55	300.92	300.48	300.25	300.02	300.38	300.69	301.05	301.36	301.72	302.03	302.34	301.9	302.26	302.57	302.93	302.49	302.8	303.17	303.53	303.3	302.86	302.63	302.99	302.76	303.13	303.44	303.8	304.11	303.67	303.97	304.34
393	304.78	304.34	304.11	304.48	304.25	304.55	304.92	305.29	305.65	305.42	305.79	306.1	305.65	305.21	304.77	304.54	304.9	305.21	305.52	305.29	305.65	306.02	306.39	306.7	307	306.56	306.93	306.48	306.85	306.4	306.77	307.08	306.85	307.16	307.46	307.23	306.79	307.16	307.46	307.77	308.14	308.45	308.82	308.37	308.74	309.05	309.36	309.72	310.09
394	313.58	313.89	313.44	313	312.55	312.92	312.47	312.02	311.57	311.94	312.31	311.87	311.42	311.79	312.1	311.87	312.23	312	311.77	311.54	311.1	311.46	311.83	312.2	312.57	312.88	312.65	312.2	312.57	312.88	312.65	313.02	313.39	313.16	312.71	312.26	312.03	311.58	311.95	311.72	311.49	311.8	311.57	311.94	312.31	312.62	312.93	312.7	312.46
395	313.44	313.21	313.58	313.89	314.26	314.63	314.94	315.31	314.86	314.63	315	315.37	315.74	315.29	315.6	315.97	316.34	315.89	315.44	314.99	315.36	315.73	316.04	315.59	315.96	315.73	316.1	315.65	315.2	314.97	315.34	315.11	314.88	314.65	314.2	313.97	314.28	314.05	314.42	314.73	315.04	314.59	314.96	314.51	314.06	313.83	313.6	313.91	314.28
396	313.64	313.41	313.18	312.73	313.1	313.47	313.02	312.57	312.34	312.11	311.88	312.25	312.56	312.11	311.66	312.03	311.8	311.35	311.72	312.09	312.46	312.83	312.6	312.97	312.73	312.29	311.84	311.61	311.38	311.75	312.11	312.48	312.85	312.41	311.96	312.33	312.64	312.41	312.77	312.54	312.85	312.62	312.99	312.76	313.13	313.44	313.81	313.36	313.13
397	312.2	312.57	312.94	313.31	313.62	313.39	313.76	313.52	313.29	312.84	313.21	312.76	313.13	312.9	313.21	313.58	313.95	314.32	314.09	314.46	314.77	315.14	315.51	315.82	315.37	315.14	315.45	315	315.37	315.74	315.51	315.88	315.43	314.98	315.3	315.67	315.98	316.35	316.72	316.27	316.64	316.95	317.32	317.69	317.24	317.56	317.93	317.48	317.03
398	317.41	317.18	316.73	316.28	316.05	316.42	315.97	316.34	316.65	316.96	316.73	316.5	316.87	316.42	316.79	316.34	316.65	316.2	315.75	316.12	315.89	316.26	316.03	316.4	316.77	317.14	316.91	316.46	316.22	315.78	316.15	316.52	316.83	317.2	317.57	317.12	316.89	316.65	317.02	317.34	316.89	316.44	315.99	316.36	316.73	317.1	316.87	317.24	317.55
399	315.97	315.74	315.5	315.06	314.82	314.37	313.93	314.3	313.85	313.4	313.77	314.14	313.69	314.06	313.61	313.17	312.94	312.7	312.26	312.63	312.39	311.95	311.71	312.08	312.45	312.01	312.37	312.68	312.45	312.76	313.13	313.5	313.05	313.42	312.97	313.34	312.9	312.66	312.22	312.53	312.9	313.27	312.82	312.37	312.74	312.3	312.06	311.83	311.39
400	310.48	310.24	310.55	310.92	311.29	311.6	311.97	311.73	311.5	311.06	310.82	311.13	310.69	310.46	310.22	310.59	310.36	310.13	309.68	310.05	309.82	309.37	309.74	309.51	309.88	309.64	309.95	310.26	310.63	311	311.37	311.74	312.1	311.87	312.24	311.79	312.16	312.47	312.78	312.55	312.1	311.87	311.64	311.19	311.5	311.87	311.43	311.79	312.1
401	314.4	314.16	313.93	313.48	313.85	314.22	313.99	313.54	313.31	313.08	313.39	313.76	314.07	314.44	314.75	314.3	314.67	314.98	314.53	314.9	315.27	315.64	315.41	315.18	315.54	315.86	316.23	316.6	316.91	317.28	316.83	316.6	316.91	316.46	316.77	317.14	317.51	317.82	318.14	317.69	317.24	316.79	316.34	315.89	315.66	315.43	315.19	315.56	315.33
402	316.91	316.68	316.99	316.54	316.3	316.07	316.44	316.75	316.52	316.89	316.66	316.97	317.34	316.89	316.44	316.75	316.3	315.86	315.41	315.78	316.15	315.7	316.07	316.44	316.21	315.76	316.13	315.68	315.23	314.78	314.34	313.89	314.2	314.57	314.12	313.89	314.26	314.03	313.79	313.35	313.11	312.88	312.43	311.99	312.36	312.73	312.49	312.86	312.42
403	311.12	310.88	310.44	309.99	309.76	310.13	310.5	310.81	310.57	310.34	309.9	310.26	310.57	310.13	309.68	310.05	309.61	309.16	308.72	309.09	309.45	309.76	310.13	310.5	310.87	310.63	310.19	310.56	310.11	310.48	310.04	310.4	310.77	311.08	311.45	311.82	312.18	311.74	311.29	311.66	312.03	312.4	312.77	313.13	312.9	312.46	312.82	313.19	313.5
404	313.68	314.05	314.41	314.78	315.09	315.46	315.83	315.38	314.94	314.71	314.47	314.84	315.15	314.92	314.69	314.24	314.61	314.38	314.14	313.91	313.46	313.02	312.57	312.13	311.68	311.45	311.82	311.37	310.93	310.7	311.01	310.77	310.33	309.89	310.2	310.56	310.33	310.7	311.06	311.43	311.2	311.57	311.88	311.64	311.95	311.51	311.28	310.83	310.39
405	311.32	311.09	310.64	310.2	309.97	309.52	309.29	309.06	308.83	308.38	308.15	308.52	308.88	309.25	309.56	309.93	310.29	310.66	310.97	310.74	310.29	310.6	310.97	311.28	310.83	311.2	311.57	311.88	312.25	312.61	312.98	312.75	313.12	313.48	313.85	314.16	313.93	314.3	314.61	314.92	315.29	315.6	315.37	315.73	315.5	315.81	316.18	315.73	315.5
406	314.96	314.72	314.49	314.8	315.17	314.72	315.03	315.4	315.71	315.48	315.03	314.59	314.36	314.67	315.03	314.59	314.36	313.91	313.46	313.02	313.39	312.94	313.31	313.08	312.63	312.94	313.31	313.68	313.44	313.76	314.12	314.43	314.2	313.76	314.12	314.49	314.05	314.41	314.18	314.55	314.32	314.68	314.24	314.01	314.37	314.14	313.91	314.22	314.59
407	315.64	315.95	316.32	316.69	316.24	315.79	315.35	314.9	314.45	314.82	314.59	314.36	314.67	314.22	313.78	314.09	313.85	313.41	312.96	312.52	312.08	312.44	312.81	313.18	312.73	313.1	313.47	313.78	313.55	313.91	314.28	314.65	314.2	314.57	314.34	314.71	315.08	315.44	315	314.55	314.32	314.69	314.24	313.8	314.17	313.72	313.28	313.64	313.2
408	313.44	313.8	313.57	313.13	313.44	313.2	313.57	313.94	313.49	313.05	312.82	313.18	312.74	313.11	313.42	313.78	314.09	314.46	314.83	314.6	314.96	315.33	315.1	314.65	314.42	314.79	314.34	313.9	314.27	314.58	314.13	313.9	314.27	314.58	314.94	314.5	314.87	314.63	315	314.56	314.87	315.23	315	314.56	314.93	315.23	315.6	315.91	315.47
409	316.88	317.25	316.8	316.36	316.67	316.44	316.2	316.51	316.07	315.62	315.39	314.95	314.5	314.06	313.61	313.17	313.54	313.9	314.27	313.83	314.2	314.5	314.87	314.64	315.01	315.32	315.68	315.24	315.61	315.97	316.28	316.65	316.96	317.33	316.88	316.44	316.81	317.11	317.48	317.85	318.22	317.99	317.75	318.12	317.89	317.44	317.21	316.77	317.13
410	318.16	317.93	317.7	318.06	317.62	317.99	318.35	318.72	318.28	318.65	318.2	318.57	318.12	317.68	317.44	317	317.31	317.08	317.39	316.94	317.25	316.81	317.12	317.43	317.79	318.16	318.53	318.08	318.39	318.16	318.47	318.03	317.79	318.16	317.72	318.08	318.45	318.22	317.99	318.36	317.91	317.46	317.02	317.39	317.15	317.46	317.02	317.39	317.76
411	318.41	318.72	318.49	318.86	319.23	319	319.36	319.73	319.5	319.81	320.18	320.55	320.86	320.63	320.94	320.49	320.04	319.6	319.15	319.52	319.29	319.05	318.61	318.98	318.74	318.3	317.85	317.41	317.78	317.54	317.85	318.22	317.99	318.36	318.12	317.89	317.66	317.21	316.98	316.75	317.11	317.42	317.79	317.35	317.72	318.03	317.58	317.95	317.5
412	318.1	317.66	317.43	317.74	317.29	317.06	317.43	317.79	318.16	317.72	318.03	318.4	317.95	317.51	317.81	318.18	318.55	318.32	318.09	318.4	318.16	317.93	317.48	317.85	318.22	318.59	318.96	319.33	319.69	319.46	319.83	319.38	318.94	319.31	318.86	319.23	319	319.31	319.62	319.38	318.94	319.31	319.67	319.98	319.54	319.85	319.4	319.17	318.73
413	320.47	320.78	321.15	321.52	321.29	320.84	320.39	320.16	320.53	320.84	320.61	320.92	320.47	320.02	319.79	320.16	319.71	319.48	319.03	319.34	319.11	318.67	318.22	318.53	318.84	318.61	318.38	318.14	318.51	318.28	318.65	318.2	318.57	318.94	319.3	319.07	318.84	318.39	318.7	319.07	319.44	318.99	318.55	318.92	318.68	318.99	319.36	318.92	318.47
414	320	319.56	319.93	320.29	320.66	320.97	321.34	321.71	321.26	320.82	321.13	321.5	321.87	322.24	322.55	322.92	322.68	322.24	321.79	322.16	322.47	322.24	321.79	321.56	321.11	320.66	320.22	319.98	319.75	320.12	319.67	319.23	318.78	318.55	318.32	318.08	318.45	318.82	319.19	319.5	319.27	319.63	320	320.37	320.74	321.11	321.48	321.79	321.55
415	323.19	322.74	323.05	323.42	323.73	323.5	323.26	322.82	322.58	322.14	322.51	322.06	321.61	321.92	321.69	322	322.37	321.92	322.29	321.85	321.61	321.17	321.53	321.3	320.85	320.41	320.78	320.33	320.64	320.41	320.78	321.15	320.91	321.28	321.05	321.36	321.73	322.04	321.8	322.17	322.54	322.1	321.86	321.63	321.18	321.49	321.86	321.42	320.97
416	320.54	320.09	320.46	320.83	321.14	321.51	321.88	322.25	322.62	322.17	322.48	322.25	322.62	322.99	323.36	322.91	323.22	323.59	323.9	324.27	324.04	324.35	324.12	324.49	324.86	325.23	324.99	324.54	324.1	324.47	324.84	324.6	324.15	323.71	324.02	324.39	324.76	324.31	324.68	324.45	324	323.76	324.08	324.45	324.21	324.58	324.89	324.66	324.42
417	325.69	325.24	324.8	324.35	324.72	325.03	325.34	325.71	326.08	326.45	326.82	326.59	326.96	327.33	326.88	326.65	326.41	326.72	326.28	325.83	326.2	326.57	326.88	327.19	327.51	327.06	327.43	327.19	327.51	327.27	327.58	327.95	327.51	327.06	326.82	326.59	326.9	326.45	326.76	327.08	327.45	327.21	326.76	326.32	326.08	325.63	325.19	324.95	325.32
418	325.98	325.75	326.12	326.49	326.8	326.57	326.88	326.43	325.98	326.35	325.91	325.67	326.04	326.41	326.18	326.55	326.1	326.47	326.23	325.79	325.34	325.71	325.26	325.03	325.4	325.77	326.14	326.51	326.82	327.13	326.9	327.27	327.64	327.95	327.5	327.87	328.24	328.61	328.98	329.36	329.73	330.1	330.41	330.78	331.15	331.47	331.02	330.78	331.1
419	330.76	330.31	329.86	329.41	329.78	330.16	329.92	329.47	329.84	329.39	329.16	328.71	329.08	329.45	329	328.55	328.92	329.29	329.61	329.37	329.74	329.51	329.27	329.04	329.35	329.72	329.27	328.82	329.19	328.96	329.27	329.59	329.9	329.45	329.76	329.31	329.68	329.23	328.79	328.34	327.89	327.44	326.99	326.54	326.31	325.86	326.23	326.54	326.91
420	329.06	329.43	329.74	329.51	329.88	329.64	329.41	328.96	329.33	328.88	328.43	327.98	328.35	328.72	328.27	328.64	328.2	327.96	328.33	328.64	328.2	327.96	328.33	328.7	329.07	329.39	329.76	330.13	330.44	329.99	329.54	329.09	328.64	329.01	329.38	328.94	329.25	329.56	329.93	330.3	329.85	329.4	329.77	330.09	330.46	330.01	330.32	330.69	330.24
421	332.11	332.48	332.03	331.8	332.17	332.54	332.31	332.68	333.05	332.82	332.37	332.13	332.5	332.88	333.25	333.01	333.33	333.7	334.07	334.44	334.81	334.58	334.89	335.26	335.63	335.95	336.32	335.87	335.42	334.97	335.34	334.89	334.65	334.2	333.75	334.07	333.83	334.2	333.75	334.12	334.49	334.87	335.24	335.55	335.87	335.63	335.94	335.49	335.87
422	336.59	336.9	336.45	336.22	336.59	336.96	337.27	337.65	338.02	337.78	338.16	338.53	338.3	338.67	338.22	338.59	338.96	338.51	338.88	339.25	339.63	339.39	339.16	339.47	339.85	339.61	339.98	340.36	340.73	341.1	341.42	341.79	342.17	342.54	342.86	342.62	343	342.54	342.09	341.63	341.95	342.32	342.09	341.85	342.23	341.77	341.32	340.86	341.24
423	340.86	341.23	340.78	340.54	340.86	340.4	339.95	339.5	339.87	339.42	338.97	339.34	339.1	339.48	339.85	340.16	339.93	339.48	339.24	339.62	339.93	340.3	340.62	340.99	340.76	340.3	340.07	339.83	340.15	340.52	340.89	340.44	339.99	339.75	339.3	339.67	339.44	339.81	340.13	339.67	339.22	338.77	338.32	338.08	337.85	337.61	337.99	338.36	337.91
424	338.67	339.05	338.59	338.91	338.46	338.83	338.59	338.36	337.91	338.28	338.65	339.02	339.4	339.16	338.71	338.47	338.79	339.16	339.48	339.79	339.34	339.71	340.08	340.46	340.83	340.59	340.97	340.73	341.11	341.48	341.24	341.62	341.93	342.31	341.85	341.4	341.16	341.54	341.91	341.68	341.99	341.76	341.52	341.89	342.27	342.64	342.19	342.5	342.88
425	342.94	343.31	343.68	344.06	343.82	344.2	343.96	344.33	344.71	345.08	345.46	345.78	345.54	345.91	346.23	346.61	346.92	346.69	346.23	345.78	346.15	346.52	346.9	346.44	346.76	346.3	346.68	346.22	345.77	346.14	346.46	346.83	346.6	346.36	346.13	345.67	345.44	345.75	345.52	345.06	344.61	344.37	344.14	344.51	344.83	344.59	344.14	344.51	344.88
426	345	344.76	344.31	343.85	343.4	342.95	342.49	342.04	342.35	342.73	343.1	342.87	343.18	343.56	343.32	343.69	344.07	344.44	343.99	344.3	344.68	344.99	344.76	344.3	344.62	344.16	344.54	344.08	343.63	343.95	343.49	343.26	343.02	343.39	343.71	344.08	344.4	344.77	344.54	344.91	344.46	344.22	344.6	344.97	345.29	345.6	345.98	346.35	346.12
427	346.06	346.38	346.69	347.07	347.44	347.82	347.58	347.96	348.33	348.1	348.47	348.79	348.55	348.93	348.69	349.07	349.44	349.82	349.58	349.96	349.72	349.49	349.25	349.57	349.33	349.65	349.41	349.79	350.17	350.54	350.31	350.62	350.17	349.93	349.69	349.24	349.61	349.15	349.47	349.24	349.61	349.38	349.75	349.29	349.06	349.43	348.98	348.74	349.11
428	352.01	352.39	352.77	352.53	352.91	353.28	353.66	353.2	353.52	353.9	353.44	353.2	353.58	353.9	354.22	353.98	353.52	353.9	353.66	353.98	354.36	354.68	355	354.54	354.08	354.45	353.99	353.53	353.91	353.67	354.05	354.37	353.91	354.29	353.83	353.37	353.69	353.45	353.21	353.59	353.97	354.35	353.89	354.26	354.64	354.4	354.17	354.49	354.87
429	355.15	354.69	354.23	354.6	354.92	355.3	354.84	355.22	354.98	354.74	354.28	353.82	354.2	353.74	354.12	353.66	353.42	353.8	353.56	353.1	353.48	353.86	353.4	353.16	353.54	353.86	353.62	354	353.76	354.08	353.62	354	354.38	353.92	353.68	354.06	353.82	354.14	354.52	354.06	353.82	354.14	353.68	354.06	354.38	354.69	354.24	354	354.32
430	354.66	354.98	354.52	354.28	354.04	354.42	353.96	353.5	353.88	353.42	352.96	352.72	352.48	352.8	352.56	352.88	352.43	352.8	352.56	352.94	353.26	353.64	354.02	353.78	354.1	354.48	354.02	353.56	353.32	353.7	353.24	352.78	352.54	352.92	353.24	353.56	353.93	354.31	354.69	354.45	354.83	354.59	354.97	355.29	355.67	355.21	354.75	354.51	354.83
431	353.6	353.14	353.46	353.84	354.21	353.75	354.13	353.67	354.05	354.43	353.97	353.73	354.05	353.81	353.57	353.11	352.66	352.42	352.74	352.28	352.6	352.97	353.35	353.11	353.43	352.97	352.74	352.5	352.04	352.42	352.79	353.17	352.71	353.03	353.41	353.73	353.27	353.65	354.02	354.4	354.78	355.1	354.86	354.4	353.94	353.48	353.02	352.79	352.33
432	352.66	353.04	353.42	353.18	353.56	353.32	353.7	354.07	354.39	354.77	354.31	353.85	354.23	354.55	354.93	354.47	354.01	354.39	353.93	353.47	353.79	353.55	353.09	352.85	352.62	352.16	352.48	352.85	353.23	352.99	353.37	353.75	353.51	353.89	353.43	353.19	353.57	353.94	353.48	353.86	354.18	353.94	354.32	354.7	355.08	354.84	355.21	355.59	355.13
433	356.25	356.01	356.33	355.87	356.25	356.01	356.33	355.87	356.25	356.63	357.01	357.38	357.76	358.08	358.46	358.84	359.22	359.54	359.3	358.84	359.22	359.6	359.98	360.36	360.12	360.5	360.26	360.64	361.02	361.4	360.93	361.31	361.64	362.02	362.4	362.78	363.16	363.54	363.86	364.24	364.62	364.38	364.14	363.9	364.28	364.61	364.14	364.46	364.22
434	364.62	364.94	365.32	365.08	365.41	364.94	364.48	364.86	365.24	365.62	366	366.38	366.7	367.08	367.47	367.23	366.76	367.08	367.47	367	367.38	367.76	368.14	367.91	367.67	368.05	367.81	367.57	367.1	366.64	367.02	366.78	366.54	366.86	367.25	366.78	366.54	366.3	366.68	367.06	367.44	367.83	367.59	367.97	368.35	367.88	367.42	366.95	366.49
435	364.18	364.56	364.88	365.26	365.02	365.34	364.88	365.26	364.8	365.18	365.56	365.09	365.42	365.8	365.56	365.09	364.85	365.23	364.77	364.31	363.84	363.38	363.76	364.14	364.52	364.9	364.66	364.42	364.8	365.18	364.72	365.1	364.63	364.17	364.55	364.31	364.69	365.07	365.39	364.93	364.69	365.01	364.55	364.87	365.25	365.63	365.96	365.72	365.25
436	365.93	365.69	366.07	365.61	365.99	365.52	365.9	366.23	366.55	366.31	366.07	366.45	366.77	366.54	366.92	367.3	367.68	367.21	367.54	367.92	368.3	368.06	368.44	368.76	369.15	368.91	369.29	369.67	369.43	368.96	368.5	368.88	369.2	369.58	369.34	369.67	370.05	370.43	370.81	371.14	371.52	371.05	371.44	371.82	371.58	371.96	371.72	372.1	372.43
437	374.19	374.51	374.04	374.43	374.81	375.14	374.9	375.22	374.98	375.37	375.12	375.45	374.98	375.37	375.75	376.13	375.66	375.99	375.75	376.13	375.66	375.42	375.18	375.51	375.04	375.37	375.75	376.13	376.46	376.22	375.75	375.28	375.04	374.8	375.12	374.88	375.27	375.03	375.41	375.79	376.12	376.51	376.04	376.42	376.8	377.19	376.95	376.48	376.01
438	376.69	376.45	376.83	377.16	376.92	377.24	376.77	377.16	376.92	377.24	377.63	378.01	378.4	378.16	377.69	378.07	378.45	378.84	379.22	379.55	379.94	380.32	380.08	379.61	379.94	380.32	379.85	380.23	379.76	380.09	379.85	379.38	378.91	378.44	378.2	377.73	377.26	377.64	378.02	378.41	378.17	378.49	378.88	378.64	379.02	379.41	379.73	379.26	379.65
439	380.33	380.66	380.42	379.95	380.33	380.71	381.1	381.48	381.87	382.25	382.01	381.54	381.07	380.83	381.21	381.6	381.98	381.51	381.84	381.6	381.98	382.31	382.07	381.83	382.16	381.92	382.3	382.63	382.39	382.72	383.1	383.49	383.25	383.58	383.33	383.09	383.48	383.01	382.53	382.92	383.3	383.69	384.08	384.46	384.22	384.61	384.99	385.38	384.91
440	383.19	383.57	383.96	384.35	384.1	384.43	384.19	384.58	384.1	383.86	383.39	382.92	383.3	383.06	383.39	382.92	382.68	382.44	381.96	381.49	381.25	381.01	381.34	381.1	381.42	381.81	382.19	382.58	382.91	383.29	383.62	384.01	384.34	383.86	383.62	383.15	382.68	383.06	383.45	383.83	383.36	382.89	383.27	383.03	383.42	382.95	382.47	382	381.53
441	383.24	383.63	383.16	382.92	382.44	382.77	382.53	382.92	383.3	383.69	384.07	383.6	383.36	383.69	384.07	384.46	384.22	383.74	384.13	383.89	384.22	384.6	384.13	383.66	383.42	383.8	384.13	383.66	383.42	383.74	384.13	383.89	383.65	383.18	383.56	383.95	384.33	384.72	384.48	384.86	384.62	384.95	385.34	384.86	384.39	384.77	384.53	384.92	384.45
442	385.7	386.09	386.42	386.8	387.19	386.72	386.47	386.23	386.62	386.14	385.9	385.66	385.99	386.38	385.9	386.23	385.99	386.32	386.71	386.23	386.56	386.95	387.33	387.72	387.25	387.63	387.16	386.69	387.07	386.83	387.22	387.6	387.93	387.46	386.98	386.51	386.84	386.6	386.36	385.88	386.27	386.6	386.12	386.51	386.04	386.37	385.89	385.42	384.95
443	386.61	386.99	387.38	387.77	387.52	387.28	386.81	386.34	385.86	386.25	386.64	386.16	385.92	386.31	385.83	385.36	385.12	385.45	384.98	385.36	385.12	384.65	385.03	384.56	384.95	385.27	385.66	386.05	385.8	386.13	386.52	386.05	385.57	385.96	386.34	385.87	386.26	386.59	386.91	387.3	387.06	386.59	386.97	387.36	386.88	386.41	386.17	386.5	386.03
444	384.6	384.36	384.69	385.07	385.46	384.98	384.51	384.9	384.43	384.19	383.94	384.27	384.66	384.42	383.94	384.33	384.66	384.19	383.71	384.1	384.48	384.01	383.77	384.1	384.43	384.19	383.71	383.24	383	382.76	382.29	382.05	381.58	381.96	381.49	381.02	381.41	381.17	380.93	380.46	380.22	379.97	379.5	379.26	379.02	378.55	378.31	377.84	377.38
445	375.11	374.87	374.63	374.16	373.92	374.25	374.63	374.16	373.69	374.02	373.55	373.88	373.41	373.17	372.71	373.09	372.85	373.17	372.71	372.47	372.22	371.76	371.52	371.05	370.59	370.35	370.11	370.49	370.25	370.57	370.33	370.09	369.63	369.16	368.92	368.68	369	368.54	368.08	368.4	368.16	367.92	367.46	367.21	367.54	367.92	368.3	367.84	367.59
446	367.37	367.7	367.23	367.61	367.99	368.37	368.75	369.13	368.67	368.43	368.19	367.73	368.11	368.49	368.87	369.25	369.01	369.39	368.92	368.68	368.44	368.82	369.2	369.53	369.28	368.82	368.36	368.74	368.5	368.82	369.2	368.96	368.5	368.88	369.26	369.58	369.96	370.34	370.72	371.11	370.86	371.25	371.63	371.39	370.92	370.46	370.78	371.16	371.54
447	370.64	370.4	370.73	370.48	370.87	370.62	370.95	370.71	371.09	370.62	370.95	371.33	371.09	370.62	370.16	370.54	370.92	371.3	371.68	372.07	372.39	371.93	372.31	372.63	373.01	372.55	372.31	372.07	372.39	372.77	373.15	372.91	372.67	373	373.38	372.91	372.45	372.21	371.74	372.12	372.5	372.88	373.27	373.02	373.41	373.16	373.55	373.93	373.46
448	374.93	374.47	374	373.54	373.92	374.3	373.83	373.59	373.92	373.68	374.06	373.59	373.35	372.89	373.21	373.59	373.35	373.68	373.43	373.19	372.95	372.49	372.87	372.4	372.73	373.11	372.87	373.25	373.01	372.76	373.09	372.85	372.38	371.92	372.3	372.62	373.01	373.39	373.15	372.68	372.44	372.76	372.52	372.9	372.44	372.2	371.73	372.06	371.59
449	374.31	373.84	373.38	373.7	373.24	372.77	373.16	372.69	373.02	373.34	373.1	373.48	373.86	373.62	373.16	373.54	373.07	373.4	372.93	373.31	372.85	372.61	372.93	372.47	372.23	371.98	371.52	371.06	370.81	371.19	371.58	371.33	371.66	372.04	372.42	372.8	373.13	372.89	373.21	373.59	373.92	373.68	374	373.76	374.14	374.52	374.06	373.59	373.13
450	371.2	371.58	371.97	372.35	372.67	373.05	372.59	372.12	372.45	372.77	372.53	372.91	373.3	373.68	374	374.38	374.14	374.47	374	374.38	374.77	374.52	374.91	375.29	375.67	375.43	375.75	376.14	375.67	375.2	374.74	374.5	374.88	375.26	375.02	375.34	375.73	375.26	374.79	374.55	374.93	375.32	374.85	375.23	374.99	375.32	375.7	375.23	375.61
451	375.21	374.75	374.28	374.61	374.37	374.12	374.51	374.26	374.64	374.18	373.71	373.25	373.63	373.17	372.7	372.46	372.84	373.22	373.55	373.3	373.63	373.17	372.92	373.25	373.63	373.39	373.15	373.53	373.85	373.61	373.99	373.53	373.06	372.6	372.35	372.11	372.44	372.2	372.58	372.9	372.66	372.42	372.8	372.33	371.87	372.25	372.01	371.54	371.08
452	371.26	371.59	371.97	372.35	371.88	371.42	371.8	372.18	371.72	371.48	371.8	372.13	371.88	371.42	370.96	370.71	370.25	369.79	370.11	370.49	370.87	371.25	370.79	370.33	369.86	369.62	369.16	368.92	368.46	368.78	368.32	368.64	369.02	369.4	369.16	368.92	369.3	369.62	369.16	369.54	369.86	370.24	370	370.38	370.76	371.09	371.47	371	370.76
453	369.48	369.8	370.18	370.56	370.94	371.32	370.86	370.4	370.16	369.91	369.67	370	369.53	369.91	370.29	369.83	370.21	369.97	369.51	369.27	368.8	369.18	368.94	369.27	368.8	368.56	368.32	367.86	368.18	368.56	368.32	368.7	369.08	368.62	368.38	368.7	368.24	368.62	368.16	367.69	368.07	368.45	368.83	368.59	368.91	368.45	367.99	367.53	367.07
454	366.69	367.07	367.39	367.77	368.15	368.47	368.01	368.39	368.77	369.09	368.63	368.17	368.55	368.87	369.19	368.73	369.11	369.49	369.25	369.63	369.17	368.71	368.46	368.22	367.76	368.09	368.46	368.22	368.6	368.14	368.52	368.06	367.6	367.14	366.9	366.66	366.98	367.36	367.74	367.28	367.03	366.57	366.95	366.49	366.03	365.57	365.33	365.66	365.2
455	363.07	362.62	362.16	362.54	362.91	362.45	362.21	362.59	362.13	361.68	361.44	361.76	361.3	360.84	360.39	359.93	359.69	360.01	359.55	359.88	360.25	360.63	361	361.38	361.7	362.08	361.84	361.38	360.92	361.24	360.79	361.16	361.54	361.86	362.24	361.78	361.32	360.87	360.41	359.95	359.71	360.09	360.41	359.95	359.71	359.48	359.02	358.56	358.94
456	358.62	358.17	358.49	358.03	358.35	358.73	359.1	358.65	358.19	357.74	358.11	357.87	358.25	358.01	358.33	358.7	358.25	358.01	357.77	357.31	357.63	358.01	357.77	358.14	358.52	358.84	359.21	359.59	359.35	358.89	359.27	359.03	358.79	359.16	359.48	359.86	360.23	359.78	360.1	360.47	360.79	361.17	361.54	361.3	361.06	360.82	360.37	359.91	360.23
457	360.74	361.12	360.88	360.42	359.97	360.34	360.66	360.42	359.97	359.51	359.83	360.21	360.58	360.34	360.72	360.48	360.85	361.23	360.77	360.53	360.29	359.84	360.16	360.48	360.02	360.4	360.72	360.26	360.64	360.18	359.73	360.1	359.65	359.41	359.73	360.1	360.48	360.02	359.57	359.94	360.32	359.87	360.18	359.94	359.71	359.25	359.63	360	360.32
458	362.44	361.98	361.53	361.9	361.66	361.21	361.58	361.34	361.66	362.04	361.58	361.13	360.67	360.43	360.19	360.51	360.89	361.21	360.75	360.51	360.83	361.21	361.58	361.13	360.89	360.65	360.97	360.51	360.83	361.15	360.7	361.07	360.62	360.99	360.75	361.07	360.62	360.99	360.75	360.3	360.67	361.05	360.81	360.35	359.9	359.66	359.2	358.75	359.12
459	358.7	359.07	359.44	358.99	359.31	358.86	359.23	358.99	359.31	358.86	358.62	358.38	358.75	358.3	357.85	357.39	357.77	357.31	357.63	357.39	357.71	357.26	357.63	358.01	358.38	358.7	358.24	358.62	358.17	357.71	358.03	357.79	358.17	357.93	358.3	358.62	358.99	359.31	359.68	360	360.32	360.64	361.01	360.77	361.09	360.64	361.01	360.56	360.93
460	360.93	360.7	360.46	360.77	360.54	360.08	359.63	360	359.55	359.31	359.07	358.83	358.38	358.75	358.3	357.85	357.39	356.94	357.32	357.08	356.84	357.16	356.92	356.68	356.23	355.99	355.54	355.91	355.46	355.01	354.55	354.1	353.87	353.63	353.39	353.7	353.25	352.8	352.35	352.73	353.1	352.65	352.41	352.17	352.49	352.04	352.35	352.67	352.43
461	350.69	351.06	350.82	350.37	350.75	350.51	350.06	349.82	349.37	349.13	349.45	349	348.55	348.92	349.24	349.61	349.98	350.35	349.9	349.67	349.22	348.98	348.53	348.08	347.64	347.4	347.16	346.71	346.27	345.82	345.58	345.95	345.72	346.03	345.58	345.14	345.51	345.06	344.62	344.17	343.93	343.7	344.01	343.77	343.33	343.64	344.01	343.56	343.88
462	344.39	344.76	344.52	344.07	343.63	343.19	342.74	342.5	342.06	341.62	341.98	341.75	342.11	342.48	342.8	343.16	342.72	343.03	343.4	343.77	343.53	343.09	343.4	342.96	343.33	343.09	342.65	342.2	342.57	342.88	342.44	342.2	341.96	342.33	342.09	342.41	341.96	342.33	341.89	341.65	341.96	342.33	342.7	342.26	341.81	341.58	341.13	340.69	341.06
463	338.13	337.9	337.66	337.22	336.78	337.09	336.85	337.22	336.78	336.34	335.9	336.21	336.58	336.34	336.65	337.02	337.33	337.64	337.2	337.56	337.12	336.68	336.24	335.8	336.17	335.93	336.24	336.01	335.77	335.33	335.7	336.06	335.62	335.18	334.94	335.26	335.62	335.38	334.94	335.31	335.68	335.24	334.8	334.56	334.32	334.63	334.4	334.71	335.07
464	332.72	333.03	332.59	332.95	332.72	332.28	331.84	331.4	331.77	331.33	330.89	330.46	330.82	330.38	330.15	329.91	330.27	330.64	331	331.37	331.68	332.04	332.4	332.77	333.08	332.84	333.21	332.97	333.33	333.7	333.26	332.82	332.38	332.69	333.06	332.82	333.19	333.55	333.92	334.23	334.59	334.9	334.46	334.83	334.39	333.95	334.32	334.63	334.19
465	334.65	334.41	334.17	333.73	333.5	333.06	332.62	332.99	333.35	333.71	334.08	334.39	334.15	333.92	334.23	333.99	333.75	333.31	332.88	332.44	332.75	332.31	332.07	331.84	331.4	331.16	331.47	331.24	331.6	331.16	330.73	331.04	331.4	331.76	331.53	331.29	330.85	330.62	330.18	330.54	330.31	329.87	329.43	329.2	328.96	329.27	328.83	328.6	328.36
466	327.47	327.04	326.8	326.56	326.32	326.09	326.4	326.76	327.12	327.48	327.85	327.41	327.72	328.03	328.39	328.76	328.32	328.63	328.2	328.56	328.87	329.18	328.74	328.31	328.67	328.98	329.34	329.71	330.02	330.32	330.09	330.45	330.02	330.38	330.74	330.31	330.07	330.38	330.69	330.25	330.62	330.18	330.54	330.11	329.67	330.03	330.34	330.71	331.07
467	331.18	331.54	331.11	331.47	331.03	330.6	330.91	331.27	330.83	330.6	330.91	331.27	331.63	331.4	330.96	330.52	330.09	329.65	330.02	329.78	329.54	329.11	328.87	328.44	328	327.57	327.13	326.9	326.66	326.23	326.59	326.95	326.52	326.88	326.64	326.41	325.97	326.33	325.9	326.21	326.57	326.14	326.44	326.81	327.11	327.48	327.84	328.2	328.51
468	327.62	327.99	327.55	327.91	328.22	328.58	328.95	328.71	328.47	328.04	327.61	327.17	326.94	326.5	326.27	326.03	326.39	326.7	326.46	326.03	325.6	325.96	326.32	325.89	325.45	325.82	326.12	326.48	326.85	326.41	325.98	325.74	326.05	325.82	325.38	324.95	325.26	325.56	325.93	326.29	326.05	326.36	326.67	327.03	326.6	326.96	326.72	326.48	326.85
469	327.44	327.21	326.77	326.54	326.3	326.61	326.97	326.73	326.3	326.61	326.92	327.28	327.64	328	327.57	327.88	328.24	327.81	328.17	327.93	327.5	327.06	326.83	326.59	326.16	325.73	325.29	325.06	324.63	324.19	324.5	324.86	325.17	324.74	324.5	324.81	324.38	323.94	323.51	323.87	324.23	323.8	323.37	323.68	324.04	323.8	323.37	322.94	322.7
470	322.65	322.22	321.79	322.1	321.67	321.97	321.74	321.5	321.26	320.84	320.6	320.91	320.48	320.05	319.81	319.58	319.34	319.7	319.46	319.82	320.13	319.7	320.06	319.63	319.2	319.56	319.92	320.28	320.64	320.94	320.51	320.87	321.18	320.94	320.71	320.28	319.85	320.21	320.51	320.82	321.18	321.54	321.11	320.87	320.44	320.8	321.11	320.68	320.25
471	318.97	319.28	319.64	320	319.57	319.93	320.23	320.59	320.16	319.93	320.23	320.59	320.95	320.52	320.83	321.19	320.95	320.52	320.09	319.66	319.43	319.19	318.96	319.32	319.08	318.65	318.96	319.32	319.67	319.25	319.55	319.91	319.48	319.79	319.55	319.32	319.62	319.19	318.76	318.34	317.91	317.48	317.84	318.2	318.5	318.07	317.84	317.6	317.91
472	318.01	318.37	318.68	319.04	319.34	318.91	318.48	318.06	318.36	317.93	318.29	317.86	317.63	317.2	316.78	316.35	316.11	315.88	315.45	315.81	316.11	316.47	316.83	316.59	316.17	315.74	315.51	315.27	314.85	315.15	315.51	315.81	316.17	315.93	316.29	315.86	316.22	315.79	315.56	315.32	315.68	315.45	315.02	315.38	315.68	316.04	316.4	315.97	316.27
473	314.43	314.79	314.55	314.86	315.22	314.98	314.55	314.91	314.49	314.06	313.64	313.4	313.17	313.52	313.88	314.18	314.54	314.3	313.88	313.64	313.22	312.8	313.15	313.45	313.81	314.17	313.93	313.51	313.08	312.85	312.61	312.19	311.77	311.34	311.7	311.46	311.04	311.34	311.11	310.69	310.45	310.03	309.61	309.37	309.67	309.25	308.83	309.13	308.9
474	308.55	308.9	309.26	309.61	309.97	309.54	309.31	309.08	308.84	309.2	309.5	309.85	310.21	309.97	310.28	310.63	310.93	310.51	310.87	311.22	311.58	311.88	311.46	311.03	310.61	310.96	310.54	310.12	310.47	310.05	310.35	310.71	311.01	311.37	311.72	312.08	312.43	312.2	311.96	311.54	311.12	311.42	311	310.76	311.12	311.47	311.05	310.81	310.58
475	308.76	308.33	308.1	307.87	308.22	308.57	308.15	308.51	308.81	308.39	308.15	307.73	307.31	307.66	307.97	308.32	308.67	308.44	308.02	307.6	307.18	307.48	307.24	307.54	307.9	308.25	308.02	307.6	307.95	308.3	308.66	308.42	308	308.36	308.12	308.42	308	307.77	308.12	307.7	307.47	307.23	307.59	307.17	306.75	306.33	306.68	307.03	307.39
476	306.66	307.02	307.37	306.95	306.72	306.3	306.65	306.42	306.18	306.48	306.25	306.6	306.9	306.67	306.43	306.74	307.09	306.67	306.43	306.79	307.14	307.49	307.85	308.2	308.5	308.27	308.57	308.34	308.64	308.22	307.8	307.56	307.92	307.49	307.85	308.2	307.97	308.32	307.9	307.48	307.83	308.19	308.54	308.9	308.66	308.96	308.54	308.12	307.7
477	306.02	305.6	305.18	305.53	305.89	306.24	305.82	305.59	305.89	306.19	305.95	305.72	306.07	305.84	306.14	305.9	305.67	306.02	306.38	305.96	305.54	305.89	306.24	305.82	306.12	305.89	305.66	305.96	306.31	306.66	307.02	306.78	306.36	306.13	305.89	306.19	306.55	306.31	306.67	307.02	306.78	306.55	306.13	305.89	305.47	305.83	305.59	305.89	305.47
478	306.92	307.27	307.62	307.98	307.74	307.32	307.68	307.44	307.02	307.37	307.73	307.49	307.8	307.56	307.86	307.63	307.39	306.97	307.33	307.09	306.85	307.16	306.92	307.27	306.85	306.62	306.92	306.69	307.04	306.62	306.2	305.78	306.08	306.43	306.01	306.32	306.67	306.43	306.74	306.5	306.08	305.84	305.61	305.37	305.73	306.03	305.61	305.91	306.27
479	305.9	305.66	305.24	305.59	305.95	305.71	305.29	305.06	304.82	305.17	305.48	305.83	305.41	305.17	304.94	304.52	304.28	304.05	304.4	304.17	303.93	303.51	303.87	303.63	303.21	302.98	302.74	302.32	301.9	301.49	301.84	301.6	301.37	300.95	301.3	301.65	302.01	301.77	301.53	301.12	300.7	300.28	300.63	300.4	300.7	300.46	300.23	299.81	300.16
480	302.11	301.87	301.45	301.81	302.16	301.74	301.5	301.27	301.57	301.15	301.5	301.81	301.39	301.74	301.5	301.81	301.39	300.97	301.27	301.04	300.8	300.38	300.74	301.09	301.44	301.79	302.09	301.86	301.44	301.02	301.32	301.67	301.98	302.33	302.68	302.45	302.03	301.79	302.14	301.91	301.49	301.07	301.42	301.19	300.95	300.54	300.12	300.42	300.77
481	300.82	300.59	300.35	300.7	300.29	299.87	300.17	300.52	300.87	301.17	300.94	301.29	301.59	301.94	301.71	301.29	300.87	300.46	300.81	301.16	301.46	301.81	302.11	302.42	302.77	303.12	302.89	303.19	302.95	302.53	302.11	301.88	302.23	302.53	302.3	302.06	302.36	302.66	303.02	302.6	302.95	302.53	302.3	302.65	302.95	303.3	303.66	304.01	304.31
482	304.36	304.72	304.48	304.78	305.13	304.72	304.48	304.83	305.19	305.54	305.3	305.66	306.01	306.36	306.72	306.3	306.65	307.01	307.31	307.66	307.43	307.78	308.08	308.39	307.97	308.32	307.9	307.48	307.24	306.82	306.4	306.76	307.11	306.69	306.45	306.03	306.39	306.74	307.04	306.62	306.39	305.97	305.55	305.9	305.66	306.02	306.37	306.72	307.03
483	306.67	307.03	307.38	307.68	308.04	307.62	307.38	307.73	307.31	306.89	307.25	307.6	307.96	307.53	307.84	307.42	307.72	308.07	308.38	308.73	308.31	307.89	307.65	308.01	308.31	308.07	308.43	308.01	308.36	307.94	307.7	307.47	307.82	307.4	307.17	307.47	307.82	308.18	308.53	308.89	308.65	309	308.58	308.35	308.11	307.69	308.04	307.81	307.39
484	307.07	306.65	307	307.36	307.12	306.88	306.65	307	306.76	306.53	306.11	305.69	305.27	305.03	304.61	304.2	303.78	304.13	303.71	303.29	303.06	303.41	302.99	303.34	303.11	303.41	303.71	304.01	304.37	303.95	303.71	304.06	303.65	303.41	302.99	303.34	303.11	303.46	303.81	304.17	303.75	303.33	303.68	303.26	302.85	303.2	303.55	303.9	304.26
485	302.46	302.81	302.4	302.7	302.46	302.76	302.53	302.11	302.41	302.76	302.53	302.11	301.87	302.22	302.53	302.88	303.23	302.81	303.11	303.42	303	303.3	303.65	303.95	304.31	304.61	304.19	303.77	304.13	304.43	304.78	305.13	305.49	305.79	306.14	306.44	306.02	305.6	305.96	306.31	306.07	306.43	306.19	305.77	305.54	305.84	305.42	305	304.77
486	304.5	304.09	304.39	304.15	303.91	303.5	303.08	303.38	303.15	302.91	302.67	302.26	301.84	302.19	302.49	302.84	303.2	303.55	303.9	303.66	303.43	303.78	304.13	303.71	303.3	303.65	303.23	302.82	303.12	302.88	303.18	303.48	303.07	302.65	302.23	302.58	302.35	302.7	302.28	302.05	301.81	302.16	301.93	301.51	301.1	300.86	301.21	300.79	300.56
487	300.38	300.73	300.31	299.9	300.25	300.55	300.31	300.61	300.2	300.55	300.9	301.25	301.02	301.37	301.72	301.48	301.83	302.18	301.77	302.12	301.7	302.06	302.41	302.76	303.11	303.46	303.81	303.58	303.16	302.74	302.51	302.86	303.21	302.79	302.38	302.73	303.08	302.84	303.2	302.78	302.36	302.13	302.48	302.24	302.01	301.59	301.94	301.53	301.29
488	302.69	302.28	301.86	301.63	301.93	301.51	301.1	301.45	301.03	300.8	301.1	301.4	300.98	301.28	301.63	301.93	302.28	301.87	302.17	301.75	301.34	301.69	302.04	302.39	301.98	302.28	302.63	302.39	302.74	303.04	303.39	302.98	302.56	302.86	303.21	303.57	303.92	304.22	304.57	304.15	303.74	303.5	303.08	302.67	302.25	301.84	302.19	301.77	301.54
489	300.54	300.13	300.48	300.83	300.59	300.94	300.71	301.06	301.41	300.99	300.58	300.35	300.11	300.41	300.17	300.52	300.82	300.59	300.89	301.19	300.95	300.72	301.07	300.65	301	301.35	301.65	302	302.3	301.89	302.24	301.82	302.12	302.48	302.83	303.18	302.76	302.35	301.93	301.7	302.05	302.4	302.75	303.1	302.68	303.03	302.62	302.38	301.97
490	302.55	302.9	303.25	303.55	303.91	304.26	304.02	304.37	304.72	304.31	303.89	303.48	303.24	303.59	303.94	303.53	303.11	303.46	303.23	303.58	303.16	302.75	303.1	302.68	302.45	302.03	301.62	301.38	301.73	302.03	301.8	301.56	301.15	301.5	301.26	301.61	301.91	302.26	302.61	302.91	302.5	302.85	302.43	302.02	302.32	302.08	301.67	301.26	301.02
491	299.77	300.12	300.47	300.24	299.82	300.17	299.76	300.06	299.65	299.23	298.82	298.41	298.17	298.52	298.82	299.17	299.47	299.82	300.17	300.46	300.05	300.4	300.75	300.52	300.86	301.16	301.51	301.1	301.4	301.75	301.51	301.28	301.63	301.39	301.74	302.09	302.44	302.03	302.33	302.68	302.98	302.74	302.33	301.91	301.68	302.03	302.33	301.91	301.5
492	300.97	301.32	301.67	301.25	300.84	300.6	300.9	301.2	300.79	300.37	299.96	300.26	299.85	299.43	299.02	298.79	299.14	299.48	299.83	299.6	299.19	299.54	299.12	298.71	298.48	298.24	298.54	298.13	298.48	298.06	298.41	298.18	298.48	298.82	299.12	298.71	298.48	298.82	298.41	298	297.59	297.94	297.7	298.05	298.4	298.75	298.51	298.1	297.87
493	297.79	298.14	298.49	298.84	299.18	299.53	299.12	298.89	298.65	298.24	298.54	298.89	298.65	298.24	297.83	298.13	298.42	298.19	297.95	298.3	298.6	298.95	298.71	299.06	299.41	299	299.35	299.11	299.41	299.76	300.06	299.65	300	300.34	300.69	300.28	300.05	300.39	300.74	301.09	301.44	301.03	300.79	301.14	300.73	301.08	300.84	301.19	301.54
494	302.41	302.71	303.06	302.64	302.23	302.53	302.11	302.46	302.05	302.4	302.75	303.05	303.4	303.7	303.46	303.81	303.58	303.16	302.75	303.05	302.64	302.4	302.16	302.51	302.28	302.63	302.21	301.98	301.57	301.15	300.74	301.09	300.68	300.26	300.61	300.91	301.26	301.61	301.91	301.67	301.44	301.79	301.55	301.9	301.49	301.25	300.84	301.19	300.95
495	302.12	301.71	302.01	302.36	302.71	303.01	303.31	303.66	304.01	303.59	303.18	303.48	303.83	304.18	303.76	303.53	303.12	303.46	303.23	302.82	302.4	302.17	302.52	302.87	303.22	302.8	302.39	302.15	302.5	302.85	302.44	302.03	302.38	302.14	302.44	302.74	302.5	302.85	303.2	302.97	303.32	302.9	302.67	302.25	301.84	302.19	302.54	302.89	302.65
496	302.75	303.1	303.4	303.17	302.93	302.52	302.11	301.69	301.99	302.34	302.64	302.23	301.82	301.4	301.7	301.29	301.64	301.23	301.57	301.87	301.64	301.4	301.75	301.34	301.69	302.04	302.39	302.15	301.92	302.26	302.61	302.96	303.26	303.61	303.2	303.5	303.08	303.38	303.73	303.5	303.08	303.43	303.78	303.37	302.96	303.31	303.66	304.01	303.77
497	302.93	303.28	303.63	303.39	303.69	304.04	303.81	303.57	303.87	303.63	303.98	303.57	303.92	304.27	304.62	304.97	304.56	304.86	305.21	304.79	304.38	303.96	303.55	303.14	302.9	303.25	302.84	303.19	303.54	303.84	304.19	304.54	304.3	304.6	304.95	305.25	305.6	305.9	306.25	305.83	306.18	305.77	306.12	305.88	306.23	306	305.76	306.06	306.41
498	305.44	305.79	306.09	306.39	305.98	306.33	305.91	306.26	306.56	306.91	307.26	307.56	307.91	308.26	308.61	308.97	309.27	309.03	308.61	308.2	308.55	308.31	308.67	309.02	309.32	309.67	310.02	310.32	310.62	310.38	310.15	309.73	309.5	309.08	308.67	308.43	308.01	308.37	307.95	308.25	308.55	308.85	308.61	308.38	307.96	307.55	307.31	307.08	307.43
499	307.17	307.47	307.77	308.12	308.47	308.77	309.12	308.89	309.24	309.54	309.12	308.71	309.06	308.64	308.41	308.76	309.11	309.46	309.81	310.16	309.93	310.28	309.86	310.21	309.98	309.56	309.86	309.44	309.03	308.61	308.97	308.73	309.08	309.38	309.73	310.03	310.38	310.73	311.08	310.67	310.25	310.6	310.19	310.54	310.12	309.71	310.06	310.36	310.71
500	310.46	310.76	311.11	310.69	311.04	310.63	310.39	310.69	310.99	310.76	310.52	310.1	310.46	310.04	309.62	309.98	309.56	309.15	309.5	309.85	310.2	310.55	310.9	310.66	310.25	309.83	309.42	309.18	309.48	309.83	310.18	309.95	309.71	310.01	309.78	309.36	309.66	309.43	309.19	308.78	309.08	309.43	309.01	308.78	309.08	308.84	309.19	308.78	308.36
501	308.82	309.17	309.52	309.87	309.45	309.04	309.39	309.74	310.09	310.39	310.16	310.51	310.86	311.21	311.56	311.91	311.49	311.08	310.84	311.19	311.54	311.13	310.89	311.24	311.59	311.36	311.71	311.29	311.65	311.41	311.71	312.06	312.36	312.13	311.71	311.29	311.65	311.41	311.76	312.06	312.41	312	311.58	311.35	311.7	311.28	311.63	311.22	310.98
502	312.38	312.74	312.5	312.8	313.15	313.45	313.04	312.62	312.2	312.5	312.27	312.62	312.92	312.68	312.99	313.34	313.69	313.27	313.57	313.34	313.1	313.4	313.17	313.47	313.05	313.4	312.99	312.57	312.92	313.22	313.57	313.92	314.28	314.04	314.39	313.97	313.74	313.32	313.09	312.85	313.2	313.5	313.09	313.44	313.02	313.32	313.67	313.97	314.33
503	314.79	314.55	314.91	315.26	315.02	315.37	314.96	314.72	315.07	315.37	315.68	315.26	315.56	315.91	316.26	316.57	316.33	316.68	317.03	316.62	316.97	316.55	316.31	315.9	316.25	316.6	316.18	316.54	316.3	315.88	316.23	316.59	316.17	315.93	316.23	315.82	315.4	315.16	315.52	315.1	315.45	315.8	316.15	315.74	316.04	316.39	316.74	317.04	317.4
504	319.58	319.93	319.52	319.82	320.17	320.52	320.88	321.18	320.76	320.34	320.7	320.46	320.04	320.39	319.97	320.28	320.63	320.98	321.34	321.1	321.4	321.17	321.52	321.28	321.64	321.94	322.29	322.65	323	323.36	323.71	323.48	323.83	324.18	323.76	323.34	323.7	323.46	323.81	323.39	323.16	323.51	323.09	323.39	322.97	323.33	323.68	324.04	324.34
505	323.48	323.06	323.41	323.72	324.02	324.38	324.73	324.49	324.85	325.2	324.78	325.14	324.71	325.07	325.42	325.73	325.49	325.85	326.2	326.56	326.32	325.9	325.47	325.05	325.36	325.71	326.02	326.37	326.13	325.9	326.2	325.96	325.54	325.9	325.66	326.01	325.78	325.36	324.93	324.51	324.09	323.67	323.25	323.6	323.96	324.26	324.62	324.92	324.5
506	323.88	324.23	324.53	324.11	324.47	324.23	323.81	323.39	323.74	323.32	323.68	324.03	323.8	323.37	323.73	324.03	323.8	323.37	323.73	323.31	322.89	322.65	322.95	323.31	323.61	323.97	324.27	323.85	324.2	324.56	324.32	324.08	323.66	323.24	323.01	323.36	323.66	323.43	323.73	324.08	323.66	323.97	324.32	324.67	325.03	324.79	324.37	323.95	324.25
507	323.36	323.71	324.07	323.83	323.59	323.36	323.71	323.47	323.83	324.13	324.48	324.79	325.14	325.5	325.26	325.62	325.92	325.5	325.08	324.84	325.19	324.96	325.31	324.89	325.24	324.82	324.4	324.71	325.06	325.42	325.77	326.12	326.48	326.83	326.6	326.36	326.72	327.02	326.6	326.18	325.94	326.29	326.65	326.95	326.72	327.02	326.6	326.95	326.53
508	326.94	326.7	327.06	326.82	326.4	326.75	327.06	326.82	327.17	327.48	327.24	327.55	327.12	327.48	327.83	328.19	328.54	328.85	329.2	329.56	329.92	330.27	330.63	330.93	331.29	330.87	330.44	330.02	330.32	330.68	330.98	330.56	330.14	329.9	329.48	329.83	329.41	329.17	329.53	329.83	329.6	329.95	330.31	329.88	329.46	329.82	329.39	329.7	330.05
509	332.26	331.83	332.19	332.5	332.07	332.43	332	332.36	331.94	331.51	331.87	332.22	332.58	332.16	332.46	332.82	332.58	332.34	331.92	331.68	331.26	331.61	331.97	332.33	331.9	331.67	331.97	331.55	331.31	331.67	331.24	331.6	331.95	332.26	332.02	331.6	331.9	332.26	332.62	332.97	333.33	332.9	332.48	332.79	333.14	333.5	333.26	333.62	333.97
510	333.84	333.41	333.18	333.48	333.06	333.41	333.72	334.08	334.38	334.74	334.31	334.67	334.24	334.6	334.18	334.53	334.89	334.65	335.01	334.77	334.54	334.11	333.69	334.04	333.62	333.38	333.14	333.45	333.21	333.57	333.87	333.45	333.03	332.6	332.36	332.72	333.03	332.79	332.55	332.13	332.43	332.79	332.55	332.86	333.21	333.57	333.92	334.23	333.81
511	333.08	332.84	332.6	332.37	331.94	331.52	331.87	332.18	332.53	332.89	332.47	332.04	332.35	332.11	332.47	332.82	332.4	331.98	332.28	332.64	332.94	333.3	333.6	333.96	334.26	334.57	334.87	335.23	334.81	334.38	334.74	334.5	334.81	335.16	335.47	335.82	336.18	336.49	336.06	335.82	336.18	335.76	335.33	335.09	334.86	334.43	334.79	335.15	335.5
512	335.88	336.18	336.49	336.25	335.83	335.4	335.76	336.12	335.69	336.05	335.81	336.17	335.74	335.5	335.27	335.62	335.93	335.69	336	336.36	335.93	336.29	336.64	337	337.36	337.72	338.07	338.43	338.19	338.55	338.91	338.67	339.03	338.6	338.37	337.94	337.51	337.09	336.66	336.42	336.78	337.14	337.5	337.85	338.21	338.57	338.14	338.45	338.81
513	337.72	338.08	337.65	338.01	338.37	338.72	338.49	338.84	339.2	339.56	339.92	339.68	339.25	339.02	338.59	338.9	339.25	339.56	339.13	338.9	339.2	338.78	338.35	338.66	338.23	338.59	338.16	337.74	337.31	337.62	337.19	336.77	336.34	336.1	335.87	336.22	336.53	336.1	335.68	335.98	335.75	335.32	335.68	335.44	335.75	336.1	336.41	336.77	336.53
514	335.56	335.86	336.17	336.53	336.29	336.65	336.41	336.17	336.48	336.05	336.41	336.77	337.07	337.38	337.68	337.26	337.61	337.38	337.73	338.09	337.67	337.24	337	336.77	337.07	336.83	337.19	336.77	337.12	336.7	336.27	336.04	335.61	335.97	336.32	336.09	336.44	336.21	335.78	336.14	335.9	336.21	335.78	335.54	335.9	336.26	336.56	336.87	337.23
515	337.09	337.45	337.8	338.11	337.87	338.23	337.8	337.38	336.95	337.31	337.07	336.65	336.41	336.77	336.53	336.89	337.24	336.82	337.18	336.94	336.51	336.82	336.58	336.94	337.29	337.65	337.23	337.53	337.89	338.2	337.77	338.13	338.43	338.79	339.1	339.45	339.03	339.39	339.15	339.51	339.27	339.63	339.2	338.96	339.27	339.03	338.6	338.96	339.27
516	339.59	339.95	340.3	340.66	340.97	341.33	341.68	341.45	341.8	341.38	341.14	340.71	341.07	340.83	340.41	340.77	340.34	339.91	340.27	340.03	339.8	340.1	339.86	340.22	339.8	339.37	338.94	338.52	338.88	339.18	339.54	339.9	339.47	339.23	339.54	339.3	338.88	338.64	339	339.3	339.66	339.42	339.78	339.35	339.71	339.28	339.64	339.4	339.76
517	340.95	340.71	341.07	341.43	341.19	341.5	341.07	341.43	341.74	341.5	341.86	342.22	342.52	342.09	342.45	342.03	341.79	341.36	340.94	341.29	341.65	341.41	341.77	342.13	341.7	341.47	341.04	341.4	341.75	342.11	342.47	342.83	343.14	343.49	343.85	344.16	343.73	344.09	344.45	344.21	343.78	344.09	344.45	344.21	344.57	344.88	345.18	345.49	345.85
518	345.11	345.47	345.24	345.59	345.36	345.72	346.07	346.38	345.95	346.31	346.67	347.03	347.34	347.1	347.41	346.98	347.34	347.7	348.06	347.82	347.39	346.96	347.32	347.68	347.99	347.75	348.06	347.63	347.99	347.75	347.32	346.89	346.46	346.82	346.39	346.7	346.27	346.63	346.2	346.56	346.92	347.28	346.85	347.21	347.57	347.88	347.64	348	348.36
519	347.68	348.03	348.39	347.96	347.73	348.09	348.45	348.81	349.17	349.53	349.89	349.46	349.82	350.18	350.54	350.84	350.61	350.91	351.27	351.63	351.99	352.36	352.12	351.69	351.99	351.76	352.12	351.69	352.05	352.41	352.17	352.53	352.1	351.86	352.22	351.98	351.55	351.91	352.22	351.79	352.15	352.51	352.87	353.23	353.54	353.9	353.66	353.23	352.8
520	354.19	353.96	353.72	354.03	354.39	354.7	354.46	354.82	354.39	354.7	355.06	354.63	354.39	353.96	354.32	354.63	354.39	354.75	355.06	354.63	354.19	353.76	354.12	354.43	354.19	354.56	354.32	353.88	354.19	354.56	354.92	354.48	354.79	355.15	355.52	355.28	354.85	355.21	354.78	355.14	355.5	355.26	355.62	355.98	356.34	355.91	356.27	355.84	356.15
521	356.06	356.42	356.73	356.49	356.86	356.42	355.99	355.75	355.51	355.82	355.58	355.95	355.51	355.08	355.39	354.96	354.72	354.29	354.65	354.41	354.72	354.29	354.65	354.41	354.77	354.53	354.3	354.06	353.63	353.93	353.7	354	354.37	353.93	353.7	354	354.37	354.73	355.09	355.45	355.81	356.12	355.69	356.05	356.41	355.98	355.55	355.12	355.42
522	356.13	355.89	355.65	355.96	356.32	356.68	356.44	356.81	357.17	357.53	357.1	356.67	357.03	357.39	357.75	358.11	357.87	358.18	357.75	358.11	358.47	358.84	359.2	359.51	359.27	359.63	359.94	360.25	360.62	360.98	361.29	361.6	361.17	360.73	360.49	360.8	361.17	361.53	361.89	362.25	362.02	361.78	361.34	361.1	360.86	361.17	360.93	361.25	361.61
523	362.21	361.97	361.54	361.1	361.47	361.78	362.14	361.9	362.26	361.83	362.19	362.5	362.87	363.23	363.59	363.9	364.27	364.63	364.94	364.7	364.27	363.83	363.59	363.96	364.32	364.68	365.05	364.61	364.98	364.74	364.3	364.66	364.23	363.79	363.36	363.72	363.29	363.65	363.41	363.17	363.48	363.85	364.21	363.97	364.28	364.04	363.8	364.17	364.53
524	366.18	365.94	366.31	366.62	366.18	365.75	366.11	366.48	366.04	366.35	366.72	366.28	366.64	366.21	365.77	366.13	366.45	366.81	367.17	366.93	366.7	367.01	367.37	367.68	367.25	367.01	367.37	366.93	366.7	367.06	366.62	366.38	366.75	367.06	366.62	366.38	366.14	365.71	365.27	365.64	365.95	366.31	366.62	366.38	366.14	365.71	365.27	365.64	365.2
525	364.24	364.55	364.86	364.62	364.99	364.55	364.92	364.68	364.44	364.75	365.11	364.68	364.24	364	364.36	363.93	364.29	364.66	365.02	365.38	365.7	365.46	365.22	365.58	365.89	366.26	366.57	366.13	366.5	366.86	367.23	367.59	367.9	367.66	367.23	366.79	366.35	365.92	366.28	365.84	365.6	365.36	364.93	364.69	365	365.31	364.88	364.44	364.01
526	362.27	362.03	362.39	362.75	362.51	362.08	361.64	362.01	361.57	361.94	362.25	362.01	361.77	362.13	362.49	362.25	362.62	362.98	362.55	362.91	363.27	362.84	363.15	363.46	363.22	362.98	363.34	362.91	362.47	362.78	363.15	363.51	363.87	364.24	364.6	364.17	364.53	364.84	364.41	364.77	364.53	364.09	364.46	364.82	364.39	364.15	364.51	364.82	365.19
527	366.59	366.15	365.91	365.48	365.79	366.1	365.66	366.03	365.59	365.35	365.66	365.43	364.99	364.75	364.51	364.08	364.44	364.75	365.11	365.48	365.79	365.55	365.91	365.48	365.84	366.15	365.91	366.22	366.54	366.3	365.86	366.22	366.59	366.95	366.71	367.08	366.64	367.01	367.32	367.08	366.84	367.2	366.77	367.13	367.49	367.86	368.22	368.59	368.9
528	369	369.37	369.68	369.44	369	368.57	368.93	368.69	369.06	368.82	368.58	368.94	368.5	368.07	368.43	368	367.75	367.32	367.63	368	368.36	368.67	368.43	368.74	368.31	368.62	368.98	369.35	369.71	369.28	369.64	369.95	369.52	369.88	369.64	369.95	369.52	369.08	368.84	368.4	368.77	368.53	368.84	368.6	368.96	368.72	368.29	367.85	367.61
529	367.81	367.37	366.93	366.5	366.26	366.62	366.93	366.69	367.01	367.37	366.93	367.3	366.86	367.17	367.54	367.85	368.22	368.53	368.89	368.65	369.02	369.33	368.89	369.26	369.57	369.13	368.7	368.26	368.62	368.99	368.75	369.06	369.37	369.74	369.3	369.66	369.98	370.34	370.71	370.27	370.58	370.89	371.26	371.02	371.33	370.89	370.46	370.02	369.58
530	370.83	371.2	370.76	370.52	370.28	370.64	370.4	370.16	370.53	370.84	370.6	370.36	370.67	370.24	369.8	370.16	370.48	370.84	371.15	371.47	371.78	371.34	371.71	372.07	372.39	372.15	372.51	372.88	373.24	373.61	373.97	373.73	373.49	373.06	373.37	373.73	374.05	373.81	374.17	373.93	373.69	373.25	372.81	373.18	372.74	372.3	372.67	372.23	371.99
531	371.84	372.21	372.58	372.33	372.09	372.46	372.02	371.58	371.95	371.51	371.07	371.44	371.75	372.12	371.88	371.44	371	370.56	370.13	369.69	370.05	370.37	370.13	370.49	370.8	370.37	370.73	371.1	371.46	371.22	370.98	371.35	371.1	370.86	371.18	371.54	371.91	372.22	372.53	372.9	373.27	372.83	372.59	372.35	372.66	372.22	371.78	372.15	372.46
532	373.17	373.54	373.3	372.86	372.42	371.98	371.74	372.06	372.42	371.98	371.54	371.86	371.42	371.79	371.35	371.66	372.03	372.34	371.9	371.66	371.42	371.73	371.49	371.86	372.22	372.59	372.95	373.32	373.08	372.64	373.01	372.77	372.33	371.89	371.65	371.96	371.52	371.84	372.2	371.96	372.28	372.64	372.2	371.96	372.33	372.09	371.65	372.01	372.33
533	372.79	373.1	372.66	372.22	371.98	372.35	371.91	372.28	372.64	372.2	371.96	371.72	372.09	372.45	372.02	371.78	372.14	371.9	371.46	371.83	372.19	372.56	372.87	372.43	372	371.76	372.12	372.49	372.25	372.61	372.37	372.74	372.3	372.06	371.62	371.18	370.75	371.11	370.67	371.04	370.6	370.97	370.53	370.84	371.21	370.77	371.08	371.45	371.81
534	374.18	373.74	374.11	374.42	374.18	374.49	374.86	375.17	375.54	375.85	375.41	375.72	376.09	375.85	376.16	375.92	376.29	376.65	377.02	377.33	377.7	378.07	378.43	377.99	377.55	377.92	378.29	378.65	378.21	378.58	378.89	378.45	378.01	377.77	378.14	378.51	378.07	377.83	378.19	378.51	378.87	378.63	378.19	377.95	377.51	377.07	376.83	377.2	377.57
535	376.67	376.23	376.59	376.15	375.72	375.28	375.64	376.01	376.37	375.94	375.7	375.46	375.77	376.08	375.84	375.4	374.97	374.53	374.09	374.45	374.21	374.53	374.89	375.26	375.57	375.94	375.5	375.26	375.62	375.18	375.55	375.92	375.48	375.84	375.6	375.36	374.92	375.24	375.6	375.16	375.53	375.9	376.21	375.97	375.73	376.04	375.8	376.17	376.48
536	376.73	376.49	376.05	376.42	376.78	377.15	377.51	377.27	377.64	377.95	377.71	378.03	377.79	378.1	377.86	377.42	377.18	376.74	376.3	376.06	376.43	375.99	376.35	376.72	376.28	376.65	376.96	376.52	376.28	376.04	375.6	375.16	375.53	375.09	374.85	375.22	374.78	375.09	375.46	375.02	375.38	375.75	375.51	375.87	376.19	376.55	376.11	375.68	375.44
537	374.68	374.25	374.61	374.17	374.49	374.85	374.42	374.17	374.54	374.1	373.67	374.03	373.59	373.16	373.47	373.83	374.2	374.51	374.88	375.19	374.75	375.12	374.88	375.24	374.8	374.56	374.88	374.44	374	373.56	373.88	374.24	374.55	374.12	374.48	374.85	375.21	375.58	375.94	375.7	375.46	375.02	374.59	374.35	374.71	374.47	374.83	375.2	375.56
538	375.06	375.38	375.74	376.05	375.62	375.98	375.54	375.91	376.27	376.64	376.4	376.76	377.13	376.69	377.06	376.62	376.93	377.3	377.66	377.42	377.74	377.5	377.86	378.17	378.54	378.3	378.67	379.03	378.59	378.96	379.27	379.59	379.35	379.71	379.27	378.83	378.39	378.15	378.52	378.89	379.2	379.51	379.88	380.24	380.61	380.98	380.74	381.1	380.86
539	383.28	382.84	382.4	382.72	383.08	382.64	382.96	383.33	383.64	384.01	383.77	384.13	383.69	383.25	382.81	383.18	382.74	383.05	382.81	383.13	383.44	383.81	383.37	383.73	383.29	383.66	383.97	383.53	383.9	384.27	384.58	384.34	384.66	385.02	384.78	384.34	384.71	385.08	384.63	384.39	384.71	385.08	385.44	385	385.32	385.68	385.24	384.8	384.36
540	383.75	384.12	383.88	384.25	384.61	384.93	385.3	385.66	386.03	386.4	386.77	386.32	385.88	386.25	385.81	385.37	384.93	385.29	385.61	385.97	385.53	385.29	385.66	385.97	386.34	386.66	387.02	387.39	387.15	387.47	387.23	387.54	387.3	386.86	387.17	387.49	387.86	387.61	387.37	387.69	388.06	388.43	387.98	388.3	388.67	388.22	387.78	388.15	388.46
541	387.56	387.12	386.67	386.43	386.8	387.17	386.93	387.24	387.56	387.12	387.48	387.85	388.17	387.93	387.69	388.05	388.37	388.74	389.1	388.66	388.22	387.78	388.15	387.7	387.26	387.02	387.39	386.95	387.31	387.07	387.44	387.76	387.31	387.07	387.39	386.95	387.31	387.07	386.63	386.19	386.56	386.93	387.29	387.66	388.03	387.59	387.35	387.11	387.42
542	389.19	389.5	389.87	390.19	390.56	390.92	391.24	391	391.32	391.63	391.19	391.56	391.11	391.48	391.24	391.61	391.17	391.53	391.09	391.46	391.02	391.33	391.09	390.85	391.17	391.53	391.9	391.46	391.22	391.59	391.35	390.9	390.46	390.22	389.78	389.54	389.29	389.66	389.22	388.78	388.34	388.7	388.26	387.82	388.13	388.5	388.26	388.58	388.94
543	387.58	387.95	388.31	388.63	389	389.36	389.68	390.05	390.42	389.97	390.34	390.71	391.03	391.39	391.76	391.52	391.08	390.64	390.19	389.95	389.51	389.88	390.19	389.95	390.27	389.82	389.38	388.94	389.31	389.68	390.04	389.6	389.97	390.28	390.65	390.41	390.78	391.15	390.91	391.22	390.98	390.74	391.11	390.87	391.24	391.61	391.97	391.53	391.29
544	392.1	391.86	392.23	392.6	392.97	392.52	392.28	392.6	392.97	393.34	393.09	393.46	393.78	393.54	393.09	392.65	393.02	392.58	392.33	392.65	392.97	393.34	393.71	394.07	393.63	393.39	392.95	393.31	392.87	392.43	391.98	392.35	392.72	393.04	392.8	393.16	392.72	393.09	392.85	393.22	392.77	393.14	392.7	393.07	393.38	393.14	392.7	393.01	393.38
545	393.08	393.4	393.72	393.27	393.64	393.2	393.57	393.32	393.69	394.06	394.43	394.8	395.12	394.67	394.23	394.6	394.97	394.52	394.28	394.04	393.6	393.15	392.71	392.27	391.82	392.19	391.95	392.32	392.64	392.39	391.95	391.71	392.08	392.45	392	392.37	391.93	392.3	392.67	393.03	393.4	393.72	393.28	392.83	393.15	392.7	392.46	392.83	393.2
546	395.43	395.8	396.17	396.49	396.25	396.56	396.93	396.49	396.04	396.41	396.78	397.15	396.71	396.26	395.82	395.38	395.13	394.69	394.25	394.01	394.38	394.74	394.5	394.06	394.43	394.8	394.56	394.93	395.29	395.05	394.61	394.37	394.68	394.24	394	394.37	394.68	394.44	394.81	394.37	394.74	394.29	393.85	393.61	393.98	393.54	393.9	394.27	394.64
547	395.56	395.32	394.87	395.24	395.56	395.12	394.87	394.43	394.8	395.12	395.43	395.8	396.17	396.54	396.09	395.85	395.61	395.98	395.54	395.91	395.46	395.78	396.09	396.41	395.97	396.33	395.89	395.65	395.97	396.33	396.7	396.26	396.63	396.94	397.31	397.63	398	397.55	397.87	398.24	398	397.76	397.31	397.68	398	397.76	398.07	398.44	398.81
548	398.81	399.18	398.74	398.29	398.05	398.37	397.92	397.48	397.85	397.4	397.16	397.53	397.09	396.85	397.16	396.92	396.68	396.44	396	396.37	395.92	396.24	395.79	395.35	395.72	395.28	395.64	395.2	394.76	394.52	394.28	393.83	394.2	394.52	394.89	395.2	394.76	394.52	394.28	394.59	394.35	394.72	394.28	393.83	394.15	393.71	394.07	394.44	394
549	394.5	394.87	395.24	394.8	394.35	394.72	395.04	394.59	394.15	394.52	394.83	395.2	395.57	395.33	395.09	395.4	394.96	394.52	394.08	393.84	394.2	393.76	394.13	393.69	394	394.37	394.74	395.11	395.47	395.79	395.55	395.92	396.29	396.65	396.41	396.78	397.15	396.71	396.26	396.02	395.58	395.14	395.51	395.06	394.62	394.18	394.55	394.91	395.28
550	394.47	394.84	394.4	394.77	394.52	394.28	394.6	394.36	394.12	393.68	393.44	392.99	392.75	393.12	393.49	393.05	393.42	393.78	394.1	394.47	394.83	395.15	394.71	394.26	393.82	394.19	394.56	394.92	394.68	394.44	394.81	394.57	394.94	394.5	394.05	393.61	393.93	394.24	394.61	394.98	394.74	395.1	394.86	394.62	394.94	394.5	394.26	394.62	394.38
551	393.07	392.63	393	392.56	392.12	392.48	392.8	392.56	392.92	392.48	392.8	392.36	392.72	392.48	392.85	393.22	393.58	393.9	394.27	394.03	393.79	394.15	394.47	394.23	393.79	394.15	394.52	394.89	394.65	394.96	395.33	395.65	395.2	394.76	394.32	393.88	394.25	394.61	394.17	394.49	394.25	394	393.76	393.52	393.08	393.45	393.82	394.13	393.69
552	393.13	393.5	393.87	394.18	394.55	394.92	395.23	395.6	395.36	395.73	396.05	396.41	395.97	396.29	396.65	396.97	396.53	396.84	397.21	397.58	397.14	396.69	396.25	396.62	396.18	395.73	396.05	395.61	395.97	395.53	395.85	395.61	395.37	395.68	396	396.36	396.73	397.1	396.86	397.23	396.99	396.75	396.3	396.06	395.62	395.18	395.55	395.91	396.23
553	397.3	397.66	398.03	398.35	398.72	398.27	397.83	397.59	397.91	398.27	398.59	398.9	398.46	398.78	399.14	398.9	398.66	398.22	398.59	398.15	398.46	398.22	398.59	398.15	397.91	398.27	398.59	398.15	397.91	398.27	397.83	397.39	397.7	398.07	397.83	397.59	397.15	396.91	396.67	396.43	396.74	396.5	396.06	395.82	395.38	394.93	395.3	395.67	396.04
554	396.59	396.91	397.28	397.64	398.01	398.38	398.7	399.01	399.33	399.69	399.45	399.77	400.14	399.69	400.06	399.62	399.93	399.49	399.86	400.23	399.99	399.54	399.3	399.67	399.23	398.99	398.55	398.1	398.47	398.79	399.1	398.86	399.23	399.6	399.36	398.91	398.47	398.23	397.99	397.55	397.86	398.23	397.79	397.35	397.71	398.03	397.59	397.95	397.51
555	398.73	398.49	398.86	399.17	399.54	399.85	400.22	400.54	400.91	401.27	401.64	402.01	401.57	401.33	401.64	401.4	400.96	400.52	400.88	400.64	401.01	400.57	400.13	399.68	400	400.31	400.63	400.39	399.94	399.5	399.87	400.18	400.5	400.26	400.63	401	401.36	401.12	401.44	401.2	400.76	400.31	399.87	400.24	400	400.37	400.13	400.49	400.05
556	398.08	397.63	397.19	396.75	396.51	396.88	396.44	396.2	395.75	396.12	396.44	395.99	395.75	396.07	396.38	395.94	395.7	395.46	395.83	396.14	396.51	396.82	396.38	396.75	396.31	396.68	397.04	396.6	396.36	396.12	395.68	395.44	395.75	395.31	395.63	395.19	395.55	395.92	395.68	396.05	396.36	396.73	397.1	396.86	396.41	396.78	397.1	396.65	396.21
557	399.2	399.56	399.88	400.25	400.01	399.77	399.32	399.69	399.45	399.82	400.19	400.56	400.11	400.48	400.04	399.8	400.11	399.67	399.23	399.6	399.96	400.33	399.89	399.45	399	398.76	399.13	399.5	399.81	399.57	399.13	398.89	398.45	398.76	399.13	398.69	398.25	398.01	398.38	398.69	399.06	398.62	398.17	397.73	397.29	397.6	397.97	398.34	397.9
558	401.6	401.36	401.12	401.49	401.24	401.56	401.93	401.49	401.24	401	401.37	401.74	401.3	400.85	400.41	400.73	400.28	400.04	399.6	399.92	400.23	399.99	400.31	400.67	401.04	401.41	401.78	402.09	401.85	402.17	402.48	402.24	402	401.56	401.12	401.49	401.04	400.6	400.36	400.12	399.88	400.25	400.61	400.93	401.3	400.85	401.22	400.78	401.1
559	400.95	401.31	401.63	402	402.37	402.73	403.1	402.66	402.22	402.58	402.14	402.46	402.82	402.58	402.95	402.51	402.07	401.62	401.99	402.36	402.73	403.1	403.46	403.02	403.34	403.1	402.65	402.21	401.97	401.73	401.29	400.84	400.4	400.77	400.53	400.9	400.46	400.01	399.57	399.89	399.44	399.81	399.37	399.74	399.29	399.61	399.98	400.29	399.85
560	401.32	401.69	402.05	402.42	402.74	402.5	402.86	402.42	401.98	401.54	401.9	402.22	401.78	401.54	401.9	401.46	401.02	400.58	400.14	400.45	400.76	400.32	400.69	401.06	401.42	401.18	401.55	401.87	401.42	400.98	400.54	400.91	401.28	401.64	401.4	401.16	400.72	401.09	400.65	400.21	399.97	400.28	400.65	400.41	400.17	399.73	399.29	399.05	398.81
561	398.77	399.13	399.5	399.87	399.43	399.74	399.5	399.87	400.23	399.79	400.16	400.47	400.84	401.15	401.47	401.84	401.6	401.36	400.92	401.28	401.65	401.96	402.33	402.65	403.01	403.38	403.7	404.06	404.38	404.75	405.11	404.88	404.43	404.8	404.36	403.91	404.28	404.65	404.41	404.78	405.09	404.85	404.41	404.78	405.15	404.7	405.07	405.44	405.76
562	405.44	405.76	406.13	405.68	406	406.37	406.73	406.29	405.85	405.4	404.96	404.52	404.89	404.65	404.2	403.76	404.13	403.89	404.26	404.63	404.99	405.31	404.87	404.42	403.98	403.74	403.5	403.06	403.43	403.74	403.3	403.06	402.82	402.38	402.14	401.9	402.21	401.97	401.53	401.09	400.85	400.61	400.17	400.54	400.91	401.27	400.83	400.59	400.35
563	398.85	398.61	398.37	398.73	399.1	399.47	399.23	398.99	398.55	398.31	398.07	397.63	397.19	396.95	397.32	397.68	397.24	397.61	397.97	397.54	397.3	397.06	396.62	396.98	396.74	396.3	396.67	396.43	396.8	396.36	396.72	397.09	396.65	396.21	395.77	395.33	394.89	395.21	394.97	395.33	395.7	396.06	395.82	396.19	395.75	395.51	395.88	395.44	395.8
564	395.66	395.22	395.58	395.9	396.26	396.63	396.99	397.31	397.67	398.04	398.35	398.72	398.28	398.59	398.96	399.27	399.64	400	399.56	399.93	399.49	399.85	400.22	399.78	400.09	400.41	400.77	401.14	400.7	400.26	400.63	400.19	399.75	399.51	399.87	400.19	400.55	400.87	401.23	401.6	401.97	402.28	402.65	402.2	402.52	402.88	402.65	402.2	401.76
565	401.62	401.98	401.54	401.91	401.67	402.04	401.8	401.56	401.92	402.29	402.6	402.16	401.92	401.68	401.24	401	400.56	400.12	399.68	399.25	399.61	399.98	400.34	399.9	399.46	399.03	398.59	398.35	398.66	399.03	398.79	398.35	398.71	399.08	399.39	398.95	399.32	399.68	399.44	399.81	400.18	399.74	400.1	400.47	400.78	401.15	400.91	401.27	401.59
566	401.24	401	400.56	400.12	400.43	399.99	399.75	400.12	400.49	400.8	401.16	400.73	400.49	400.05	399.61	399.97	400.34	400.7	401.07	401.38	401.75	401.31	401.62	401.18	401.55	401.11	401.42	401.18	400.74	400.5	400.07	399.63	399.99	400.36	400.72	401.09	401.45	401.77	402.08	401.84	402.21	401.77	401.53	401.89	401.45	401.02	401.38	400.94	401.31
567	401.62	401.38	401.69	401.45	401.76	401.32	400.88	401.25	400.81	401.18	400.74	400.3	400.66	400.98	401.34	401.1	401.47	401.78	401.54	401.91	402.27	401.83	401.39	401.76	402.13	402.44	402.2	402.57	402.13	402.49	402.25	401.81	402.18	401.94	402.31	402.62	402.38	402.69	403.06	403.43	402.99	402.55	402.91	403.28	402.84	402.6	402.36	402.12	402.43
568	400.33	399.89	399.65	400.01	399.57	399.94	400.25	400.56	400.33	400.69	401.06	400.62	400.38	400.74	401.11	400.67	400.23	399.79	399.35	398.92	399.28	399.65	400.01	400.38	400.69	401.05	400.62	400.18	400.49	400.85	400.62	400.38	400.69	401.05	401.42	401.18	400.94	400.5	400.26	400.58	400.94	400.5	400.26	400.58	400.14	400.45	400.82	400.58	400.34
569	400.49	400.85	401.22	401.59	401.95	402.26	402.02	401.79	401.55	401.91	401.67	401.23	401.6	401.97	401.53	401.89	402.26	401.82	401.58	401.14	400.7	400.46	400.03	399.59	399.35	398.91	398.47	398.23	398.6	398.96	399.28	399.04	398.6	398.91	399.28	399.64	399.2	398.76	398.33	398.69	398.45	398.76	398.33	397.89	398.2	398.57	398.93	398.49	398.86
570	398.02	397.58	397.94	397.71	397.27	396.83	397.2	396.96	396.52	396.28	396.04	395.81	395.37	394.93	394.5	394.26	394.62	394.19	393.95	393.71	393.28	393.64	393.2	393.57	393.93	394.24	394.6	394.97	395.33	395.09	395.4	394.97	394.53	394.29	393.86	393.42	392.99	393.35	392.92	393.28	392.84	393.15	393.52	393.88	394.24	393.81	394.12	393.68	394.05
571	394.5	394.07	394.38	394.14	394.5	394.87	394.63	394.94	394.5	394.27	393.83	394.14	393.9	393.67	393.23	393.59	393.96	394.32	394.08	394.44	394.75	394.32	393.88	393.45	393.81	394.18	394.49	394.8	395.16	395.52	395.09	394.65	395.01	395.38	395.74	395.5	395.81	396.18	396.54	396.9	397.27	396.83	397.19	396.76	396.52	396.28	396.59	396.16	395.92
572	397.92	397.49	397.85	398.21	397.78	398.14	397.9	398.21	398.58	398.94	399.31	399.67	399.43	398.99	398.76	399.12	399.48	399.05	398.81	399.17	398.74	399.1	398.86	398.43	398.19	398.5	398.26	398.62	398.93	399.3	399.66	400.03	400.39	400.15	399.91	400.23	400.59	400.15	399.72	400.03	400.39	400.76	401.07	401.43	401.8	402.16	401.72	402.04	401.8
573	404.67	405.03	405.34	405.1	405.47	405.84	405.6	405.91	405.47	405.84	405.4	405.76	406.07	406.44	406.81	406.57	406.88	406.44	406.81	406.37	405.93	406.29	406.61	406.17	405.93	406.24	406	406.37	406.68	406.44	406.75	407.12	407.49	407.85	408.16	407.72	408.09	407.85	407.41	407.17	407.49	407.85	408.22	408.53	408.9	409.21	409.58	409.94	409.71
574	408.9	409.26	409.63	409.39	408.95	409.26	409.03	409.39	408.95	409.32	409.68	410.05	410.42	409.98	410.34	410.1	409.66	409.22	408.98	409.35	409.72	410.08	410.45	410.82	410.58	410.95	410.71	411.02	411.39	411.75	411.52	411.83	411.59	411.96	411.52	411.07	410.63	410.19	409.75	409.51	409.88	410.24	410.56	410.32	409.88	409.64	409.2	408.76	409.12
575	409.98	410.35	410.72	411.03	411.4	411.77	412.13	411.69	412.01	412.37	412.74	412.3	412.06	411.82	412.13	411.89	412.21	411.77	411.53	411.89	412.21	412.52	412.08	411.64	411.4	410.96	410.52	410.88	411.25	411.62	411.38	411.14	410.7	411.06	411.43	410.99	410.55	410.86	411.23	411.6	411.91	412.28	412.64	412.96	413.33	413.69	414.06	413.62	413.18
576	414.04	414.41	414.78	415.09	414.65	414.21	414.57	414.89	415.25	415.02	415.38	414.94	414.7	415.07	414.63	414.18	414.55	414.87	414.63	414.39	413.94	414.31	414.68	415.05	414.81	415.12	415.49	415.86	415.42	414.97	414.73	415.1	415.47	415.03	415.34	415.1	414.66	414.97	414.53	414.29	414.66	414.42	414.73	415.1	414.86	414.42	414.73	415.05	415.42
577	413.9	413.46	413.83	414.2	413.96	414.27	414.03	414.34	414.71	414.47	414.03	413.59	413.96	414.32	414.64	415.01	415.32	415.69	415.25	415.56	415.12	415.48	415.25	415.01	415.37	414.93	414.49	414.86	414.41	413.97	414.29	414.65	414.21	414.58	414.14	413.7	414.06	414.38	413.93	414.3	414.67	414.23	413.99	414.3	414.67	415.04	415.35	415.72	415.48
578	417.1	417.47	417.23	417.6	417.91	417.67	417.43	417.8	417.36	417.73	417.28	417.65	417.41	417.17	417.49	417.85	418.17	417.93	417.49	417.04	417.41	417.17	417.54	417.3	417.67	418.04	417.8	418.11	418.43	417.98	417.74	417.5	417.87	418.19	418.55	418.92	418.68	419.05	418.61	418.37	418.13	417.69	417.45	417	416.56	416.32	416.69	416.24	416
579	414.38	413.94	414.26	414.02	414.38	413.94	413.7	414.07	414.44	413.99	414.31	414.68	415.04	415.36	414.92	414.47	414.84	414.4	414.77	415.08	415.45	415.01	415.32	415.69	416.06	415.82	416.13	416.5	416.87	417.24	416.79	417.11	416.66	416.42	416.18	415.74	415.5	415.06	414.82	414.38	413.94	414.3	414.06	413.62	413.18	412.94	412.5	412.06	411.62
580	409.36	409.73	409.29	409.65	410.02	409.58	409.95	410.26	409.82	409.58	409.89	409.45	409.77	409.53	409.09	408.85	409.16	409.53	409.89	410.21	410.57	410.13	409.89	409.65	409.21	409.58	409.89	410.21	410.52	410.88	410.65	411.01	411.32	411.09	411.45	411.01	410.57	410.88	411.25	411.62	411.98	412.3	412.06	412.42	411.98	411.74	412.11	411.87	411.43
581	414.86	415.23	415.6	415.97	415.53	415.84	415.4	415.76	416.08	415.84	415.6	415.91	416.28	416.6	416.96	416.52	416.28	416.04	415.6	415.97	416.28	416.6	416.91	416.67	416.23	415.79	415.34	414.9	415.27	414.83	415.2	415.56	415.93	416.3	416.66	416.42	416.79	417.16	416.72	416.48	416.85	416.4	416.16	415.92	416.29	416.66	417.03	417.34	416.9
582	418.17	417.72	417.28	417.04	416.6	416.16	415.92	416.29	416.65	416.42	416.78	417.15	417.52	417.83	417.59	417.15	417.46	417.02	417.39	417.76	418.07	418.44	418.81	419.12	418.88	419.2	418.75	418.31	417.87	418.24	418.6	418.97	418.53	418.84	419.21	419.58	419.34	419.65	419.21	419.58	419.95	419.71	420.02	420.39	420.15	419.71	420.08	419.63	419.39
583	419.35	418.91	419.22	418.98	418.74	419.11	419.48	419.79	420.16	420.53	420.84	420.61	420.97	420.73	421.05	420.61	420.37	420.13	420.44	420.81	421.18	421.49	421.86	422.23	422.54	422.91	422.47	422.84	423.21	422.97	423.34	422.89	422.65	423.02	423.34	423.7	423.46	423.83	423.59	423.35	423.67	423.43	423.8	424.17	423.72	423.48	423.24	422.8	423.11
584	424.39	423.94	423.5	423.87	424.23	424.55	424.11	423.66	424.03	424.4	424.77	424.32	424.69	425.06	424.62	424.38	424.69	424.45	424.77	425.14	425.51	425.27	425.03	425.34	425.1	425.47	425.03	424.58	424.14	423.9	423.66	423.42	423.79	423.34	423.71	423.27	422.82	422.38	422.75	423.12	423.43	422.99	422.75	423.06	422.62	422.38	422.14	421.7	422.06
585	422.52	422.84	423.21	423.57	423.33	423.7	423.46	423.02	422.78	423.09	423.41	423.17	422.93	423.3	422.85	422.41	421.97	422.34	422.65	422.97	423.33	423.09	422.85	422.41	422.78	422.54	422.1	421.86	421.41	420.97	420.73	421.1	421.47	421.83	421.59	421.15	420.71	421.08	420.63	420.39	420.76	420.52	420.28	420.04	419.6	419.16	419.52	419.08	418.64
586	417.07	416.63	416.19	416.56	416.93	417.29	417.05	417.42	417.73	417.49	417.86	417.42	417.79	418.1	418.47	418.84	419.2	419.52	419.89	420.25	420.01	420.33	419.89	420.25	419.81	419.37	418.93	419.29	419.66	419.98	419.53	419.09	419.41	419.77	420.09	419.85	420.16	420.48	420.04	419.59	419.96	419.52	419.89	420.25	420.57	420.13	420.44	420	420.37
587	421.69	422	422.37	422.68	422.44	422.81	422.37	422.68	423.05	423.42	422.98	423.29	423.66	423.97	424.34	424.71	425.08	425.4	425.16	424.92	425.23	425.6	425.36	425.73	426.04	425.6	425.16	424.92	425.28	425.04	425.36	425.73	426.1	426.41	426.78	426.54	426.1	425.86	425.62	425.99	426.3	426.67	426.43	425.99	425.54	425.86	426.17	425.73	426.1
588	426.81	427.13	427.5	427.87	428.18	427.94	427.7	427.26	427.63	427.18	426.74	426.5	426.05	425.61	425.93	425.69	426.05	426.37	426.13	425.89	425.45	425.21	424.97	425.33	425.09	425.41	425.78	426.15	426.52	426.07	425.83	425.59	425.15	424.91	424.46	424.83	424.59	424.35	423.91	424.28	424.59	424.96	425.33	425.65	426.01	426.38	425.94	426.25	426.62
589	428.6	428.92	429.29	428.84	429.21	429.53	429.9	430.22	430.59	430.96	431.33	431.64	431.2	431.57	431.12	430.67	430.99	430.54	430.91	430.47	430.02	429.58	429.13	429.5	429.06	428.61	428.98	428.74	428.29	428.66	429.03	428.79	428.35	428.11	427.87	428.24	428.61	428.92	428.48	428.03	428.4	427.96	428.27	428.59	428.96	428.72	428.48	428.03	427.79
590	425.87	425.63	426	425.56	425.11	425.43	425.19	424.95	425.32	425.63	425.19	425.56	425.92	426.24	426.55	426.92	427.24	427.61	427.16	426.72	427.09	427.4	427.72	427.27	427.64	428.01	427.57	427.33	427.64	428.01	428.38	427.94	427.49	427.81	428.18	428.55	428.1	427.66	428.02	428.39	428.15	427.71	428.08	428.45	428.82	428.58	428.89	428.65	429.02
591	427.5	427.82	428.19	427.95	428.32	428.63	428.39	428.15	427.71	428.08	428.44	428.76	428.52	428.28	427.84	427.6	427.36	427.67	427.43	427.19	426.75	427.12	426.67	426.23	425.78	426.15	425.71	425.47	425.84	425.6	425.15	424.91	424.47	424.03	423.59	423.95	424.27	423.83	424.19	423.75	424.07	424.38	424.75	425.12	425.48	425.85	426.17	426.54	426.9
592	426.7	426.26	426.63	426.99	426.75	427.12	427.49	427.05	427.36	427.12	427.49	427.05	427.42	427.78	428.1	427.86	428.23	427.78	427.55	427.1	426.86	426.42	426.79	427.1	426.66	426.21	425.77	425.53	425.9	425.46	425.01	424.57	424.94	424.7	424.46	424.02	424.39	424.75	425.12	425.49	425.8	426.17	425.73	426.04	426.41	426.17	425.93	425.49	425.05
593	424.7	425.01	425.32	425.69	426.06	426.38	426.74	427.11	427.48	427.24	426.8	426.35	426.72	427.04	426.59	426.96	426.52	426.89	427.26	427.57	427.13	427.49	427.86	428.23	428.6	428.16	427.71	428.08	427.64	427.4	427.16	426.92	426.68	426.24	426	425.76	426.12	426.49	426.86	426.42	426.79	427.15	426.71	426.47	426.84	427.21	427.58	427.95	427.5
594	429.74	429.29	429.66	430.03	430.4	430.77	431.14	431.45	431.21	431.58	431.95	431.71	431.27	430.82	431.19	430.75	431.06	430.82	430.58	430.95	430.51	430.87	431.19	430.95	430.51	430.06	430.43	430.8	430.35	430.72	431.04	430.59	430.35	430.11	430.43	430.19	429.95	429.51	429.06	428.62	428.99	429.3	429.06	428.62	428.99	429.35	428.91	429.28	429.04
595	427.58	427.89	427.65	428.02	427.58	427.94	428.31	428.63	429	429.36	428.92	428.68	428.24	428	428.31	428.63	428.18	428.55	428.11	428.42	428.79	429.16	429.53	429.09	428.64	428.96	429.33	429.69	430.06	429.82	430.19	430.56	430.32	430.69	430.45	430.01	429.56	429.88	429.64	430.01	430.37	430.69	431.01	430.56	430.93	430.69	431.06	431.43	431.8
596	429.21	428.76	429.13	429.5	429.82	429.58	429.34	429.65	429.41	429.78	430.15	430.52	430.07	429.63	430	430.37	430.74	430.29	430.66	430.98	431.34	431.71	431.27	431.64	431.4	431.71	432.08	432.45	432.01	431.56	431.12	431.43	431.19	431.56	431.93	432.3	432.67	433.04	432.8	433.17	433.54	433.3	433.67	433.98	433.74	433.3	433.67	433.98	434.3
597	435.78	436.09	436.41	436.78	437.15	437.47	437.84	438.21	438.58	438.34	437.89	437.65	437.97	437.73	437.28	437.6	437.97	437.73	438.1	437.65	437.2	436.76	437.13	437.5	437.26	436.81	436.57	436.94	436.5	436.26	436.63	436.38	436.14	436.51	436.88	437.2	436.76	436.31	436.63	436.38	436.7	436.46	436.22	436.59	436.96	436.51	436.27	436.03	435.59
598	435.03	435.4	435.77	435.32	435.08	435.4	435.77	435.53	435.9	435.45	435.21	435.58	435.9	435.66	435.98	436.35	436.72	436.48	436.03	435.79	436.16	436.53	436.85	437.22	436.77	436.53	436.08	435.64	435.4	435.77	436.08	436.45	436.82	436.38	436.14	436.45	436.82	437.19	436.75	436.3	436.06	436.43	436.75	436.51	436.82	437.19	437.56	437.88	438.25
599	438.1	438.47	438.84	439.16	439.53	439.85	440.22	440.59	440.91	441.28	441.04	440.59	440.14	439.9	440.27	440.59	440.91	440.67	441.04	441.41	441.73	441.28	441.04	441.41	441.78	442.15	442.52	442.84	442.39	442.76	443.14	443.45	443.83	444.2	444.57	444.94	445.26	445.63	446	446.38	445.93	446.3	446.62	446.17	445.93	446.3	446.06	445.82	445.58
600	444.86	444.62	444.99	444.54	444.3	444.67	445.05	444.8	445.18	444.73	444.49	444.86	444.41	443.96	443.51	443.88	443.43	443.75	444.07	444.44	444.81	445.13	444.68	444.23	443.79	443.34	443.71	444.08	444.45	444.21	444.58	444.9	445.27	444.82	444.38	444.75	445.12	445.49	445.86	446.18	445.73	445.28	444.83	444.39	443.94	444.31	443.86	443.62	443.17
601	440.62	440.18	440.55	440.92	441.29	441.66	442.03	441.58	441.34	441.71	441.47	441.79	442.16	442.53	442.9	442.46	442.01	442.38	442.75	442.51	442.06	441.82	441.58	441.13	441.5	441.82	441.58	441.13	441.5	441.26	441.63	441.95	442.32	441.87	441.63	441.39	441.15	440.7	440.46	440.01	440.39	440.76	440.31	440.63	440.39	440.76	441.07	441.45	441.82
602	442.74	443.11	442.67	442.22	441.98	442.35	441.9	442.22	442.59	442.91	442.46	442.22	441.98	441.53	441.29	441.66	442.03	442.4	442.77	443.14	442.7	443.07	442.62	442.94	443.25	443.63	443.38	443.76	443.51	443.27	443.59	443.96	444.33	444.71	445.08	444.84	445.21	444.76	444.52	444.89	445.26	445.63	446.01	445.76	445.32	445.63	446.01	446.32	446.7
603	444.55	444.31	444.68	444.44	444.19	444.51	444.06	443.62	443.17	442.72	442.27	442.64	443.02	442.57	442.12	441.67	442.04	442.41	442.73	443.1	443.42	443.79	444.16	444.54	444.29	443.85	444.22	443.98	443.73	443.29	443.05	442.8	443.12	442.88	442.43	442.8	443.17	442.73	442.49	442.04	441.59	441.14	440.9	440.66	441.03	440.58	440.14	439.69	440.06
604	442.41	442.78	443.15	443.47	443.84	443.39	443.15	443.52	443.89	443.45	443.2	442.96	443.28	443.04	443.41	443.78	443.33	442.89	443.26	443.02	443.39	443.76	443.52	443.89	443.44	442.99	443.36	443.12	443.49	443.86	443.62	443.99	443.75	444.12	444.49	444.05	443.8	444.18	443.73	444.1	444.47	444.84	445.22	445.53	445.91	446.28	445.83	445.59	445.91
605	446.26	446.63	446.18	445.94	446.31	446.07	446.44	445.99	445.55	445.92	446.29	446.66	446.21	445.76	446.14	445.89	445.65	445.2	445.52	445.89	446.27	446.64	447.01	447.38	447.75	448.07	447.62	447.94	448.32	448.69	448.45	448.82	448.58	448.9	449.27	449.64	449.4	448.95	448.5	448.87	449.24	449.56	449.94	449.49	449.04	449.41	449.78	450.16	449.71
606	450.22	449.77	450.14	449.9	450.27	449.82	449.58	449.9	449.45	449.82	449.37	449.69	450.01	450.38	450.14	450.51	450.27	450.03	449.79	450.16	450.53	450.91	450.66	451.04	451.36	451.73	451.49	451.86	451.41	451.78	451.54	451.91	452.23	451.99	452.36	452.74	453.11	453.48	453.86	454.23	454.6	454.15	454.53	454.9	454.66	455.03	455.41	455.78	455.54
607	459.31	459.68	459.23	459.6	459.15	459.52	459.85	459.6	459.92	459.68	460.06	459.6	459.98	459.52	459.28	459.66	460.03	460.41	460.78	460.33	460.08	459.63	459.39	459.14	459.52	459.07	458.61	458.93	458.48	458.8	458.56	458.32	457.86	457.41	456.96	456.72	457.09	456.64	457.01	456.77	456.53	456.28	456.66	456.98	456.53	456.9	456.45	456.77	456.32
608	455.54	455.09	455.41	455.79	455.34	455.71	455.47	455.79	455.34	454.88	454.43	454.81	455.13	454.68	455.05	455.42	455.18	455.55	455.93	456.25	455.8	456.17	455.72	455.27	454.82	454.37	453.92	453.67	453.43	452.98	453.35	452.9	452.45	452	452.38	452.75	453.12	452.88	452.64	453.01	452.77	452.52	452.07	451.83	452.2	451.75	451.3	451.68	452
609	452.05	451.81	452.18	451.73	451.28	450.83	450.38	450.75	450.51	450.27	450.64	450.19	450.56	450.11	450.49	450.24	450.56	450.11	449.67	449.99	449.54	449.29	449.05	448.81	449.13	448.89	448.44	448.19	448.51	448.07	447.62	447.94	447.49	447.25	447	446.56	446.11	445.66	445.42	445.18	444.73	445.1	445.47	445.84	445.39	445.15	444.71	445.08	445.45
610	446.17	446.54	446.29	445.85	446.17	446.54	446.29	445.85	445.61	445.92	445.48	445.03	445.35	445.11	444.86	445.18	445.55	445.87	445.42	445.18	444.94	445.26	444.81	444.36	443.92	443.47	443.03	443.4	442.95	442.5	442.06	441.61	441.37	441.74	441.3	440.85	440.61	440.98	441.35	441.72	441.27	441.03	441.4	441.16	440.92	440.47	440.23	440.55	440.92
611	440.21	440.52	440.84	440.4	440.77	441.14	441.45	441.77	442.09	442.46	442.83	443.2	442.96	443.33	443.64	443.2	443.57	443.33	443.7	444.07	444.44	444.2	444.51	444.83	444.39	444.76	445.07	445.45	445.2	445.52	445.07	445.45	445.2	445.52	445.28	445.65	446.02	445.78	445.33	445.09	444.85	444.4	444.16	443.91	444.28	444.04	443.6	443.35	443.11
612	443.98	444.35	443.9	443.46	443.21	442.97	442.53	442.9	443.27	443.02	443.39	443.15	442.91	443.28	442.83	442.39	442.76	443.13	442.68	443.05	442.61	442.98	442.73	443.11	442.66	443.03	443.4	442.95	442.51	442.88	442.43	442.75	442.51	442.27	442.02	441.78	442.1	442.47	442.23	441.78	442.1	442.47	442.84	442.39	442.15	441.7	441.26	441.02	440.77
613	442.76	442.32	441.87	441.43	441.8	441.35	440.91	440.46	440.02	439.57	439.94	440.31	440.68	441.05	440.81	441.18	440.74	441.1	440.66	440.22	439.97	439.73	439.49	439.24	438.8	438.36	437.91	437.47	437.23	436.79	437.15	437.52	437.84	438.21	437.77	437.52	437.28	437.04	436.79	437.11	437.48	437.85	437.41	437.16	437.48	437.04	437.41	437.77	437.53
614	436.82	436.38	436.75	437.07	437.44	437.19	437.56	437.12	437.49	437.04	437.36	437.68	437.23	437.6	437.97	437.73	437.49	437.24	436.8	436.36	435.92	436.23	436.55	436.31	436.68	436.23	435.79	436.11	435.66	436.03	435.59	435.91	435.66	435.22	434.78	435.15	434.71	434.26	434.58	434.95	434.51	434.82	434.38	434.14	433.9	434.26	433.82	433.38	432.94
615	433.7	433.46	433.21	433.58	433.34	433.71	434.02	434.39	433.95	434.26	434.02	434.34	434.71	434.46	434.02	433.58	433.14	432.9	432.66	432.97	433.34	433.65	433.97	434.29	433.85	433.6	433.36	433.68	434.04	434.41	434.73	434.49	434.24	434.61	434.98	434.54	434.91	434.66	434.42	433.98	433.54	433.85	433.61	433.37	433.74	434.05	433.81	433.57	433.94
616	436.68	436.43	435.99	436.36	436.12	435.67	436.04	435.8	435.56	435.92	436.24	436.56	436.93	436.48	436.8	436.36	436.73	437.1	436.65	437.02	437.39	437.76	438.13	437.88	437.44	437	437.37	436.92	436.48	436.04	435.6	435.16	435.52	435.08	435.45	435.21	435.52	435.28	434.84	434.4	434.16	434.52	434.84	435.16	435.52	435.89	436.26	436.63	436.95
617	434.62	434.99	435.35	434.91	435.28	435.04	434.6	434.16	433.91	433.67	434.04	434.35	434.72	434.48	434.24	433.8	433.35	433.67	433.23	433.55	433.86	434.23	433.99	433.74	434.11	434.48	434.24	434.6	434.16	433.72	434.09	433.85	433.41	433.77	434.14	433.9	434.27	434.58	434.95	435.27	435.58	435.9	435.46	435.02	435.38	434.94	434.7	434.26	434.63
618	434.07	433.63	433.19	432.74	432.5	432.06	431.62	431.99	431.75	431.5	431.82	432.14	431.69	432.01	432.33	432.69	432.25	432.62	432.94	432.5	432.81	433.18	433.55	433.91	434.28	434.04	434.41	433.96	434.33	434.65	434.21	434.57	434.33	434.65	435.02	435.38	435.75	436.07	436.38	435.94	436.31	436.07	435.63	435.99	435.75	435.31	435.68	435.99	435.55
619	436.21	435.97	436.29	436.66	436.21	436.53	436.9	437.27	437.63	438	437.76	438.08	438.39	438.76	439.13	438.69	438.44	438.81	439.13	438.69	439	439.37	439.74	440.06	440.43	440.8	440.35	439.91	440.28	440.59	440.15	439.91	439.67	439.98	439.74	440.11	440.48	440.24	440.55	440.31	440.68	441.05	440.81	441.17	441.54	441.91	442.23	442.55	442.31
620	443.63	443.39	442.95	442.5	442.87	443.24	443.61	443.98	444.3	444.67	444.43	443.98	444.35	444.72	445.09	445.46	445.02	445.39	445.7	446.07	446.39	445.95	445.7	446.02	445.58	445.13	445.5	445.82	446.19	445.95	446.26	446.63	447	446.56	446.32	445.87	445.43	444.98	444.54	444.91	444.66	445.03	444.59	444.96	445.33	445.7	445.46	445.82	446.19
621	445.99	445.75	446.12	445.67	445.99	446.36	445.92	446.29	445.84	446.21	445.97	445.52	445.08	444.84	444.39	444.76	445.13	444.69	444.45	444.2	443.96	443.52	443.27	443.64	443.2	442.96	443.33	443.69	444.01	443.77	444.09	443.64	443.96	444.33	444.09	444.46	444.01	444.38	443.94	443.49	443.81	444.18	444.55	444.31	444.06	444.43	443.99	443.55	443.91
622	445.3	444.85	445.17	445.54	445.91	445.46	445.22	445.54	445.91	445.46	445.83	445.39	445.15	445.46	445.22	444.78	444.33	444.65	444.21	443.96	443.52	443.89	443.65	444.02	444.33	444.09	444.46	444.83	445.15	444.7	444.46	444.02	444.38	443.94	444.31	444.63	444.38	444.7	445.07	445.44	445.81	445.57	445.94	446.31	446.68	446.23	446.6	446.97	446.73
623	445.82	445.37	445.74	445.3	445.05	445.42	445.79	446.16	445.72	446.09	446.41	446.72	446.48	446.8	447.17	446.72	446.28	445.83	446.2	445.76	446.13	445.69	445.44	445	445.32	445.07	445.44	445	445.37	445.13	445.49	445.25	445.62	445.38	445.14	445.45	445.01	445.38	445.7	446.07	445.62	445.38	445.14	445.45	445.01	444.57	444.32	444.64	444.2
624	447	446.55	446.11	445.66	445.42	445.79	445.35	445.1	445.47	445.79	446.11	446.42	446.18	446.5	446.26	445.81	446.13	446.5	446.82	447.13	447.45	447.01	447.38	447.75	447.3	446.86	446.61	446.37	446.69	446.25	446.61	446.37	445.93	445.48	445.85	445.41	444.97	444.72	445.09	445.46	445.22	444.78	445.14	444.7	444.46	444.02	443.77	443.53	443.09
625	443.95	444.32	444.08	444.39	444.76	445.13	445.5	445.82	445.58	445.95	446.26	446.63	447	446.56	446.11	446.43	445.99	445.54	445.91	445.47	445.03	444.78	445.15	445.52	445.08	445.39	445.76	446.13	446.5	446.06	446.43	446.74	447.11	447.48	447.24	447.56	447.32	446.87	446.43	446.8	447.17	446.72	447.09	447.41	447.17	446.72	446.48	446.24	445.79
626	442.09	441.65	441.97	442.33	442.09	441.85	441.61	441.98	441.53	441.09	440.85	441.22	440.78	441.14	441.51	441.88	442.25	442.62	442.93	442.49	442.05	442.42	441.97	442.29	441.85	441.61	441.97	442.34	442.71	443.03	442.78	443.15	443.47	443.23	442.78	442.34	442.71	443.08	443.45	443.2	442.96	442.52	442.89	442.65	443.01	443.33	443.65	443.96	443.52
627	442	442.37	442.13	441.69	442.06	441.61	441.37	441.74	442.11	442.48	442.23	442.6	442.16	441.72	441.28	441.64	442.01	441.57	441.13	441.5	441.86	441.42	440.98	441.35	441.66	441.42	441.79	442.11	441.66	441.22	440.98	441.35	440.91	440.47	440.83	441.2	440.96	441.28	441.64	442.01	441.77	441.53	441.08	441.45	441.01	441.38	441.69	442.01	441.77
628	443.44	443	443.37	442.92	442.68	443.05	442.81	443.12	443.49	443.86	443.62	443.17	442.73	443.1	443.47	443.84	444.21	444.57	444.33	444.7	445.07	445.44	445.8	445.36	445.12	445.44	444.99	444.55	444.31	444.68	444.43	444.8	445.12	445.49	445.05	445.41	445.73	446.1	445.66	445.21	445.58	445.95	446.32	446.64	446.39	446.76	446.52	446.89	446.45
629	447.11	446.87	447.24	447.6	447.97	448.34	447.9	448.27	447.82	448.19	448.56	448.93	449.3	449.06	449.43	449.8	449.55	449.11	449.48	449.85	450.17	449.92	450.29	450.61	450.98	451.35	451.72	452.09	452.46	452.78	453.15	453.52	453.84	454.21	454.58	454.13	454.5	454.87	454.63	455	455.37	454.93	454.48	454.85	454.61	454.16	453.92	454.29	453.84
630	455.12	454.88	455.25	455.57	455.94	455.7	455.25	455.01	455.32	455.08	454.64	454.95	455.27	455.64	455.96	456.33	456.65	456.41	456.78	456.54	456.29	456.61	456.93	457.25	456.8	457.17	457.49	457.05	457.37	457.68	458.06	457.61	457.93	458.3	458.06	458.43	458.75	458.5	458.87	459.25	459.62	459.99	460.36	460.68	461	461.37	461.74	461.5	461.82
631	461.67	462.04	462.36	462.73	463.11	462.86	462.41	462.73	463.05	463.43	462.98	462.53	462.85	463.22	463.54	463.91	463.46	463.01	463.33	463.65	464.03	463.78	464.1	464.48	464.85	464.61	464.93	465.3	465.62	465.17	464.93	464.68	465.05	464.61	464.98	464.73	465.11	465.43	465.8	466.17	466.55	466.1	465.85	465.4	465.72	465.27	465.65	465.4	465.16
632	466.81	467.18	467.55	467.93	467.48	467.8	467.35	467.67	468.04	467.59	467.96	468.28	468.66	468.21	467.96	467.72	467.48	467.23	467.55	467.1	466.86	466.61	466.37	466.69	466.24	466.61	466.99	466.54	466.29	466.61	466.99	467.36	467.68	468.06	468.38	468.13	468.51	468.26	468.58	468.96	469.28	469.65	470.03	470.4	470.72	470.48	470.85	470.61	470.93
633	470.98	470.74	470.29	469.84	470.21	470.58	470.34	470.66	470.42	470.79	471.17	470.71	471.09	470.64	470.39	470.15	469.9	470.28	470.65	471.03	470.78	470.33	470.7	471.08	471.4	471.78	472.1	471.85	472.18	472.55	472.92	472.47	472.23	472.55	472.1	472.47	472.02	472.34	472.72	473.09	473.47	473.01	472.77	473.09	472.64	472.19	472.56	472.94	472.48
634	471.76	472.08	472.46	472.83	472.59	472.34	472.67	473.04	472.59	472.14	471.68	472.01	472.38	472.14	471.68	471.23	471.61	471.36	470.91	470.67	470.99	470.74	471.07	470.61	470.16	470.54	470.91	471.23	471.61	471.98	472.35	472.73	472.28	472.65	472.97	472.52	472.07	472.44	472.82	473.19	472.95	472.7	473.08	473.45	473.83	474.2	473.96	473.71	474.09
635	475.07	475.4	475.77	476.15	475.9	475.66	475.98	476.35	476.73	477.11	476.86	477.18	477.56	477.11	476.65	476.98	476.73	477.05	476.81	476.56	476.94	477.32	477.07	477.39	476.94	476.49	476.24	475.79	476.16	476.54	476.29	476.67	477.04	477.42	477.8	478.17	478.5	478.87	479.25	479.57	479.95	479.49	479.04	479.41	479.79	480.11	479.87	480.25	480.62
636	478.64	478.4	478.72	478.48	478.8	479.18	479.5	479.26	479.58	479.13	478.67	478.22	478.54	478.09	477.63	478.01	477.76	478.14	478.51	478.89	478.64	478.19	477.95	477.7	478.08	477.62	478	478.32	478.08	477.83	478.21	478.58	478.91	479.28	479.66	479.41	478.96	479.34	479.71	480.04	479.58	479.13	479.45	479.2	479.53	479.07	479.45	479.83	479.37
637	478.23	477.99	478.31	478.69	478.23	478.61	478.16	478.53	478.91	478.45	478	478.37	478.7	478.24	477.79	478.11	477.87	477.62	477.17	477.55	477.09	476.64	476.39	476.15	475.7	475.45	475.77	476.15	475.7	475.24	475.57	475.32	475.7	476.02	476.39	476.77	477.09	476.85	477.22	477.55	477.87	478.19	477.74	477.49	477.87	477.41	476.96	477.34	476.88
638	476.11	475.86	476.19	475.73	476.11	476.48	476.86	477.23	477.61	477.15	477.53	477.9	478.28	478.04	477.79	477.34	476.88	476.64	476.39	476.77	477.09	477.47	477.01	477.34	476.88	477.21	477.53	477.9	477.66	477.98	478.36	478.73	479.11	479.49	479.24	479.56	479.94	480.32	479.86	480.18	480.56	480.11	479.86	479.62	479.37	479.7	479.45	479.21	478.75
639	477.92	478.3	478.05	478.43	478.8	479.18	478.93	478.69	479.07	478.61	478.16	478.53	478.86	479.23	478.78	479.1	479.48	479.85	479.4	479.77	480.15	480.53	480.28	480.04	479.58	479.9	480.28	480.66	481.03	481.41	481.73	482.11	482.43	482.81	482.35	481.9	481.65	481.2	481.58	481.9	482.22	481.98	482.35	482.73	482.28	481.82	482.2	481.95	482.33
640	482.38	482.76	483.13	482.68	483	483.33	483.7	483.46	483.78	483.33	483.7	484.03	484.35	484.67	485.05	485.38	485.7	486.08	486.45	486	486.37	486.7	486.45	486.78	486.32	486.7	487.02	486.57	486.32	486.65	486.19	486.57	486.11	486.49	486.24	486.62	486.37	485.92	485.67	485.43	484.97	484.73	485.05	485.38	485.75	486.13	486.45	486.83	486.37
641	488.67	489.04	488.59	488.91	488.67	488.99	488.53	488.91	489.29	489.04	488.59	488.13	488.51	488.05	488.43	487.97	488.35	488.72	489.1	489.43	489.8	490.18	490.56	490.1	490.43	490.18	489.94	490.26	489.8	489.35	489.72	490.1	490.48	490.86	490.61	490.37	489.91	490.29	489.83	490.16	489.7	490.08	490.4	489.94	489.49	489.81	490.19	490.51	490.89
642	491.05	491.43	491.8	492.18	491.72	492.1	492.48	492.86	492.61	492.99	492.75	492.5	492.04	491.8	491.34	491.1	490.64	491.02	491.39	491.77	491.31	491.07	490.61	490.99	491.31	491.69	492.07	492.45	492.83	492.37	492.75	493.12	493.5	493.88	493.64	494.01	493.56	493.31	492.85	492.39	492.15	492.53	492.9	493.28	493.61	493.36	493.74	493.5	493.87
643	495.28	495.04	494.79	494.33	494.09	493.63	493.17	492.92	493.3	493.63	493.17	492.71	493.09	492.84	492.6	492.14	491.89	492.27	492.6	492.98	492.52	492.06	491.81	491.57	491.89	491.44	491.19	490.73	491.06	490.81	491.19	490.73	490.28	489.82	489.36	489.74	490.06	490.44	490.77	490.31	490.06	490.44	490.82	490.57	490.95	490.49	490.25	490.63	491
644	492.25	492.63	492.17	492.55	492.93	492.68	493.06	493.44	492.98	493.36	493.11	492.87	492.41	492.79	492.33	492.65	493.03	493.41	492.95	492.71	493.08	493.41	493.79	494.17	494.55	494.87	495.25	495.63	495.38	495.14	494.68	495	494.76	494.3	494.68	494.22	494.55	494.3	494.68	494.22	494.55	494.09	494.46	494.84	495.22	495.6	495.35	495.68	496.06
645	496.68	497.01	497.34	496.88	497.26	497.01	497.39	496.93	496.47	496.85	497.17	497.55	497.09	496.64	496.18	495.93	495.47	495.01	494.56	494.93	494.48	494.23	493.99	494.36	494.74	494.5	494.87	494.42	494.17	493.93	494.25	493.79	494.12	493.66	494.04	493.58	493.96	493.5	493.04	493.37	493.75	494.12	494.5	494.88	495.26	494.8	494.55	494.93	494.69
646	494.78	494.53	494.91	495.24	494.99	495.37	494.91	494.67	494.21	493.75	493.51	493.05	493.43	493.8	494.18	494.56	494.31	494.07	494.45	493.99	493.53	493.86	494.23	493.78	493.32	493.7	494.02	494.35	493.89	494.27	494.59	494.97	495.35	495.1	495.48	495.02	495.4	495.73	496.05	495.59	495.97	496.35	496.73	497.11	497.48	497.24	496.99	496.54	496.08
647	498.11	497.86	497.62	497.16	496.7	497.08	496.62	496.38	495.92	495.46	495.78	495.54	495.08	494.62	494.38	493.92	494.3	494.68	494.43	494.76	494.3	494.05	493.6	493.14	492.68	492.23	491.77	492.15	491.9	492.28	492.03	492.41	492.79	493.17	492.92	493.3	493.68	493.43	493.81	494.19	493.94	494.32	494.7	495.07	495.45	495.83	496.21	495.75	496.13
648	496.91	496.45	495.99	495.54	495.08	495.4	494.95	494.49	494.03	494.36	494.73	495.11	494.66	495.03	494.58	494.9	494.66	494.2	493.74	493.5	493.87	493.42	493.79	493.55	493.09	492.85	492.6	492.15	492.52	492.07	491.61	491.37	491.74	492.12	491.66	491.99	491.53	491.29	491.61	491.16	490.91	490.46	490.83	490.59	490.91	491.29	491.66	492.04	492.42
649	491.69	492.07	492.44	492.82	492.37	491.91	491.66	491.42	490.96	491.34	491.1	491.47	491.02	490.77	491.15	490.69	490.45	490.77	490.32	490.69	490.24	489.78	490.16	490.48	490.24	490.61	490.37	490.75	491.12	490.67	490.99	490.54	490.08	490.46	490.83	491.21	491.59	491.34	491.72	491.26	491.64	492.01	492.34	492.09	492.42	492.17	492.55	492.87	493.25
650	492.31	492.69	493.07	493.44	493.2	493.57	493.9	493.44	492.99	492.53	492.91	493.28	493.66	493.42	493.79	493.55	493.92	494.3	494.68	495.06	494.6	494.98	494.73	495.11	494.65	495.03	495.41	495.78	495.54	495.92	495.46	495.21	494.76	495.08	495.46	495	494.55	494.09	494.41	493.96	493.5	493.88	494.2	494.58	494.12	494.45	494.2	494.58	494.96
651	495.95	496.33	496.08	496.46	496	495.55	495.09	495.47	495.84	496.22	495.97	495.73	495.27	495.03	495.35	495.11	495.48	495.86	496.24	495.99	495.75	495.29	495.05	495.42	494.97	495.34	495.72	496.1	495.85	495.61	495.93	495.69	496.06	496.44	496.77	497.09	496.85	496.6	496.35	496.73	497.06	497.44	497.81	498.14	498.46	498.01	497.76	497.51	497.06
652	498.21	497.96	497.51	497.88	497.64	497.39	496.93	497.31	497.69	498.07	498.45	498.82	499.2	498.96	498.71	499.09	498.84	499.22	499.6	499.92	500.3	500.68	500.43	500.19	500.51	500.27	500.59	500.97	501.3	501.63	501.95	501.71	501.46	501	501.38	501.76	502.14	502.52	502.9	503.22	502.98	502.73	502.27	502.65	502.98	502.52	502.27	501.81	502.19
653	502.66	502.98	503.31	502.85	502.6	502.98	503.31	503.69	504.02	503.56	503.93	504.31	504.69	505.07	504.61	504.37	503.91	503.66	503.41	503.74	504.12	504.5	504.88	504.42	503.96	503.71	504.09	503.63	503.39	503.14	502.68	503.06	503.44	503.82	503.57	503.95	503.49	503.87	504.2	504.58	504.33	504.71	504.25	504.63	504.17	504.5	504.87	505.25	505.63
654	506.69	506.23	505.77	506.15	505.69	505.23	504.98	504.73	505.11	505.44	505.82	506.2	506.58	506.96	506.5	506.83	507.21	507.59	507.12	507.5	507.04	507.37	507.12	507.45	507.83	508.21	508.59	508.13	507.88	507.42	506.96	506.72	507.1	507.48	507.23	506.98	506.74	506.28	505.81	506.19	505.95	506.33	506.71	506.46	506.84	506.38	506.76	507.14	507.52
655	506.78	507.16	507.54	507.92	508.3	508.68	509.06	509.44	508.98	509.31	509.69	510.07	510.45	510.2	510.58	510.12	510.5	510.83	511.21	511.59	511.92	511.46	511.79	511.33	511.65	512.03	512.42	512.74	512.5	512.88	513.21	512.74	513.07	512.61	512.99	513.37	513.75	514.13	514.46	514.22	513.75	514.13	513.67	514.05	514.38	514.13	513.89	514.27	513.81
656	514.27	514.02	514.4	514.79	515.11	514.65	515.03	514.79	514.32	513.86	513.61	513.99	513.53	513.91	513.67	513.99	513.75	514.08	513.83	514.16	514.49	514.02	513.78	514.16	514.54	514.08	514.4	513.94	514.32	513.86	513.61	513.99	514.38	513.91	514.29	514.62	515	514.54	514.08	514.46	514.84	514.59	514.97	514.73	515.11	515.49	515.03	514.56	514.95
657	516.69	517.02	517.4	517.78	518.16	518.54	518.87	519.25	519.63	519.96	519.5	519.83	519.37	519.75	519.28	518.82	518.36	518.68	519.07	518.82	519.2	519.58	519.96	519.72	519.25	519.01	518.54	518.92	518.46	518	517.75	518.08	518.46	518.84	519.17	519.55	519.31	519.69	519.22	518.76	518.51	518.27	518.6	518.13	518.46	518.84	519.22	519.61	519.99
658	520.09	519.85	520.23	519.76	519.3	518.84	518.37	518.13	518.51	518.26	518.01	518.39	518.78	518.31	517.85	518.18	518.56	518.94	519.32	519.65	520.03	520.42	520.8	521.13	521.51	521.84	521.38	521.76	522.14	522.52	522.85	522.6	522.99	522.52	522.06	521.59	521.97	521.51	521.89	521.43	521.18	521.51	521.05	521.38	521.7	522.09	522.47	522.85	523.23
659	524.33	524.08	524.46	524	523.75	524.13	523.89	524.22	523.97	523.72	523.26	523.64	523.17	522.93	522.46	522	521.53	521.07	520.82	520.36	520.69	521.07	520.61	520.94	520.47	520.8	521.18	521.56	521.32	521.65	521.18	520.72	520.26	519.79	520.17	520.5	520.04	520.42	520.8	521.18	521.51	521.89	522.28	522.6	522.99	523.37	523.12	523.45	523.2
660	522.08	522.41	522.79	523.17	523.5	523.04	523.42	523.8	524.18	524.57	524.95	524.7	525.03	524.78	525.11	525.5	525.03	525.36	524.9	525.23	525.61	525.99	526.32	526.65	526.4	526.78	527.11	526.87	526.62	526.16	525.69	526.07	526.46	526.84	527.22	526.75	526.29	525.82	525.58	525.33	525.71	526.04	526.43	526.18	525.93	526.31	526.7	527.03	527.41
661	528.2	528.58	528.96	529.29	528.83	529.21	528.75	529.13	528.66	529.05	528.58	528.96	528.5	528.83	529.21	529.59	529.97	530.36	530.74	530.49	530.88	531.21	531.54	531.87	531.4	531.78	532.17	531.7	532.08	532.41	532.8	533.13	532.66	532.19	531.73	532.11	532.44	531.97	531.51	531.89	532.27	531.81	531.34	531.73	532.11	531.86	531.62	531.37	531.12
662	527.89	528.27	528.65	528.41	528.16	527.69	528.08	528.46	527.99	527.53	527.06	526.6	526.98	527.36	527.75	528.13	528.51	528.05	527.8	527.33	527.72	528.1	528.48	528.23	528.62	529	528.75	528.29	527.82	527.36	527.74	527.28	526.81	526.35	526.73	527.06	526.81	527.19	527.58	527.33	527.08	526.62	526.37	526.75	527.14	526.89	527.27	527.65	527.19
663	528.55	528.93	528.47	528.22	528.55	528.09	527.84	527.59	527.98	528.36	528.74	528.28	528.66	528.19	528.52	528.85	529.23	529.62	529.37	528.9	529.29	528.82	528.58	528.33	528.71	529.09	529.48	529.86	530.24	529.99	530.32	530.65	530.19	529.72	530.05	530.43	529.97	530.3	529.83	529.37	528.9	528.44	528.19	527.73	528.11	528.49	528.03	528.41	528.79
664	530.57	530.95	531.34	531.72	532.1	531.64	532.02	532.4	532.78	532.32	532.7	532.24	532.56	532.89	532.65	532.4	532.78	532.32	532.7	532.45	532.78	533.17	532.7	533.08	532.84	533.22	533.6	533.36	533.74	534.12	533.66	533.99	534.37	534.75	535.08	535.47	535.22	535.55	535.93	536.32	536.7	537.08	536.62	536.37	536.12	536.51	536.84	537.22	537.6
665	536.28	536.67	537.05	537.38	537.71	537.24	537.63	538.01	537.54	537.93	538.31	538.69	539.08	538.83	538.36	537.9	538.28	537.81	538.14	538.53	538.28	538.03	537.57	537.32	537.7	538.03	538.42	538.8	538.33	538.72	538.47	538.85	539.24	539.62	540.01	539.54	539.29	538.82	539.21	539.54	539.29	538.82	539.21	538.96	539.29	539.04	538.8	538.33	538.71
666	537.17	537.5	537.25	537.58	537.97	538.35	538.74	539.07	538.6	538.98	539.37	538.9	538.43	537.97	538.35	538.1	537.85	537.61	537.14	537.47	537.85	538.24	537.99	537.52	537.28	537.66	538.04	537.58	537.11	537.49	537.25	537	537.38	537.77	537.3	537.68	537.22	537.55	537.93	537.68	537.44	537.82	537.57	537.11	537.44	537.82	538.2	537.74	538.12
667	537.76	537.51	537.05	537.43	537.81	538.2	538.58	538.97	538.5	538.88	538.42	538.75	539.13	539.51	539.85	539.38	538.91	538.44	538.83	538.58	538.11	538.5	538.88	538.41	538.74	539.07	538.61	538.14	538.47	538.85	538.61	538.36	538.11	538.5	538.83	538.58	538.11	537.65	537.4	536.93	537.32	536.85	536.6	536.14	536.47	536.85	537.18	536.71	537.1
668	534.71	535.09	534.63	534.16	534.49	534.87	534.63	534.38	534.76	534.3	534.63	534.16	534.49	534.82	534.57	534.96	535.29	535.67	535.2	534.74	534.49	534.87	535.2	535.53	535.91	535.45	534.98	534.74	535.12	535.5	535.04	535.42	535.8	535.34	534.87	534.41	533.94	534.32	534.71	535.09	535.42	535.17	535.55	535.88	535.42	535.8	536.18	535.72	535.25
669	531.75	531.29	530.83	530.36	530.74	530.28	529.82	529.36	528.89	528.65	528.4	528.78	528.32	528.7	529.08	529.46	529.84	529.6	529.35	529.73	529.48	529.81	530.19	530.58	530.96	531.29	531.67	532.05	532.43	531.97	531.72	531.47	531.85	531.39	531.77	531.31	530.85	531.23	531.61	531.94	531.47	531.23	530.98	531.36	531.74	532.13	531.66	531.2	530.95
670	533.11	533.49	533.87	534.25	534	534.33	534.72	534.47	534	534.39	534.72	534.25	534.63	535.02	535.34	534.88	534.63	534.39	533.92	533.46	532.99	533.38	533.13	532.67	532.2	531.96	531.71	532.09	531.84	532.17	532.55	532.09	531.63	531.38	530.92	530.45	530.21	530.54	530.07	530.45	529.99	529.53	529.07	529.45	528.99	529.31	529.69	530.08	529.83
671	530.67	530.21	529.75	530.13	529.67	529.2	529.53	529.28	529.04	529.42	528.96	528.5	528.88	528.63	529.01	528.55	528.09	527.62	528	527.54	527.87	527.41	527.79	528.12	527.66	527.98	528.36	528.74	528.28	527.82	528.2	528.58	528.96	528.5	528.83	529.21	529.59	529.34	529.67	529.21	529.59	529.34	529.67	529.42	529.75	530.13	530.51	530.05	529.59
672	529.59	529.91	529.45	529.78	530.16	530.49	530.24	529.78	529.32	529.7	530.03	529.56	529.1	529.48	529.81	530.19	529.94	529.7	529.24	529.62	529.16	528.69	528.45	528.2	528.53	528.28	527.82	527.36	527.74	527.28	526.82	527.2	527.53	527.06	526.82	527.2	527.53	527.85	528.18	528.56	528.94	529.27	529.02	528.56	528.89	529.27	529.65	530.03	530.41
673	529.78	529.32	529.65	530.03	529.57	529.89	529.43	529.81	529.35	529.73	529.48	529.81	530.19	530.52	530.9	530.65	531.03	531.36	531.74	531.28	531.66	531.2	531.53	531.91	532.29	532.04	532.37	532.12	532.45	532.78	532.32	532.7	532.45	532.83	532.59	532.97	532.5	532.88	532.64	532.97	533.35	533.73	533.27	533.65	534.03	534.41	534.16	534.54	534.93
674	536.45	536.83	537.16	536.92	536.45	536.21	535.96	536.34	536.72	537.1	536.64	536.97	537.35	536.89	537.21	537.6	537.93	538.31	538.69	538.44	538.83	539.15	539.54	539.29	539.62	540	539.75	539.29	538.83	538.36	538.74	539.12	539.45	539.21	539.54	539.86	539.62	539.37	539.75	540.14	539.67	539.21	539.59	539.97	539.73	540.05	540.44	540.77	540.52
675	544.32	544.08	544.46	544.85	544.38	544.76	544.29	544.05	544.43	543.97	544.35	544.68	545.06	544.59	544.92	545.31	545.64	546.02	546.4	546.73	547.07	546.6	546.13	545.66	545.99	546.38	546.71	547.09	546.84	547.23	547.56	547.31	547.64	547.97	547.5	547.83	547.37	547.75	548.13	548.46	548.22	548.6	548.13	547.89	547.42	546.95	546.71	546.46	546.79
676	544.4	544.15	544.54	544.29	543.83	544.21	543.74	544.07	544.45	543.99	544.32	544.7	544.23	543.99	543.74	544.12	543.88	543.63	543.17	542.92	542.67	543	542.76	543.14	543.47	543.85	544.24	543.77	543.52	543.85	544.24	544.62	544.37	544.7	545.09	545.47	545.85	546.24	545.77	545.3	545.68	546.07	546.4	545.93	546.31	546.7	547.08	547.47	547.85
677	547.16	546.91	546.45	546.2	545.95	545.49	545.02	544.77	545.16	545.54	545.92	546.31	546.64	546.17	545.7	546.03	545.57	545.32	545.7	545.46	545.21	544.96	545.35	545.73	546.11	546.5	546.83	547.21	547.59	547.13	546.66	546.99	547.37	547.76	547.29	547.04	546.58	546.33	546.08	546.47	546.8	546.33	545.86	546.25	545.78	545.53	545.29	544.82	545.2
678	543.61	543.94	543.47	543.01	542.54	542.3	542.68	542.21	541.75	542.13	541.67	541.42	541.75	542.08	542.46	542.84	542.38	542.13	542.46	542	541.75	541.5	541.04	540.57	540.33	540.08	540.46	540.84	541.23	540.98	540.52	540.05	539.59	539.12	538.88	538.41	537.95	537.49	537.24	536.99	537.37	536.91	536.45	536.83	537.16	536.69	536.23	536.56	536.1
679	535.63	535.17	534.92	535.25	535.63	536.01	536.39	536.77	536.52	536.91	536.44	536.82	536.36	536.74	537.07	537.4	537.78	537.32	536.85	536.39	536.14	536.47	536.85	537.23	537.62	537.94	538.33	538.71	538.24	537.78	537.32	537.65	537.4	537.78	537.32	537.07	536.82	537.21	537.53	537.07	537.45	537.21	537.53	537.07	537.45	537.78	537.32	537.07	536.61
680	539.33	539.72	540.04	540.37	540.13	539.88	540.26	540.59	540.13	539.66	539.2	538.74	538.27	538.03	537.78	538.11	538.49	538.82	539.2	539.58	539.91	540.24	540.57	540.32	540.07	540.4	540.16	540.54	540.87	541.25	540.78	540.54	540.29	539.83	539.36	539.12	538.65	539.04	538.57	538.11	538.44	538.19	537.94	537.48	537.86	537.62	537.94	538.33	538.71
681	537.51	537.89	537.42	537.8	538.13	537.89	537.64	538.02	538.35	538.73	539.06	538.81	538.35	538.73	538.48	538.81	539.19	538.73	538.48	538.24	537.99	537.53	537.91	538.29	537.83	537.36	537.12	537.5	537.88	537.63	537.96	538.34	538.73	539.05	538.59	538.13	537.66	538.05	537.8	538.18	537.72	537.25	537.64	537.17	537.55	537.09	537.42	537.8	537.34
682	536.6	536.35	536.73	537.11	536.65	536.19	535.94	535.7	536.03	535.56	535.94	535.7	535.45	535.78	535.53	535.29	534.82	534.58	534.33	534.66	534.2	533.95	533.7	534.09	534.41	533.95	533.7	534.09	534.41	534.79	534.55	534.93	535.31	534.85	535.17	534.93	535.31	535.69	536.02	536.4	536.78	537.11	537.44	537.76	537.52	537.27	537.6	537.14	536.89
683	536.01	536.39	536.14	535.68	535.22	535.6	535.93	536.31	536.69	536.44	536.82	537.15	536.9	537.29	537.61	538	538.38	538.71	539.09	538.62	538.38	538.71	538.24	537.78	538.16	538.49	538.24	538.62	538.16	537.7	537.24	537.56	537.89	538.22	537.76	538.14	537.68	537.43	536.97	536.72	536.47	536.01	535.55	535.09	535.47	535	535.33	535.66	535.41
684	536.4	536.78	537.16	536.92	537.24	537	537.38	537.76	538.14	538.47	538.85	538.6	538.93	538.47	538.8	539.13	539.51	539.84	539.59	539.97	539.51	539.84	540.22	540.6	540.14	540.52	540.85	541.23	541.61	541.15	541.47	541.01	541.34	541.67	541.2	541.59	541.91	541.67	542	542.38	542.76	542.51	542.84	543.22	542.76	543.09	542.62	543.01	543.39
685	545.98	545.52	545.9	546.28	546.04	546.37	546.7	547.08	547.41	547.79	548.18	548.51	548.84	548.37	548.75	549.14	549.52	549.27	549.6	549.36	549.11	548.64	549.03	548.78	549.16	549.55	549.88	549.41	548.94	549.33	549.71	550.09	550.48	550.01	549.54	549.93	549.46	549.79	550.17	550.56	550.94	550.69	551.08	550.61	550.36	549.9	549.65	549.4	548.94
686	548.25	548.58	548.91	548.44	547.97	548.3	548.63	548.17	548.55	548.93	549.32	549.65	549.4	548.93	548.69	548.44	547.97	547.73	547.48	547.01	547.4	547.78	547.31	547.64	547.97	547.51	547.89	548.27	548.03	547.78	547.53	547.07	547.45	546.98	547.37	547.12	546.65	546.19	546.57	546.11	545.64	545.97	546.35	545.89	546.27	546.65	546.98	546.74	547.12
687	549.04	549.42	549.17	548.92	548.68	548.43	548.76	549.14	549.53	549.86	550.24	549.99	550.32	550.71	550.46	550.84	551.23	550.98	551.31	551.06	550.6	550.98	550.51	550.84	550.6	550.98	551.36	551.75	552.08	551.83	551.58	551.97	551.5	551.03	551.42	551.17	550.7	550.24	550.62	551	551.33	551.09	551.42	551.8	552.13	552.46	552	551.53	551.06
688	551.8	552.18	551.93	552.27	552.02	551.77	551.52	551.06	551.44	550.97	550.51	550.26	550.59	550.34	550.67	551.06	550.59	550.97	550.73	550.26	549.79	550.18	549.71	549.46	549	549.38	548.91	549.24	549.63	549.38	549.13	548.67	549.05	549.43	549.76	550.15	550.48	550.86	550.61	550.15	549.9	549.43	549.18	548.94	549.27	549.65	550.03	549.79	550.12
689	549.15	548.91	549.24	549.62	550	549.76	549.29	549.67	549.43	549.18	548.71	548.25	548	547.75	548.08	548.46	548	548.38	548.71	548.25	548	548.33	547.86	548.25	548.63	548.96	549.29	549.67	550.06	549.59	549.12	549.51	549.26	549.01	549.34	549.73	550.11	549.64	550.03	550.41	550.79	550.33	550.71	550.24	549.78	550.16	549.69	549.23	549.61
690	548.24	547.99	547.52	547.28	546.81	547.14	547.52	547.91	547.44	547.77	548.16	548.54	548.07	547.82	547.58	547.33	547.71	547.47	547.8	547.55	547.3	547.68	547.22	547.6	547.98	547.52	547.27	547.6	547.35	547.74	548.07	547.82	547.35	546.89	546.42	545.96	545.49	545.88	546.26	546.64	547.02	547.41	547.79	547.32	547.08	547.46	547.84	548.17	548.55
691	548.5	548.88	548.64	549.02	549.4	548.94	548.69	549.02	548.77	549.1	548.64	549.02	548.77	549.16	548.69	548.22	547.98	547.51	547.05	546.8	547.18	547.56	547.95	548.33	548.71	549.1	548.63	548.38	548.13	547.89	547.64	548.02	547.56	547.09	547.47	547.8	548.13	548.52	548.27	548.6	548.98	549.37	549.75	550.08	550.46	550.22	550.6	550.98	551.37
692	551.83	551.58	551.91	552.3	552.63	553.01	553.4	552.93	552.68	553.06	553.45	552.98	552.51	552.05	552.43	552.76	552.3	551.83	552.16	552.54	552.93	553.26	553.64	553.17	553.51	553.89	553.42	553.17	553.51	553.84	554.17	553.7	554.03	554.42	553.95	554.33	554.08	554.47	554.85	554.6	554.14	553.67	554	553.75	553.51	553.04	552.57	552.11	551.64
693	551.42	550.95	550.71	551.09	550.62	550.95	551.28	551.67	551.42	550.95	551.34	551.72	552.05	551.59	551.92	551.67	552	551.75	551.5	551.04	551.37	550.9	551.28	550.82	550.35	550.11	550.44	550.77	550.52	550.27	550.65	551.04	550.79	551.17	550.71	551.09	551.47	551.86	552.19	552.57	552.95	552.49	552.02	552.4	552.73	553.12	553.5	553.83	553.37
694	553.83	553.36	553.75	553.28	553.61	553.99	554.38	554.13	554.46	554.84	555.23	555.61	555.14	555.47	555.86	555.61	555.99	555.75	555.28	555.03	554.57	554.95	554.48	554.87	554.4	554.15	553.91	554.29	554.62	554.37	554.12	553.66	554.04	554.43	554.18	554.56	554.09	554.48	554.81	555.14	555.52	555.28	554.81	554.34	554.09	554.43	554.76	555.14	555.47
695	554.45	554.21	553.74	554.07	554.45	554.84	554.59	554.92	554.67	555	554.54	554.07	554.4	554.78	555.17	554.92	554.45	554.84	555.22	554.75	555.14	555.47	555.85	555.6	555.14	554.67	555.05	555.44	555.82	556.15	556.48	556.87	556.62	556.15	555.68	555.44	555.77	555.52	555.9	555.66	555.19	554.94	555.27	555.66	555.19	554.94	554.7	555.08	555.46
696	556.83	556.36	556.12	555.87	555.4	555.79	556.12	555.65	555.18	555.57	555.9	555.43	555.81	556.14	556.53	556.06	555.81	555.57	555.95	556.33	556.09	556.47	556.85	557.24	557.62	557.15	556.91	557.24	556.77	557.15	556.91	557.29	556.82	556.36	556.69	557.07	557.4	557.78	558.17	558.55	558.88	558.64	558.39	557.92	558.31	558.69	558.22	558.55	558.94
697	560.15	560.53	560.92	560.67	561.05	561.44	561.82	562.21	562.59	562.12	562.51	562.26	562.01	562.4	562.73	563.06	563.44	562.98	562.51	562.84	562.37	561.9	562.29	561.82	562.15	562.53	562.06	561.82	562.15	562.48	562.81	562.56	562.32	561.85	562.23	561.98	562.32	561.85	561.38	561.76	562.1	562.43	562.81	563.2	562.73	562.26	562.59	562.92	563.31
698	562.73	562.26	561.79	561.54	561.07	560.83	561.21	560.74	560.28	560.66	560.19	560.58	560.91	561.29	561.04	561.43	561.81	561.57	561.1	560.85	561.23	560.77	560.52	560.05	559.58	559.97	560.3	560.68	561.07	560.82	561.2	560.74	560.49	560.24	559.77	560.1	560.49	560.02	559.77	559.31	558.84	558.37	558.12	557.88	557.63	557.16	557.55	557.3	557.05
699	557.16	556.91	556.66	556.42	556.17	556.5	556.88	557.27	557.6	557.35	556.88	556.42	556.8	556.33	555.87	556.25	556.58	556.11	555.65	555.4	555.73	556.06	555.59	555.98	555.51	555.05	555.43	555.18	555.56	555.95	556.28	556.66	556.19	555.95	555.7	556.08	556.47	556	555.75	555.51	555.04	554.57	554.9	554.44	554.19	554.52	554.85	555.18	555.51
700	556.77	557.16	556.69	556.22	556.61	556.36	556.11	555.65	555.4	555.78	556.11	555.65	555.18	555.56	555.1	554.85	554.6	554.36	554.11	554.49	554.24	554.63	555.01	555.39	554.93	555.26	555.64	555.39	554.93	554.46	554.84	554.6	554.98	555.36	554.9	554.65	555.03	555.36	555.75	555.28	555.66	555.42	554.95	555.28	555.66	555.2	554.95	554.48	554.81
701	554.07	553.61	553.36	553.69	553.44	552.98	552.51	552.89	553.22	553.61	553.94	554.32	554.65	554.98	554.51	554.27	554.6	554.13	553.66	553.2	553.53	553.06	553.45	552.98	552.52	552.05	552.44	552.76	553.15	552.68	552.22	551.75	552.14	552.52	552.9	552.65	553.03	552.57	552.95	553.33	553.72	554.1	553.63	553.39	552.92	552.68	553.01	552.54	552.92
702	550.9	551.28	551.67	551.99	551.53	551.07	550.6	550.14	549.68	550.06	550.44	550.77	551.15	550.69	550.22	549.76	550.09	549.62	549.95	549.49	549.82	550.2	550.58	550.33	550.72	550.25	549.79	549.33	549.71	550.09	550.47	550.01	549.76	549.3	548.83	548.59	548.97	548.51	548.89	549.27	549.6	549.98	549.73	549.49	549.81	550.19	549.95	549.7	549.24
703	548.18	547.93	548.26	548.59	548.13	548.51	548.04	547.58	547.12	546.66	546.2	545.74	545.28	545.66	545.19	544.95	545.28	545.66	546.04	546.42	546.8	547.18	547.56	547.94	548.26	548.02	548.4	548.78	549.16	549.54	549.92	550.3	550.06	549.59	549.13	548.67	549.05	548.59	548.97	549.35	549.73	550.11	550.49	550.24	549.78	550.16	549.7	549.24	548.99
704	548.56	548.94	549.32	549.65	549.98	549.73	549.27	549.02	548.56	548.1	548.48	548.02	548.4	548.78	548.32	548.7	549.08	548.83	548.59	548.12	548.5	548.04	547.8	548.12	548.45	548.83	548.59	548.12	547.66	547.42	547.8	547.55	547.93	547.69	547.44	547.82	547.57	547.33	547.71	547.25	547.63	548.01	548.39	548.77	549.15	548.9	548.44	548.19	547.73
705	547.46	547.84	548.22	548.6	548.93	548.47	548.85	548.39	548.77	548.52	548.85	549.23	548.98	549.36	549.74	550.12	549.66	549.99	549.74	550.07	550.4	549.93	549.47	549.01	548.55	548.93	548.47	548.85	549.18	549.56	549.94	549.47	549.23	548.77	549.09	549.47	549.23	549.56	549.94	550.32	549.86	549.39	549.15	549.47	549.8	550.18	549.72	550.1	549.86
706	551.38	551.76	552.14	552.52	552.9	553.28	553.03	553.42	553.74	553.5	553.88	553.42	553.8	554.18	553.93	553.47	553.85	554.23	553.98	553.52	553.9	553.66	554.04	554.37	554.75	555.13	554.88	555.21	555.54	555.87	555.62	556	556.38	556.77	556.52	556.27	556.03	556.35	555.89	555.64	555.18	555.51	555.05	555.43	554.96	555.35	554.88	555.26	554.8
707	556.68	556.22	556.6	556.98	557.36	557.75	557.28	557.66	557.99	557.53	557.91	557.45	557.2	557.58	557.96	558.34	558.73	559.06	559.44	559.82	559.35	558.89	558.43	558.81	559.14	559.52	559.05	558.59	558.97	558.51	558.04	557.58	557.12	557.5	557.88	557.42	557.74	558.13	557.66	557.2	557.53	557.06	556.6	556.98	556.52	556.06	555.59	555.35	555.1
708	554.15	553.69	553.23	553.61	553.36	553.11	553.44	553.82	554.2	554.53	554.28	554.66	554.2	554.58	554.12	554.5	554.88	554.64	554.17	554.55	554.93	555.32	555.7	555.45	554.99	554.74	554.28	553.82	553.57	553.11	552.65	552.4	552.73	553.11	553.44	552.98	552.73	553.06	552.6	552.14	552.52	552.84	552.38	552.76	553.09	552.63	552.16	551.7	552.08
709	551.65	551.19	550.73	551.11	550.65	550.41	550.16	550.54	550.92	550.67	551.05	550.81	550.56	550.32	550.7	550.24	550.62	551	551.37	551.75	552.13	551.67	551.43	551.81	552.13	552.51	552.27	552.6	552.98	553.36	552.89	553.27	553.65	554.03	554.41	554.17	554.55	554.93	555.31	554.85	555.23	555.61	555.15	554.68	554.44	554.82	555.2	554.74	555.06
710	555.85	556.23	555.77	555.31	555.63	555.39	555.77	556.15	556.53	556.91	557.29	557.04	557.43	557.81	558.19	558.51	558.27	558.02	557.78	558.16	557.7	558.08	557.61	557.99	558.38	558.76	559.14	558.67	558.21	557.97	558.29	557.83	558.21	558.59	558.97	559.35	559.74	559.27	558.81	559.14	559.46	559.22	558.97	559.35	558.89	558.43	558.81	559.14	559.46
711	559.93	559.68	560.01	560.39	560.77	560.53	560.91	560.44	559.98	559.52	559.9	560.28	560.03	559.79	560.17	560.55	560.09	559.84	559.6	559.98	560.36	560.74	561.12	561.5	561.83	562.21	561.75	562.08	561.61	561.15	560.69	561.07	560.6	560.93	561.31	561.07	561.45	560.98	560.74	561.07	561.39	561.78	561.53	561.91	561.45	560.98	561.31	561.69	561.45
712	563.65	563.41	562.94	562.48	562.86	562.4	562.78	563.11	562.86	563.24	563	562.53	562.92	562.45	562.78	563.16	563.54	563.92	563.68	564.06	563.6	563.92	564.31	564.63	564.17	563.71	563.46	563.84	564.22	564.6	564.99	565.31	565.7	566.08	566.46	566.21	566.6	566.98	566.73	567.11	566.65	567.03	567.41	567.8	567.33	567.71	567.47	567.85	567.6
713	569.19	569.57	569.1	568.86	568.39	567.93	567.46	567.22	566.75	566.29	566.67	567	567.38	567.76	568.14	568.53	568.28	568.66	569.04	568.8	569.18	569.56	569.1	568.63	568.17	568.55	568.93	569.31	569.7	570.08	569.61	569.15	568.68	568.44	568.82	569.2	568.74	568.49	568.03	568.41	568.79	569.17	569.55	569.31	569.69	570.07	569.83	569.36	569.74
714	569	569.39	569.77	570.15	570.53	570.92	571.24	570.78	570.31	569.85	570.23	569.77	570.15	570.53	570.91	571.3	571.68	571.21	571.54	571.92	572.25	572.64	572.39	572.77	572.31	572.06	571.81	572.2	572.58	572.33	572.72	573.05	573.43	572.96	572.72	573.05	573.43	573.81	573.35	573.73	573.26	573.64	573.18	572.71	572.47	572.22	571.97	571.51	571.89
715	573.42	573.18	572.71	573.09	572.85	572.38	572.76	573.09	572.63	572.16	571.92	572.3	572.63	572.96	573.34	572.87	573.26	573.64	574.02	574.4	574.79	575.17	574.92	574.68	575.01	574.76	575.14	574.68	574.21	573.75	573.5	573.03	573.42	573.75	574.08	574.4	574.16	574.49	574.87	575.25	575.64	576.02	576.4	576.16	576.49	576.87	576.4	576.79	577.12
716	579.01	578.76	579.14	579.53	579.91	579.67	580.05	580.43	580.82	581.2	580.73	580.27	580.65	580.4	579.94	580.32	580.7	580.46	579.99	579.52	579.9	580.29	580.67	581	581.39	581.77	582.16	581.69	582.07	581.82	582.21	582.59	582.98	583.31	583.64	584.02	584.35	584.11	583.64	583.97	583.5	583.03	583.42	583.8	583.33	582.86	582.62	583	583.33
717	579.24	578.99	578.52	578.91	578.44	578.19	577.95	578.33	578.71	578.47	578	577.53	577.07	576.82	576.35	576.74	577.07	577.45	577.78	577.31	576.85	577.18	576.93	576.46	576.85	576.38	575.92	576.3	576.68	576.22	575.97	576.35	576.73	577.06	576.6	576.35	575.89	575.42	575.75	575.5	575.04	575.42	575.17	574.71	574.24	574.57	574.9	574.66	574.98
[truncated: 11 more columns]
