# Supplementary material for: SaPt-CNN-LSTM-AR-EA: a hybrid ensemble learning framework for time series-based multivariate DNA sequence prediction
Source: PeerJ. 2023 Oct 4;11:e16192. doi: 10.7717/peerj.16192 (PMC10559882; doi:10.7717/peerj.16192)
Supplement: Supplemental Information 1 [file peerj-11-16192-s001.zip › Source data/Supporting Information/E NC_011646.xlsx]

## Sheet: Sheet4
Data point	1	2	3	4	5	6	7	8	9	10	11	12	13	14	15	16	17	18	19	20	21	22	23	24	25	26	27	28	29	30	31	32	33	34	35	36	37	38	39	40	41	42	43	44	45	46	47	48	49
1	3	4	1	4	4	4	1	1	3	4	1	1	4	4	4	1	2	4	1	4	4	2	4	4	4	2	4	4	2	4	4	4	4	3	2	2	4	4	2	1	2	4	3	1	1	4	4	2	4
2	1	4	3	1	3	1	1	3	2	1	1	3	4	4	3	1	4	4	1	1	4	1	4	4	1	1	4	1	3	3	1	4	2	1	3	1	1	2	3	1	4	2	3	1	4	2	1	2	4
3	4	3	2	1	4	1	3	1	3	1	4	3	4	2	4	1	1	3	1	1	4	2	3	3	3	4	4	2	1	3	1	4	3	3	4	3	1	1	3	1	1	3	1	2	4	1	3	4	4
4	1	1	3	1	4	1	1	1	3	1	1	1	1	4	3	1	2	3	1	1	4	1	4	1	4	2	3	1	3	1	2	1	4	2	4	2	4	4	2	3	3	3	1	4	4	1	1	3	1
5	3	4	4	4	4	4	3	4	2	3	4	2	4	4	3	4	1	1	4	4	4	4	2	1	4	1	4	4	2	4	2	3	2	4	2	1	4	4	2	3	4	2	1	1	2	1	2	4	4
6	1	2	3	4	3	4	4	3	2	1	4	1	4	4	3	1	2	3	4	3	2	2	2	1	2	4	3	1	4	1	3	3	3	1	3	2	4	2	4	4	3	4	4	4	4	2	4	4	1
7	3	1	4	4	1	1	3	1	2	1	2	1	1	1	4	1	2	3	4	4	2	4	3	1	2	2	2	3	1	4	1	1	4	3	1	4	4	1	3	1	4	4	1	3	3	2	4	4	4
8	1	2	1	1	1	1	1	1	3	1	2	4	3	1	4	4	1	1	1	4	2	1	2	1	1	1	2	3	4	4	1	2	4	3	4	1	3	4	3	2	1	1	3	2	3	1	2	1	4
9	1	3	1	3	1	1	1	3	4	2	1	1	3	4	1	3	1	4	2	2	4	1	1	3	1	3	3	3	1	1	2	4	4	2	3	3	4	1	4	4	4	4	2	4	1	2	2	2	1
10	2	1	4	3	3	1	3	1	1	2	2	2	4	4	3	1	4	4	2	1	1	1	1	4	2	1	1	4	4	2	1	1	1	1	4	2	3	3	4	4	4	1	4	4	4	2	1	3	4
11	1	4	4	2	4	4	2	1	3	4	1	4	1	4	4	2	3	4	1	1	1	4	4	4	4	4	3	3	2	2	1	1	1	1	1	3	1	2	3	2	1	4	2	1	1	1	1	1	3
12	2	3	3	1	4	4	2	3	4	2	4	4	4	3	4	2	2	4	2	2	4	1	1	3	2	2	1	1	3	1	2	2	1	1	1	1	1	3	1	1	1	1	3	4	1	4	3	4	1
13	1	4	4	4	2	2	1	2	2	4	4	4	4	2	4	4	2	3	3	1	3	3	3	3	2	2	3	4	3	4	3	2	2	3	1	2	4	4	3	1	4	3	4	4	1	1	3	1	1
14	3	1	2	1	3	4	1	1	1	1	2	1	1	3	4	2	2	1	4	4	3	1	3	3	1	4	2	4	4	1	2	4	4	3	2	3	1	2	1	1	4	4	1	2	3	1	1	1	3
15	1	4	4	2	3	4	2	3	1	4	4	2	2	1	1	4	3	1	4	3	4	2	3	3	4	1	3	4	1	4	4	1	3	4	3	1	3	3	2	2	3	1	2	4	1	2	3	4	2
16	2	4	4	3	2	2	1	3	3	1	1	3	2	1	3	1	4	2	4	2	2	2	1	4	2	4	3	1	3	3	4	1	4	4	4	1	3	4	4	3	1	1	4	3	1	4	3	3	1
17	4	4	2	4	3	4	2	2	2	3	4	2	3	1	3	3	1	4	3	3	1	1	4	2	1	4	2	1	3	2	4	4	4	4	3	4	4	4	4	2	1	4	2	1	1	4	3	3	1
18	2	1	4	3	1	4	2	4	1	4	2	2	3	1	1	2	3	3	4	4	1	2	1	2	1	1	4	1	4	2	4	2	2	1	3	1	3	1	2	2	2	1	3	1	2	2	4	2	3
19	1	3	1	2	2	1	1	1	4	3	3	3	1	2	3	3	1	4	2	1	3	1	1	3	1	1	3	1	1	3	4	1	4	4	4	4	2	3	4	3	2	2	3	4	2	4	4	4	1
20	3	1	3	1	1	1	1	1	2	2	1	4	1	2	3	3	4	2	4	2	2	3	4	2	1	3	3	1	2	1	4	2	3	2	4	1	1	2	4	4	4	2	4	4	1	2	1	2	3
21	4	1	3	3	2	3	1	1	4	2	1	4	2	3	4	3	2	2	2	3	1	3	2	1	4	1	4	1	4	4	2	1	2	2	1	2	3	1	4	4	1	3	2	2	3	1	1	1	1
22	4	1	4	1	4	4	2	3	3	1	2	4	2	4	3	4	4	1	2	2	2	3	1	2	4	4	4	3	3	3	1	1	1	1	1	1	1	1	3	1	3	3	4	2	4	1	1	4	3
23	1	3	1	2	3	1	1	4	4	4	3	4	2	1	2	2	3	1	1	4	2	2	1	2	3	2	2	2	1	1	2	4	4	3	2	4	2	1	1	2	1	1	4	4	3	1	4	4	3
24	1	4	3	1	4	2	2	2	3	1	4	4	2	1	4	2	4	3	4	3	2	1	4	3	1	2	4	2	3	4	1	1	4	1	1	4	2	2	1	4	3	4	2	3	1	4	3	1	2
25	3	2	4	2	1	1	2	2	3	1	3	4	2	3	4	2	4	4	3	2	2	2	4	4	3	4	4	3	2	4	2	1	2	4	1	4	3	2	4	4	2	3	3	1	4	4	1	4	1
26	1	4	4	1	1	1	3	4	1	3	4	1	2	1	1	3	4	1	3	4	3	3	1	1	2	1	1	1	4	3	1	1	2	3	3	1	1	3	4	1	4	4	2	4	4	2	4	4	2
27	2	2	4	2	4	2	2	2	4	4	4	4	2	2	2	3	4	4	4	1	4	2	1	2	2	1	2	3	4	2	3	1	4	1	2	2	1	3	4	4	4	2	3	3	4	2	1	2	1
28	3	2	4	2	4	3	4	1	4	2	2	4	2	4	2	3	2	4	2	3	4	3	1	4	2	3	1	2	1	2	2	3	3	4	4	3	3	4	2	1	1	1	1	2	4	2	1	1	4
29	1	4	2	4	3	4	2	1	2	3	4	2	2	3	3	1	1	1	1	1	2	4	3	1	4	3	3	2	1	1	4	2	2	4	4	3	1	1	4	1	1	4	2	1	1	3	4	1	2
30	1	1	1	1	1	3	4	1	4	3	1	1	4	4	4	3	4	3	1	1	4	2	3	1	3	4	1	1	3	1	4	3	1	4	4	1	4	3	4	4	4	4	2	3	4	2	1	4	2
31	1	4	3	1	1	1	3	4	2	1	4	4	2	2	3	1	1	2	1	3	3	2	1	4	2	3	4	1	1	1	1	1	2	1	1	1	2	4	1	2	1	4	3	4	4	4	3	3	1
32	2	1	4	2	3	1	4	4	4	4	4	3	4	4	1	1	3	1	4	4	4	4	4	1	2	1	4	2	2	1	2	4	2	2	1	2	1	4	2	2	1	3	4	2	2	2	3	1	3
33	2	1	3	1	1	4	4	1	4	4	4	1	2	1	3	3	1	1	4	3	4	2	1	2	2	4	1	4	1	4	4	1	4	2	2	1	2	4	1	4	2	1	1	4	4	3	1	4	4
34	1	1	1	2	4	2	4	2	4	4	1	2	3	4	1	4	4	3	2	4	1	4	3	1	1	4	4	4	4	1	3	1	1	4	1	1	1	2	2	4	4	2	2	1	4	2	3	4	2
35	2	4	3	4	1	3	4	1	1	4	1	1	3	2	1	4	4	2	4	4	4	1	4	4	3	1	1	4	1	4	3	1	2	1	1	2	4	1	2	1	4	4	3	1	4	3	1	1	4
36	4	2	1	4	1	4	4	4	4	2	3	1	4	4	4	1	1	2	4	4	3	1	4	1	4	4	4	1	2	2	3	1	1	4	2	4	4	2	3	3	1	1	4	4	3	2	4	1	3
37	1	2	1	4	1	1	4	1	3	1	2	4	2	2	3	4	2	4	3	1	4	3	4	3	4	1	1	4	2	4	2	2	3	4	1	3	2	2	4	4	1	1	4	2	3	3	4	1	3
38	2	2	2	4	3	2	4	2	1	1	2	2	3	1	2	2	1	1	4	2	4	3	4	1	3	1	4	4	1	1	4	3	4	1	2	1	4	2	1	3	2	2	3	4	1	4	3	1	3
39	1	2	1	4	1	4	4	1	3	1	1	3	1	4	4	4	2	1	1	4	1	4	1	1	1	2	4	4	3	1	2	1	1	2	2	3	3	1	4	4	1	2	4	2	3	2	2	1	4
40	4	1	2	1	2	3	3	1	4	4	1	1	2	1	1	1	2	3	1	4	4	1	1	1	1	2	1	4	2	2	4	1	4	4	2	1	3	4	1	4	2	2	4	2	4	1	2	2	1
41	4	1	4	4	2	1	3	2	2	1	1	1	1	4	1	3	4	4	3	4	3	3	3	3	4	3	1	3	3	3	1	4	4	1	1	2	2	2	4	4	4	4	3	1	1	2	3	1	4
42	3	2	1	4	2	1	4	3	4	4	4	4	3	2	4	4	3	4	1	2	1	2	1	2	1	4	2	2	4	3	4	2	1	4	2	1	1	1	1	1	3	1	1	1	1	1	4	1	4
43	4	1	4	4	2	2	3	4	3	3	2	2	4	2	1	3	1	1	1	4	1	3	1	1	1	1	1	1	1	1	2	3	4	1	2	2	3	1	4	4	1	1	4	1	2	3	4	3	2
44	4	1	4	2	2	4	4	4	3	3	4	4	1	3	1	1	2	1	1	2	2	2	1	1	1	1	1	4	2	2	3	1	1	1	1	2	1	4	1	3	2	1	1	1	4	3	2	2	4
45	4	2	3	4	4	3	1	3	1	1	3	3	1	4	4	1	1	4	1	3	1	4	2	1	1	4	4	3	1	1	2	3	3	1	1	4	2	4	3	2	4	4	4	2	1	1	1	3	1
46	4	2	3	4	1	3	4	2	2	3	4	3	4	2	2	2	1	4	4	2	4	3	2	3	4	2	4	4	1	1	4	2	3	4	2	3	3	1	4	3	1	1	3	4	4	2	3	1	2
47	4	4	3	4	2	3	2	2	4	3	4	1	3	2	3	4	3	1	1	2	1	2	2	1	2	2	1	2	3	4	3	3	2	4	3	3	4	2	3	1	1	4	2	3	4	2	2	4	4
48	2	4	4	1	1	2	1	1	1	1	1	2	2	1	1	1	3	4	3	4	3	1	1	4	4	2	3	1	3	3	2	2	2	3	4	3	1	1	4	4	3	1	4	1	3	3	4	4	4
49	4	1	3	1	1	1	3	1	2	4	2	2	1	2	1	2	3	3	4	1	4	4	3	2	2	4	3	2	1	4	2	1	4	4	3	3	2	2	3	4	3	2	4	2	2	4	2	2	3
50	4	4	4	4	2	4	4	2	1	2	4	1	4	4	2	2	2	4	1	2	2	3	1	2	1	2	4	4	3	2	4	3	1	1	2	3	4	4	1	4	4	4	4	3	3	3	2	1	2
51	3	1	3	1	2	2	1	2	4	4	2	2	4	3	1	1	1	3	4	1	3	4	2	3	4	2	3	4	2	1	2	2	3	4	1	1	4	3	1	2	1	4	1	2	3	1	1	3	1
52	4	4	3	1	4	4	1	2	3	4	1	1	4	4	4	1	1	1	1	1	3	1	4	3	1	4	4	4	3	1	3	2	1	3	4	2	2	4	4	4	4	4	2	1	3	4	3	3	1
53	1	4	4	3	1	4	4	2	1	3	3	2	2	1	4	2	3	3	2	1	1	1	2	1	4	4	3	3	2	4	2	2	1	1	1	1	1	2	1	4	1	4	3	1	4	4	1	1	1
54	4	1	2	1	4	1	3	1	4	4	2	2	1	3	1	1	3	1	4	1	3	4	2	3	4	2	1	4	3	4	2	3	4	2	1	1	3	2	3	4	2	1	4	1	4	4	3	1	2
55	1	3	4	1	2	3	3	2	1	1	2	3	1	4	1	4	2	3	3	2	4	4	3	4	1	1	1	1	3	3	1	2	1	3	1	1	4	3	3	4	1	3	1	1	4	1	2	2	1
56	4	2	2	4	2	4	1	2	2	3	1	4	1	1	4	2	3	1	2	3	2	2	1	4	4	2	3	4	3	2	4	2	1	4	2	4	4	4	4	1	3	3	4	1	1	4	2	2	4
57	4	1	1	3	3	1	1	2	1	1	4	1	4	2	3	1	2	1	1	2	3	3	1	4	2	1	1	4	1	4	1	3	4	2	3	4	2	3	1	2	3	1	1	3	1	1	3	1	1
58	2	3	3	1	2	3	2	2	3	1	2	1	1	2	1	1	2	3	2	2	3	1	2	4	4	3	1	1	2	1	2	3	1	1	3	1	1	4	1	1	4	4	2	4	2	2	1	1	3
59	4	4	1	1	2	2	1	2	3	2	1	1	1	1	4	2	1	3	4	1	1	4	3	4	1	1	4	1	4	4	1	3	3	1	1	3	4	2	1	4	4	4	4	1	4	4	2	1	1
60	1	2	3	1	2	1	1	2	1	4	4	2	4	3	2	1	1	1	1	1	1	1	2	3	4	1	2	3	1	2	4	3	3	1	2	1	1	2	1	4	1	4	4	4	4	4	4	1	4
61	4	4	4	2	2	3	3	1	4	2	1	2	1	2	3	4	1	2	4	2	4	4	1	1	1	1	1	3	2	1	4	4	4	4	3	1	4	2	1	1	1	4	3	4	4	1	3	3	4
62	1	4	4	1	1	3	2	3	3	4	1	2	1	2	1	1	2	1	4	4	4	4	1	4	4	4	4	4	4	4	2	1	1	1	1	3	2	3	1	2	4	4	3	2	3	1	2	4	2
63	1	3	1	4	1	4	2	1	1	2	3	3	4	1	1	1	1	1	1	3	4	2	2	1	1	1	1	1	1	1	1	2	4	2	1	3	4	4	1	3	4	4	3	1	2	4	1	1	1
64	4	2	3	1	4	4	2	4	4	4	4	2	2	2	1	2	4	2	2	4	4	3	1	2	3	3	1	2	1	1	1	1	4	4	1	2	2	4	4	1	1	4	1	3	4	1	1	4	1
65	1	1	1	3	1	1	4	2	1	3	3	3	1	1	2	1	4	4	4	1	1	3	3	3	4	2	4	2	1	3	1	1	4	1	4	1	3	1	1	1	4	3	1	4	4	1	4	4	2
66	4	3	4	3	3	4	4	2	1	3	2	1	3	2	1	4	1	3	1	3	3	1	3	2	4	2	4	2	2	4	4	2	4	2	4	1	1	4	2	4	3	3	2	4	3	4	4	1	1
67	1	2	1	1	4	2	1	4	4	1	2	1	3	3	1	1	1	4	2	3	4	3	1	2	3	2	1	2	3	3	4	3	4	4	1	3	4	1	3	3	1	1	1	3	4	2	2	3	1
68	2	3	4	3	1	4	2	3	4	4	4	1	3	4	4	2	3	3	3	4	3	1	1	1	1	1	4	1	2	3	4	4	4	3	4	1	1	4	4	1	1	4	1	2	3	4	3	1	4
69	1	4	2	1	1	1	4	3	1	4	4	1	1	1	1	1	1	1	4	2	4	2	1	3	1	1	2	1	1	2	1	4	4	2	3	1	4	4	2	4	4	1	1	4	4	1	2	3	1
70	4	2	4	4	3	1	4	4	4	4	4	1	1	1	1	3	4	1	2	1	2	3	1	2	2	1	1	1	3	1	1	2	4	2	2	2	3	4	2	4	2	3	1	4	4	1	1	4	3
71	2	1	1	3	1	3	1	4	4	1	1	1	4	2	4	4	3	1	1	4	1	1	4	4	4	1	4	4	4	2	3	3	1	2	4	1	1	1	4	1	2	3	1	4	2	1	1	4	1
72	2	2	4	2	1	2	2	4	4	4	4	2	1	1	1	2	1	2	2	4	2	2	4	4	1	2	1	1	4	1	4	4	4	3	3	1	2	1	3	4	2	4	2	1	1	1	4	4	1
73	1	1	4	1	4	4	1	3	1	1	3	3	2	1	4	1	3	1	1	1	3	1	4	3	4	4	2	4	4	1	1	2	4	4	4	4	2	1	1	1	1	4	3	4	2	1	1	1	1
74	1	3	1	4	4	4	1	1	4	1	4	1	3	3	1	4	3	1	1	1	4	2	1	4	1	1	1	2	1	2	1	4	4	4	4	4	4	4	1	2	2	1	4	4	2	2	4	4	2
75	1	3	3	1	2	3	4	3	2	2	2	3	4	4	4	1	2	1	2	1	2	3	4	4	2	3	3	1	1	4	4	1	4	2	4	3	3	4	4	2	1	3	1	1	4	1	4	1	3
76	1	1	1	1	2	4	1	2	3	4	4	4	2	2	3	4	1	2	4	2	3	2	1	1	1	1	1	1	3	2	4	1	1	4	4	1	4	1	1	4	1	2	3	1	3	1	1	1	4
77	4	2	1	2	1	4	2	4	4	4	1	1	2	1	3	1	2	1	4	4	1	3	3	4	2	4	2	1	1	4	1	3	4	3	3	4	3	1	1	4	2	4	4	3	3	1	3	2	4
78	4	4	1	2	1	1	4	1	4	2	2	4	1	4	2	1	4	3	1	4	1	4	3	3	4	2	3	3	1	2	1	4	3	1	2	4	1	1	1	1	4	3	1	2	4	4	2	4	4
79	1	1	1	3	1	2	1	4	4	1	1	3	3	4	3	4	3	3	1	3	1	1	2	1	3	3	3	1	4	4	4	3	4	2	4	4	4	4	4	4	4	3	3	1	3	1	4	1	3
80	4	3	3	1	3	2	2	3	4	4	3	4	2	3	4	2	4	1	4	4	3	4	4	3	4	4	2	3	3	1	3	4	4	4	2	1	2	1	1	1	2	1	4	2	1	1	3	4	1
81	3	3	4	4	3	4	4	4	4	4	1	1	1	1	4	2	1	1	4	3	4	4	4	3	4	2	2	4	3	4	2	4	2	2	1	2	3	1	4	4	1	1	1	1	3	1	1	4	1
82	3	4	3	1	1	4	2	2	1	1	3	3	1	2	1	1	4	3	2	3	2	2	1	4	1	4	3	1	4	4	3	1	4	4	2	1	4	2	2	1	3	3	1	3	2	3	1	2	4
83	1	1	1	2	3	4	2	2	3	4	2	4	1	4	4	1	2	1	3	4	4	4	2	3	4	2	2	3	3	4	4	2	1	3	1	1	4	4	2	4	2	3	4	1	1	2	3	1	1
84	1	4	4	1	4	4	4	4	4	4	1	1	4	2	4	3	1	2	4	2	4	4	4	4	4	1	2	3	3	4	1	3	3	2	3	4	1	1	4	1	1	3	1	2	1	3	1	4	3
85	1	4	1	2	4	4	1	2	1	4	1	4	1	4	3	2	3	3	4	2	4	1	1	2	1	2	1	4	1	2	4	1	2	1	4	2	2	1	4	1	4	2	1	4	3	1	1	3	1
86	2	3	1	1	4	4	1	4	2	4	4	4	4	4	3	4	4	2	4	1	2	2	4	3	4	4	3	1	1	4	4	4	3	2	2	3	4	1	3	4	1	2	2	4	2	2	4	3	1
87	3	4	3	4	1	1	2	1	1	4	4	4	1	1	4	1	4	2	3	4	2	3	2	2	4	1	1	3	4	3	1	3	1	3	1	1	1	1	3	3	4	4	4	4	2	2	2	3	1
88	1	1	4	3	1	4	1	4	3	1	3	1	1	2	4	1	2	4	2	3	1	1	4	3	4	2	2	2	2	1	1	1	1	1	1	4	3	3	4	1	4	2	4	1	3	1	2	2	3
89	1	1	1	1	2	1	3	1	2	4	1	3	4	3	4	3	3	3	4	4	2	3	1	2	3	4	3	3	4	3	1	2	1	2	4	2	3	1	4	3	4	3	1	4	1	1	2	1	2
90	4	2	1	4	2	4	1	2	4	2	2	1	1	4	4	3	4	4	4	4	4	1	3	1	1	4	4	4	4	4	1	1	4	1	4	2	3	1	1	3	4	3	4	4	4	1	2	1	4
91	4	1	4	4	4	4	4	1	2	1	2	3	3	1	2	1	3	4	1	2	4	4	4	4	4	3	3	3	1	4	4	2	1	1	2	4	2	3	2	4	2	3	4	3	3	4	1	2	2
92	4	3	3	4	1	2	4	3	4	3	1	1	3	3	3	1	4	4	1	1	4	4	2	4	3	3	2	1	4	3	3	1	1	1	4	4	1	4	2	4	1	2	4	4	4	2	2	4	4
93	1	4	4	4	4	3	1	4	4	4	1	2	1	2	3	3	4	3	3	3	4	4	1	4	4	4	3	2	4	3	2	1	2	3	3	3	3	4	3	3	2	1	1	2	4	1	4	1	3
94	4	4	4	1	3	4	2	1	1	2	1	4	2	1	1	2	3	4	2	2	1	1	1	1	1	4	1	1	4	3	3	1	1	4	4	2	4	4	4	4	1	3	2	2	4	2	2	3	1
95	2	1	2	2	3	4	4	4	4	4	3	4	1	2	3	2	2	3	1	4	3	1	4	3	1	1	4	4	2	1	4	1	1	4	2	2	4	2	4	4	2	2	4	4	2	1	4	2	2
96	2	4	4	1	1	1	3	4	4	2	4	3	2	3	2	1	1	4	1	4	3	3	4	3	1	3	4	1	4	1	2	4	4	4	4	4	3	1	4	1	4	2	4	1	3	3	4	3	4
97	4	1	3	1	1	4	1	2	4	1	4	2	1	3	1	4	1	1	4	4	3	4	4	3	1	1	1	1	2	4	4	1	3	1	1	2	1	4	3	1	1	1	1	3	4	1	4	4	4
98	1	1	1	3	3	4	2	3	1	4	4	4	4	4	3	4	1	4	4	1	1	2	1	1	4	4	3	3	3	4	3	4	4	3	4	3	4	2	1	4	4	2	1	1	1	2	4	3	2
99	2	4	1	3	4	3	1	1	2	1	4	3	1	2	4	4	1	1	4	4	4	1	1	3	4	4	2	4	4	4	4	4	4	2	4	4	4	3	4	1	2	3	3	4	3	2	4	3	1
100	2	4	1	2	1	4	2	4	2	3	4	2	2	3	1	3	1	2	1	2	2	2	4	3	1	2	4	2	1	1	2	1	3	1	4	1	4	4	3	2	2	2	1	1	1	2	3	4	2
101	1	1	3	1	1	3	3	4	4	4	2	3	4	4	2	2	4	3	2	4	4	2	1	1	4	1	2	4	2	3	4	3	4	1	1	4	4	1	1	2	2	3	4	4	3	4	4	3	4
102	3	1	4	4	4	4	4	3	3	3	4	2	4	4	4	4	4	4	1	1	4	1	1	1	4	1	3	4	3	1	4	3	3	4	1	1	3	1	1	1	1	1	1	4	2	1	1	1	1
103	4	4	4	4	4	3	4	1	4	4	4	4	3	4	1	4	3	4	1	1	4	4	4	3	2	4	1	1	1	1	1	4	4	1	1	4	4	1	3	1	1	4	1	1	1	4	4	1	4
104	4	4	4	4	4	4	2	1	2	2	1	4	4	1	4	3	2	4	2	2	4	3	2	3	3	1	1	4	3	1	1	2	4	1	1	1	1	3	4	4	4	4	3	3	1	2	1	1	1
105	1	1	1	1	4	1	4	1	2	4	4	1	4	1	4	1	2	3	4	3	3	3	2	4	4	3	2	2	1	4	4	3	4	4	1	2	4	2	4	2	1	4	2	2	4	4	3	1	4
106	1	2	4	2	1	4	2	1	3	1	3	4	4	2	4	3	2	1	4	2	3	3	2	3	4	2	2	4	2	4	4	1	2	2	3	4	4	3	1	3	3	2	2	4	3	2	2	4	4
107	4	2	1	1	2	4	2	2	1	4	2	1	4	4	4	4	2	4	4	3	2	4	2	2	3	4	2	2	1	3	1	2	1	2	1	1	2	1	4	1	4	4	2	2	4	4	4	3	4
108	1	4	1	2	1	2	3	1	1	2	3	1	3	4	2	4	2	2	2	4	2	2	2	2	2	1	3	1	3	3	1	4	4	1	2	2	1	2	3	2	1	2	3	4	2	4	4	4	4
109	1	1	1	1	4	1	3	3	1	3	4	3	1	4	3	1	1	3	3	1	1	2	3	3	1	1	1	4	4	4	2	2	4	1	1	1	1	4	3	4	4	4	4	3	3	1	1	1	4
110	1	1	1	1	2	3	2	1	4	3	2	4	4	4	4	4	4	4	2	1	3	2	2	1	2	2	2	1	3	1	2	3	3	2	4	2	4	3	1	1	1	4	1	1	2	2	3	1	1
111	4	4	4	4	4	2	1	4	4	4	4	4	4	4	4	1	3	1	4	4	2	1	4	1	4	4	1	2	1	2	1	1	1	1	1	1	3	1	4	4	3	4	4	4	2	1	3	1	4
112	4	4	4	3	1	4	2	1	1	1	1	1	1	1	1	4	1	2	2	4	3	1	1	1	1	4	3	3	3	4	1	1	1	1	1	1	1	3	1	1	3	1	4	1	2	4	4	4	4
113	1	3	4	2	1	1	1	1	4	2	4	4	1	4	1	3	4	1	4	3	1	2	3	1	4	2	4	4	4	1	1	4	4	1	1	1	1	1	1	1	2	1	4	4	4	1	2	4	4
114	4	4	1	1	2	3	1	3	2	1	4	1	1	4	2	3	3	4	1	1	1	3	4	1	2	4	1	4	1	1	1	1	3	4	1	3	3	4	1	2	1	4	1	4	4	4	1	2	4
115	1	1	3	1	4	4	3	4	1	1	1	1	1	3	1	4	2	3	4	4	1	1	1	1	2	2	1	1	4	1	4	1	4	2	4	3	1	3	1	2	3	4	4	2	1	3	1	3	1
116	3	3	1	1	3	3	1	2	4	4	3	4	1	4	1	4	2	2	3	4	1	4	2	3	4	3	2	1	2	4	4	4	3	1	1	1	1	3	1	1	1	1	1	3	1	1	1	1	3
117	1	1	4	3	3	2	4	4	4	1	3	4	1	1	1	3	1	1	2	2	3	4	2	2	1	4	2	3	1	1	2	3	1	1	1	4	4	4	4	3	4	1	4	2	1	2	1	1	2
118	2	1	1	1	2	1	4	1	1	2	1	1	2	2	4	4	2	1	1	3	4	1	2	2	1	1	1	2	4	4	2	1	4	1	4	3	4	2	4	3	3	4	1	3	1	1	1	1	1
119	2	2	4	2	2	4	4	2	3	3	3	1	3	4	4	1	2	1	4	3	2	1	4	4	1	2	2	1	3	2	4	1	1	4	3	4	2	2	4	3	1	3	3	1	3	3	4	4	1
120	2	3	1	1	1	4	4	1	1	3	1	1	3	1	1	1	2	2	1	2	3	1	1	2	3	1	4	3	1	1	2	2	3	3	4	4	1	2	1	4	4	4	3	1	1	3	3	4	1
121	4	2	3	1	1	4	2	2	2	4	2	1	4	4	4	1	1	4	2	1	4	4	1	1	1	4	4	3	1	4	2	2	3	4	4	4	3	4	4	4	2	3	4	2	1	2	3	4	2
122	3	2	3	3	1	1	1	1	4	2	1	2	2	4	3	1	2	1	1	2	1	1	3	2	2	3	4	1	2	3	2	1	1	4	4	4	2	1	3	1	1	1	1	1	1	1	3	1	1
123	1	2	2	3	1	2	1	1	1	2	2	3	4	2	4	4	4	4	2	2	1	3	1	1	1	1	1	1	1	3	3	1	4	4	1	1	1	1	1	2	4	1	3	4	1	4	3	1	2
124	3	1	2	1	1	1	1	1	3	1	1	3	1	2	4	2	2	3	1	2	3	3	1	4	4	1	3	4	2	1	1	1	1	2	3	4	1	2	2	1	1	4	3	1	3	4	1	2	2
125	4	1	1	3	2	3	1	3	4	2	1	1	1	1	2	2	4	1	4	1	1	3	1	4	3	1	1	1	1	3	1	4	1	3	2	4	4	3	1	1	4	3	4	3	1	4	3	4	4
126	4	1	1	4	2	1	3	3	3	1	1	2	3	4	4	3	1	1	2	4	1	4	2	2	3	1	1	1	4	4	1	3	1	4	4	4	4	1	1	1	1	2	1	2	4	3	1	2	1
127	2	4	2	4	1	1	2	4	1	3	4	2	1	4	1	2	4	2	1	2	3	1	2	4	4	3	4	1	3	4	4	2	2	4	3	1	3	1	2	3	1	3	4	2	1	4	4	1	1
128	2	3	3	4	1	1	1	1	2	1	1	2	1	1	2	1	4	3	1	1	3	3	1	4	3	1	4	1	4	3	2	3	1	1	4	1	4	4	3	1	1	1	1	3	1	4	4	1	4
129	4	1	1	3	2	2	1	1	1	1	4	3	4	3	4	1	4	3	4	1	2	1	4	2	2	3	1	3	4	2	4	1	4	2	4	2	3	3	4	4	2	2	4	4	1	2	3	4	1
130	2	1	1	1	4	1	3	4	1	1	3	1	2	2	1	1	1	1	3	3	4	1	3	2	4	3	2	4	3	3	1	4	2	1	1	1	1	3	1	3	3	4	1	3	1	1	1	1	1
131	4	1	3	1	1	1	1	2	2	1	1	2	2	1	1	4	1	4	4	4	1	4	3	4	4	4	1	3	4	3	1	3	3	3	4	1	4	4	2	1	1	1	4	4	1	2	3	3	1
132	4	4	2	1	1	2	1	1	2	2	1	1	1	1	1	4	3	1	4	1	3	2	4	2	1	4	2	4	4	2	3	4	4	3	1	4	4	2	4	4	2	2	3	1	4	1	4	3	3
133	1	2	2	1	1	1	4	3	1	1	1	1	1	1	3	4	1	1	3	1	2	1	4	2	4	2	2	2	4	2	2	4	1	4	4	2	1	3	2	4	2	1	2	1	2	4	3	3	4
134	4	2	4	2	3	1	4	3	1	1	3	4	4	4	3	1	2	4	4	3	4	1	3	4	1	3	3	4	1	2	2	1	1	2	3	1	4	4	3	4	1	2	2	1	1	4	2	2	4
135	4	1	2	1	4	2	1	1	1	1	1	2	2	4	2	3	4	3	3	1	1	1	1	4	4	1	1	4	4	1	2	2	1	2	3	3	2	3	4	4	4	1	1	2	2	1	2	3	3
136	2	2	1	3	4	1	2	4	1	3	1	1	3	4	1	3	3	3	1	4	3	1	1	1	4	3	2	1	1	1	4	2	3	4	1	1	1	2	1	1	1	1	3	1	4	2	3	4	4
137	4	1	1	1	1	1	3	1	4	4	2	2	4	4	4	1	1	1	2	3	1	1	1	1	3	3	1	1	4	1	1	3	3	1	1	1	3	1	4	4	2	2	1	4	1	4	1	4	4
138	4	1	4	4	4	3	1	1	1	1	1	4	1	4	4	1	4	4	2	2	1	3	2	1	1	3	2	1	1	1	1	3	1	3	2	3	4	2	2	1	1	2	4	3	3	3	2	4	2
139	2	4	2	4	1	3	2	3	2	4	1	4	2	4	1	3	2	3	4	1	4	3	1	1	3	2	4	1	4	3	2	3	2	3	2	3	2	1	4	4	4	1	1	4	1	1	4	4	1
140	4	1	4	4	4	1	3	1	2	2	1	2	1	1	4	4	1	3	4	3	4	1	4	4	2	1	4	4	2	4	4	4	4	4	3	4	3	1	4	4	4	1	1	2	4	4	4	4	4
141	1	2	4	4	1	1	3	1	1	3	2	2	1	1	3	4	4	2	1	1	3	3	4	4	1	1	2	4	4	2	2	1	2	4	4	1	1	3	1	3	3	4	4	1	1	3	3	1	2
142	4	1	3	3	4	3	4	1	3	4	4	1	2	2	1	2	4	4	2	4	3	3	4	4	3	3	2	3	4	1	1	1	4	2	1	1	3	4	4	2	1	4	3	4	4	4	2	1	4
143	1	3	3	2	4	3	4	4	3	1	4	3	1	3	4	1	3	2	4	4	3	3	4	1	1	4	3	3	4	2	2	4	4	4	4	4	3	2	4	4	3	1	1	4	3	4	4	3	2
144	4	4	2	2	1	2	3	4	3	4	2	4	2	1	2	4	3	4	4	4	3	4	4	3	1	1	4	2	4	1	4	1	4	2	4	1	2	4	3	1	1	4	4	4	4	4	4	2	4
145	4	2	1	3	2	4	4	3	2	3	1	3	1	1	1	1	1	1	4	4	4	1	1	1	2	1	1	4	2	4	4	4	1	2	4	4	2	4	4	4	4	4	3	4	4	4	1	3	1
146	1	1	3	4	1	1	4	3	2	4	4	4	3	1	4	4	4	1	4	1	4	3	3	4	3	2	4	4	2	1	2	3	4	4	1	4	2	3	3	2	3	4	1	3	4	4	2	4	3
147	3	3	3	4	1	3	2	1	4	3	1	2	4	4	1	4	4	3	4	3	4	1	1	1	2	1	2	1	4	1	2	2	2	1	1	3	3	1	3	1	1	1	1	1	4	1	4	4	4
148	2	3	3	4	1	1	1	1	1	1	1	4	1	4	1	4	4	4	4	3	3	3	1	1	1	1	1	3	4	1	4	4	2	1	3	1	3	3	1	3	3	3	4	2	4	4	4	2	1
149	3	4	1	1	1	1	3	1	4	1	1	1	3	1	4	4	1	2	4	2	4	1	1	3	2	3	4	1	2	4	2	4	4	1	4	2	4	4	3	4	4	3	4	2	4	1	2	4	2
150	1	1	1	2	3	3	1	4	1	1	1	1	1	4	4	4	2	4	2	3	4	4	4	1	1	4	2	2	2	1	1	1	1	1	1	4	1	2	4	4	1	4	4	4	4	3	4	4	4
151	2	2	2	1	1	1	1	1	4	4	4	1	1	1	1	4	4	4	4	1	1	1	1	4	4	1	1	1	1	1	3	3	1	1	4	1	1	1	4	1	1	2	1	1	1	1	3	1	4
152	4	2	2	1	1	1	4	4	1	1	1	3	1	1	1	1	1	2	4	4	1	1	1	1	4	3	4	3	4	2	1	4	2	4	2	2	4	2	2	2	2	2	2	2	3	1	3	2	4
153	1	2	3	2	2	1	2	3	2	2	2	3	2	2	3	4	3	4	4	4	2	2	4	4	4	2	4	2	3	3	3	1	4	4	4	3	1	3	2	1	2	2	1	1	1	1	1	1	3
154	4	1	2	4	3	1	2	3	2	1	3	2	1	2	3	4	4	2	2	2	1	1	1	4	4	3	4	1	4	4	2	4	4	4	4	2	2	3	4	2	3	1	1	4	2	3	1	3	1
155	4	4	2	1	4	4	4	4	4	4	2	4	3	3	1	1	1	3	4	2	3	4	2	2	2	1	1	4	3	1	2	4	2	1	3	3	1	4	2	1	1	2	3	1	3	4	1	2	1
156	1	1	2	1	3	1	3	1	2	2	1	1	3	3	1	4	4	1	4	4	2	1	3	1	2	3	1	1	2	3	3	4	2	1	3	1	3	1	1	1	2	1	3	1	1	4	2	4	4
157	4	2	2	3	1	2	1	2	1	4	1	4	4	3	1	4	2	2	4	1	1	2	3	3	4	1	4	4	2	2	1	3	1	1	4	2	4	4	2	1	2	2	3	1	4	4	1	1	1
158	1	2	3	2	1	2	2	1	2	4	4	2	1	3	3	1	2	1	3	2	2	3	4	1	4	4	1	1	1	3	4	4	4	2	2	4	3	4	1	4	4	2	2	3	4	4	4	4	4
159	1	1	4	4	1	1	1	1	2	1	1	4	4	3	1	3	1	2	1	3	1	1	4	3	4	4	1	3	3	1	2	4	2	1	1	2	3	1	3	2	1	2	1	2	4	3	1	4	4
160	4	4	3	1	2	3	4	3	1	3	4	2	3	4	4	4	2	1	1	3	3	1	1	4	4	1	2	3	4	1	1	3	1	2	2	1	4	3	1	4	3	4	4	4	3	3	2	1	4
161	3	1	2	2	4	2	3	3	1	4	4	1	4	4	2	3	3	4	4	4	4	3	4	2	2	3	1	2	2	1	1	4	4	4	1	2	1	3	1	4	1	2	1	2	1	3	1	3	1
162	1	3	1	4	4	1	1	4	1	3	4	1	1	1	1	1	4	1	3	4	2	1	1	4	3	1	4	4	4	1	1	1	1	1	1	2	2	2	4	3	4	4	2	4	4	4	4	4	1
163	2	2	4	2	3	1	1	1	3	1	1	1	3	1	4	4	1	1	1	1	1	1	2	2	1	4	4	3	1	1	4	3	4	1	4	2	4	4	2	4	4	2	1	1	2	2	2	4	4
164	4	4	4	4	1	1	4	2	2	1	4	1	3	3	4	4	1	2	2	1	4	4	1	1	1	1	2	3	1	1	4	4	2	3	3	1	3	4	1	4	2	2	2	3	1	3	4	2	3
165	1	4	3	1	4	2	4	2	1	2	2	1	4	4	4	4	1	2	1	1	2	1	3	1	2	1	3	1	2	3	1	1	1	1	2	4	4	4	2	4	4	4	4	4	4	4	2	4	4
166	3	1	2	3	4	2	2	4	3	1	2	4	3	4	2	3	3	1	4	4	4	4	4	1	1	2	3	4	4	4	4	4	4	3	1	1	1	1	1	2	1	1	4	2	1	4	4	2	4
167	4	4	4	4	4	1	2	3	4	2	3	4	1	4	4	2	2	2	3	3	2	4	1	3	3	2	3	4	1	4	3	4	2	1	1	2	1	1	2	1	2	2	1	4	2	3	3	2	3
168	4	1	3	1	1	2	1	3	3	1	1	2	3	1	1	1	2	4	4	4	3	2	1	2	1	4	1	4	1	4	4	1	2	3	1	3	1	2	3	3	1	3	4	2	2	1	4	1	4
169	4	4	4	1	4	1	1	3	4	1	4	2	4	4	4	1	4	2	2	4	1	3	3	2	1	1	3	4	1	3	3	2	2	1	1	1	1	3	3	3	1	1	3	3	1	2	1	1	3
170	2	4	3	4	2	2	1	2	1	2	4	1	4	2	3	4	2	1	2	3	4	4	2	1	4	4	2	3	3	3	1	1	1	1	1	1	4	3	2	4	4	1	2	1	1	1	3	1	2
171	2	2	4	4	4	1	4	1	2	1	4	4	4	3	4	1	4	1	2	1	2	2	2	1	2	4	3	1	4	1	1	2	3	1	3	2	1	1	1	1	1	3	2	2	3	3	1	2	1
172	3	1	1	3	1	2	2	1	1	2	2	2	1	1	1	1	4	4	4	4	4	4	3	3	1	4	1	4	4	4	4	2	4	1	3	3	4	4	2	3	4	4	4	2	4	3	3	3	2
173	3	4	4	2	3	1	4	4	1	1	1	1	2	2	3	4	4	3	3	4	2	1	1	1	4	1	3	4	4	3	3	4	4	4	1	3	4	2	2	1	1	2	1	2	4	4	3	2	4
174	1	1	1	4	1	1	3	2	3	3	4	2	3	1	3	1	1	1	4	4	4	4	3	2	2	1	3	1	1	1	4	4	1	1	1	2	3	1	2	2	2	2	3	1	3	4	1	1	4
175	4	1	2	1	4	4	3	1	4	4	1	1	1	4	2	1	1	1	4	1	4	4	1	1	1	3	1	1	2	4	4	4	1	4	2	1	4	1	2	1	3	1	2	1	4	2	2	3	1
176	1	1	3	3	1	1	3	4	2	1	4	2	1	3	4	3	2	3	3	4	2	1	4	4	4	2	3	4	3	1	4	1	2	1	4	4	2	2	2	4	2	3	4	2	3	4	4	2	1
177	4	4	3	4	4	4	2	3	4	3	4	3	2	4	2	2	2	4	3	4	2	1	1	4	4	3	1	1	2	1	3	1	2	1	1	4	4	4	4	4	3	3	1	1	1	3	1	2	4
178	1	2	2	1	3	3	1	3	2	1	2	2	1	2	3	4	1	1	4	2	1	2	2	1	1	2	1	4	1	2	3	4	1	2	1	3	1	4	3	4	1	1	4	4	1	1	1	2	4
179	2	3	1	3	4	4	3	1	4	3	1	4	3	2	4	3	4	4	3	1	2	3	2	2	3	1	4	4	2	4	4	4	3	3	1	4	3	3	4	3	1	2	1	1	2	4	3	1	3
180	4	4	1	3	4	1	1	4	2	4	1	2	1	1	4	4	1	1	1	2	3	3	4	4	2	3	1	2	4	1	3	1	1	4	3	4	3	3	1	4	4	2	4	1	2	4	4	3	4
181	3	1	1	3	1	4	3	1	1	3	3	3	1	4	4	4	1	3	2	4	2	4	4	4	2	1	1	4	4	2	3	1	3	3	4	4	3	1	1	4	1	4	1	4	1	1	4	3	4
182	4	1	1	3	2	1	1	4	4	4	3	4	3	4	2	3	1	1	4	1	3	4	2	2	3	3	1	1	4	3	3	1	4	3	2	3	3	1	4	1	1	1	4	1	1	3	4	1	4
183	3	1	2	4	3	4	4	4	4	3	1	3	2	1	3	2	4	4	3	2	4	4	4	4	4	1	2	4	4	4	4	1	4	3	4	1	4	3	3	1	4	2	1	4	4	3	1	3	4
184	2	1	1	1	1	4	4	2	2	3	1	1	3	4	4	4	1	2	1	4	3	3	1	4	4	2	4	4	3	1	4	2	2	4	2	3	2	2	1	4	4	1	3	1	2	2	1	4	3
185	4	2	3	3	4	1	3	4	1	1	4	1	4	1	2	4	4	4	4	2	4	4	1	1	4	1	3	4	2	4	4	4	4	4	3	1	4	2	2	3	4	1	1	4	3	2	3	4	1
186	1	4	4	1	2	1	2	3	4	1	1	3	1	4	4	1	2	3	1	3	1	1	4	2	3	1	3	1	4	4	1	4	3	4	4	4	3	3	1	4	2	1	1	1	1	3	1	1	3
187	4	2	4	4	4	3	1	1	1	1	1	4	3	1	1	3	4	4	4	1	1	2	2	4	4	1	1	1	1	4	2	1	1	1	4	4	1	4	4	4	4	4	2	1	2	4	4	4	4
188	2	4	3	1	2	4	2	3	3	1	2	3	1	3	4	1	4	4	3	2	3	4	4	1	2	3	4	3	4	3	2	3	3	1	1	3	3	1	1	4	3	4	2	2	4	4	4	1	2
189	3	2	4	2	2	4	4	1	3	3	1	1	3	3	1	3	3	1	1	4	2	1	3	3	2	1	3	1	2	3	1	4	2	1	1	2	3	4	1	2	2	2	4	3	4	4	4	2	2
190	1	4	3	3	4	4	2	1	1	3	3	1	2	1	1	1	1	1	2	4	2	1	1	4	2	1	4	4	4	4	3	1	3	4	4	4	4	1	4	1	2	4	2	2	3	1	3	3	1
191	2	3	4	4	1	3	1	1	1	2	3	1	4	4	1	2	3	1	2	3	1	4	4	1	2	2	3	2	1	4	2	1	3	1	1	1	1	4	2	1	4	3	3	4	4	3	3	1	2
192	1	4	3	4	4	1	1	3	4	2	1	1	1	1	3	1	4	2	1	1	2	1	1	4	2	3	4	3	4	3	3	1	4	2	1	1	4	1	3	1	4	4	1	1	1	2	1	3	1
193	3	1	1	1	3	1	1	1	3	1	4	4	3	4	4	4	4	1	3	1	1	2	1	4	2	1	4	1	3	4	4	4	4	3	2	4	2	1	1	1	1	2	3	1	4	3	4	4	2
194	2	1	3	2	1	3	3	4	1	3	1	4	3	1	3	3	2	1	2	2	3	2	4	1	1	4	1	2	1	4	2	3	3	4	1	3	1	2	3	1	1	1	2	1	4	2	2	1	2
195	4	1	3	1	1	2	1	3	4	1	3	1	2	3	1	2	1	4	2	3	4	2	2	1	1	4	3	1	3	4	2	4	1	1	1	1	1	3	1	4	2	2	2	1	1	2	3	1	4
196	3	4	1	4	1	4	4	1	3	3	1	3	1	4	4	3	1	1	1	4	2	2	3	2	4	1	4	4	1	3	2	2	2	1	1	2	4	4	2	4	4	2	2	1	2	3	1	4	4
197	1	1	1	2	4	3	1	1	1	2	1	3	4	1	3	1	4	1	3	1	4	2	4	1	2	4	1	3	1	1	1	2	3	1	3	1	2	3	1	2	1	2	3	3	1	4	1	3	3
198	4	4	4	1	1	1	4	4	4	4	3	4	2	1	4	4	3	1	1	3	1	1	4	1	2	1	1	4	4	4	2	3	3	4	4	1	3	1	2	2	1	1	1	4	3	3	1	2	3
199	1	3	2	3	4	1	1	2	1	4	1	3	1	4	4	3	1	3	1	1	3	1	3	4	3	4	4	1	1	3	1	1	2	1	4	3	1	1	4	1	3	1	1	4	3	2	1	1	3
200	1	4	1	3	2	3	2	1	4	2	1	3	4	1	3	4	4	1	2	1	1	1	3	1	1	1	1	1	2	1	2	3	4	4	4	3	1	3	4	4	2	2	4	4	4	4	1	1	3
201	1	3	2	2	2	1	1	2	4	2	1	3	3	4	4	3	3	3	1	4	2	2	1	1	2	1	1	1	2	1	2	1	2	4	3	3	4	1	3	2	2	3	4	2	3	3	4	4	3
202	4	2	2	4	3	1	4	1	2	3	4	4	1	1	1	1	1	1	3	1	4	4	1	1	3	1	3	4	2	4	1	3	1	1	1	4	3	1	1	4	2	3	1	4	3	4	3	1	1
203	1	4	4	1	3	1	4	4	3	1	1	3	1	3	1	2	2	1	4	1	4	3	3	3	3	3	4	4	2	4	4	2	1	2	1	2	3	2	2	2	2	2	3	3	4	3	4	1	1
204	2	4	4	3	1	1	3	4	1	1	3	4	2	3	3	2	3	1	4	2	4	2	3	1	4	4	3	2	3	1	3	2	3	3	1	4	4	2	3	1	1	3	3	1	1	3	2	2	3
205	2	3	2	4	3	2	4	4	2	1	1	3	1	1	1	1	2	1	4	4	4	1	3	1	4	3	4	1	2	4	3	3	3	1	3	1	1	1	1	2	4	2	2	2	4	1	1	3	1
206	4	4	4	4	4	4	4	1	1	1	1	1	4	1	1	4	3	2	1	1	1	1	4	2	1	1	1	4	1	1	4	1	1	1	2	3	4	2	4	4	4	4	3	1	1	1	1	4	4
207	4	4	4	4	4	3	1	1	3	4	3	1	2	3	1	1	3	1	4	1	3	1	1	3	1	1	1	1	4	2	1	1	4	4	1	4	1	2	4	1	1	2	4	1	1	4	4	1	3
208	3	4	4	4	4	4	4	3	1	4	3	4	4	3	4	3	2	3	4	1	2	1	1	3	4	2	2	1	2	1	4	3	2	4	2	1	3	3	1	3	4	4	2	3	4	4	1	1	3
209	4	3	3	4	4	3	1	1	4	2	1	1	1	4	3	3	4	4	3	4	2	3	1	2	4	3	4	2	4	3	3	4	3	2	4	1	2	2	3	4	4	4	4	2	3	1	3	3	3
210	3	1	1	2	2	3	2	1	1	4	1	1	1	1	4	2	4	3	4	2	4	4	2	4	1	4	1	4	4	4	4	4	2	3	1	1	1	1	4	1	4	4	1	2	3	3	2	3	3
211	1	1	1	4	2	2	4	1	1	4	4	4	3	2	3	3	3	2	3	1	4	3	2	4	3	3	4	1	4	2	4	1	2	2	2	3	4	1	1	1	1	1	2	1	3	1	4	4	3
212	1	1	4	3	1	2	4	4	4	4	2	3	4	3	3	1	2	3	2	2	3	1	1	3	1	2	2	1	1	2	3	4	3	1	1	1	1	3	3	3	3	1	3	1	2	2	4	4	1
213	1	2	1	1	1	1	3	1	4	2	1	1	3	4	2	4	4	3	1	1	4	4	1	1	2	2	3	2	4	3	4	3	3	4	2	4	1	2	2	1	3	3	1	2	1	1	1	1	4
214	3	1	4	4	2	3	2	1	2	1	2	3	3	1	2	4	2	1	4	3	4	2	2	1	2	4	3	3	1	3	2	2	3	3	2	2	4	4	4	4	4	3	4	3	3	4	3	2	3
215	3	1	3	3	4	3	1	1	3	2	2	3	4	1	1	4	1	1	2	3	3	4	1	2	1	1	1	3	1	1	1	1	3	1	4	2	1	2	3	1	2	1	1	4	4	1	1	4	1
216	1	1	1	3	3	4	1	3	3	1	2	3	2	4	1	2	1	2	2	4	2	4	4	3	1	1	4	3	4	2	3	1	2	1	4	4	3	3	3	4	1	2	4	3	3	4	1	2	2
217	4	2	3	1	1	3	1	4	4	4	2	3	1	1	1	3	2	2	4	4	3	1	1	3	4	1	1	1	4	3	4	2	1	3	4	2	3	1	3	1	1	4	2	3	4	2	2	3	1
218	1	2	4	3	3	2	1	1	3	4	4	4	1	2	3	4	2	4	4	3	4	4	3	3	4	1	1	3	3	2	1	2	4	2	4	4	4	4	4	3	2	2	4	2	3	4	2	3	2
219	1	3	3	3	1	3	4	4	3	1	2	3	3	1	3	4	2	3	1	1	1	4	3	4	1	4	4	1	1	3	1	1	3	1	2	3	1	3	4	4	3	4	2	4	3	4	3	3	4
220	2	4	1	2	3	2	4	2	3	4	2	1	3	1	4	4	1	1	1	4	3	1	1	4	1	4	4	3	3	3	1	3	3	1	1	3	1	2	4	2	1	3	1	2	1	4	4	4	4
221	1	2	1	2	4	3	3	3	1	1	4	3	4	2	3	4	3	4	1	4	4	1	1	4	2	3	3	2	1	1	3	3	4	4	4	3	3	1	1	1	1	1	4	2	3	3	3	4	2
222	4	1	1	4	4	4	2	2	4	3	3	1	1	2	2	4	2	4	2	3	4	4	4	4	2	4	4	4	1	2	2	4	2	3	2	4	3	2	3	3	3	4	1	2	1	1	1	1	3
223	3	1	4	2	1	3	4	4	3	1	4	4	1	4	4	1	4	4	1	3	4	2	1	4	4	4	4	4	3	4	2	2	4	4	1	1	1	4	3	1	4	2	4	2	1	4	2	1	1
224	4	3	2	2	3	3	4	1	2	2	3	4	4	4	4	1	1	1	1	1	3	3	2	2	4	4	4	3	3	3	1	2	2	1	3	3	1	4	4	3	1	1	3	1	4	3	4	3	1
225	2	2	4	4	1	1	4	2	3	1	4	4	2	1	4	2	3	4	4	2	4	4	4	4	1	1	2	2	1	1	1	1	1	2	1	1	1	3	1	4	4	3	1	4	4	4	3	2	4
226	3	1	4	4	4	4	4	4	4	4	1	1	1	1	4	2	2	4	3	4	4	4	2	3	3	2	1	4	3	4	1	4	1	1	2	1	4	2	4	4	1	2	4	3	2	1	4	3	4
227	2	2	4	4	3	3	1	2	3	1	1	4	1	2	2	3	1	2	1	4	4	4	3	3	3	1	1	4	2	2	1	4	3	4	1	1	1	1	3	1	2	3	1	2	3	1	2	2	2
228	1	2	3	1	2	4	3	1	4	1	3	3	4	4	4	3	1	2	2	2	4	4	2	4	1	4	4	4	4	4	4	1	1	1	1	1	4	3	3	3	1	2	4	1	1	4	3	4	4
229	2	2	2	3	1	1	1	1	3	1	4	1	3	3	3	1	4	4	1	4	2	3	1	2	3	1	2	3	1	4	1	2	3	4	4	3	4	4	4	1	1	1	3	4	2	3	1	2	3
230	4	1	1	4	4	4	4	3	3	4	2	1	2	4	3	1	1	4	2	3	4	3	1	1	4	3	3	4	4	2	1	2	3	3	4	4	4	2	3	3	1	4	1	4	4	1	3	3	3
231	3	1	2	3	1	3	1	4	4	2	2	4	2	1	1	1	2	4	2	4	4	2	1	4	2	4	3	4	4	3	2	1	2	3	2	1	1	4	2	1	1	3	1	3	3	1	1	1	1
232	1	1	4	2	4	3	1	4	3	4	2	1	4	2	3	1	4	4	1	1	4	2	2	3	1	1	1	2	4	4	4	3	4	4	1	1	4	2	3	1	2	1	2	1	1	4	2	3	1
233	3	4	3	1	2	1	2	3	3	1	1	1	3	1	2	1	4	3	1	4	2	1	2	3	2	2	3	1	4	1	3	3	1	3	2	1	4	2	3	1	3	3	1	4	3	4	4	4	1
234	1	3	2	1	4	3	1	3	3	3	3	2	3	1	1	4	2	4	4	3	4	4	1	1	3	2	4	2	3	3	1	3	4	1	2	3	1	4	3	1	2	1	3	4	4	3	1	3	3
235	2	2	3	2	2	3	1	1	4	2	4	4	2	4	4	2	4	1	4	1	4	4	4	4	1	3	3	4	1	2	1	2	1	1	4	3	3	2	4	2	3	4	1	4	4	4	4	4	1
236	1	3	4	2	2	3	1	2	4	2	1	3	2	2	3	4	4	2	4	3	4	3	1	4	4	3	4	1	2	1	3	4	3	2	4	3	3	1	3	4	1	2	4	3	3	1	1	4	3
237	2	1	1	3	4	3	1	2	3	4	4	2	1	3	3	1	1	3	1	2	1	2	3	2	1	1	4	4	3	4	4	4	3	4	4	4	1	4	3	3	3	1	3	1	4	2	4	4	2
238	1	4	3	2	4	3	3	1	2	3	4	4	2	3	4	2	4	1	3	1	2	2	3	3	4	4	4	3	4	3	4	1	4	2	3	3	4	4	2	1	2	1	3	4	4	1	1	4	3
239	4	4	2	1	3	2	1	1	1	2	1	4	4	2	3	4	2	1	4	4	4	4	2	1	2	4	4	1	4	1	3	3	4	2	4	4	4	4	4	4	3	3	4	2	4	4	2	2	1
240	2	4	3	3	1	3	2	1	4	2	4	3	1	2	3	1	4	2	4	2	3	1	2	2	3	1	1	3	4	2	1	1	1	3	1	3	1	3	3	4	4	3	1	4	3	1	1	3	4
241	1	2	3	1	1	2	1	3	4	3	1	2	3	4	2	1	2	3	3	4	3	3	4	3	4	1	1	1	1	3	2	3	4	1	1	3	4	1	3	3	2	2	3	4	2	4	1	3	1
242	1	1	3	3	1	2	3	4	3	3	1	4	2	2	4	2	2	3	2	4	4	2	4	1	2	1	3	2	4	4	3	3	4	1	1	4	4	4	4	4	3	3	3	1	1	1	2	1	1
243	1	1	1	3	1	2	1	4	4	2	4	4	4	4	3	3	4	4	2	3	3	2	2	4	3	1	4	4	2	4	4	3	3	1	2	3	4	3	2	3	1	1	2	1	2	3	2	4	4
244	1	1	2	3	4	3	1	2	3	1	1	3	3	4	4	4	4	4	2	4	4	2	4	1	1	4	4	2	2	3	1	2	3	4	2	3	4	3	4	1	1	4	4	4	4	4	4	3	4
245	2	2	1	2	1	1	1	1	4	3	4	2	3	4	3	4	2	3	1	2	1	1	1	4	1	2	3	1	2	4	2	3	4	1	2	2	4	2	2	4	2	2	1	2	3	1	4	3	4
246	3	3	1	4	1	1	2	3	2	4	4	4	1	1	4	1	2	3	1	2	4	1	2	3	3	1	2	1	2	1	2	3	4	3	4	2	2	1	4	2	1	1	4	4	3	3	3	3	4
247	1	1	3	1	1	3	1	4	2	4	4	3	2	1	1	3	1	3	3	4	2	1	4	3	2	4	1	2	3	4	1	4	2	3	3	4	2	1	1	3	4	2	3	4	2	3	4	3	4
248	1	2	3	2	1	2	3	4	2	4	3	3	4	4	2	1	2	3	4	3	3	1	3	4	2	4	4	4	2	3	4	2	2	4	4	2	2	3	4	3	2	3	3	1	4	4	3	2	2
249	4	1	1	1	1	1	4	3	3	2	3	3	1	4	3	4	2	4	2	3	4	1	2	3	4	3	3	1	4	3	4	3	3	1	1	3	1	1	2	4	3	2	1	4	4	2	4	1	1
250	4	2	1	1	1	3	4	4	3	4	3	3	1	4	4	2	3	4	4	3	3	4	3	4	4	2	4	4	2	4	2	4	4	1	1	4	2	4	1	2	4	3	1	4	3	1	1	1	2
251	2	2	3	3	4	2	4	2	4	1	4	1	2	4	3	1	1	4	4	1	1	1	4	4	2	3	4	4	2	3	4	2	3	3	4	3	1	1	2	3	4	2	3	2	4	2	4	4	1
252	1	2	4	2	4	4	4	4	4	2	2	2	4	2	3	3	4	3	4	2	3	3	4	4	2	1	3	3	1	4	1	4	4	1	4	4	1	1	1	1	4	4	3	4	3	1	2	4	2
253	1	3	3	2	3	4	2	2	2	4	2	4	3	4	4	1	2	3	1	1	4	3	4	3	3	4	3	1	2	3	1	2	3	1	2	3	1	4	3	2	4	3	1	3	3	1	3	2	1
254	2	2	3	1	4	1	2	4	4	4	4	4	4	1	3	3	1	1	4	1	1	3	4	3	1	2	1	4	4	3	1	2	3	3	3	3	1	4	3	1	1	1	4	2	3	3	2	4	2
255	4	2	1	2	3	2	2	1	4	4	2	1	2	2	1	2	1	4	3	1	3	4	4	3	1	2	3	3	3	2	3	4	3	1	2	3	3	2	3	3	3	3	3	1	4	1	3	3	1
256	1	3	2	1	2	3	1	3	3	1	3	4	2	3	2	4	2	1	3	3	1	4	4	2	2	4	1	1	1	3	1	3	3	1	3	3	4	1	3	4	4	4	3	3	4	4	1	2	2
257	1	3	3	1	1	4	1	3	3	1	1	3	4	3	3	3	4	4	4	1	1	1	1	2	4	1	2	4	4	3	4	1	4	4	2	3	4	1	2	1	4	4	1	4	3	2	2	3	1
258	4	2	3	4	2	4	4	4	3	4	4	4	4	1	2	1	4	3	3	1	3	4	2	2	1	4	3	1	1	2	3	4	3	1	1	1	1	1	3	4	4	4	1	1	4	4	1	1	4
259	2	2	1	1	4	4	3	4	4	3	4	2	3	4	4	4	1	1	3	1	3	1	2	1	3	4	3	1	1	3	1	1	3	1	4	4	2	4	1	2	3	3	1	1	4	2	1	1	1
260	4	1	4	2	1	1	4	2	1	1	2	3	1	2	3	1	2	3	1	2	3	1	2	2	1	1	3	1	2	3	4	1	2	1	2	3	1	2	4	4	1	1	1	3	3	1	2	3	1
261	1	3	3	2	1	3	1	2	3	1	2	4	4	2	1	2	3	3	1	1	2	1	1	4	1	3	4	1	1	4	1	2	4	1	1	1	3	4	2	3	1	1	4	2	2	1	4	2	1
262	2	2	1	3	1	1	2	1	2	3	1	4	2	2	2	2	3	3	4	2	3	2	4	4	4	2	4	1	1	4	2	2	3	1	3	2	3	2	4	4	1	1	1	1	1	1	2	1	3
263	3	3	2	1	2	2	1	4	3	1	1	4	4	4	2	3	2	1	4	2	4	4	2	3	1	1	2	1	1	4	3	4	2	4	2	3	3	3	4	1	1	4	4	4	3	1	2	3	1
264	2	1	2	4	2	2	3	4	3	1	2	1	3	2	4	3	3	3	2	2	3	1	1	4	3	1	2	4	3	4	1	4	4	2	4	1	3	4	3	1	4	3	1	1	3	4	4	4	1
265	1	2	3	3	1	2	4	3	2	4	4	3	4	2	2	1	4	2	1	1	4	1	4	4	2	3	3	3	1	2	3	1	1	2	4	1	2	1	3	4	4	3	4	4	3	4	2	2	3
266	2	1	3	1	2	1	3	1	2	4	1	2	4	4	4	3	3	2	3	4	3	1	4	4	2	4	4	4	1	3	4	4	2	4	4	2	2	1	4	1	2	3	3	1	1	3	3	2	3
267	2	4	3	4	4	2	2	2	3	2	1	4	3	4	4	1	4	4	2	4	4	2	2	4	4	1	2	4	2	1	1	1	4	1	4	4	1	1	1	3	4	3	1	3	3	1	4	3	3
268	1	1	1	3	1	2	3	1	2	4	4	3	1	4	4	4	4	4	3	4	2	3	1	2	1	4	1	1	4	3	1	1	2	1	4	1	1	3	3	4	2	4	1	2	4	4	2	2	4
269	3	4	4	4	4	3	1	1	3	4	1	4	4	1	2	4	4	4	4	4	4	1	2	3	4	4	2	3	4	3	1	1	3	1	2	2	3	4	4	2	3	3	1	4	3	1	2	4	2
270	1	4	3	3	3	2	1	2	1	1	1	3	4	4	2	3	2	4	1	2	4	2	4	3	1	1	1	4	1	1	2	2	4	3	1	1	4	4	4	1	4	2	3	3	4	3	4	4	4
271	1	4	1	3	4	3	2	1	3	1	4	1	3	2	3	4	2	2	4	1	1	4	3	1	3	4	3	4	4	4	4	4	3	1	3	1	1	4	4	1	2	3	4	3	1	4	4	1	3
272	2	1	1	1	3	1	1	1	1	3	3	3	2	4	3	1	1	4	2	4	1	3	4	2	3	3	1	3	4	2	4	1	2	1	2	4	1	2	4	4	4	3	3	1	2	3	4	1	4
273	4	4	4	1	3	3	2	2	1	1	3	4	1	4	3	4	2	2	3	4	3	2	4	1	1	1	1	4	1	1	4	1	1	1	1	4	4	4	3	4	3	1	2	3	4	4	4	1	1
274	2	4	4	1	1	4	2	2	2	1	4	4	2	2	1	4	4	2	3	3	3	2	3	1	1	4	2	4	4	1	1	4	2	4	1	1	1	4	1	4	3	4	4	4	3	2	4	2	3
275	3	2	1	1	3	3	3	3	4	4	3	4	1	1	2	3	3	3	1	1	1	3	4	1	2	1	1	1	4	1	2	3	1	4	3	4	2	2	3	1	2	4	2	4	3	4	2	2	2
276	1	2	2	2	3	1	4	4	2	2	1	2	1	4	1	2	4	2	4	4	2	4	4	1	2	2	1	4	4	4	4	4	2	4	4	4	4	4	4	2	2	3	1	3	3	3	2	1	2
277	3	3	1	4	3	3	4	4	1	1	1	4	2	4	1	3	2	2	4	3	4	1	2	2	1	1	4	3	4	3	4	4	4	2	3	1	4	3	1	3	3	1	2	3	1	4	4	1	1
278	3	4	3	3	4	2	4	1	4	4	2	3	4	2	1	2	3	3	1	4	2	2	3	1	4	3	1	3	3	2	1	3	1	1	4	1	2	2	2	2	3	2	1	1	1	2	3	1	4
279	1	4	4	2	4	3	2	3	1	1	3	3	3	3	4	2	4	2	2	3	4	2	4	1	2	1	3	4	4	1	2	4	1	1	4	2	4	3	3	2	2	4	2	4	3	1	2	3	4
280	1	4	3	2	1	3	3	4	3	2	1	3	1	4	4	1	1	4	2	3	3	4	3	1	2	3	1	4	4	2	3	3	4	4	2	1	4	1	4	2	1	4	4	3	1	2	3	1	2
281	3	3	2	4	1	1	1	3	2	3	3	4	3	4	2	1	4	4	4	3	3	2	4	2	2	2	3	1	2	1	4	2	4	4	2	2	4	1	3	1	1	3	1	2	3	3	1	3	4
282	2	4	2	3	1	3	4	1	3	3	4	4	2	3	4	4	1	1	4	4	3	4	1	4	4	1	1	3	4	1	2	3	4	2	3	1	4	3	4	4	4	4	3	1	4	4	1	2	1
283	3	4	2	3	4	1	1	4	3	4	1	2	3	3	1	2	1	2	4	1	4	4	1	2	4	2	4	4	2	4	4	4	4	4	2	3	4	4	1	2	4	1	2	4	2	4	4	2	4
284	1	3	4	2	3	3	2	4	2	3	4	1	1	1	4	4	1	4	1	1	4	4	2	3	4	1	2	4	1	2	3	3	4	2	1	2	3	3	1	4	2	3	3	2	4	4	4	2	3
285	3	1	4	3	4	1	1	1	1	1	1	4	4	1	1	4	4	2	1	4	4	3	1	4	3	3	3	2	1	1	3	1	1	4	1	4	4	3	4	2	1	4	3	2	1	4	4	1	1
286	1	1	4	3	1	1	4	1	3	3	1	1	4	4	4	2	3	4	2	3	4	3	1	1	3	1	4	1	1	4	4	4	4	4	4	3	4	4	4	3	3	2	4	4	1	1	1	1	4
287	3	1	2	2	2	4	3	4	4	4	1	2	3	2	4	4	4	4	4	1	1	4	2	4	1	3	4	3	1	4	4	1	1	2	3	4	3	1	2	3	4	2	2	4	2	4	4	2	3
288	1	3	4	4	1	1	3	4	1	3	1	4	3	1	4	1	4	2	4	4	1	2	4	2	3	1	1	3	4	4	2	4	2	2	2	4	4	4	2	3	3	1	2	3	4	3	4	1	2
289	2	4	3	4	3	3	3	2	2	3	1	1	4	1	2	3	3	2	3	1	4	3	3	1	1	4	2	3	3	3	4	2	4	4	4	1	2	1	4	4	1	1	4	1	4	3	4	3	4
290	3	4	4	3	2	3	4	2	3	4	4	4	2	3	4	4	4	1	1	4	2	3	1	2	1	4	4	2	4	1	2	4	3	4	2	2	4	4	3	3	1	4	3	2	2	3	4	1	1
291	3	3	3	2	2	4	3	2	1	4	3	1	4	3	4	3	4	4	2	1	2	4	3	1	4	4	2	3	3	4	2	1	1	4	1	4	3	4	4	3	1	1	3	3	2	2	4	1	1
292	3	1	1	4	2	1	4	2	4	4	4	4	4	1	1	3	4	1	1	1	4	3	1	4	4	3	2	4	1	2	3	1	4	4	1	2	3	3	3	4	2	1	4	1	3	4	3	1	1
293	4	1	2	2	2	1	4	4	1	1	4	4	2	4	4	3	4	1	2	2	4	4	1	2	4	4	1	1	2	4	3	2	4	4	4	4	3	4	1	1	1	1	4	4	3	3	1	1	3
294	2	1	2	1	4	1	4	4	4	2	1	4	4	3	4	4	2	4	4	1	1	1	4	4	2	2	4	4	2	2	3	4	1	1	4	4	3	3	1	3	4	1	3	1	4	2	1	3	4
295	3	4	2	4	1	2	3	1	3	4	2	4	3	2	3	4	4	2	2	1	3	4	1	4	3	2	2	4	2	1	4	4	2	3	4	4	2	4	3	4	4	4	4	4	4	4	3	1	1
296	4	3	1	3	4	3	3	4	3	4	4	2	4	4	1	2	1	4	3	2	4	3	1	1	1	4	4	2	1	3	4	1	3	4	1	3	4	1	1	4	2	2	1	1	1	2	1	4	4
297	4	3	3	4	2	3	3	4	3	4	3	1	2	2	2	4	1	4	4	2	2	1	2	1	4	1	3	4	2	4	4	4	1	3	1	2	4	4	4	4	1	4	3	1	1	1	1	4	4
298	2	2	4	3	1	2	1	4	2	3	3	1	3	1	1	4	1	4	3	3	4	2	1	4	3	3	1	1	3	4	2	3	1	1	1	4	1	3	4	2	2	4	3	4	4	3	1	1	3
299	1	3	3	2	1	2	3	1	4	4	4	4	4	3	3	2	3	4	3	4	2	3	1	4	3	2	4	1	4	4	4	4	3	3	2	1	4	3	1	3	2	3	3	3	2	3	4	1	2
300	4	2	4	4	3	1	2	3	1	2	3	4	3	1	4	3	1	1	3	3	1	4	2	1	1	1	1	1	1	3	3	1	4	4	1	2	1	1	1	3	1	1	1	1	3	4	3	3	1
301	1	1	2	1	3	4	1	2	3	4	1	4	2	2	4	3	1	1	2	4	2	2	2	4	4	1	4	1	4	4	1	1	4	4	2	2	1	1	4	1	4	4	4	1	1	3	3	1	4
302	3	4	4	4	4	2	3	1	2	3	3	3	4	1	2	3	1	4	3	1	1	4	1	2	3	4	2	3	1	2	3	4	2	2	4	4	4	4	2	2	4	2	3	4	4	2	4	1	2
303	1	1	1	1	3	1	2	3	1	2	2	1	2	1	1	1	1	2	4	4	4	4	1	4	4	2	3	2	4	1	1	4	2	1	2	3	4	2	2	4	2	2	3	1	3	1	1	2	1
304	1	3	3	2	1	2	1	1	1	2	2	3	2	2	3	4	4	1	2	1	2	3	4	2	3	4	2	2	3	1	4	4	1	1	4	2	3	4	4	4	4	3	1	2	3	2	1	3	2
305	3	4	4	4	4	2	1	3	2	1	4	3	4	4	2	1	4	2	1	4	2	1	2	4	4	4	4	3	4	4	4	2	3	2	1	2	2	2	1	1	4	4	3	2	3	4	3	1	1
306	1	3	1	2	4	3	2	3	1	2	1	2	4	2	2	3	4	1	1	4	3	3	1	2	2	3	4	4	1	1	3	4	2	1	4	4	3	4	4	4	4	2	3	4	2	1	4	3	4
307	4	1	2	4	4	1	1	2	2	3	1	2	3	1	2	1	1	4	4	4	3	4	3	1	4	4	1	1	4	3	2	4	1	2	3	1	1	1	4	4	1	2	2	2	2	2	3	4	1
308	1	4	1	4	3	1	3	1	1	1	4	3	1	1	1	3	3	1	1	3	1	3	1	1	2	4	1	1	1	3	1	4	1	4	3	4	2	2	1	1	1	2	2	1	1	1	4	4	3
309	2	3	4	1	1	4	3	3	3	1	2	3	1	3	1	2	1	4	2	3	1	1	2	4	1	4	4	4	2	2	2	3	4	1	2	4	2	1	4	2	2	4	2	3	1	2	1	4	2
310	1	1	2	3	3	1	2	1	4	3	3	1	1	3	1	3	3	1	2	1	2	2	4	3	1	2	4	2	3	1	3	4	3	3	1	2	4	3	4	2	2	1	2	1	4	2	3	4	4
311	1	3	4	1	4	3	2	1	4	2	3	3	1	3	4	3	1	2	1	1	1	1	3	1	2	3	2	1	3	2	3	1	3	1	1	1	2	3	1	3	1	2	3	3	1	4	4	3	1
312	2	1	4	2	2	4	1	3	1	3	4	1	4	3	4	4	4	2	2	4	4	1	1	4	3	1	1	1	2	4	2	2	4	1	4	4	1	4	4	2	2	3	2	1	4	4	4	1	2
313	4	3	3	1	1	4	4	4	1	2	4	2	1	4	3	1	3	4	1	4	4	3	3	1	2	3	1	4	1	4	1	1	1	2	3	4	2	4	4	4	4	4	4	1	4	2	1	4	4
314	2	3	3	1	2	1	1	4	1	1	4	4	4	4	4	2	1	4	1	1	1	4	3	1	3	1	1	2	1	2	2	3	1	4	4	1	1	3	3	1	4	4	2	3	4	2	3	4	2
315	1	3	1	2	1	4	2	1	4	2	4	3	1	3	1	4	2	2	2	4	2	2	1	1	1	4	1	3	4	4	1	2	4	2	1	4	2	2	2	1	2	3	4	1	4	1	2	3	3
316	3	2	3	3	3	4	1	2	3	2	1	4	1	4	4	2	1	3	1	3	1	3	4	4	1	3	4	3	2	1	1	1	4	4	4	3	1	4	4	2	3	4	2	1	1	2	4	3	2
317	2	2	1	2	2	1	1	1	4	1	4	4	2	4	4	2	2	4	2	4	4	1	1	2	3	3	4	1	4	3	4	1	3	1	1	2	3	3	3	4	1	3	2	1	4	2	4	1	1
318	1	4	2	1	2	2	2	3	1	4	4	2	2	2	3	1	1	4	2	3	4	4	4	2	2	2	4	1	4	4	1	2	3	1	2	3	1	2	4	2	2	4	4	4	4	2	2	3	4
319	2	3	4	2	3	3	1	3	4	2	2	3	2	4	2	3	4	4	1	1	4	3	1	2	1	3	4	1	2	4	1	1	3	2	4	1	2	3	4	1	2	1	2	4	3	4	4	4	2
320	2	2	4	2	1	2	4	4	4	2	2	3	4	1	3	1	2	1	2	1	2	4	4	3	4	4	2	2	4	1	2	3	3	4	3	4	2	4	3	3	1	1	2	2	3	1	2	1	4
321	2	1	3	4	3	1	2	3	3	2	1	1	2	3	3	2	2	4	1	4	2	4	4	4	1	3	3	1	3	3	3	4	1	3	4	4	1	1	1	1	3	1	4	1	4	1	1	1	1
322	2	3	3	1	1	3	1	1	3	1	3	3	1	2	4	1	2	3	1	1	3	1	4	4	1	2	3	2	3	4	2	2	1	1	1	4	4	4	4	2	3	4	1	4	1	3	4	1	4
323	1	2	4	2	4	4	1	2	4	2	2	4	2	1	1	4	1	4	2	3	4	1	4	1	3	4	4	2	3	3	3	3	2	3	1	1	2	1	1	2	1	2	4	4	4	2	1	4	1
324	2	3	4	4	4	2	2	3	4	1	1	4	1	4	1	4	4	2	3	4	1	4	1	4	3	3	1	4	3	3	3	1	1	2	4	2	1	3	1	1	2	1	3	3	3	1	1	1	2
325	4	4	3	4	4	4	1	1	2	3	4	2	2	4	4	2	3	4	4	3	2	1	4	3	1	4	1	2	4	2	3	3	4	1	2	1	1	3	1	2	4	2	2	3	4	2	3	4	1
326	2	4	4	2	4	2	2	4	1	4	1	4	1	3	3	1	3	2	3	3	2	2	1	4	2	4	4	2	2	4	4	4	4	2	2	4	2	2	2	2	3	4	1	2	4	2	3	4	2
327	2	2	4	2	2	4	2	3	4	2	4	1	2	4	4	3	3	4	2	1	4	3	3	1	4	3	4	1	3	4	2	3	1	1	1	4	3	3	4	2	2	3	2	1	4	1	2	1	3
328	1	2	4	2	3	4	2	2	3	1	1	3	2	3	4	4	4	1	2	1	1	4	1	3	1	1	2	3	3	1	2	1	2	3	3	4	1	2	3	1	4	4	2	1	4	1	3	4	2
329	3	3	4	2	3	4	1	2	4	2	4	2	4	4	2	3	1	1	3	2	3	1	1	4	2	3	4	2	1	4	2	2	1	1	3	4	4	4	4	1	1	2	2	4	4	2	3	3	2
330	1	2	3	1	1	4	1	1	3	3	4	4	2	3	1	4	4	4	3	1	1	2	2	1	1	1	4	1	1	3	1	4	4	1	2	2	2	4	4	2	2	4	2	4	2	2	3	3	1
331	2	4	1	1	3	4	2	2	2	2	4	1	2	4	4	4	3	4	1	1	3	4	1	4	2	2	2	3	4	4	2	1	4	4	4	4	2	4	3	1	3	4	2	1	4	1	1	1	2
332	4	1	4	1	2	4	1	2	1	2	1	4	1	3	1	4	3	4	4	3	4	2	1	4	3	4	1	2	3	4	1	3	4	2	3	4	1	3	4	4	4	4	1	3	4	1	3	4	1
333	2	4	4	1	3	4	4	3	4	2	4	3	1	4	3	3	4	1	4	3	1	1	3	3	2	3	3	4	1	3	1	1	2	1	3	3	1	4	4	1	1	1	3	3	4	2	4	3	1
334	4	3	4	1	3	3	4	3	4	4	3	4	4	4	3	2	4	1	2	3	1	1	3	1	2	3	1	1	2	3	1	3	1	1	4	1	1	2	3	2	2	4	1	3	4	1	4	4	2
335	1	2	4	2	4	4	1	1	4	4	4	4	1	4	1	3	1	2	1	1	2	2	3	2	4	3	2	2	1	2	1	3	3	2	2	3	1	2	4	3	1	2	1	1	1	1	4	4	4
336	1	2	2	3	4	1	2	4	4	4	1	2	3	4	4	2	1	4	1	1	1	2	3	4	4	1	4	1	4	1	1	1	1	1	1	4	1	4	4	1	3	3	1	2	3	1	4	4	2
337	1	4	1	1	4	3	1	4	1	3	2	1	4	2	2	1	4	1	2	4	1	1	1	1	1	3	3	4	3	4	4	2	3	4	4	4	4	4	4	2	4	4	2	3	3	2	1	2	1
338	2	3	3	1	2	3	1	1	4	2	3	4	3	3	3	4	1	4	2	4	3	4	4	3	1	4	3	2	2	1	3	1	1	3	1	3	1	4	2	4	1	4	3	3	4	1	4	1	1
339	3	3	3	4	4	2	3	2	1	1	1	1	4	1	3	1	4	3	2	4	4	2	4	1	2	4	3	4	4	3	4	1	3	4	2	3	1	4	4	1	4	3	1	3	2	3	1	4	3
340	4	2	4	1	4	3	1	1	2	3	2	3	3	3	3	4	2	1	4	3	3	1	4	3	1	1	3	2	1	3	4	2	3	1	4	4	1	1	2	2	2	2	2	4	1	4	4	4	1
341	1	1	1	1	4	4	1	2	3	1	3	4	1	2	4	4	2	4	2	2	3	2	4	4	4	4	4	1	1	2	3	4	3	1	3	4	1	2	2	4	1	4	3	4	3	3	4	4	4
342	4	1	3	3	1	4	2	4	3	1	1	4	2	4	3	1	2	1	1	1	4	1	2	1	3	1	2	4	2	2	3	4	2	1	2	4	1	1	2	2	4	3	1	1	3	4	2	4	1
343	4	4	2	3	1	4	2	3	3	1	4	3	1	3	3	1	1	1	1	4	2	3	1	2	2	1	3	1	1	4	3	1	4	2	4	1	4	4	4	3	1	4	4	4	4	4	4	3	1
344	2	4	3	4	4	4	1	1	1	1	3	4	1	2	4	1	1	1	2	4	3	1	2	2	1	1	2	1	4	4	2	2	3	2	2	3	4	1	4	2	2	3	1	4	3	1	1	1	1
345	1	3	3	1	4	3	4	1	4	1	1	2	1	1	4	1	2	3	3	3	4	3	1	1	4	4	3	1	3	3	3	4	2	1	4	1	4	1	4	2	2	3	1	4	3	2	1	4	4
346	4	3	3	1	1	4	2	4	4	1	1	1	4	2	4	4	3	3	1	2	1	2	1	3	1	4	4	2	2	2	1	1	4	1	4	4	2	2	4	2	4	3	1	2	3	3	4	3	4
347	4	4	4	2	4	1	1	3	2	4	1	3	4	4	2	1	4	4	1	3	2	2	3	4	1	4	3	1	3	2	1	1	1	1	1	3	4	2	4	4	4	3	1	1	2	4	4	4	2
348	1	4	1	1	1	4	1	4	4	1	2	4	1	4	4	3	4	4	1	2	2	4	4	2	1	4	4	1	3	4	1	1	1	1	4	4	4	2	3	1	4	1	3	3	3	1	3	3	1
349	4	2	3	3	1	3	4	1	4	4	3	3	3	2	2	3	4	4	3	4	4	3	2	1	1	1	4	1	4	4	4	4	3	1	1	1	1	3	3	4	2	2	3	4	3	1	2	4	2
350	2	2	3	1	3	4	1	4	3	4	1	3	4	1	1	3	1	3	1	4	3	4	4	3	1	3	4	1	2	3	1	4	4	1	2	4	1	2	3	1	2	4	2	2	2	3	1	3	1
351	1	2	2	1	2	3	1	4	3	1	2	2	1	1	4	3	1	3	1	2	3	1	2	4	1	3	3	1	3	3	1	3	3	3	3	4	1	3	4	4	1	1	2	3	4	4	4	2	2
352	4	1	2	4	2	4	4	2	4	1	4	3	4	2	3	1	1	1	1	4	4	1	4	4	2	4	4	2	4	3	4	4	3	1	4	4	1	1	3	1	1	3	3	1	1	3	1	3	1
353	2	3	4	1	1	1	3	3	4	1	4	3	1	2	1	2	3	3	1	1	3	1	2	2	1	1	2	4	1	2	4	1	1	2	3	4	4	4	2	4	4	3	2	1	3	1	2	3	1
354	1	4	3	3	1	1	1	1	3	3	3	4	1	4	4	1	4	3	4	1	4	1	4	4	1	4	4	1	4	3	4	2	1	1	3	3	4	1	3	3	4	4	4	4	2	4	2	2	2
355	2	1	1	1	2	4	2	3	3	1	4	4	2	2	1	1	1	2	4	1	2	2	4	1	2	1	4	1	4	1	3	3	1	1	1	1	4	1	3	4	4	2	3	4	3	1	4	3	3
356	3	3	4	1	2	2	4	2	3	3	4	2	2	4	3	4	2	4	2	2	2	4	1	2	3	3	1	1	1	3	4	4	2	4	4	4	4	1	1	1	1	1	2	4	4	4	2	3	1
357	4	4	4	4	1	3	3	4	3	4	4	3	3	2	3	4	3	3	3	4	3	1	4	2	2	4	4	2	4	1	2	1	3	1	2	4	4	1	3	1	2	2	3	1	1	4	2	4	1
358	3	1	3	1	4	3	3	1	4	3	1	3	4	4	4	4	3	4	3	2	3	3	3	3	2	4	1	1	1	1	3	1	1	4	4	4	1	3	3	1	3	3	1	4	3	2	2	4	1
359	1	2	4	4	4	4	1	4	4	4	4	4	4	4	4	1	1	1	4	2	1	1	1	3	2	3	3	1	4	3	1	4	1	3	3	1	1	4	1	1	3	3	1	1	4	1	1	4	3
360	4	4	3	1	2	3	4	4	4	2	2	3	3	1	2	4	2	3	1	4	3	1	2	4	4	1	2	4	4	2	1	2	1	4	3	4	3	3	4	1	4	4	3	1	1	1	4	1	1
361	1	2	1	1	3	4	2	4	4	1	2	2	1	1	1	1	2	4	2	3	4	1	4	4	1	1	3	1	1	1	3	4	4	1	2	2	1	4	3	4	2	2	1	4	3	2	2	3	4
362	2	1	4	4	1	1	1	1	4	3	4	3	1	4	3	1	1	3	4	2	4	4	2	2	4	4	4	2	3	3	1	1	1	4	4	4	3	4	4	1	2	4	1	2	1	2	1	4	1
363	4	4	4	2	4	3	1	1	3	1	1	3	4	1	4	1	2	4	1	3	4	1	1	2	1	1	1	4	4	3	1	3	4	1	4	3	4	4	2	3	4	3	1	2	3	4	2	2	2
364	1	2	4	2	2	1	4	3	3	1	2	3	1	1	4	1	4	3	3	4	4	1	2	4	2	3	3	2	4	2	1	4	3	4	3	4	1	2	1	3	3	1	1	1	4	1	2	3	1
365	4	1	4	1	1	3	4	4	3	4	1	2	2	3	3	1	2	4	2	2	3	4	1	1	1	2	4	3	1	3	2	3	3	3	1	1	1	3	3	1	3	4	1	1	2	1	1	4	1
366	3	1	1	4	2	1	4	4	4	3	1	2	3	4	3	4	4	3	1	1	4	1	2	1	4	2	1	1	4	3	4	1	2	4	1	3	4	4	4	2	1	3	1	1	1	1	4	3	1
367	3	1	2	2	1	2	1	4	3	1	3	3	1	2	4	1	2	3	3	1	1	1	4	3	1	2	3	1	3	4	2	4	1	4	2	2	2	4	4	4	1	1	1	1	1	4	4	4	2
368	1	2	4	2	1	1	1	4	2	1	1	3	1	4	3	3	1	3	1	2	1	4	2	4	3	1	1	3	4	4	1	1	3	1	1	3	4	4	2	2	4	4	4	4	3	2	2	3	4
369	1	4	2	4	3	4	4	2	4	3	1	4	2	4	4	4	1	1	3	1	3	4	3	4	4	4	4	4	4	4	4	3	1	4	2	3	4	1	2	3	1	3	3	1	1	3	4	4	1
370	1	1	1	1	1	1	3	3	4	4	2	1	3	3	1	1	2	2	1	1	1	1	1	4	1	1	3	1	4	2	4	4	4	3	1	2	4	2	2	1	1	1	1	4	1	4	1	3	4
371	1	3	3	1	1	1	1	4	2	2	1	1	4	1	4	3	4	1	2	4	4	1	1	1	1	2	1	1	1	1	4	4	1	3	4	2	1	4	3	1	1	1	4	1	4	3	4	4	1
372	1	2	1	4	4	4	2	2	1	1	1	1	1	1	1	1	4	2	1	1	3	1	2	1	4	4	3	2	4	2	1	3	1	1	2	2	1	4	2	3	1	3	2	3	1	1	4	2	4
373	1	2	2	2	1	3	1	1	1	3	4	3	3	1	1	4	4	3	2	3	3	1	1	1	1	2	3	1	2	3	1	1	1	4	1	3	1	3	3	1	1	4	3	1	1	4	1	3	1
374	4	4	3	1	3	3	3	3	1	1	1	1	1	2	1	1	4	1	1	2	1	1	4	4	4	4	1	1	3	3	1	2	3	1	2	3	3	3	1	4	3	4	4	3	4	4	4	3	4
375	4	1	4	3	3	1	4	1	4	4	1	4	2	1	1	1	4	1	3	4	2	1	1	4	4	3	1	1	3	1	1	1	2	1	1	4	3	3	4	2	1	2	3	4	1	3	1	3	3
376	4	1	4	3	1	1	3	3	1	2	1	2	1	3	1	2	1	2	2	3	1	1	2	3	1	4	2	4	4	1	2	1	4	2	1	4	3	4	2	3	2	2	1	2	3	2	1	3	4
377	3	4	3	3	3	1	1	4	2	4	1	4	2	4	3	1	1	3	1	4	1	1	4	1	1	3	4	2	4	2	1	1	2	1	1	3	4	1	3	2	1	4	1	4	4	1	1	2	4
378	4	2	2	1	4	2	2	3	2	4	2	3	1	1	1	3	4	2	3	1	2	4	1	3	1	2	3	2	1	4	2	3	4	4	2	2	4	4	4	1	1	2	1	3	1	4	4	2	2
379	4	3	2	2	3	4	4	4	4	2	1	3	2	1	1	3	1	3	3	4	1	2	4	4	2	1	1	3	1	4	1	1	1	1	4	2	4	4	2	4	4	4	1	2	4	4	3	2	2
380	1	2	1	4	3	3	1	2	1	2	3	3	1	3	4	4	3	2	4	4	4	1	1	2	2	1	4	2	4	4	3	1	2	3	1	1	1	2	4	4	4	3	1	4	3	2	1	4	1
381	1	1	2	1	1	4	4	4	3	1	1	4	4	2	2	1	1	4	2	1	4	4	3	4	3	2	2	2	2	2	4	1	1	4	2	3	1	4	2	4	1	2	4	4	4	3	2	4	3
382	2	1	1	4	2	3	1	4	2	3	4	2	1	1	1	1	4	1	4	4	4	1	1	3	4	2	2	1	1	4	1	3	3	1	4	1	4	1	3	4	1	1	1	3	1	1	4	4	1
383	1	3	1	1	4	4	1	1	4	4	2	4	4	1	1	4	3	1	1	4	1	1	4	2	4	3	1	4	1	3	1	2	3	1	3	3	1	1	1	1	4	1	3	3	1	3	1	1	3
384	2	1	3	3	1	1	1	3	3	3	4	1	1	4	2	1	3	1	2	4	3	1	2	3	1	2	4	1	3	4	4	4	4	4	1	3	1	3	1	2	4	4	2	3	4	3	3	1	2
385	2	3	3	1	1	1	1	4	3	1	3	1	2	2	1	4	4	2	2	3	4	2	2	4	2	1	4	2	4	2	3	4	4	4	1	3	1	1	4	1	1	3	1	1	4	2	2	1	3
386	2	3	1	3	3	1	1	3	4	2	4	2	2	3	4	1	1	3	2	1	4	2	1	4	2	2	2	2	4	4	3	1	1	1	2	4	3	4	4	2	3	3	1	2	4	1	1	4	2
387	2	2	1	1	4	1	2	4	2	3	3	1	1	3	3	1	1	1	1	3	1	1	4	2	1	3	3	1	4	3	1	3	1	2	1	1	1	4	4	2	1	1	3	4	4	4	3	3	4
388	3	2	3	2	4	4	1	1	4	2	2	2	1	1	1	1	4	1	2	4	4	2	1	3	4	4	4	2	3	4	2	2	3	1	3	4	2	3	1	3	4	1	4	3	4	1	4	3	3
389	1	3	4	1	1	4	2	1	1	4	4	1	4	4	1	4	1	4	1	4	4	2	4	1	4	4	2	2	1	4	2	1	4	1	1	4	2	3	4	1	3	1	2	3	3	4	3	1	1
390	3	3	3	3	3	3	1	3	1	2	3	1	3	1	1	3	1	1	1	4	1	3	4	1	1	4	3	1	3	1	2	3	1	4	4	1	1	4	4	2	3	2	2	1	3	2	2	3	4
391	3	1	4	4	4	2	3	4	4	4	1	4	2	2	3	2	2	3	3	1	1	1	1	4	4	4	1	2	1	4	3	1	1	2	2	3	1	2	1	2	3	3	1	1	3	4	4	4	2
392	3	1	1	2	1	1	1	4	4	2	2	3	4	4	2	2	4	4	4	3	4	1	1	4	2	2	1	4	4	4	2	2	3	4	4	4	4	3	4	4	4	3	2	2	4	2	3	1	2
393	4	3	1	4	4	4	2	2	4	2	2	4	2	4	3	4	4	1	1	3	3	2	2	3	3	4	1	2	2	1	1	2	1	4	3	1	4	4	4	2	4	4	4	4	1	3	3	4	1
394	2	4	2	2	3	1	3	4	4	2	1	4	1	4	3	4	4	4	2	1	4	2	1	4	1	2	4	4	3	4	4	1	4	4	4	2	1	2	1	2	1	2	3	4	4	1	2	4	1
395	2	1	3	2	1	4	4	4	4	1	1	2	4	4	4	4	4	4	1	1	1	3	3	4	2	4	1	1	2	3	2	2	3	4	3	1	2	1	1	3	1	1	2	3	3	1	4	3	1
396	4	1	4	2	4	4	1	4	1	4	2	2	4	1	4	2	4	4	4	4	4	2	3	3	1	1	4	2	4	4	1	2	1	4	3	4	2	2	4	2	1	4	2	4	2	4	4	3	4
397	3	3	1	3	1	1	1	4	1	1	3	1	4	1	3	1	3	1	1	3	4	1	1	1	3	3	3	1	3	3	4	4	3	4	3	1	2	1	4	2	4	4	4	4	2	4	4	2	2
398	1	2	3	1	3	4	4	4	3	3	3	3	1	1	1	3	4	4	1	4	4	1	1	4	2	2	3	4	4	4	2	3	4	3	3	1	2	4	1	2	3	1	2	3	2	4	4	1	1
399	1	1	4	1	4	4	1	3	1	2	3	1	4	4	1	1	3	4	2	1	4	1	4	4	2	1	1	1	4	3	3	1	4	3	3	1	3	4	4	2	3	1	3	2	1	1	1	1	3
400	2	3	3	1	1	4	1	2	1	2	3	1	1	3	2	1	4	4	3	4	4	3	4	4	3	3	1	1	2	2	2	3	2	2	1	4	2	1	2	3	4	1	1	3	4	2	2	4	2
401	2	3	4	2	4	1	4	4	1	2	2	3	1	4	4	1	2	1	1	1	3	2	2	1	3	1	1	4	1	4	2	1	1	4	2	2	1	2	1	3	1	1	1	2	3	1	4	4	1
402	1	2	4	2	1	4	4	3	1	2	1	4	2	2	1	2	4	2	1	4	4	2	3	1	1	3	4	1	1	4	1	1	4	2	2	1	3	4	4	4	4	2	4	4	3	1	3	4	1
403	2	2	4	2	3	1	2	4	1	2	3	4	1	2	4	2	2	4	2	1	4	4	1	4	4	1	3	4	1	4	2	3	1	2	4	2	1	2	3	2	2	3	1	1	1	1	4	4	3
404	3	3	4	1	2	2	1	1	4	2	2	3	2	2	4	2	2	1	4	4	2	2	2	1	1	1	3	1	4	4	2	4	4	2	1	2	1	3	4	1	1	3	1	4	3	3	3	1	4
405	1	3	1	1	1	1	1	3	4	1	3	1	4	1	3	4	1	4	1	2	3	4	4	3	4	4	1	1	2	4	2	2	4	4	4	2	3	3	3	1	2	3	1	2	1	2	2	1	4
406	1	3	4	1	1	3	1	2	1	4	1	3	2	4	4	2	2	4	4	4	3	2	3	1	1	3	1	2	1	4	4	1	3	2	3	3	4	3	1	3	3	1	2	4	2	4	4	3	4
407	4	3	4	4	4	2	2	1	4	3	3	3	3	1	3	3	4	1	2	2	1	1	3	4	1	1	1	1	1	4	2	3	1	3	1	2	4	1	4	2	4	1	4	4	1	2	1	2	2
408	4	4	3	1	1	1	4	1	4	3	1	2	1	1	3	1	4	3	4	3	3	4	3	4	1	2	4	3	1	1	3	3	4	4	1	3	1	3	1	1	4	4	1	3	4	1	1	4	4
409	1	4	1	1	4	1	3	4	1	1	1	1	2	3	3	3	1	2	1	1	2	1	1	1	1	1	3	1	2	4	3	1	2	3	1	1	1	4	1	3	3	1	4	4	1	2	1	4	2
410	1	1	4	3	1	3	4	4	4	4	1	4	2	2	2	2	4	3	4	1	4	4	3	3	4	1	4	2	1	3	1	1	3	2	2	3	1	2	4	1	1	4	1	1	4	2	3	4	2
411	2	1	4	3	4	4	1	2	1	2	2	4	1	4	4	3	1	2	3	3	1	4	3	3	1	3	4	2	3	1	4	3	4	1	1	1	1	4	1	2	3	1	2	3	1	2	3	3	1
412	1	4	4	2	3	4	1	2	2	1	1	3	4	1	3	1	2	3	2	4	4	1	1	4	2	1	2	3	4	1	2	1	2	3	1	4	1	2	3	4	3	1	1	4	3	1	1	3	1
413	1	1	4	2	4	1	1	2	3	1	4	2	2	1	4	4	4	4	3	4	4	1	1	1	2	3	4	1	1	4	1	4	4	4	4	1	1	1	4	2	2	1	4	1	4	4	2	4	1
414	4	1	3	1	1	1	1	2	2	4	1	2	2	2	4	4	1	2	3	4	4	4	4	1	4	4	1	1	3	4	1	2	4	1	4	1	4	1	4	3	4	4	1	1	3	1	2	1	1
415	2	3	1	2	2	4	2	4	4	1	1	2	1	3	1	1	3	1	2	2	3	1	3	1	1	4	2	1	1	1	4	3	1	1	4	1	3	4	1	1	4	2	4	3	1	2	3	1	2
416	2	2	3	1	4	3	1	4	2	4	4	2	3	3	1	4	3	1	2	4	1	4	4	3	1	2	3	1	3	1	4	1	4	2	1	4	2	1	1	1	4	3	3	1	4	1	3	4	2
417	2	4	2	2	1	4	1	4	4	2	1	1	1	4	4	1	1	4	2	1	2	1	4	2	4	1	1	4	1	4	2	3	1	4	3	1	4	4	1	1	3	3	4	2	3	3	4	1	1
418	2	1	1	1	1	1	4	3	1	3	4	1	2	3	4	1	4	1	4	3	1	3	3	1	4	4	1	2	1	2	3	4	1	1	3	1	1	4	1	2	3	1	3	3	1	4	4	1	2
419	4	4	1	1	3	1	1	1	4	3	3	1	3	3	3	3	2	1	4	3	1	2	4	4	3	3	3	1	1	1	4	4	1	1	1	4	3	4	1	2	2	1	1	3	1	3	3	3	4
420	2	2	3	4	3	1	1	3	4	2	3	1	1	1	2	3	4	2	2	4	4	3	3	4	3	4	4	4	4	3	1	3	3	1	1	2	1	3	1	4	3	1	3	3	4	4	3	1	4
421	1	3	1	4	4	1	1	1	1	2	3	1	4	4	4	4	3	4	4	4	4	3	4	3	1	1	2	1	4	2	1	1	1	4	4	2	2	4	2	3	3	1	4	4	1	2	4	4	3
422	4	3	2	4	4	2	2	4	4	3	3	1	2	4	1	2	1	4	2	2	1	4	3	1	1	4	2	2	4	3	1	2	2	2	4	4	4	2	1	1	3	1	3	3	1	3	3	2	3
423	1	2	1	2	1	4	1	4	2	4	4	1	2	1	1	1	4	2	2	4	2	2	4	3	2	4	4	1	2	2	1	3	1	2	4	4	2	1	2	1	4	2	4	4	1	2	3	1	4
424	2	3	4	2	2	3	1	3	3	1	3	4	1	4	4	2	3	4	3	3	1	1	2	3	1	1	1	2	3	4	2	3	1	1	1	2	3	4	2	2	1	4	2	1	4	1	1	1	1
425	1	3	1	2	4	2	3	3	1	2	4	3	1	1	1	4	1	1	1	1	3	1	1	3	1	1	1	4	3	2	3	4	4	3	4	3	2	3	4	1	1	1	2	3	1	2	3	3	2
426	4	4	3	4	2	2	2	2	4	2	3	3	1	2	1	4	1	1	4	1	1	4	1	1	3	4	1	3	3	1	3	4	4	2	3	4	1	1	1	1	4	2	4	1	1	1	3	4	2
427	1	1	1	4	4	1	2	3	4	1	1	4	2	3	4	2	1	1	2	1	3	2	4	3	3	3	1	2	3	4	2	3	4	2	2	1	4	3	1	4	3	3	1	2	3	4	4	2	4
428	1	1	1	4	3	2	2	1	1	1	1	3	2	4	1	2	4	3	4	2	3	4	3	3	2	4	1	3	4	1	4	3	1	1	1	1	3	4	2	4	1	2	4	1	1	4	3	4	2
429	4	3	4	1	3	1	2	3	1	1	4	1	2	4	1	3	2	3	1	2	1	2	1	1	3	2	1	4	4	1	3	3	1	2	4	3	3	3	1	2	1	1	3	3	1	4	3	1	2
430	3	3	1	1	1	1	1	4	2	3	2	1	2	3	2	4	4	1	2	3	1	3	3	1	2	4	4	4	2	1	3	2	3	1	2	1	2	1	1	4	4	1	4	4	1	2	1	4	1
431	1	4	1	4	3	2	4	4	2	3	3	1	4	3	1	1	4	1	3	3	1	1	4	3	3	4	1	3	4	1	2	1	1	4	1	3	4	2	3	4	2	1	1	2	1	4	4	4	4
432	2	1	1	4	1	4	1	3	1	2	4	1	2	1	4	1	3	4	2	2	3	2	1	4	1	1	4	3	3	1	1	3	1	1	4	4	4	4	4	3	3	4	3	3	1	4	4	4	2
433	3	4	2	1	3	2	1	4	2	4	1	1	4	4	2	4	3	4	4	3	1	1	4	2	1	4	3	3	2	2	4	3	1	2	3	1	2	4	1	2	2	1	4	3	2	4	3	4	2
434	1	1	1	2	1	1	3	3	1	3	4	1	2	2	1	1	2	1	1	1	4	4	4	4	1	1	1	4	1	4	2	4	2	1	3	1	4	3	4	4	2	2	4	4	1	3	4	1	2
435	4	4	1	1	4	1	2	4	1	1	4	4	2	4	3	4	2	4	4	2	3	1	3	4	2	2	1	3	4	1	4	3	1	1	3	1	1	3	4	3	4	3	3	4	1	1	3	1	4
436	3	3	1	2	3	4	2	2	4	4	2	1	4	3	1	1	1	1	1	1	3	1	3	1	2	3	4	4	4	1	1	1	4	2	2	1	3	3	1	1	3	1	4	4	1	1	4	1	2
437	2	4	2	1	4	4	2	1	4	1	1	4	2	4	1	2	2	1	2	2	3	4	3	2	1	4	1	1	4	4	3	3	2	2	3	4	4	2	2	4	4	1	1	4	2	1	4	4	2
438	4	3	1	4	3	4	1	1	4	1	2	2	1	1	4	2	3	1	4	3	3	1	3	2	3	3	1	3	3	1	1	1	4	2	4	3	1	3	1	2	3	3	3	3	4	2	1	4	2
439	2	4	2	1	4	3	3	3	1	4	1	4	2	3	4	4	4	2	3	3	1	1	4	1	4	3	2	2	3	1	3	4	1	2	1	4	1	2	3	4	3	4	2	2	1	2	4	3	1
440	2	3	4	4	4	3	3	1	2	4	1	1	1	1	1	1	1	4	3	3	1	3	3	1	2	3	1	4	3	1	1	3	1	2	3	1	3	4	4	1	1	4	2	2	1	1	3	4	4
441	2	3	1	3	4	2	4	3	3	4	3	1	1	4	1	4	1	2	2	3	2	1	3	3	2	1	1	3	3	4	1	1	1	4	3	1	2	1	4	4	4	1	1	4	4	4	4	1	2
442	1	4	4	4	4	4	4	3	3	3	4	3	3	4	2	3	4	4	1	1	4	4	2	2	1	1	1	1	3	1	4	4	4	4	4	4	3	1	3	1	4	3	3	4	2	1	3	4	1
443	4	2	3	1	2	3	1	4	3	1	4	2	2	4	4	1	1	2	3	4	3	1	4	3	3	4	2	3	1	2	3	4	3	3	2	3	1	1	4	1	4	3	1	1	1	3	3	4	3
444	1	4	3	4	2	2	4	4	3	1	4	4	1	1	4	2	2	3	1	4	3	1	1	4	1	1	4	1	4	3	4	4	2	4	4	4	4	1	1	3	4	2	1	1	4	4	1	4	3
445	1	4	3	1	4	4	3	1	4	3	3	4	2	1	4	1	1	3	4	2	1	4	3	3	1	4	3	2	4	3	1	1	2	3	1	1	1	1	1	3	1	3	4	1	2	1	3	3	1
446	4	2	3	3	1	4	1	2	3	4	2	4	3	2	1	3	1	1	4	2	3	4	4	4	1	2	4	3	1	4	1	3	4	1	4	4	3	4	1	2	1	2	4	3	4	3	4	4	3
447	1	1	4	3	1	3	3	1	4	3	1	1	3	1	4	3	1	2	4	2	2	4	4	2	3	3	2	1	2	3	4	2	3	4	2	1	4	4	2	3	2	4	1	1	1	2	3	4	3
448	3	1	1	1	1	2	1	4	1	1	3	1	1	1	1	4	1	3	3	3	4	3	4	4	3	1	1	2	3	1	1	1	1	3	4	3	3	1	3	4	2	2	4	2	3	2	1	4	3
449	3	4	2	3	3	1	1	1	2	1	4	3	3	4	1	4	4	3	4	1	1	4	1	2	3	1	3	3	1	1	3	1	4	3	1	4	4	1	4	4	2	4	3	1	2	1	1	1	4
450	4	1	3	2	1	2	4	2	1	3	3	1	3	3	4	4	1	4	3	1	4	3	1	1	4	2	4	3	3	2	3	1	1	3	4	4	4	3	1	3	3	2	2	4	2	3	1	2	3
451	4	2	2	2	3	1	2	3	4	2	2	3	4	1	2	4	4	1	1	4	1	3	4	4	4	4	3	4	2	1	4	3	1	4	4	4	4	4	4	3	3	4	3	4	4	3	1	1	4
452	1	2	1	3	3	2	4	1	3	3	1	4	4	4	4	4	3	2	4	2	1	3	1	2	4	4	1	1	1	4	4	1	1	1	3	4	4	1	2	4	3	3	3	1	4	3	1	2	3
453	3	1	4	3	1	1	4	2	4	4	4	2	1	1	1	3	1	1	1	1	2	4	2	2	3	4	3	3	1	2	3	1	2	2	2	2	2	1	4	4	2	2	4	1	1	4	2	1	1
454	1	2	4	4	4	4	4	1	1	4	3	3	3	4	2	1	1	3	3	1	2	1	1	4	3	1	3	3	2	2	2	3	4	3	1	1	3	4	2	4	4	1	2	4	2	4	4	4	4
455	3	4	2	3	3	4	4	1	1	1	1	1	3	1	1	3	4	2	3	4	4	4	4	4	4	2	4	3	4	1	1	3	1	2	2	3	3	2	2	2	4	2	1	1	2	1	1	2	4
456	1	2	4	3	1	1	4	4	2	4	3	3	1	2	4	3	1	4	4	1	2	2	1	1	1	4	2	1	4	4	4	1	3	4	2	4	1	2	1	3	1	1	3	4	2	2	4	4	4
457	2	2	3	4	2	2	1	2	4	3	3	2	4	1	1	3	1	1	2	1	3	3	1	1	1	1	3	3	1	4	4	1	4	4	1	2	1	1	1	3	1	2	3	4	2	2	4	2	2
458	1	1	2	3	4	2	3	1	4	4	1	2	2	1	1	3	1	4	4	1	1	1	1	1	3	1	1	1	1	3	2	1	1	2	2	1	1	3	4	4	4	4	3	1	1	1	1	4	3
459	3	4	3	4	3	4	4	2	4	3	1	1	4	3	1	4	2	1	3	3	1	2	4	3	2	1	2	1	3	1	4	3	3	4	1	1	4	2	3	3	1	4	3	3	4	3	4	1	1
460	1	1	4	3	3	4	3	4	2	1	4	2	4	3	1	3	4	1	2	1	4	4	2	2	4	3	1	1	2	3	4	4	4	2	1	4	3	4	3	3	4	4	4	2	4	3	1	2	4
461	3	3	3	3	1	3	3	1	1	3	1	4	1	1	4	3	1	3	3	1	2	4	2	1	2	1	4	4	2	2	1	3	1	3	1	2	4	2	3	3	1	1	4	3	3	3	1	4	3
462	1	2	4	1	1	4	1	4	1	3	3	3	1	4	2	4	2	4	4	2	2	3	2	2	4	1	4	1	3	3	3	4	1	4	3	2	1	3	3	1	1	2	4	1	4	3	2	3	4
463	1	1	1	3	1	1	4	1	4	3	4	2	4	3	3	3	1	1	3	4	4	4	4	3	2	2	1	4	1	2	1	1	1	1	4	4	2	2	3	4	1	4	4	1	2	3	1	1	3
464	3	1	3	3	1	2	4	2	3	4	1	1	4	1	4	4	1	2	2	1	4	3	1	1	4	2	1	1	3	1	1	1	3	1	3	1	2	3	1	2	1	2	3	1	2	1	1	1	1
465	1	1	1	1	1	4	3	3	4	4	1	3	3	2	4	4	1	1	4	1	4	2	1	2	1	4	2	3	1	1	4	1	2	4	1	4	1	2	4	4	2	3	3	1	4	3	1	2	4
466	1	4	3	4	2	4	4	4	3	3	3	1	3	2	2	4	3	4	3	1	4	4	1	2	3	1	1	3	2	2	4	4	2	2	3	1	3	4	4	4	1	2	4	4	2	1	2	4	3
467	4	1	1	1	1	4	3	1	4	3	3	1	3	3	2	4	1	2	1	4	1	4	4	1	2	1	4	1	1	3	3	1	4	3	3	4	2	1	3	4	1	1	3	1	1	4	1	1	1
468	4	3	4	3	1	3	4	3	4	4	2	3	3	3	3	1	4	2	2	2	4	1	2	2	3	3	4	3	2	3	3	1	2	4	4	2	2	4	2	3	4	1	1	4	2	3	1	4	4
469	4	2	1	1	3	1	1	3	4	3	1	4	4	1	1	3	3	4	2	3	4	4	3	4	2	1	4	3	4	1	1	4	3	3	1	3	3	3	4	3	1	2	3	1	2	4	1	2	1
470	4	1	1	3	1	4	3	1	3	2	2	3	4	1	2	1	2	1	3	1	2	3	3	3	3	1	1	1	1	3	4	1	2	1	1	2	3	1	1	2	3	1	2	1	4	1	3	4	4
471	3	1	4	4	1	1	1	1	1	1	3	4	4	2	1	3	4	1	3	4	2	4	2	4	4	2	2	4	2	2	4	1	2	3	1	1	4	1	4	3	4	4	2	2	4	4	4	3	4
472	2	2	2	4	3	4	2	4	4	4	4	4	3	1	2	3	1	3	4	4	3	3	1	2	3	4	3	3	1	4	3	4	3	3	4	2	4	2	1	1	1	1	1	4	4	3	4	3	3
473	4	1	2	1	1	1	1	1	4	3	4	2	4	4	3	3	3	2	1	2	1	4	2	4	1	4	4	4	4	4	2	3	3	2	1	1	3	4	2	2	1	2	2	1	2	4	2	3	3
474	4	1	1	4	1	1	1	3	1	3	1	4	3	2	3	3	1	2	3	1	2	1	2	3	3	1	1	3	4	4	3	1	4	1	1	4	3	4	2	2	4	1	1	1	2	3	1	4	4
475	3	2	2	3	4	3	4	2	4	3	3	2	3	3	4	3	1	2	4	4	4	4	2	2	3	3	1	3	4	3	3	1	2	3	4	2	1	4	2	4	4	4	2	4	2	3	1	4	3
476	3	4	4	4	4	2	3	3	4	3	4	2	4	4	1	3	4	4	4	4	2	4	1	4	3	1	1	4	2	1	3	1	1	3	1	2	4	1	2	3	1	4	3	1	2	1	1	1	3
477	1	4	2	1	1	2	3	3	2	4	1	3	3	1	4	3	4	2	4	1	1	4	1	1	4	4	4	4	1	3	4	1	1	2	4	2	1	4	2	4	2	2	4	4	3	3	1	4	3
478	2	3	1	2	1	1	4	1	4	3	4	2	3	3	4	4	4	3	3	1	4	3	1	2	3	1	1	3	1	1	3	4	4	4	2	2	1	4	1	4	1	4	3	1	1	4	3	1	1
479	3	4	4	2	2	2	3	1	2	3	2	4	4	1	2	4	2	2	3	4	2	4	4	4	2	1	2	3	1	2	3	1	2	3	1	4	4	2	2	3	3	2	3	4	4	2	4	4	2
480	3	1	2	3	1	4	4	1	2	4	4	2	3	1	2	1	4	4	2	3	4	3	4	2	3	1	2	3	4	1	3	4	4	4	1	2	3	1	2	3	4	4	3	4	2	3	1	2	3
481	3	1	4	3	1	1	4	1	4	3	1	4	3	4	4	4	4	1	1	1	1	3	4	4	4	3	1	2	3	4	3	1	2	3	1	1	4	1	2	4	1	1	1	1	4	3	1	3	3
482	4	1	1	1	4	4	3	1	2	4	4	2	2	4	4	4	2	3	4	1	2	2	2	4	4	4	4	2	3	4	3	1	1	1	1	1	1	4	1	3	4	2	2	2	2	3	1	4	3
483	4	2	4	2	1	4	3	1	1	3	1	4	4	2	1	4	3	4	2	3	1	2	1	4	3	1	2	4	1	1	4	4	2	3	1	2	2	3	2	2	2	4	1	1	2	2	1	1	1
484	4	4	2	1	3	1	3	4	1	2	2	4	3	3	4	3	4	1	1	3	4	2	3	4	4	1	1	4	1	2	3	3	1	4	4	2	3	4	1	2	4	3	4	1	4	3	3	1	3
485	3	1	4	4	4	2	4	4	2	2	4	2	3	4	1	3	4	2	3	3	2	3	2	4	4	1	2	4	4	2	2	1	1	1	1	4	3	4	1	4	3	4	3	4	4	2	2	2	4
486	3	4	2	1	3	4	3	2	1	4	2	1	4	4	1	3	1	4	1	3	4	2	4	2	4	4	2	3	4	2	2	2	1	4	4	2	4	3	4	4	1	4	4	1	1	4	2	1	1
487	3	1	2	4	3	4	3	1	2	3	3	4	2	4	1	2	2	4	4	4	4	4	1	1	3	4	2	4	2	4	1	2	4	3	1	2	4	2	4	4	3	4	2	1	1	4	4	4	2
488	3	1	3	3	4	2	4	2	1	2	2	3	3	1	4	3	4	3	4	2	1	2	2	1	1	1	1	3	3	3	2	4	1	3	3	2	1	1	4	1	1	1	4	1	4	3	1	2	1
489	3	1	2	1	4	2	2	4	4	4	3	4	2	1	1	3	1	1	1	1	2	3	3	4	4	1	1	1	2	2	4	1	1	1	2	2	4	1	4	1	2	1	4	2	3	4	1	4	4
490	4	1	1	4	3	4	3	1	4	4	4	3	4	1	2	2	4	2	2	4	2	4	4	2	4	3	2	3	1	1	3	2	1	4	1	2	4	3	1	4	4	4	4	4	4	1	1	3	3
491	4	2	1	1	1	3	3	1	1	4	2	2	3	2	1	4	4	2	3	1	3	4	1	1	4	2	4	1	3	2	2	3	2	2	2	4	1	1	2	2	2	3	4	3	3	4	4	2	3
492	3	1	1	2	3	2	2	1	3	3	1	3	4	1	2	4	4	3	2	1	3	4	2	2	4	4	2	2	3	1	3	1	2	3	1	2	3	1	4	3	1	1	1	1	1	4	4	4	4
493	3	4	3	3	1	4	3	1	4	3	1	4	1	3	3	4	1	1	2	1	4	4	1	1	2	1	4	4	4	2	3	1	2	2	3	4	4	2	2	4	3	4	3	1	1	4	4	3	3
494	3	1	1	3	1	4	4	2	3	3	1	4	3	1	3	4	1	1	3	4	2	1	1	1	2	1	4	3	1	2	2	4	1	2	4	4	2	2	4	1	2	3	3	1	1	4	2	4	2
495	3	1	2	1	1	1	4	2	4	4	1	4	1	4	2	1	1	1	3	1	4	3	4	1	1	1	3	4	2	4	4	4	1	2	4	4	3	4	2	4	1	3	1	4	2	2	3	2	2
496	4	3	4	3	3	1	4	3	3	4	1	4	1	2	2	1	1	1	1	1	3	3	2	3	1	1	1	4	4	2	3	1	1	3	1	4	3	4	2	3	4	1	1	2	2	4	3	3	3
497	3	1	3	3	1	3	2	1	1	3	1	3	3	1	3	4	1	2	3	1	4	4	3	1	2	4	2	3	1	4	1	4	2	4	3	4	2	4	4	4	1	4	4	1	1	3	4	1	3
498	4	3	4	4	2	1	2	4	1	4	3	4	2	3	1	2	1	4	2	1	4	4	3	1	1	2	3	3	4	4	2	1	1	3	4	2	4	2	3	4	1	2	1	4	2	3	4	1	1
499	3	1	2	3	1	2	3	4	1	1	1	1	3	1	1	1	2	4	4	1	4	4	1	2	3	1	2	4	3	3	4	1	3	4	2	3	3	4	2	4	4	1	1	3	2	3	4	1	1
500	1	4	2	3	3	3	4	2	3	2	1	2	3	4	2	1	3	4	3	2	1	3	1	4	4	4	4	2	1	1	4	3	1	4	4	1	1	2	4	4	1	3	1	2	1	1	1	4	3
501	3	1	2	3	1	3	3	1	1	3	3	1	4	1	4	3	1	2	3	1	3	2	1	1	1	2	1	1	1	4	3	1	2	4	1	4	3	4	2	3	3	1	1	4	1	4	4	4	3
502	4	2	4	4	1	1	1	1	4	4	2	3	1	2	4	2	3	1	2	3	2	4	4	2	4	4	4	4	2	4	3	1	4	2	2	1	1	1	2	4	2	4	4	1	3	3	1	1	4
503	4	1	4	1	1	1	1	2	4	3	1	1	2	2	1	1	1	2	2	3	4	2	3	4	2	1	4	4	2	4	3	1	1	2	3	4	3	1	1	1	4	4	2	1	2	2	3	4	3
504	4	1	1	4	1	3	4	2	2	4	1	1	1	1	1	3	2	3	4	1	4	1	2	3	3	1	4	4	2	1	4	1	4	4	1	1	2	3	2	1	1	1	1	1	1	4	3	1	3
505	3	1	1	1	4	4	3	1	4	4	3	3	4	2	4	1	1	1	4	1	1	4	1	1	1	1	4	3	1	4	3	1	1	3	1	3	4	1	4	1	1	4	4	1	1	3	4	1	2
506	1	1	3	4	1	2	1	2	1	2	1	1	2	1	1	3	1	4	4	4	4	3	3	3	2	3	4	3	3	1	4	2	3	3	3	1	2	1	4	2	3	1	3	1	2	4	2	1	1
507	1	4	4	4	4	2	4	4	1	1	1	1	3	1	1	2	4	2	3	3	1	3	1	2	2	1	4	4	1	2	3	1	4	2	1	1	1	1	4	1	2	1	3	4	1	1	1	4	3
508	4	1	1	3	4	4	3	3	3	3	1	2	1	4	1	1	1	1	4	2	3	3	1	2	4	3	4	4	1	2	4	1	4	4	3	1	1	2	2	4	3	4	4	3	1	3	3	2	1
509	4	1	4	1	2	1	1	4	4	3	1	4	1	3	3	1	2	2	4	2	4	1	1	1	2	1	1	4	2	4	4	1	4	3	3	2	3	1	4	3	3	2	1	2	3	3	1	2	3
510	1	1	3	3	1	4	4	1	1	1	1	3	2	1	1	1	3	2	2	3	3	4	3	1	3	4	2	2	4	1	4	3	2	1	4	2	4	4	3	2	3	4	3	2	4	3	2	4	1
511	4	1	2	4	2	1	4	1	2	4	2	2	4	3	1	1	2	2	1	1	2	3	1	3	4	2	4	4	2	4	4	2	1	1	3	4	3	1	2	3	2	1	2	1	1	1	1	1	3
512	4	1	2	3	1	1	1	1	1	1	3	1	2	3	3	3	4	4	4	1	2	1	1	2	1	1	3	4	4	4	4	3	1	4	3	3	1	2	1	1	1	1	1	4	3	4	1	2	1
513	3	4	2	3	1	1	2	4	1	4	3	4	2	3	3	4	4	2	2	4	2	4	2	3	4	1	4	4	2	4	3	1	1	4	1	2	4	1	1	1	4	2	4	4	4	3	4	4	2
514	4	4	1	2	4	1	3	3	1	2	4	4	4	1	4	4	2	4	4	4	4	3	4	2	4	3	2	3	3	3	3	4	1	1	1	1	3	1	1	2	2	1	1	2	4	4	4	3	2
515	3	4	1	3	4	4	3	1	2	3	3	4	2	1	4	1	4	1	3	4	1	4	2	2	3	3	1	2	4	4	3	1	2	3	1	1	1	1	1	3	2	3	3	1	2	3	1	4	3
516	1	2	2	3	3	4	4	2	3	3	1	2	3	1	3	4	2	3	3	4	2	4	2	1	1	2	1	1	2	4	1	2	4	4	3	1	2	4	4	4	3	4	3	4	2	4	3	1	1
517	3	1	2	2	4	4	4	4	4	2	3	1	3	1	1	1	1	2	4	2	2	2	2	1	4	1	1	3	4	2	4	2	1	4	4	2	4	2	2	3	4	1	1	4	4	4	1	1	1
518	4	2	4	4	1	1	4	1	4	1	1	4	3	4	2	2	3	4	3	1	2	4	4	3	3	1	1	4	3	1	1	1	2	3	1	4	4	2	1	4	2	4	4	2	4	1	2	2	4
519	3	4	2	4	4	2	2	4	4	2	1	4	1	4	2	4	2	1	1	4	1	1	3	4	3	4	1	1	4	4	2	3	4	2	3	4	4	1	3	3	1	4	1	1	1	1	4	2	3
520	3	4	2	4	2	2	1	1	4	3	1	2	1	1	1	3	1	2	3	4	2	2	1	1	2	4	2	3	4	4	4	1	4	3	4	1	2	4	2	4	3	1	3	4	2	1	4	1	2
521	3	1	2	1	1	1	3	1	1	4	2	3	4	1	1	1	4	4	3	1	4	3	4	2	3	4	3	3	4	2	4	1	2	3	1	1	3	1	2	4	2	3	4	1	3	3	2	3	4
522	4	2	3	3	4	4	2	3	2	4	3	4	2	2	4	4	1	1	4	1	2	3	2	1	4	4	1	1	4	2	4	4	4	4	4	4	3	4	2	3	4	4	2	4	4	4	2	2	2
523	2	1	1	4	2	1	1	1	1	1	4	3	3	3	2	3	4	4	3	1	4	4	4	3	4	4	2	4	2	2	3	4	3	4	2	3	4	1	1	4	2	1	1	4	4	4	3	1	4
524	4	2	2	4	2	1	4	1	2	1	2	2	4	2	3	3	4	4	2	1	4	2	3	1	2	4	1	3	1	4	3	3	1	2	3	2	1	3	4	4	4	1	2	3	1	4	4	3	3
525	4	4	2	4	4	3	3	3	1	3	3	3	2	2	2	1	1	3	3	3	1	4	3	1	3	1	3	2	1	2	3	1	2	1	1	1	4	1	2	4	4	2	1	3	4	2	4	3	2
526	2	3	4	2	2	4	4	1	1	3	1	4	1	4	4	3	4	2	4	3	1	3	2	2	3	1	1	4	1	1	3	3	1	3	2	1	4	4	1	4	4	4	4	4	1	4	2	1	2
527	3	1	2	4	1	2	3	1	1	4	3	1	4	3	1	1	4	1	4	3	1	3	1	4	2	2	1	4	3	1	4	3	4	2	3	1	4	3	1	1	4	1	1	3	3	3	4	1	2
528	2	3	3	4	3	4	4	4	1	4	1	4	4	4	2	2	4	2	4	3	3	1	4	1	1	1	4	3	4	4	2	1	2	2	4	1	2	4	2	1	1	2	3	4	4	3	3	4	4
529	1	2	3	3	4	1	3	4	1	2	3	3	1	1	2	3	3	1	1	1	1	1	4	4	1	1	3	1	3	1	4	4	1	2	4	1	1	1	2	4	1	4	2	1	4	2	2	1	1
530	4	3	3	4	3	4	4	3	4	2	1	4	3	3	3	1	2	4	1	1	1	1	1	4	3	4	1	3	3	1	3	3	2	3	1	1	4	1	2	2	2	1	1	4	2	3	4	3	3
531	3	4	3	4	2	2	4	1	2	4	3	3	4	3	1	4	3	4	4	4	1	1	3	1	4	3	1	4	1	1	4	1	4	2	4	4	1	4	3	2	1	4	3	3	4	2	3	3	4
532	4	3	1	1	1	3	4	3	4	3	2	4	2	3	1	4	4	2	3	4	1	4	1	1	1	1	3	1	2	3	1	1	1	4	1	1	2	2	3	1	3	1	1	1	1	2	1	3	3
533	4	3	1	1	4	2	2	3	1	1	4	1	4	3	4	3	4	4	1	3	4	1	4	1	2	2	2	1	1	2	1	1	3	1	4	4	4	3	2	3	1	1	2	4	1	2	4	4	2
534	2	1	1	4	3	1	4	4	1	2	2	3	3	4	1	2	4	2	3	2	1	1	4	3	1	3	1	3	3	4	2	1	4	4	2	3	3	3	1	1	4	4	4	2	3	1	2	3	4
535	3	1	2	1	4	4	2	3	4	2	3	4	4	4	1	3	3	4	1	2	3	3	3	1	2	1	2	3	3	4	1	3	1	2	1	4	1	1	2	1	2	1	4	2	1	1	3	3	1
536	4	2	2	4	1	4	1	1	2	4	1	2	4	1	3	3	1	1	1	1	2	1	2	2	3	4	4	4	2	2	2	3	2	4	1	3	3	2	2	2	1	1	4	4	3	4	2	4	1
537	4	3	1	4	1	2	1	3	4	3	1	1	1	1	1	1	2	1	1	3	4	4	4	1	2	3	1	3	3	1	3	4	4	2	1	4	4	1	2	4	3	1	3	1	2	3	1	2	3
538	1	3	1	3	3	1	1	4	2	4	1	4	1	2	3	3	1	4	3	1	2	1	1	4	3	4	4	2	4	4	4	4	4	3	1	2	3	1	4	1	4	4	2	1	4	3	1	1	2
539	2	4	2	3	1	1	3	1	4	4	3	3	1	2	4	4	1	2	3	3	3	3	1	1	1	4	4	3	4	1	1	1	2	4	3	4	3	3	1	3	4	4	4	2	4	2	4	2	3
540	1	2	2	3	1	3	3	2	4	3	1	2	3	4	2	3	4	1	1	1	1	4	1	4	4	2	4	3	4	1	2	4	1	4	4	4	4	4	2	3	4	2	4	1	3	1	2	2	1
541	3	1	1	4	2	4	2	3	1	2	3	4	3	3	1	1	1	2	4	1	1	1	3	4	4	4	2	4	4	2	3	4	3	3	4	2	3	4	1	3	4	1	3	2	2	3	1	3	4
542	2	3	1	1	4	3	4	4	1	4	4	1	2	4	4	4	4	2	4	1	4	4	2	4	4	4	2	4	4	1	2	3	2	1	4	2	1	1	1	1	3	1	1	4	2	2	1	1	4
543	4	1	1	4	1	4	3	4	2	3	1	3	3	1	2	3	1	2	3	1	1	4	2	2	4	1	1	3	1	2	3	4	2	3	1	3	4	1	3	4	2	1	3	4	2	1	4	2	1
544	3	1	1	4	4	4	2	1	4	4	4	4	3	1	4	4	2	3	4	4	1	3	2	2	4	2	1	1	1	4	3	4	2	4	3	1	4	4	1	4	3	4	1	3	4	3	3	4	4
545	4	2	1	1	2	2	4	2	2	4	2	3	4	2	2	4	2	2	1	2	2	4	2	2	1	2	3	4	2	2	4	2	1	1	2	1	4	2	1	2	2	3	4	2	2	4	2	1	2
546	2	4	4	2	1	1	3	1	1	4	1	4	3	4	4	3	1	3	4	1	3	3	1	3	4	2	2	1	4	4	4	2	2	1	1	4	4	3	4	3	1	1	4	2	3	1	3	4	3
547	4	2	3	4	2	3	1	1	2	2	1	1	1	1	4	1	3	3	1	4	4	3	4	4	4	3	4	1	4	3	1	4	1	4	2	1	3	1	1	4	2	2	3	3	3	1	2	3	1
548	3	1	4	2	2	1	4	2	2	1	4	4	4	1	2	4	1	4	4	2	2	1	3	4	2	2	1	4	3	3	2	2	2	1	2	2	2	2	3	1	1	1	1	1	1	4	2	2	4
549	2	4	1	1	3	3	1	1	1	1	4	3	1	1	4	1	3	4	4	4	3	4	4	3	4	2	2	1	2	3	1	1	1	2	2	3	2	4	1	1	3	3	1	1	4	1	2	4	1
550	1	4	4	2	4	1	1	4	3	1	3	2	2	2	3	1	3	2	2	1	1	2	4	1	4	2	1	4	2	2	3	4	2	4	3	3	1	1	1	4	2	2	4	2	4	2	4	1	1
551	1	4	4	1	1	1	3	4	4	1	1	1	4	3	3	1	1	2	4	3	3	1	3	3	1	4	1	4	2	2	3	1	3	1	2	2	1	2	1	2	3	4	2	1	3	4	4	3	1
552	4	2	3	3	1	4	1	3	3	2	2	2	1	1	1	4	2	4	4	4	4	2	2	3	1	2	1	2	4	3	3	3	4	4	1	1	3	4	2	1	3	1	1	1	1	4	2	3	4
553	3	1	2	1	1	4	3	1	4	4	4	2	2	3	3	2	2	1	4	3	3	4	4	4	1	4	1	2	4	3	3	1	4	4	4	4	1	4	4	2	1	2	3	4	2	1	1	3	1
554	1	1	2	4	2	4	2	2	3	1	1	1	1	2	4	1	1	1	3	3	3	1	2	3	1	2	1	2	2	3	1	4	3	1	1	3	3	1	3	2	2	2	2	1	4	2	4	3	1
555	4	2	4	4	3	2	4	2	4	4	4	3	1	1	1	4	2	1	2	3	3	1	3	4	2	2	3	2	2	3	4	2	1	2	1	3	3	4	3	2	2	1	1	1	1	1	2	1	1
556	3	4	3	1	4	1	2	1	4	2	1	4	1	3	2	1	4	3	1	1	3	1	4	4	3	3	4	1	4	1	1	1	1	3	2	1	4	2	3	4	4	4	2	1	4	4	3	4	1
557	2	4	4	3	1	4	2	2	4	4	2	4	4	1	4	4	1	2	1	4	4	2	4	4	2	1	2	1	4	4	4	1	1	3	1	2	1	4	3	1	3	4	1	4	4	1	1	4	4
558	4	4	2	3	1	4	3	4	3	4	1	3	1	2	1	2	1	2	1	4	3	4	1	2	4	4	3	4	3	4	1	1	2	4	1	2	4	2	3	4	4	2	4	3	4	4	3	3	4
559	1	2	2	4	4	2	1	2	2	3	3	4	2	4	1	4	2	1	4	2	1	4	4	3	3	4	4	4	1	3	1	3	4	1	1	3	1	4	3	4	3	4	2	1	1	4	4	3	2
560	1	3	4	1	2	3	4	2	1	3	4	4	3	1	2	4	2	4	1	4	4	2	4	3	1	2	4	1	1	3	3	1	3	1	4	4	1	1	3	4	2	4	1	1	3	4	2	3	3
561	1	2	1	1	4	4	4	4	3	3	1	4	4	1	3	3	3	4	1	4	4	1	1	3	1	1	2	1	1	1	1	4	1	1	4	3	1	3	3	4	2	1	3	3	4	2	1	1	4
562	3	1	3	3	4	4	1	4	4	2	3	1	1	2	4	1	4	3	2	1	4	3	2	2	1	4	2	1	2	4	1	4	3	3	2	2	4	1	4	1	4	1	2	1	3	2	3	4	1
563	4	2	4	4	2	4	3	3	3	4	3	3	3	4	4	2	1	1	4	1	4	4	2	4	4	3	1	1	1	1	1	1	1	4	1	4	4	4	1	1	3	2	3	2	4	4	3	4	2
564	4	4	2	3	4	4	1	1	1	4	3	1	1	4	3	4	4	4	4	3	4	4	4	2	2	3	3	4	3	4	2	3	1	2	3	1	2	1	2	1	3	4	4	2	4	2	3	1	2
565	4	1	1	2	3	1	2	1	4	4	2	3	4	4	4	4	4	2	4	4	1	1	4	4	4	3	4	2	3	4	1	1	4	4	4	4	4	3	1	4	3	1	1	4	1	2	3	1	1
566	4	3	4	1	2	4	4	4	4	2	3	3	1	1	2	1	4	1	4	3	4	2	4	1	4	4	4	4	2	2	2	3	4	2	3	4	2	2	1	2	3	1	2	4	2	2	4	4	4
567	4	4	1	2	3	1	4	3	1	4	4	2	4	3	4	4	3	1	1	2	3	4	4	4	4	3	3	4	4	2	1	4	4	2	3	1	4	4	2	1	4	4	4	4	1	2	3	1	3
568	4	1	1	2	3	4	2	1	1	4	3	4	4	3	2	4	4	4	4	4	4	4	3	2	2	4	2	4	4	4	3	3	4	4	3	1	3	3	4	1	1	4	4	3	1	3	4	1	2
569	4	4	4	4	1	2	4	1	3	4	1	4	4	1	1	3	4	4	4	4	1	1	3	1	4	1	4	4	2	2	3	1	4	1	4	4	4	4	1	1	4	1	1	4	1	4	2	4	3
570	1	1	1	1	1	1	4	4	1	1	1	1	1	4	1	4	3	1	4	3	1	1	3	3	1	4	1	4	2	2	2	3	2	1	3	2	3	4	4	4	3	3	2	4	4	3	3	4	2
571	3	2	2	2	1	1	1	1	4	3	4	2	3	2	1	3	2	1	4	4	4	3	3	4	1	2	1	1	1	4	3	4	2	3	3	1	4	2	3	1	1	4	3	3	4	1	1	3	4
572	1	4	1	4	2	4	4	4	2	4	1	2	3	3	1	2	3	4	1	4	1	1	4	1	4	4	4	4	4	4	4	4	1	4	2	1	3	4	1	1	1	4	2	2	2	1	4	3	4
573	4	3	2	1	2	2	4	1	4	4	4	3	4	3	1	4	4	2	3	4	3	4	3	4	4	3	3	2	1	4	1	1	1	1	1	2	1	3	2	4	4	3	4	3	1	4	3	1	4
574	1	2	1	1	4	4	2	4	3	1	3	1	4	2	3	2	2	1	4	1	1	3	1	4	2	2	1	1	3	1	4	1	4	4	4	4	4	2	2	4	2	3	1	1	1	4	4	1	1
575	1	3	4	1	1	1	4	3	1	4	3	1	2	4	1	1	1	4	1	1	4	2	1	1	3	4	1	4	3	1	1	4	1	3	4	2	4	4	3	1	4	1	4	2	3	4	3	1	2
576	1	3	1	4	2	4	4	3	1	4	3	2	4	1	1	4	2	3	4	3	1	4	4	4	1	1	3	1	2	1	4	2	1	2	1	3	1	1	4	2	3	3	4	2	4	3	3	4	1
577	2	3	1	4	4	1	4	3	1	3	1	1	1	1	1	1	3	1	1	1	1	3	3	1	2	4	4	1	1	1	1	4	2	4	4	2	4	4	1	1	2	3	4	3	1	4	2	3	4
578	4	3	2	3	4	1	1	4	2	3	3	1	4	3	1	3	1	1	3	1	2	3	1	1	1	4	2	3	3	4	4	2	1	4	1	3	1	3	1	1	4	1	2	4	4	2	1	2	4
579	4	3	1	3	1	4	1	4	4	1	3	2	1	4	3	2	1	4	3	3	3	2	1	2	3	4	1	1	4	1	2	3	4	2	2	1	4	4	1	1	4	3	1	2	3	3	2	1	2
580	1	4	2	3	2	1	2	3	1	2	3	2	2	4	3	4	2	1	1	4	4	1	1	4	1	4	4	4	3	1	1	3	4	4	4	1	3	4	2	2	1	4	1	2	4	4	2	2	4
581	1	1	2	4	4	4	2	1	4	1	1	4	3	3	1	4	4	2	1	1	1	4	4	1	1	1	4	2	2	3	4	3	1	4	2	1	2	4	4	1	1	3	1	3	1	1	4	2	3
582	4	1	4	4	2	1	2	1	1	1	1	3	4	4	4	3	4	4	4	2	3	1	2	1	3	3	4	4	2	1	2	3	4	1	3	4	2	4	2	3	4	4	4	4	2	3	3	1	1
583	3	3	4	4	3	4	1	4	4	2	4	4	1	4	2	1	1	3	1	4	2	2	3	1	2	4	1	1	1	1	1	1
[truncated: 11 more columns]
