# Supplementary material for: SaPt-CNN-LSTM-AR-EA: a hybrid ensemble learning framework for time series-based multivariate DNA sequence prediction
Source: PeerJ. 2023 Oct 4;11:e16192. doi: 10.7717/peerj.16192 (PMC10559882; doi:10.7717/peerj.16192)
Supplement: Supplemental Information 1 [file peerj-11-16192-s001.zip › Source data/Supporting Information/E1-S NC_011646.xlsx]

## Sheet: 原表
Data point	1	2	3	4	5	6	7	8	9	10	11	12	13	14	15	16	17	18	19	20	21	22	23	24	25	26	27	28	29	30	31	32	33	34	35	36	37	38	39	40	41	42	43	44	45	46	47	48	49
1	3	4	1	4	4	4	1	1	3	4	1	1	4	4	4	1	2	4	1	4	4	2	4	4	4	2	4	4	2	4	4	4	4	3	2	2	4	4	2	1	2	4	3	1	1	4	4	2	4
2	1	4	3	1	3	1	1	3	2	1	1	3	4	4	3	1	4	4	1	1	4	1	4	4	1	1	4	1	3	3	1	4	2	1	3	1	1	2	3	1	4	2	3	1	4	2	1	2	4
3	4	3	2	1	4	1	3	1	3	1	4	3	4	2	4	1	1	3	1	1	4	2	3	3	3	4	4	2	1	3	1	4	3	3	4	3	1	1	3	1	1	3	1	2	4	1	3	4	4
4	1	1	3	1	4	1	1	1	3	1	1	1	1	4	3	1	2	3	1	1	4	1	4	1	4	2	3	1	3	1	2	1	4	2	4	2	4	4	2	3	3	3	1	4	4	1	1	3	1
5	3	4	4	4	4	4	3	4	2	3	4	2	4	4	3	4	1	1	4	4	4	4	2	1	4	1	4	4	2	4	2	3	2	4	2	1	4	4	2	3	4	2	1	1	2	1	2	4	4
6	1	2	3	4	3	4	4	3	2	1	4	1	4	4	3	1	2	3	4	3	2	2	2	1	2	4	3	1	4	1	3	3	3	1	3	2	4	2	4	4	3	4	4	4	4	2	4	4	1
7	3	1	4	4	1	1	3	1	2	1	2	1	1	1	4	1	2	3	4	4	2	4	3	1	2	2	2	3	1	4	1	1	4	3	1	4	4	1	3	1	4	4	1	3	3	2	4	4	4
8	1	2	1	1	1	1	1	1	3	1	2	4	3	1	4	4	1	1	1	4	2	1	2	1	1	1	2	3	4	4	1	2	4	3	4	1	3	4	3	2	1	1	3	2	3	1	2	1	4
9	1	3	1	3	1	1	1	3	4	2	1	1	3	4	1	3	1	4	2	2	4	1	1	3	1	3	3	3	1	1	2	4	4	2	3	3	4	1	4	4	4	4	2	4	1	2	2	2	1
10	2	1	4	3	3	1	3	1	1	2	2	2	4	4	3	1	4	4	2	1	1	1	1	4	2	1	1	4	4	2	1	1	1	1	4	2	3	3	4	4	4	1	4	4	4	2	1	3	4
11	1	4	4	2	4	4	2	1	3	4	1	4	1	4	4	2	3	4	1	1	1	4	4	4	4	4	3	3	2	2	1	1	1	1	1	3	1	2	3	2	1	4	2	1	1	1	1	1	3
12	2	3	3	1	4	4	2	3	4	2	4	4	4	3	4	2	2	4	2	2	4	1	1	3	2	2	1	1	3	1	2	2	1	1	1	1	1	3	1	1	1	1	3	4	1	4	3	4	1
13	1	4	4	4	2	2	1	2	2	4	4	4	4	2	4	4	2	3	3	1	3	3	3	3	2	2	3	4	3	4	3	2	2	3	1	2	4	4	3	1	4	3	4	4	1	1	3	1	1
14	3	1	2	1	3	4	1	1	1	1	2	1	1	3	4	2	2	1	4	4	3	1	3	3	1	4	2	4	4	1	2	4	4	3	2	3	1	2	1	1	4	4	1	2	3	1	1	1	3
15	1	4	4	2	3	4	2	3	1	4	4	2	2	1	1	4	3	1	4	3	4	2	3	3	4	1	3	4	1	4	4	1	3	4	3	1	3	3	2	2	3	1	2	4	1	2	3	4	2
16	2	4	4	3	2	2	1	3	3	1	1	3	2	1	3	1	4	2	4	2	2	2	1	4	2	4	3	1	3	3	4	1	4	4	4	1	3	4	4	3	1	1	4	3	1	4	3	3	1
17	4	4	2	4	3	4	2	2	2	3	4	2	3	1	3	3	1	4	3	3	1	1	4	2	1	4	2	1	3	2	4	4	4	4	3	4	4	4	4	2	1	4	2	1	1	4	3	3	1
18	2	1	4	3	1	4	2	4	1	4	2	2	3	1	1	2	3	3	4	4	1	2	1	2	1	1	4	1	4	2	4	2	2	1	3	1	3	1	2	2	2	1	3	1	2	2	4	2	3
19	1	3	1	2	2	1	1	1	4	3	3	3	1	2	3	3	1	4	2	1	3	1	1	3	1	1	3	1	1	3	4	1	4	4	4	4	2	3	4	3	2	2	3	4	2	4	4	4	1
20	3	1	3	1	1	1	1	1	2	2	1	4	1	2	3	3	4	2	4	2	2	3	4	2	1	3	3	1	2	1	4	2	3	2	4	1	1	2	4	4	4	2	4	4	1	2	1	2	3
21	4	1	3	3	2	3	1	1	4	2	1	4	2	3	4	3	2	2	2	3	1	3	2	1	4	1	4	1	4	4	2	1	2	2	1	2	3	1	4	4	1	3	2	2	3	1	1	1	1
22	4	1	4	1	4	4	2	3	3	1	2	4	2	4	3	4	4	1	2	2	2	3	1	2	4	4	4	3	3	3	1	1	1	1	1	1	1	1	3	1	3	3	4	2	4	1	1	4	3
23	1	3	1	2	3	1	1	4	4	4	3	4	2	1	2	2	3	1	1	4	2	2	1	2	3	2	2	2	1	1	2	4	4	3	2	4	2	1	1	2	1	1	4	4	3	1	4	4	3
24	1	4	3	1	4	2	2	2	3	1	4	4	2	1	4	2	4	3	4	3	2	1	4	3	1	2	4	2	3	4	1	1	4	1	1	4	2	2	1	4	3	4	2	3	1	4	3	1	2
25	3	2	4	2	1	1	2	2	3	1	3	4	2	3	4	2	4	4	3	2	2	2	4	4	3	4	4	3	2	4	2	1	2	4	1	4	3	2	4	4	2	3	3	1	4	4	1	4	1
26	1	4	4	1	1	1	3	4	1	3	4	1	2	1	1	3	4	1	3	4	3	3	1	1	2	1	1	1	4	3	1	1	2	3	3	1	1	3	4	1	4	4	2	4	4	2	4	4	2
27	2	2	4	2	4	2	2	2	4	4	4	4	2	2	2	3	4	4	4	1	4	2	1	2	2	1	2	3	4	2	3	1	4	1	2	2	1	3	4	4	4	2	3	3	4	2	1	2	1
28	3	2	4	2	4	3	4	1	4	2	2	4	2	4	2	3	2	4	2	3	4	3	1	4	2	3	1	2	1	2	2	3	3	4	4	3	3	4	2	1	1	1	1	2	4	2	1	1	4
29	1	4	2	4	3	4	2	1	2	3	4	2	2	3	3	1	1	1	1	1	2	4	3	1	4	3	3	2	1	1	4	2	2	4	4	3	1	1	4	1	1	4	2	1	1	3	4	1	2
30	1	1	1	1	1	3	4	1	4	3	1	1	4	4	4	3	4	3	1	1	4	2	3	1	3	4	1	1	3	1	4	3	1	4	4	1	4	3	4	4	4	4	2	3	4	2	1	4	2
31	1	4	3	1	1	1	3	4	2	1	4	4	2	2	3	1	1	2	1	3	3	2	1	4	2	3	4	1	1	1	1	1	2	1	1	1	2	4	1	2	1	4	3	4	4	4	3	3	1
32	2	1	4	2	3	1	4	4	4	4	4	3	4	4	1	1	3	1	4	4	4	4	4	1	2	1	4	2	2	1	2	4	2	2	1	2	1	4	2	2	1	3	4	2	2	2	3	1	3
33	2	1	3	1	1	4	4	1	4	4	4	1	2	1	3	3	1	1	4	3	4	2	1	2	2	4	1	4	1	4	4	1	4	2	2	1	2	4	1	4	2	1	1	4	4	3	1	4	4
34	1	1	1	2	4	2	4	2	4	4	1	2	3	4	1	4	4	3	2	4	1	4	3	1	1	4	4	4	4	1	3	1	1	4	1	1	1	2	2	4	4	2	2	1	4	2	3	4	2
35	2	4	3	4	1	3	4	1	1	4	1	1	3	2	1	4	4	2	4	4	4	1	4	4	3	1	1	4	1	4	3	1	2	1	1	2	4	1	2	1	4	4	3	1	4	3	1	1	4
36	4	2	1	4	1	4	4	4	4	2	3	1	4	4	4	1	1	2	4	4	3	1	4	1	4	4	4	1	2	2	3	1	1	4	2	4	4	2	3	3	1	1	4	4	3	2	4	1	3
37	1	2	1	4	1	1	4	1	3	1	2	4	2	2	3	4	2	4	3	1	4	3	4	3	4	1	1	4	2	4	2	2	3	4	1	3	2	2	4	4	1	1	4	2	3	3	4	1	3
38	2	2	2	4	3	2	4	2	1	1	2	2	3	1	2	2	1	1	4	2	4	3	4	1	3	1	4	4	1	1	4	3	4	1	2	1	4	2	1	3	2	2	3	4	1	4	3	1	3
39	1	2	1	4	1	4	4	1	3	1	1	3	1	4	4	4	2	1	1	4	1	4	1	1	1	2	4	4	3	1	2	1	1	2	2	3	3	1	4	4	1	2	4	2	3	2	2	1	4
40	4	1	2	1	2	3	3	1	4	4	1	1	2	1	1	1	2	3	1	4	4	1	1	1	1	2	1	4	2	2	4	1	4	4	2	1	3	4	1	4	2	2	4	2	4	1	2	2	1
41	4	1	4	4	2	1	3	2	2	1	1	1	1	4	1	3	4	4	3	4	3	3	3	3	4	3	1	3	3	3	1	4	4	1	1	2	2	2	4	4	4	4	3	1	1	2	3	1	4
42	3	2	1	4	2	1	4	3	4	4	4	4	3	2	4	4	3	4	1	2	1	2	1	2	1	4	2	2	4	3	4	2	1	4	2	1	1	1	1	1	3	1	1	1	1	1	4	1	4
43	4	1	4	4	2	2	3	4	3	3	2	2	4	2	1	3	1	1	1	4	1	3	1	1	1	1	1	1	1	1	2	3	4	1	2	2	3	1	4	4	1	1	4	1	2	3	4	3	2
44	4	1	4	2	2	4	4	4	3	3	4	4	1	3	1	1	2	1	1	2	2	2	1	1	1	1	1	4	2	2	3	1	1	1	1	2	1	4	1	3	2	1	1	1	4	3	2	2	4
45	4	2	3	4	4	3	1	3	1	1	3	3	1	4	4	1	1	4	1	3	1	4	2	1	1	4	4	3	1	1	2	3	3	1	1	4	2	4	3	2	4	4	4	2	1	1	1	3	1
46	4	2	3	4	1	3	4	2	2	3	4	3	4	2	2	2	1	4	4	2	4	3	2	3	4	2	4	4	1	1	4	2	3	4	2	3	3	1	4	3	1	1	3	4	4	2	3	1	2
47	4	4	3	4	2	3	2	2	4	3	4	1	3	2	3	4	3	1	1	2	1	2	2	1	2	2	1	2	3	4	3	3	2	4	3	3	4	2	3	1	1	4	2	3	4	2	2	4	4
48	2	4	4	1	1	2	1	1	1	1	1	2	2	1	1	1	3	4	3	4	3	1	1	4	4	2	3	1	3	3	2	2	2	3	4	3	1	1	4	4	3	1	4	1	3	3	4	4	4
49	4	1	3	1	1	1	3	1	2	4	2	2	1	2	1	2	3	3	4	1	4	4	3	2	2	4	3	2	1	4	2	1	4	4	3	3	2	2	3	4	3	2	4	2	2	4	2	2	3
50	4	4	4	4	2	4	4	2	1	2	4	1	4	4	2	2	2	4	1	2	2	3	1	2	1	2	4	4	3	2	4	3	1	1	2	3	4	4	1	4	4	4	4	3	3	3	2	1	2
51	3	1	3	1	2	2	1	2	4	4	2	2	4	3	1	1	1	3	4	1	3	4	2	3	4	2	3	4	2	1	2	2	3	4	1	1	4	3	1	2	1	4	1	2	3	1	1	3	1
52	4	4	3	1	4	4	1	2	3	4	1	1	4	4	4	1	1	1	1	1	3	1	4	3	1	4	4	4	3	1	3	2	1	3	4	2	2	4	4	4	4	4	2	1	3	4	3	3	1
53	1	4	4	3	1	4	4	2	1	3	3	2	2	1	4	2	3	3	2	1	1	1	2	1	4	4	3	3	2	4	2	2	1	1	1	1	1	2	1	4	1	4	3	1	4	4	1	1	1
54	4	1	2	1	4	1	3	1	4	4	2	2	1	3	1	1	3	1	4	1	3	4	2	3	4	2	1	4	3	4	2	3	4	2	1	1	3	2	3	4	2	1	4	1	4	4	3	1	2
55	1	3	4	1	2	3	3	2	1	1	2	3	1	4	1	4	2	3	3	2	4	4	3	4	1	1	1	1	3	3	1	2	1	3	1	1	4	3	3	4	1	3	1	1	4	1	2	2	1
56	4	2	2	4	2	4	1	2	2	3	1	4	1	1	4	2	3	1	2	3	2	2	1	4	4	2	3	4	3	2	4	2	1	4	2	4	4	4	4	1	3	3	4	1	1	4	2	2	4
57	4	1	1	3	3	1	1	2	1	1	4	1	4	2	3	1	2	1	1	2	3	3	1	4	2	1	1	4	1	4	1	3	4	2	3	4	2	3	1	2	3	1	1	3	1	1	3	1	1
58	2	3	3	1	2	3	2	2	3	1	2	1	1	2	1	1	2	3	2	2	3	1	2	4	4	3	1	1	2	1	2	3	1	1	3	1	1	4	1	1	4	4	2	4	2	2	1	1	3
59	4	4	1	1	2	2	1	2	3	2	1	1	1	1	4	2	1	3	4	1	1	4	3	4	1	1	4	1	4	4	1	3	3	1	1	3	4	2	1	4	4	4	4	1	4	4	2	1	1
60	1	2	3	1	2	1	1	2	1	4	4	2	4	3	2	1	1	1	1	1	1	1	2	3	4	1	2	3	1	2	4	3	3	1	2	1	1	2	1	4	1	4	4	4	4	4	4	1	4
61	4	4	4	2	2	3	3	1	4	2	1	2	1	2	3	4	1	2	4	2	4	4	1	1	1	1	1	3	2	1	4	4	4	4	3	1	4	2	1	1	1	4	3	4	4	1	3	3	4
62	1	4	4	1	1	3	2	3	3	4	1	2	1	2	1	1	2	1	4	4	4	4	1	4	4	4	4	4	4	4	2	1	1	1	1	3	2	3	1	2	4	4	3	2	3	1	2	4	2
63	1	3	1	4	1	4	2	1	1	2	3	3	4	1	1	1	1	1	1	3	4	2	2	1	1	1	1	1	1	1	1	2	4	2	1	3	4	4	1	3	4	4	3	1	2	4	1	1	1
64	4	2	3	1	4	4	2	4	4	4	4	2	2	2	1	2	4	2	2	4	4	3	1	2	3	3	1	2	1	1	1	1	4	4	1	2	2	4	4	1	1	4	1	3	4	1	1	4	1
65	1	1	1	3	1	1	4	2	1	3	3	3	1	1	2	1	4	4	4	1	1	3	3	3	4	2	4	2	1	3	1	1	4	1	4	1	3	1	1	1	4	3	1	4	4	1	4	4	2
66	4	3	4	3	3	4	4	2	1	3	2	1	3	2	1	4	1	3	1	3	3	1	3	2	4	2	4	2	2	4	4	2	4	2	4	1	1	4	2	4	3	3	2	4	3	4	4	1	1
67	1	2	1	1	4	2	1	4	4	1	2	1	3	3	1	1	1	4	2	3	4	3	1	2	3	2	1	2	3	3	4	3	4	4	1	3	4	1	3	3	1	1	1	3	4	2	2	3	1
68	2	3	4	3	1	4	2	3	4	4	4	1	3	4	4	2	3	3	3	4	3	1	1	1	1	1	4	1	2	3	4	4	4	3	4	1	1	4	4	1	1	4	1	2	3	4	3	1	4
69	1	4	2	1	1	1	4	3	1	4	4	1	1	1	1	1	1	1	4	2	4	2	1	3	1	1	2	1	1	2	1	4	4	2	3	1	4	4	2	4	4	1	1	4	4	1	2	3	1
70	4	2	4	4	3	1	4	4	4	4	4	1	1	1	1	3	4	1	2	1	2	3	1	2	2	1	1	1	3	1	1	2	4	2	2	2	3	4	2	4	2	3	1	4	4	1	1	4	3
71	2	1	1	3	1	3	1	4	4	1	1	1	4	2	4	4	3	1	1	4	1	1	4	4	4	1	4	4	4	2	3	3	1	2	4	1	1	1	4	1	2	3	1	4	2	1	1	4	1
72	2	2	4	2	1	2	2	4	4	4	4	2	1	1	1	2	1	2	2	4	2	2	4	4	1	2	1	1	4	1	4	4	4	3	3	1	2	1	3	4	2	4	2	1	1	1	4	4	1
73	1	1	4	1	4	4	1	3	1	1	3	3	2	1	4	1	3	1	1	1	3	1	4	3	4	4	2	4	4	1	1	2	4	4	4	4	2	1	1	1	1	4	3	4	2	1	1	1	1
74	1	3	1	4	4	4	1	1	4	1	4	1	3	3	1	4	3	1	1	1	4	2	1	4	1	1	1	2	1	2	1	4	4	4	4	4	4	4	1	2	2	1	4	4	2	2	4	4	2
75	1	3	3	1	2	3	4	3	2	2	2	3	4	4	4	1	2	1	2	1	2	3	4	4	2	3	3	1	1	4	4	1	4	2	4	3	3	4	4	2	1	3	1	1	4	1	4	1	3
76	1	1	1	1	2	4	1	2	3	4	4	4	2	2	3	4	1	2	4	2	3	2	1	1	1	1	1	1	3	2	4	1	1	4	4	1	4	1	1	4	1	2	3	1	3	1	1	1	4
77	4	2	1	2	1	4	2	4	4	4	1	1	2	1	3	1	2	1	4	4	1	3	3	4	2	4	2	1	1	4	1	3	4	3	3	4	3	1	1	4	2	4	4	3	3	1	3	2	4
78	4	4	1	2	1	1	4	1	4	2	2	4	1	4	2	1	4	3	1	4	1	4	3	3	4	2	3	3	1	2	1	4	3	1	2	4	1	1	1	1	4	3	1	2	4	4	2	4	4
79	1	1	1	3	1	2	1	4	4	1	1	3	3	4	3	4	3	3	1	3	1	1	2	1	3	3	3	1	4	4	4	3	4	2	4	4	4	4	4	4	4	3	3	1	3	1	4	1	3
80	4	3	3	1	3	2	2	3	4	4	3	4	2	3	4	2	4	1	4	4	3	4	4	3	4	4	2	3	3	1	3	4	4	4	2	1	2	1	1	1	2	1	4	2	1	1	3	4	1
81	3	3	4	4	3	4	4	4	4	4	1	1	1	1	4	2	1	1	4	3	4	4	4	3	4	2	2	4	3	4	2	4	2	2	1	2	3	1	4	4	1	1	1	1	3	1	1	4	1
82	3	4	3	1	1	4	2	2	1	1	3	3	1	2	1	1	4	3	2	3	2	2	1	4	1	4	3	1	4	4	3	1	4	4	2	1	4	2	2	1	3	3	1	3	2	3	1	2	4
83	1	1	1	2	3	4	2	2	3	4	2	4	1	4	4	1	2	1	3	4	4	4	2	3	4	2	2	3	3	4	4	2	1	3	1	1	4	4	2	4	2	3	4	1	1	2	3	1	1
84	1	4	4	1	4	4	4	4	4	4	1	1	4	2	4	3	1	2	4	2	4	4	4	4	4	1	2	3	3	4	1	3	3	2	3	4	1	1	4	1	1	3	1	2	1	3	1	4	3
85	1	4	1	2	4	4	1	2	1	4	1	4	1	4	3	2	3	3	4	2	4	1	1	2	1	2	1	4	1	2	4	1	2	1	4	2	2	1	4	1	4	2	1	4	3	1	1	3	1
86	2	3	1	1	4	4	1	4	2	4	4	4	4	4	3	4	4	2	4	1	2	2	4	3	4	4	3	1	1	4	4	4	3	2	2	3	4	1	3	4	1	2	2	4	2	2	4	3	1
87	3	4	3	4	1	1	2	1	1	4	4	4	1	1	4	1	4	2	3	4	2	3	2	2	4	1	1	3	4	3	1	3	1	3	1	1	1	1	3	3	4	4	4	4	2	2	2	3	1
88	1	1	4	3	1	4	1	4	3	1	3	1	1	2	4	1	2	4	2	3	1	1	4	3	4	2	2	2	2	1	1	1	1	1	1	4	3	3	4	1	4	2	4	1	3	1	2	2	3
89	1	1	1	1	2	1	3	1	2	4	1	3	4	3	4	3	3	3	4	4	2	3	1	2	3	4	3	3	4	3	1	2	1	2	4	2	3	1	4	3	4	3	1	4	1	1	2	1	2
90	4	2	1	4	2	4	1	2	4	2	2	1	1	4	4	3	4	4	4	4	4	1	3	1	1	4	4	4	4	4	1	1	4	1	4	2	3	1	1	3	4	3	4	4	4	1	2	1	4
91	4	1	4	4	4	4	4	1	2	1	2	3	3	1	2	1	3	4	1	2	4	4	4	4	4	3	3	3	1	4	4	2	1	1	2	4	2	3	2	4	2	3	4	3	3	4	1	2	2
92	4	3	3	4	1	2	4	3	4	3	1	1	3	3	3	1	4	4	1	1	4	4	2	4	3	3	2	1	4	3	3	1	1	1	4	4	1	4	2	4	1	2	4	4	4	2	2	4	4
93	1	4	4	4	4	3	1	4	4	4	1	2	1	2	3	3	4	3	3	3	4	4	1	4	4	4	3	2	4	3	2	1	2	3	3	3	3	4	3	3	2	1	1	2	4	1	4	1	3
94	4	4	4	1	3	4	2	1	1	2	1	4	2	1	1	2	3	4	2	2	1	1	1	1	1	4	1	1	4	3	3	1	1	4	4	2	4	4	4	4	1	3	2	2	4	2	2	3	1
95	2	1	2	2	3	4	4	4	4	4	3	4	1	2	3	2	2	3	1	4	3	1	4	3	1	1	4	4	2	1	4	1	1	4	2	2	4	2	4	4	2	2	4	4	2	1	4	2	2
96	2	4	4	1	1	1	3	4	4	2	4	3	2	3	2	1	1	4	1	4	3	3	4	3	1	3	4	1	4	1	2	4	4	4	4	4	3	1	4	1	4	2	4	1	3	3	4	3	4
97	4	1	3	1	1	4	1	2	4	1	4	2	1	3	1	4	1	1	4	4	3	4	4	3	1	1	1	1	2	4	4	1	3	1	1	2	1	4	3	1	1	1	1	3	4	1	4	4	4
98	1	1	1	3	3	4	2	3	1	4	4	4	4	4	3	4	1	4	4	1	1	2	1	1	4	4	3	3	3	4	3	4	4	3	4	3	4	2	1	4	4	2	1	1	1	2	4	3	2
99	2	4	1	3	4	3	1	1	2	1	4	3	1	2	4	4	1	1	4	4	4	1	1	3	4	4	2	4	4	4	4	4	4	2	4	4	4	3	4	1	2	3	3	4	3	2	4	3	1
100	2	4	1	2	1	4	2	4	2	3	4	2	2	3	1	3	1	2	1	2	2	2	4	3	1	2	4	2	1	1	2	1	3	1	4	1	4	4	3	2	2	2	1	1	1	2	3	4	2
101	1	1	3	1	1	3	3	4	4	4	2	3	4	4	2	2	4	3	2	4	4	2	1	1	4	1	2	4	2	3	4	3	4	1	1	4	4	1	1	2	2	3	4	4	3	4	4	3	4
102	3	1	4	4	4	4	4	3	3	3	4	2	4	4	4	4	4	4	1	1	4	1	1	1	4	1	3	4	3	1	4	3	3	4	1	1	3	1	1	1	1	1	1	4	2	1	1	1	1
103	4	4	4	4	4	3	4	1	4	4	4	4	3	4	1	4	3	4	1	1	4	4	4	3	2	4	1	1	1	1	1	4	4	1	1	4	4	1	3	1	1	4	1	1	1	4	4	1	4
104	4	4	4	4	4	4	2	1	2	2	1	4	4	1	4	3	2	4	2	2	4	3	2	3	3	1	1	4	3	1	1	2	4	1	1	1	1	3	4	4	4	4	3	3	1	2	1	1	1
105	1	1	1	1	4	1	4	1	2	4	4	1	4	1	4	1	2	3	4	3	3	3	2	4	4	3	2	2	1	4	4	3	4	4	1	2	4	2	4	2	1	4	2	2	4	4	3	1	4
106	1	2	4	2	1	4	2	1	3	1	3	4	4	2	4	3	2	1	4	2	3	3	2	3	4	2	2	4	2	4	4	1	2	2	3	4	4	3	1	3	3	2	2	4	3	2	2	4	4
107	4	2	1	1	2	4	2	2	1	4	2	1	4	4	4	4	2	4	4	3	2	4	2	2	3	4	2	2	1	3	1	2	1	2	1	1	2	1	4	1	4	4	2	2	4	4	4	3	4
108	1	4	1	2	1	2	3	1	1	2	3	1	3	4	2	4	2	2	2	4	2	2	2	2	2	1	3	1	3	3	1	4	4	1	2	2	1	2	3	2	1	2	3	4	2	4	4	4	4
109	1	1	1	1	4	1	3	3	1	3	4	3	1	4	3	1	1	3	3	1	1	2	3	3	1	1	1	4	4	4	2	2	4	1	1	1	1	4	3	4	4	4	4	3	3	1	1	1	4
110	1	1	1	1	2	3	2	1	4	3	2	4	4	4	4	4	4	4	2	1	3	2	2	1	2	2	2	1	3	1	2	3	3	2	4	2	4	3	1	1	1	4	1	1	2	2	3	1	1
111	4	4	4	4	4	2	1	4	4	4	4	4	4	4	4	1	3	1	4	4	2	1	4	1	4	4	1	2	1	2	1	1	1	1	1	1	3	1	4	4	3	4	4	4	2	1	3	1	4
112	4	4	4	3	1	4	2	1	1	1	1	1	1	1	1	4	1	2	2	4	3	1	1	1	1	4	3	3	3	4	1	1	1	1	1	1	1	3	1	1	3	1	4	1	2	4	4	4	4
113	1	3	4	2	1	1	1	1	4	2	4	4	1	4	1	3	4	1	4	3	1	2	3	1	4	2	4	4	4	1	1	4	4	1	1	1	1	1	1	1	2	1	4	4	4	1	2	4	4
114	4	4	1	1	2	3	1	3	2	1	4	1	1	4	2	3	3	4	1	1	1	3	4	1	2	4	1	4	1	1	1	1	3	4	1	3	3	4	1	2	1	4	1	4	4	4	1	2	4
115	1	1	3	1	4	4	3	4	1	1	1	1	1	3	1	4	2	3	4	4	1	1	1	1	2	2	1	1	4	1	4	1	4	2	4	3	1	3	1	2	3	4	4	2	1	3	1	3	1
116	3	3	1	1	3	3	1	2	4	4	3	4	1	4	1	4	2	2	3	4	1	4	2	3	4	3	2	1	2	4	4	4	3	1	1	1	1	3	1	1	1	1	1	3	1	1	1	1	3
117	1	1	4	3	3	2	4	4	4	1	3	4	1	1	1	3	1	1	2	2	3	4	2	2	1	4	2	3	1	1	2	3	1	1	1	4	4	4	4	3	4	1	4	2	1	2	1	1	2
118	2	1	1	1	2	1	4	1	1	2	1	1	2	2	4	4	2	1	1	3	4	1	2	2	1	1	1	2	4	4	2	1	4	1	4	3	4	2	4	3	3	4	1	3	1	1	1	1	1
119	2	2	4	2	2	4	4	2	3	3	3	1	3	4	4	1	2	1	4	3	2	1	4	4	1	2	2	1	3	2	4	1	1	4	3	4	2	2	4	3	1	3	3	1	3	3	4	4	1
120	2	3	1	1	1	4	4	1	1	3	1	1	3	1	1	1	2	2	1	2	3	1	1	2	3	1	4	3	1	1	2	2	3	3	4	4	1	2	1	4	4	4	3	1	1	3	3	4	1
121	4	2	3	1	1	4	2	2	2	4	2	1	4	4	4	1	1	4	2	1	4	4	1	1	1	4	4	3	1	4	2	2	3	4	4	4	3	4	4	4	2	3	4	2	1	2	3	4	2
122	3	2	3	3	1	1	1	1	4	2	1	2	2	4	3	1	2	1	1	2	1	1	3	2	2	3	4	1	2	3	2	1	1	4	4	4	2	1	3	1	1	1	1	1	1	1	3	1	1
123	1	2	2	3	1	2	1	1	1	2	2	3	4	2	4	4	4	4	2	2	1	3	1	1	1	1	1	1	1	3	3	1	4	4	1	1	1	1	1	2	4	1	3	4	1	4	3	1	2
124	3	1	2	1	1	1	1	1	3	1	1	3	1	2	4	2	2	3	1	2	3	3	1	4	4	1	3	4	2	1	1	1	1	2	3	4	1	2	2	1	1	4	3	1	3	4	1	2	2
125	4	1	1	3	2	3	1	3	4	2	1	1	1	1	2	2	4	1	4	1	1	3	1	4	3	1	1	1	1	3	1	4	1	3	2	4	4	3	1	1	4	3	4	3	1	4	3	4	4
126	4	1	1	4	2	1	3	3	3	1	1	2	3	4	4	3	1	1	2	4	1	4	2	2	3	1	1	1	4	4	1	3	1	4	4	4	4	1	1	1	1	2	1	2	4	3	1	2	1
127	2	4	2	4	1	1	2	4	1	3	4	2	1	4	1	2	4	2	1	2	3	1	2	4	4	3	4	1	3	4	4	2	2	4	3	1	3	1	2	3	1	3	4	2	1	4	4	1	1
128	2	3	3	4	1	1	1	1	2	1	1	2	1	1	2	1	4	3	1	1	3	3	1	4	3	1	4	1	4	3	2	3	1	1	4	1	4	4	3	1	1	1	1	3	1	4	4	1	4
129	4	1	1	3	2	2	1	1	1	1	4	3	4	3	4	1	4	3	4	1	2	1	4	2	2	3	1	3	4	2	4	1	4	2	4	2	3	3	4	4	2	2	4	4	1	2	3	4	1
130	2	1	1	1	4	1	3	4	1	1	3	1	2	2	1	1	1	1	3	3	4	1	3	2	4	3	2	4	3	3	1	4	2	1	1	1	1	3	1	3	3	4	1	3	1	1	1	1	1
131	4	1	3	1	1	1	1	2	2	1	1	2	2	1	1	4	1	4	4	4	1	4	3	4	4	4	1	3	4	3	1	3	3	3	4	1	4	4	2	1	1	1	4	4	1	2	3	3	1
132	4	4	2	1	1	2	1	1	2	2	1	1	1	1	1	4	3	1	4	1	3	2	4	2	1	4	2	4	4	2	3	4	4	3	1	4	4	2	4	4	2	2	3	1	4	1	4	3	3
133	1	2	2	1	1	1	4	3	1	1	1	1	1	1	3	4	1	1	3	1	2	1	4	2	4	2	2	2	4	2	2	4	1	4	4	2	1	3	2	4	2	1	2	1	2	4	3	3	4
134	4	2	4	2	3	1	4	3	1	1	3	4	4	4	3	1	2	4	4	3	4	1	3	4	1	3	3	4	1	2	2	1	1	2	3	1	4	4	3	4	1	2	2	1	1	4	2	2	4
135	4	1	2	1	4	2	1	1	1	1	1	2	2	4	2	3	4	3	3	1	1	1	1	4	4	1	1	4	4	1	2	2	1	2	3	3	2	3	4	4	4	1	1	2	2	1	2	3	3
136	2	2	1	3	4	1	2	4	1	3	1	1	3	4	1	3	3	3	1	4	3	1	1	1	4	3	2	1	1	1	4	2	3	4	1	1	1	2	1	1	1	1	3	1	4	2	3	4	4
137	4	1	1	1	1	1	3	1	4	4	2	2	4	4	4	1	1	1	2	3	1	1	1	1	3	3	1	1	4	1	1	3	3	1	1	1	3	1	4	4	2	2	1	4	1	4	1	4	4
138	4	1	4	4	4	3	1	1	1	1	1	4	1	4	4	1	4	4	2	2	1	3	2	1	1	3	2	1	1	1	1	3	1	3	2	3	4	2	2	1	1	2	4	3	3	3	2	4	2
139	2	4	2	4	1	3	2	3	2	4	1	4	2	4	1	3	2	3	4	1	4	3	1	1	3	2	4	1	4	3	2	3	2	3	2	3	2	1	4	4	4	1	1	4	1	1	4	4	1
140	4	1	4	4	4	1	3	1	2	2	1	2	1	1	4	4	1	3	4	3	4	1	4	4	2	1	4	4	2	4	4	4	4	4	3	4	3	1	4	4	4	1	1	2	4	4	4	4	4
141	1	2	4	4	1	1	3	1	1	3	2	2	1	1	3	4	4	2	1	1	3	3	4	4	1	1	2	4	4	2	2	1	2	4	4	1	1	3	1	3	3	4	4	1	1	3	3	1	2
142	4	1	3	3	4	3	4	1	3	4	4	1	2	2	1	2	4	4	2	4	3	3	4	4	3	3	2	3	4	1	1	1	4	2	1	1	3	4	4	2	1	4	3	4	4	4	2	1	4
143	1	3	3	2	4	3	4	4	3	1	4	3	1	3	4	1	3	2	4	4	3	3	4	1	1	4	3	3	4	2	2	4	4	4	4	4	3	2	4	4	3	1	1	4	3	4	4	3	2
144	4	4	2	2	1	2	3	4	3	4	2	4	2	1	2	4	3	4	4	4	3	4	4	3	1	1	4	2	4	1	4	1	4	2	4	1	2	4	3	1	1	4	4	4	4	4	4	2	4
145	4	2	1	3	2	4	4	3	2	3	1	3	1	1	1	1	1	1	4	4	4	1	1	1	2	1	1	4	2	4	4	4	1	2	4	4	2	4	4	4	4	4	3	4	4	4	1	3	1
146	1	1	3	4	1	1	4	3	2	4	4	4	3	1	4	4	4	1	4	1	4	3	3	4	3	2	4	4	2	1	2	3	4	4	1	4	2	3	3	2	3	4	1	3	4	4	2	4	3
147	3	3	3	4	1	3	2	1	4	3	1	2	4	4	1	4	4	3	4	3	4	1	1	1	2	1	2	1	4	1	2	2	2	1	1	3	3	1	3	1	1	1	1	1	4	1	4	4	4
148	2	3	3	4	1	1	1	1	1	1	1	4	1	4	1	4	4	4	4	3	3	3	1	1	1	1	1	3	4	1	4	4	2	1	3	1	3	3	1	3	3	3	4	2	4	4	4	2	1
149	3	4	1	1	1	1	3	1	4	1	1	1	3	1	4	4	1	2	4	2	4	1	1	3	2	3	4	1	2	4	2	4	4	1	4	2	4	4	3	4	4	3	4	2	4	1	2	4	2
150	1	1	1	2	3	3	1	4	1	1	1	1	1	4	4	4	2	4	2	3	4	4	4	1	1	4	2	2	2	1	1	1	1	1	1	4	1	2	4	4	1	4	4	4	4	3	4	4	4
151	2	2	2	1	1	1	1	1	4	4	4	1	1	1	1	4	4	4	4	1	1	1	1	4	4	1	1	1	1	1	3	3	1	1	4	1	1	1	4	1	1	2	1	1	1	1	3	1	4
152	4	2	2	1	1	1	4	4	1	1	1	3	1	1	1	1	1	2	4	4	1	1	1	1	4	3	4	3	4	2	1	4	2	4	2	2	4	2	2	2	2	2	2	2	3	1	3	2	4
153	1	2	3	2	2	1	2	3	2	2	2	3	2	2	3	4	3	4	4	4	2	2	4	4	4	2	4	2	3	3	3	1	4	4	4	3	1	3	2	1	2	2	1	1	1	1	1	1	3
154	4	1	2	4	3	1	2	3	2	1	3	2	1	2	3	4	4	2	2	2	1	1	1	4	4	3	4	1	4	4	2	4	4	4	4	2	2	3	4	2	3	1	1	4	2	3	1	3	1
155	4	4	2	1	4	4	4	4	4	4	2	4	3	3	1	1	1	3	4	2	3	4	2	2	2	1	1	4	3	1	2	4	2	1	3	3	1	4	2	1	1	2	3	1	3	4	1	2	1
156	1	1	2	1	3	1	3	1	2	2	1	1	3	3	1	4	4	1	4	4	2	1	3	1	2	3	1	1	2	3	3	4	2	1	3	1	3	1	1	1	2	1	3	1	1	4	2	4	4
157	4	2	2	3	1	2	1	2	1	4	1	4	4	3	1	4	2	2	4	1	1	2	3	3	4	1	4	4	2	2	1	3	1	1	4	2	4	4	2	1	2	2	3	1	4	4	1	1	1
158	1	2	3	2	1	2	2	1	2	4	4	2	1	3	3	1	2	1	3	2	2	3	4	1	4	4	1	1	1	3	4	4	4	2	2	4	3	4	1	4	4	2	2	3	4	4	4	4	4
159	1	1	4	4	1	1	1	1	2	1	1	4	4	3	1	3	1	2	1	3	1	1	4	3	4	4	1	3	3	1	2	4	2	1	1	2	3	1	3	2	1	2	1	2	4	3	1	4	4
160	4	4	3	1	2	3	4	3	1	3	4	2	3	4	4	4	2	1	1	3	3	1	1	4	4	1	2	3	4	1	1	3	1	2	2	1	4	3	1	4	3	4	4	4	3	3	2	1	4
161	3	1	2	2	4	2	3	3	1	4	4	1	4	4	2	3	3	4	4	4	4	3	4	2	2	3	1	2	2	1	1	4	4	4	1	2	1	3	1	4	1	2	1	2	1	3	1	3	1
162	1	3	1	4	4	1	1	4	1	3	4	1	1	1	1	1	4	1	3	4	2	1	1	4	3	1	4	4	4	1	1	1	1	1	1	2	2	2	4	3	4	4	2	4	4	4	4	4	1
163	2	2	4	2	3	1	1	1	3	1	1	1	3	1	4	4	1	1	1	1	1	1	2	2	1	4	4	3	1	1	4	3	4	1	4	2	4	4	2	4	4	2	1	1	2	2	2	4	4
164	4	4	4	4	1	1	4	2	2	1	4	1	3	3	4	4	1	2	2	1	4	4	1	1	1	1	2	3	1	1	4	4	2	3	3	1	3	4	1	4	2	2	2	3	1	3	4	2	3
165	1	4	3	1	4	2	4	2	1	2	2	1	4	4	4	4	1	2	1	1	2	1	3	1	2	1	3	1	2	3	1	1	1	1	2	4	4	4	2	4	4	4	4	4	4	4	2	4	4
166	3	1	2	3	4	2	2	4	3	1	2	4	3	4	2	3	3	1	4	4	4	4	4	1	1	2	3	4	4	4	4	4	4	3	1	1	1	1	1	2	1	1	4	2	1	4	4	2	4
167	4	4	4	4	4	1	2	3	4	2	3	4	1	4	4	2	2	2	3	3	2	4	1	3	3	2	3	4	1	4	3	4	2	1	1	2	1	1	2	1	2	2	1	4	2	3	3	2	3
168	4	1	3	1	1	2	1	3	3	1	1	2	3	1	1	1	2	4	4	4	3	2	1	2	1	4	1	4	1	4	4	1	2	3	1	3	1	2	3	3	1	3	4	2	2	1	4	1	4
169	4	4	4	1	4	1	1	3	4	1	4	2	4	4	4	1	4	2	2	4	1	3	3	2	1	1	3	4	1	3	3	2	2	1	1	1	1	3	3	3	1	1	3	3	1	2	1	1	3
170	2	4	3	4	2	2	1	2	1	2	4	1	4	2	3	4	2	1	2	3	4	4	2	1	4	4	2	3	3	3	1	1	1	1	1	1	4	3	2	4	4	1	2	1	1	1	3	1	2
171	2	2	4	4	4	1	4	1	2	1	4	4	4	3	4	1	4	1	2	1	2	2	2	1	2	4	3	1	4	1	1	2	3	1	3	2	1	1	1	1	1	3	2	2	3	3	1	2	1
172	3	1	1	3	1	2	2	1	1	2	2	2	1	1	1	1	4	4	4	4	4	4	3	3	1	4	1	4	4	4	4	2	4	1	3	3	4	4	2	3	4	4	4	2	4	3	3	3	2
173	3	4	4	2	3	1	4	4	1	1	1	1	2	2	3	4	4	3	3	4	2	1	1	1	4	1	3	4	4	3	3	4	4	4	1	3	4	2	2	1	1	2	1	2	4	4	3	2	4
174	1	1	1	4	1	1	3	2	3	3	4	2	3	1	3	1	1	1	4	4	4	4	3	2	2	1	3	1	1	1	4	4	1	1	1	2	3	1	2	2	2	2	3	1	3	4	1	1	4
175	4	1	2	1	4	4	3	1	4	4	1	1	1	4	2	1	1	1	4	1	4	4	1	1	1	3	1	1	2	4	4	4	1	4	2	1	4	1	2	1	3	1	2	1	4	2	2	3	1
176	1	1	3	3	1	1	3	4	2	1	4	2	1	3	4	3	2	3	3	4	2	1	4	4	4	2	3	4	3	1	4	1	2	1	4	4	2	2	2	4	2	3	4	2	3	4	4	2	1
177	4	4	3	4	4	4	2	3	4	3	4	3	2	4	2	2	2	4	3	4	2	1	1	4	4	3	1	1	2	1	3	1	2	1	1	4	4	4	4	4	3	3	1	1	1	3	1	2	4
178	1	2	2	1	3	3	1	3	2	1	2	2	1	2	3	4	1	1	4	2	1	2	2	1	1	2	1	4	1	2	3	4	1	2	1	3	1	4	3	4	1	1	4	4	1	1	1	2	4
179	2	3	1	3	4	4	3	1	4	3	1	4	3	2	4	3	4	4	3	1	2	3	2	2	3	1	4	4	2	4	4	4	3	3	1	4	3	3	4	3	1	2	1	1	2	4	3	1	3
180	4	4	1	3	4	1	1	4	2	4	1	2	1	1	4	4	1	1	1	2	3	3	4	4	2	3	1	2	4	1	3	1	1	4	3	4	3	3	1	4	4	2	4	1	2	4	4	3	4
181	3	1	1	3	1	4	3	1	1	3	3	3	1	4	4	4	1	3	2	4	2	4	4	4	2	1	1	4	4	2	3	1	3	3	4	4	3	1	1	4	1	4	1	4	1	1	4	3	4
182	4	1	1	3	2	1	1	4	4	4	3	4	3	4	2	3	1	1	4	1	3	4	2	2	3	3	1	1	4	3	3	1	4	3	2	3	3	1	4	1	1	1	4	1	1	3	4	1	4
183	3	1	2	4	3	4	4	4	4	3	1	3	2	1	3	2	4	4	3	2	4	4	4	4	4	1	2	4	4	4	4	1	4	3	4	1	4	3	3	1	4	2	1	4	4	3	1	3	4
184	2	1	1	1	1	4	4	2	2	3	1	1	3	4	4	4	1	2	1	4	3	3	1	4	4	2	4	4	3	1	4	2	2	4	2	3	2	2	1	4	4	1	3	1	2	2	1	4	3
185	4	2	3	3	4	1	3	4	1	1	4	1	4	1	2	4	4	4	4	2	4	4	1	1	4	1	3	4	2	4	4	4	4	4	3	1	4	2	2	3	4	1	1	4	3	2	3	4	1
186	1	4	4	1	2	1	2	3	4	1	1	3	1	4	4	1	2	3	1	3	1	1	4	2	3	1	3	1	4	4	1	4	3	4	4	4	3	3	1	4	2	1	1	1	1	3	1	1	3
187	4	2	4	4	4	3	1	1	1	1	1	4	3	1	1	3	4	4	4	1	1	2	2	4	4	1	1	1	1	4	2	1	1	1	4	4	1	4	4	4	4	4	2	1	2	4	4	4	4
188	2	4	3	1	2	4	2	3	3	1	2	3	1	3	4	1	4	4	3	2	3	4	4	1	2	3	4	3	4	3	2	3	3	1	1	3	3	1	1	4	3	4	2	2	4	4	4	1	2
189	3	2	4	2	2	4	4	1	3	3	1	1	3	3	1	3	3	1	1	4	2	1	3	3	2	1	3	1	2	3	1	4	2	1	1	2	3	4	1	2	2	2	4	3	4	4	4	2	2
190	1	4	3	3	4	4	2	1	1	3	3	1	2	1	1	1	1	1	2	4	2	1	1	4	2	1	4	4	4	4	3	1	3	4	4	4	4	1	4	1	2	4	2	2	3	1	3	3	1
191	2	3	4	4	1	3	1	1	1	2	3	1	4	4	1	2	3	1	2	3	1	4	4	1	2	2	3	2	1	4	2	1	3	1	1	1	1	4	2	1	4	3	3	4	4	3	3	1	2
192	1	4	3	4	4	1	1	3	4	2	1	1	1	1	3	1	4	2	1	1	2	1	1	4	2	3	4	3	4	3	3	1	4	2	1	1	4	1	3	1	4	4	1	1	1	2	1	3	1
193	3	1	1	1	3	1	1	1	3	1	4	4	3	4	4	4	4	1	3	1	1	2	1	4	2	1	4	1	3	4	4	4	4	3	2	4	2	1	1	1	1	2	3	1	4	3	4	4	2
194	2	1	3	2	1	3	3	4	1	3	1	4	3	1	3	3	2	1	2	2	3	2	4	1	1	4	1	2	1	4	2	3	3	4	1	3	1	2	3	1	1	1	2	1	4	2	2	1	2
195	4	1	3	1	1	2	1	3	4	1	3	1	2	3	1	2	1	4	2	3	4	2	2	1	1	4	3	1	3	4	2	4	1	1	1	1	1	3	1	4	2	2	2	1	1	2	3	1	4
196	3	4	1	4	1	4	4	1	3	3	1	3	1	4	4	3	1	1	1	4	2	2	3	2	4	1	4	4	1	3	2	2	2	1	1	2	4	4	2	4	4	2	2	1	2	3	1	4	4
197	1	1	1	2	4	3	1	1	1	2	1	3	4	1	3	1	4	1	3	1	4	2	4	1	2	4	1	3	1	1	1	2	3	1	3	1	2	3	1	2	1	2	3	3	1	4	1	3	3
198	4	4	4	1	1	1	4	4	4	4	3	4	2	1	4	4	3	1	1	3	1	1	4	1	2	1	1	4	4	4	2	3	3	4	4	1	3	1	2	2	1	1	1	4	3	3	1	2	3
199	1	3	2	3	4	1	1	2	1	4	1	3	1	4	4	3	1	3	1	1	3	1	3	4	3	4	4	1	1	3	1	1	2	1	4	3	1	1	4	1	3	1	1	4	3	2	1	1	3
200	1	4	1	3	2	3	2	1	4	2	1	3	4	1	3	4	4	1	2	1	1	1	3	1	1	1	1	1	2	1	2	3	4	4	4	3	1	3	4	4	2	2	4	4	4	4	1	1	3
201	1	3	2	2	2	1	1	2	4	2	1	3	3	4	4	3	3	3	1	4	2	2	1	1	2	1	1	1	2	1	2	1	2	4	3	3	4	1	3	2	2	3	4	2	3	3	4	4	3
202	4	2	2	4	3	1	4	1	2	3	4	4	1	1	1	1	1	1	3	1	4	4	1	1	3	1	3	4	2	4	1	3	1	1	1	4	3	1	1	4	2	3	1	4	3	4	3	1	1
203	1	4	4	1	3	1	4	4	3	1	1	3	1	3	1	2	2	1	4	1	4	3	3	3	3	3	4	4	2	4	4	2	1	2	1	2	3	2	2	2	2	2	3	3	4	3	4	1	1
204	2	4	4	3	1	1	3	4	1	1	3	4	2	3	3	2	3	1	4	2	4	2	3	1	4	4	3	2	3	1	3	2	3	3	1	4	4	2	3	1	1	3	3	1	1	3	2	2	3
205	2	3	2	4	3	2	4	4	2	1	1	3	1	1	1	1	2	1	4	4	4	1	3	1	4	3	4	1	2	4	3	3	3	1	3	1	1	1	1	2	4	2	2	2	4	1	1	3	1
206	4	4	4	4	4	4	4	1	1	1	1	1	4	1	1	4	3	2	1	1	1	1	4	2	1	1	1	4	1	1	4	1	1	1	2	3	4	2	4	4	4	4	3	1	1	1	1	4	4
207	4	4	4	4	4	3	1	1	3	4	3	1	2	3	1	1	3	1	4	1	3	1	1	3	1	1	1	1	4	2	1	1	4	4	1	4	1	2	4	1	1	2	4	1	1	4	4	1	3
208	3	4	4	4	4	4	4	3	1	4	3	4	4	3	4	3	2	3	4	1	2	1	1	3	4	2	2	1	2	1	4	3	2	4	2	1	3	3	1	3	4	4	2	3	4	4	1	1	3
209	4	3	3	4	4	3	1	1	4	2	1	1	1	4	3	3	4	4	3	4	2	3	1	2	4	3	4	2	4	3	3	4	3	2	4	1	2	2	3	4	4	4	4	2	3	1	3	3	3
210	3	1	1	2	2	3	2	1	1	4	1	1	1	1	4	2	4	3	4	2	4	4	2	4	1	4	1	4	4	4	4	4	2	3	1	1	1	1	4	1	4	4	1	2	3	3	2	3	3
211	1	1	1	4	2	2	4	1	1	4	4	4	3	2	3	3	3	2	3	1	4	3	2	4	3	3	4	1	4	2	4	1	2	2	2	3	4	1	1	1	1	1	2	1	3	1	4	4	3
212	1	1	4	3	1	2	4	4	4	4	2	3	4	3	3	1	2	3	2	2	3	1	1	3	1	2	2	1	1	2	3	4	3	1	1	1	1	3	3	3	3	1	3	1	2	2	4	4	1
213	1	2	1	1	1	1	3	1	4	2	1	1	3	4	2	4	4	3	1	1	4	4	1	1	2	2	3	2	4	3	4	3	3	4	2	4	1	2	2	1	3	3	1	2	1	1	1	1	4
214	3	1	4	4	2	3	2	1	2	1	2	3	3	1	2	4	2	1	4	3	4	2	2	1	2	4	3	3	1	3	2	2	3	3	2	2	4	4	4	4	4	3	4	3	3	4	3	2	3
215	3	1	3	3	4	3	1	1	3	2	2	3	4	1	1	4	1	1	2	3	3	4	1	2	1	1	1	3	1	1	1	1	3	1	4	2	1	2	3	1	2	1	1	4	4	1	1	4	1
216	1	1	1	3	3	4	1	3	3	1	2	3	2	4	1	2	1	2	2	4	2	4	4	3	1	1	4	3	4	2	3	1	2	1	4	4	3	3	3	4	1	2	4	3	3	4	1	2	2
217	4	2	3	1	1	3	1	4	4	4	2	3	1	1	1	3	2	2	4	4	3	1	1	3	4	1	1	1	4	3	4	2	1	3	4	2	3	1	3	1	1	4	2	3	4	2	2	3	1
218	1	2	4	3	3	2	1	1	3	4	4	4	1	2	3	4	2	4	4	3	4	4	3	3	4	1	1	3	3	2	1	2	4	2	4	4	4	4	4	3	2	2	4	2	3	4	2	3	2
219	1	3	3	3	1	3	4	4	3	1	2	3	3	1	3	4	2	3	1	1	1	4	3	4	1	4	4	1	1	3	1	1	3	1	2	3	1	3	4	4	3	4	2	4	3	4	3	3	4
220	2	4	1	2	3	2	4	2	3	4	2	1	3	1	4	4	1	1	1	4	3	1	1	4	1	4	4	3	3	3	1	3	3	1	1	3	1	2	4	2	1	3	1	2	1	4	4	4	4
221	1	2	1	2	4	3	3	3	1	1	4	3	4	2	3	4	3	4	1	4	4	1	1	4	2	3	3	2	1	1	3	3	4	4	4	3	3	1	1	1	1	1	4	2	3	3	3	4	2
222	4	1	1	4	4	4	2	2	4	3	3	1	1	2	2	4	2	4	2	3	4	4	4	4	2	4	4	4	1	2	2	4	2	3	2	4	3	2	3	3	3	4	1	2	1	1	1	1	3
223	3	1	4	2	1	3	4	4	3	1	4	4	1	4	4	1	4	4	1	3	4	2	1	4	4	4	4	4	3	4	2	2	4	4	1	1	1	4	3	1	4	2	4	2	1	4	2	1	1
224	4	3	2	2	3	3	4	1	2	2	3	4	4	4	4	1	1	1	1	1	3	3	2	2	4	4	4	3	3	3	1	2	2	1	3	3	1	4	4	3	1	1	3	1	4	3	4	3	1
225	2	2	4	4	1	1	4	2	3	1	4	4	2	1	4	2	3	4	4	2	4	4	4	4	1	1	2	2	1	1	1	1	1	2	1	1	1	3	1	4	4	3	1	4	4	4	3	2	4
226	3	1	4	4	4	4	4	4	4	4	1	1	1	1	4	2	2	4	3	4	4	4	2	3	3	2	1	4	3	4	1	4	1	1	2	1	4	2	4	4	1	2	4	3	2	1	4	3	4
227	2	2	4	4	3	3	1	2	3	1	1	4	1	2	2	3	1	2	1	4	4	4	3	3	3	1	1	4	2	2	1	4	3	4	1	1	1	1	3	1	2	3	1	2	3	1	2	2	2
228	1	2	3	1	2	4	3	1	4	1	3	3	4	4	4	3	1	2	2	2	4	4	2	4	1	4	4	4	4	4	4	1	1	1	1	1	4	3	3	3	1	2	4	1	1	4	3	4	4
229	2	2	2	3	1	1	1	1	3	1	4	1	3	3	3	1	4	4	1	4	2	3	1	2	3	1	2	3	1	4	1	2	3	4	4	3	4	4	4	1	1	1	3	4	2	3	1	2	3
230	4	1	1	4	4	4	4	3	3	4	2	1	2	4	3	1	1	4	2	3	4	3	1	1	4	3	3	4	4	2	1	2	3	3	4	4	4	2	3	3	1	4	1	4	4	1	3	3	3
231	3	1	2	3	1	3	1	4	4	2	2	4	2	1	1	1	2	4	2	4	4	2	1	4	2	4	3	4	4	3	2	1	2	3	2	1	1	4	2	1	1	3	1	3	3	1	1	1	1
232	1	1	4	2	4	3	1	4	3	4	2	1	4	2	3	1	4	4	1	1	4	2	2	3	1	1	1	2	4	4	4	3	4	4	1	1	4	2	3	1	2	1	2	1	1	4	2	3	1
233	3	4	3	1	2	1	2	3	3	1	1	1	3	1	2	1	4	3	1	4	2	1	2	3	2	2	3	1	4	1	3	3	1	3	2	1	4	2	3	1	3	3	1	4	3	4	4	4	1
234	1	3	2	1	4	3	1	3	3	3	3	2	3	1	1	4	2	4	4	3	4	4	1	1	3	2	4	2	3	3	1	3	4	1	2	3	1	4	3	1	2	1	3	4	4	3	1	3	3
235	2	2	3	2	2	3	1	1	4	2	4	4	2	4	4	2	4	1	4	1	4	4	4	4	1	3	3	4	1	2	1	2	1	1	4	3	3	2	4	2	3	4	1	4	4	4	4	4	1
236	1	3	4	2	2	3	1	2	4	2	1	3	2	2	3	4	4	2	4	3	4	3	1	4	4	3	4	1	2	1	3	4	3	2	4	3	3	1	3	4	1	2	4	3	3	1	1	4	3
237	2	1	1	3	4	3	1	2	3	4	4	2	1	3	3	1	1	3	1	2	1	2	3	2	1	1	4	4	3	4	4	4	3	4	4	4	1	4	3	3	3	1	3	1	4	2	4	4	2
238	1	4	3	2	4	3	3	1	2	3	4	4	2	3	4	2	4	1	3	1	2	2	3	3	4	4	4	3	4	3	4	1	4	2	3	3	4	4	2	1	2	1	3	4	4	1	1	4	3
239	4	4	2	1	3	2	1	1	1	2	1	4	4	2	3	4	2	1	4	4	4	4	2	1	2	4	4	1	4	1	3	3	4	2	4	4	4	4	4	4	3	3	4	2	4	4	2	2	1
240	2	4	3	3	1	3	2	1	4	2	4	3	1	2	3	1	4	2	4	2	3	1	2	2	3	1	1	3	4	2	1	1	1	3	1	3	1	3	3	4	4	3	1	4	3	1	1	3	4
241	1	2	3	1	1	2	1	3	4	3	1	2	3	4	2	1	2	3	3	4	3	3	4	3	4	1	1	1	1	3	2	3	4	1	1	3	4	1	3	3	2	2	3	4	2	4	1	3	1
242	1	1	3	3	1	2	3	4	3	3	1	4	2	2	4	2	2	3	2	4	4	2	4	1	2	1	3	2	4	4	3	3	4	1	1	4	4	4	4	4	3	3	3	1	1	1	2	1	1
243	1	1	1	3	1	2	1	4	4	2	4	4	4	4	3	3	4	4	2	3	3	2	2	4	3	1	4	4	2	4	4	3	3	1	2	3	4	3	2	3	1	1	2	1	2	3	2	4	4
244	1	1	2	3	4	3	1	2	3	1	1	3	3	4	4	4	4	4	2	4	4	2	4	1	1	4	4	2	2	3	1	2	3	4	2	3	4	3	4	1	1	4	4	4	4	4	4	3	4
245	2	2	1	2	1	1	1	1	4	3	4	2	3	4	3	4	2	3	1	2	1	1	1	4	1	2	3	1	2	4	2	3	4	1	2	2	4	2	2	4	2	2	1	2	3	1	4	3	4
246	3	3	1	4	1	1	2	3	2	4	4	4	1	1	4	1	2	3	1	2	4	1	2	3	3	1	2	1	2	1	2	3	4	3	4	2	2	1	4	2	1	1	4	4	3	3	3	3	4
247	1	1	3	1	1	3	1	4	2	4	4	3	2	1	1	3	1	3	3	4	2	1	4	3	2	4	1	2	3	4	1	4	2	3	3	4	2	1	1	3	4	2	3	4	2	3	4	3	4
248	1	2	3	2	1	2	3	4	2	4	3	3	4	4	2	1	2	3	4	3	3	1	3	4	2	4	4	4	2	3	4	2	2	4	4	2	2	3	4	3	2	3	3	1	4	4	3	2	2
249	4	1	1	1	1	1	4	3	3	2	3	3	1	4	3	4	2	4	2	3	4	1	2	3	4	3	3	1	4	3	4	3	3	1	1	3	1	1	2	4	3	2	1	4	4	2	4	1	1
250	4	2	1	1	1	3	4	4	3	4	3	3	1	4	4	2	3	4	4	3	3	4	3	4	4	2	4	4	2	4	2	4	4	1	1	4	2	4	1	2	4	3	1	4	3	1	1	1	2
251	2	2	3	3	4	2	4	2	4	1	4	1	2	4	3	1	1	4	4	1	1	1	4	4	2	3	4	4	2	3	4	2	3	3	4	3	1	1	2	3	4	2	3	2	4	2	4	4	1
252	1	2	4	2	4	4	4	4	4	2	2	2	4	2	3	3	4	3	4	2	3	3	4	4	2	1	3	3	1	4	1	4	4	1	4	4	1	1	1	1	4	4	3	4	3	1	2	4	2
253	1	3	3	2	3	4	2	2	2	4	2	4	3	4	4	1	2	3	1	1	4	3	4	3	3	4	3	1	2	3	1	2	3	1	2	3	1	4	3	2	4	3	1	3	3	1	3	2	1
254	2	2	3	1	4	1	2	4	4	4	4	4	4	1	3	3	1	1	4	1	1	3	4	3	1	2	1	4	4	3	1	2	3	3	3	3	1	4	3	1	1	1	4	2	3	3	2	4	2
255	4	2	1	2	3	2	2	1	4	4	2	1	2	2	1	2	1	4	3	1	3	4	4	3	1	2	3	3	3	2	3	4	3	1	2	3	3	2	3	3	3	3	3	1	4	1	3	3	1
256	1	3	2	1	2	3	1	3	3	1	3	4	2	3	2	4	2	1	3	3	1	4	4	2	2	4	1	1	1	3	1	3	3	1	3	3	4	1	3	4	4	4	3	3	4	4	1	2	2
257	1	3	3	1	1	4	1	3	3	1	1	3	4	3	3	3	4	4	4	1	1	1	1	2	4	1	2	4	4	3	4	1	4	4	2	3	4	1	2	1	4	4	1	4	3	2	2	3	1
258	4	2	3	4	2	4	4	4	3	4	4	4	4	1	2	1	4	3	3	1	3	4	2	2	1	4	3	1	1	2	3	4	3	1	1	1	1	1	3	4	4	4	1	1	4	4	1	1	4
259	2	2	1	1	4	4	3	4	4	3	4	2	3	4	4	4	1	1	3	1	3	1	2	1	3	4	3	1	1	3	1	1	3	1	4	4	2	4	1	2	3	3	1	1	4	2	1	1	1
260	4	1	4	2	1	1	4	2	1	1	2	3	1	2	3	1	2	3	1	2	3	1	2	2	1	1	3	1	2	3	4	1	2	1	2	3	1	2	4	4	1	1	1	3	3	1	2	3	1
261	1	3	3	2	1	3	1	2	3	1	2	4	4	2	1	2	3	3	1	1	2	1	1	4	1	3	4	1	1	4	1	2	4	1	1	1	3	4	2	3	1	1	4	2	2	1	4	2	1
262	2	2	1	3	1	1	2	1	2	3	1	4	2	2	2	2	3	3	4	2	3	2	4	4	4	2	4	1	1	4	2	2	3	1	3	2	3	2	4	4	1	1	1	1	1	1	2	1	3
263	3	3	2	1	2	2	1	4	3	1	1	4	4	4	2	3	2	1	4	2	4	4	2	3	1	1	2	1	1	4	3	4	2	4	2	3	3	3	4	1	1	4	4	4	3	1	2	3	1
264	2	1	2	4	2	2	3	4	3	1	2	1	3	2	4	3	3	3	2	2	3	1	1	4	3	1	2	4	3	4	1	4	4	2	4	1	3	4	3	1	4	3	1	1	3	4	4	4	1
265	1	2	3	3	1	2	4	3	2	4	4	3	4	2	2	1	4	2	1	1	4	1	4	4	2	3	3	3	1	2	3	1	1	2	4	1	2	1	3	4	4	3	4	4	3	4	2	2	3
266	2	1	3	1	2	1	3	1	2	4	1	2	4	4	4	3	3	2	3	4	3	1	4	4	2	4	4	4	1	3	4	4	2	4	4	2	2	1	4	1	2	3	3	1	1	3	3	2	3
267	2	4	3	4	4	2	2	2	3	2	1	4	3	4	4	1	4	4	2	4	4	2	2	4	4	1	2	4	2	1	1	1	4	1	4	4	1	1	1	3	4	3	1	3	3	1	4	3	3
268	1	1	1	3	1	2	3	1	2	4	4	3	1	4	4	4	4	4	3	4	2	3	1	2	1	4	1	1	4	3	1	1	2	1	4	1	1	3	3	4	2	4	1	2	4	4	2	2	4
269	3	4	4	4	4	3	1	1	3	4	1	4	4	1	2	4	4	4	4	4	4	1	2	3	4	4	2	3	4	3	1	1	3	1	2	2	3	4	4	2	3	3	1	4	3	1	2	4	2
270	1	4	3	3	3	2	1	2	1	1	1	3	4	4	2	3	2	4	1	2	4	2	4	3	1	1	1	4	1	1	2	2	4	3	1	1	4	4	4	1	4	2	3	3	4	3	4	4	4
271	1	4	1	3	4	3	2	1	3	1	4	1	3	2	3	4	2	2	4	1	1	4	3	1	3	4	3	4	4	4	4	4	3	1	3	1	1	4	4	1	2	3	4	3	1	4	4	1	3
272	2	1	1	1	3	1	1	1	1	3	3	3	2	4	3	1	1	4	2	4	1	3	4	2	3	3	1	3	4	2	4	1	2	1	2	4	1	2	4	4	4	3	3	1	2	3	4	1	4
273	4	4	4	1	3	3	2	2	1	1	3	4	1	4	3	4	2	2	3	4	3	2	4	1	1	1	1	4	1	1	4	1	1	1	1	4	4	4	3	4	3	1	2	3	4	4	4	1	1
274	2	4	4	1	1	4	2	2	2	1	4	4	2	2	1	4	4	2	3	3	3	2	3	1	1	4	2	4	4	1	1	4	2	4	1	1	1	4	1	4	3	4	4	4	3	2	4	2	3
275	3	2	1	1	3	3	3	3	4	4	3	4	1	1	2	3	3	3	1	1	1	3	4	1	2	1	1	1	4	1	2	3	1	4	3	4	2	2	3	1	2	4	2	4	3	4	2	2	2
276	1	2	2	2	3	1	4	4	2	2	1	2	1	4	1	2	4	2	4	4	2	4	4	1	2	2	1	4	4	4	4	4	2	4	4	4	4	4	4	2	2	3	1	3	3	3	2	1	2
277	3	3	1	4	3	3	4	4	1	1	1	4	2	4	1	3	2	2	4	3	4	1	2	2	1	1	4	3	4	3	4	4	4	2	3	1	4	3	1	3	3	1	2	3	1	4	4	1	1
278	3	4	3	3	4	2	4	1	4	4	2	3	4	2	1	2	3	3	1	4	2	2	3	1	4	3	1	3	3	2	1	3	1	1	4	1	2	2	2	2	3	2	1	1	1	2	3	1	4
279	1	4	4	2	4	3	2	3	1	1	3	3	3	3	4	2	4	2	2	3	4	2	4	1	2	1	3	4	4	1	2	4	1	1	4	2	4	3	3	2	2	4	2	4	3	1	2	3	4
280	1	4	3	2	1	3	3	4	3	2	1	3	1	4	4	1	1	4	2	3	3	4	3	1	2	3	1	4	4	2	3	3	4	4	2	1	4	1	4	2	1	4	4	3	1	2	3	1	2
281	3	3	2	4	1	1	1	3	2	3	3	4	3	4	2	1	4	4	4	3	3	2	4	2	2	2	3	1	2	1	4	2	4	4	2	2	4	1	3	1	1	3	1	2	3	3	1	3	4
282	2	4	2	3	1	3	4	1	3	3	4	4	2	3	4	4	1	1	4	4	3	4	1	4	4	1	1	3	4	1	2	3	4	2	3	1	4	3	4	4	4	4	3	1	4	4	1	2	1
283	3	4	2	3	4	1	1	4	3	4	1	2	3	3	1	2	1	2	4	1	4	4	1	2	4	2	4	4	2	4	4	4	4	4	2	3	4	4	1	2	4	1	2	4	2	4	4	2	4
284	1	3	4	2	3	3	2	4	2	3	4	1	1	1	4	4	1	4	1	1	4	4	2	3	4	1	2	4	1	2	3	3	4	2	1	2	3	3	1	4	2	3	3	2	4	4	4	2	3
285	3	1	4	3	4	1	1	1	1	1	1	4	4	1	1	4	4	2	1	4	4	3	1	4	3	3	3	2	1	1	3	1	1	4	1	4	4	3	4	2	1	4	3	2	1	4	4	1	1
286	1	1	4	3	1	1	4	1	3	3	1	1	4	4	4	2	3	4	2	3	4	3	1	1	3	1	4	1	1	4	4	4	4	4	4	3	4	4	4	3	3	2	4	4	1	1	1	1	4
287	3	1	2	2	2	4	3	4	4	4	1	2	3	2	4	4	4	4	4	1	1	4	2	4	1	3	4	3	1	4	4	1	1	2	3	4	3	1	2	3	4	2	2	4	2	4	4	2	3
288	1	3	4	4	1	1	3	4	1	3	1	4	3	1	4	1	4	2	4	4	1	2	4	2	3	1	1	3	4	4	2	4	2	2	2	4	4	4	2	3	3	1	2	3	4	3	4	1	2
289	2	4	3	4	3	3	3	2	2	3	1	1	4	1	2	3	3	2	3	1	4	3	3	1	1	4	2	3	3	3	4	2	4	4	4	1	2	1	4	4	1	1	4	1	4	3	4	3	4
290	3	4	4	3	2	3	4	2	3	4	4	4	2	3	4	4	4	1	1	4	2	3	1	2	1	4	4	2	4	1	2	4	3	4	2	2	4	4	3	3	1	4	3	2	2	3	4	1	1
291	3	3	3	2	2	4	3	2	1	4	3	1	4	3	4	3	4	4	2	1	2	4	3	1	4	4	2	3	3	4	2	1	1	4	1	4	3	4	4	3	1	1	3	3	2	2	4	1	1
292	3	1	1	4	2	1	4	2	4	4	4	4	4	1	1	3	4	1	1	1	4	3	1	4	4	3	2	4	1	2	3	1	4	4	1	2	3	3	3	4	2	1	4	1	3	4	3	1	1
293	4	1	2	2	2	1	4	4	1	1	4	4	2	4	4	3	4	1	2	2	4	4	1	2	4	4	1	1	2	4	3	2	4	4	4	4	3	4	1	1	1	1	4	4	3	3	1	1	3
294	2	1	2	1	4	1	4	4	4	2	1	4	4	3	4	4	2	4	4	1	1	1	4	4	2	2	4	4	2	2	3	4	1	1	4	4	3	3	1	3	4	1	3	1	4	2	1	3	4
295	3	4	2	4	1	2	3	1	3	4	2	4	3	2	3	4	4	2	2	1	3	4	1	4	3	2	2	4	2	1	4	4	2	3	4	4	2	4	3	4	4	4	4	4	4	4	3	1	1
296	4	3	1	3	4	3	3	4	3	4	4	2	4	4	1	2	1	4	3	2	4	3	1	1	1	4	4	2	1	3	4	1	3	4	1	3	4	1	1	4	2	2	1	1	1	2	1	4	4
297	4	3	3	4	2	3	3	4	3	4	3	1	2	2	2	4	1	4	4	2	2	1	2	1	4	1	3	4	2	4	4	4	1	3	1	2	4	4	4	4	1	4	3	1	1	1	1	4	4
298	2	2	4	3	1	2	1	4	2	3	3	1	3	1	1	4	1	4	3	3	4	2	1	4	3	3	1	1	3	4	2	3	1	1	1	4	1	3	4	2	2	4	3	4	4	3	1	1	3
299	1	3	3	2	1	2	3	1	4	4	4	4	4	3	3	2	3	4	3	4	2	3	1	4	3	2	4	1	4	4	4	4	3	3	2	1	4	3	1	3	2	3	3	3	2	3	4	1	2
300	4	2	4	4	3	1	2	3	1	2	3	4	3	1	4	3	1	1	3	3	1	4	2	1	1	1	1	1	1	3	3	1	4	4	1	2	1	1	1	3	1	1	1	1	3	4	3	3	1
301	1	1	2	1	3	4	1	2	3	4	1	4	2	2	4	3	1	1	2	4	2	2	2	4	4	1	4	1	4	4	1	1	4	4	2	2	1	1	4	1	4	4	4	1	1	3	3	1	4
302	3	4	4	4	4	2	3	1	2	3	3	3	4	1	2	3	1	4	3	1	1	4	1	2	3	4	2	3	1	2	3	4	2	2	4	4	4	4	2	2	4	2	3	4	4	2	4	1	2
303	1	1	1	1	3	1	2	3	1	2	2	1	2	1	1	1	1	2	4	4	4	4	1	4	4	2	3	2	4	1	1	4	2	1	2	3	4	2	2	4	2	2	3	1	3	1	1	2	1
304	1	3	3	2	1	2	1	1	1	2	2	3	2	2	3	4	4	1	2	1	2	3	4	2	3	4	2	2	3	1	4	4	1	1	4	2	3	4	4	4	4	3	1	2	3	2	1	3	2
305	3	4	4	4	4	2	1	3	2	1	4	3	4	4	2	1	4	2	1	4	2	1	2	4	4	4	4	3	4	4	4	2	3	2	1	2	2	2	1	1	4	4	3	2	3	4	3	1	1
306	1	3	1	2	4	3	2	3	1	2	1	2	4	2	2	3	4	1	1	4	3	3	1	2	2	3	4	4	1	1	3	4	2	1	4	4	3	4	4	4	4	2	3	4	2	1	4	3	4
307	4	1	2	4	4	1	1	2	2	3	1	2	3	1	2	1	1	4	4	4	3	4	3	1	4	4	1	1	4	3	2	4	1	2	3	1	1	1	4	4	1	2	2	2	2	2	3	4	1
308	1	4	1	4	3	1	3	1	1	1	4	3	1	1	1	3	3	1	1	3	1	3	1	1	2	4	1	1	1	3	1	4	1	4	3	4	2	2	1	1	1	2	2	1	1	1	4	4	3
309	2	3	4	1	1	4	3	3	3	1	2	3	1	3	1	2	1	4	2	3	1	1	2	4	1	4	4	4	2	2	2	3	4	1	2	4	2	1	4	2	2	4	2	3	1	2	1	4	2
310	1	1	2	3	3	1	2	1	4	3	3	1	1	3	1	3	3	1	2	1	2	2	4	3	1	2	4	2	3	1	3	4	3	3	1	2	4	3	4	2	2	1	2	1	4	2	3	4	4
311	1	3	4	1	4	3	2	1	4	2	3	3	1	3	4	3	1	2	1	1	1	1	3	1	2	3	2	1	3	2	3	1	3	1	1	1	2	3	1	3	1	2	3	3	1	4	4	3	1
312	2	1	4	2	2	4	1	3	1	3	4	1	4	3	4	4	4	2	2	4	4	1	1	4	3	1	1	1	2	4	2	2	4	1	4	4	1	4	4	2	2	3	2	1	4	4	4	1	2
313	4	3	3	1	1	4	4	4	1	2	4	2	1	4	3	1	3	4	1	4	4	3	3	1	2	3	1	4	1	4	1	1	1	2	3	4	2	4	4	4	4	4	4	1	4	2	1	4	4
314	2	3	3	1	2	1	1	4	1	1	4	4	4	4	4	2	1	4	1	1	1	4	3	1	3	1	1	2	1	2	2	3	1	4	4	1	1	3	3	1	4	4	2	3	4	2	3	4	2
315	1	3	1	2	1	4	2	1	4	2	4	3	1	3	1	4	2	2	2	4	2	2	1	1	1	4	1	3	4	4	1	2	4	2	1	4	2	2	2	1	2	3	4	1	4	1	2	3	3
316	3	2	3	3	3	4	1	2	3	2	1	4	1	4	4	2	1	3	1	3	1	3	4	4	1	3	4	3	2	1	1	1	4	4	4	3	1	4	4	2	3	4	2	1	1	2	4	3	2
317	2	2	1	2	2	1	1	1	4	1	4	4	2	4	4	2	2	4	2	4	4	1	1	2	3	3	4	1	4	3	4	1	3	1	1	2	3	3	3	4	1	3	2	1	4	2	4	1	1
318	1	4	2	1	2	2	2	3	1	4	4	2	2	2	3	1	1	4	2	3	4	4	4	2	2	2	4	1	4	4	1	2	3	1	2	3	1	2	4	2	2	4	4	4	4	2	2	3	4
319	2	3	4	2	3	3	1	3	4	2	2	3	2	4	2	3	4	4	1	1	4	3	1	2	1	3	4	1	2	4	1	1	3	2	4	1	2	3	4	1	2	1	2	4	3	4	4	4	2
320	2	2	4	2	1	2	4	4	4	2	2	3	4	1	3	1	2	1	2	1	2	4	4	3	4	4	2	2	4	1	2	3	3	4	3	4	2	4	3	3	1	1	2	2	3	1	2	1	4
321	2	1	3	4	3	1	2	3	3	2	1	1	2	3	3	2	2	4	1	4	2	4	4	4	1	3	3	1	3	3	3	4	1	3	4	4	1	1	1	1	3	1	4	1	4	1	1	1	1
322	2	3	3	1	1	3	1	1	3	1	3	3	1	2	4	1	2	3	1	1	3	1	4	4	1	2	3	2	3	4	2	2	1	1	1	4	4	4	4	2	3	4	1	4	1	3	4	1	4
323	1	2	4	2	4	4	1	2	4	2	2	4	2	1	1	4	1	4	2	3	4	1	4	1	3	4	4	2	3	3	3	3	2	3	1	1	2	1	1	2	1	2	4	4	4	2	1	4	1
324	2	3	4	4	4	2	2	3	4	1	1	4	1	4	1	4	4	2	3	4	1	4	1	4	3	3	1	4	3	3	3	1	1	2	4	2	1	3	1	1	2	1	3	3	3	1	1	1	2
325	4	4	3	4	4	4	1	1	2	3	4	2	2	4	4	2	3	4	4	3	2	1	4	3	1	4	1	2	4	2	3	3	4	1	2	1	1	3	1	2	4	2	2	3	4	2	3	4	1
326	2	4	4	2	4	2	2	4	1	4	1	4	1	3	3	1	3	2	3	3	2	2	1	4	2	4	4	2	2	4	4	4	4	2	2	4	2	2	2	2	3	4	1	2	4	2	3	4	2
327	2	2	4	2	2	4	2	3	4	2	4	1	2	4	4	3	3	4	2	1	4	3	3	1	4	3	4	1	3	4	2	3	1	1	1	4	3	3	4	2	2	3	2	1	4	1	2	1	3
328	1	2	4	2	3	4	2	2	3	1	1	3	2	3	4	4	4	1	2	1	1	4	1	3	1	1	2	3	3	1	2	1	2	3	3	4	1	2	3	1	4	4	2	1	4	1	3	4	2
329	3	3	4	2	3	4	1	2	4	2	4	2	4	4	2	3	1	1	3	2	3	1	1	4	2	3	4	2	1	4	2	2	1	1	3	4	4	4	4	1	1	2	2	4	4	2	3	3	2
330	1	2	3	1	1	4	1	1	3	3	4	4	2	3	1	4	4	4	3	1	1	2	2	1	1	1	4	1	1	3	1	4	4	1	2	2	2	4	4	2	2	4	2	4	2	2	3	3	1
331	2	4	1	1	3	4	2	2	2	2	4	1	2	4	4	4	3	4	1	1	3	4	1	4	2	2	2	3	4	4	2	1	4	4	4	4	2	4	3	1	3	4	2	1	4	1	1	1	2
332	4	1	4	1	2	4	1	2	1	2	1	4	1	3	1	4	3	4	4	3	4	2	1	4	3	4	1	2	3	4	1	3	4	2	3	4	1	3	4	4	4	4	1	3	4	1	3	4	1
333	2	4	4	1	3	4	4	3	4	2	4	3	1	4	3	3	4	1	4	3	1	1	3	3	2	3	3	4	1	3	1	1	2	1	3	3	1	4	4	1	1	1	3	3	4	2	4	3	1
334	4	3	4	1	3	3	4	3	4	4	3	4	4	4	3	2	4	1	2	3	1	1	3	1	2	3	1	1	2	3	1	3	1	1	4	1	1	2	3	2	2	4	1	3	4	1	4	4	2
335	1	2	4	2	4	4	1	1	4	4	4	4	1	4	1	3	1	2	1	1	2	2	3	2	4	3	2	2	1	2	1	3	3	2	2	3	1	2	4	3	1	2	1	1	1	1	4	4	4
336	1	2	2	3	4	1	2	4	4	4	1	2	3	4	4	2	1	4	1	1	1	2	3	4	4	1	4	1	4	1	1	1	1	1	1	4	1	4	4	1	3	3	1	2	3	1	4	4	2
337	1	4	1	1	4	3	1	4	1	3	2	1	4	2	2	1	4	1	2	4	1	1	1	1	1	3	3	4	3	4	4	2	3	4	4	4	4	4	4	2	4	4	2	3	3	2	1	2	1
338	2	3	3	1	2	3	1	1	4	2	3	4	3	3	3	4	1	4	2	4	3	4	4	3	1	4	3	2	2	1	3	1	1	3	1	3	1	4	2	4	1	4	3	3	4	1	4	1	1
339	3	3	3	4	4	2	3	2	1	1	1	1	4	1	3	1	4	3	2	4	4	2	4	1	2	4	3	4	4	3	4	1	3	4	2	3	1	4	4	1	4	3	1	3	2	3	1	4	3
340	4	2	4	1	4	3	1	1	2	3	2	3	3	3	3	4	2	1	4	3	3	1	4	3	1	1	3	2	1	3	4	2	3	1	4	4	1	1	2	2	2	2	2	4	1	4	4	4	1
341	1	1	1	1	4	4	1	2	3	1	3	4	1	2	4	4	2	4	2	2	3	2	4	4	4	4	4	1	1	2	3	4	3	1	3	4	1	2	2	4	1	4	3	4	3	3	4	4	4
342	4	1	3	3	1	4	2	4	3	1	1	4	2	4	3	1	2	1	1	1	4	1	2	1	3	1	2	4	2	2	3	4	2	1	2	4	1	1	2	2	4	3	1	1	3	4	2	4	1
343	4	4	2	3	1	4	2	3	3	1	4	3	1	3	3	1	1	1	1	4	2	3	1	2	2	1	3	1	1	4	3	1	4	2	4	1	4	4	4	3	1	4	4	4	4	4	4	3	1
344	2	4	3	4	4	4	1	1	1	1	3	4	1	2	4	1	1	1	2	4	3	1	2	2	1	1	2	1	4	4	2	2	3	2	2	3	4	1	4	2	2	3	1	4	3	1	1	1	1
345	1	3	3	1	4	3	4	1	4	1	1	2	1	1	4	1	2	3	3	3	4	3	1	1	4	4	3	1	3	3	3	4	2	1	4	1	4	1	4	2	2	3	1	4	3	2	1	4	4
346	4	3	3	1	1	4	2	4	4	1	1	1	4	2	4	4	3	3	1	2	1	2	1	3	1	4	4	2	2	2	1	1	4	1	4	4	2	2	4	2	4	3	1	2	3	3	4	3	4
347	4	4	4	2	4	1	1	3	2	4	1	3	4	4	2	1	4	4	1	3	2	2	3	4	1	4	3	1	3	2	1	1	1	1	1	3	4	2	4	4	4	3	1	1	2	4	4	4	2
348	1	4	1	1	1	4	1	4	4	1	2	4	1	4	4	3	4	4	1	2	2	4	4	2	1	4	4	1	3	4	1	1	1	1	4	4	4	2	3	1	4	1	3	3	3	1	3	3	1
349	4	2	3	3	1	3	4	1	4	4	3	3	3	2	2	3	4	4	3	4	4	3	2	1	1	1	4	1	4	4	4	4	3	1	1	1	1	3	3	4	2	2	3	4	3	1	2	4	2
350	2	2	3	1	3	4	1	4	3	4	1	3	4	1	1	3	1	3	1	4	3	4	4	3	1	3	4	1	2	3	1	4	4	1	2	4	1	2	3	1	2	4	2	2	2	3	1	3	1
351	1	2	2	1	2	3	1	4	3	1	2	2	1	1	4	3	1	3	1	2	3	1	2	4	1	3	3	1	3	3	1	3	3	3	3	4	1	3	4	4	1	1	2	3	4	4	4	2	2
352	4	1	2	4	2	4	4	2	4	1	4	3	4	2	3	1	1	1	1	4	4	1	4	4	2	4	4	2	4	3	4	4	3	1	4	4	1	1	3	1	1	3	3	1	1	3	1	3	1
353	2	3	4	1	1	1	3	3	4	1	4	3	1	2	1	2	3	3	1	1	3	1	2	2	1	1	2	4	1	2	4	1	1	2	3	4	4	4	2	4	4	3	2	1	3	1	2	3	1
354	1	4	3	3	1	1	1	1	3	3	3	4	1	4	4	1	4	3	4	1	4	1	4	4	1	4	4	1	4	3	4	2	1	1	3	3	4	1	3	3	4	4	4	4	2	4	2	2	2
355	2	1	1	1	2	4	2	3	3	1	4	4	2	2	1	1	1	2	4	1	2	2	4	1	2	1	4	1	4	1	3	3	1	1	1	1	4	1	3	4	4	2	3	4	3	1	4	3	3
356	3	3	4	1	2	2	4	2	3	3	4	2	2	4	3	4	2	4	2	2	2	4	1	2	3	3	1	1	1	3	4	4	2	4	4	4	4	1	1	1	1	1	2	4	4	4	2	3	1
357	4	4	4	4	1	3	3	4	3	4	4	3	3	2	3	4	3	3	3	4	3	1	4	2	2	4	4	2	4	1	2	1	3	1	2	4	4	1	3	1	2	2	3	1	1	4	2	4	1
358	3	1	3	1	4	3	3	1	4	3	1	3	4	4	4	4	3	4	3	2	3	3	3	3	2	4	1	1	1	1	3	1	1	4	4	4	1	3	3	1	3	3	1	4	3	2	2	4	1
359	1	2	4	4	4	4	1	4	4	4	4	4	4	4	4	1	1	1	4	2	1	1	1	3	2	3	3	1	4	3	1	4	1	3	3	1	1	4	1	1	3	3	1	1	4	1	1	4	3
360	4	4	3	1	2	3	4	4	4	2	2	3	3	1	2	4	2	3	1	4	3	1	2	4	4	1	2	4	4	2	1	2	1	4	3	4	3	3	4	1	4	4	3	1	1	1	4	1	1
361	1	2	1	1	3	4	2	4	4	1	2	2	1	1	1	1	2	4	2	3	4	1	4	4	1	1	3	1	1	1	3	4	4	1	2	2	1	4	3	4	2	2	1	4	3	2	2	3	4
362	2	1	4	4	1	1	1	1	4	3	4	3	1	4	3	1	1	3	4	2	4	4	2	2	4	4	4	2	3	3	1	1	1	4	4	4	3	4	4	1	2	4	1	2	1	2	1	4	1
363	4	4	4	2	4	3	1	1	3	1	1	3	4	1	4	1	2	4	1	3	4	1	1	2	1	1	1	4	4	3	1	3	4	1	4	3	4	4	2	3	4	3	1	2	3	4	2	2	2
364	1	2	4	2	2	1	4	3	3	1	2	3	1	1	4	1	4	3	3	4	4	1	2	4	2	3	3	2	4	2	1	4	3	4	3	4	1	2	1	3	3	1	1	1	4	1	2	3	1
365	4	1	4	1	1	3	4	4	3	4	1	2	2	3	3	1	2	4	2	2	3	4	1	1	1	2	4	3	1	3	2	3	3	3	1	1	1	3	3	1	3	4	1	1	2	1	1	4	1
366	3	1	1	4	2	1	4	4	4	3	1	2	3	4	3	4	4	3	1	1	4	1	2	1	4	2	1	1	4	3	4	1	2	4	1	3	4	4	4	2	1	3	1	1	1	1	4	3	1
367	3	1	2	2	1	2	1	4	3	1	3	3	1	2	4	1	2	3	3	1	1	1	4	3	1	2	3	1	3	4	2	4	1	4	2	2	2	4	4	4	1	1	1	1	1	4	4	4	2
368	1	2	4	2	1	1	1	4	2	1	1	3	1	4	3	3	1	3	1	2	1	4	2	4	3	1	1	3	4	4	1	1	3	1	1	3	4	4	2	2	4	4	4	4	3	2	2	3	4
369	1	4	2	4	3	4	4	2	4	3	1	4	2	4	4	4	1	1	3	1	3	4	3	4	4	4	4	4	4	4	4	3	1	4	2	3	4	1	2	3	1	3	3	1	1	3	4	4	1
370	1	1	1	1	1	1	3	3	4	4	2	1	3	3	1	1	2	2	1	1	1	1	1	4	1	1	3	1	4	2	4	4	4	3	1	2	4	2	2	1	1	1	1	4	1	4	1	3	4
371	1	3	3	1	1	1	1	4	2	2	1	1	4	1	4	3	4	1	2	4	4	1	1	1	1	2	1	1	1	1	4	4	1	3	4	2	1	4	3	1	1	1	4	1	4	3	4	4	1
372	1	2	1	4	4	4	2	2	1	1	1	1	1	1	1	1	4	2	1	1	3	1	2	1	4	4	3	2	4	2	1	3	1	1	2	2	1	4	2	3	1	3	2	3	1	1	4	2	4
373	1	2	2	2	1	3	1	1	1	3	4	3	3	1	1	4	4	3	2	3	3	1	1	1	1	2	3	1	2	3	1	1	1	4	1	3	1	3	3	1	1	4	3	1	1	4	1	3	1
374	4	4	3	1	3	3	3	3	1	1	1	1	1	2	1	1	4	1	1	2	1	1	4	4	4	4	1	1	3	3	1	2	3	1	2	3	3	3	1	4	3	4	4	3	4	4	4	3	4
375	4	1	4	3	3	1	4	1	4	4	1	4	2	1	1	1	4	1	3	4	2	1	1	4	4	3	1	1	3	1	1	1	2	1	1	4	3	3	4	2	1	2	3	4	1	3	1	3	3
376	4	1	4	3	1	1	3	3	1	2	1	2	1	3	1	2	1	2	2	3	1	1	2	3	1	4	2	4	4	1	2	1	4	2	1	4	3	4	2	3	2	2	1	2	3	2	1	3	4
377	3	4	3	3	3	1	1	4	2	4	1	4	2	4	3	1	1	3	1	4	1	1	4	1	1	3	4	2	4	2	1	1	2	1	1	3	4	1	3	2	1	4	1	4	4	1	1	2	4
378	4	2	2	1	4	2	2	3	2	4	2	3	1	1	1	3	4	2	3	1	2	4	1	3	1	2	3	2	1	4	2	3	4	4	2	2	4	4	4	1	1	2	1	3	1	4	4	2	2
379	4	3	2	2	3	4	4	4	4	2	1	3	2	1	1	3	1	3	3	4	1	2	4	4	2	1	1	3	1	4	1	1	1	1	4	2	4	4	2	4	4	4	1	2	4	4	3	2	2
380	1	2	1	4	3	3	1	2	1	2	3	3	1	3	4	4	3	2	4	4	4	1	1	2	2	1	4	2	4	4	3	1	2	3	1	1	1	2	4	4	4	3	1	4	3	2	1	4	1
381	1	1	2	1	1	4	4	4	3	1	1	4	4	2	2	1	1	4	2	1	4	4	3	4	3	2	2	2	2	2	4	1	1	4	2	3	1	4	2	4	1	2	4	4	4	3	2	4	3
382	2	1	1	4	2	3	1	4	2	3	4	2	1	1	1	1	4	1	4	4	4	1	1	3	4	2	2	1	1	4	1	3	3	1	4	1	4	1	3	4	1	1	1	3	1	1	4	4	1
383	1	3	1	1	4	4	1	1	4	4	2	4	4	1	1	4	3	1	1	4	1	1	4	2	4	3	1	4	1	3	1	2	3	1	3	3	1	1	1	1	4	1	3	3	1	3	1	1	3
384	2	1	3	3	1	1	1	3	3	3	4	1	1	4	2	1	3	1	2	4	3	1	2	3	1	2	4	1	3	4	4	4	4	4	1	3	1	3	1	2	4	4	2	3	4	3	3	1	2
385	2	3	3	1	1	1	1	4	3	1	3	1	2	2	1	4	4	2	2	3	4	2	2	4	2	1	4	2	4	2	3	4	4	4	1	3	1	1	4	1	1	3	1	1	4	2	2	1	3
386	2	3	1	3	3	1	1	3	4	2	4	2	2	3	4	1	1	3	2	1	4	2	1	4	2	2	2	2	4	4	3	1	1	1	2	4	3	4	4	2	3	3	1	2	4	1	1	4	2
387	2	2	1	1	4	1	2	4	2	3	3	1	1	3	3	1	1	1	1	3	1	1	4	2	1	3	3	1	4	3	1	3	1	2	1	1	1	4	4	2	1	1	3	4	4	4	3	3	4
388	3	2	3	2	4	4	1	1	4	2	2	2	1	1	1	1	4	1	2	4	4	2	1	3	4	4	4	2	3	4	2	2	3	1	3	4	2	3	1	3	4	1	4	3	4	1	4	3	3
389	1	3	4	1	1	4	2	1	1	4	4	1	4	4	1	4	1	4	1	4	4	2	4	1	4	4	2	2	1	4	2	1	4	1	1	4	2	3	4	1	3	1	2	3	3	4	3	1	1
390	3	3	3	3	3	3	1	3	1	2	3	1	3	1	1	3	1	1	1	4	1	3	4	1	1	4	3	1	3	1	2	3	1	4	4	1	1	4	4	2	3	2	2	1	3	2	2	3	4
391	3	1	4	4	4	2	3	4	4	4	1	4	2	2	3	2	2	3	3	1	1	1	1	4	4	4	1	2	1	4	3	1	1	2	2	3	1	2	1	2	3	3	1	1	3	4	4	4	2
392	3	1	1	2	1	1	1	4	4	2	2	3	4	4	2	2	4	4	4	3	4	1	1	4	2	2	1	4	4	4	2	2	3	4	4	4	4	3	4	4	4	3	2	2	4	2	3	1	2
393	4	3	1	4	4	4	2	2	4	2	2	4	2	4	3	4	4	1	1	3	3	2	2	3	3	4	1	2	2	1	1	2	1	4	3	1	4	4	4	2	4	4	4	4	1	3	3	4	1
394	2	4	2	2	3	1	3	4	4	2	1	4	1	4	3	4	4	4	2	1	4	2	1	4	1	2	4	4	3	4	4	1	4	4	4	2	1	2	1	2	1	2	3	4	4	1	2	4	1
395	2	1	3	2	1	4	4	4	4	1	1	2	4	4	4	4	4	4	1	1	1	3	3	4	2	4	1	1	2	3	2	2	3	4	3	1	2	1	1	3	1	1	2	3	3	1	4	3	1
396	4	1	4	2	4	4	1	4	1	4	2	2	4	1	4	2	4	4	4	4	4	2	3	3	1	1	4	2	4	4	1	2	1	4	3	4	2	2	4	2	1	4	2	4	2	4	4	3	4
397	3	3	1	3	1	1	1	4	1	1	3	1	4	1	3	1	3	1	1	3	4	1	1	1	3	3	3	1	3	3	4	4	3	4	3	1	2	1	4	2	4	4	4	4	2	4	4	2	2
398	1	2	3	1	3	4	4	4	3	3	3	3	1	1	1	3	4	4	1	4	4	1	1	4	2	2	3	4	4	4	2	3	4	3	3	1	2	4	1	2	3	1	2	3	2	4	4	1	1
399	1	1	4	1	4	4	1	3	1	2	3	1	4	4	1	1	3	4	2	1	4	1	4	4	2	1	1	1	4	3	3	1	4	3	3	1	3	4	4	2	3	1	3	2	1	1	1	1	3
400	2	3	3	1	1	4	1	2	1	2	3	1	1	3	2	1	4	4	3	4	4	3	4	4	3	3	1	1	2	2	2	3	2	2	1	4	2	1	2	3	4	1	1	3	4	2	2	4	2
401	2	3	4	2	4	1	4	4	1	2	2	3	1	4	4	1	2	1	1	1	3	2	2	1	3	1	1	4	1	4	2	1	1	4	2	2	1	2	1	3	1	1	1	2	3	1	4	4	1
402	1	2	4	2	1	4	4	3	1	2	1	4	2	2	1	2	4	2	1	4	4	2	3	1	1	3	4	1	1	4	1	1	4	2	2	1	3	4	4	4	4	2	4	4	3	1	3	4	1
403	2	2	4	2	3	1	2	4	1	2	3	4	1	2	4	2	2	4	2	1	4	4	1	4	4	1	3	4	1	4	2	3	1	2	4	2	1	2	3	2	2	3	1	1	1	1	4	4	3
404	3	3	4	1	2	2	1	1	4	2	2	3	2	2	4	2	2	1	4	4	2	2	2	1	1	1	3	1	4	4	2	4	4	2	1	2	1	3	4	1	1	3	1	4	3	3	3	1	4
405	1	3	1	1	1	1	1	3	4	1	3	1	4	1	3	4	1	4	1	2	3	4	4	3	4	4	1	1	2	4	2	2	4	4	4	2	3	3	3	1	2	3	1	2	1	2	2	1	4
406	1	3	4	1	1	3	1	2	1	4	1	3	2	4	4	2	2	4	4	4	3	2	3	1	1	3	1	2	1	4	4	1	3	2	3	3	4	3	1	3	3	1	2	4	2	4	4	3	4
407	4	3	4	4	4	2	2	1	4	3	3	3	3	1	3	3	4	1	2	2	1	1	3	4	1	1	1	1	1	4	2	3	1	3	1	2	4	1	4	2	4	1	4	4	1	2	1	2	2
408	4	4	3	1	1	1	4	1	4	3	1	2	1	1	3	1	4	3	4	3	3	4	3	4	1	2	4	3	1	1	3	3	4	4	1	3	1	3	1	1	4	4	1	3	4	1	1	4	4
409	1	4	1	1	4	1	3	4	1	1	1	1	2	3	3	3	1	2	1	1	2	1	1	1	1	1	3	1	2	4	3	1	2	3	1	1	1	4	1	3	3	1	4	4	1	2	1	4	2
410	1	1	4	3	1	3	4	4	4	4	1	4	2	2	2	2	4	3	4	1	4	4	3	3	4	1	4	2	1	3	1	1	3	2	2	3	1	2	4	1	1	4	1	1	4	2	3	4	2
411	2	1	4	3	4	4	1	2	1	2	2	4	1	4	4	3	1	2	3	3	1	4	3	3	1	3	4	2	3	1	4	3	4	1	1	1	1	4	1	2	3	1	2	3	1	2	3	3	1
412	1	4	4	2	3	4	1	2	2	1	1	3	4	1	3	1	2	3	2	4	4	1	1	4	2	1	2	3	4	1	2	1	2	3	1	4	1	2	3	4	3	1	1	4	3	1	1	3	1
413	1	1	4	2	4	1	1	2	3	1	4	2	2	1	4	4	4	4	3	4	4	1	1	1	2	3	4	1	1	4	1	4	4	4	4	1	1	1	4	2	2	1	4	1	4	4	2	4	1
414	4	1	3	1	1	1	1	2	2	4	1	2	2	2	4	4	1	2	3	4	4	4	4	1	4	4	1	1	3	4	1	2	4	1	4	1	4	1	4	3	4	4	1	1	3	1	2	1	1
415	2	3	1	2	2	4	2	4	4	1	1	2	1	3	1	1	3	1	2	2	3	1	3	1	1	4	2	1	1	1	4	3	1	1	4	1	3	4	1	1	4	2	4	3	1	2	3	1	2
416	2	2	3	1	4	3	1	4	2	4	4	2	3	3	1	4	3	1	2	4	1	4	4	3	1	2	3	1	3	1	4	1	4	2	1	4	2	1	1	1	4	3	3	1	4	1	3	4	2
417	2	4	2	2	1	4	1	4	4	2	1	1	1	4	4	1	1	4	2	1	2	1	4	2	4	1	1	4	1	4	2	3	1	4	3	1	4	4	1	1	3	3	4	2	3	3	4	1	1
418	2	1	1	1	1	1	4	3	1	3	4	1	2	3	4	1	4	1	4	3	1	3	3	1	4	4	1	2	1	2	3	4	1	1	3	1	1	4	1	2	3	1	3	3	1	4	4	1	2
419	4	4	1	1	3	1	1	1	4	3	3	1	3	3	3	3	2	1	4	3	1	2	4	4	3	3	3	1	1	1	4	4	1	1	1	4	3	4	1	2	2	1	1	3	1	3	3	3	4
420	2	2	3	4	3	1	1	3	4	2	3	1	1	1	2	3	4	2	2	4	4	3	3	4	3	4	4	4	4	3	1	3	3	1	1	2	1	3	1	4	3	1	3	3	4	4	3	1	4
421	1	3	1	4	4	1	1	1	1	2	3	1	4	4	4	4	3	4	4	4	4	3	4	3	1	1	2	1	4	2	1	1	1	4	4	2	2	4	2	3	3	1	4	4	1	2	4	4	3
422	4	3	2	4	4	2	2	4	4	3	3	1	2	4	1	2	1	4	2	2	1	4	3	1	1	4	2	2	4	3	1	2	2	2	4	4	4	2	1	1	3	1	3	3	1	3	3	2	3
423	1	2	1	2	1	4	1	4	2	4	4	1	2	1	1	1	4	2	2	4	2	2	4	3	2	4	4	1	2	2	1	3	1	2	4	4	2	1	2	1	4	2	4	4	1	2	3	1	4
424	2	3	4	2	2	3	1	3	3	1	3	4	1	4	4	2	3	4	3	3	1	1	2	3	1	1	1	2	3	4	2	3	1	1	1	2	3	4	2	2	1	4	2	1	4	1	1	1	1
425	1	3	1	2	4	2	3	3	1	2	4	3	1	1	1	4	1	1	1	1	3	1	1	3	1	1	1	4	3	2	3	4	4	3	4	3	2	3	4	1	1	1	2	3	1	2	3	3	2
426	4	4	3	4	2	2	2	2	4	2	3	3	1	2	1	4	1	1	4	1	1	4	1	1	3	4	1	3	3	1	3	4	4	2	3	4	1	1	1	1	4	2	4	1	1	1	3	4	2
427	1	1	1	4	4	1	2	3	4	1	1	4	2	3	4	2	1	1	2	1	3	2	4	3	3	3	1	2	3	4	2	3	4	2	2	1	4	3	1	4	3	3	1	2	3	4	4	2	4
428	1	1	1	4	3	2	2	1	1	1	1	3	2	4	1	2	4	3	4	2	3	4	3	3	2	4	1	3	4	1	4	3	1	1	1	1	3	4	2	4	1	2	4	1	1	4	3	4	2
429	4	3	4	1	3	1	2	3	1	1	4	1	2	4	1	3	2	3	1	2	1	2	1	1	3	2	1	4	4	1	3	3	1	2	4	3	3	3	1	2	1	1	3	3	1	4	3	1	2
430	3	3	1	1	1	1	1	4	2	3	2	1	2	3	2	4	4	1	2	3	1	3	3	1	2	4	4	4	2	1	3	2	3	1	2	1	2	1	1	4	4	1	4	4	1	2	1	4	1
431	1	4	1	4	3	2	4	4	2	3	3	1	4	3	1	1	4	1	3	3	1	1	4	3	3	4	1	3	4	1	2	1	1	4	1	3	4	2	3	4	2	1	1	2	1	4	4	4	4
432	2	1	1	4	1	4	1	3	1	2	4	1	2	1	4	1	3	4	2	2	3	2	1	4	1	1	4	3	3	1	1	3	1	1	4	4	4	4	4	3	3	4	3	3	1	4	4	4	2
433	3	4	2	1	3	2	1	4	2	4	1	1	4	4	2	4	3	4	4	3	1	1	4	2	1	4	3	3	2	2	4	3	1	2	3	1	2	4	1	2	2	1	4	3	2	4	3	4	2
434	1	1	1	2	1	1	3	3	1	3	4	1	2	2	1	1	2	1	1	1	4	4	4	4	1	1	1	4	1	4	2	4	2	1	3	1	4	3	4	4	2	2	4	4	1	3	4	1	2
435	4	4	1	1	4	1	2	4	1	1	4	4	2	4	3	4	2	4	4	2	3	1	3	4	2	2	1	3	4	1	4	3	1	1	3	1	1	3	4	3	4	3	3	4	1	1	3	1	4
436	3	3	1	2	3	4	2	2	4	4	2	1	4	3	1	1	1	1	1	1	3	1	3	1	2	3	4	4	4	1	1	1	4	2	2	1	3	3	1	1	3	1	4	4	1	1	4	1	2
437	2	4	2	1	4	4	2	1	4	1	1	4	2	4	1	2	2	1	2	2	3	4	3	2	1	4	1	1	4	4	3	3	2	2	3	4	4	2	2	4	4	1	1	4	2	1	4	4	2
438	4	3	1	4	3	4	1	1	4	1	2	2	1	1	4	2	3	1	4	3	3	1	3	2	3	3	1	3	3	1	1	1	4	2	4	3	1	3	1	2	3	3	3	3	4	2	1	4	2
439	2	4	2	1	4	3	3	3	1	4	1	4	2	3	4	4	4	2	3	3	1	1	4	1	4	3	2	2	3	1	3	4	1	2	1	4	1	2	3	4	3	4	2	2	1	2	4	3	1
440	2	3	4	4	4	3	3	1	2	4	1	1	1	1	1	1	1	4	3	3	1	3	3	1	2	3	1	4	3	1	1	3	1	2	3	1	3	4	4	1	1	4	2	2	1	1	3	4	4
441	2	3	1	3	4	2	4	3	3	4	3	1	1	4	1	4	1	2	2	3	2	1	3	3	2	1	1	3	3	4	1	1	1	4	3	1	2	1	4	4	4	1	1	4	4	4	4	1	2
442	1	4	4	4	4	4	4	3	3	3	4	3	3	4	2	3	4	4	1	1	4	4	2	2	1	1	1	1	3	1	4	4	4	4	4	4	3	1	3	1	4	3	3	4	2	1	3	4	1
443	4	2	3	1	2	3	1	4	3	1	4	2	2	4	4	1	1	2	3	4	3	1	4	3	3	4	2	3	1	2	3	4	3	3	2	3	1	1	4	1	4	3	1	1	1	3	3	4	3
444	1	4	3	4	2	2	4	4	3	1	4	4	1	1	4	2	2	3	1	4	3	1	1	4	1	1	4	1	4	3	4	4	2	4	4	4	4	1	1	3	4	2	1	1	4	4	1	4	3
445	1	4	3	1	4	4	3	1	4	3	3	4	2	1	4	1	1	3	4	2	1	4	3	3	1	4	3	2	4	3	1	1	2	3	1	1	1	1	1	3	1	3	4	1	2	1	3	3	1
446	4	2	3	3	1	4	1	2	3	4	2	4	3	2	1	3	1	1	4	2	3	4	4	4	1	2	4	3	1	4	1	3	4	1	4	4	3	4	1	2	1	2	4	3	4	3	4	4	3
447	1	1	4	3	1	3	3	1	4	3	1	1	3	1	4	3	1	2	4	2	2	4	4	2	3	3	2	1	2	3	4	2	3	4	2	1	4	4	2	3	2	4	1	1	1	2	3	4	3
448	3	1	1	1	1	2	1	4	1	1	3	1	1	1	1	4	1	3	3	3	4	3	4	4	3	1	1	2	3	1	1	1	1	3	4	3	3	1	3	4	2	2	4	2	3	2	1	4	3
449	3	4	2	3	3	1	1	1	2	1	4	3	3	4	1	4	4	3	4	1	1	4	1	2	3	1	3	3	1	1	3	1	4	3	1	4	4	1	4	4	2	4	3	1	2	1	1	1	4
450	4	1	3	2	1	2	4	2	1	3	3	1	3	3	4	4	1	4	3	1	4	3	1	1	4	2	4	3	3	2	3	1	1	3	4	4	4	3	1	3	3	2	2	4	2	3	1	2	3
451	4	2	2	2	3	1	2	3	4	2	2	3	4	1	2	4	4	1	1	4	1	3	4	4	4	4	3	4	2	1	4	3	1	4	4	4	4	4	4	3	3	4	3	4	4	3	1	1	4
452	1	2	1	3	3	2	4	1	3	3	1	4	4	4	4	4	3	2	4	2	1	3	1	2	4	4	1	1	1	4	4	1	1	1	3	4	4	1	2	4	3	3	3	1	4	3	1	2	3
453	3	1	4	3	1	1	4	2	4	4	4	2	1	1	1	3	1	1	1	1	2	4	2	2	3	4	3	3	1	2	3	1	2	2	2	2	2	1	4	4	2	2	4	1	1	4	2	1	1
454	1	2	4	4	4	4	4	1	1	4	3	3	3	4	2	1	1	3	3	1	2	1	1	4	3	1	3	3	2	2	2	3	4	3	1	1	3	4	2	4	4	1	2	4	2	4	4	4	4
455	3	4	2	3	3	4	4	1	1	1	1	1	3	1	1	3	4	2	3	4	4	4	4	4	4	2	4	3	4	1	1	3	1	2	2	3	3	2	2	2	4	2	1	1	2	1	1	2	4
456	1	2	4	3	1	1	4	4	2	4	3	3	1	2	4	3	1	4	4	1	2	2	1	1	1	4	2	1	4	4	4	1	3	4	2	4	1	2	1	3	1	1	3	4	2	2	4	4	4
457	2	2	3	4	2	2	1	2	4	3	3	2	4	1	1	3	1	1	2	1	3	3	1	1	1	1	3	3	1	4	4	1	4	4	1	2	1	1	1	3	1	2	3	4	2	2	4	2	2
458	1	1	2	3	4	2	3	1	4	4	1	2	2	1	1	3	1	4	4	1	1	1	1	1	3	1	1	1	1	3	2	1	1	2	2	1	1	3	4	4	4	4	3	1	1	1	1	4	3
459	3	4	3	4	3	4	4	2	4	3	1	1	4	3	1	4	2	1	3	3	1	2	4	3	2	1	2	1	3	1	4	3	3	4	1	1	4	2	3	3	1	4	3	3	4	3	4	1	1
460	1	1	4	3	3	4	3	4	2	1	4	2	4	3	1	3	4	1	2	1	4	4	2	2	4	3	1	1	2	3	4	4	4	2	1	4	3	4	3	3	4	4	4	2	4	3	1	2	4
461	3	3	3	3	1	3	3	1	1	3	1	4	1	1	4	3	1	3	3	1	2	4	2	1	2	1	4	4	2	2	1	3	1	3	1	2	4	2	3	3	1	1	4	3	3	3	1	4	3
462	1	2	4	1	1	4	1	4	1	3	3	3	1	4	2	4	2	4	4	2	2	3	2	2	4	1	4	1	3	3	3	4	1	4	3	2	1	3	3	1	1	2	4	1	4	3	2	3	4
463	1	1	1	3	1	1	4	1	4	3	4	2	4	3	3	3	1	1	3	4	4	4	4	3	2	2	1	4	1	2	1	1	1	1	4	4	2	2	3	4	1	4	4	1	2	3	1	1	3
464	3	1	3	3	1	2	4	2	3	4	1	1	4	1	4	4	1	2	2	1	4	3	1	1	4	2	1	1	3	1	1	1	3	1	3	1	2	3	1	2	1	2	3	1	2	1	1	1	1
465	1	1	1	1	1	4	3	3	4	4	1	3	3	2	4	4	1	1	4	1	4	2	1	2	1	4	2	3	1	1	4	1	2	4	1	4	1	2	4	4	2	3	3	1	4	3	1	2	4
466	1	4	3	4	2	4	4	4	3	3	3	1	3	2	2	4	3	4	3	1	4	4	1	2	3	1	1	3	2	2	4	4	2	2	3	1	3	4	4	4	1	2	4	4	2	1	2	4	3
467	4	1	1	1	1	4	3	1	4	3	3	1	3	3	2	4	1	2	1	4	1	4	4	1	2	1	4	1	1	3	3	1	4	3	3	4	2	1	3	4	1	1	3	1	1	4	1	1	1
468	4	3	4	3	1	3	4	3	4	4	2	3	3	3	3	1	4	2	2	2	4	1	2	2	3	3	4	3	2	3	3	1	2	4	4	2	2	4	2	3	4	1	1	4	2	3	1	4	4
469	4	2	1	1	3	1	1	3	4	3	1	4	4	1	1	3	3	4	2	3	4	4	3	4	2	1	4	3	4	1	1	4	3	3	1	3	3	3	4	3	1	2	3	1	2	4	1	2	1
470	4	1	1	3	1	4	3	1	3	2	2	3	4	1	2	1	2	1	3	1	2	3	3	3	3	1	1	1	1	3	4	1	2	1	1	2	3	1	1	2	3	1	2	1	4	1	3	4	4
471	3	1	4	4	1	1	1	1	1	1	3	4	4	2	1	3	4	1	3	4	2	4	2	4	4	2	2	4	2	2	4	1	2	3	1	1	4	1	4	3	4	4	2	2	4	4	4	3	4
472	2	2	2	4	3	4	2	4	4	4	4	4	3	1	2	3	1	3	4	4	3	3	1	2	3	4	3	3	1	4	3	4	3	3	4	2	4	2	1	1	1	1	1	4	4	3	4	3	3
473	4	1	2	1	1	1	1	1	4	3	4	2	4	4	3	3	3	2	1	2	1	4	2	4	1	4	4	4	4	4	2	3	3	2	1	1	3	4	2	2	1	2	2	1	2	4	2	3	3
474	4	1	1	4	1	1	1	3	1	3	1	4	3	2	3	3	1	2	3	1	2	1	2	3	3	1	1	3	4	4	3	1	4	1	1	4	3	4	2	2	4	1	1	1	2	3	1	4	4
475	3	2	2	3	4	3	4	2	4	3	3	2	3	3	4	3	1	2	4	4	4	4	2	2	3	3	1	3	4	3	3	1	2	3	4	2	1	4	2	4	4	4	2	4	2	3	1	4	3
476	3	4	4	4	4	2	3	3	4	3	4	2	4	4	1	3	4	4	4	4	2	4	1	4	3	1	1	4	2	1	3	1	1	3	1	2	4	1	2	3	1	4	3	1	2	1	1	1	3
477	1	4	2	1	1	2	3	3	2	4	1	3	3	1	4	3	4	2	4	1	1	4	1	1	4	4	4	4	1	3	4	1	1	2	4	2	1	4	2	4	2	2	4	4	3	3	1	4	3
478	2	3	1	2	1	1	4	1	4	3	4	2	3	3	4	4	4	3	3	1	4	3	1	2	3	1	1	3	1	1	3	4	4	4	2	2	1	4	1	4	1	4	3	1	1	4	3	1	1
479	3	4	4	2	2	2	3	1	2	3	2	4	4	1	2	4	2	2	3	4	2	4	4	4	2	1	2	3	1	2	3	1	2	3	1	4	4	2	2	3	3	2	3	4	4	2	4	4	2
480	3	1	2	3	1	4	4	1	2	4	4	2	3	1	2	1	4	4	2	3	4	3	4	2	3	1	2	3	4	1	3	4	4	4	1	2	3	1	2	3	4	4	3	4	2	3	1	2	3
481	3	1	4	3	1	1	4	1	4	3	1	4	3	4	4	4	4	1	1	1	1	3	4	4	4	3	1	2	3	4	3	1	2	3	1	1	4	1	2	4	1	1	1	1	4	3	1	3	3
482	4	1	1	1	4	4	3	1	2	4	4	2	2	4	4	4	2	3	4	1	2	2	2	4	4	4	4	2	3	4	3	1	1	1	1	1	1	4	1	3	4	2	2	2	2	3	1	4	3
483	4	2	4	2	1	4	3	1	1	3	1	4	4	2	1	4	3	4	2	3	1	2	1	4	3	1	2	4	1	1	4	4	2	3	1	2	2	3	2	2	2	4	1	1	2	2	1	1	1
484	4	4	2	1	3	1	3	4	1	2	2	4	3	3	4	3	4	1	1	3	4	2	3	4	4	1	1	4	1	2	3	3	1	4	4	2	3	4	1	2	4	3	4	1	4	3	3	1	3
485	3	1	4	4	4	2	4	4	2	2	4	2	3	4	1	3	4	2	3	3	2	3	2	4	4	1	2	4	4	2	2	1	1	1	1	4	3	4	1	4	3	4	3	4	4	2	2	2	4
486	3	4	2	1	3	4	3	2	1	4	2	1	4	4	1	3	1	4	1	3	4	2	4	2	4	4	2	3	4	2	2	2	1	4	4	2	4	3	4	4	1	4	4	1	1	4	2	1	1
487	3	1	2	4	3	4	3	1	2	3	3	4	2	4	1	2	2	4	4	4	4	4	1	1	3	4	2	4	2	4	1	2	4	3	1	2	4	2	4	4	3	4	2	1	1	4	4	4	2
488	3	1	3	3	4	2	4	2	1	2	2	3	3	1	4	3	4	3	4	2	1	2	2	1	1	1	1	3	3	3	2	4	1	3	3	2	1	1	4	1	1	1	4	1	4	3	1	2	1
489	3	1	2	1	4	2	2	4	4	4	3	4	2	1	1	3	1	1	1	1	2	3	3	4	4	1	1	1	2	2	4	1	1	1	2	2	4	1	4	1	2	1	4	2	3	4	1	4	4
490	4	1	1	4	3	4	3	1	4	4	4	3	4	1	2	2	4	2	2	4	2	4	4	2	4	3	2	3	1	1	3	2	1	4	1	2	4	3	1	4	4	4	4	4	4	1	1	3	3
491	4	2	1	1	1	3	3	1	1	4	2	2	3	2	1	4	4	2	3	1	3	4	1	1	4	2	4	1	3	2	2	3	2	2	2	4	1	1	2	2	2	3	4	3	3	4	4	2	3
492	3	1	1	2	3	2	2	1	3	3	1	3	4	1	2	4	4	3	2	1	3	4	2	2	4	4	2	2	3	1	3	1	2	3	1	2	3	1	4	3	1	1	1	1	1	4	4	4	4
493	3	4	3	3	1	4	3	1	4	3	1	4	1	3	3	4	1	1	2	1	4	4	1	1	2	1	4	4	4	2	3	1	2	2	3	4	4	2	2	4	3	4	3	1	1	4	4	3	3
494	3	1	1	3	1	4	4	2	3	3	1	4	3	1	3	4	1	1	3	4	2	1	1	1	2	1	4	3	1	2	2	4	1	2	4	4	2	2	4	1	2	3	3	1	1	4	2	4	2
495	3	1	2	1	1	1	4	2	4	4	1	4	1	4	2	1	1	1	3	1	4	3	4	1	1	1	3	4	2	4	4	4	1	2	4	4	3	4	2	4	1	3	1	4	2	2	3	2	2
496	4	3	4	3	3	1	4	3	3	4	1	4	1	2	2	1	1	1	1	1	3	3	2	3	1	1	1	4	4	2	3	1	1	3	1	4	3	4	2	3	4	1	1	2	2	4	3	3	3
497	3	1	3	3	1	3	2	1	1	3	1	3	3	1	3	4	1	2	3	1	4	4	3	1	2	4	2	3	1	4	1	4	2	4	3	4	2	4	4	4	1	4	4	1	1	3	4	1	3
498	4	3	4	4	2	1	2	4	1	4	3	4	2	3	1	2	1	4	2	1	4	4	3	1	1	2	3	3	4	4	2	1	1	3	4	2	4	2	3	4	1	2	1	4	2	3	4	1	1
499	3	1	2	3	1	2	3	4	1	1	1	1	3	1	1	1	2	4	4	1	4	4	1	2	3	1	2	4	3	3	4	1	3	4	2	3	3	4	2	4	4	1	1	3	2	3	4	1	1
500	1	4	2	3	3	3	4	2	3	2	1	2	3	4	2	1	3	4	3	2	1	3	1	4	4	4	4	2	1	1	4	3	1	4	4	1	1	2	4	4	1	3	1	2	1	1	1	4	3
501	3	1	2	3	1	3	3	1	1	3	3	1	4	1	4	3	1	2	3	1	3	2	1	1	1	2	1	1	1	4	3	1	2	4	1	4	3	4	2	3	3	1	1	4	1	4	4	4	3
502	4	2	4	4	1	1	1	1	4	4	2	3	1	2	4	2	3	1	2	3	2	4	4	2	4	4	4	4	2	4	3	1	4	2	2	1	1	1	2	4	2	4	4	1	3	3	1	1	4
503	4	1	4	1	1	1	1	2	4	3	1	1	2	2	1	1	1	2	2	3	4	2	3	4	2	1	4	4	2	4	3	1	1	2	3	4	3	1	1	1	4	4	2	1	2	2	3	4	3
504	4	1	1	4	1	3	4	2	2	4	1	1	1	1	1	3	2	3	4	1	4	1	2	3	3	1	4	4	2	1	4	1	4	4	1	1	2	3	2	1	1	1	1	1	1	4	3	1	3
505	3	1	1	1	4	4	3	1	4	4	3	3	4	2	4	1	1	1	4	1	1	4	1	1	1	1	4	3	1	4	3	1	1	3	1	3	4	1	4	1	1	4	4	1	1	3	4	1	2
506	1	1	3	4	1	2	1	2	1	2	1	1	2	1	1	3	1	4	4	4	4	3	3	3	2	3	4	3	3	1	4	2	3	3	3	1	2	1	4	2	3	1	3	1	2	4	2	1	1
507	1	4	4	4	4	2	4	4	1	1	1	1	3	1	1	2	4	2	3	3	1	3	1	2	2	1	4	4	1	2	3	1	4	2	1	1	1	1	4	1	2	1	3	4	1	1	1	4	3
508	4	1	1	3	4	4	3	3	3	3	1	2	1	4	1	1	1	1	4	2	3	3	1	2	4	3	4	4	1	2	4	1	4	4	3	1	1	2	2	4	3	4	4	3	1	3	3	2	1
509	4	1	4	1	2	1	1	4	4	3	1	4	1	3	3	1	2	2	4	2	4	1	1	1	2	1	1	4	2	4	4	1	4	3	3	2	3	1	4	3	3	2	1	2	3	3	1	2	3
510	1	1	3	3	1	4	4	1	1	1	1	3	2	1	1	1	3	2	2	3	3	4	3	1	3	4	2	2	4	1	4	3	2	1	4	2	4	4	3	2	3	4	3	2	4	3	2	4	1
511	4	1	2	4	2	1	4	1	2	4	2	2	4	3	1	1	2	2	1	1	2	3	1	3	4	2	4	4	2	4	4	2	1	1	3	4	3	1	2	3	2	1	2	1	1	1	1	1	3
512	4	1	2	3	1	1	1	1	1	1	3	1	2	3	3	3	4	4	4	1	2	1	1	2	1	1	3	4	4	4	4	3	1	4	3	3	1	2	1	1	1	1	1	4	3	4	1	2	1
513	3	4	2	3	1	1	2	4	1	4	3	4	2	3	3	4	4	2	2	4	2	4	2	3	4	1	4	4	2	4	3	1	1	4	1	2	4	1	1	1	4	2	4	4	4	3	4	4	2
514	4	4	1	2	4	1	3	3	1	2	4	4	4	1	4	4	2	4	4	4	4	3	4	2	4	3	2	3	3	3	3	4	1	1	1	1	3	1	1	2	2	1	1	2	4	4	4	3	2
515	3	4	1	3	4	4	3	1	2	3	3	4	2	1	4	1	4	1	3	4	1	4	2	2	3	3	1	2	4	4	3	1	2	3	1	1	1	1	1	3	2	3	3	1	2	3	1	4	3
516	1	2	2	3	3	4	4	2	3	3	1	2	3	1	3	4	2	3	3	4	2	4	2	1	1	2	1	1	2	4	1	2	4	4	3	1	2	4	4	4	3	4	3	4	2	4	3	1	1
517	3	1	2	2	4	4	4	4	4	2	3	1	3	1	1	1	1	2	4	2	2	2	2	1	4	1	1	3	4	2	4	2	1	4	4	2	4	2	2	3	4	1	1	4	4	4	1	1	1
518	4	2	4	4	1	1	4	1	4	1	1	4	3	4	2	2	3	4	3	1	2	4	4	3	3	1	1	4	3	1	1	1	2	3	1	4	4	2	1	4	2	4	4	2	4	1	2	2	4
519	3	4	2	4	4	2	2	4	4	2	1	4	1	4	2	4	2	1	1	4	1	1	3	4	3	4	1	1	4	4	2	3	4	2	3	4	4	1	3	3	1	4	1	1	1	1	4	2	3
520	3	4	2	4	2	2	1	1	4	3	1	2	1	1	1	3	1	2	3	4	2	2	1	1	2	4	2	3	4	4	4	1	4	3	4	1	2	4	2	4	3	1	3	4	2	1	4	1	2
521	3	1	2	1	1	1	3	1	1	4	2	3	4	1	1	1	4	4	3	1	4	3	4	2	3	4	3	3	4	2	4	1	2	3	1	1	3	1	2	4	2	3	4	1	3	3	2	3	4
522	4	2	3	3	4	4	2	3	2	4	3	4	2	2	4	4	1	1	4	1	2	3	2	1	4	4	1	1	4	2	4	4	4	4	4	4	3	4	2	3	4	4	2	4	4	4	2	2	2
523	2	1	1	4	2	1	1	1	1	1	4	3	3	3	2	3	4	4	3	1	4	4	4	3	4	4	2	4	2	2	3	4	3	4	2	3	4	1	1	4	2	1	1	4	4	4	3	1	4
524	4	2	2	4	2	1	4	1	2	1	2	2	4	2	3	3	4	4	2	1	4	2	3	1	2	4	1	3	1	4	3	3	1	2	3	2	1	3	4	4	4	1	2	3	1	4	4	3	3
525	4	4	2	4	4	3	3	3	1	3	3	3	2	2	2	1	1	3	3	3	1	4	3	1	3	1	3	2	1	2	3	1	2	1	1	1	4	1	2	4	4	2	1	3	4	2	4	3	2
526	2	3	4	2	2	4	4	1	1	3	1	4	1	4	4	3	4	2	4	3	1	3	2	2	3	1	1	4	1	1	3	3	1	3	2	1	4	4	1	4	4	4	4	4	1	4	2	1	2
527	3	1	2	4	1	2	3	1	1	4	3	1	4	3	1	1	4	1	4	3	1	3	1	4	2	2	1	4	3	1	4	3	4	2	3	1	4	3	1	1	4	1	1	3	3	3	4	1	2
528	2	3	3	4	3	4	4	4	1	4	1	4	4	4	2	2	4	2	4	3	3	1	4	1	1	1	4	3	4	4	2	1	2	2	4	1	2	4	2	1	1	2	3	4	4	3	3	4	4
529	1	2	3	3	4	1	3	4	1	2	3	3	1	1	2	3	3	1	1	1	1	1	4	4	1	1	3	1	3	1	4	4	1	2	4	1	1	1	2	4	1	4	2	1	4	2	2	1	1
530	4	3	3	4	3	4	4	3	4	2	1	4	3	3	3	1	2	4	1	1	1	1	1	4	3	4	1	3	3	1	3	3	2	3	1	1	4	1	2	2	2	1	1	4	2	3	4	3	3
531	3	4	3	4	2	2	4	1	2	4	3	3	4	3	1	4	3	4	4	4	1	1	3	1	4	3	1	4	1	1	4	1	4	2	4	4	1	4	3	2	1	4	3	3	4	2	3	3	4
532	4	3	1	1	1	3	4	3	4	3	2	4	2	3	1	4	4	2	3	4	1	4	1	1	1	1	3	1	2	3	1	1	1	4	1	1	2	2	3	1	3	1	1	1	1	2	1	3	3
533	4	3	1	1	4	2	2	3	1	1	4	1	4	3	4	3	4	4	1	3	4	1	4	1	2	2	2	1	1	2	1	1	3	1	4	4	4	3	2	3	1	1	2	4	1	2	4	4	2
534	2	1	1	4	3	1	4	4	1	2	2	3	3	4	1	2	4	2	3	2	1	1	4	3	1	3	1	3	3	4	2	1	4	4	2	3	3	3	1	1	4	4	4	2	3	1	2	3	4
535	3	1	2	1	4	4	2	3	4	2	3	4	4	4	1	3	3	4	1	2	3	3	3	1	2	1	2	3	3	4	1	3	1	2	1	4	1	1	2	1	2	1	4	2	1	1	3	3	1
536	4	2	2	4	1	4	1	1	2	4	1	2	4	1	3	3	1	1	1	1	2	1	2	2	3	4	4	4	2	2	2	3	2	4	1	3	3	2	2	2	1	1	4	4	3	4	2	4	1
537	4	3	1	4	1	2	1	3	4	3	1	1	1	1	1	1	2	1	1	3	4	4	4	1	2	3	1	3	3	1	3	4	4	2	1	4	4	1	2	4	3	1	3	1	2	3	1	2	3
538	1	3	1	3	3	1	1	4	2	4	1	4	1	2	3	3	1	4	3	1	2	1	1	4	3	4	4	2	4	4	4	4	4	3	1	2	3	1	4	1	4	4	2	1	4	3	1	1	2
539	2	4	2	3	1	1	3	1	4	4	3	3	1	2	4	4	1	2	3	3	3	3	1	1	1	4	4	3	4	1	1	1	2	4	3	4	3	3	1	3	4	4	4	2	4	2	4	2	3
540	1	2	2	3	1	3	3	2	4	3	1	2	3	4	2	3	4	1	1	1	1	4	1	4	4	2	4	3	4	1	2	4	1	4	4	4	4	4	2	3	4	2	4	1	3	1	2	2	1
541	3	1	1	4	2	4	2	3	1	2	3	4	3	3	1	1	1	2	4	1	1	1	3	4	4	4	2	4	4	2	3	4	3	3	4	2	3	4	1	3	4	1	3	2	2	3	1	3	4
542	2	3	1	1	4	3	4	4	1	4	4	1	2	4	4	4	4	2	4	1	4	4	2	4	4	4	2	4	4	1	2	3	2	1	4	2	1	1	1	1	3	1	1	4	2	2	1	1	4
543	4	1	1	4	1	4	3	4	2	3	1	3	3	1	2	3	1	2	3	1	1	4	2	2	4	1	1	3	1	2	3	4	2	3	1	3	4	1	3	4	2	1	3	4	2	1	4	2	1
544	3	1	1	4	4	4	2	1	4	4	4	4	3	1	4	4	2	3	4	4	1	3	2	2	4	2	1	1	1	4	3	4	2	4	3	1	4	4	1	4	3	4	1	3	4	3	3	4	4
545	4	2	1	1	2	2	4	2	2	4	2	3	4	2	2	4	2	2	1	2	2	4	2	2	1	2	3	4	2	2	4	2	1	1	2	1	4	2	1	2	2	3	4	2	2	4	2	1	2
546	2	4	4	2	1	1	3	1	1	4	1	4	3	4	4	3	1	3	4	1	3	3	1	3	4	2	2	1	4	4	4	2	2	1	1	4	4	3	4	3	1	1	4	2	3	1	3	4	3
547	4	2	3	4	2	3	1	1	2	2	1	1	1	1	4	1	3	3	1	4	4	3	4	4	4	3	4	1	4	3	1	4	1	4	2	1	3	1	1	4	2	2	3	3	3	1	2	3	1
548	3	1	4	2	2	1	4	2	2	1	4	4	4	1	2	4	1	4	4	2	2	1	3	4	2	2	1	4	3	3	2	2	2	1	2	2	2	2	3	1	1	1	1	1	1	4	2	2	4
549	2	4	1	1	3	3	1	1	1	1	4	3	1	1	4	1	3	4	4	4	3	4	4	3	4	2	2	1	2	3	1	1	1	2	2	3	2	4	1	1	3	3	1	1	4	1	2	4	1
550	1	4	4	2	4	1	1	4	3	1	3	2	2	2	3	1	3	2	2	1	1	2	4	1	4	2	1	4	2	2	3	4	2	4	3	3	1	1	1	4	2	2	4	2	4	2	4	1	1
551	1	4	4	1	1	1	3	4	4	1	1	1	4	3	3	1	1	2	4	3	3	1	3	3	1	4	1	4	2	2	3	1	3	1	2	2	1	2	1	2	3	4	2	1	3	4	4	3	1
552	4	2	3	3	1	4	1	3	3	2	2	2	1	1	1	4	2	4	4	4	4	2	2	3	1	2	1	2	4	3	3	3	4	4	1	1	3	4	2	1	3	1	1	1	1	4	2	3	4
553	3	1	2	1	1	4	3	1	4	4	4	2	2	3	3	2	2	1	4	3	3	4	4	4	1	4	1	2	4	3	3	1	4	4	4	4	1	4	4	2	1	2	3	4	2	1	1	3	1
554	1	1	2	4	2	4	2	2	3	1	1	1	1	2	4	1	1	1	3	3	3	1	2	3	1	2	1	2	2	3	1	4	3	1	1	3	3	1	3	2	2	2	2	1	4	2	4	3	1
555	4	2	4	4	3	2	4	2	4	4	4	3	1	1	1	4	2	1	2	3	3	1	3	4	2	2	3	2	2	3	4	2	1	2	1	3	3	4	3	2	2	1	1	1	1	1	2	1	1
556	3	4	3	1	4	1	2	1	4	2	1	4	1	3	2	1	4	3	1	1	3	1	4	4	3	3	4	1	4	1	1	1	1	3	2	1	4	2	3	4	4	4	2	1	4	4	3	4	1
557	2	4	4	3	1	4	2	2	4	4	2	4	4	1	4	4	1	2	1	4	4	2	4	4	2	1	2	1	4	4	4	1	1	3	1	2	1	4	3	1	3	4	1	4	4	1	1	4	4
558	4	4	2	3	1	4	3	4	3	4	1	3	1	2	1	2	1	2	1	4	3	4	1	2	4	4	3	4	3	4	1	1	2	4	1	2	4	2	3	4	4	2	4	3	4	4	3	3	4
559	1	2	2	4	4	2	1	2	2	3	3	4	2	4	1	4	2	1	4	2	1	4	4	3	3	4	4	4	1	3	1	3	4	1	1	3	1	4	3	4	3	4	2	1	1	4	4	3	2
560	1	3	4	1	2	3	4	2	1	3	4	4	3	1	2	4	2	4	1	4	4	2	4	3	1	2	4	1	1	3	3	1	3	1	4	4	1	1	3	4	2	4	1	1	3	4	2	3	3
561	1	2	1	1	4	4	4	4	3	3	1	4	4	1	3	3	3	4	1	4	4	1	1	3	1	1	2	1	1	1	1	4	1	1	4	3	1	3	3	4	2	1	3	3	4	2	1	1	4
562	3	1	3	3	4	4	1	4	4	2	3	1	1	2	4	1	4	3	2	1	4	3	2	2	1	4	2	1	2	4	1	4	3	3	2	2	4	1	4	1	4	1	2	1	3	2	3	4	1
563	4	2	4	4	2	4	3	3	3	4	3	3	3	4	4	2	1	1	4	1	4	4	2	4	4	3	1	1	1	1	1	1	1	4	1	4	4	4	1	1	3	2	3	2	4	4	3	4	2
564	4	4	2	3	4	4	1	1	1	4	3	1	1	4	3	4	4	4	4	3	4	4	4	2	2	3	3	4	3	4	2	3	1	2	3	1	2	1	2	1	3	4	4	2	4	2	3	1	2
565	4	1	1	2	3	1	2	1	4	4	2	3	4	4	4	4	4	2	4	4	1	1	4	4	4	3	4	2	3	4	1	1	4	4	4	4	4	3	1	4	3	1	1	4	1	2	3	1	1
566	4	3	4	1	2	4	4	4	4	2	3	3	1	1	2	1	4	1	4	3	4	2	4	1	4	4	4	4	2	2	2	3	4	2	3	4	2	2	1	2	3	1	2	4	2	2	4	4	4
567	4	4	1	2	3	1	4	3	1	4	4	2	4	3	4	4	3	1	1	2	3	4	4	4	4	3	3	4	4	2	1	4	4	2	3	1	4	4	2	1	4	4	4	4	1	2	3	1	3
568	4	1	1	2	3	4	2	1	1	4	3	4	4	3	2	4	4	4	4	4	4	4	3	2	2	4	2	4	4	4	3	3	4	4	3	1	3	3	4	1	1	4	4	3	1	3	4	1	2
569	4	4	4	4	1	2	4	1	3	4	1	4	4	1	1	3	4	4	4	4	1	1	3	1	4	1	4	4	2	2	3	1	4	1	4	4	4	4	1	1	4	1	1	4	1	4	2	4	3
570	1	1	1	1	1	1	4	4	1	1	1	1	1	4	1	4	3	1	4	3	1	1	3	3	1	4	1	4	2	2	2	3	2	1	3	2	3	4	4	4	3	3	2	4	4	3	3	4	2
571	3	2	2	2	1	1	1	1	4	3	4	2	3	2	1	3	2	1	4	4	4	3	3	4	1	2	1	1	1	4	3	4	2	3	3	1	4	2	3	1	1	4	3	3	4	1	1	3	4
572	1	4	1	4	2	4	4	4	2	4	1	2	3	3	1	2	3	4	1	4	1	1	4	1	4	4	4	4	4	4	4	4	1	4	2	1	3	4	1	1	1	4	2	2	2	1	4	3	4
573	4	3	2	1	2	2	4	1	4	4	4	3	4	3	1	4	4	2	3	4	3	4	3	4	4	3	3	2	1	4	1	1	1	1	1	2	1	3	2	4	4	3	4	3	1	4	3	1	4
574	1	2	1	1	4	4	2	4	3	1	3	1	4	2	3	2	2	1	4	1	1	3	1	4	2	2	1	1	3	1	4	1	4	4	4	4	4	2	2	4	2	3	1	1	1	4	4	1	1
575	1	3	4	1	1	1	4	3	1	4	3	1	2	4	1	1	1	4	1	1	4	2	1	1	3	4	1	4	3	1	1	4	1	3	4	2	4	4	3	1	4	1	4	2	3	4	3	1	2
576	1	3	1	4	2	4	4	3	1	4	3	2	4	1	1	4	2	3	4	3	1	4	4	4	1	1	3	1	2	1	4	2	1	2	1	3	1	1	4	2	3	3	4	2	4	3	3	4	1
577	2	3	1	4	4	1	4	3	1	3	1	1	1	1	1	1	3	1	1	1	1	3	3	1	2	4	4	1	1	1	1	4	2	4	4	2	4	4	1	1	2	3	4	3	1	4	2	3	4
578	4	3	2	3	4	1	1	4	2	3	3	1	4	3	1	3	1	1	3	1	2	3	1	1	1	4	2	3	3	4	4	2	1	4	1	3	1	3	1	1	4	1	2	4	4	2	1	2	4
579	4	3	1	3	1	4	1	4	4	1	3	2	1	4	3	2	1	4	3	3	3	2	1	2	3	4	1	1	4	1	2	3	4	2	2	1	4	4	1	1	4	3	1	2	3	3	2	1	2
580	1	4	2	3	2	1	2	3	1	2	3	2	2	4	3	4	2	1	1	4	4	1	1	4	1	4	4	4	3	1	1	3	4	4	4	1	3	4	2	2	1	4	1	2	4	4	2	2	4
581	1	1	2	4	4	4	2	1	4	1	1	4	3	3	1	4	4	2	1	1	1	4	4	1	1	1	4	2	2	3	4	3	1	4	2	1	2	4	4	1	1	3	1	3	1	1	4	2	3
582	4	1	4	4	2	1	2	1	1	1	1	3	4	4	4	3	4	4	4	2	3	1	2	1	3	3	4	4	2	1	2	3	4	1	3	4	2	4	2	3	4	4	4	4	2	3	3	1	1
583	3	3	4	4	3	4	1	4	4	2	4	4	1	4	2	1	1	3	1	4	2	2	3	1	2	4	1	1	1	1	1	1
[truncated: 11 more columns]

## Sheet: 归一化
DataPoint	1	2	3	4	5	6	7	8	9	10	11	12	13	14	15	16	17	18	19	20	21	22	23	24	25	26	27	28	29	30	31	32	33	34	35	36	37	38	39	40	41	42	43	44	45	46	47	48	49
1	0.666667	1	0	1	1	1	0	0	0.666667	1	0	0	1	1	1	0	0.333333	1	0	1	1	0.333333	1	1	1	0.333333	1	1	0.333333	1	1	1	1	0.75	0.5	0.5	1	1	0.5	0.25	0.5	1	0.75	0.25	0.25	1	1	0.5	1
2	0	1	0.666667	0	0.666667	0	0	0.666667	0.333333	0	0	0.666667	1	1	0.666667	0	1	1	0	0	1	0	1	1	0	0	1	0	0.666667	0.666667	0	1	0.5	0.25	0.75	0.25	0.25	0.5	0.75	0.25	1	0.5	0.75	0.25	1	0.5	0.25	0.5	1
3	1	0.666667	0.333333	0	1	0	0.666667	0	0.666667	0	1	0.666667	1	0.333333	1	0	0	0.666667	0	0	1	0.333333	0.666667	0.666667	0.666667	1	1	0.333333	0	0.666667	0	1	0.75	0.75	1	0.75	0.25	0.25	0.75	0.25	0.25	0.75	0.25	0.5	1	0.25	0.75	1	1
4	0	0	0.666667	0	1	0	0	0	0.666667	0	0	0	0	1	0.666667	0	0.333333	0.666667	0	0	1	0	1	0	1	0.333333	0.666667	0	0.666667	0	0.333333	0	1	0.5	1	0.5	1	1	0.5	0.75	0.75	0.75	0.25	1	1	0.25	0.25	0.75	0.25
5	0.666667	1	1	1	1	1	0.666667	1	0.333333	0.666667	1	0.333333	1	1	0.666667	1	0	0	1	1	1	1	0.333333	0	1	0	1	1	0.333333	1	0.333333	0.666667	0.5	1	0.5	0.25	1	1	0.5	0.75	1	0.5	0.25	0.25	0.5	0.25	0.5	1	1
6	0	0.333333	0.666667	1	0.666667	1	1	0.666667	0.333333	0	1	0	1	1	0.666667	0	0.333333	0.666667	1	0.666667	0.333333	0.333333	0.333333	0	0.333333	1	0.666667	0	1	0	0.666667	0.666667	0.75	0.25	0.75	0.5	1	0.5	1	1	0.75	1	1	1	1	0.5	1	1	0.25
7	0.666667	0	1	1	0	0	0.666667	0	0.333333	0	0.333333	0	0	0	1	0	0.333333	0.666667	1	1	0.333333	1	0.666667	0	0.333333	0.333333	0.333333	0.666667	0	1	0	0	1	0.75	0.25	1	1	0.25	0.75	0.25	1	1	0.25	0.75	0.75	0.5	1	1	1
8	0	0.333333	0	0	0	0	0	0	0.666667	0	0.333333	1	0.666667	0	1	1	0	0	0	1	0.333333	0	0.333333	0	0	0	0.333333	0.666667	1	1	0	0.333333	1	0.75	1	0.25	0.75	1	0.75	0.5	0.25	0.25	0.75	0.5	0.75	0.25	0.5	0.25	1
9	0	0.666667	0	0.666667	0	0	0	0.666667	1	0.333333	0	0	0.666667	1	0	0.666667	0	1	0.333333	0.333333	1	0	0	0.666667	0	0.666667	0.666667	0.666667	0	0	0.333333	1	1	0.5	0.75	0.75	1	0.25	1	1	1	1	0.5	1	0.25	0.5	0.5	0.5	0.25
10	0.333333	0	1	0.666667	0.666667	0	0.666667	0	0	0.333333	0.333333	0.333333	1	1	0.666667	0	1	1	0.333333	0	0	0	0	1	0.333333	0	0	1	1	0.333333	0	0	0.25	0.25	1	0.5	0.75	0.75	1	1	1	0.25	1	1	1	0.5	0.25	0.75	1
11	0	1	1	0.333333	1	1	0.333333	0	0.666667	1	0	1	0	1	1	0.333333	0.666667	1	0	0	0	1	1	1	1	1	0.666667	0.666667	0.333333	0.333333	0	0	0.25	0.25	0.25	0.75	0.25	0.5	0.75	0.5	0.25	1	0.5	0.25	0.25	0.25	0.25	0.25	0.75
12	0.333333	0.666667	0.666667	0	1	1	0.333333	0.666667	1	0.333333	1	1	1	0.666667	1	0.333333	0.333333	1	0.333333	0.333333	1	0	0	0.666667	0.333333	0.333333	0	0	0.666667	0	0.333333	0.333333	0.25	0.25	0.25	0.25	0.25	0.75	0.25	0.25	0.25	0.25	0.75	1	0.25	1	0.75	1	0.25
13	0	1	1	1	0.333333	0.333333	0	0.333333	0.333333	1	1	1	1	0.333333	1	1	0.333333	0.666667	0.666667	0	0.666667	0.666667	0.666667	0.666667	0.333333	0.333333	0.666667	1	0.666667	1	0.666667	0.333333	0.5	0.75	0.25	0.5	1	1	0.75	0.25	1	0.75	1	1	0.25	0.25	0.75	0.25	0.25
14	0.666667	0	0.333333	0	0.666667	1	0	0	0	0	0.333333	0	0	0.666667	1	0.333333	0.333333	0	1	1	0.666667	0	0.666667	0.666667	0	1	0.333333	1	1	0	0.333333	1	1	0.75	0.5	0.75	0.25	0.5	0.25	0.25	1	1	0.25	0.5	0.75	0.25	0.25	0.25	0.75
15	0	1	1	0.333333	0.666667	1	0.333333	0.666667	0	1	1	0.333333	0.333333	0	0	1	0.666667	0	1	0.666667	1	0.333333	0.666667	0.666667	1	0	0.666667	1	0	1	1	0	0.75	1	0.75	0.25	0.75	0.75	0.5	0.5	0.75	0.25	0.5	1	0.25	0.5	0.75	1	0.5
16	0.333333	1	1	0.666667	0.333333	0.333333	0	0.666667	0.666667	0	0	0.666667	0.333333	0	0.666667	0	1	0.333333	1	0.333333	0.333333	0.333333	0	1	0.333333	1	0.666667	0	0.666667	0.666667	1	0	1	1	1	0.25	0.75	1	1	0.75	0.25	0.25	1	0.75	0.25	1	0.75	0.75	0.25
17	1	1	0.333333	1	0.666667	1	0.333333	0.333333	0.333333	0.666667	1	0.333333	0.666667	0	0.666667	0.666667	0	1	0.666667	0.666667	0	0	1	0.333333	0	1	0.333333	0	0.666667	0.333333	1	1	1	1	0.75	1	1	1	1	0.5	0.25	1	0.5	0.25	0.25	1	0.75	0.75	0.25
18	0.333333	0	1	0.666667	0	1	0.333333	1	0	1	0.333333	0.333333	0.666667	0	0	0.333333	0.666667	0.666667	1	1	0	0.333333	0	0.333333	0	0	1	0	1	0.333333	1	0.333333	0.5	0.25	0.75	0.25	0.75	0.25	0.5	0.5	0.5	0.25	0.75	0.25	0.5	0.5	1	0.5	0.75
19	0	0.666667	0	0.333333	0.333333	0	0	0	1	0.666667	0.666667	0.666667	0	0.333333	0.666667	0.666667	0	1	0.333333	0	0.666667	0	0	0.666667	0	0	0.666667	0	0	0.666667	1	0	1	1	1	1	0.5	0.75	1	0.75	0.5	0.5	0.75	1	0.5	1	1	1	0.25
20	0.666667	0	0.666667	0	0	0	0	0	0.333333	0.333333	0	1	0	0.333333	0.666667	0.666667	1	0.333333	1	0.333333	0.333333	0.666667	1	0.333333	0	0.666667	0.666667	0	0.333333	0	1	0.333333	0.75	0.5	1	0.25	0.25	0.5	1	1	1	0.5	1	1	0.25	0.5	0.25	0.5	0.75
21	1	0	0.666667	0.666667	0.333333	0.666667	0	0	1	0.333333	0	1	0.333333	0.666667	1	0.666667	0.333333	0.333333	0.333333	0.666667	0	0.666667	0.333333	0	1	0	1	0	1	1	0.333333	0	0.5	0.5	0.25	0.5	0.75	0.25	1	1	0.25	0.75	0.5	0.5	0.75	0.25	0.25	0.25	0.25
22	1	0	1	0	1	1	0.333333	0.666667	0.666667	0	0.333333	1	0.333333	1	0.666667	1	1	0	0.333333	0.333333	0.333333	0.666667	0	0.333333	1	1	1	0.666667	0.666667	0.666667	0	0	0.25	0.25	0.25	0.25	0.25	0.25	0.75	0.25	0.75	0.75	1	0.5	1	0.25	0.25	1	0.75
23	0	0.666667	0	0.333333	0.666667	0	0	1	1	1	0.666667	1	0.333333	0	0.333333	0.333333	0.666667	0	0	1	0.333333	0.333333	0	0.333333	0.666667	0.333333	0.333333	0.333333	0	0	0.333333	1	1	0.75	0.5	1	0.5	0.25	0.25	0.5	0.25	0.25	1	1	0.75	0.25	1	1	0.75
24	0	1	0.666667	0	1	0.333333	0.333333	0.333333	0.666667	0	1	1	0.333333	0	1	0.333333	1	0.666667	1	0.666667	0.333333	0	1	0.666667	0	0.333333	1	0.333333	0.666667	1	0	0	1	0.25	0.25	1	0.5	0.5	0.25	1	0.75	1	0.5	0.75	0.25	1	0.75	0.25	0.5
25	0.666667	0.333333	1	0.333333	0	0	0.333333	0.333333	0.666667	0	0.666667	1	0.333333	0.666667	1	0.333333	1	1	0.666667	0.333333	0.333333	0.333333	1	1	0.666667	1	1	0.666667	0.333333	1	0.333333	0	0.5	1	0.25	1	0.75	0.5	1	1	0.5	0.75	0.75	0.25	1	1	0.25	1	0.25
26	0	1	1	0	0	0	0.666667	1	0	0.666667	1	0	0.333333	0	0	0.666667	1	0	0.666667	1	0.666667	0.666667	0	0	0.333333	0	0	0	1	0.666667	0	0	0.5	0.75	0.75	0.25	0.25	0.75	1	0.25	1	1	0.5	1	1	0.5	1	1	0.5
27	0.333333	0.333333	1	0.333333	1	0.333333	0.333333	0.333333	1	1	1	1	0.333333	0.333333	0.333333	0.666667	1	1	1	0	1	0.333333	0	0.333333	0.333333	0	0.333333	0.666667	1	0.333333	0.666667	0	1	0.25	0.5	0.5	0.25	0.75	1	1	1	0.5	0.75	0.75	1	0.5	0.25	0.5	0.25
28	0.666667	0.333333	1	0.333333	1	0.666667	1	0	1	0.333333	0.333333	1	0.333333	1	0.333333	0.666667	0.333333	1	0.333333	0.666667	1	0.666667	0	1	0.333333	0.666667	0	0.333333	0	0.333333	0.333333	0.666667	0.75	1	1	0.75	0.75	1	0.5	0.25	0.25	0.25	0.25	0.5	1	0.5	0.25	0.25	1
29	0	1	0.333333	1	0.666667	1	0.333333	0	0.333333	0.666667	1	0.333333	0.333333	0.666667	0.666667	0	0	0	0	0	0.333333	1	0.666667	0	1	0.666667	0.666667	0.333333	0	0	1	0.333333	0.5	1	1	0.75	0.25	0.25	1	0.25	0.25	1	0.5	0.25	0.25	0.75	1	0.25	0.5
30	0	0	0	0	0	0.666667	1	0	1	0.666667	0	0	1	1	1	0.666667	1	0.666667	0	0	1	0.333333	0.666667	0	0.666667	1	0	0	0.666667	0	1	0.666667	0.25	1	1	0.25	1	0.75	1	1	1	1	0.5	0.75	1	0.5	0.25	1	0.5
31	0	1	0.666667	0	0	0	0.666667	1	0.333333	0	1	1	0.333333	0.333333	0.666667	0	0	0.333333	0	0.666667	0.666667	0.333333	0	1	0.333333	0.666667	1	0	0	0	0	0	0.5	0.25	0.25	0.25	0.5	1	0.25	0.5	0.25	1	0.75	1	1	1	0.75	0.75	0.25
32	0.333333	0	1	0.333333	0.666667	0	1	1	1	1	1	0.666667	1	1	0	0	0.666667	0	1	1	1	1	1	0	0.333333	0	1	0.333333	0.333333	0	0.333333	1	0.5	0.5	0.25	0.5	0.25	1	0.5	0.5	0.25	0.75	1	0.5	0.5	0.5	0.75	0.25	0.75
33	0.333333	0	0.666667	0	0	1	1	0	1	1	1	0	0.333333	0	0.666667	0.666667	0	0	1	0.666667	1	0.333333	0	0.333333	0.333333	1	0	1	0	1	1	0	1	0.5	0.5	0.25	0.5	1	0.25	1	0.5	0.25	0.25	1	1	0.75	0.25	1	1
34	0	0	0	0.333333	1	0.333333	1	0.333333	1	1	0	0.333333	0.666667	1	0	1	1	0.666667	0.333333	1	0	1	0.666667	0	0	1	1	1	1	0	0.666667	0	0.25	1	0.25	0.25	0.25	0.5	0.5	1	1	0.5	0.5	0.25	1	0.5	0.75	1	0.5
35	0.333333	1	0.666667	1	0	0.666667	1	0	0	1	0	0	0.666667	0.333333	0	1	1	0.333333	1	1	1	0	1	1	0.666667	0	0	1	0	1	0.666667	0	0.5	0.25	0.25	0.5	1	0.25	0.5	0.25	1	1	0.75	0.25	1	0.75	0.25	0.25	1
36	1	0.333333	0	1	0	1	1	1	1	0.333333	0.666667	0	1	1	1	0	0	0.333333	1	1	0.666667	0	1	0	1	1	1	0	0.333333	0.333333	0.666667	0	0.25	1	0.5	1	1	0.5	0.75	0.75	0.25	0.25	1	1	0.75	0.5	1	0.25	0.75
37	0	0.333333	0	1	0	0	1	0	0.666667	0	0.333333	1	0.333333	0.333333	0.666667	1	0.333333	1	0.666667	0	1	0.666667	1	0.666667	1	0	0	1	0.333333	1	0.333333	0.333333	0.75	1	0.25	0.75	0.5	0.5	1	1	0.25	0.25	1	0.5	0.75	0.75	1	0.25	0.75
38	0.333333	0.333333	0.333333	1	0.666667	0.333333	1	0.333333	0	0	0.333333	0.333333	0.666667	0	0.333333	0.333333	0	0	1	0.333333	1	0.666667	1	0	0.666667	0	1	1	0	0	1	0.666667	1	0.25	0.5	0.25	1	0.5	0.25	0.75	0.5	0.5	0.75	1	0.25	1	0.75	0.25	0.75
39	0	0.333333	0	1	0	1	1	0	0.666667	0	0	0.666667	0	1	1	1	0.333333	0	0	1	0	1	0	0	0	0.333333	1	1	0.666667	0	0.333333	0	0.25	0.5	0.5	0.75	0.75	0.25	1	1	0.25	0.5	1	0.5	0.75	0.5	0.5	0.25	1
40	1	0	0.333333	0	0.333333	0.666667	0.666667	0	1	1	0	0	0.333333	0	0	0	0.333333	0.666667	0	1	1	0	0	0	0	0.333333	0	1	0.333333	0.333333	1	0	1	1	0.5	0.25	0.75	1	0.25	1	0.5	0.5	1	0.5	1	0.25	0.5	0.5	0.25
41	1	0	1	1	0.333333	0	0.666667	0.333333	0.333333	0	0	0	0	1	0	0.666667	1	1	0.666667	1	0.666667	0.666667	0.666667	0.666667	1	0.666667	0	0.666667	0.666667	0.666667	0	1	1	0.25	0.25	0.5	0.5	0.5	1	1	1	1	0.75	0.25	0.25	0.5	0.75	0.25	1
42	0.666667	0.333333	0	1	0.333333	0	1	0.666667	1	1	1	1	0.666667	0.333333	1	1	0.666667	1	0	0.333333	0	0.333333	0	0.333333	0	1	0.333333	0.333333	1	0.666667	1	0.333333	0.25	1	0.5	0.25	0.25	0.25	0.25	0.25	0.75	0.25	0.25	0.25	0.25	0.25	1	0.25	1
43	1	0	1	1	0.333333	0.333333	0.666667	1	0.666667	0.666667	0.333333	0.333333	1	0.333333	0	0.666667	0	0	0	1	0	0.666667	0	0	0	0	0	0	0	0	0.333333	0.666667	1	0.25	0.5	0.5	0.75	0.25	1	1	0.25	0.25	1	0.25	0.5	0.75	1	0.75	0.5
44	1	0	1	0.333333	0.333333	1	1	1	0.666667	0.666667	1	1	0	0.666667	0	0	0.333333	0	0	0.333333	0.333333	0.333333	0	0	0	0	0	1	0.333333	0.333333	0.666667	0	0.25	0.25	0.25	0.5	0.25	1	0.25	0.75	0.5	0.25	0.25	0.25	1	0.75	0.5	0.5	1
45	1	0.333333	0.666667	1	1	0.666667	0	0.666667	0	0	0.666667	0.666667	0	1	1	0	0	1	0	0.666667	0	1	0.333333	0	0	1	1	0.666667	0	0	0.333333	0.666667	0.75	0.25	0.25	1	0.5	1	0.75	0.5	1	1	1	0.5	0.25	0.25	0.25	0.75	0.25
46	1	0.333333	0.666667	1	0	0.666667	1	0.333333	0.333333	0.666667	1	0.666667	1	0.333333	0.333333	0.333333	0	1	1	0.333333	1	0.666667	0.333333	0.666667	1	0.333333	1	1	0	0	1	0.333333	0.75	1	0.5	0.75	0.75	0.25	1	0.75	0.25	0.25	0.75	1	1	0.5	0.75	0.25	0.5
47	1	1	0.666667	1	0.333333	0.666667	0.333333	0.333333	1	0.666667	1	0	0.666667	0.333333	0.666667	1	0.666667	0	0	0.333333	0	0.333333	0.333333	0	0.333333	0.333333	0	0.333333	0.666667	1	0.666667	0.666667	0.5	1	0.75	0.75	1	0.5	0.75	0.25	0.25	1	0.5	0.75	1	0.5	0.5	1	1
48	0.333333	1	1	0	0	0.333333	0	0	0	0	0	0.333333	0.333333	0	0	0	0.666667	1	0.666667	1	0.666667	0	0	1	1	0.333333	0.666667	0	0.666667	0.666667	0.333333	0.333333	0.5	0.75	1	0.75	0.25	0.25	1	1	0.75	0.25	1	0.25	0.75	0.75	1	1	1
49	1	0	0.666667	0	0	0	0.666667	0	0.333333	1	0.333333	0.333333	0	0.333333	0	0.333333	0.666667	0.666667	1	0	1	1	0.666667	0.333333	0.333333	1	0.666667	0.333333	0	1	0.333333	0	1	1	0.75	0.75	0.5	0.5	0.75	1	0.75	0.5	1	0.5	0.5	1	0.5	0.5	0.75
50	1	1	1	1	0.333333	1	1	0.333333	0	0.333333	1	0	1	1	0.333333	0.333333	0.333333	1	0	0.333333	0.333333	0.666667	0	0.333333	0	0.333333	1	1	0.666667	0.333333	1	0.666667	0.25	0.25	0.5	0.75	1	1	0.25	1	1	1	1	0.75	0.75	0.75	0.5	0.25	0.5
51	0.666667	0	0.666667	0	0.333333	0.333333	0	0.333333	1	1	0.333333	0.333333	1	0.666667	0	0	0	0.666667	1	0	0.666667	1	0.333333	0.666667	1	0.333333	0.666667	1	0.333333	0	0.333333	0.333333	0.75	1	0.25	0.25	1	0.75	0.25	0.5	0.25	1	0.25	0.5	0.75	0.25	0.25	0.75	0.25
52	1	1	0.666667	0	1	1	0	0.333333	0.666667	1	0	0	1	1	1	0	0	0	0	0	0.666667	0	1	0.666667	0	1	1	1	0.666667	0	0.666667	0.333333	0.25	0.75	1	0.5	0.5	1	1	1	1	1	0.5	0.25	0.75	1	0.75	0.75	0.25
53	0	1	1	0.666667	0	1	1	0.333333	0	0.666667	0.666667	0.333333	0.333333	0	1	0.333333	0.666667	0.666667	0.333333	0	0	0	0.333333	0	1	1	0.666667	0.666667	0.333333	1	0.333333	0.333333	0.25	0.25	0.25	0.25	0.25	0.5	0.25	1	0.25	1	0.75	0.25	1	1	0.25	0.25	0.25
54	1	0	0.333333	0	1	0	0.666667	0	1	1	0.333333	0.333333	0	0.666667	0	0	0.666667	0	1	0	0.666667	1	0.333333	0.666667	1	0.333333	0	1	0.666667	1	0.333333	0.666667	1	0.5	0.25	0.25	0.75	0.5	0.75	1	0.5	0.25	1	0.25	1	1	0.75	0.25	0.5
55	0	0.666667	1	0	0.333333	0.666667	0.666667	0.333333	0	0	0.333333	0.666667	0	1	0	1	0.333333	0.666667	0.666667	0.333333	1	1	0.666667	1	0	0	0	0	0.666667	0.666667	0	0.333333	0.25	0.75	0.25	0.25	1	0.75	0.75	1	0.25	0.75	0.25	0.25	1	0.25	0.5	0.5	0.25
56	1	0.333333	0.333333	1	0.333333	1	0	0.333333	0.333333	0.666667	0	1	0	0	1	0.333333	0.666667	0	0.333333	0.666667	0.333333	0.333333	0	1	1	0.333333	0.666667	1	0.666667	0.333333	1	0.333333	0.25	1	0.5	1	1	1	1	0.25	0.75	0.75	1	0.25	0.25	1	0.5	0.5	1
57	1	0	0	0.666667	0.666667	0	0	0.333333	0	0	1	0	1	0.333333	0.666667	0	0.333333	0	0	0.333333	0.666667	0.666667	0	1	0.333333	0	0	1	0	1	0	0.666667	1	0.5	0.75	1	0.5	0.75	0.25	0.5	0.75	0.25	0.25	0.75	0.25	0.25	0.75	0.25	0.25
58	0.333333	0.666667	0.666667	0	0.333333	0.666667	0.333333	0.333333	0.666667	0	0.333333	0	0	0.333333	0	0	0.333333	0.666667	0.333333	0.333333	0.666667	0	0.333333	1	1	0.666667	0	0	0.333333	0	0.333333	0.666667	0.25	0.25	0.75	0.25	0.25	1	0.25	0.25	1	1	0.5	1	0.5	0.5	0.25	0.25	0.75
59	1	1	0	0	0.333333	0.333333	0	0.333333	0.666667	0.333333	0	0	0	0	1	0.333333	0	0.666667	1	0	0	1	0.666667	1	0	0	1	0	1	1	0	0.666667	0.75	0.25	0.25	0.75	1	0.5	0.25	1	1	1	1	0.25	1	1	0.5	0.25	0.25
60	0	0.333333	0.666667	0	0.333333	0	0	0.333333	0	1	1	0.333333	1	0.666667	0.333333	0	0	0	0	0	0	0	0.333333	0.666667	1	0	0.333333	0.666667	0	0.333333	1	0.666667	0.75	0.25	0.5	0.25	0.25	0.5	0.25	1	0.25	1	1	1	1	1	1	0.25	1
61	1	1	1	0.333333	0.333333	0.666667	0.666667	0	1	0.333333	0	0.333333	0	0.333333	0.666667	1	0	0.333333	1	0.333333	1	1	0	0	0	0	0	0.666667	0.333333	0	1	1	1	1	0.75	0.25	1	0.5	0.25	0.25	0.25	1	0.75	1	1	0.25	0.75	0.75	1
62	0	1	1	0	0	0.666667	0.333333	0.666667	0.666667	1	0	0.333333	0	0.333333	0	0	0.333333	0	1	1	1	1	0	1	1	1	1	1	1	1	0.333333	0	0.25	0.25	0.25	0.75	0.5	0.75	0.25	0.5	1	1	0.75	0.5	0.75	0.25	0.5	1	0.5
63	0	0.666667	0	1	0	1	0.333333	0	0	0.333333	0.666667	0.666667	1	0	0	0	0	0	0	0.666667	1	0.333333	0.333333	0	0	0	0	0	0	0	0	0.333333	1	0.5	0.25	0.75	1	1	0.25	0.75	1	1	0.75	0.25	0.5	1	0.25	0.25	0.25
64	1	0.333333	0.666667	0	1	1	0.333333	1	1	1	1	0.333333	0.333333	0.333333	0	0.333333	1	0.333333	0.333333	1	1	0.666667	0	0.333333	0.666667	0.666667	0	0.333333	0	0	0	0	1	1	0.25	0.5	0.5	1	1	0.25	0.25	1	0.25	0.75	1	0.25	0.25	1	0.25
65	0	0	0	0.666667	0	0	1	0.333333	0	0.666667	0.666667	0.666667	0	0	0.333333	0	1	1	1	0	0	0.666667	0.666667	0.666667	1	0.333333	1	0.333333	0	0.666667	0	0	1	0.25	1	0.25	0.75	0.25	0.25	0.25	1	0.75	0.25	1	1	0.25	1	1	0.5
66	1	0.666667	1	0.666667	0.666667	1	1	0.333333	0	0.666667	0.333333	0	0.666667	0.333333	0	1	0	0.666667	0	0.666667	0.666667	0	0.666667	0.333333	1	0.333333	1	0.333333	0.333333	1	1	0.333333	1	0.5	1	0.25	0.25	1	0.5	1	0.75	0.75	0.5	1	0.75	1	1	0.25	0.25
67	0	0.333333	0	0	1	0.333333	0	1	1	0	0.333333	0	0.666667	0.666667	0	0	0	1	0.333333	0.666667	1	0.666667	0	0.333333	0.666667	0.333333	0	0.333333	0.666667	0.666667	1	0.666667	1	1	0.25	0.75	1	0.25	0.75	0.75	0.25	0.25	0.25	0.75	1	0.5	0.5	0.75	0.25
68	0.333333	0.666667	1	0.666667	0	1	0.333333	0.666667	1	1	1	0	0.666667	1	1	0.333333	0.666667	0.666667	0.666667	1	0.666667	0	0	0	0	0	1	0	0.333333	0.666667	1	1	1	0.75	1	0.25	0.25	1	1	0.25	0.25	1	0.25	0.5	0.75	1	0.75	0.25	1
69	0	1	0.333333	0	0	0	1	0.666667	0	1	1	0	0	0	0	0	0	0	1	0.333333	1	0.333333	0	0.666667	0	0	0.333333	0	0	0.333333	0	1	1	0.5	0.75	0.25	1	1	0.5	1	1	0.25	0.25	1	1	0.25	0.5	0.75	0.25
70	1	0.333333	1	1	0.666667	0	1	1	1	1	1	0	0	0	0	0.666667	1	0	0.333333	0	0.333333	0.666667	0	0.333333	0.333333	0	0	0	0.666667	0	0	0.333333	1	0.5	0.5	0.5	0.75	1	0.5	1	0.5	0.75	0.25	1	1	0.25	0.25	1	0.75
71	0.333333	0	0	0.666667	0	0.666667	0	1	1	0	0	0	1	0.333333	1	1	0.666667	0	0	1	0	0	1	1	1	0	1	1	1	0.333333	0.666667	0.666667	0.25	0.5	1	0.25	0.25	0.25	1	0.25	0.5	0.75	0.25	1	0.5	0.25	0.25	1	0.25
72	0.333333	0.333333	1	0.333333	0	0.333333	0.333333	1	1	1	1	0.333333	0	0	0	0.333333	0	0.333333	0.333333	1	0.333333	0.333333	1	1	0	0.333333	0	0	1	0	1	1	1	0.75	0.75	0.25	0.5	0.25	0.75	1	0.5	1	0.5	0.25	0.25	0.25	1	1	0.25
73	0	0	1	0	1	1	0	0.666667	0	0	0.666667	0.666667	0.333333	0	1	0	0.666667	0	0	0	0.666667	0	1	0.666667	1	1	0.333333	1	1	0	0	0.333333	1	1	1	1	0.5	0.25	0.25	0.25	0.25	1	0.75	1	0.5	0.25	0.25	0.25	0.25
74	0	0.666667	0	1	1	1	0	0	1	0	1	0	0.666667	0.666667	0	1	0.666667	0	0	0	1	0.333333	0	1	0	0	0	0.333333	0	0.333333	0	1	1	1	1	1	1	1	0.25	0.5	0.5	0.25	1	1	0.5	0.5	1	1	0.5
75	0	0.666667	0.666667	0	0.333333	0.666667	1	0.666667	0.333333	0.333333	0.333333	0.666667	1	1	1	0	0.333333	0	0.333333	0	0.333333	0.666667	1	1	0.333333	0.666667	0.666667	0	0	1	1	0	1	0.5	1	0.75	0.75	1	1	0.5	0.25	0.75	0.25	0.25	1	0.25	1	0.25	0.75
76	0	0	0	0	0.333333	1	0	0.333333	0.666667	1	1	1	0.333333	0.333333	0.666667	1	0	0.333333	1	0.333333	0.666667	0.333333	0	0	0	0	0	0	0.666667	0.333333	1	0	0.25	1	1	0.25	1	0.25	0.25	1	0.25	0.5	0.75	0.25	0.75	0.25	0.25	0.25	1
77	1	0.333333	0	0.333333	0	1	0.333333	1	1	1	0	0	0.333333	0	0.666667	0	0.333333	0	1	1	0	0.666667	0.666667	1	0.333333	1	0.333333	0	0	1	0	0.666667	1	0.75	0.75	1	0.75	0.25	0.25	1	0.5	1	1	0.75	0.75	0.25	0.75	0.5	1
78	1	1	0	0.333333	0	0	1	0	1	0.333333	0.333333	1	0	1	0.333333	0	1	0.666667	0	1	0	1	0.666667	0.666667	1	0.333333	0.666667	0.666667	0	0.333333	0	1	0.75	0.25	0.5	1	0.25	0.25	0.25	0.25	1	0.75	0.25	0.5	1	1	0.5	1	1
79	0	0	0	0.666667	0	0.333333	0	1	1	0	0	0.666667	0.666667	1	0.666667	1	0.666667	0.666667	0	0.666667	0	0	0.333333	0	0.666667	0.666667	0.666667	0	1	1	1	0.666667	1	0.5	1	1	1	1	1	1	1	0.75	0.75	0.25	0.75	0.25	1	0.25	0.75
80	1	0.666667	0.666667	0	0.666667	0.333333	0.333333	0.666667	1	1	0.666667	1	0.333333	0.666667	1	0.333333	1	0	1	1	0.666667	1	1	0.666667	1	1	0.333333	0.666667	0.666667	0	0.666667	1	1	1	0.5	0.25	0.5	0.25	0.25	0.25	0.5	0.25	1	0.5	0.25	0.25	0.75	1	0.25
81	0.666667	0.666667	1	1	0.666667	1	1	1	1	1	0	0	0	0	1	0.333333	0	0	1	0.666667	1	1	1	0.666667	1	0.333333	0.333333	1	0.666667	1	0.333333	1	0.5	0.5	0.25	0.5	0.75	0.25	1	1	0.25	0.25	0.25	0.25	0.75	0.25	0.25	1	0.25
82	0.666667	1	0.666667	0	0	1	0.333333	0.333333	0	0	0.666667	0.666667	0	0.333333	0	0	1	0.666667	0.333333	0.666667	0.333333	0.333333	0	1	0	1	0.666667	0	1	1	0.666667	0	1	1	0.5	0.25	1	0.5	0.5	0.25	0.75	0.75	0.25	0.75	0.5	0.75	0.25	0.5	1
83	0	0	0	0.333333	0.666667	1	0.333333	0.333333	0.666667	1	0.333333	1	0	1	1	0	0.333333	0	0.666667	1	1	1	0.333333	0.666667	1	0.333333	0.333333	0.666667	0.666667	1	1	0.333333	0.25	0.75	0.25	0.25	1	1	0.5	1	0.5	0.75	1	0.25	0.25	0.5	0.75	0.25	0.25
84	0	1	1	0	1	1	1	1	1	1	0	0	1	0.333333	1	0.666667	0	0.333333	1	0.333333	1	1	1	1	1	0	0.333333	0.666667	0.666667	1	0	0.666667	0.75	0.5	0.75	1	0.25	0.25	1	0.25	0.25	0.75	0.25	0.5	0.25	0.75	0.25	1	0.75
85	0	1	0	0.333333	1	1	0	0.333333	0	1	0	1	0	1	0.666667	0.333333	0.666667	0.666667	1	0.333333	1	0	0	0.333333	0	0.333333	0	1	0	0.333333	1	0	0.5	0.25	1	0.5	0.5	0.25	1	0.25	1	0.5	0.25	1	0.75	0.25	0.25	0.75	0.25
86	0.333333	0.666667	0	0	1	1	0	1	0.333333	1	1	1	1	1	0.666667	1	1	0.333333	1	0	0.333333	0.333333	1	0.666667	1	1	0.666667	0	0	1	1	1	0.75	0.5	0.5	0.75	1	0.25	0.75	1	0.25	0.5	0.5	1	0.5	0.5	1	0.75	0.25
87	0.666667	1	0.666667	1	0	0	0.333333	0	0	1	1	1	0	0	1	0	1	0.333333	0.666667	1	0.333333	0.666667	0.333333	0.333333	1	0	0	0.666667	1	0.666667	0	0.666667	0.25	0.75	0.25	0.25	0.25	0.25	0.75	0.75	1	1	1	1	0.5	0.5	0.5	0.75	0.25
88	0	0	1	0.666667	0	1	0	1	0.666667	0	0.666667	0	0	0.333333	1	0	0.333333	1	0.333333	0.666667	0	0	1	0.666667	1	0.333333	0.333333	0.333333	0.333333	0	0	0	0.25	0.25	0.25	1	0.75	0.75	1	0.25	1	0.5	1	0.25	0.75	0.25	0.5	0.5	0.75
89	0	0	0	0	0.333333	0	0.666667	0	0.333333	1	0	0.666667	1	0.666667	1	0.666667	0.666667	0.666667	1	1	0.333333	0.666667	0	0.333333	0.666667	1	0.666667	0.666667	1	0.666667	0	0.333333	0.25	0.5	1	0.5	0.75	0.25	1	0.75	1	0.75	0.25	1	0.25	0.25	0.5	0.25	0.5
90	1	0.333333	0	1	0.333333	1	0	0.333333	1	0.333333	0.333333	0	0	1	1	0.666667	1	1	1	1	1	0	0.666667	0	0	1	1	1	1	1	0	0	1	0.25	1	0.5	0.75	0.25	0.25	0.75	1	0.75	1	1	1	0.25	0.5	0.25	1
91	1	0	1	1	1	1	1	0	0.333333	0	0.333333	0.666667	0.666667	0	0.333333	0	0.666667	1	0	0.333333	1	1	1	1	1	0.666667	0.666667	0.666667	0	1	1	0.333333	0.25	0.25	0.5	1	0.5	0.75	0.5	1	0.5	0.75	1	0.75	0.75	1	0.25	0.5	0.5
92	1	0.666667	0.666667	1	0	0.333333	1	0.666667	1	0.666667	0	0	0.666667	0.666667	0.666667	0	1	1	0	0	1	1	0.333333	1	0.666667	0.666667	0.333333	0	1	0.666667	0.666667	0	0.25	0.25	1	1	0.25	1	0.5	1	0.25	0.5	1	1	1	0.5	0.5	1	1
93	0	1	1	1	1	0.666667	0	1	1	1	0	0.333333	0	0.333333	0.666667	0.666667	1	0.666667	0.666667	0.666667	1	1	0	1	1	1	0.666667	0.333333	1	0.666667	0.333333	0	0.5	0.75	0.75	0.75	0.75	1	0.75	0.75	0.5	0.25	0.25	0.5	1	0.25	1	0.25	0.75
94	1	1	1	0	0.666667	1	0.333333	0	0	0.333333	0	1	0.333333	0	0	0.333333	0.666667	1	0.333333	0.333333	0	0	0	0	0	1	0	0	1	0.666667	0.666667	0	0.25	1	1	0.5	1	1	1	1	0.25	0.75	0.5	0.5	1	0.5	0.5	0.75	0.25
95	0.333333	0	0.333333	0.333333	0.666667	1	1	1	1	1	0.666667	1	0	0.333333	0.666667	0.333333	0.333333	0.666667	0	1	0.666667	0	1	0.666667	0	0	1	1	0.333333	0	1	0	0.25	1	0.5	0.5	1	0.5	1	1	0.5	0.5	1	1	0.5	0.25	1	0.5	0.5
96	0.333333	1	1	0	0	0	0.666667	1	1	0.333333	1	0.666667	0.333333	0.666667	0.333333	0	0	1	0	1	0.666667	0.666667	1	0.666667	0	0.666667	1	0	1	0	0.333333	1	1	1	1	1	0.75	0.25	1	0.25	1	0.5	1	0.25	0.75	0.75	1	0.75	1
97	1	0	0.666667	0	0	1	0	0.333333	1	0	1	0.333333	0	0.666667	0	1	0	0	1	1	0.666667	1	1	0.666667	0	0	0	0	0.333333	1	1	0	0.75	0.25	0.25	0.5	0.25	1	0.75	0.25	0.25	0.25	0.25	0.75	1	0.25	1	1	1
98	0	0	0	0.666667	0.666667	1	0.333333	0.666667	0	1	1	1	1	1	0.666667	1	0	1	1	0	0	0.333333	0	0	1	1	0.666667	0.666667	0.666667	1	0.666667	1	1	0.75	1	0.75	1	0.5	0.25	1	1	0.5	0.25	0.25	0.25	0.5	1	0.75	0.5
99	0.333333	1	0	0.666667	1	0.666667	0	0	0.333333	0	1	0.666667	0	0.333333	1	1	0	0	1	1	1	0	0	0.666667	1	1	0.333333	1	1	1	1	1	1	0.5	1	1	1	0.75	1	0.25	0.5	0.75	0.75	1	0.75	0.5	1	0.75	0.25
100	0.333333	1	0	0.333333	0	1	0.333333	1	0.333333	0.666667	1	0.333333	0.333333	0.666667	0	0.666667	0	0.333333	0	0.333333	0.333333	0.333333	1	0.666667	0	0.333333	1	0.333333	0	0	0.333333	0	0.75	0.25	1	0.25	1	1	0.75	0.5	0.5	0.5	0.25	0.25	0.25	0.5	0.75	1	0.5
101	0	0	0.666667	0	0	0.666667	0.666667	1	1	1	0.333333	0.666667	1	1	0.333333	0.333333	1	0.666667	0.333333	1	1	0.333333	0	0	1	0	0.333333	1	0.333333	0.666667	1	0.666667	1	0.25	0.25	1	1	0.25	0.25	0.5	0.5	0.75	1	1	0.75	1	1	0.75	1
102	0.666667	0	1	1	1	1	1	0.666667	0.666667	0.666667	1	0.333333	1	1	1	1	1	1	0	0	1	0	0	0	1	0	0.666667	1	0.666667	0	1	0.666667	0.75	1	0.25	0.25	0.75	0.25	0.25	0.25	0.25	0.25	0.25	1	0.5	0.25	0.25	0.25	0.25
103	1	1	1	1	1	0.666667	1	0	1	1	1	1	0.666667	1	0	1	0.666667	1	0	0	1	1	1	0.666667	0.333333	1	0	0	0	0	0	1	1	0.25	0.25	1	1	0.25	0.75	0.25	0.25	1	0.25	0.25	0.25	1	1	0.25	1
104	1	1	1	1	1	1	0.333333	0	0.333333	0.333333	0	1	1	0	1	0.666667	0.333333	1	0.333333	0.333333	1	0.666667	0.333333	0.666667	0.666667	0	0	1	0.666667	0	0	0.333333	1	0.25	0.25	0.25	0.25	0.75	1	1	1	1	0.75	0.75	0.25	0.5	0.25	0.25	0.25
105	0	0	0	0	1	0	1	0	0.333333	1	1	0	1	0	1	0	0.333333	0.666667	1	0.666667	0.666667	0.666667	0.333333	1	1	0.666667	0.333333	0.333333	0	1	1	0.666667	1	1	0.25	0.5	1	0.5	1	0.5	0.25	1	0.5	0.5	1	1	0.75	0.25	1
106	0	0.333333	1	0.333333	0	1	0.333333	0	0.666667	0	0.666667	1	1	0.333333	1	0.666667	0.333333	0	1	0.333333	0.666667	0.666667	0.333333	0.666667	1	0.333333	0.333333	1	0.333333	1	1	0	0.5	0.5	0.75	1	1	0.75	0.25	0.75	0.75	0.5	0.5	1	0.75	0.5	0.5	1	1
107	1	0.333333	0	0	0.333333	1	0.333333	0.333333	0	1	0.333333	0	1	1	1	1	0.333333	1	1	0.666667	0.333333	1	0.333333	0.333333	0.666667	1	0.333333	0.333333	0	0.666667	0	0.333333	0.25	0.5	0.25	0.25	0.5	0.25	1	0.25	1	1	0.5	0.5	1	1	1	0.75	1
108	0	1	0	0.333333	0	0.333333	0.666667	0	0	0.333333	0.666667	0	0.666667	1	0.333333	1	0.333333	0.333333	0.333333	1	0.333333	0.333333	0.333333	0.333333	0.333333	0	0.666667	0	0.666667	0.666667	0	1	1	0.25	0.5	0.5	0.25	0.5	0.75	0.5	0.25	0.5	0.75	1	0.5	1	1	1	1
109	0	0	0	0	1	0	0.666667	0.666667	0	0.666667	1	0.666667	0	1	0.666667	0	0	0.666667	0.666667	0	0	0.333333	0.666667	0.666667	0	0	0	1	1	1	0.333333	0.333333	1	0.25	0.25	0.25	0.25	1	0.75	1	1	1	1	0.75	0.75	0.25	0.25	0.25	1
110	0	0	0	0	0.333333	0.666667	0.333333	0	1	0.666667	0.333333	1	1	1	1	1	1	1	0.333333	0	0.666667	0.333333	0.333333	0	0.333333	0.333333	0.333333	0	0.666667	0	0.333333	0.666667	0.75	0.5	1	0.5	1	0.75	0.25	0.25	0.25	1	0.25	0.25	0.5	0.5	0.75	0.25	0.25
111	1	1	1	1	1	0.333333	0	1	1	1	1	1	1	1	1	0	0.666667	0	1	1	0.333333	0	1	0	1	1	0	0.333333	0	0.333333	0	0	0.25	0.25	0.25	0.25	0.75	0.25	1	1	0.75	1	1	1	0.5	0.25	0.75	0.25	1
112	1	1	1	0.666667	0	1	0.333333	0	0	0	0	0	0	0	0	1	0	0.333333	0.333333	1	0.666667	0	0	0	0	1	0.666667	0.666667	0.666667	1	0	0	0.25	0.25	0.25	0.25	0.25	0.75	0.25	0.25	0.75	0.25	1	0.25	0.5	1	1	1	1
113	0	0.666667	1	0.333333	0	0	0	0	1	0.333333	1	1	0	1	0	0.666667	1	0	1	0.666667	0	0.333333	0.666667	0	1	0.333333	1	1	1	0	0	1	1	0.25	0.25	0.25	0.25	0.25	0.25	0.25	0.5	0.25	1	1	1	0.25	0.5	1	1
114	1	1	0	0	0.333333	0.666667	0	0.666667	0.333333	0	1	0	0	1	0.333333	0.666667	0.666667	1	0	0	0	0.666667	1	0	0.333333	1	0	1	0	0	0	0	0.75	1	0.25	0.75	0.75	1	0.25	0.5	0.25	1	0.25	1	1	1	0.25	0.5	1
115	0	0	0.666667	0	1	1	0.666667	1	0	0	0	0	0	0.666667	0	1	0.333333	0.666667	1	1	0	0	0	0	0.333333	0.333333	0	0	1	0	1	0	1	0.5	1	0.75	0.25	0.75	0.25	0.5	0.75	1	1	0.5	0.25	0.75	0.25	0.75	0.25
116	0.666667	0.666667	0	0	0.666667	0.666667	0	0.333333	1	1	0.666667	1	0	1	0	1	0.333333	0.333333	0.666667	1	0	1	0.333333	0.666667	1	0.666667	0.333333	0	0.333333	1	1	1	0.75	0.25	0.25	0.25	0.25	0.75	0.25	0.25	0.25	0.25	0.25	0.75	0.25	0.25	0.25	0.25	0.75
117	0	0	1	0.666667	0.666667	0.333333	1	1	1	0	0.666667	1	0	0	0	0.666667	0	0	0.333333	0.333333	0.666667	1	0.333333	0.333333	0	1	0.333333	0.666667	0	0	0.333333	0.666667	0.25	0.25	0.25	1	1	1	1	0.75	1	0.25	1	0.5	0.25	0.5	0.25	0.25	0.5
118	0.333333	0	0	0	0.333333	0	1	0	0	0.333333	0	0	0.333333	0.333333	1	1	0.333333	0	0	0.666667	1	0	0.333333	0.333333	0	0	0	0.333333	1	1	0.333333	0	1	0.25	1	0.75	1	0.5	1	0.75	0.75	1	0.25	0.75	0.25	0.25	0.25	0.25	0.25
119	0.333333	0.333333	1	0.333333	0.333333	1	1	0.333333	0.666667	0.666667	0.666667	0	0.666667	1	1	0	0.333333	0	1	0.666667	0.333333	0	1	1	0	0.333333	0.333333	0	0.666667	0.333333	1	0	0.25	1	0.75	1	0.5	0.5	1	0.75	0.25	0.75	0.75	0.25	0.75	0.75	1	1	0.25
120	0.333333	0.666667	0	0	0	1	1	0	0	0.666667	0	0	0.666667	0	0	0	0.333333	0.333333	0	0.333333	0.666667	0	0	0.333333	0.666667	0	1	0.666667	0	0	0.333333	0.333333	0.75	0.75	1	1	0.25	0.5	0.25	1	1	1	0.75	0.25	0.25	0.75	0.75	1	0.25
121	1	0.333333	0.666667	0	0	1	0.333333	0.333333	0.333333	1	0.333333	0	1	1	1	0	0	1	0.333333	0	1	1	0	0	0	1	1	0.666667	0	1	0.333333	0.333333	0.75	1	1	1	0.75	1	1	1	0.5	0.75	1	0.5	0.25	0.5	0.75	1	0.5
122	0.666667	0.333333	0.666667	0.666667	0	0	0	0	1	0.333333	0	0.333333	0.333333	1	0.666667	0	0.333333	0	0	0.333333	0	0	0.666667	0.333333	0.333333	0.666667	1	0	0.333333	0.666667	0.333333	0	0.25	1	1	1	0.5	0.25	0.75	0.25	0.25	0.25	0.25	0.25	0.25	0.25	0.75	0.25	0.25
123	0	0.333333	0.333333	0.666667	0	0.333333	0	0	0	0.333333	0.333333	0.666667	1	0.333333	1	1	1	1	0.333333	0.333333	0	0.666667	0	0	0	0	0	0	0	0.666667	0.666667	0	1	1	0.25	0.25	0.25	0.25	0.25	0.5	1	0.25	0.75	1	0.25	1	0.75	0.25	0.5
124	0.666667	0	0.333333	0	0	0	0	0	0.666667	0	0	0.666667	0	0.333333	1	0.333333	0.333333	0.666667	0	0.333333	0.666667	0.666667	0	1	1	0	0.666667	1	0.333333	0	0	0	0.25	0.5	0.75	1	0.25	0.5	0.5	0.25	0.25	1	0.75	0.25	0.75	1	0.25	0.5	0.5
125	1	0	0	0.666667	0.333333	0.666667	0	0.666667	1	0.333333	0	0	0	0	0.333333	0.333333	1	0	1	0	0	0.666667	0	1	0.666667	0	0	0	0	0.666667	0	1	0.25	0.75	0.5	1	1	0.75	0.25	0.25	1	0.75	1	0.75	0.25	1	0.75	1	1
126	1	0	0	1	0.333333	0	0.666667	0.666667	0.666667	0	0	0.333333	0.666667	1	1	0.666667	0	0	0.333333	1	0	1	0.333333	0.333333	0.666667	0	0	0	1	1	0	0.666667	0.25	1	1	1	1	0.25	0.25	0.25	0.25	0.5	0.25	0.5	1	0.75	0.25	0.5	0.25
127	0.333333	1	0.333333	1	0	0	0.333333	1	0	0.666667	1	0.333333	0	1	0	0.333333	1	0.333333	0	0.333333	0.666667	0	0.333333	1	1	0.666667	1	0	0.666667	1	1	0.333333	0.5	1	0.75	0.25	0.75	0.25	0.5	0.75	0.25	0.75	1	0.5	0.25	1	1	0.25	0.25
128	0.333333	0.666667	0.666667	1	0	0	0	0	0.333333	0	0	0.333333	0	0	0.333333	0	1	0.666667	0	0	0.666667	0.666667	0	1	0.666667	0	1	0	1	0.666667	0.333333	0.666667	0.25	0.25	1	0.25	1	1	0.75	0.25	0.25	0.25	0.25	0.75	0.25	1	1	0.25	1
129	1	0	0	0.666667	0.333333	0.333333	0	0	0	0	1	0.666667	1	0.666667	1	0	1	0.666667	1	0	0.333333	0	1	0.333333	0.333333	0.666667	0	0.666667	1	0.333333	1	0	1	0.5	1	0.5	0.75	0.75	1	1	0.5	0.5	1	1	0.25	0.5	0.75	1	0.25
130	0.333333	0	0	0	1	0	0.666667	1	0	0	0.666667	0	0.333333	0.333333	0	0	0	0	0.666667	0.666667	1	0	0.666667	0.333333	1	0.666667	0.333333	1	0.666667	0.666667	0	1	0.5	0.25	0.25	0.25	0.25	0.75	0.25	0.75	0.75	1	0.25	0.75	0.25	0.25	0.25	0.25	0.25
131	1	0	0.666667	0	0	0	0	0.333333	0.333333	0	0	0.333333	0.333333	0	0	1	0	1	1	1	0	1	0.666667	1	1	1	0	0.666667	1	0.666667	0	0.666667	0.75	0.75	1	0.25	1	1	0.5	0.25	0.25	0.25	1	1	0.25	0.5	0.75	0.75	0.25
132	1	1	0.333333	0	0	0.333333	0	0	0.333333	0.333333	0	0	0	0	0	1	0.666667	0	1	0	0.666667	0.333333	1	0.333333	0	1	0.333333	1	1	0.333333	0.666667	1	1	0.75	0.25	1	1	0.5	1	1	0.5	0.5	0.75	0.25	1	0.25	1	0.75	0.75
133	0	0.333333	0.333333	0	0	0	1	0.666667	0	0	0	0	0	0	0.666667	1	0	0	0.666667	0	0.333333	0	1	0.333333	1	0.333333	0.333333	0.333333	1	0.333333	0.333333	1	0.25	1	1	0.5	0.25	0.75	0.5	1	0.5	0.25	0.5	0.25	0.5	1	0.75	0.75	1
134	1	0.333333	1	0.333333	0.666667	0	1	0.666667	0	0	0.666667	1	1	1	0.666667	0	0.333333	1	1	0.666667	1	0	0.666667	1	0	0.666667	0.666667	1	0	0.333333	0.333333	0	0.25	0.5	0.75	0.25	1	1	0.75	1	0.25	0.5	0.5	0.25	0.25	1	0.5	0.5	1
135	1	0	0.333333	0	1	0.333333	0	0	0	0	0	0.333333	0.333333	1	0.333333	0.666667	1	0.666667	0.666667	0	0	0	0	1	1	0	0	1	1	0	0.333333	0.333333	0.25	0.5	0.75	0.75	0.5	0.75	1	1	1	0.25	0.25	0.5	0.5	0.25	0.5	0.75	0.75
136	0.333333	0.333333	0	0.666667	1	0	0.333333	1	0	0.666667	0	0	0.666667	1	0	0.666667	0.666667	0.666667	0	1	0.666667	0	0	0	1	0.666667	0.333333	0	0	0	1	0.333333	0.75	1	0.25	0.25	0.25	0.5	0.25	0.25	0.25	0.25	0.75	0.25	1	0.5	0.75	1	1
137	1	0	0	0	0	0	0.666667	0	1	1	0.333333	0.333333	1	1	1	0	0	0	0.333333	0.666667	0	0	0	0	0.666667	0.666667	0	0	1	0	0	0.666667	0.75	0.25	0.25	0.25	0.75	0.25	1	1	0.5	0.5	0.25	1	0.25	1	0.25	1	1
138	1	0	1	1	1	0.666667	0	0	0	0	0	1	0	1	1	0	1	1	0.333333	0.333333	0	0.666667	0.333333	0	0	0.666667	0.333333	0	0	0	0	0.666667	0.25	0.75	0.5	0.75	1	0.5	0.5	0.25	0.25	0.5	1	0.75	0.75	0.75	0.5	1	0.5
139	0.333333	1	0.333333	1	0	0.666667	0.333333	0.666667	0.333333	1	0	1	0.333333	1	0	0.666667	0.333333	0.666667	1	0	1	0.666667	0	0	0.666667	0.333333	1	0	1	0.666667	0.333333	0.666667	0.5	0.75	0.5	0.75	0.5	0.25	1	1	1	0.25	0.25	1	0.25	0.25	1	1	0.25
140	1	0	1	1	1	0	0.666667	0	0.333333	0.333333	0	0.333333	0	0	1	1	0	0.666667	1	0.666667	1	0	1	1	0.333333	0	1	1	0.333333	1	1	1	1	1	0.75	1	0.75	0.25	1	1	1	0.25	0.25	0.5	1	1	1	1	1
141	0	0.333333	1	1	0	0	0.666667	0	0	0.666667	0.333333	0.333333	0	0	0.666667	1	1	0.333333	0	0	0.666667	0.666667	1	1	0	0	0.333333	1	1	0.333333	0.333333	0	0.5	1	1	0.25	0.25	0.75	0.25	0.75	0.75	1	1	0.25	0.25	0.75	0.75	0.25	0.5
142	1	0	0.666667	0.666667	1	0.666667	1	0	0.666667	1	1	0	0.333333	0.333333	0	0.333333	1	1	0.333333	1	0.666667	0.666667	1	1	0.666667	0.666667	0.333333	0.666667	1	0	0	0	1	0.5	0.25	0.25	0.75	1	1	0.5	0.25	1	0.75	1	1	1	0.5	0.25	1
143	0	0.666667	0.666667	0.333333	1	0.666667	1	1	0.666667	0	1	0.666667	0	0.666667	1	0	0.666667	0.333333	1	1	0.666667	0.666667	1	0	0	1	0.666667	0.666667	1	0.333333	0.333333	1	1	1	1	1	0.75	0.5	1	1	0.75	0.25	0.25	1	0.75	1	1	0.75	0.5
144	1	1	0.333333	0.333333	0	0.333333	0.666667	1	0.666667	1	0.333333	1	0.333333	0	0.333333	1	0.666667	1	1	1	0.666667	1	1	0.666667	0	0	1	0.333333	1	0	1	0	1	0.5	1	0.25	0.5	1	0.75	0.25	0.25	1	1	1	1	1	1	0.5	1
145	1	0.333333	0	0.666667	0.333333	1	1	0.666667	0.333333	0.666667	0	0.666667	0	0	0	0	0	0	1	1	1	0	0	0	0.333333	0	0	1	0.333333	1	1	1	0.25	0.5	1	1	0.5	1	1	1	1	1	0.75	1	1	1	0.25	0.75	0.25
146	0	0	0.666667	1	0	0	1	0.666667	0.333333	1	1	1	0.666667	0	1	1	1	0	1	0	1	0.666667	0.666667	1	0.666667	0.333333	1	1	0.333333	0	0.333333	0.666667	1	1	0.25	1	0.5	0.75	0.75	0.5	0.75	1	0.25	0.75	1	1	0.5	1	0.75
147	0.666667	0.666667	0.666667	1	0	0.666667	0.333333	0	1	0.666667	0	0.333333	1	1	0	1	1	0.666667	1	0.666667	1	0	0	0	0.333333	0	0.333333	0	1	0	0.333333	0.333333	0.5	0.25	0.25	0.75	0.75	0.25	0.75	0.25	0.25	0.25	0.25	0.25	1	0.25	1	1	1
148	0.333333	0.666667	0.666667	1	0	0	0	0	0	0	0	1	0	1	0	1	1	1	1	0.666667	0.666667	0.666667	0	0	0	0	0	0.666667	1	0	1	1	0.5	0.25	0.75	0.25	0.75	0.75	0.25	0.75	0.75	0.75	1	0.5	1	1	1	0.5	0.25
149	0.666667	1	0	0	0	0	0.666667	0	1	0	0	0	0.666667	0	1	1	0	0.333333	1	0.333333	1	0	0	0.666667	0.333333	0.666667	1	0	0.333333	1	0.333333	1	1	0.25	1	0.5	1	1	0.75	1	1	0.75	1	0.5	1	0.25	0.5	1	0.5
150	0	0	0	0.333333	0.666667	0.666667	0	1	0	0	0	0	0	1	1	1	0.333333	1	0.333333	0.666667	1	1	1	0	0	1	0.333333	0.333333	0.333333	0	0	0	0.25	0.25	0.25	1	0.25	0.5	1	1	0.25	1	1	1	1	0.75	1	1	1
151	0.333333	0.333333	0.333333	0	0	0	0	0	1	1	1	0	0	0	0	1	1	1	1	0	0	0	0	1	1	0	0	0	0	0	0.666667	0.666667	0.25	0.25	1	0.25	0.25	0.25	1	0.25	0.25	0.5	0.25	0.25	0.25	0.25	0.75	0.25	1
152	1	0.333333	0.333333	0	0	0	1	1	0	0	0	0.666667	0	0	0	0	0	0.333333	1	1	0	0	0	0	1	0.666667	1	0.666667	1	0.333333	0	1	0.5	1	0.5	0.5	1	0.5	0.5	0.5	0.5	0.5	0.5	0.5	0.75	0.25	0.75	0.5	1
153	0	0.333333	0.666667	0.333333	0.333333	0	0.333333	0.666667	0.333333	0.333333	0.333333	0.666667	0.333333	0.333333	0.666667	1	0.666667	1	1	1	0.333333	0.333333	1	1	1	0.333333	1	0.333333	0.666667	0.666667	0.666667	0	1	1	1	0.75	0.25	0.75	0.5	0.25	0.5	0.5	0.25	0.25	0.25	0.25	0.25	0.25	0.75
154	1	0	0.333333	1	0.666667	0	0.333333	0.666667	0.333333	0	0.666667	0.333333	0	0.333333	0.666667	1	1	0.333333	0.333333	0.333333	0	0	0	1	1	0.666667	1	0	1	1	0.333333	1	1	1	1	0.5	0.5	0.75	1	0.5	0.75	0.25	0.25	1	0.5	0.75	0.25	0.75	0.25
155	1	1	0.333333	0	1	1	1	1	1	1	0.333333	1	0.666667	0.666667	0	0	0	0.666667	1	0.333333	0.666667	1	0.333333	0.333333	0.333333	0	0	1	0.666667	0	0.333333	1	0.5	0.25	0.75	0.75	0.25	1	0.5	0.25	0.25	0.5	0.75	0.25	0.75	1	0.25	0.5	0.25
156	0	0	0.333333	0	0.666667	0	0.666667	0	0.333333	0.333333	0	0	0.666667	0.666667	0	1	1	0	1	1	0.333333	0	0.666667	0	0.333333	0.666667	0	0	0.333333	0.666667	0.666667	1	0.5	0.25	0.75	0.25	0.75	0.25	0.25	0.25	0.5	0.25	0.75	0.25	0.25	1	0.5	1	1
157	1	0.333333	0.333333	0.666667	0	0.333333	0	0.333333	0	1	0	1	1	0.666667	0	1	0.333333	0.333333	1	0	0	0.333333	0.666667	0.666667	1	0	1	1	0.333333	0.333333	0	0.666667	0.25	0.25	1	0.5	1	1	0.5	0.25	0.5	0.5	0.75	0.25	1	1	0.25	0.25	0.25
158	0	0.333333	0.666667	0.333333	0	0.333333	0.333333	0	0.333333	1	1	0.333333	0	0.666667	0.666667	0	0.333333	0	0.666667	0.333333	0.333333	0.666667	1	0	1	1	0	0	0	0.666667	1	1	1	0.5	0.5	1	0.75	1	0.25	1	1	0.5	0.5	0.75	1	1	1	1	1
159	0	0	1	1	0	0	0	0	0.333333	0	0	1	1	0.666667	0	0.666667	0	0.333333	0	0.666667	0	0	1	0.666667	1	1	0	0.666667	0.666667	0	0.333333	1	0.5	0.25	0.25	0.5	0.75	0.25	0.75	0.5	0.25	0.5	0.25	0.5	1	0.75	0.25	1	1
160	1	1	0.666667	0	0.333333	0.666667	1	0.666667	0	0.666667	1	0.333333	0.666667	1	1	1	0.333333	0	0	0.666667	0.666667	0	0	1	1	0	0.333333	0.666667	1	0	0	0.666667	0.25	0.5	0.5	0.25	1	0.75	0.25	1	0.75	1	1	1	0.75	0.75	0.5	0.25	1
161	0.666667	0	0.333333	0.333333	1	0.333333	0.666667	0.666667	0	1	1	0	1	1	0.333333	0.666667	0.666667	1	1	1	1	0.666667	1	0.333333	0.333333	0.666667	0	0.333333	0.333333	0	0	1	1	1	0.25	0.5	0.25	0.75	0.25	1	0.25	0.5	0.25	0.5	0.25	0.75	0.25	0.75	0.25
162	0	0.666667	0	1	1	0	0	1	0	0.666667	1	0	0	0	0	0	1	0	0.666667	1	0.333333	0	0	1	0.666667	0	1	1	1	0	0	0	0.25	0.25	0.25	0.5	0.5	0.5	1	0.75	1	1	0.5	1	1	1	1	1	0.25
163	0.333333	0.333333	1	0.333333	0.666667	0	0	0	0.666667	0	0	0	0.666667	0	1	1	0	0	0	0	0	0	0.333333	0.333333	0	1	1	0.666667	0	0	1	0.666667	1	0.25	1	0.5	1	1	0.5	1	1	0.5	0.25	0.25	0.5	0.5	0.5	1	1
164	1	1	1	1	0	0	1	0.333333	0.333333	0	1	0	0.666667	0.666667	1	1	0	0.333333	0.333333	0	1	1	0	0	0	0	0.333333	0.666667	0	0	1	1	0.5	0.75	0.75	0.25	0.75	1	0.25	1	0.5	0.5	0.5	0.75	0.25	0.75	1	0.5	0.75
165	0	1	0.666667	0	1	0.333333	1	0.333333	0	0.333333	0.333333	0	1	1	1	1	0	0.333333	0	0	0.333333	0	0.666667	0	0.333333	0	0.666667	0	0.333333	0.666667	0	0	0.25	0.25	0.5	1	1	1	0.5	1	1	1	1	1	1	1	0.5	1	1
166	0.666667	0	0.333333	0.666667	1	0.333333	0.333333	1	0.666667	0	0.333333	1	0.666667	1	0.333333	0.666667	0.666667	0	1	1	1	1	1	0	0	0.333333	0.666667	1	1	1	1	1	1	0.75	0.25	0.25	0.25	0.25	0.25	0.5	0.25	0.25	1	0.5	0.25	1	1	0.5	1
167	1	1	1	1	1	0	0.333333	0.666667	1	0.333333	0.666667	1	0	1	1	0.333333	0.333333	0.333333	0.666667	0.666667	0.333333	1	0	0.666667	0.666667	0.333333	0.666667	1	0	1	0.666667	1	0.5	0.25	0.25	0.5	0.25	0.25	0.5	0.25	0.5	0.5	0.25	1	0.5	0.75	0.75	0.5	0.75
168	1	0	0.666667	0	0	0.333333	0	0.666667	0.666667	0	0	0.333333	0.666667	0	0	0	0.333333	1	1	1	0.666667	0.333333	0	0.333333	0	1	0	1	0	1	1	0	0.5	0.75	0.25	0.75	0.25	0.5	0.75	0.75	0.25	0.75	1	0.5	0.5	0.25	1	0.25	1
169	1	1	1	0	1	0	0	0.666667	1	0	1	0.333333	1	1	1	0	1	0.333333	0.333333	1	0	0.666667	0.666667	0.333333	0	0	0.666667	1	0	0.666667	0.666667	0.333333	0.5	0.25	0.25	0.25	0.25	0.75	0.75	0.75	0.25	0.25	0.75	0.75	0.25	0.5	0.25	0.25	0.75
170	0.333333	1	0.666667	1	0.333333	0.333333	0	0.333333	0	0.333333	1	0	1	0.333333	0.666667	1	0.333333	0	0.333333	0.666667	1	1	0.333333	0	1	1	0.333333	0.666667	0.666667	0.666667	0	0	0.25	0.25	0.25	0.25	1	0.75	0.5	1	1	0.25	0.5	0.25	0.25	0.25	0.75	0.25	0.5
171	0.333333	0.333333	1	1	1	0	1	0	0.333333	0	1	1	1	0.666667	1	0	1	0	0.333333	0	0.333333	0.333333	0.333333	0	0.333333	1	0.666667	0	1	0	0	0.333333	0.75	0.25	0.75	0.5	0.25	0.25	0.25	0.25	0.25	0.75	0.5	0.5	0.75	0.75	0.25	0.5	0.25
172	0.666667	0	0	0.666667	0	0.333333	0.333333	0	0	0.333333	0.333333	0.333333	0	0	0	0	1	1	1	1	1	1	0.666667	0.666667	0	1	0	1	1	1	1	0.333333	1	0.25	0.75	0.75	1	1	0.5	0.75	1	1	1	0.5	1	0.75	0.75	0.75	0.5
173	0.666667	1	1	0.333333	0.666667	0	1	1	0	0	0	0	0.333333	0.333333	0.666667	1	1	0.666667	0.666667	1	0.333333	0	0	0	1	0	0.666667	1	1	0.666667	0.666667	1	1	1	0.25	0.75	1	0.5	0.5	0.25	0.25	0.5	0.25	0.5	1	1	0.75	0.5	1
174	0	0	0	1	0	0	0.666667	0.333333	0.666667	0.666667	1	0.333333	0.666667	0	0.666667	0	0	0	1	1	1	1	0.666667	0.333333	0.333333	0	0.666667	0	0	0	1	1	0.25	0.25	0.25	0.5	0.75	0.25	0.5	0.5	0.5	0.5	0.75	0.25	0.75	1	0.25	0.25	1
175	1	0	0.333333	0	1	1	0.666667	0	1	1	0	0	0	1	0.333333	0	0	0	1	0	1	1	0	0	0	0.666667	0	0	0.333333	1	1	1	0.25	1	0.5	0.25	1	0.25	0.5	0.25	0.75	0.25	0.5	0.25	1	0.5	0.5	0.75	0.25
176	0	0	0.666667	0.666667	0	0	0.666667	1	0.333333	0	1	0.333333	0	0.666667	1	0.666667	0.333333	0.666667	0.666667	1	0.333333	0	1	1	1	0.333333	0.666667	1	0.666667	0	1	0	0.5	0.25	1	1	0.5	0.5	0.5	1	0.5	0.75	1	0.5	0.75	1	1	0.5	0.25
177	1	1	0.666667	1	1	1	0.333333	0.666667	1	0.666667	1	0.666667	0.333333	1	0.333333	0.333333	0.333333	1	0.666667	1	0.333333	0	0	1	1	0.666667	0	0	0.333333	0	0.666667	0	0.5	0.25	0.25	1	1	1	1	1	0.75	0.75	0.25	0.25	0.25	0.75	0.25	0.5	1
178	0	0.333333	0.333333	0	0.666667	0.666667	0	0.666667	0.333333	0	0.333333	0.333333	0	0.333333	0.666667	1	0	0	1	0.333333	0	0.333333	0.333333	0	0	0.333333	0	1	0	0.333333	0.666667	1	0.25	0.5	0.25	0.75	0.25	1	0.75	1	0.25	0.25	1	1	0.25	0.25	0.25	0.5	1
179	0.333333	0.666667	0	0.666667	1	1	0.666667	0	1	0.666667	0	1	0.666667	0.333333	1	0.666667	1	1	0.666667	0	0.333333	0.666667	0.333333	0.333333	0.666667	0	1	1	0.333333	1	1	1	0.75	0.75	0.25	1	0.75	0.75	1	0.75	0.25	0.5	0.25	0.25	0.5	1	0.75	0.25	0.75
180	1	1	0	0.666667	1	0	0	1	0.333333	1	0	0.333333	0	0	1	1	0	0	0	0.333333	0.666667	0.666667	1	1	0.333333	0.666667	0	0.333333	1	0	0.666667	0	0.25	1	0.75	1	0.75	0.75	0.25	1	1	0.5	1	0.25	0.5	1	1	0.75	1
181	0.666667	0	0	0.666667	0	1	0.666667	0	0	0.666667	0.666667	0.666667	0	1	1	1	0	0.666667	0.333333	1	0.333333	1	1	1	0.333333	0	0	1	1	0.333333	0.666667	0	0.75	0.75	1	1	0.75	0.25	0.25	1	0.25	1	0.25	1	0.25	0.25	1	0.75	1
182	1	0	0	0.666667	0.333333	0	0	1	1	1	0.666667	1	0.666667	1	0.333333	0.666667	0	0	1	0	0.666667	1	0.333333	0.333333	0.666667	0.666667	0	0	1	0.666667	0.666667	0	1	0.75	0.5	0.75	0.75	0.25	1	0.25	0.25	0.25	1	0.25	0.25	0.75	1	0.25	1
183	0.666667	0	0.333333	1	0.666667	1	1	1	1	0.666667	0	0.666667	0.333333	0	0.666667	0.333333	1	1	0.666667	0.333333	1	1	1	1	1	0	0.333333	1	1	1	1	0	1	0.75	1	0.25	1	0.75	0.75	0.25	1	0.5	0.25	1	1	0.75	0.25	0.75	1
184	0.333333	0	0	0	0	1	1	0.333333	0.333333	0.666667	0	0	0.666667	1	1	1	0	0.333333	0	1	0.666667	0.666667	0	1	1	0.333333	1	1	0.666667	0	1	0.333333	0.5	1	0.5	0.75	0.5	0.5	0.25	1	1	0.25	0.75	0.25	0.5	0.5	0.25	1	0.75
185	1	0.333333	0.666667	0.666667	1	0	0.666667	1	0	0	1	0	1	0	0.333333	1	1	1	1	0.333333	1	1	0	0	1	0	0.666667	1	0.333333	1	1	1	1	1	0.75	0.25	1	0.5	0.5	0.75	1	0.25	0.25	1	0.75	0.5	0.75	1	0.25
186	0	1	1	0	0.333333	0	0.333333	0.666667	1	0	0	0.666667	0	1	1	0	0.333333	0.666667	0	0.666667	0	0	1	0.333333	0.666667	0	0.666667	0	1	1	0	1	0.75	1	1	1	0.75	0.75	0.25	1	0.5	0.25	0.25	0.25	0.25	0.75	0.25	0.25	0.75
187	1	0.333333	1	1	1	0.666667	0	0	0	0	0	1	0.666667	0	0	0.666667	1	1	1	0	0	0.333333	0.333333	1	1	0	0	0	0	1	0.333333	0	0.25	0.25	1	1	0.25	1	1	1	1	1	0.5	0.25	0.5	1	1	1	1
188	0.333333	1	0.666667	0	0.333333	1	0.333333	0.666667	0.666667	0	0.333333	0.666667	0	0.666667	1	0	1	1	0.666667	0.333333	0.666667	1	1	0	0.333333	0.666667	1	0.666667	1	0.666667	0.333333	0.666667	0.75	0.25	0.25	0.75	0.75	0.25	0.25	1	0.75	1	0.5	0.5	1	1	1	0.25	0.5
189	0.666667	0.333333	1	0.333333	0.333333	1	1	0	0.666667	0.666667	0	0	0.666667	0.666667	0	0.666667	0.666667	0	0	1	0.333333	0	0.666667	0.666667	0.333333	0	0.666667	0	0.333333	0.666667	0	1	0.5	0.25	0.25	0.5	0.75	1	0.25	0.5	0.5	0.5	1	0.75	1	1	1	0.5	0.5
190	0	1	0.666667	0.666667	1	1	0.333333	0	0	0.666667	0.666667	0	0.333333	0	0	0	0	0	0.333333	1	0.333333	0	0	1	0.333333	0	1	1	1	1	0.666667	0	0.75	1	1	1	1	0.25	1	0.25	0.5	1	0.5	0.5	0.75	0.25	0.75	0.75	0.25
191	0.333333	0.666667	1	1	0	0.666667	0	0	0	0.333333	0.666667	0	1	1	0	0.333333	0.666667	0	0.333333	0.666667	0	1	1	0	0.333333	0.333333	0.666667	0.333333	0	1	0.333333	0	0.75	0.25	0.25	0.25	0.25	1	0.5	0.25	1	0.75	0.75	1	1	0.75	0.75	0.25	0.5
192	0	1	0.666667	1	1	0	0	0.666667	1	0.333333	0	0	0	0	0.666667	0	1	0.333333	0	0	0.333333	0	0	1	0.333333	0.666667	1	0.666667	1	0.666667	0.666667	0	1	0.5	0.25	0.25	1	0.25	0.75	0.25	1	1	0.25	0.25	0.25	0.5	0.25	0.75	0.25
193	0.666667	0	0	0	0.666667	0	0	0	0.666667	0	1	1	0.666667	1	1	1	1	0	0.666667	0	0	0.333333	0	1	0.333333	0	1	0	0.666667	1	1	1	1	0.75	0.5	1	0.5	0.25	0.25	0.25	0.25	0.5	0.75	0.25	1	0.75	1	1	0.5
194	0.333333	0	0.666667	0.333333	0	0.666667	0.666667	1	0	0.666667	0	1	0.666667	0	0.666667	0.666667	0.333333	0	0.333333	0.333333	0.666667	0.333333	1	0	0	1	0	0.333333	0	1	0.333333	0.666667	0.75	1	0.25	0.75	0.25	0.5	0.75	0.25	0.25	0.25	0.5	0.25	1	0.5	0.5	0.25	0.5
195	1	0	0.666667	0	0	0.333333	0	0.666667	1	0	0.666667	0	0.333333	0.666667	0	0.333333	0	1	0.333333	0.666667	1	0.333333	0.333333	0	0	1	0.666667	0	0.666667	1	0.333333	1	0.25	0.25	0.25	0.25	0.25	0.75	0.25	1	0.5	0.5	0.5	0.25	0.25	0.5	0.75	0.25	1
196	0.666667	1	0	1	0	1	1	0	0.666667	0.666667	0	0.666667	0	1	1	0.666667	0	0	0	1	0.333333	0.333333	0.666667	0.333333	1	0	1	1	0	0.666667	0.333333	0.333333	0.5	0.25	0.25	0.5	1	1	0.5	1	1	0.5	0.5	0.25	0.5	0.75	0.25	1	1
197	0	0	0	0.333333	1	0.666667	0	0	0	0.333333	0	0.666667	1	0	0.666667	0	1	0	0.666667	0	1	0.333333	1	0	0.333333	1	0	0.666667	0	0	0	0.333333	0.75	0.25	0.75	0.25	0.5	0.75	0.25	0.5	0.25	0.5	0.75	0.75	0.25	1	0.25	0.75	0.75
198	1	1	1	0	0	0	1	1	1	1	0.666667	1	0.333333	0	1	1	0.666667	0	0	0.666667	0	0	1	0	0.333333	0	0	1	1	1	0.333333	0.666667	0.75	1	1	0.25	0.75	0.25	0.5	0.5	0.25	0.25	0.25	1	0.75	0.75	0.25	0.5	0.75
199	0	0.666667	0.333333	0.666667	1	0	0	0.333333	0	1	0	0.666667	0	1	1	0.666667	0	0.666667	0	0	0.666667	0	0.666667	1	0.666667	1	1	0	0	0.666667	0	0	0.5	0.25	1	0.75	0.25	0.25	1	0.25	0.75	0.25	0.25	1	0.75	0.5	0.25	0.25	0.75
200	0	1	0	0.666667	0.333333	0.666667	0.333333	0	1	0.333333	0	0.666667	1	0	0.666667	1	1	0	0.333333	0	0	0	0.666667	0	0	0	0	0	0.333333	0	0.333333	0.666667	1	1	1	0.75	0.25	0.75	1	1	0.5	0.5	1	1	1	1	0.25	0.25	0.75
201	0	0.666667	0.333333	0.333333	0.333333	0	0	0.333333	1	0.333333	0	0.666667	0.666667	1	1	0.666667	0.666667	0.666667	0	1	0.333333	0.333333	0	0	0.333333	0	0	0	0.333333	0	0.333333	0	0.5	1	0.75	0.75	1	0.25	0.75	0.5	0.5	0.75	1	0.5	0.75	0.75	1	1	0.75
202	1	0.333333	0.333333	1	0.666667	0	1	0	0.333333	0.666667	1	1	0	0	0	0	0	0	0.666667	0	1	1	0	0	0.666667	0	0.666667	1	0.333333	1	0	0.666667	0.25	0.25	0.25	1	0.75	0.25	0.25	1	0.5	0.75	0.25	1	0.75	1	0.75	0.25	0.25
203	0	1	1	0	0.666667	0	1	1	0.666667	0	0	0.666667	0	0.666667	0	0.333333	0.333333	0	1	0	1	0.666667	0.666667	0.666667	0.666667	0.666667	1	1	0.333333	1	1	0.333333	0.25	0.5	0.25	0.5	0.75	0.5	0.5	0.5	0.5	0.5	0.75	0.75	1	0.75	1	0.25	0.25
204	0.333333	1	1	0.666667	0	0	0.666667	1	0	0	0.666667	1	0.333333	0.666667	0.666667	0.333333	0.666667	0	1	0.333333	1	0.333333	0.666667	0	1	1	0.666667	0.333333	0.666667	0	0.666667	0.333333	0.75	0.75	0.25	1	1	0.5	0.75	0.25	0.25	0.75	0.75	0.25	0.25	0.75	0.5	0.5	0.75
205	0.333333	0.666667	0.333333	1	0.666667	0.333333	1	1	0.333333	0	0	0.666667	0	0	0	0	0.333333	0	1	1	1	0	0.666667	0	1	0.666667	1	0	0.333333	1	0.666667	0.666667	0.75	0.25	0.75	0.25	0.25	0.25	0.25	0.5	1	0.5	0.5	0.5	1	0.25	0.25	0.75	0.25
206	1	1	1	1	1	1	1	0	0	0	0	0	1	0	0	1	0.666667	0.333333	0	0	0	0	1	0.333333	0	0	0	1	0	0	1	0	0.25	0.25	0.5	0.75	1	0.5	1	1	1	1	0.75	0.25	0.25	0.25	0.25	1	1
207	1	1	1	1	1	0.666667	0	0	0.666667	1	0.666667	0	0.333333	0.666667	0	0	0.666667	0	1	0	0.666667	0	0	0.666667	0	0	0	0	1	0.333333	0	0	1	1	0.25	1	0.25	0.5	1	0.25	0.25	0.5	1	0.25	0.25	1	1	0.25	0.75
208	0.666667	1	1	1	1	1	1	0.666667	0	1	0.666667	1	1	0.666667	1	0.666667	0.333333	0.666667	1	0	0.333333	0	0	0.666667	1	0.333333	0.333333	0	0.333333	0	1	0.666667	0.5	1	0.5	0.25	0.75	0.75	0.25	0.75	1	1	0.5	0.75	1	1	0.25	0.25	0.75
209	1	0.666667	0.666667	1	1	0.666667	0	0	1	0.333333	0	0	0	1	0.666667	0.666667	1	1	0.666667	1	0.333333	0.666667	0	0.333333	1	0.666667	1	0.333333	1	0.666667	0.666667	1	0.75	0.5	1	0.25	0.5	0.5	0.75	1	1	1	1	0.5	0.75	0.25	0.75	0.75	0.75
210	0.666667	0	0	0.333333	0.333333	0.666667	0.333333	0	0	1	0	0	0	0	1	0.333333	1	0.666667	1	0.333333	1	1	0.333333	1	0	1	0	1	1	1	1	1	0.5	0.75	0.25	0.25	0.25	0.25	1	0.25	1	1	0.25	0.5	0.75	0.75	0.5	0.75	0.75
211	0	0	0	1	0.333333	0.333333	1	0	0	1	1	1	0.666667	0.333333	0.666667	0.666667	0.666667	0.333333	0.666667	0	1	0.666667	0.333333	1	0.666667	0.666667	1	0	1	0.333333	1	0	0.5	0.5	0.5	0.75	1	0.25	0.25	0.25	0.25	0.25	0.5	0.25	0.75	0.25	1	1	0.75
212	0	0	1	0.666667	0	0.333333	1	1	1	1	0.333333	0.666667	1	0.666667	0.666667	0	0.333333	0.666667	0.333333	0.333333	0.666667	0	0	0.666667	0	0.333333	0.333333	0	0	0.333333	0.666667	1	0.75	0.25	0.25	0.25	0.25	0.75	0.75	0.75	0.75	0.25	0.75	0.25	0.5	0.5	1	1	0.25
213	0	0.333333	0	0	0	0	0.666667	0	1	0.333333	0	0	0.666667	1	0.333333	1	1	0.666667	0	0	1	1	0	0	0.333333	0.333333	0.666667	0.333333	1	0.666667	1	0.666667	0.75	1	0.5	1	0.25	0.5	0.5	0.25	0.75	0.75	0.25	0.5	0.25	0.25	0.25	0.25	1
214	0.666667	0	1	1	0.333333	0.666667	0.333333	0	0.333333	0	0.333333	0.666667	0.666667	0	0.333333	1	0.333333	0	1	0.666667	1	0.333333	0.333333	0	0.333333	1	0.666667	0.666667	0	0.666667	0.333333	0.333333	0.75	0.75	0.5	0.5	1	1	1	1	1	0.75	1	0.75	0.75	1	0.75	0.5	0.75
215	0.666667	0	0.666667	0.666667	1	0.666667	0	0	0.666667	0.333333	0.333333	0.666667	1	0	0	1	0	0	0.333333	0.666667	0.666667	1	0	0.333333	0	0	0	0.666667	0	0	0	0	0.75	0.25	1	0.5	0.25	0.5	0.75	0.25	0.5	0.25	0.25	1	1	0.25	0.25	1	0.25
216	0	0	0	0.666667	0.666667	1	0	0.666667	0.666667	0	0.333333	0.666667	0.333333	1	0	0.333333	0	0.333333	0.333333	1	0.333333	1	1	0.666667	0	0	1	0.666667	1	0.333333	0.666667	0	0.5	0.25	1	1	0.75	0.75	0.75	1	0.25	0.5	1	0.75	0.75	1	0.25	0.5	0.5
217	1	0.333333	0.666667	0	0	0.666667	0	1	1	1	0.333333	0.666667	0	0	0	0.666667	0.333333	0.333333	1	1	0.666667	0	0	0.666667	1	0	0	0	1	0.666667	1	0.333333	0.25	0.75	1	0.5	0.75	0.25	0.75	0.25	0.25	1	0.5	0.75	1	0.5	0.5	0.75	0.25
218	0	0.333333	1	0.666667	0.666667	0.333333	0	0	0.666667	1	1	1	0	0.333333	0.666667	1	0.333333	1	1	0.666667	1	1	0.666667	0.666667	1	0	0	0.666667	0.666667	0.333333	0	0.333333	1	0.5	1	1	1	1	1	0.75	0.5	0.5	1	0.5	0.75	1	0.5	0.75	0.5
219	0	0.666667	0.666667	0.666667	0	0.666667	1	1	0.666667	0	0.333333	0.666667	0.666667	0	0.666667	1	0.333333	0.666667	0	0	0	1	0.666667	1	0	1	1	0	0	0.666667	0	0	0.75	0.25	0.5	0.75	0.25	0.75	1	1	0.75	1	0.5	1	0.75	1	0.75	0.75	1
220	0.333333	1	0	0.333333	0.666667	0.333333	1	0.333333	0.666667	1	0.333333	0	0.666667	0	1	1	0	0	0	1	0.666667	0	0	1	0	1	1	0.666667	0.666667	0.666667	0	0.666667	0.75	0.25	0.25	0.75	0.25	0.5	1	0.5	0.25	0.75	0.25	0.5	0.25	1	1	1	1
221	0	0.333333	0	0.333333	1	0.666667	0.666667	0.666667	0	0	1	0.666667	1	0.333333	0.666667	1	0.666667	1	0	1	1	0	0	1	0.333333	0.666667	0.666667	0.333333	0	0	0.666667	0.666667	1	1	1	0.75	0.75	0.25	0.25	0.25	0.25	0.25	1	0.5	0.75	0.75	0.75	1	0.5
222	1	0	0	1	1	1	0.333333	0.333333	1	0.666667	0.666667	0	0	0.333333	0.333333	1	0.333333	1	0.333333	0.666667	1	1	1	1	0.333333	1	1	1	0	0.333333	0.333333	1	0.5	0.75	0.5	1	0.75	0.5	0.75	0.75	0.75	1	0.25	0.5	0.25	0.25	0.25	0.25	0.75
223	0.666667	0	1	0.333333	0	0.666667	1	1	0.666667	0	1	1	0	1	1	0	1	1	0	0.666667	1	0.333333	0	1	1	1	1	1	0.666667	1	0.333333	0.333333	1	1	0.25	0.25	0.25	1	0.75	0.25	1	0.5	1	0.5	0.25	1	0.5	0.25	0.25
224	1	0.666667	0.333333	0.333333	0.666667	0.666667	1	0	0.333333	0.333333	0.666667	1	1	1	1	0	0	0	0	0	0.666667	0.666667	0.333333	0.333333	1	1	1	0.666667	0.666667	0.666667	0	0.333333	0.5	0.25	0.75	0.75	0.25	1	1	0.75	0.25	0.25	0.75	0.25	1	0.75	1	0.75	0.25
225	0.333333	0.333333	1	1	0	0	1	0.333333	0.666667	0	1	1	0.333333	0	1	0.333333	0.666667	1	1	0.333333	1	1	1	1	0	0	0.333333	0.333333	0	0	0	0	0.25	0.5	0.25	0.25	0.25	0.75	0.25	1	1	0.75	0.25	1	1	1	0.75	0.5	1
226	0.666667	0	1	1	1	1	1	1	1	1	0	0	0	0	1	0.333333	0.333333	1	0.666667	1	1	1	0.333333	0.666667	0.666667	0.333333	0	1	0.666667	1	0	1	0.25	0.25	0.5	0.25	1	0.5	1	1	0.25	0.5	1	0.75	0.5	0.25	1	0.75	1
227	0.333333	0.333333	1	1	0.666667	0.666667	0	0.333333	0.666667	0	0	1	0	0.333333	0.333333	0.666667	0	0.333333	0	1	1	1	0.666667	0.666667	0.666667	0	0	1	0.333333	0.333333	0	1	0.75	1	0.25	0.25	0.25	0.25	0.75	0.25	0.5	0.75	0.25	0.5	0.75	0.25	0.5	0.5	0.5
228	0	0.333333	0.666667	0	0.333333	1	0.666667	0	1	0	0.666667	0.666667	1	1	1	0.666667	0	0.333333	0.333333	0.333333	1	1	0.333333	1	0	1	1	1	1	1	1	0	0.25	0.25	0.25	0.25	1	0.75	0.75	0.75	0.25	0.5	1	0.25	0.25	1	0.75	1	1
229	0.333333	0.333333	0.333333	0.666667	0	0	0	0	0.666667	0	1	0	0.666667	0.666667	0.666667	0	1	1	0	1	0.333333	0.666667	0	0.333333	0.666667	0	0.333333	0.666667	0	1	0	0.333333	0.75	1	1	0.75	1	1	1	0.25	0.25	0.25	0.75	1	0.5	0.75	0.25	0.5	0.75
230	1	0	0	1	1	1	1	0.666667	0.666667	1	0.333333	0	0.333333	1	0.666667	0	0	1	0.333333	0.666667	1	0.666667	0	0	1	0.666667	0.666667	1	1	0.333333	0	0.333333	0.75	0.75	1	1	1	0.5	0.75	0.75	0.25	1	0.25	1	1	0.25	0.75	0.75	0.75
231	0.666667	0	0.333333	0.666667	0	0.666667	0	1	1	0.333333	0.333333	1	0.333333	0	0	0	0.333333	1	0.333333	1	1	0.333333	0	1	0.333333	1	0.666667	1	1	0.666667	0.333333	0	0.5	0.75	0.5	0.25	0.25	1	0.5	0.25	0.25	0.75	0.25	0.75	0.75	0.25	0.25	0.25	0.25
232	0	0	1	0.333333	1	0.666667	0	1	0.666667	1	0.333333	0	1	0.333333	0.666667	0	1	1	0	0	1	0.333333	0.333333	0.666667	0	0	0	0.333333	1	1	1	0.666667	1	1	0.25	0.25	1	0.5	0.75	0.25	0.5	0.25	0.5	0.25	0.25	1	0.5	0.75	0.25
233	0.666667	1	0.666667	0	0.333333	0	0.333333	0.666667	0.666667	0	0	0	0.666667	0	0.333333	0	1	0.666667	0	1	0.333333	0	0.333333	0.666667	0.333333	0.333333	0.666667	0	1	0	0.666667	0.666667	0.25	0.75	0.5	0.25	1	0.5	0.75	0.25	0.75	0.75	0.25	1	0.75	1	1	1	0.25
234	0	0.666667	0.333333	0	1	0.666667	0	0.666667	0.666667	0.666667	0.666667	0.333333	0.666667	0	0	1	0.333333	1	1	0.666667	1	1	0	0	0.666667	0.333333	1	0.333333	0.666667	0.666667	0	0.666667	1	0.25	0.5	0.75	0.25	1	0.75	0.25	0.5	0.25	0.75	1	1	0.75	0.25	0.75	0.75
235	0.333333	0.333333	0.666667	0.333333	0.333333	0.666667	0	0	1	0.333333	1	1	0.333333	1	1	0.333333	1	0	1	0	1	1	1	1	0	0.666667	0.666667	1	0	0.333333	0	0.333333	0.25	0.25	1	0.75	0.75	0.5	1	0.5	0.75	1	0.25	1	1	1	1	1	0.25
236	0	0.666667	1	0.333333	0.333333	0.666667	0	0.333333	1	0.333333	0	0.666667	0.333333	0.333333	0.666667	1	1	0.333333	1	0.666667	1	0.666667	0	1	1	0.666667	1	0	0.333333	0	0.666667	1	0.75	0.5	1	0.75	0.75	0.25	0.75	1	0.25	0.5	1	0.75	0.75	0.25	0.25	1	0.75
237	0.333333	0	0	0.666667	1	0.666667	0	0.333333	0.666667	1	1	0.333333	0	0.666667	0.666667	0	0	0.666667	0	0.333333	0	0.333333	0.666667	0.333333	0	0	1	1	0.666667	1	1	1	0.75	1	1	1	0.25	1	0.75	0.75	0.75	0.25	0.75	0.25	1	0.5	1	1	0.5
238	0	1	0.666667	0.333333	1	0.666667	0.666667	0	0.333333	0.666667	1	1	0.333333	0.666667	1	0.333333	1	0	0.666667	0	0.333333	0.333333	0.666667	0.666667	1	1	1	0.666667	1	0.666667	1	0	1	0.5	0.75	0.75	1	1	0.5	0.25	0.5	0.25	0.75	1	1	0.25	0.25	1	0.75
239	1	1	0.333333	0	0.666667	0.333333	0	0	0	0.333333	0	1	1	0.333333	0.666667	1	0.333333	0	1	1	1	1	0.333333	0	0.333333	1	1	0	1	0	0.666667	0.666667	1	0.5	1	1	1	1	1	1	0.75	0.75	1	0.5	1	1	0.5	0.5	0.25
240	0.333333	1	0.666667	0.666667	0	0.666667	0.333333	0	1	0.333333	1	0.666667	0	0.333333	0.666667	0	1	0.333333	1	0.333333	0.666667	0	0.333333	0.333333	0.666667	0	0	0.666667	1	0.333333	0	0	0.25	0.75	0.25	0.75	0.25	0.75	0.75	1	1	0.75	0.25	1	0.75	0.25	0.25	0.75	1
241	0	0.333333	0.666667	0	0	0.333333	0	0.666667	1	0.666667	0	0.333333	0.666667	1	0.333333	0	0.333333	0.666667	0.666667	1	0.666667	0.666667	1	0.666667	1	0	0	0	0	0.666667	0.333333	0.666667	1	0.25	0.25	0.75	1	0.25	0.75	0.75	0.5	0.5	0.75	1	0.5	1	0.25	0.75	0.25
242	0	0	0.666667	0.666667	0	0.333333	0.666667	1	0.666667	0.666667	0	1	0.333333	0.333333	1	0.333333	0.333333	0.666667	0.333333	1	1	0.333333	1	0	0.333333	0	0.666667	0.333333	1	1	0.666667	0.666667	1	0.25	0.25	1	1	1	1	1	0.75	0.75	0.75	0.25	0.25	0.25	0.5	0.25	0.25
243	0	0	0	0.666667	0	0.333333	0	1	1	0.333333	1	1	1	1	0.666667	0.666667	1	1	0.333333	0.666667	0.666667	0.333333	0.333333	1	0.666667	0	1	1	0.333333	1	1	0.666667	0.75	0.25	0.5	0.75	1	0.75	0.5	0.75	0.25	0.25	0.5	0.25	0.5	0.75	0.5	1	1
244	0	0	0.333333	0.666667	1	0.666667	0	0.333333	0.666667	0	0	0.666667	0.666667	1	1	1	1	1	0.333333	1	1	0.333333	1	0	0	1	1	0.333333	0.333333	0.666667	0	0.333333	0.75	1	0.5	0.75	1	0.75	1	0.25	0.25	1	1	1	1	1	1	0.75	1
245	0.333333	0.333333	0	0.333333	0	0	0	0	1	0.666667	1	0.333333	0.666667	1	0.666667	1	0.333333	0.666667	0	0.333333	0	0	0	1	0	0.333333	0.666667	0	0.333333	1	0.333333	0.666667	1	0.25	0.5	0.5	1	0.5	0.5	1	0.5	0.5	0.25	0.5	0.75	0.25	1	0.75	1
246	0.666667	0.666667	0	1	0	0	0.333333	0.666667	0.333333	1	1	1	0	0	1	0	0.333333	0.666667	0	0.333333	1	0	0.333333	0.666667	0.666667	0	0.333333	0	0.333333	0	0.333333	0.666667	1	0.75	1	0.5	0.5	0.25	1	0.5	0.25	0.25	1	1	0.75	0.75	0.75	0.75	1
247	0	0	0.666667	0	0	0.666667	0	1	0.333333	1	1	0.666667	0.333333	0	0	0.666667	0	0.666667	0.666667	1	0.333333	0	1	0.666667	0.333333	1	0	0.333333	0.666667	1	0	1	0.5	0.75	0.75	1	0.5	0.25	0.25	0.75	1	0.5	0.75	1	0.5	0.75	1	0.75	1
248	0	0.333333	0.666667	0.333333	0	0.333333	0.666667	1	0.333333	1	0.666667	0.666667	1	1	0.333333	0	0.333333	0.666667	1	0.666667	0.666667	0	0.666667	1	0.333333	1	1	1	0.333333	0.666667	1	0.333333	0.5	1	1	0.5	0.5	0.75	1	0.75	0.5	0.75	0.75	0.25	1	1	0.75	0.5	0.5
249	1	0	0	0	0	0	1	0.666667	0.666667	0.333333	0.666667	0.666667	0	1	0.666667	1	0.333333	1	0.333333	0.666667	1	0	0.333333	0.666667	1	0.666667	0.666667	0	1	0.666667	1	0.666667	0.75	0.25	0.25	0.75	0.25	0.25	0.5	1	0.75	0.5	0.25	1	1	0.5	1	0.25	0.25
250	1	0.333333	0	0	0	0.666667	1	1	0.666667	1	0.666667	0.666667	0	1	1	0.333333	0.666667	1	1	0.666667	0.666667	1	0.666667	1	1	0.333333	1	1	0.333333	1	0.333333	1	1	0.25	0.25	1	0.5	1	0.25	0.5	1	0.75	0.25	1	0.75	0.25	0.25	0.25	0.5
251	0.333333	0.333333	0.666667	0.666667	1	0.333333	1	0.333333	1	0	1	0	0.333333	1	0.666667	0	0	1	1	0	0	0	1	1	0.333333	0.666667	1	1	0.333333	0.666667	1	0.333333	0.75	0.75	1	0.75	0.25	0.25	0.5	0.75	1	0.5	0.75	0.5	1	0.5	1	1	0.25
252	0	0.333333	1	0.333333	1	1	1	1	1	0.333333	0.333333	0.333333	1	0.333333	0.666667	0.666667	1	0.666667	1	0.333333	0.666667	0.666667	1	1	0.333333	0	0.666667	0.666667	0	1	0	1	1	0.25	1	1	0.25	0.25	0.25	0.25	1	1	0.75	1	0.75	0.25	0.5	1	0.5
253	0	0.666667	0.666667	0.333333	0.666667	1	0.333333	0.333333	0.333333	1	0.333333	1	0.666667	1	1	0	0.333333	0.666667	0	0	1	0.666667	1	0.666667	0.666667	1	0.666667	0	0.333333	0.666667	0	0.333333	0.75	0.25	0.5	0.75	0.25	1	0.75	0.5	1	0.75	0.25	0.75	0.75	0.25	0.75	0.5	0.25
254	0.333333	0.333333	0.666667	0	1	0	0.333333	1	1	1	1	1	1	0	0.666667	0.666667	0	0	1	0	0	0.666667	1	0.666667	0	0.333333	0	1	1	0.666667	0	0.333333	0.75	0.75	0.75	0.75	0.25	1	0.75	0.25	0.25	0.25	1	0.5	0.75	0.75	0.5	1	0.5
255	1	0.333333	0	0.333333	0.666667	0.333333	0.333333	0	1	1	0.333333	0	0.333333	0.333333	0	0.333333	0	1	0.666667	0	0.666667	1	1	0.666667	0	0.333333	0.666667	0.666667	0.666667	0.333333	0.666667	1	0.75	0.25	0.5	0.75	0.75	0.5	0.75	0.75	0.75	0.75	0.75	0.25	1	0.25	0.75	0.75	0.25
256	0	0.666667	0.333333	0	0.333333	0.666667	0	0.666667	0.666667	0	0.666667	1	0.333333	0.666667	0.333333	1	0.333333	0	0.666667	0.666667	0	1	1	0.333333	0.333333	1	0	0	0	0.666667	0	0.666667	0.75	0.25	0.75	0.75	1	0.25	0.75	1	1	1	0.75	0.75	1	1	0.25	0.5	0.5
257	0	0.666667	0.666667	0	0	1	0	0.666667	0.666667	0	0	0.666667	1	0.666667	0.666667	0.666667	1	1	1	0	0	0	0	0.333333	1	0	0.333333	1	1	0.666667	1	0	1	1	0.5	0.75	1	0.25	0.5	0.25	1	1	0.25	1	0.75	0.5	0.5	0.75	0.25
258	1	0.333333	0.666667	1	0.333333	1	1	1	0.666667	1	1	1	1	0	0.333333	0	1	0.666667	0.666667	0	0.666667	1	0.333333	0.333333	0	1	0.666667	0	0	0.333333	0.666667	1	0.75	0.25	0.25	0.25	0.25	0.25	0.75	1	1	1	0.25	0.25	1	1	0.25	0.25	1
259	0.333333	0.333333	0	0	1	1	0.666667	1	1	0.666667	1	0.333333	0.666667	1	1	1	0	0	0.666667	0	0.666667	0	0.333333	0	0.666667	1	0.666667	0	0	0.666667	0	0	0.75	0.25	1	1	0.5	1	0.25	0.5	0.75	0.75	0.25	0.25	1	0.5	0.25	0.25	0.25
260	1	0	1	0.333333	0	0	1	0.333333	0	0	0.333333	0.666667	0	0.333333	0.666667	0	0.333333	0.666667	0	0.333333	0.666667	0	0.333333	0.333333	0	0	0.666667	0	0.333333	0.666667	1	0	0.5	0.25	0.5	0.75	0.25	0.5	1	1	0.25	0.25	0.25	0.75	0.75	0.25	0.5	0.75	0.25
261	0	0.666667	0.666667	0.333333	0	0.666667	0	0.333333	0.666667	0	0.333333	1	1	0.333333	0	0.333333	0.666667	0.666667	0	0	0.333333	0	0	1	0	0.666667	1	0	0	1	0	0.333333	1	0.25	0.25	0.25	0.75	1	0.5	0.75	0.25	0.25	1	0.5	0.5	0.25	1	0.5	0.25
262	0.333333	0.333333	0	0.666667	0	0	0.333333	0	0.333333	0.666667	0	1	0.333333	0.333333	0.333333	0.333333	0.666667	0.666667	1	0.333333	0.666667	0.333333	1	1	1	0.333333	1	0	0	1	0.333333	0.333333	0.75	0.25	0.75	0.5	0.75	0.5	1	1	0.25	0.25	0.25	0.25	0.25	0.25	0.5	0.25	0.75
263	0.666667	0.666667	0.333333	0	0.333333	0.333333	0	1	0.666667	0	0	1	1	1	0.333333	0.666667	0.333333	0	1	0.333333	1	1	0.333333	0.666667	0	0	0.333333	0	0	1	0.666667	1	0.5	1	0.5	0.75	0.75	0.75	1	0.25	0.25	1	1	1	0.75	0.25	0.5	0.75	0.25
264	0.333333	0	0.333333	1	0.333333	0.333333	0.666667	1	0.666667	0	0.333333	0	0.666667	0.333333	1	0.666667	0.666667	0.666667	0.333333	0.333333	0.666667	0	0	1	0.666667	0	0.333333	1	0.666667	1	0	1	1	0.5	1	0.25	0.75	1	0.75	0.25	1	0.75	0.25	0.25	0.75	1	1	1	0.25
265	0	0.333333	0.666667	0.666667	0	0.333333	1	0.666667	0.333333	1	1	0.666667	1	0.333333	0.333333	0	1	0.333333	0	0	1	0	1	1	0.333333	0.666667	0.666667	0.666667	0	0.333333	0.666667	0	0.25	0.5	1	0.25	0.5	0.25	0.75	1	1	0.75	1	1	0.75	1	0.5	0.5	0.75
266	0.333333	0	0.666667	0	0.333333	0	0.666667	0	0.333333	1	0	0.333333	1	1	1	0.666667	0.666667	0.333333	0.666667	1	0.666667	0	1	1	0.333333	1	1	1	0	0.666667	1	1	0.5	1	1	0.5	0.5	0.25	1	0.25	0.5	0.75	0.75	0.25	0.25	0.75	0.75	0.5	0.75
267	0.333333	1	0.666667	1	1	0.333333	0.333333	0.333333	0.666667	0.333333	0	1	0.666667	1	1	0	1	1	0.333333	1	1	0.333333	0.333333	1	1	0	0.333333	1	0.333333	0	0	0	1	0.25	1	1	0.25	0.25	0.25	0.75	1	0.75	0.25	0.75	0.75	0.25	1	0.75	0.75
268	0	0	0	0.666667	0	0.333333	0.666667	0	0.333333	1	1	0.666667	0	1	1	1	1	1	0.666667	1	0.333333	0.666667	0	0.333333	0	1	0	0	1	0.666667	0	0	0.5	0.25	1	0.25	0.25	0.75	0.75	1	0.5	1	0.25	0.5	1	1	0.5	0.5	1
269	0.666667	1	1	1	1	0.666667	0	0	0.666667	1	0	1	1	0	0.333333	1	1	1	1	1	1	0	0.333333	0.666667	1	1	0.333333	0.666667	1	0.666667	0	0	0.75	0.25	0.5	0.5	0.75	1	1	0.5	0.75	0.75	0.25	1	0.75	0.25	0.5	1	0.5
270	0	1	0.666667	0.666667	0.666667	0.333333	0	0.333333	0	0	0	0.666667	1	1	0.333333	0.666667	0.333333	1	0	0.333333	1	0.333333	1	0.666667	0	0	0	1	0	0	0.333333	0.333333	1	0.75	0.25	0.25	1	1	1	0.25	1	0.5	0.75	0.75	1	0.75	1	1	1
271	0	1	0	0.666667	1	0.666667	0.333333	0	0.666667	0	1	0	0.666667	0.333333	0.666667	1	0.333333	0.333333	1	0	0	1	0.666667	0	0.666667	1	0.666667	1	1	1	1	1	0.75	0.25	0.75	0.25	0.25	1	1	0.25	0.5	0.75	1	0.75	0.25	1	1	0.25	0.75
272	0.333333	0	0	0	0.666667	0	0	0	0	0.666667	0.666667	0.666667	0.333333	1	0.666667	0	0	1	0.333333	1	0	0.666667	1	0.333333	0.666667	0.666667	0	0.666667	1	0.333333	1	0	0.5	0.25	0.5	1	0.25	0.5	1	1	1	0.75	0.75	0.25	0.5	0.75	1	0.25	1
273	1	1	1	0	0.666667	0.666667	0.333333	0.333333	0	0	0.666667	1	0	1	0.666667	1	0.333333	0.333333	0.666667	1	0.666667	0.333333	1	0	0	0	0	1	0	0	1	0	0.25	0.25	0.25	1	1	1	0.75	1	0.75	0.25	0.5	0.75	1	1	1	0.25	0.25
274	0.333333	1	1	0	0	1	0.333333	0.333333	0.333333	0	1	1	0.333333	0.333333	0	1	1	0.333333	0.666667	0.666667	0.666667	0.333333	0.666667	0	0	1	0.333333	1	1	0	0	1	0.5	1	0.25	0.25	0.25	1	0.25	1	0.75	1	1	1	0.75	0.5	1	0.5	0.75
275	0.666667	0.333333	0	0	0.666667	0.666667	0.666667	0.666667	1	1	0.666667	1	0	0	0.333333	0.666667	0.666667	0.666667	0	0	0	0.666667	1	0	0.333333	0	0	0	1	0	0.333333	0.666667	0.25	1	0.75	1	0.5	0.5	0.75	0.25	0.5	1	0.5	1	0.75	1	0.5	0.5	0.5
276	0	0.333333	0.333333	0.333333	0.666667	0	1	1	0.333333	0.333333	0	0.333333	0	1	0	0.333333	1	0.333333	1	1	0.333333	1	1	0	0.333333	0.333333	0	1	1	1	1	1	0.5	1	1	1	1	1	1	0.5	0.5	0.75	0.25	0.75	0.75	0.75	0.5	0.25	0.5
277	0.666667	0.666667	0	1	0.666667	0.666667	1	1	0	0	0	1	0.333333	1	0	0.666667	0.333333	0.333333	1	0.666667	1	0	0.333333	0.333333	0	0	1	0.666667	1	0.666667	1	1	1	0.5	0.75	0.25	1	0.75	0.25	0.75	0.75	0.25	0.5	0.75	0.25	1	1	0.25	0.25
278	0.666667	1	0.666667	0.666667	1	0.333333	1	0	1	1	0.333333	0.666667	1	0.333333	0	0.333333	0.666667	0.666667	0	1	0.333333	0.333333	0.666667	0	1	0.666667	0	0.666667	0.666667	0.333333	0	0.666667	0.25	0.25	1	0.25	0.5	0.5	0.5	0.5	0.75	0.5	0.25	0.25	0.25	0.5	0.75	0.25	1
279	0	1	1	0.333333	1	0.666667	0.333333	0.666667	0	0	0.666667	0.666667	0.666667	0.666667	1	0.333333	1	0.333333	0.333333	0.666667	1	0.333333	1	0	0.333333	0	0.666667	1	1	0	0.333333	1	0.25	0.25	1	0.5	1	0.75	0.75	0.5	0.5	1	0.5	1	0.75	0.25	0.5	0.75	1
280	0	1	0.666667	0.333333	0	0.666667	0.666667	1	0.666667	0.333333	0	0.666667	0	1	1	0	0	1	0.333333	0.666667	0.666667	1	0.666667	0	0.333333	0.666667	0	1	1	0.333333	0.666667	0.666667	1	1	0.5	0.25	1	0.25	1	0.5	0.25	1	1	0.75	0.25	0.5	0.75	0.25	0.5
281	0.666667	0.666667	0.333333	1	0	0	0	0.666667	0.333333	0.666667	0.666667	1	0.666667	1	0.333333	0	1	1	1	0.666667	0.666667	0.333333	1	0.333333	0.333333	0.333333	0.666667	0	0.333333	0	1	0.333333	1	1	0.5	0.5	1	0.25	0.75	0.25	0.25	0.75	0.25	0.5	0.75	0.75	0.25	0.75	1
282	0.333333	1	0.333333	0.666667	0	0.666667	1	0	0.666667	0.666667	1	1	0.333333	0.666667	1	1	0	0	1	1	0.666667	1	0	1	1	0	0	0.666667	1	0	0.333333	0.666667	1	0.5	0.75	0.25	1	0.75	1	1	1	1	0.75	0.25	1	1	0.25	0.5	0.25
283	0.666667	1	0.333333	0.666667	1	0	0	1	0.666667	1	0	0.333333	0.666667	0.666667	0	0.333333	0	0.333333	1	0	1	1	0	0.333333	1	0.333333	1	1	0.333333	1	1	1	1	1	0.5	0.75	1	1	0.25	0.5	1	0.25	0.5	1	0.5	1	1	0.5	1
284	0	0.666667	1	0.333333	0.666667	0.666667	0.333333	1	0.333333	0.666667	1	0	0	0	1	1	0	1	0	0	1	1	0.333333	0.666667	1	0	0.333333	1	0	0.333333	0.666667	0.666667	1	0.5	0.25	0.5	0.75	0.75	0.25	1	0.5	0.75	0.75	0.5	1	1	1	0.5	0.75
285	0.666667	0	1	0.666667	1	0	0	0	0	0	0	1	1	0	0	1	1	0.333333	0	1	1	0.666667	0	1	0.666667	0.666667	0.666667	0.333333	0	0	0.666667	0	0.25	1	0.25	1	1	0.75	1	0.5	0.25	1	0.75	0.5	0.25	1	1	0.25	0.25
286	0	0	1	0.666667	0	0	1	0	0.666667	0.666667	0	0	1	1	1	0.333333	0.666667	1	0.333333	0.666667	1	0.666667	0	0	0.666667	0	1	0	0	1	1	1	1	1	1	0.75	1	1	1	0.75	0.75	0.5	1	1	0.25	0.25	0.25	0.25	1
287	0.666667	0	0.333333	0.333333	0.333333	1	0.666667	1	1	1	0	0.333333	0.666667	0.333333	1	1	1	1	1	0	0	1	0.333333	1	0	0.666667	1	0.666667	0	1	1	0	0.25	0.5	0.75	1	0.75	0.25	0.5	0.75	1	0.5	0.5	1	0.5	1	1	0.5	0.75
288	0	0.666667	1	1	0	0	0.666667	1	0	0.666667	0	1	0.666667	0	1	0	1	0.333333	1	1	0	0.333333	1	0.333333	0.666667	0	0	0.666667	1	1	0.333333	1	0.5	0.5	0.5	1	1	1	0.5	0.75	0.75	0.25	0.5	0.75	1	0.75	1	0.25	0.5
289	0.333333	1	0.666667	1	0.666667	0.666667	0.666667	0.333333	0.333333	0.666667	0	0	1	0	0.333333	0.666667	0.666667	0.333333	0.666667	0	1	0.666667	0.666667	0	0	1	0.333333	0.666667	0.666667	0.666667	1	0.333333	1	1	1	0.25	0.5	0.25	1	1	0.25	0.25	1	0.25	1	0.75	1	0.75	1
290	0.666667	1	1	0.666667	0.333333	0.666667	1	0.333333	0.666667	1	1	1	0.333333	0.666667	1	1	1	0	0	1	0.333333	0.666667	0	0.333333	0	1	1	0.333333	1	0	0.333333	1	0.75	1	0.5	0.5	1	1	0.75	0.75	0.25	1	0.75	0.5	0.5	0.75	1	0.25	0.25
291	0.666667	0.666667	0.666667	0.333333	0.333333	1	0.666667	0.333333	0	1	0.666667	0	1	0.666667	1	0.666667	1	1	0.333333	0	0.333333	1	0.666667	0	1	1	0.333333	0.666667	0.666667	1	0.333333	0	0.25	1	0.25	1	0.75	1	1	0.75	0.25	0.25	0.75	0.75	0.5	0.5	1	0.25	0.25
292	0.666667	0	0	1	0.333333	0	1	0.333333	1	1	1	1	1	0	0	0.666667	1	0	0	0	1	0.666667	0	1	1	0.666667	0.333333	1	0	0.333333	0.666667	0	1	1	0.25	0.5	0.75	0.75	0.75	1	0.5	0.25	1	0.25	0.75	1	0.75	0.25	0.25
293	1	0	0.333333	0.333333	0.333333	0	1	1	0	0	1	1	0.333333	1	1	0.666667	1	0	0.333333	0.333333	1	1	0	0.333333	1	1	0	0	0.333333	1	0.666667	0.333333	1	1	1	1	0.75	1	0.25	0.25	0.25	0.25	1	1	0.75	0.75	0.25	0.25	0.75
294	0.333333	0	0.333333	0	1	0	1	1	1	0.333333	0	1	1	0.666667	1	1	0.333333	1	1	0	0	0	1	1	0.333333	0.333333	1	1	0.333333	0.333333	0.666667	1	0.25	0.25	1	1	0.75	0.75	0.25	0.75	1	0.25	0.75	0.25	1	0.5	0.25	0.75	1
295	0.666667	1	0.333333	1	0	0.333333	0.666667	0	0.666667	1	0.333333	1	0.666667	0.333333	0.666667	1	1	0.333333	0.333333	0	0.666667	1	0	1	0.666667	0.333333	0.333333	1	0.333333	0	1	1	0.5	0.75	1	1	0.5	1	0.75	1	1	1	1	1	1	1	0.75	0.25	0.25
296	1	0.666667	0	0.666667	1	0.666667	0.666667	1	0.666667	1	1	0.333333	1	1	0	0.333333	0	1	0.666667	0.333333	1	0.666667	0	0	0	1	1	0.333333	0	0.666667	1	0	0.75	1	0.25	0.75	1	0.25	0.25	1	0.5	0.5	0.25	0.25	0.25	0.5	0.25	1	1
297	1	0.666667	0.666667	1	0.333333	0.666667	0.666667	1	0.666667	1	0.666667	0	0.333333	0.333333	0.333333	1	0	1	1	0.333333	0.333333	0	0.333333	0	1	0	0.666667	1	0.333333	1	1	1	0.25	0.75	0.25	0.5	1	1	1	1	0.25	1	0.75	0.25	0.25	0.25	0.25	1	1
298	0.333333	0.333333	1	0.666667	0	0.333333	0	1	0.333333	0.666667	0.666667	0	0.666667	0	0	1	0	1	0.666667	0.666667	1	0.333333	0	1	0.666667	0.666667	0	0	0.666667	1	0.333333	0.666667	0.25	0.25	0.25	1	0.25	0.75	1	0.5	0.5	1	0.75	1	1	0.75	0.25	0.25	0.75
299	0	0.666667	0.666667	0.333333	0	0.333333	0.666667	0	1	1	1	1	1	0.666667	0.666667	0.333333	0.666667	1	0.666667	1	0.333333	0.666667	0	1	0.666667	0.333333	1	0	1	1	1	1	0.75	0.75	0.5	0.25	1	0.75	0.25	0.75	0.5	0.75	0.75	0.75	0.5	0.75	1	0.25	0.5
300	1	0.333333	1	1	0.666667	0	0.333333	0.666667	0	0.333333	0.666667	1	0.666667	0	1	0.666667	0	0	0.666667	0.666667	0	1	0.333333	0	0	0	0	0	0	0.666667	0.666667	0	1	1	0.25	0.5	0.25	0.25	0.25	0.75	0.25	0.25	0.25	0.25	0.75	1	0.75	0.75	0.25
301	0	0	0.333333	0	0.666667	1	0	0.333333	0.666667	1	0	1	0.333333	0.333333	1	0.666667	0	0	0.333333	1	0.333333	0.333333	0.333333	1	1	0	1	0	1	1	0	0	1	1	0.5	0.5	0.25	0.25	1	0.25	1	1	1	0.25	0.25	0.75	0.75	0.25	1
302	0.666667	1	1	1	1	0.333333	0.666667	0	0.333333	0.666667	0.666667	0.666667	1	0	0.333333	0.666667	0	1	0.666667	0	0	1	0	0.333333	0.666667	1	0.333333	0.666667	0	0.333333	0.666667	1	0.5	0.5	1	1	1	1	0.5	0.5	1	0.5	0.75	1	1	0.5	1	0.25	0.5
303	0	0	0	0	0.666667	0	0.333333	0.666667	0	0.333333	0.333333	0	0.333333	0	0	0	0	0.333333	1	1	1	1	0	1	1	0.333333	0.666667	0.333333	1	0	0	1	0.5	0.25	0.5	0.75	1	0.5	0.5	1	0.5	0.5	0.75	0.25	0.75	0.25	0.25	0.5	0.25
304	0	0.666667	0.666667	0.333333	0	0.333333	0	0	0	0.333333	0.333333	0.666667	0.333333	0.333333	0.666667	1	1	0	0.333333	0	0.333333	0.666667	1	0.333333	0.666667	1	0.333333	0.333333	0.666667	0	1	1	0.25	0.25	1	0.5	0.75	1	1	1	1	0.75	0.25	0.5	0.75	0.5	0.25	0.75	0.5
305	0.666667	1	1	1	1	0.333333	0	0.666667	0.333333	0	1	0.666667	1	1	0.333333	0	1	0.333333	0	1	0.333333	0	0.333333	1	1	1	1	0.666667	1	1	1	0.333333	0.75	0.5	0.25	0.5	0.5	0.5	0.25	0.25	1	1	0.75	0.5	0.75	1	0.75	0.25	0.25
306	0	0.666667	0	0.333333	1	0.666667	0.333333	0.666667	0	0.333333	0	0.333333	1	0.333333	0.333333	0.666667	1	0	0	1	0.666667	0.666667	0	0.333333	0.333333	0.666667	1	1	0	0	0.666667	1	0.5	0.25	1	1	0.75	1	1	1	1	0.5	0.75	1	0.5	0.25	1	0.75	1
307	1	0	0.333333	1	1	0	0	0.333333	0.333333	0.666667	0	0.333333	0.666667	0	0.333333	0	0	1	1	1	0.666667	1	0.666667	0	1	1	0	0	1	0.666667	0.333333	1	0.25	0.5	0.75	0.25	0.25	0.25	1	1	0.25	0.5	0.5	0.5	0.5	0.5	0.75	1	0.25
308	0	1	0	1	0.666667	0	0.666667	0	0	0	1	0.666667	0	0	0	0.666667	0.666667	0	0	0.666667	0	0.666667	0	0	0.333333	1	0	0	0	0.666667	0	1	0.25	1	0.75	1	0.5	0.5	0.25	0.25	0.25	0.5	0.5	0.25	0.25	0.25	1	1	0.75
309	0.333333	0.666667	1	0	0	1	0.666667	0.666667	0.666667	0	0.333333	0.666667	0	0.666667	0	0.333333	0	1	0.333333	0.666667	0	0	0.333333	1	0	1	1	1	0.333333	0.333333	0.333333	0.666667	1	0.25	0.5	1	0.5	0.25	1	0.5	0.5	1	0.5	0.75	0.25	0.5	0.25	1	0.5
310	0	0	0.333333	0.666667	0.666667	0	0.333333	0	1	0.666667	0.666667	0	0	0.666667	0	0.666667	0.666667	0	0.333333	0	0.333333	0.333333	1	0.666667	0	0.333333	1	0.333333	0.666667	0	0.666667	1	0.75	0.75	0.25	0.5	1	0.75	1	0.5	0.5	0.25	0.5	0.25	1	0.5	0.75	1	1
311	0	0.666667	1	0	1	0.666667	0.333333	0	1	0.333333	0.666667	0.666667	0	0.666667	1	0.666667	0	0.333333	0	0	0	0	0.666667	0	0.333333	0.666667	0.333333	0	0.666667	0.333333	0.666667	0	0.75	0.25	0.25	0.25	0.5	0.75	0.25	0.75	0.25	0.5	0.75	0.75	0.25	1	1	0.75	0.25
312	0.333333	0	1	0.333333	0.333333	1	0	0.666667	0	0.666667	1	0	1	0.666667	1	1	1	0.333333	0.333333	1	1	0	0	1	0.666667	0	0	0	0.333333	1	0.333333	0.333333	1	0.25	1	1	0.25	1	1	0.5	0.5	0.75	0.5	0.25	1	1	1	0.25	0.5
313	1	0.666667	0.666667	0	0	1	1	1	0	0.333333	1	0.333333	0	1	0.666667	0	0.666667	1	0	1	1	0.666667	0.666667	0	0.333333	0.666667	0	1	0	1	0	0	0.25	0.5	0.75	1	0.5	1	1	1	1	1	1	0.25	1	0.5	0.25	1	1
314	0.333333	0.666667	0.666667	0	0.333333	0	0	1	0	0	1	1	1	1	1	0.333333	0	1	0	0	0	1	0.666667	0	0.666667	0	0	0.333333	0	0.333333	0.333333	0.666667	0.25	1	1	0.25	0.25	0.75	0.75	0.25	1	1	0.5	0.75	1	0.5	0.75	1	0.5
315	0	0.666667	0	0.333333	0	1	0.333333	0	1	0.333333	1	0.666667	0	0.666667	0	1	0.333333	0.333333	0.333333	1	0.333333	0.333333	0	0	0	1	0	0.666667	1	1	0	0.333333	1	0.5	0.25	1	0.5	0.5	0.5	0.25	0.5	0.75	1	0.25	1	0.25	0.5	0.75	0.75
316	0.666667	0.333333	0.666667	0.666667	0.666667	1	0	0.333333	0.666667	0.333333	0	1	0	1	1	0.333333	0	0.666667	0	0.666667	0	0.666667	1	1	0	0.666667	1	0.666667	0.333333	0	0	0	1	1	1	0.75	0.25	1	1	0.5	0.75	1	0.5	0.25	0.25	0.5	1	0.75	0.5
317	0.333333	0.333333	0	0.333333	0.333333	0	0	0	1	0	1	1	0.333333	1	1	0.333333	0.333333	1	0.333333	1	1	0	0	0.333333	0.666667	0.666667	1	0	1	0.666667	1	0	0.75	0.25	0.25	0.5	0.75	0.75	0.75	1	0.25	0.75	0.5	0.25	1	0.5	1	0.25	0.25
318	0	1	0.333333	0	0.333333	0.333333	0.333333	0.666667	0	1	1	0.333333	0.333333	0.333333	0.666667	0	0	1	0.333333	0.666667	1	1	1	0.333333	0.333333	0.333333	1	0	1	1	0	0.333333	0.75	0.25	0.5	0.75	0.25	0.5	1	0.5	0.5	1	1	1	1	0.5	0.5	0.75	1
319	0.333333	0.666667	1	0.333333	0.666667	0.666667	0	0.666667	1	0.333333	0.333333	0.666667	0.333333	1	0.333333	0.666667	1	1	0	0	1	0.666667	0	0.333333	0	0.666667	1	0	0.333333	1	0	0	0.75	0.5	1	0.25	0.5	0.75	1	0.25	0.5	0.25	0.5	1	0.75	1	1	1	0.5
320	0.333333	0.333333	1	0.333333	0	0.333333	1	1	1	0.333333	0.333333	0.666667	1	0	0.666667	0	0.333333	0	0.333333	0	0.333333	1	1	0.666667	1	1	0.333333	0.333333	1	0	0.333333	0.666667	0.75	1	0.75	1	0.5	1	0.75	0.75	0.25	0.25	0.5	0.5	0.75	0.25	0.5	0.25	1
321	0.333333	0	0.666667	1	0.666667	0	0.333333	0.666667	0.666667	0.333333	0	0	0.333333	0.666667	0.666667	0.333333	0.333333	1	0	1	0.333333	1	1	1	0	0.666667	0.666667	0	0.666667	0.666667	0.666667	1	0.25	0.75	1	1	0.25	0.25	0.25	0.25	0.75	0.25	1	0.25	1	0.25	0.25	0.25	0.25
322	0.333333	0.666667	0.666667	0	0	0.666667	0	0	0.666667	0	0.666667	0.666667	0	0.333333	1	0	0.333333	0.666667	0	0	0.666667	0	1	1	0	0.333333	0.666667	0.333333	0.666667	1	0.333333	0.333333	0.25	0.25	0.25	1	1	1	1	0.5	0.75	1	0.25	1	0.25	0.75	1	0.25	1
323	0	0.333333	1	0.333333	1	1	0	0.333333	1	0.333333	0.333333	1	0.333333	0	0	1	0	1	0.333333	0.666667	1	0	1	0	0.666667	1	1	0.333333	0.666667	0.666667	0.666667	0.666667	0.5	0.75	0.25	0.25	0.5	0.25	0.25	0.5	0.25	0.5	1	1	1	0.5	0.25	1	0.25
324	0.333333	0.666667	1	1	1	0.333333	0.333333	0.666667	1	0	0	1	0	1	0	1	1	0.333333	0.666667	1	0	1	0	1	0.666667	0.666667	0	1	0.666667	0.666667	0.666667	0	0.25	0.5	1	0.5	0.25	0.75	0.25	0.25	0.5	0.25	0.75	0.75	0.75	0.25	0.25	0.25	0.5
325	1	1	0.666667	1	1	1	0	0	0.333333	0.666667	1	0.333333	0.333333	1	1	0.333333	0.666667	1	1	0.666667	0.333333	0	1	0.666667	0	1	0	0.333333	1	0.333333	0.666667	0.666667	1	0.25	0.5	0.25	0.25	0.75	0.25	0.5	1	0.5	0.5	0.75	1	0.5	0.75	1	0.25
326	0.333333	1	1	0.333333	1	0.333333	0.333333	1	0	1	0	1	0	0.666667	0.666667	0	0.666667	0.333333	0.666667	0.666667	0.333333	0.333333	0	1	0.333333	1	1	0.333333	0.333333	1	1	1	1	0.5	0.5	1	0.5	0.5	0.5	0.5	0.75	1	0.25	0.5	1	0.5	0.75	1	0.5
327	0.333333	0.333333	1	0.333333	0.333333	1	0.333333	0.666667	1	0.333333	1	0	0.333333	1	1	0.666667	0.666667	1	0.333333	0	1	0.666667	0.666667	0	1	0.666667	1	0	0.666667	1	0.333333	0.666667	0.25	0.25	0.25	1	0.75	0.75	1	0.5	0.5	0.75	0.5	0.25	1	0.25	0.5	0.25	0.75
328	0	0.333333	1	0.333333	0.666667	1	0.333333	0.333333	0.666667	0	0	0.666667	0.333333	0.666667	1	1	1	0	0.333333	0	0	1	0	0.666667	0	0	0.333333	0.666667	0.666667	0	0.333333	0	0.5	0.75	0.75	1	0.25	0.5	0.75	0.25	1	1	0.5	0.25	1	0.25	0.75	1	0.5
329	0.666667	0.666667	1	0.333333	0.666667	1	0	0.333333	1	0.333333	1	0.333333	1	1	0.333333	0.666667	0	0	0.666667	0.333333	0.666667	0	0	1	0.333333	0.666667	1	0.333333	0	1	0.333333	0.333333	0.25	0.25	0.75	1	1	1	1	0.25	0.25	0.5	0.5	1	1	0.5	0.75	0.75	0.5
330	0	0.333333	0.666667	0	0	1	0	0	0.666667	0.666667	1	1	0.333333	0.666667	0	1	1	1	0.666667	0	0	0.333333	0.333333	0	0	0	1	0	0	0.666667	0	1	1	0.25	0.5	0.5	0.5	1	1	0.5	0.5	1	0.5	1	0.5	0.5	0.75	0.75	0.25
331	0.333333	1	0	0	0.666667	1	0.333333	0.333333	0.333333	0.333333	1	0	0.333333	1	1	1	0.666667	1	0	0	0.666667	1	0	1	0.333333	0.333333	0.333333	0.666667	1	1	0.333333	0	1	1	1	1	0.5	1	0.75	0.25	0.75	1	0.5	0.25	1	0.25	0.25	0.25	0.5
332	1	0	1	0	0.333333	1	0	0.333333	0	0.333333	0	1	0	0.666667	0	1	0.666667	1	1	0.666667	1	0.333333	0	1	0.666667	1	0	0.333333	0.666667	1	0	0.666667	1	0.5	0.75	1	0.25	0.75	1	1	1	1	0.25	0.75	1	0.25	0.75	1	0.25
333	0.333333	1	1	0	0.666667	1	1	0.666667	1	0.333333	1	0.666667	0	1	0.666667	0.666667	1	0	1	0.666667	0	0	0.666667	0.666667	0.333333	0.666667	0.666667	1	0	0.666667	0	0	0.5	0.25	0.75	0.75	0.25	1	1	0.25	0.25	0.25	0.75	0.75	1	0.5	1	0.75	0.25
334	1	0.666667	1	0	0.666667	0.666667	1	0.666667	1	1	0.666667	1	1	1	0.666667	0.333333	1	0	0.333333	0.666667	0	0	0.666667	0	0.333333	0.666667	0	0	0.333333	0.666667	0	0.666667	0.25	0.25	1	0.25	0.25	0.5	0.75	0.5	0.5	1	0.25	0.75	1	0.25	1	1	0.5
335	0	0.333333	1	0.333333	1	1	0	0	1	1	1	1	0	1	0	0.666667	0	0.333333	0	0	0.333333	0.333333	0.666667	0.333333	1	0.666667	0.333333	0.333333	0	0.333333	0	0.666667	0.75	0.5	0.5	0.75	0.25	0.5	1	0.75	0.25	0.5	0.25	0.25	0.25	0.25	1	1	1
336	0	0.333333	0.333333	0.666667	1	0	0.333333	1	1	1	0	0.333333	0.666667	1	1	0.333333	0	1	0	0	0	0.333333	0.666667	1	1	0	1	0	1	0	0	0	0.25	0.25	0.25	1	0.25	1	1	0.25	0.75	0.75	0.25	0.5	0.75	0.25	1	1	0.5
337	0	1	0	0	1	0.666667	0	1	0	0.666667	0.333333	0	1	0.333333	0.333333	0	1	0	0.333333	1	0	0	0	0	0	0.666667	0.666667	1	0.666667	1	1	0.333333	0.75	1	1	1	1	1	1	0.5	1	1	0.5	0.75	0.75	0.5	0.25	0.5	0.25
338	0.333333	0.666667	0.666667	0	0.333333	0.666667	0	0	1	0.333333	0.666667	1	0.666667	0.666667	0.666667	1	0	1	0.333333	1	0.666667	1	1	0.666667	0	1	0.666667	0.333333	0.333333	0	0.666667	0	0.25	0.75	0.25	0.75	0.25	1	0.5	1	0.25	1	0.75	0.75	1	0.25	1	0.25	0.25
339	0.666667	0.666667	0.666667	1	1	0.333333	0.666667	0.333333	0	0	0	0	1	0	0.666667	0	1	0.666667	0.333333	1	1	0.333333	1	0	0.333333	1	0.666667	1	1	0.666667	1	0	0.75	1	0.5	0.75	0.25	1	1	0.25	1	0.75	0.25	0.75	0.5	0.75	0.25	1	0.75
340	1	0.333333	1	0	1	0.666667	0	0	0.333333	0.666667	0.333333	0.666667	0.666667	0.666667	0.666667	1	0.333333	0	1	0.666667	0.666667	0	1	0.666667	0	0	0.666667	0.333333	0	0.666667	1	0.333333	0.75	0.25	1	1	0.25	0.25	0.5	0.5	0.5	0.5	0.5	1	0.25	1	1	1	0.25
341	0	0	0	0	1	1	0	0.333333	0.666667	0	0.666667	1	0	0.333333	1	1	0.333333	1	0.333333	0.333333	0.666667	0.333333	1	1	1	1	1	0	0	0.333333	0.666667	1	0.75	0.25	0.75	1	0.25	0.5	0.5	1	0.25	1	0.75	1	0.75	0.75	1	1	1
342	1	0	0.666667	0.666667	0	1	0.333333	1	0.666667	0	0	1	0.333333	1	0.666667	0	0.333333	0	0	0	1	0	0.333333	0	0.666667	0	0.333333	1	0.333333	0.333333	0.666667	1	0.5	0.25	0.5	1	0.25	0.25	0.5	0.5	1	0.75	0.25	0.25	0.75	1	0.5	1	0.25
343	1	1	0.333333	0.666667	0	1	0.333333	0.666667	0.666667	0	1	0.666667	0	0.666667	0.666667	0	0	0	0	1	0.333333	0.666667	0	0.333333	0.333333	0	0.666667	0	0	1	0.666667	0	1	0.5	1	0.25	1	1	1	0.75	0.25	1	1	1	1	1	1	0.75	0.25
344	0.333333	1	0.666667	1	1	1	0	0	0	0	0.666667	1	0	0.333333	1	0	0	0	0.333333	1	0.666667	0	0.333333	0.333333	0	0	0.333333	0	1	1	0.333333	0.333333	0.75	0.5	0.5	0.75	1	0.25	1	0.5	0.5	0.75	0.25	1	0.75	0.25	0.25	0.25	0.25
345	0	0.666667	0.666667	0	1	0.666667	1	0	1	0	0	0.333333	0	0	1	0	0.333333	0.666667	0.666667	0.666667	1	0.666667	0	0	1	1	0.666667	0	0.666667	0.666667	0.666667	1	0.5	0.25	1	0.25	1	0.25	1	0.5	0.5	0.75	0.25	1	0.75	0.5	0.25	1	1
346	1	0.666667	0.666667	0	0	1	0.333333	1	1	0	0	0	1	0.333333	1	1	0.666667	0.666667	0	0.333333	0	0.333333	0	0.666667	0	1	1	0.333333	0.333333	0.333333	0	0	1	0.25	1	1	0.5	0.5	1	0.5	1	0.75	0.25	0.5	0.75	0.75	1	0.75	1
347	1	1	1	0.333333	1	0	0	0.666667	0.333333	1	0	0.666667	1	1	0.333333	0	1	1	0	0.666667	0.333333	0.333333	0.666667	1	0	1	0.666667	0	0.666667	0.333333	0	0	0.25	0.25	0.25	0.75	1	0.5	1	1	1	0.75	0.25	0.25	0.5	1	1	1	0.5
348	0	1	0	0	0	1	0	1	1	0	0.333333	1	0	1	1	0.666667	1	1	0	0.333333	0.333333	1	1	0.333333	0	1	1	0	0.666667	1	0	0	0.25	0.25	1	1	1	0.5	0.75	0.25	1	0.25	0.75	0.75	0.75	0.25	0.75	0.75	0.25
349	1	0.333333	0.666667	0.666667	0	0.666667	1	0	1	1	0.666667	0.666667	0.666667	0.333333	0.333333	0.666667	1	1	0.666667	1	1	0.666667	0.333333	0	0	0	1	0	1	1	1	1	0.75	0.25	0.25	0.25	0.25	0.75	0.75	1	0.5	0.5	0.75	1	0.75	0.25	0.5	1	0.5
350	0.333333	0.333333	0.666667	0	0.666667	1	0	1	0.666667	1	0	0.666667	1	0	0	0.666667	0	0.666667	0	1	0.666667	1	1	0.666667	0	0.666667	1	0	0.333333	0.666667	0	1	1	0.25	0.5	1	0.25	0.5	0.75	0.25	0.5	1	0.5	0.5	0.5	0.75	0.25	0.75	0.25
351	0	0.333333	0.333333	0	0.333333	0.666667	0	1	0.666667	0	0.333333	0.333333	0	0	1	0.666667	0	0.666667	0	0.333333	0.666667	0	0.333333	1	0	0.666667	0.666667	0	0.666667	0.666667	0	0.666667	0.75	0.75	0.75	1	0.25	0.75	1	1	0.25	0.25	0.5	0.75	1	1	1	0.5	0.5
352	1	0	0.333333	1	0.333333	1	1	0.333333	1	0	1	0.666667	1	0.333333	0.666667	0	0	0	0	1	1	0	1	1	0.333333	1	1	0.333333	1	0.666667	1	1	0.75	0.25	1	1	0.25	0.25	0.75	0.25	0.25	0.75	0.75	0.25	0.25	0.75	0.25	0.75	0.25
353	0.333333	0.666667	1	0	0	0	0.666667	0.666667	1	0	1	0.666667	0	0.333333	0	0.333333	0.666667	0.666667	0	0	0.666667	0	0.333333	0.333333	0	0	0.333333	1	0	0.333333	1	0	0.25	0.5	0.75	1	1	1	0.5	1	1	0.75	0.5	0.25	0.75	0.25	0.5	0.75	0.25
354	0	1	0.666667	0.666667	0	0	0	0	0.666667	0.666667	0.666667	1	0	1	1	0	1	0.666667	1	0	1	0	1	1	0	1	1	0	1	0.666667	1	0.333333	0.25	0.25	0.75	0.75	1	0.25	0.75	0.75	1	1	1	1	0.5	1	0.5	0.5	0.5
355	0.333333	0	0	0	0.333333	1	0.333333	0.666667	0.666667	0	1	1	0.333333	0.333333	0	0	0	0.333333	1	0	0.333333	0.333333	1	0	0.333333	0	1	0	1	0	0.666667	0.666667	0.25	0.25	0.25	0.25	1	0.25	0.75	1	1	0.5	0.75	1	0.75	0.25	1	0.75	0.75
356	0.666667	0.666667	1	0	0.333333	0.333333	1	0.333333	0.666667	0.666667	1	0.333333	0.333333	1	0.666667	1	0.333333	1	0.333333	0.333333	0.333333	1	0	0.333333	0.666667	0.666667	0	0	0	0.666667	1	1	0.5	1	1	1	1	0.25	0.25	0.25	0.25	0.25	0.5	1	1	1	0.5	0.75	0.25
357	1	1	1	1	0	0.666667	0.666667	1	0.666667	1	1	0.666667	0.666667	0.333333	0.666667	1	0.666667	0.666667	0.666667	1	0.666667	0	1	0.333333	0.333333	1	1	0.333333	1	0	0.333333	0	0.75	0.25	0.5	1	1	0.25	0.75	0.25	0.5	0.5	0.75	0.25	0.25	1	0.5	1	0.25
358	0.666667	0	0.666667	0	1	0.666667	0.666667	0	1	0.666667	0	0.666667	1	1	1	1	0.666667	1	0.666667	0.333333	0.666667	0.666667	0.666667	0.666667	0.333333	1	0	0	0	0	0.666667	0	0.25	1	1	1	0.25	0.75	0.75	0.25	0.75	0.75	0.25	1	0.75	0.5	0.5	1	0.25
359	0	0.333333	1	1	1	1	0	1	1	1	1	1	1	1	1	0	0	0	1	0.333333	0	0	0	0.666667	0.333333	0.666667	0.666667	0	1	0.666667	0	1	0.25	0.75	0.75	0.25	0.25	1	0.25	0.25	0.75	0.75	0.25	0.25	1	0.25	0.25	1	0.75
360	1	1	0.666667	0	0.333333	0.666667	1	1	1	0.333333	0.333333	0.666667	0.666667	0	0.333333	1	0.333333	0.666667	0	1	0.666667	0	0.333333	1	1	0	0.333333	1	1	0.333333	0	0.333333	0.25	1	0.75	1	0.75	0.75	1	0.25	1	1	0.75	0.25	0.25	0.25	1	0.25	0.25
361	0	0.333333	0	0	0.666667	1	0.333333	1	1	0	0.333333	0.333333	0	0	0	0	0.333333	1	0.333333	0.666667	1	0	1	1	0	0	0.666667	0	0	0	0.666667	1	1	0.25	0.5	0.5	0.25	1	0.75	1	0.5	0.5	0.25	1	0.75	0.5	0.5	0.75	1
362	0.333333	0	1	1	0	0	0	0	1	0.666667	1	0.666667	0	1	0.666667	0	0	0.666667	1	0.333333	1	1	0.333333	0.333333	1	1	1	0.333333	0.666667	0.666667	0	0	0.25	1	1	1	0.75	1	1	0.25	0.5	1	0.25	0.5	0.25	0.5	0.25	1	0.25
363	1	1	1	0.333333	1	0.666667	0	0	0.666667	0	0	0.666667	1	0	1	0	0.333333	1	0	0.666667	1	0	0	0.333333	0	0	0	1	1	0.666667	0	0.666667	1	0.25	1	0.75	1	1	0.5	0.75	1	0.75	0.25	0.5	0.75	1	0.5	0.5	0.5
364	0	0.333333	1	0.333333	0.333333	0	1	0.666667	0.666667	0	0.333333	0.666667	0	0	1	0	1	0.666667	0.666667	1	1	0	0.333333	1	0.333333	0.666667	0.666667	0.333333	1	0.333333	0	1	0.75	1	0.75	1	0.25	0.5	0.25	0.75	0.75	0.25	0.25	0.25	1	0.25	0.5	0.75	0.25
365	1	0	1	0	0	0.666667	1	1	0.666667	1	0	0.333333	0.333333	0.666667	0.666667	0	0.333333	1	0.333333	0.333333	0.666667	1	0	0	0	0.333333	1	0.666667	0	0.666667	0.333333	0.666667	0.75	0.75	0.25	0.25	0.25	0.75	0.75	0.25	0.75	1	0.25	0.25	0.5	0.25	0.25	1	0.25
366	0.666667	0	0	1	0.333333	0	1	1	1	0.666667	0	0.333333	0.666667	1	0.666667	1	1	0.666667	0	0	1	0	0.333333	0	1	0.333333	0	0	1	0.666667	1	0	0.5	1	0.25	0.75	1	1	1	0.5	0.25	0.75	0.25	0.25	0.25	0.25	1	0.75	0.25
367	0.666667	0	0.333333	0.333333	0	0.333333	0	1	0.666667	0	0.666667	0.666667	0	0.333333	1	0	0.333333	0.666667	0.666667	0	0	0	1	0.666667	0	0.333333	0.666667	0	0.666667	1	0.333333	1	0.25	1	0.5	0.5	0.5	1	1	1	0.25	0.25	0.25	0.25	0.25	1	1	1	0.5
368	0	0.333333	1	0.333333	0	0	0	1	0.333333	0	0	0.666667	0	1	0.666667	0.666667	0	0.666667	0	0.333333	0	1	0.333333	1	0.666667	0	0	0.666667	1	1	0	0	0.75	0.25	0.25	0.75	1	1	0.5	0.5	1	1	1	1	0.75	0.5	0.5	0.75	1
369	0	1	0.333333	1	0.666667	1	1	0.333333	1	0.666667	0	1	0.333333	1	1	1	0	0	0.666667	0	0.666667	1	0.666667	1	1	1	1	1	1	1	1	0.666667	0.25	1	0.5	0.75	1	0.25	0.5	0.75	0.25	0.75	0.75	0.25	0.25	0.75	1	1	0.25
370	0	0	0	0	0	0	0.666667	0.666667	1	1	0.333333	0	0.666667	0.666667	0	0	0.333333	0.333333	0	0	0	0	0	1	0	0	0.666667	0	1	0.333333	1	1	1	0.75	0.25	0.5	1	0.5	0.5	0.25	0.25	0.25	0.25	1	0.25	1	0.25	0.75	1
371	0	0.666667	0.666667	0	0	0	0	1	0.333333	0.333333	0	0	1	0	1	0.666667	1	0	0.333333	1	1	0	0	0	0	0.333333	0	0	0	0	1	1	0.25	0.75	1	0.5	0.25	1	0.75	0.25	0.25	0.25	1	0.25	1	0.75	1	1	0.25
372	0	0.333333	0	1	1	1	0.333333	0.333333	0	0	0	0	0	0	0	0	1	0.333333	0	0	0.666667	0	0.333333	0	1	1	0.666667	0.333333	1	0.333333	0	0.666667	0.25	0.25	0.5	0.5	0.25	1	0.5	0.75	0.25	0.75	0.5	0.75	0.25	0.25	1	0.5	1
373	0	0.333333	0.333333	0.333333	0	0.666667	0	0	0	0.666667	1	0.666667	0.666667	0	0	1	1	0.666667	0.333333	0.666667	0.666667	0	0	0	0	0.333333	0.666667	0	0.333333	0.666667	0	0	0.25	1	0.25	0.75	0.25	0.75	0.75	0.25	0.25	1	0.75	0.25	0.25	1	0.25	0.75	0.25
374	1	1	0.666667	0	0.666667	0.666667	0.666667	0.666667	0	0	0	0	0	0.333333	0	0	1	0	0	0.333333	0	0	1	1	1	1	0	0	0.666667	0.666667	0	0.333333	0.75	0.25	0.5	0.75	0.75	0.75	0.25	1	0.75	1	1	0.75	1	1	1	0.75	1
375	1	0	1	0.666667	0.666667	0	1	0	1	1	0	1	0.333333	0	0	0	1	0	0.666667	1	0.333333	0	0	1	1	0.666667	0	0	0.666667	0	0	0	0.5	0.25	0.25	1	0.75	0.75	1	0.5	0.25	0.5	0.75	1	0.25	0.75	0.25	0.75	0.75
376	1	0	1	0.666667	0	0	0.666667	0.666667	0	0.333333	0	0.333333	0	0.666667	0	0.333333	0	0.333333	0.333333	0.666667	0	0	0.333333	0.666667	0	1	0.333333	1	1	0	0.333333	0	1	0.5	0.25	1	0.75	1	0.5	0.75	0.5	0.5	0.25	0.5	0.75	0.5	0.25	0.75	1
377	0.666667	1	0.666667	0.666667	0.666667	0	0	1	0.333333	1	0	1	0.333333	1	0.666667	0	0	0.666667	0	1	0	0	1	0	0	0.666667	1	0.333333	1	0.333333	0	0	0.5	0.25	0.25	0.75	1	0.25	0.75	0.5	0.25	1	0.25	1	1	0.25	0.25	0.5	1
378	1	0.333333	0.333333	0	1	0.333333	0.333333	0.666667	0.333333	1	0.333333	0.666667	0	0	0	0.666667	1	0.333333	0.666667	0	0.333333	1	0	0.666667	0	0.333333	0.666667	0.333333	0	1	0.333333	0.666667	1	1	0.5	0.5	1	1	1	0.25	0.25	0.5	0.25	0.75	0.25	1	1	0.5	0.5
379	1	0.666667	0.333333	0.333333	0.666667	1	1	1	1	0.333333	0	0.666667	0.333333	0	0	0.666667	0	0.666667	0.666667	1	0	0.333333	1	1	0.333333	0	0	0.666667	0	1	0	0	0.25	0.25	1	0.5	1	1	0.5	1	1	1	0.25	0.5	1	1	0.75	0.5	0.5
380	0	0.333333	0	1	0.666667	0.666667	0	0.333333	0	0.333333	0.666667	0.666667	0	0.666667	1	1	0.666667	0.333333	1	1	1	0	0	0.333333	0.333333	0	1	0.333333	1	1	0.666667	0	0.5	0.75	0.25	0.25	0.25	0.5	1	1	1	0.75	0.25	1	0.75	0.5	0.25	1	0.25
381	0	0	0.333333	0	0	1	1	1	0.666667	0	0	1	1	0.333333	0.333333	0	0	1	0.333333	0	1	1	0.666667	1	0.666667	0.333333	0.333333	0.333333	0.333333	0.333333	1	0	0.25	1	0.5	0.75	0.25	1	0.5	1	0.25	0.5	1	1	1	0.75	0.5	1	0.75
382	0.333333	0	0	1	0.333333	0.666667	0	1	0.333333	0.666667	1	0.333333	0	0	0	0	1	0	1	1	1	0	0	0.666667	1	0.333333	0.333333	0	0	1	0	0.666667	0.75	0.25	1	0.25	1	0.25	0.75	1	0.25	0.25	0.25	0.75	0.25	0.25	1	1	0.25
383	0	0.666667	0	0	1	1	0	0	1	1	0.333333	1	1	0	0	1	0.666667	0	0	1	0	0	1	0.333333	1	0.666667	0	1	0	0.666667	0	0.333333	0.75	0.25	0.75	0.75	0.25	0.25	0.25	0.25	1	0.25	0.75	0.75	0.25	0.75	0.25	0.25	0.75
384	0.333333	0	0.666667	0.666667	0	0	0	0.666667	0.666667	0.666667	1	0	0	1	0.333333	0	0.666667	0	0.333333	1	0.666667	0	0.333333	0.666667	0	0.333333	1	0	0.666667	1	1	1	1	1	0.25	0.75	0.25	0.75	0.25	0.5	1	1	0.5	0.75	1	0.75	0.75	0.25	0.5
385	0.333333	0.666667	0.666667	0	0	0	0	1	0.666667	0	0.666667	0	0.333333	0.333333	0	1	1	0.333333	0.333333	0.666667	1	0.333333	0.333333	1	0.333333	0	1	0.333333	1	0.333333	0.666667	1	1	1	0.25	0.75	0.25	0.25	1	0.25	0.25	0.75	0.25	0.25	1	0.5	0.5	0.25	0.75
386	0.333333	0.666667	0	0.666667	0.666667	0	0	0.666667	1	0.333333	1	0.333333	0.333333	0.666667	1	0	0	0.666667	0.333333	0	1	0.333333	0	1	0.333333	0.333333	0.333333	0.333333	1	1	0.666667	0	0.25	0.25	0.5	1	0.75	1	1	0.5	0.75	0.75	0.25	0.5	1	0.25	0.25	1	0.5
387	0.333333	0.333333	0	0	1	0	0.333333	1	0.333333	0.666667	0.666667	0	0	0.666667	0.666667	0	0	0	0	0.666667	0	0	1	0.333333	0	0.666667	0.666667	0	1	0.666667	0	0.666667	0.25	0.5	0.25	0.25	0.25	1	1	0.5	0.25	0.25	0.75	1	1	1	0.75	0.75	1
388	0.666667	0.333333	0.666667	0.333333	1	1	0	0	1	0.333333	0.333333	0.333333	0	0	0	0	1	0	0.333333	1	1	0.333333	0	0.666667	1	1	1	0.333333	0.666667	1	0.333333	0.333333	0.75	0.25	0.75	1	0.5	0.75	0.25	0.75	1	0.25	1	0.75	1	0.25	1	0.75	0.75
389	0	0.666667	1	0	0	1	0.333333	0	0	1	1	0	1	1	0	1	0	1	0	1	1	0.333333	1	0	1	1	0.333333	0.333333	0	1	0.333333	0	1	0.25	0.25	1	0.5	0.75	1	0.25	0.75	0.25	0.5	0.75	0.75	1	0.75	0.25	0.25
390	0.666667	0.666667	0.666667	0.666667	0.666667	0.666667	0	0.666667	0	0.333333	0.666667	0	0.666667	0	0	0.666667	0	0	0	1	0	0.666667	1	0	0	1	0.666667	0	0.666667	0	0.333333	0.666667	0.25	1	1	0.25	0.25	1	1	0.5	0.75	0.5	0.5	0.25	0.75	0.5	0.5	0.75	1
391	0.666667	0	1	1	1	0.333333	0.666667	1	1	1	0	1	0.333333	0.333333	0.666667	0.333333	0.333333	0.666667	0.666667	0	0	0	0	1	1	1	0	0.333333	0	1	0.666667	0	0.25	0.5	0.5	0.75	0.25	0.5	0.25	0.5	0.75	0.75	0.25	0.25	0.75	1	1	1	0.5
392	0.666667	0	0	0.333333	0	0	0	1	1	0.333333	0.333333	0.666667	1	1	0.333333	0.333333	1	1	1	0.666667	1	0	0	1	0.333333	0.333333	0	1	1	1	0.333333	0.333333	0.75	1	1	1	1	0.75	1	1	1	0.75	0.5	0.5	1	0.5	0.75	0.25	0.5
393	1	0.666667	0	1	1	1	0.333333	0.333333	1	0.333333	0.333333	1	0.333333	1	0.666667	1	1	0	0	0.666667	0.666667	0.333333	0.333333	0.666667	0.666667	1	0	0.333333	0.333333	0	0	0.333333	0.25	1	0.75	0.25	1	1	1	0.5	1	1	1	1	0.25	0.75	0.75	1	0.25
394	0.333333	1	0.333333	0.333333	0.666667	0	0.666667	1	1	0.333333	0	1	0	1	0.666667	1	1	1	0.333333	0	1	0.333333	0	1	0	0.333333	1	1	0.666667	1	1	0	1	1	1	0.5	0.25	0.5	0.25	0.5	0.25	0.5	0.75	1	1	0.25	0.5	1	0.25
395	0.333333	0	0.666667	0.333333	0	1	1	1	1	0	0	0.333333	1	1	1	1	1	1	0	0	0	0.666667	0.666667	1	0.333333	1	0	0	0.333333	0.666667	0.333333	0.333333	0.75	1	0.75	0.25	0.5	0.25	0.25	0.75	0.25	0.25	0.5	0.75	0.75	0.25	1	0.75	0.25
396	1	0	1	0.333333	1	1	0	1	0	1	0.333333	0.333333	1	0	1	0.333333	1	1	1	1	1	0.333333	0.666667	0.666667	0	0	1	0.333333	1	1	0	0.333333	0.25	1	0.75	1	0.5	0.5	1	0.5	0.25	1	0.5	1	0.5	1	1	0.75	1
397	0.666667	0.666667	0	0.666667	0	0	0	1	0	0	0.666667	0	1	0	0.666667	0	0.666667	0	0	0.666667	1	0	0	0	0.666667	0.666667	0.666667	0	0.666667	0.666667	1	1	0.75	1	0.75	0.25	0.5	0.25	1	0.5	1	1	1	1	0.5	1	1	0.5	0.5
398	0	0.333333	0.666667	0	0.666667	1	1	1	0.666667	0.666667	0.666667	0.666667	0	0	0	0.666667	1	1	0	1	1	0	0	1	0.333333	0.333333	0.666667	1	1	1	0.333333	0.666667	1	0.75	0.75	0.25	0.5	1	0.25	0.5	0.75	0.25	0.5	0.75	0.5	1	1	0.25	0.25
399	0	0	1	0	1	1	0	0.666667	0	0.333333	0.666667	0	1	1	0	0	0.666667	1	0.333333	0	1	0	1	1	0.333333	0	0	0	1	0.666667	0.666667	0	1	0.75	0.75	0.25	0.75	1	1	0.5	0.75	0.25	0.75	0.5	0.25	0.25	0.25	0.25	0.75
400	0.333333	0.666667	0.666667	0	0	1	0	0.333333	0	0.333333	0.666667	0	0	0.666667	0.333333	0	1	1	0.666667	1	1	0.666667	1	1	0.666667	0.666667	0	0	0.333333	0.333333	0.333333	0.666667	0.5	0.5	0.25	1	0.5	0.25	0.5	0.75	1	0.25	0.25	0.75	1	0.5	0.5	1	0.5
401	0.333333	0.666667	1	0.333333	1	0	1	1	0	0.333333	0.333333	0.666667	0	1	1	0	0.333333	0	0	0	0.666667	0.333333	0.333333	0	0.666667	0	0	1	0	1	0.333333	0	0.25	1	0.5	0.5	0.25	0.5	0.25	0.75	0.25	0.25	0.25	0.5	0.75	0.25	1	1	0.25
402	0	0.333333	1	0.333333	0	1	1	0.666667	0	0.333333	0	1	0.333333	0.333333	0	0.333333	1	0.333333	0	1	1	0.333333	0.666667	0	0	0.666667	1	0	0	1	0	0	1	0.5	0.5	0.25	0.75	1	1	1	1	0.5	1	1	0.75	0.25	0.75	1	0.25
403	0.333333	0.333333	1	0.333333	0.666667	0	0.333333	1	0	0.333333	0.666667	1	0	0.333333	1	0.333333	0.333333	1	0.333333	0	1	1	0	1	1	0	0.666667	1	0	1	0.333333	0.666667	0.25	0.5	1	0.5	0.25	0.5	0.75	0.5	0.5	0.75	0.25	0.25	0.25	0.25	1	1	0.75
404	0.666667	0.666667	1	0	0.333333	0.333333	0	0	1	0.333333	0.333333	0.666667	0.333333	0.333333	1	0.333333	0.333333	0	1	1	0.333333	0.333333	0.333333	0	0	0	0.666667	0	1	1	0.333333	1	1	0.5	0.25	0.5	0.25	0.75	1	0.25	0.25	0.75	0.25	1	0.75	0.75	0.75	0.25	1
405	0	0.666667	0	0	0	0	0	0.666667	1	0	0.666667	0	1	0	0.666667	1	0	1	0	0.333333	0.666667	1	1	0.666667	1	1	0	0	0.333333	1	0.333333	0.333333	1	1	1	0.5	0.75	0.75	0.75	0.25	0.5	0.75	0.25	0.5	0.25	0.5	0.5	0.25	1
406	0	0.666667	1	0	0	0.666667	0	0.333333	0	1	0	0.666667	0.333333	1	1	0.333333	0.333333	1	1	1	0.666667	0.333333	0.666667	0	0	0.666667	0	0.333333	0	1	1	0	0.75	0.5	0.75	0.75	1	0.75	0.25	0.75	0.75	0.25	0.5	1	0.5	1	1	0.75	1
407	1	0.666667	1	1	1	0.333333	0.333333	0	1	0.666667	0.666667	0.666667	0.666667	0	0.666667	0.666667	1	0	0.333333	0.333333	0	0	0.666667	1	0	0	0	0	0	1	0.333333	0.666667	0.25	0.75	0.25	0.5	1	0.25	1	0.5	1	0.25	1	1	0.25	0.5	0.25	0.5	0.5
408	1	1	0.666667	0	0	0	1	0	1	0.666667	0	0.333333	0	0	0.666667	0	1	0.666667	1	0.666667	0.666667	1	0.666667	1	0	0.333333	1	0.666667	0	0	0.666667	0.666667	1	1	0.25	0.75	0.25	0.75	0.25	0.25	1	1	0.25	0.75	1	0.25	0.25	1	1
409	0	1	0	0	1	0	0.666667	1	0	0	0	0	0.333333	0.666667	0.666667	0.666667	0	0.333333	0	0	0.333333	0	0	0	0	0	0.666667	0	0.333333	1	0.666667	0	0.5	0.75	0.25	0.25	0.25	1	0.25	0.75	0.75	0.25	1	1	0.25	0.5	0.25	1	0.5
410	0	0	1	0.666667	0	0.666667	1	1	1	1	0	1	0.333333	0.333333	0.333333	0.333333	1	0.666667	1	0	1	1	0.666667	0.666667	1	0	1	0.333333	0	0.666667	0	0	0.75	0.5	0.5	0.75	0.25	0.5	1	0.25	0.25	1	0.25	0.25	1	0.5	0.75	1	0.5
411	0.333333	0	1	0.666667	1	1	0	0.333333	0	0.333333	0.333333	1	0	1	1	0.666667	0	0.333333	0.666667	0.666667	0	1	0.666667	0.666667	0	0.666667	1	0.333333	0.666667	0	1	0.666667	1	0.25	0.25	0.25	0.25	1	0.25	0.5	0.75	0.25	0.5	0.75	0.25	0.5	0.75	0.75	0.25
412	0	1	1	0.333333	0.666667	1	0	0.333333	0.333333	0	0	0.666667	1	0	0.666667	0	0.333333	0.666667	0.333333	1	1	0	0	1	0.333333	0	0.333333	0.666667	1	0	0.333333	0	0.5	0.75	0.25	1	0.25	0.5	0.75	1	0.75	0.25	0.25	1	0.75	0.25	0.25	0.75	0.25
413	0	0	1	0.333333	1	0	0	0.333333	0.666667	0	1	0.333333	0.333333	0	1	1	1	1	0.666667	1	1	0	0	0	0.333333	0.666667	1	0	0	1	0	1	1	1	1	0.25	0.25	0.25	1	0.5	0.5	0.25	1	0.25	1	1	0.5	1	0.25
414	1	0	0.666667	0	0	0	0	0.333333	0.333333	1	0	0.333333	0.333333	0.333333	1	1	0	0.333333	0.666667	1	1	1	1	0	1	1	0	0	0.666667	1	0	0.333333	1	0.25	1	0.25	1	0.25	1	0.75	1	1	0.25	0.25	0.75	0.25	0.5	0.25	0.25
415	0.333333	0.666667	0	0.333333	0.333333	1	0.333333	1	1	0	0	0.333333	0	0.666667	0	0	0.666667	0	0.333333	0.333333	0.666667	0	0.666667	0	0	1	0.333333	0	0	0	1	0.666667	0.25	0.25	1	0.25	0.75	1	0.25	0.25	1	0.5	1	0.75	0.25	0.5	0.75	0.25	0.5
416	0.333333	0.333333	0.666667	0	1	0.666667	0	1	0.333333	1	1	0.333333	0.666667	0.666667	0	1	0.666667	0	0.333333	1	0	1	1	0.666667	0	0.333333	0.666667	0	0.666667	0	1	0	1	0.5	0.25	1	0.5	0.25	0.25	0.25	1	0.75	0.75	0.25	1	0.25	0.75	1	0.5
417	0.333333	1	0.333333	0.333333	0	1	0	1	1	0.333333	0	0	0	1	1	0	0	1	0.333333	0	0.333333	0	1	0.333333	1	0	0	1	0	1	0.333333	0.666667	0.25	1	0.75	0.25	1	1	0.25	0.25	0.75	0.75	1	0.5	0.75	0.75	1	0.25	0.25
418	0.333333	0	0	0	0	0	1	0.666667	0	0.666667	1	0	0.333333	0.666667	1	0	1	0	1	0.666667	0	0.666667	0.666667	0	1	1	0	0.333333	0	0.333333	0.666667	1	0.25	0.25	0.75	0.25	0.25	1	0.25	0.5	0.75	0.25	0.75	0.75	0.25	1	1	0.25	0.5
419	1	1	0	0	0.666667	0	0	0	1	0.666667	0.666667	0	0.666667	0.666667	0.666667	0.666667	0.333333	0	1	0.666667	0	0.333333	1	1	0.666667	0.666667	0.666667	0	0	0	1	1	0.25	0.25	0.25	1	0.75	1	0.25	0.5	0.5	0.25	0.25	0.75	0.25	0.75	0.75	0.75	1
420	0.333333	0.333333	0.666667	1	0.666667	0	0	0.666667	1	0.333333	0.666667	0	0	0	0.333333	0.666667	1	0.333333	0.333333	1	1	0.666667	0.666667	1	0.666667	1	1	1	1	0.666667	0	0.666667	0.75	0.25	0.25	0.5	0.25	0.75	0.25	1	0.75	0.25	0.75	0.75	1	1	0.75	0.25	1
421	0	0.666667	0	1	1	0	0	0	0	0.333333	0.666667	0	1	1	1	1	0.666667	1	1	1	1	0.666667	1	0.666667	0	0	0.333333	0	1	0.333333	0	0	0.25	1	1	0.5	0.5	1	0.5	0.75	0.75	0.25	1	1	0.25	0.5	1	1	0.75
422	1	0.666667	0.333333	1	1	0.333333	0.333333	1	1	0.666667	0.666667	0	0.333333	1	0	0.333333	0	1	0.333333	0.333333	0	1	0.666667	0	0	1	0.333333	0.333333	1	0.666667	0	0.333333	0.5	0.5	1	1	1	0.5	0.25	0.25	0.75	0.25	0.75	0.75	0.25	0.75	0.75	0.5	0.75
423	0	0.333333	0	0.333333	0	1	0	1	0.333333	1	1	0	0.333333	0	0	0	1	0.333333	0.333333	1	0.333333	0.333333	1	0.666667	0.333333	1	1	0	0.333333	0.333333	0	0.666667	0.25	0.5	1	1	0.5	0.25	0.5	0.25	1	0.5	1	1	0.25	0.5	0.75	0.25	1
424	0.333333	0.666667	1	0.333333	0.333333	0.666667	0	0.666667	0.666667	0	0.666667	1	0	1	1	0.333333	0.666667	1	0.666667	0.666667	0	0	0.333333	0.666667	0	0	0	0.333333	0.666667	1	0.333333	0.666667	0.25	0.25	0.25	0.5	0.75	1	0.5	0.5	0.25	1	0.5	0.25	1	0.25	0.25	0.25	0.25
425	0	0.666667	0	0.333333	1	0.333333	0.666667	0.666667	0	0.333333	1	0.666667	0	0	0	1	0	0	0	0	0.666667	0	0	0.666667	0	0	0	1	0.666667	0.333333	0.666667	1	1	0.75	1	0.75	0.5	0.75	1	0.25	0.25	0.25	0.5	0.75	0.25	0.5	0.75	0.75	0.5
426	1	1	0.666667	1	0.333333	0.333333	0.333333	0.333333	1	0.333333	0.666667	0.666667	0	0.333333	0	1	0	0	1	0	0	1	0	0	0.666667	1	0	0.666667	0.666667	0	0.666667	1	1	0.5	0.75	1	0.25	0.25	0.25	0.25	1	0.5	1	0.25	0.25	0.25	0.75	1	0.5
427	0	0	0	1	1	0	0.333333	0.666667	1	0	0	1	0.333333	0.666667	1	0.333333	0	0	0.333333	0	0.666667	0.333333	1	0.666667	0.666667	0.666667	0	0.333333	0.666667	1	0.333333	0.666667	1	0.5	0.5	0.25	1	0.75	0.25	1	0.75	0.75	0.25	0.5	0.75	1	1	0.5	1
428	0	0	0	1	0.666667	0.333333	0.333333	0	0	0	0	0.666667	0.333333	1	0	0.333333	1	0.666667	1	0.333333	0.666667	1	0.666667	0.666667	0.333333	1	0	0.666667	1	0	1	0.666667	0.25	0.25	0.25	0.25	0.75	1	0.5	1	0.25	0.5	1	0.25	0.25	1	0.75	1	0.5
429	1	0.666667	1	0	0.666667	0	0.333333	0.666667	0	0	1	0	0.333333	1	0	0.666667	0.333333	0.666667	0	0.333333	0	0.333333	0	0	0.666667	0.333333	0	1	1	0	0.666667	0.666667	0.25	0.5	1	0.75	0.75	0.75	0.25	0.5	0.25	0.25	0.75	0.75	0.25	1	0.75	0.25	0.5
430	0.666667	0.666667	0	0	0	0	0	1	0.333333	0.666667	0.333333	0	0.333333	0.666667	0.333333	1	1	0	0.333333	0.666667	0	0.666667	0.666667	0	0.333333	1	1	1	0.333333	0	0.666667	0.333333	0.75	0.25	0.5	0.25	0.5	0.25	0.25	1	1	0.25	1	1	0.25	0.5	0.25	1	0.25
431	0	1	0	1	0.666667	0.333333	1	1	0.333333	0.666667	0.666667	0	1	0.666667	0	0	1	0	0.666667	0.666667	0	0	1	0.666667	0.666667	1	0	0.666667	1	0	0.333333	0	0.25	1	0.25	0.75	1	0.5	0.75	1	0.5	0.25	0.25	0.5	0.25	1	1	1	1
432	0.333333	0	0	1	0	1	0	0.666667	0	0.333333	1	0	0.333333	0	1	0	0.666667	1	0.333333	0.333333	0.666667	0.333333	0	1	0	0	1	0.666667	0.666667	0	0	0.666667	0.25	0.25	1	1	1	1	1	0.75	0.75	1	0.75	0.75	0.25	1	1	1	0.5
433	0.666667	1	0.333333	0	0.666667	0.333333	0	1	0.333333	1	0	0	1	1	0.333333	1	0.666667	1	1	0.666667	0	0	1	0.333333	0	1	0.666667	0.666667	0.333333	0.333333	1	0.666667	0.25	0.5	0.75	0.25	0.5	1	0.25	0.5	0.5	0.25	1	0.75	0.5	1	0.75	1	0.5
434	0	0	0	0.333333	0	0	0.666667	0.666667	0	0.666667	1	0	0.333333	0.333333	0	0	0.333333	0	0	0	1	1	1	1	0	0	0	1	0	1	0.333333	1	0.5	0.25	0.75	0.25	1	0.75	1	1	0.5	0.5	1	1	0.25	0.75	1	0.25	0.5
435	1	1	0	0	1	0	0.333333	1	0	0	1	1	0.333333	1	0.666667	1	0.333333	1	1	0.333333	0.666667	0	0.666667	1	0.333333	0.333333	0	0.666667	1	0	1	0.666667	0.25	0.25	0.75	0.25	0.25	0.75	1	0.75	1	0.75	0.75	1	0.25	0.25	0.75	0.25	1
436	0.666667	0.666667	0	0.333333	0.666667	1	0.333333	0.333333	1	1	0.333333	0	1	0.666667	0	0	0	0	0	0	0.666667	0	0.666667	0	0.333333	0.666667	1	1	1	0	0	0	1	0.5	0.5	0.25	0.75	0.75	0.25	0.25	0.75	0.25	1	1	0.25	0.25	1	0.25	0.5
437	0.333333	1	0.333333	0	1	1	0.333333	0	1	0	0	1	0.333333	1	0	0.333333	0.333333	0	0.333333	0.333333	0.666667	1	0.666667	0.333333	0	1	0	0	1	1	0.666667	0.666667	0.5	0.5	0.75	1	1	0.5	0.5	1	1	0.25	0.25	1	0.5	0.25	1	1	0.5
438	1	0.666667	0	1	0.666667	1	0	0	1	0	0.333333	0.333333	0	0	1	0.333333	0.666667	0	1	0.666667	0.666667	0	0.666667	0.333333	0.666667	0.666667	0	0.666667	0.666667	0	0	0	1	0.5	1	0.75	0.25	0.75	0.25	0.5	0.75	0.75	0.75	0.75	1	0.5	0.25	1	0.5
439	0.333333	1	0.333333	0	1	0.666667	0.666667	0.666667	0	1	0	1	0.333333	0.666667	1	1	1	0.333333	0.666667	0.666667	0	0	1	0	1	0.666667	0.333333	0.333333	0.666667	0	0.666667	1	0.25	0.5	0.25	1	0.25	0.5	0.75	1	0.75	1	0.5	0.5	0.25	0.5	1	0.75	0.25
440	0.333333	0.666667	1	1	1	0.666667	0.666667	0	0.333333	1	0	0	0	0	0	0	0	1	0.666667	0.666667	0	0.666667	0.666667	0	0.333333	0.666667	0	1	0.666667	0	0	0.666667	0.25	0.5	0.75	0.25	0.75	1	1	0.25	0.25	1	0.5	0.5	0.25	0.25	0.75	1	1
441	0.333333	0.666667	0	0.666667	1	0.333333	1	0.666667	0.666667	1	0.666667	0	0	1	0	1	0	0.333333	0.333333	0.666667	0.333333	0	0.666667	0.666667	0.333333	0	0	0.666667	0.666667	1	0	0	0.25	1	0.75	0.25	0.5	0.25	1	1	1	0.25	0.25	1	1	1	1	0.25	0.5
442	0	1	1	1	1	1	1	0.666667	0.666667	0.666667	1	0.666667	0.666667	1	0.333333	0.666667	1	1	0	0	1	1	0.333333	0.333333	0	0	0	0	0.666667	0	1	1	1	1	1	1	0.75	0.25	0.75	0.25	1	0.75	0.75	1	0.5	0.25	0.75	1	0.25
443	1	0.333333	0.666667	0	0.333333	0.666667	0	1	0.666667	0	1	0.333333	0.333333	1	1	0	0	0.333333	0.666667	1	0.666667	0	1	0.666667	0.666667	1	0.333333	0.666667	0	0.333333	0.666667	1	0.75	0.75	0.5	0.75	0.25	0.25	1	0.25	1	0.75	0.25	0.25	0.25	0.75	0.75	1	0.75
444	0	1	0.666667	1	0.333333	0.333333	1	1	0.666667	0	1	1	0	0	1	0.333333	0.333333	0.666667	0	1	0.666667	0	0	1	0	0	1	0	1	0.666667	1	1	0.5	1	1	1	1	0.25	0.25	0.75	1	0.5	0.25	0.25	1	1	0.25	1	0.75
445	0	1	0.666667	0	1	1	0.666667	0	1	0.666667	0.666667	1	0.333333	0	1	0	0	0.666667	1	0.333333	0	1	0.666667	0.666667	0	1	0.666667	0.333333	1	0.666667	0	0	0.5	0.75	0.25	0.25	0.25	0.25	0.25	0.75	0.25	0.75	1	0.25	0.5	0.25	0.75	0.75	0.25
446	1	0.333333	0.666667	0.666667	0	1	0	0.333333	0.666667	1	0.333333	1	0.666667	0.333333	0	0.666667	0	0	1	0.333333	0.666667	1	1	1	0	0.333333	1	0.666667	0	1	0	0.666667	1	0.25	1	1	0.75	1	0.25	0.5	0.25	0.5	1	0.75	1	0.75	1	1	0.75
447	0	0	1	0.666667	0	0.666667	0.666667	0	1	0.666667	0	0	0.666667	0	1	0.666667	0	0.333333	1	0.333333	0.333333	1	1	0.333333	0.666667	0.666667	0.333333	0	0.333333	0.666667	1	0.333333	0.75	1	0.5	0.25	1	1	0.5	0.75	0.5	1	0.25	0.25	0.25	0.5	0.75	1	0.75
448	0.666667	0	0	0	0	0.333333	0	1	0	0	0.666667	0	0	0	0	1	0	0.666667	0.666667	0.666667	1	0.666667	1	1	0.666667	0	0	0.333333	0.666667	0	0	0	0.25	0.75	1	0.75	0.75	0.25	0.75	1	0.5	0.5	1	0.5	0.75	0.5	0.25	1	0.75
449	0.666667	1	0.333333	0.666667	0.666667	0	0	0	0.333333	0	1	0.666667	0.666667	1	0	1	1	0.666667	1	0	0	1	0	0.333333	0.666667	0	0.666667	0.666667	0	0	0.666667	0	1	0.75	0.25	1	1	0.25	1	1	0.5	1	0.75	0.25	0.5	0.25	0.25	0.25	1
450	1	0	0.666667	0.333333	0	0.333333	1	0.333333	0	0.666667	0.666667	0	0.666667	0.666667	1	1	0	1	0.666667	0	1	0.666667	0	0	1	0.333333	1	0.666667	0.666667	0.333333	0.666667	0	0.25	0.75	1	1	1	0.75	0.25	0.75	0.75	0.5	0.5	1	0.5	0.75	0.25	0.5	0.75
451	1	0.333333	0.333333	0.333333	0.666667	0	0.333333	0.666667	1	0.333333	0.333333	0.666667	1	0	0.333333	1	1	0	0	1	0	0.666667	1	1	1	1	0.666667	1	0.333333	0	1	0.666667	0.25	1	1	1	1	1	1	0.75	0.75	1	0.75	1	1	0.75	0.25	0.25	1
452	0	0.333333	0	0.666667	0.666667	0.333333	1	0	0.666667	0.666667	0	1	1	1	1	1	0.666667	0.333333	1	0.333333	0	0.666667	0	0.333333	1	1	0	0	0	1	1	0	0.25	0.25	0.75	1	1	0.25	0.5	1	0.75	0.75	0.75	0.25	1	0.75	0.25	0.5	0.75
453	0.666667	0	1	0.666667	0	0	1	0.333333	1	1	1	0.333333	0	0	0	0.666667	0	0	0	0	0.333333	1	0.333333	0.333333	0.666667	1	0.666667	0.666667	0	0.333333	0.666667	0	0.5	0.5	0.5	0.5	0.5	0.25	1	1	0.5	0.5	1	0.25	0.25	1	0.5	0.25	0.25
454	0	0.333333	1	1	1	1	1	0	0	1	0.666667	0.666667	0.666667	1	0.333333	0	0	0.666667	0.666667	0	0.333333	0	0	1	0.666667	0	0.666667	0.666667	0.333333	0.333333	0.333333	0.666667	1	0.75	0.25	0.25	0.75	1	0.5	1	1	0.25	0.5	1	0.5	1	1	1	1
455	0.666667	1	0.333333	0.666667	0.666667	1	1	0	0	0	0	0	0.666667	0	0	0.666667	1	0.333333	0.666667	1	1	1	1	1	1	0.333333	1	0.666667	1	0	0	0.666667	0.25	0.5	0.5	0.75	0.75	0.5	0.5	0.5	1	0.5	0.25	0.25	0.5	0.25	0.25	0.5	1
456	0	0.333333	1	0.666667	0	0	1	1	0.333333	1	0.666667	0.666667	0	0.333333	1	0.666667	0	1	1	0	0.333333	0.333333	0	0	0	1	0.333333	0	1	1	1	0	0.75	1	0.5	1	0.25	0.5	0.25	0.75	0.25	0.25	0.75	1	0.5	0.5	1	1	1
457	0.333333	0.333333	0.666667	1	0.333333	0.333333	0	0.333333	1	0.666667	0.666667	0.333333	1	0	0	0.666667	0	0	0.333333	0	0.666667	0.666667	0	0	0	0	0.666667	0.666667	0	1	1	0	1	1	0.25	0.5	0.25	0.25	0.25	0.75	0.25	0.5	0.75	1	0.5	0.5	1	0.5	0.5
458	0	0	0.333333	0.666667	1	0.333333	0.666667	0	1	1	0	0.333333	0.333333	0	0	0.666667	0	1	1	0	0	0	0	0	0.666667	0	0	0	0	0.666667	0.333333	0	0.25	0.5	0.5	0.25	0.25	0.75	1	1	1	1	0.75	0.25	0.25	0.25	0.25	1	0.75
459	0.666667	1	0.666667	1	0.666667	1	1	0.333333	1	0.666667	0	0	1	0.666667	0	1	0.333333	0	0.666667	0.666667	0	0.333333	1	0.666667	0.333333	0	0.333333	0	0.666667	0	1	0.666667	0.75	1	0.25	0.25	1	0.5	0.75	0.75	0.25	1	0.75	0.75	1	0.75	1	0.25	0.25
460	0	0	1	0.666667	0.666667	1	0.666667	1	0.333333	0	1	0.333333	1	0.666667	0	0.666667	1	0	0.333333	0	1	1	0.333333	0.333333	1	0.666667	0	0	0.333333	0.666667	1	1	1	0.5	0.25	1	0.75	1	0.75	0.75	1	1	1	0.5	1	0.75	0.25	0.5	1
461	0.666667	0.666667	0.666667	0.666667	0	0.666667	0.666667	0	0	0.666667	0	1	0	0	1	0.666667	0	0.666667	0.666667	0	0.333333	1	0.333333	0	0.333333	0	1	1	0.333333	0.333333	0	0.666667	0.25	0.75	0.25	0.5	1	0.5	0.75	0.75	0.25	0.25	1	0.75	0.75	0.75	0.25	1	0.75
462	0	0.333333	1	0	0	1	0	1	0	0.666667	0.666667	0.666667	0	1	0.333333	1	0.333333	1	1	0.333333	0.333333	0.666667	0.333333	0.333333	1	0	1	0	0.666667	0.666667	0.666667	1	0.25	1	0.75	0.5	0.25	0.75	0.75	0.25	0.25	0.5	1	0.25	1	0.75	0.5	0.75	1
463	0	0	0	0.666667	0	0	1	0	1	0.666667	1	0.333333	1	0.666667	0.666667	0.666667	0	0	0.666667	1	1	1	1	0.666667	0.333333	0.333333	0	1	0	0.333333	0	0	0.25	0.25	1	1	0.5	0.5	0.75	1	0.25	1	1	0.25	0.5	0.75	0.25	0.25	0.75
464	0.666667	0	0.666667	0.666667	0	0.333333	1	0.333333	0.666667	1	0	0	1	0	1	1	0	0.333333	0.333333	0	1	0.666667	0	0	1	0.333333	0	0	0.666667	0	0	0	0.75	0.25	0.75	0.25	0.5	0.75	0.25	0.5	0.25	0.5	0.75	0.25	0.5	0.25	0.25	0.25	0.25
465	0	0	0	0	0	1	0.666667	0.666667	1	1	0	0.666667	0.666667	0.333333	1	1	0	0	1	0	1	0.333333	0	0.333333	0	1	0.333333	0.666667	0	0	1	0	0.5	1	0.25	1	0.25	0.5	1	1	0.5	0.75	0.75	0.25	1	0.75	0.25	0.5	1
466	0	1	0.666667	1	0.333333	1	1	1	0.666667	0.666667	0.666667	0	0.666667	0.333333	0.333333	1	0.666667	1	0.666667	0	1	1	0	0.333333	0.666667	0	0	0.666667	0.333333	0.333333	1	1	0.5	0.5	0.75	0.25	0.75	1	1	1	0.25	0.5	1	1	0.5	0.25	0.5	1	0.75
467	1	0	0	0	0	1	0.666667	0	1	0.666667	0.666667	0	0.666667	0.666667	0.333333	1	0	0.333333	0	1	0	1	1	0	0.333333	0	1	0	0	0.666667	0.666667	0	1	0.75	0.75	1	0.5	0.25	0.75	1	0.25	0.25	0.75	0.25	0.25	1	0.25	0.25	0.25
468	1	0.666667	1	0.666667	0	0.666667	1	0.666667	1	1	0.333333	0.666667	0.666667	0.666667	0.666667	0	1	0.333333	0.333333	0.333333	1	0	0.333333	0.333333	0.666667	0.666667	1	0.666667	0.333333	0.666667	0.666667	0	0.5	1	1	0.5	0.5	1	0.5	0.75	1	0.25	0.25	1	0.5	0.75	0.25	1	1
469	1	0.333333	0	0	0.666667	0	0	0.666667	1	0.666667	0	1	1	0	0	0.666667	0.666667	1	0.333333	0.666667	1	1	0.666667	1	0.333333	0	1	0.666667	1	0	0	1	0.75	0.75	0.25	0.75	0.75	0.75	1	0.75	0.25	0.5	0.75	0.25	0.5	1	0.25	0.5	0.25
470	1	0	0	0.666667	0	1	0.666667	0	0.666667	0.333333	0.333333	0.666667	1	0	0.333333	0	0.333333	0	0.666667	0	0.333333	0.666667	0.666667	0.666667	0.666667	0	0	0	0	0.666667	1	0	0.5	0.25	0.25	0.5	0.75	0.25	0.25	0.5	0.75	0.25	0.5	0.25	1	0.25	0.75	1	1
471	0.666667	0	1	1	0	0	0	0	0	0	0.666667	1	1	0.333333	0	0.666667	1	0	0.666667	1	0.333333	1	0.333333	1	1	0.333333	0.333333	1	0.333333	0.333333	1	0	0.5	0.75	0.25	0.25	1	0.25	1	0.75	1	1	0.5	0.5	1	1	1	0.75	1
472	0.333333	0.333333	0.333333	1	0.666667	1	0.333333	1	1	1	1	1	0.666667	0	0.333333	0.666667	0	0.666667	1	1	0.666667	0.666667	0	0.333333	0.666667	1	0.666667	0.666667	0	1	0.666667	1	0.75	0.75	1	0.5	1	0.5	0.25	0.25	0.25	0.25	0.25	1	1	0.75	1	0.75	0.75
473	1	0	0.333333	0	0	0	0	0	1	0.666667	1	0.333333	1	1	0.666667	0.666667	0.666667	0.333333	0	0.333333	0	1	0.333333	1	0	1	1	1	1	1	0.333333	0.666667	0.75	0.5	0.25	0.25	0.75	1	0.5	0.5	0.25	0.5	0.5	0.25	0.5	1	0.5	0.75	0.75
474	1	0	0	1	0	0	0	0.666667	0	0.666667	0	1	0.666667	0.333333	0.666667	0.666667	0	0.333333	0.666667	0	0.333333	0	0.333333	0.666667	0.666667	0	0	0.666667	1	1	0.666667	0	1	0.25	0.25	1	0.75	1	0.5	0.5	1	0.25	0.25	0.25	0.5	0.75	0.25	1	1
475	0.666667	0.333333	0.333333	0.666667	1	0.666667	1	0.333333	1	0.666667	0.666667	0.333333	0.666667	0.666667	1	0.666667	0	0.333333	1	1	1	1	0.333333	0.333333	0.666667	0.666667	0	0.666667	1	0.666667	0.666667	0	0.5	0.75	1	0.5	0.25	1	0.5	1	1	1	0.5	1	0.5	0.75	0.25	1	0.75
476	0.666667	1	1	1	1	0.333333	0.666667	0.666667	1	0.666667	1	0.333333	1	1	0	0.666667	1	1	1	1	0.333333	1	0	1	0.666667	0	0	1	0.333333	0	0.666667	0	0.25	0.75	0.25	0.5	1	0.25	0.5	0.75	0.25	1	0.75	0.25	0.5	0.25	0.25	0.25	0.75
477	0	1	0.333333	0	0	0.333333	0.666667	0.666667	0.333333	1	0	0.666667	0.666667	0	1	0.666667	1	0.333333	1	0	0	1	0	0	1	1	1	1	0	0.666667	1	0	0.25	0.5	1	0.5	0.25	1	0.5	1	0.5	0.5	1	1	0.75	0.75	0.25	1	0.75
478	0.333333	0.666667	0	0.333333	0	0	1	0	1	0.666667	1	0.333333	0.666667	0.666667	1	1	1	0.666667	0.666667	0	1	0.666667	0	0.333333	0.666667	0	0	0.666667	0	0	0.666667	1	1	1	0.5	0.5	0.25	1	0.25	1	0.25	1	0.75	0.25	0.25	1	0.75	0.25	0.25
479	0.666667	1	1	0.333333	0.333333	0.333333	0.666667	0	0.333333	0.666667	0.333333	1	1	0	0.333333	1	0.333333	0.333333	0.666667	1	0.333333	1	1	1	0.333333	0	0.333333	0.666667	0	0.333333	0.666667	0	0.5	0.75	0.25	1	1	0.5	0.5	0.75	0.75	0.5	0.75	1	1	0.5	1	1	0.5
480	0.666667	0	0.333333	0.666667	0	1	1	0	0.333333	1	1	0.333333	0.666667	0	0.333333	0	1	1	0.333333	0.666667	1	0.666667	1	0.333333	0.666667	0	0.333333	0.666667	1	0	0.666667	1	1	1	0.25	0.5	0.75	0.25	0.5	0.75	1	1	0.75	1	0.5	0.75	0.25	0.5	0.75
481	0.666667	0	1	0.666667	0	0	1	0	1	0.666667	0	1	0.666667	1	1	1	1	0	0	0	0	0.666667	1	1	1	0.666667	0	0.333333	0.666667	1	0.666667	0	0.5	0.75	0.25	0.25	1	0.25	0.5	1	0.25	0.25	0.25	0.25	1	0.75	0.25	0.75	0.75
482	1	0	0	0	1	1	0.666667	0	0.333333	1	1	0.333333	0.333333	1	1	1	0.333333	0.666667	1	0	0.333333	0.333333	0.333333	1	1	1	1	0.333333	0.666667	1	0.666667	0	0.25	0.25	0.25	0.25	0.25	1	0.25	0.75	1	0.5	0.5	0.5	0.5	0.75	0.25	1	0.75
483	1	0.333333	1	0.333333	0	1	0.666667	0	0	0.666667	0	1	1	0.333333	0	1	0.666667	1	0.333333	0.666667	0	0.333333	0	1	0.666667	0	0.333333	1	0	0	1	1	0.5	0.75	0.25	0.5	0.5	0.75	0.5	0.5	0.5	1	0.25	0.25	0.5	0.5	0.25	0.25	0.25
484	1	1	0.333333	0	0.666667	0	0.666667	1	0	0.333333	0.333333	1	0.666667	0.666667	1	0.666667	1	0	0	0.666667	1	0.333333	0.666667	1	1	0	0	1	0	0.333333	0.666667	0.666667	0.25	1	1	0.5	0.75	1	0.25	0.5	1	0.75	1	0.25	1	0.75	0.75	0.25	0.75
485	0.666667	0	1	1	1	0.333333	1	1	0.333333	0.333333	1	0.333333	0.666667	1	0	0.666667	1	0.333333	0.666667	0.666667	0.333333	0.666667	0.333333	1	1	0	0.333333	1	1	0.333333	0.333333	0	0.25	0.25	0.25	1	0.75	1	0.25	1	0.75	1	0.75	1	1	0.5	0.5	0.5	1
486	0.666667	1	0.333333	0	0.666667	1	0.666667	0.333333	0	1	0.333333	0	1	1	0	0.666667	0	1	0	0.666667	1	0.333333	1	0.333333	1	1	0.333333	0.666667	1	0.333333	0.333333	0.333333	0.25	1	1	0.5	1	0.75	1	1	0.25	1	1	0.25	0.25	1	0.5	0.25	0.25
487	0.666667	0	0.333333	1	0.666667	1	0.666667	0	0.333333	0.666667	0.666667	1	0.333333	1	0	0.333333	0.333333	1	1	1	1	1	0	0	0.666667	1	0.333333	1	0.333333	1	0	0.333333	1	0.75	0.25	0.5	1	0.5	1	1	0.75	1	0.5	0.25	0.25	1	1	1	0.5
488	0.666667	0	0.666667	0.666667	1	0.333333	1	0.333333	0	0.333333	0.333333	0.666667	0.666667	0	1	0.666667	1	0.666667	1	0.333333	0	0.333333	0.333333	0	0	0	0	0.666667	0.666667	0.666667	0.333333	1	0.25	0.75	0.75	0.5	0.25	0.25	1	0.25	0.25	0.25	1	0.25	1	0.75	0.25	0.5	0.25
489	0.666667	0	0.333333	0	1	0.333333	0.333333	1	1	1	0.666667	1	0.333333	0	0	0.666667	0	0	0	0	0.333333	0.666667	0.666667	1	1	0	0	0	0.333333	0.333333	1	0	0.25	0.25	0.5	0.5	1	0.25	1	0.25	0.5	0.25	1	0.5	0.75	1	0.25	1	1
490	1	0	0	1	0.666667	1	0.666667	0	1	1	1	0.666667	1	0	0.333333	0.333333	1	0.333333	0.333333	1	0.333333	1	1	0.333333	1	0.666667	0.333333	0.666667	0	0	0.666667	0.333333	0.25	1	0.25	0.5	1	0.75	0.25	1	1	1	1	1	1	0.25	0.25	0.75	0.75
491	1	0.333333	0	0	0	0.666667	0.666667	0	0	1	0.333333	0.333333	0.666667	0.333333	0	1	1	0.333333	0.666667	0	0.666667	1	0	0	1	0.333333	1	0	0.666667	0.333333	0.333333	0.666667	0.5	0.5	0.5	1	0.25	0.25	0.5	0.5	0.5	0.75	1	0.75	0.75	1	1	0.5	0.75
492	0.666667	0	0	0.333333	0.666667	0.333333	0.333333	0	0.666667	0.666667	0	0.666667	1	0	0.333333	1	1	0.666667	0.333333	0	0.666667	1	0.333333	0.333333	1	1	0.333333	0.333333	0.666667	0	0.666667	0	0.5	0.75	0.25	0.5	0.75	0.25	1	0.75	0.25	0.25	0.25	0.25	0.25	1	1	1	1
493	0.666667	1	0.666667	0.666667	0	1	0.666667	0	1	0.666667	0	1	0	0.666667	0.666667	1	0	0	0.333333	0	1	1	0	0	0.333333	0	1	1	1	0.333333	0.666667	0	0.5	0.5	0.75	1	1	0.5	0.5	1	0.75	1	0.75	0.25	0.25	1	1	0.75	0.75
494	0.666667	0	0	0.666667	0	1	1	0.333333	0.666667	0.666667	0	1	0.666667	0	0.666667	1	0	0	0.666667	1	0.333333	0	0	0	0.333333	0	1	0.666667	0	0.333333	0.333333	1	0.25	0.5	1	1	0.5	0.5	1	0.25	0.5	0.75	0.75	0.25	0.25	1	0.5	1	0.5
495	0.666667	0	0.333333	0	0	0	1	0.333333	1	1	0	1	0	1	0.333333	0	0	0	0.666667	0	1	0.666667	1	0	0	0	0.666667	1	0.333333	1	1	1	0.25	0.5	1	1	0.75	1	0.5	1	0.25	0.75	0.25	1	0.5	0.5	0.75	0.5	0.5
496	1	0.666667	1	0.666667	0.666667	0	1	0.666667	0.666667	1	0	1	0	0.333333	0.333333	0	0	0	0	0	0.666667	0.666667	0.333333	0.666667	0	0	0	1	1	0.333333	0.666667	0	0.25	0.75	0.25	1	0.75	1	0.5	0.75	1	0.25	0.25	0.5	0.5	1	0.75	0.75	0.75
497	0.666667	0	0.666667	0.666667	0	0.666667	0.333333	0	0	0.666667	0	0.666667	0.666667	0	0.666667	1	0	0.333333	0.666667	0	1	1	0.666667	0	0.333333	1	0.333333	0.666667	0	1	0	1	0.5	1	0.75	1	0.5	1	1	1	0.25	1	1	0.25	0.25	0.75	1	0.25	0.75
498	1	0.666667	1	1	0.333333	0	0.333333	1	0	1	0.666667	1	0.333333	0.666667	0	0.333333	0	1	0.333333	0	1	1	0.666667	0	0	0.333333	0.666667	0.666667	1	1	0.333333	0	0.25	0.75	1	0.5	1	0.5	0.75	1	0.25	0.5	0.25	1	0.5	0.75	1	0.25	0.25
499	0.666667	0	0.333333	0.666667	0	0.333333	0.666667	1	0	0	0	0	0.666667	0	0	0	0.333333	1	1	0	1	1	0	0.333333	0.666667	0	0.333333	1	0.666667	0.666667	1	0	0.75	1	0.5	0.75	0.75	1	0.5	1	1	0.25	0.25	0.75	0.5	0.75	1	0.25	0.25
500	0	1	0.333333	0.666667	0.666667	0.666667	1	0.333333	0.666667	0.333333	0	0.333333	0.666667	1	0.333333	0	0.666667	1	0.666667	0.333333	0	0.666667	0	1	1	1	1	0.333333	0	0	1	0.666667	0.25	1	1	0.25	0.25	0.5	1	1	0.25	0.75	0.25	0.5	0.25	0.25	0.25	1	0.75
501	0.666667	0	0.333333	0.666667	0	0.666667	0.666667	0	0	0.666667	0.666667	0	1	0	1	0.666667	0	0.333333	0.666667	0	0.666667	0.333333	0	0	0	0.333333	0	0	0	1	0.666667	0	0.5	1	0.25	1	0.75	1	0.5	0.75	0.75	0.25	0.25	1	0.25	1	1	1	0.75
502	1	0.333333	1	1	0	0	0	0	1	1	0.333333	0.666667	0	0.333333	1	0.333333	0.666667	0	0.333333	0.666667	0.333333	1	1	0.333333	1	1	1	1	0.333333	1	0.666667	0	1	0.5	0.5	0.25	0.25	0.25	0.5	1	0.5	1	1	0.25	0.75	0.75	0.25	0.25	1
503	1	0	1	0	0	0	0	0.333333	1	0.666667	0	0	0.333333	0.333333	0	0	0	0.333333	0.333333	0.666667	1	0.333333	0.666667	1	0.333333	0	1	1	0.333333	1	0.666667	0	0.25	0.5	0.75	1	0.75	0.25	0.25	0.25	1	1	0.5	0.25	0.5	0.5	0.75	1	0.75
504	1	0	0	1	0	0.666667	1	0.333333	0.333333	1	0	0	0	0	0	0.666667	0.333333	0.666667	1	0	1	0	0.333333	0.666667	0.666667	0	1	1	0.333333	0	1	0	1	1	0.25	0.25	0.5	0.75	0.5	0.25	0.25	0.25	0.25	0.25	0.25	1	0.75	0.25	0.75
505	0.666667	0	0	0	1	1	0.666667	0	1	1	0.666667	0.666667	1	0.333333	1	0	0	0	1	0	0	1	0	0	0	0	1	0.666667	0	1	0.666667	0	0.25	0.75	0.25	0.75	1	0.25	1	0.25	0.25	1	1	0.25	0.25	0.75	1	0.25	0.5
506	0	0	0.666667	1	0	0.333333	0	0.333333	0	0.333333	0	0	0.333333	0	0	0.666667	0	1	1	1	1	0.666667	0.666667	0.666667	0.333333	0.666667	1	0.666667	0.666667	0	1	0.333333	0.75	0.75	0.75	0.25	0.5	0.25	1	0.5	0.75	0.25	0.75	0.25	0.5	1	0.5	0.25	0.25
507	0	1	1	1	1	0.333333	1	1	0	0	0	0	0.666667	0	0	0.333333	1	0.333333	0.666667	0.666667	0	0.666667	0	0.333333	0.333333	0	1	1	0	0.333333	0.666667	0	1	0.5	0.25	0.25	0.25	0.25	1	0.25	0.5	0.25	0.75	1	0.25	0.25	0.25	1	0.75
508	1	0	0	0.666667	1	1	0.666667	0.666667	0.666667	0.666667	0	0.333333	0	1	0	0	0	0	1	0.333333	0.666667	0.666667	0	0.333333	1	0.666667	1	1	0	0.333333	1	0	1	1	0.75	0.25	0.25	0.5	0.5	1	0.75	1	1	0.75	0.25	0.75	0.75	0.5	0.25
509	1	0	1	0	0.333333	0	0	1	1	0.666667	0	1	0	0.666667	0.666667	0	0.333333	0.333333	1	0.333333	1	0	0	0	0.333333	0	0	1	0.333333	1	1	0	1	0.75	0.75	0.5	0.75	0.25	1	0.75	0.75	0.5	0.25	0.5	0.75	0.75	0.25	0.5	0.75
510	0	0	0.666667	0.666667	0	1	1	0	0	0	0	0.666667	0.333333	0	0	0	0.666667	0.333333	0.333333	0.666667	0.666667	1	0.666667	0	0.666667	1	0.333333	0.333333	1	0	1	0.666667	0.5	0.25	1	0.5	1	1	0.75	0.5	0.75	1	0.75	0.5	1	0.75	0.5	1	0.25
511	1	0	0.333333	1	0.333333	0	1	0	0.333333	1	0.333333	0.333333	1	0.666667	0	0	0.333333	0.333333	0	0	0.333333	0.666667	0	0.666667	1	0.333333	1	1	0.333333	1	1	0.333333	0.25	0.25	0.75	1	0.75	0.25	0.5	0.75	0.5	0.25	0.5	0.25	0.25	0.25	0.25	0.25	0.75
512	1	0	0.333333	0.666667	0	0	0	0	0	0	0.666667	0	0.333333	0.666667	0.666667	0.666667	1	1	1	0	0.333333	0	0	0.333333	0	0	0.666667	1	1	1	1	0.666667	0.25	1	0.75	0.75	0.25	0.5	0.25	0.25	0.25	0.25	0.25	1	0.75	1	0.25	0.5	0.25
513	0.666667	1	0.333333	0.666667	0	0	0.333333	1	0	1	0.666667	1	0.333333	0.666667	0.666667	1	1	0.333333	0.333333	1	0.333333	1	0.333333	0.666667	1	0	1	1	0.333333	1	0.666667	0	0.25	1	0.25	0.5	1	0.25	0.25	0.25	1	0.5	1	1	1	0.75	1	1	0.5
514	1	1	0	0.333333	1	0	0.666667	0.666667	0	0.333333	1	1	1	0	1	1	0.333333	1	1	1	1	0.666667	1	0.333333	1	0.666667	0.333333	0.666667	0.666667	0.666667	0.666667	1	0.25	0.25	0.25	0.25	0.75	0.25	0.25	0.5	0.5	0.25	0.25	0.5	1	1	1	0.75	0.5
515	0.666667	1	0	0.666667	1	1	0.666667	0	0.333333	0.666667	0.666667	1	0.333333	0	1	0	1	0	0.666667	1	0	1	0.333333	0.333333	0.666667	0.666667	0	0.333333	1	1	0.666667	0	0.5	0.75	0.25	0.25	0.25	0.25	0.25	0.75	0.5	0.75	0.75	0.25	0.5	0.75	0.25	1	0.75
516	0	0.333333	0.333333	0.666667	0.666667	1	1	0.333333	0.666667	0.666667	0	0.333333	0.666667	0	0.666667	1	0.333333	0.666667	0.666667	1	0.333333	1	0.333333	0	0	0.333333	0	0	0.333333	1	0	0.333333	1	1	0.75	0.25	0.5	1	1	1	0.75	1	0.75	1	0.5	1	0.75	0.25	0.25
517	0.666667	0	0.333333	0.333333	1	1	1	1	1	0.333333	0.666667	0	0.666667	0	0	0	0	0.333333	1	0.333333	0.333333	0.333333	0.333333	0	1	0	0	0.666667	1	0.333333	1	0.333333	0.25	1	1	0.5	1	0.5	0.5	0.75	1	0.25	0.25	1	1	1	0.25	0.25	0.25
518	1	0.333333	1	1	0	0	1	0	1	0	0	1	0.666667	1	0.333333	0.333333	0.666667	1	0.666667	0	0.333333	1	1	0.666667	0.666667	0	0	1	0.666667	0	0	0	0.5	0.75	0.25	1	1	0.5	0.25	1	0.5	1	1	0.5	1	0.25	0.5	0.5	1
519	0.666667	1	0.333333	1	1	0.333333	0.333333	1	1	0.333333	0	1	0	1	0.333333	1	0.333333	0	0	1	0	0	0.666667	1	0.666667	1	0	0	1	1	0.333333	0.666667	1	0.5	0.75	1	1	0.25	0.75	0.75	0.25	1	0.25	0.25	0.25	0.25	1	0.5	0.75
520	0.666667	1	0.333333	1	0.333333	0.333333	0	0	1	0.666667	0	0.333333	0	0	0	0.666667	0	0.333333	0.666667	1	0.333333	0.333333	0	0	0.333333	1	0.333333	0.666667	1	1	1	0	1	0.75	1	0.25	0.5	1	0.5	1	0.75	0.25	0.75	1	0.5	0.25	1	0.25	0.5
521	0.666667	0	0.333333	0	0	0	0.666667	0	0	1	0.333333	0.666667	1	0	0	0	1	1	0.666667	0	1	0.666667	1	0.333333	0.666667	1	0.666667	0.666667	1	0.333333	1	0	0.5	0.75	0.25	0.25	0.75	0.25	0.5	1	0.5	0.75	1	0.25	0.75	0.75	0.5	0.75	1
522	1	0.333333	0.666667	0.666667	1	1	0.333333	0.666667	0.333333	1	0.666667	1	0.333333	0.333333	1	1	0	0	1	0	0.333333	0.666667	0.333333	0	1	1	0	0	1	0.333333	1	1	1	1	1	1	0.75	1	0.5	0.75	1	1	0.5	1	1	1	0.5	0.5	0.5
523	0.333333	0	0	1	0.333333	0	0	0	0	0	1	0.666667	0.666667	0.666667	0.333333	0.666667	1	1	0.666667	0	1	1	1	0.666667	1	1	0.333333	1	0.333333	0.333333	0.666667	1	0.75	1	0.5	0.75	1	0.25	0.25	1	0.5	0.25	0.25	1	1	1	0.75	0.25	1
524	1	0.333333	0.333333	1	0.333333	0	1	0	0.333333	0	0.333333	0.333333	1	0.333333	0.666667	0.666667	1	1	0.333333	0	1	0.333333	0.666667	0	0.333333	1	0	0.666667	0	1	0.666667	0.666667	0.25	0.5	0.75	0.5	0.25	0.75	1	1	1	0.25	0.5	0.75	0.25	1	1	0.75	0.75
525	1	1	0.333333	1	1	0.666667	0.666667	0.666667	0	0.666667	0.666667	0.666667	0.333333	0.333333	0.333333	0	0	0.666667	0.666667	0.666667	0	1	0.666667	0	0.666667	0	0.666667	0.333333	0	0.333333	0.666667	0	0.5	0.25	0.25	0.25	1	0.25	0.5	1	1	0.5	0.25	0.75	1	0.5	1	0.75	0.5
526	0.333333	0.666667	1	0.333333	0.333333	1	1	0	0	0.666667	0	1	0	1	1	0.666667	1	0.333333	1	0.666667	0	0.666667	0.333333	0.333333	0.666667	0	0	1	0	0	0.666667	0.666667	0.25	0.75	0.5	0.25	1	1	0.25	1	1	1	1	1	0.25	1	0.5	0.25	0.5
527	0.666667	0	0.333333	1	0	0.333333	0.666667	0	0	1	0.666667	0	1	0.666667	0	0	1	0	1	0.666667	0	0.666667	0	1	0.333333	0.333333	0	1	0.666667	0	1	0.666667	1	0.5	0.75	0.25	1	0.75	0.25	0.25	1	0.25	0.25	0.75	0.75	0.75	1	0.25	0.5
528	0.333333	0.666667	0.666667	1	0.666667	1	1	1	0	1	0	1	1	1	0.333333	0.333333	1	0.333333	1	0.666667	0.666667	0	1	0	0	0	1	0.666667	1	1	0.333333	0	0.5	0.5	1	0.25	0.5	1	0.5	0.25	0.25	0.5	0.75	1	1	0.75	0.75	1	1
529	0	0.333333	0.666667	0.666667	1	0	0.666667	1	0	0.333333	0.666667	0.666667	0	0	0.333333	0.666667	0.666667	0	0	0	0	0	1	1	0	0	0.666667	0	0.666667	0	1	1	0.25	0.5	1	0.25	0.25	0.25	0.5	1	0.25	1	0.5	0.25	1	0.5	0.5	0.25	0.25
530	1	0.666667	0.666667	1	0.666667	1	1	0.666667	1	0.333333	0	1	0.666667	0.666667	0.666667	0	0.333333	1	0	0	0	0	0	1	0.666667	1	0	0.666667	0.666667	0	0.666667	0.666667	0.5	0.75	0.25	0.25	1	0.25	0.5	0.5	0.5	0.25	0.25	1	0.5	0.75	1	0.75	0.75
531	0.666667	1	0.666667	1	0.333333	0.333333	1	0	0.333333	1	0.666667	0.666667	1	0.666667	0	1	0.666667	1	1	1	0	0	0.666667	0	1	0.666667	0	1	0	0	1	0	1	0.5	1	1	0.25	1	0.75	0.5	0.25	1	0.75	0.75	1	0.5	0.75	0.75	1
532	1	0.666667	0	0	0	0.666667	1	0.666667	1	0.666667	0.333333	1	0.333333	0.666667	0	1	1	0.333333	0.666667	1	0	1	0	0	0	0	0.666667	0	0.333333	0.666667	0	0	0.25	1	0.25	0.25	0.5	0.5	0.75	0.25	0.75	0.25	0.25	0.25	0.25	0.5	0.25	0.75	0.75
533	1	0.666667	0	0	1	0.333333	0.333333	0.666667	0	0	1	0	1	0.666667	1	0.666667	1	1	0	0.666667	1	0	1	0	0.333333	0.333333	0.333333	0	0	0.333333	0	0	0.75	0.25	1	1	1	0.75	0.5	0.75	0.25	0.25	0.5	1	0.25	0.5	1	1	0.5
534	0.333333	0	0	1	0.666667	0	1	1	0	0.333333	0.333333	0.666667	0.666667	1	0	0.333333	1	0.333333	0.666667	0.333333	0	0	1	0.666667	0	0.666667	0	0.666667	0.666667	1	0.333333	0	1	1	0.5	0.75	0.75	0.75	0.25	0.25	1	1	1	0.5	0.75	0.25	0.5	0.75	1
535	0.666667	0	0.333333	0	1	1	0.333333	0.666667	1	0.333333	0.666667	1	1	1	0	0.666667	0.666667	1	0	0.333333	0.666667	0.666667	0.666667	0	0.333333	0	0.333333	0.666667	0.666667	1	0	0.666667	0.25	0.5	0.25	1	0.25	0.25	0.5	0.25	0.5	0.25	1	0.5	0.25	0.25	0.75	0.75	0.25
536	1	0.333333	0.333333	1	0	1	0	0	0.333333	1	0	0.333333	1	0	0.666667	0.666667	0	0	0	0	0.333333	0	0.333333	0.333333	0.666667	1	1	1	0.333333	0.333333	0.333333	0.666667	0.5	1	0.25	0.75	0.75	0.5	0.5	0.5	0.25	0.25	1	1	0.75	1	0.5	1	0.25
537	1	0.666667	0	1	0	0.333333	0	0.666667	1	0.666667	0	0	0	0	0	0	0.333333	0	0	0.666667	1	1	1	0	0.333333	0.666667	0	0.666667	0.666667	0	0.666667	1	1	0.5	0.25	1	1	0.25	0.5	1	0.75	0.25	0.75	0.25	0.5	0.75	0.25	0.5	0.75
538	0	0.666667	0	0.666667	0.666667	0	0	1	0.333333	1	0	1	0	0.333333	0.666667	0.666667	0	1	0.666667	0	0.333333	0	0	1	0.666667	1	1	0.333333	1	1	1	1	1	0.75	0.25	0.5	0.75	0.25	1	0.25	1	1	0.5	0.25	1	0.75	0.25	0.25	0.5
539	0.333333	1	0.333333	0.666667	0	0	0.666667	0	1	1	0.666667	0.666667	0	0.333333	1	1	0	0.333333	0.666667	0.666667	0.666667	0.666667	0	0	0	1	1	0.666667	1	0	0	0	0.5	1	0.75	1	0.75	0.75	0.25	0.75	1	1	1	0.5	1	0.5	1	0.5	0.75
540	0	0.333333	0.333333	0.666667	0	0.666667	0.666667	0.333333	1	0.666667	0	0.333333	0.666667	1	0.333333	0.666667	1	0	0	0	0	1	0	1	1	0.333333	1	0.666667	1	0	0.333333	1	0.25	1	1	1	1	1	0.5	0.75	1	0.5	1	0.25	0.75	0.25	0.5	0.5	0.25
541	0.666667	0	0	1	0.333333	1	0.333333	0.666667	0	0.333333	0.666667	1	0.666667	0.666667	0	0	0	0.333333	1	0	0	0	0.666667	1	1	1	0.333333	1	1	0.333333	0.666667	1	0.75	0.75	1	0.5	0.75	1	0.25	0.75	1	0.25	0.75	0.5	0.5	0.75	0.25	0.75	1
542	0.333333	0.666667	0	0	1	0.666667	1	1	0	1	1	0	0.333333	1	1	1	1	0.333333	1	0	1	1	0.333333	1	1	1	0.333333	1	1	0	0.333333	0.666667	0.5	0.25	1	0.5	0.25	0.25	0.25	0.25	0.75	0.25	0.25	1	0.5	0.5	0.25	0.25	1
543	1	0	0	1	0	1	0.666667	1	0.333333	0.666667	0	0.666667	0.666667	0	0.333333	0.666667	0	0.333333	0.666667	0	0	1	0.333333	0.333333	1	0	0	0.666667	0	0.333333	0.666667	1	0.5	0.75	0.25	0.75	1	0.25	0.75	1	0.5	0.25	0.75	1	0.5	0.25	1	0.5	0.25
544	0.666667	0	0	1	1	1	0.333333	0	1	1	1	1	0.666667	0	1	1	0.333333	0.666667	1	1	0	0.666667	0.333333	0.333333	1	0.333333	0	0	0	1	0.666667	1	0.5	1	0.75	0.25	1	1	0.25	1	0.75	1	0.25	0.75	1	0.75	0.75	1	1
545	1	0.333333	0	0	0.333333	0.333333	1	0.333333	0.333333	1	0.333333	0.666667	1	0.333333	0.333333	1	0.333333	0.333333	0	0.333333	0.333333	1	0.333333	0.333333	0	0.333333	0.666667	1	0.333333	0.333333	1	0.333333	0.25	0.25	0.5	0.25	1	0.5	0.25	0.5	0.5	0.75	1	0.5	0.5	1	0.5	0.25	0.5
546	0.333333	1	1	0.333333	0	0	0.666667	0	0	1	0	1	0.666667	1	1	0.666667	0	0.666667	1	0	0.666667	0.666667	0	0.666667	1	0.333333	0.333333	0	1	1	1	0.333333	0.5	0.25	0.25	1	1	0.75	1	0.75	0.25	0.25	1	0.5	0.75	0.25	0.75	1	0.75
547	1	0.333333	0.666667	1	0.333333	0.666667	0	0	0.333333	0.333333	0	0	0	0	1	0	0.666667	0.666667	0	1	1	0.666667	1	1	1	0.666667	1	0	1	0.666667	0	1	0.25	1	0.5	0.25	0.75	0.25	0.25	1	0.5	0.5	0.75	0.75	0.75	0.25	0.5	0.75	0.25
548	0.666667	0	1	0.333333	0.333333	0	1	0.333333	0.333333	0	1	1	1	0	0.333333	1	0	1	1	0.333333	0.333333	0	0.666667	1	0.333333	0.333333	0	1	0.666667	0.666667	0.333333	0.333333	0.5	0.25	0.5	0.5	0.5	0.5	0.75	0.25	0.25	0.25	0.25	0.25	0.25	1	0.5	0.5	1
549	0.333333	1	0	0	0.666667	0.666667	0	0	0	0	1	0.666667	0	0	1	0	0.666667	1	1	1	0.666667	1	1	0.666667	1	0.333333	0.333333	0	0.333333	0.666667	0	0	0.25	0.5	0.5	0.75	0.5	1	0.25	0.25	0.75	0.75	0.25	0.25	1	0.25	0.5	1	0.25
550	0	1	1	0.333333	1	0	0	1	0.666667	0	0.666667	0.333333	0.333333	0.333333	0.666667	0	0.666667	0.333333	0.333333	0	0	0.333333	1	0	1	0.333333	0	1	0.333333	0.333333	0.666667	1	0.5	1	0.75	0.75	0.25	0.25	0.25	1	0.5	0.5	1	0.5	1	0.5	1	0.25	0.25
551	0	1	1	0	0	0	0.666667	1	1	0	0	0	1	0.666667	0.666667	0	0	0.333333	1	0.666667	0.666667	0	0.666667	0.666667	0	1	0	1	0.333333	0.333333	0.666667	0	0.75	0.25	0.5	0.5	0.25	0.5	0.25	0.5	0.75	1	0.5	0.25	0.75	1	1	0.75	0.25
552	1	0.333333	0.666667	0.666667	0	1	0	0.666667	0.666667	0.333333	0.333333	0.333333	0	0	0	1	0.333333	1	1	1	1	0.333333	0.333333	0.666667	0	0.333333	0	0.333333	1	0.666667	0.666667	0.666667	1	1	0.25	0.25	0.75	1	0.5	0.25	0.75	0.25	0.25	0.25	0.25	1	0.5	0.75	1
553	0.666667	0	0.333333	0	0	1	0.666667	0	1	1	1	0.333333	0.333333	0.666667	0.666667	0.333333	0.333333	0	1	0.666667	0.666667	1	1	1	0	1	0	0.333333	1	0.666667	0.666667	0	1	1	1	1	0.25	1	1	0.5	0.25	0.5	0.75	1	0.5	0.25	0.25	0.75	0.25
554	0	0	0.333333	1	0.333333	1	0.333333	0.333333	0.666667	0	0	0	0	0.333333	1	0	0	0	0.666667	0.666667	0.666667	0	0.333333	0.666667	0	0.333333	0	0.333333	0.333333	0.666667	0	1	0.75	0.25	0.25	0.75	0.75	0.25	0.75	0.5	0.5	0.5	0.5	0.25	1	0.5	1	0.75	0.25
555	1	0.333333	1	1	0.666667	0.333333	1	0.333333	1	1	1	0.666667	0	0	0	1	0.333333	0	0.333333	0.666667	0.666667	0	0.666667	1	0.333333	0.333333	0.666667	0.333333	0.333333	0.666667	1	0.333333	0.25	0.5	0.25	0.75	0.75	1	0.75	0.5	0.5	0.25	0.25	0.25	0.25	0.25	0.5	0.25	0.25
556	0.666667	1	0.666667	0	1	0	0.333333	0	1	0.333333	0	1	0	0.666667	0.333333	0	1	0.666667	0	0	0.666667	0	1	1	0.666667	0.666667	1	0	1	0	0	0	0.25	0.75	0.5	0.25	1	0.5	0.75	1	1	1	0.5	0.25	1	1	0.75	1	0.25
557	0.333333	1	1	0.666667	0	1	0.333333	0.333333	1	1	0.333333	1	1	0	1	1	0	0.333333	0	1	1	0.333333	1	1	0.333333	0	0.333333	0	1	1	1	0	0.25	0.75	0.25	0.5	0.25	1	0.75	0.25	0.75	1	0.25	1	1	0.25	0.25	1	1
558	1	1	0.333333	0.666667	0	1	0.666667	1	0.666667	1	0	0.666667	0	0.333333	0	0.333333	0	0.333333	0	1	0.666667	1	0	0.333333	1	1	0.666667	1	0.666667	1	0	0	0.5	1	0.25	0.5	1	0.5	0.75	1	1	0.5	1	0.75	1	1	0.75	0.75	1
559	0	0.333333	0.333333	1	1	0.333333	0	0.333333	0.333333	0.666667	0.666667	1	0.333333	1	0	1	0.333333	0	1	0.333333	0	1	1	0.666667	0.666667	1	1	1	0	0.666667	0	0.666667	1	0.25	0.25	0.75	0.25	1	0.75	1	0.75	1	0.5	0.25	0.25	1	1	0.75	0.5
560	0	0.666667	1	0	0.333333	0.666667	1	0.333333	0	0.666667	1	1	0.666667	0	0.333333	1	0.333333	1	0	1	1	0.333333	1	0.666667	0	0.333333	1	0	0	0.666667	0.666667	0	0.75	0.25	1	1	0.25	0.25	0.75	1	0.5	1	0.25	0.25	0.75	1	0.5	0.75	0.75
561	0	0.333333	0	0	1	1	1	1	0.666667	0.666667	0	1	1	0	0.666667	0.666667	0.666667	1	0	1	1	0	0	0.666667	0	0	0.333333	0	0	0	0	1	0.25	0.25	1	0.75	0.25	0.75	0.75	1	0.5	0.25	0.75	0.75	1	0.5	0.25	0.25	1
562	0.666667	0	0.666667	0.666667	1	1	0	1	1	0.333333	0.666667	0	0	0.333333	1	0	1	0.666667	0.333333	0	1	0.666667	0.333333	0.333333	0	1	0.333333	0	0.333333	1	0	1	0.75	0.75	0.5	0.5	1	0.25	1	0.25	1	0.25	0.5	0.25	0.75	0.5	0.75	1	0.25
563	1	0.333333	1	1	0.333333	1	0.666667	0.666667	0.666667	1	0.666667	0.666667	0.666667	1	1	0.333333	0	0	1	0	1	1	0.333333	1	1	0.666667	0	0	0	0	0	0	0.25	1	0.25	1	1	1	0.25	0.25	0.75	0.5	0.75	0.5	1	1	0.75	1	0.5
564	1	1	0.333333	0.666667	1	1	0	0	0	1	0.666667	0	0	1	0.666667	1	1	1	1	0.666667	1	1	1	0.333333	0.333333	0.666667	0.666667	1	0.666667	1	0.333333	0.666667	0.25	0.5	0.75	0.25	0.5	0.25	0.5	0.25	0.75	1	1	0.5	1	0.5	0.75	0.25	0.5
565	1	0	0	0.333333	0.666667	0	0.333333	0	1	1	0.333333	0.666667	1	1	1	1	1	0.333333	1	1	0	0	1	1	1	0.666667	1	0.333333	0.666667	1	0	0	1	1	1	1	1	0.75	0.25	1	0.75	0.25	0.25	1	0.25	0.5	0.75	0.25	0.25
566	1	0.666667	1	0	0.333333	1	1	1	1	0.333333	0.666667	0.666667	0	0	0.333333	0	1	0	1	0.666667	1	0.333333	1	0	1	1	1	1	0.333333	0.333333	0.333333	0.666667	1	0.5	0.75	1	0.5	0.5	0.25	0.5	0.75	0.25	0.5	1	0.5	0.5	1	1	1
567	1	1	0	0.333333	0.666667	0	1	0.666667	0	1	1	0.333333	1	0.666667	1	1	0.666667	0	0	0.333333	0.666667	1	1	1	1	0.666667	0.666667	1	1	0.333333	0	1	1	0.5	0.75	0.25	1	1	0.5	0.25	1	1	1	1	0.25	0.5	0.75	0.25	0.75
568	1	0	0	0.333333	0.666667	1	0.333333	0	0	1	0.666667	1	1	0.666667	0.333333	1	1	1	1	1	1	1	0.666667	0.333333	0.333333	1	0.333333	1	1	1	0.666667	0.666667	1	1	0.75	0.25	0.75	0.75	1	0.25	0.25	1	1	0.75	0.25	0.75	1	0.25	0.5
569	1	1	1	1	0	0.333333	1	0	0.666667	1	0	1	1	0	0	0.666667	1	1	1	1	0	0	0.666667	0	1	0	1	1	0.333333	0.333333	0.666667	0	1	0.25	1	1	1	1	0.25	0.25	1	0.25	0.25	1	0.25	1	0.5	1	0.75
570	0	0	0	0	0	0	1	1	0	0	0	0	0	1	0	1	0.666667	0	1	0.666667	0	0	0.666667	0.666667	0	1	0	1	0.333333	0.333333	0.333333	0.666667	0.5	0.25	0.75	0.5	0.75	1	1	1	0.75	0.75	0.5	1	1	0.75	0.75	1	0.5
571	0.666667	0.333333	0.333333	0.333333	0	0	0	0	1	0.666667	1	0.333333	0.666667	0.333333	0	0.666667	0.333333	0	1	1	1	0.666667	0.666667	1	0	0.333333	0	0	0	1	0.666667	1	0.5	0.75	0.75	0.25	1	0.5	0.75	0.25	0.25	1	0.75	0.75	1	0.25	0.25	0.75	1
572	0	1	0	1	0.333333	1	1	1	0.333333	1	0	0.333333	0.666667	0.666667	0	0.333333	0.666667	1	0	1	0	0	1	0	1	1	1	1	1	1	1	1	0.25	1	0.5	0.25	0.75	1	0.25	0.25	0.25	1	0.5	0.5	0.5	0.25	1	0.75	1
573	1	0.666667	0.333333	0	0.333333	0.333333	1	0	1	1	1	0.666667	1	0.666667	0	1	1	0.333333	0.666667	1	0.666667	1	0.666667	1	1	0.666667	0.666667	0.333333	0	1	0	0	0.25	0.25	0.25	0.5	0.25	0.75	0.5	1	1	0.75	1	0.75	0.25	1	0.75	0.25	1
574	0	0.333333	0	0	1	1	0.333333	1	0.666667	0	0.666667	0	1	0.333333	0.666667	0.333333	0.333333	0	1	0	0	0.666667	0	1	0.333333	0.333333	0	0	0.666667	0	1	0	1	1	1	1	1	0.5	0.5	1	0.5	0.75	0.25	0.25	0.25	1	1	0.25	0.25
575	0	0.666667	1	0	0	0	1	0.666667	0	1	0.666667	0	0.333333	1	0	0	0	1	0	0	1	0.333333	0	0	0.666667	1	0	1	0.666667	0	0	1	0.25	0.75	1	0.5	1	1	0.75	0.25	1	0.25	1	0.5	0.75	1	0.75	0.25	0.5
576	0	0.666667	0	1	0.333333	1	1	0.666667	0	1	0.666667	0.333333	1	0	0	1	0.333333	0.666667	1	0.666667	0	1	1	1	0	0	0.666667	0	0.333333	0	1	0.333333	0.25	0.5	0.25	0.75	0.25	0.25	1	0.5	0.75	0.75	1	0.5	1	0.75	0.75	1	0.25
577	0.333333	0.666667	0	1	1	0	1	0.666667	0	0.666667	0	0	0	0	0	0	0.666667	0	0	0	0	0.666667	0.666667	0	0.333333	1	1	0	0	0	0	1	0.5	1	1	0.5	1	1	0.25	0.25	0.5	0.75	1	0.75	0.25	1	0.5	0.75	1
578	1	0.666667	0.333333	0.666667	1	0	0	1	0.333333	0.666667	0.666667	0	1	0.666667	0	0.666667	0	0	0.666667	0	0.333333	0.666667	0	0	0	1	0.333333	0.666667	0.666667	1	1	0.333333	0.25	1	0.25	0.75	0.25	0.75	0.25	0.25	1	0.25	0.5	1	1	0.5	0.25	0.5	1
579	1	0.666667	0	0.666667	0	1	0	1	1	0	0.666667	0.333333	0	1	0.666667	0.333333	0	1	0.666667	0.666667	0.666667	0.333333	0	0.333333	0.666667	1	0	0	1	0	0.333333	0.666667	1	0.5	0.5	0.25	1	1	0.25	0.25	1	0.75	0.25	0.5	0.75	0.75	0.5	0.25	0.5
580	0	1	0.333333	0.666667	0.333333	0	0.333333	0.666667	0	0.333333	0.666667	0.333333	0.333333	1	0.666667	1	0.333333	0	0	1	1	0	0	1	0	1	1	1	0.666667	0	0	0.666667	1	1	1	0.25	0.75	1	0.5	0.5	0.25	1	0.25	0.5	1	1	0.5	0.5	1
581	0	0	0.333333	1	1	1	0.333333	0	1	0	0	1	0.666667	0.666667	0	1	1	0.333333	0	0	0	1	1	0	0	0	1	0.333333	0.333333	0.666667	1	0.666667	0.25	1	0.5	0.25	0.5	1	1	0.25	0.25	0.75	0.25	0.75	0.25	0.25	1	0.5	0.75
582	1	0	1	1	0.333333	0	0.333333	0	0	0	0	0.666667	1	1	1	0.666667	1	1	1	0.333333	0.666667	0	0.333333	0	0.666667	0.666667	1	1	0.333333	0	0.333333	0.666667	1	0.25	0.75	1	0.5	1	0.5	0.75	1	1	1	1	0.5	0.75	0.75	0.25	0.25
583	0.666667	0.666667	1	1	0.666667	1	0	1	1	0.333333	1	1	0	1	0.333333	0	0	0.666667	0	1	0.333333	0.333333	0.666667	0	0.333333	1	0	0	0	0	0	0
[truncated: 11 more columns]

## Sheet: 方差归一化
DataPoint	1	2	3	4	5	6	7	8	9	10	11	12	13	14	15	16	17	18	19	20	21	22	23	24	25	26	27	28	29	30	31	32	33	34	35	36	37	38	39	40	41	42	43	44	45	46	47	48	49
1	0.00953449	1	0.971397	1	1	1	0.971397	0.971397	0.00953449	1	0.971397	0.971397	1	1	1	0.971397	0	1	0.971397	1	1	0	1	1	1	0	1	1	0	1	1	1	0.34203	0.00326108	0	0	0.34203	0.34203	0	0.332246	0	0.34203	0.00326108	0.332246	0.332246	0.34203	0.34203	0	0.34203
2	0.971397	1	0.00953449	0.971397	0.00953449	0.971397	0.971397	0.00953449	0	0.971397	0.971397	0.00953449	1	1	0.00953449	0.971397	1	1	0.971397	0.971397	1	0.971397	1	1	0.971397	0.971397	1	0.971397	0.00953449	0.00953449	0.971397	1	0	0.332246	0.00326108	0.332246	0.332246	0	0.00326108	0.332246	0.34203	0	0.00326108	0.332246	0.34203	0	0.332246	0	0.34203
3	1	0.00953449	0	0.971397	1	0.971397	0.00953449	0.971397	0.00953449	0.971397	1	0.00953449	1	0	1	0.971397	0.971397	0.00953449	0.971397	0.971397	1	0	0.00953449	0.00953449	0.00953449	1	1	0	0.971397	0.00953449	0.971397	1	0.00326108	0.00326108	0.34203	0.00326108	0.332246	0.332246	0.00326108	0.332246	0.332246	0.00326108	0.332246	0	0.34203	0.332246	0.00326108	0.34203	0.34203
4	0.971397	0.971397	0.00953449	0.971397	1	0.971397	0.971397	0.971397	0.00953449	0.971397	0.971397	0.971397	0.971397	1	0.00953449	0.971397	0	0.00953449	0.971397	0.971397	1	0.971397	1	0.971397	1	0	0.00953449	0.971397	0.00953449	0.971397	0	0.971397	0.34203	0	0.34203	0	0.34203	0.34203	0	0.00326108	0.00326108	0.00326108	0.332246	0.34203	0.34203	0.332246	0.332246	0.00326108	0.332246
5	0.00953449	1	1	1	1	1	0.00953449	1	0	0.00953449	1	0	1	1	0.00953449	1	0.971397	0.971397	1	1	1	1	0	0.971397	1	0.971397	1	1	0	1	0	0.00953449	0	0.34203	0	0.332246	0.34203	0.34203	0	0.00326108	0.34203	0	0.332246	0.332246	0	0.332246	0	0.34203	0.34203
6	0.971397	0	0.00953449	1	0.00953449	1	1	0.00953449	0	0.971397	1	0.971397	1	1	0.00953449	0.971397	0	0.00953449	1	0.00953449	0	0	0	0.971397	0	1	0.00953449	0.971397	1	0.971397	0.00953449	0.00953449	0.00326108	0.332246	0.00326108	0	0.34203	0	0.34203	0.34203	0.00326108	0.34203	0.34203	0.34203	0.34203	0	0.34203	0.34203	0.332246
7	0.00953449	0.971397	1	1	0.971397	0.971397	0.00953449	0.971397	0	0.971397	0	0.971397	0.971397	0.971397	1	0.971397	0	0.00953449	1	1	0	1	0.00953449	0.971397	0	0	0	0.00953449	0.971397	1	0.971397	0.971397	0.34203	0.00326108	0.332246	0.34203	0.34203	0.332246	0.00326108	0.332246	0.34203	0.34203	0.332246	0.00326108	0.00326108	0	0.34203	0.34203	0.34203
8	0.971397	0	0.971397	0.971397	0.971397	0.971397	0.971397	0.971397	0.00953449	0.971397	0	1	0.00953449	0.971397	1	1	0.971397	0.971397	0.971397	1	0	0.971397	0	0.971397	0.971397	0.971397	0	0.00953449	1	1	0.971397	0	0.34203	0.00326108	0.34203	0.332246	0.00326108	0.34203	0.00326108	0	0.332246	0.332246	0.00326108	0	0.00326108	0.332246	0	0.332246	0.34203
9	0.971397	0.00953449	0.971397	0.00953449	0.971397	0.971397	0.971397	0.00953449	1	0	0.971397	0.971397	0.00953449	1	0.971397	0.00953449	0.971397	1	0	0	1	0.971397	0.971397	0.00953449	0.971397	0.00953449	0.00953449	0.00953449	0.971397	0.971397	0	1	0.34203	0	0.00326108	0.00326108	0.34203	0.332246	0.34203	0.34203	0.34203	0.34203	0	0.34203	0.332246	0	0	0	0.332246
10	0	0.971397	1	0.00953449	0.00953449	0.971397	0.00953449	0.971397	0.971397	0	0	0	1	1	0.00953449	0.971397	1	1	0	0.971397	0.971397	0.971397	0.971397	1	0	0.971397	0.971397	1	1	0	0.971397	0.971397	0.332246	0.332246	0.34203	0	0.00326108	0.00326108	0.34203	0.34203	0.34203	0.332246	0.34203	0.34203	0.34203	0	0.332246	0.00326108	0.34203
11	0.971397	1	1	0	1	1	0	0.971397	0.00953449	1	0.971397	1	0.971397	1	1	0	0.00953449	1	0.971397	0.971397	0.971397	1	1	1	1	1	0.00953449	0.00953449	0	0	0.971397	0.971397	0.332246	0.332246	0.332246	0.00326108	0.332246	0	0.00326108	0	0.332246	0.34203	0	0.332246	0.332246	0.332246	0.332246	0.332246	0.00326108
12	0	0.00953449	0.00953449	0.971397	1	1	0	0.00953449	1	0	1	1	1	0.00953449	1	0	0	1	0	0	1	0.971397	0.971397	0.00953449	0	0	0.971397	0.971397	0.00953449	0.971397	0	0	0.332246	0.332246	0.332246	0.332246	0.332246	0.00326108	0.332246	0.332246	0.332246	0.332246	0.00326108	0.34203	0.332246	0.34203	0.00326108	0.34203	0.332246
13	0.971397	1	1	1	0	0	0.971397	0	0	1	1	1	1	0	1	1	0	0.00953449	0.00953449	0.971397	0.00953449	0.00953449	0.00953449	0.00953449	0	0	0.00953449	1	0.00953449	1	0.00953449	0	0	0.00326108	0.332246	0	0.34203	0.34203	0.00326108	0.332246	0.34203	0.00326108	0.34203	0.34203	0.332246	0.332246	0.00326108	0.332246	0.332246
14	0.00953449	0.971397	0	0.971397	0.00953449	1	0.971397	0.971397	0.971397	0.971397	0	0.971397	0.971397	0.00953449	1	0	0	0.971397	1	1	0.00953449	0.971397	0.00953449	0.00953449	0.971397	1	0	1	1	0.971397	0	1	0.34203	0.00326108	0	0.00326108	0.332246	0	0.332246	0.332246	0.34203	0.34203	0.332246	0	0.00326108	0.332246	0.332246	0.332246	0.00326108
15	0.971397	1	1	0	0.00953449	1	0	0.00953449	0.971397	1	1	0	0	0.971397	0.971397	1	0.00953449	0.971397	1	0.00953449	1	0	0.00953449	0.00953449	1	0.971397	0.00953449	1	0.971397	1	1	0.971397	0.00326108	0.34203	0.00326108	0.332246	0.00326108	0.00326108	0	0	0.00326108	0.332246	0	0.34203	0.332246	0	0.00326108	0.34203	0
16	0	1	1	0.00953449	0	0	0.971397	0.00953449	0.00953449	0.971397	0.971397	0.00953449	0	0.971397	0.00953449	0.971397	1	0	1	0	0	0	0.971397	1	0	1	0.00953449	0.971397	0.00953449	0.00953449	1	0.971397	0.34203	0.34203	0.34203	0.332246	0.00326108	0.34203	0.34203	0.00326108	0.332246	0.332246	0.34203	0.00326108	0.332246	0.34203	0.00326108	0.00326108	0.332246
17	1	1	0	1	0.00953449	1	0	0	0	0.00953449	1	0	0.00953449	0.971397	0.00953449	0.00953449	0.971397	1	0.00953449	0.00953449	0.971397	0.971397	1	0	0.971397	1	0	0.971397	0.00953449	0	1	1	0.34203	0.34203	0.00326108	0.34203	0.34203	0.34203	0.34203	0	0.332246	0.34203	0	0.332246	0.332246	0.34203	0.00326108	0.00326108	0.332246
18	0	0.971397	1	0.00953449	0.971397	1	0	1	0.971397	1	0	0	0.00953449	0.971397	0.971397	0	0.00953449	0.00953449	1	1	0.971397	0	0.971397	0	0.971397	0.971397	1	0.971397	1	0	1	0	0	0.332246	0.00326108	0.332246	0.00326108	0.332246	0	0	0	0.332246	0.00326108	0.332246	0	0	0.34203	0	0.00326108
19	0.971397	0.00953449	0.971397	0	0	0.971397	0.971397	0.971397	1	0.00953449	0.00953449	0.00953449	0.971397	0	0.00953449	0.00953449	0.971397	1	0	0.971397	0.00953449	0.971397	0.971397	0.00953449	0.971397	0.971397	0.00953449	0.971397	0.971397	0.00953449	1	0.971397	0.34203	0.34203	0.34203	0.34203	0	0.00326108	0.34203	0.00326108	0	0	0.00326108	0.34203	0	0.34203	0.34203	0.34203	0.332246
20	0.00953449	0.971397	0.00953449	0.971397	0.971397	0.971397	0.971397	0.971397	0	0	0.971397	1	0.971397	0	0.00953449	0.00953449	1	0	1	0	0	0.00953449	1	0	0.971397	0.00953449	0.00953449	0.971397	0	0.971397	1	0	0.00326108	0	0.34203	0.332246	0.332246	0	0.34203	0.34203	0.34203	0	0.34203	0.34203	0.332246	0	0.332246	0	0.00326108
21	1	0.971397	0.00953449	0.00953449	0	0.00953449	0.971397	0.971397	1	0	0.971397	1	0	0.00953449	1	0.00953449	0	0	0	0.00953449	0.971397	0.00953449	0	0.971397	1	0.971397	1	0.971397	1	1	0	0.971397	0	0	0.332246	0	0.00326108	0.332246	0.34203	0.34203	0.332246	0.00326108	0	0	0.00326108	0.332246	0.332246	0.332246	0.332246
22	1	0.971397	1	0.971397	1	1	0	0.00953449	0.00953449	0.971397	0	1	0	1	0.00953449	1	1	0.971397	0	0	0	0.00953449	0.971397	0	1	1	1	0.00953449	0.00953449	0.00953449	0.971397	0.971397	0.332246	0.332246	0.332246	0.332246	0.332246	0.332246	0.00326108	0.332246	0.00326108	0.00326108	0.34203	0	0.34203	0.332246	0.332246	0.34203	0.00326108
23	0.971397	0.00953449	0.971397	0	0.00953449	0.971397	0.971397	1	1	1	0.00953449	1	0	0.971397	0	0	0.00953449	0.971397	0.971397	1	0	0	0.971397	0	0.00953449	0	0	0	0.971397	0.971397	0	1	0.34203	0.00326108	0	0.34203	0	0.332246	0.332246	0	0.332246	0.332246	0.34203	0.34203	0.00326108	0.332246	0.34203	0.34203	0.00326108
24	0.971397	1	0.00953449	0.971397	1	0	0	0	0.00953449	0.971397	1	1	0	0.971397	1	0	1	0.00953449	1	0.00953449	0	0.971397	1	0.00953449	0.971397	0	1	0	0.00953449	1	0.971397	0.971397	0.34203	0.332246	0.332246	0.34203	0	0	0.332246	0.34203	0.00326108	0.34203	0	0.00326108	0.332246	0.34203	0.00326108	0.332246	0
25	0.00953449	0	1	0	0.971397	0.971397	0	0	0.00953449	0.971397	0.00953449	1	0	0.00953449	1	0	1	1	0.00953449	0	0	0	1	1	0.00953449	1	1	0.00953449	0	1	0	0.971397	0	0.34203	0.332246	0.34203	0.00326108	0	0.34203	0.34203	0	0.00326108	0.00326108	0.332246	0.34203	0.34203	0.332246	0.34203	0.332246
26	0.971397	1	1	0.971397	0.971397	0.971397	0.00953449	1	0.971397	0.00953449	1	0.971397	0	0.971397	0.971397	0.00953449	1	0.971397	0.00953449	1	0.00953449	0.00953449	0.971397	0.971397	0	0.971397	0.971397	0.971397	1	0.00953449	0.971397	0.971397	0	0.00326108	0.00326108	0.332246	0.332246	0.00326108	0.34203	0.332246	0.34203	0.34203	0	0.34203	0.34203	0	0.34203	0.34203	0
27	0	0	1	0	1	0	0	0	1	1	1	1	0	0	0	0.00953449	1	1	1	0.971397	1	0	0.971397	0	0	0.971397	0	0.00953449	1	0	0.00953449	0.971397	0.34203	0.332246	0	0	0.332246	0.00326108	0.34203	0.34203	0.34203	0	0.00326108	0.00326108	0.34203	0	0.332246	0	0.332246
28	0.00953449	0	1	0	1	0.00953449	1	0.971397	1	0	0	1	0	1	0	0.00953449	0	1	0	0.00953449	1	0.00953449	0.971397	1	0	0.00953449	0.971397	0	0.971397	0	0	0.00953449	0.00326108	0.34203	0.34203	0.00326108	0.00326108	0.34203	0	0.332246	0.332246	0.332246	0.332246	0	0.34203	0	0.332246	0.332246	0.34203
29	0.971397	1	0	1	0.00953449	1	0	0.971397	0	0.00953449	1	0	0	0.00953449	0.00953449	0.971397	0.971397	0.971397	0.971397	0.971397	0	1	0.00953449	0.971397	1	0.00953449	0.00953449	0	0.971397	0.971397	1	0	0	0.34203	0.34203	0.00326108	0.332246	0.332246	0.34203	0.332246	0.332246	0.34203	0	0.332246	0.332246	0.00326108	0.34203	0.332246	0
30	0.971397	0.971397	0.971397	0.971397	0.971397	0.00953449	1	0.971397	1	0.00953449	0.971397	0.971397	1	1	1	0.00953449	1	0.00953449	0.971397	0.971397	1	0	0.00953449	0.971397	0.00953449	1	0.971397	0.971397	0.00953449	0.971397	1	0.00953449	0.332246	0.34203	0.34203	0.332246	0.34203	0.00326108	0.34203	0.34203	0.34203	0.34203	0	0.00326108	0.34203	0	0.332246	0.34203	0
31	0.971397	1	0.00953449	0.971397	0.971397	0.971397	0.00953449	1	0	0.971397	1	1	0	0	0.00953449	0.971397	0.971397	0	0.971397	0.00953449	0.00953449	0	0.971397	1	0	0.00953449	1	0.971397	0.971397	0.971397	0.971397	0.971397	0	0.332246	0.332246	0.332246	0	0.34203	0.332246	0	0.332246	0.34203	0.00326108	0.34203	0.34203	0.34203	0.00326108	0.00326108	0.332246
32	0	0.971397	1	0	0.00953449	0.971397	1	1	1	1	1	0.00953449	1	1	0.971397	0.971397	0.00953449	0.971397	1	1	1	1	1	0.971397	0	0.971397	1	0	0	0.971397	0	1	0	0	0.332246	0	0.332246	0.34203	0	0	0.332246	0.00326108	0.34203	0	0	0	0.00326108	0.332246	0.00326108
33	0	0.971397	0.00953449	0.971397	0.971397	1	1	0.971397	1	1	1	0.971397	0	0.971397	0.00953449	0.00953449	0.971397	0.971397	1	0.00953449	1	0	0.971397	0	0	1	0.971397	1	0.971397	1	1	0.971397	0.34203	0	0	0.332246	0	0.34203	0.332246	0.34203	0	0.332246	0.332246	0.34203	0.34203	0.00326108	0.332246	0.34203	0.34203
34	0.971397	0.971397	0.971397	0	1	0	1	0	1	1	0.971397	0	0.00953449	1	0.971397	1	1	0.00953449	0	1	0.971397	1	0.00953449	0.971397	0.971397	1	1	1	1	0.971397	0.00953449	0.971397	0.332246	0.34203	0.332246	0.332246	0.332246	0	0	0.34203	0.34203	0	0	0.332246	0.34203	0	0.00326108	0.34203	0
35	0	1	0.00953449	1	0.971397	0.00953449	1	0.971397	0.971397	1	0.971397	0.971397	0.00953449	0	0.971397	1	1	0	1	1	1	0.971397	1	1	0.00953449	0.971397	0.971397	1	0.971397	1	0.00953449	0.971397	0	0.332246	0.332246	0	0.34203	0.332246	0	0.332246	0.34203	0.34203	0.00326108	0.332246	0.34203	0.00326108	0.332246	0.332246	0.34203
36	1	0	0.971397	1	0.971397	1	1	1	1	0	0.00953449	0.971397	1	1	1	0.971397	0.971397	0	1	1	0.00953449	0.971397	1	0.971397	1	1	1	0.971397	0	0	0.00953449	0.971397	0.332246	0.34203	0	0.34203	0.34203	0	0.00326108	0.00326108	0.332246	0.332246	0.34203	0.34203	0.00326108	0	0.34203	0.332246	0.00326108
37	0.971397	0	0.971397	1	0.971397	0.971397	1	0.971397	0.00953449	0.971397	0	1	0	0	0.00953449	1	0	1	0.00953449	0.971397	1	0.00953449	1	0.00953449	1	0.971397	0.971397	1	0	1	0	0	0.00326108	0.34203	0.332246	0.00326108	0	0	0.34203	0.34203	0.332246	0.332246	0.34203	0	0.00326108	0.00326108	0.34203	0.332246	0.00326108
38	0	0	0	1	0.00953449	0	1	0	0.971397	0.971397	0	0	0.00953449	0.971397	0	0	0.971397	0.971397	1	0	1	0.00953449	1	0.971397	0.00953449	0.971397	1	1	0.971397	0.971397	1	0.00953449	0.34203	0.332246	0	0.332246	0.34203	0	0.332246	0.00326108	0	0	0.00326108	0.34203	0.332246	0.34203	0.00326108	0.332246	0.00326108
39	0.971397	0	0.971397	1	0.971397	1	1	0.971397	0.00953449	0.971397	0.971397	0.00953449	0.971397	1	1	1	0	0.971397	0.971397	1	0.971397	1	0.971397	0.971397	0.971397	0	1	1	0.00953449	0.971397	0	0.971397	0.332246	0	0	0.00326108	0.00326108	0.332246	0.34203	0.34203	0.332246	0	0.34203	0	0.00326108	0	0	0.332246	0.34203
40	1	0.971397	0	0.971397	0	0.00953449	0.00953449	0.971397	1	1	0.971397	0.971397	0	0.971397	0.971397	0.971397	0	0.00953449	0.971397	1	1	0.971397	0.971397	0.971397	0.971397	0	0.971397	1	0	0	1	0.971397	0.34203	0.34203	0	0.332246	0.00326108	0.34203	0.332246	0.34203	0	0	0.34203	0	0.34203	0.332246	0	0	0.332246
41	1	0.971397	1	1	0	0.971397	0.00953449	0	0	0.971397	0.971397	0.971397	0.971397	1	0.971397	0.00953449	1	1	0.00953449	1	0.00953449	0.00953449	0.00953449	0.00953449	1	0.00953449	0.971397	0.00953449	0.00953449	0.00953449	0.971397	1	0.34203	0.332246	0.332246	0	0	0	0.34203	0.34203	0.34203	0.34203	0.00326108	0.332246	0.332246	0	0.00326108	0.332246	0.34203
42	0.00953449	0	0.971397	1	0	0.971397	1	0.00953449	1	1	1	1	0.00953449	0	1	1	0.00953449	1	0.971397	0	0.971397	0	0.971397	0	0.971397	1	0	0	1	0.00953449	1	0	0.332246	0.34203	0	0.332246	0.332246	0.332246	0.332246	0.332246	0.00326108	0.332246	0.332246	0.332246	0.332246	0.332246	0.34203	0.332246	0.34203
43	1	0.971397	1	1	0	0	0.00953449	1	0.00953449	0.00953449	0	0	1	0	0.971397	0.00953449	0.971397	0.971397	0.971397	1	0.971397	0.00953449	0.971397	0.971397	0.971397	0.971397	0.971397	0.971397	0.971397	0.971397	0	0.00953449	0.34203	0.332246	0	0	0.00326108	0.332246	0.34203	0.34203	0.332246	0.332246	0.34203	0.332246	0	0.00326108	0.34203	0.00326108	0
44	1	0.971397	1	0	0	1	1	1	0.00953449	0.00953449	1	1	0.971397	0.00953449	0.971397	0.971397	0	0.971397	0.971397	0	0	0	0.971397	0.971397	0.971397	0.971397	0.971397	1	0	0	0.00953449	0.971397	0.332246	0.332246	0.332246	0	0.332246	0.34203	0.332246	0.00326108	0	0.332246	0.332246	0.332246	0.34203	0.00326108	0	0	0.34203
45	1	0	0.00953449	1	1	0.00953449	0.971397	0.00953449	0.971397	0.971397	0.00953449	0.00953449	0.971397	1	1	0.971397	0.971397	1	0.971397	0.00953449	0.971397	1	0	0.971397	0.971397	1	1	0.00953449	0.971397	0.971397	0	0.00953449	0.00326108	0.332246	0.332246	0.34203	0	0.34203	0.00326108	0	0.34203	0.34203	0.34203	0	0.332246	0.332246	0.332246	0.00326108	0.332246
46	1	0	0.00953449	1	0.971397	0.00953449	1	0	0	0.00953449	1	0.00953449	1	0	0	0	0.971397	1	1	0	1	0.00953449	0	0.00953449	1	0	1	1	0.971397	0.971397	1	0	0.00326108	0.34203	0	0.00326108	0.00326108	0.332246	0.34203	0.00326108	0.332246	0.332246	0.00326108	0.34203	0.34203	0	0.00326108	0.332246	0
47	1	1	0.00953449	1	0	0.00953449	0	0	1	0.00953449	1	0.971397	0.00953449	0	0.00953449	1	0.00953449	0.971397	0.971397	0	0.971397	0	0	0.971397	0	0	0.971397	0	0.00953449	1	0.00953449	0.00953449	0	0.34203	0.00326108	0.00326108	0.34203	0	0.00326108	0.332246	0.332246	0.34203	0	0.00326108	0.34203	0	0	0.34203	0.34203
48	0	1	1	0.971397	0.971397	0	0.971397	0.971397	0.971397	0.971397	0.971397	0	0	0.971397	0.971397	0.971397	0.00953449	1	0.00953449	1	0.00953449	0.971397	0.971397	1	1	0	0.00953449	0.971397	0.00953449	0.00953449	0	0	0	0.00326108	0.34203	0.00326108	0.332246	0.332246	0.34203	0.34203	0.00326108	0.332246	0.34203	0.332246	0.00326108	0.00326108	0.34203	0.34203	0.34203
49	1	0.971397	0.00953449	0.971397	0.971397	0.971397	0.00953449	0.971397	0	1	0	0	0.971397	0	0.971397	0	0.00953449	0.00953449	1	0.971397	1	1	0.00953449	0	0	1	0.00953449	0	0.971397	1	0	0.971397	0.34203	0.34203	0.00326108	0.00326108	0	0	0.00326108	0.34203	0.00326108	0	0.34203	0	0	0.34203	0	0	0.00326108
50	1	1	1	1	0	1	1	0	0.971397	0	1	0.971397	1	1	0	0	0	1	0.971397	0	0	0.00953449	0.971397	0	0.971397	0	1	1	0.00953449	0	1	0.00953449	0.332246	0.332246	0	0.00326108	0.34203	0.34203	0.332246	0.34203	0.34203	0.34203	0.34203	0.00326108	0.00326108	0.00326108	0	0.332246	0
51	0.00953449	0.971397	0.00953449	0.971397	0	0	0.971397	0	1	1	0	0	1	0.00953449	0.971397	0.971397	0.971397	0.00953449	1	0.971397	0.00953449	1	0	0.00953449	1	0	0.00953449	1	0	0.971397	0	0	0.00326108	0.34203	0.332246	0.332246	0.34203	0.00326108	0.332246	0	0.332246	0.34203	0.332246	0	0.00326108	0.332246	0.332246	0.00326108	0.332246
52	1	1	0.00953449	0.971397	1	1	0.971397	0	0.00953449	1	0.971397	0.971397	1	1	1	0.971397	0.971397	0.971397	0.971397	0.971397	0.00953449	0.971397	1	0.00953449	0.971397	1	1	1	0.00953449	0.971397	0.00953449	0	0.332246	0.00326108	0.34203	0	0	0.34203	0.34203	0.34203	0.34203	0.34203	0	0.332246	0.00326108	0.34203	0.00326108	0.00326108	0.332246
53	0.971397	1	1	0.00953449	0.971397	1	1	0	0.971397	0.00953449	0.00953449	0	0	0.971397	1	0	0.00953449	0.00953449	0	0.971397	0.971397	0.971397	0	0.971397	1	1	0.00953449	0.00953449	0	1	0	0	0.332246	0.332246	0.332246	0.332246	0.332246	0	0.332246	0.34203	0.332246	0.34203	0.00326108	0.332246	0.34203	0.34203	0.332246	0.332246	0.332246
54	1	0.971397	0	0.971397	1	0.971397	0.00953449	0.971397	1	1	0	0	0.971397	0.00953449	0.971397	0.971397	0.00953449	0.971397	1	0.971397	0.00953449	1	0	0.00953449	1	0	0.971397	1	0.00953449	1	0	0.00953449	0.34203	0	0.332246	0.332246	0.00326108	0	0.00326108	0.34203	0	0.332246	0.34203	0.332246	0.34203	0.34203	0.00326108	0.332246	0
55	0.971397	0.00953449	1	0.971397	0	0.00953449	0.00953449	0	0.971397	0.971397	0	0.00953449	0.971397	1	0.971397	1	0	0.00953449	0.00953449	0	1	1	0.00953449	1	0.971397	0.971397	0.971397	0.971397	0.00953449	0.00953449	0.971397	0	0.332246	0.00326108	0.332246	0.332246	0.34203	0.00326108	0.00326108	0.34203	0.332246	0.00326108	0.332246	0.332246	0.34203	0.332246	0	0	0.332246
56	1	0	0	1	0	1	0.971397	0	0	0.00953449	0.971397	1	0.971397	0.971397	1	0	0.00953449	0.971397	0	0.00953449	0	0	0.971397	1	1	0	0.00953449	1	0.00953449	0	1	0	0.332246	0.34203	0	0.34203	0.34203	0.34203	0.34203	0.332246	0.00326108	0.00326108	0.34203	0.332246	0.332246	0.34203	0	0	0.34203
57	1	0.971397	0.971397	0.00953449	0.00953449	0.971397	0.971397	0	0.971397	0.971397	1	0.971397	1	0	0.00953449	0.971397	0	0.971397	0.971397	0	0.00953449	0.00953449	0.971397	1	0	0.971397	0.971397	1	0.971397	1	0.971397	0.00953449	0.34203	0	0.00326108	0.34203	0	0.00326108	0.332246	0	0.00326108	0.332246	0.332246	0.00326108	0.332246	0.332246	0.00326108	0.332246	0.332246
58	0	0.00953449	0.00953449	0.971397	0	0.00953449	0	0	0.00953449	0.971397	0	0.971397	0.971397	0	0.971397	0.971397	0	0.00953449	0	0	0.00953449	0.971397	0	1	1	0.00953449	0.971397	0.971397	0	0.971397	0	0.00953449	0.332246	0.332246	0.00326108	0.332246	0.332246	0.34203	0.332246	0.332246	0.34203	0.34203	0	0.34203	0	0	0.332246	0.332246	0.00326108
59	1	1	0.971397	0.971397	0	0	0.971397	0	0.00953449	0	0.971397	0.971397	0.971397	0.971397	1	0	0.971397	0.00953449	1	0.971397	0.971397	1	0.00953449	1	0.971397	0.971397	1	0.971397	1	1	0.971397	0.00953449	0.00326108	0.332246	0.332246	0.00326108	0.34203	0	0.332246	0.34203	0.34203	0.34203	0.34203	0.332246	0.34203	0.34203	0	0.332246	0.332246
60	0.971397	0	0.00953449	0.971397	0	0.971397	0.971397	0	0.971397	1	1	0	1	0.00953449	0	0.971397	0.971397	0.971397	0.971397	0.971397	0.971397	0.971397	0	0.00953449	1	0.971397	0	0.00953449	0.971397	0	1	0.00953449	0.00326108	0.332246	0	0.332246	0.332246	0	0.332246	0.34203	0.332246	0.34203	0.34203	0.34203	0.34203	0.34203	0.34203	0.332246	0.34203
61	1	1	1	0	0	0.00953449	0.00953449	0.971397	1	0	0.971397	0	0.971397	0	0.00953449	1	0.971397	0	1	0	1	1	0.971397	0.971397	0.971397	0.971397	0.971397	0.00953449	0	0.971397	1	1	0.34203	0.34203	0.00326108	0.332246	0.34203	0	0.332246	0.332246	0.332246	0.34203	0.00326108	0.34203	0.34203	0.332246	0.00326108	0.00326108	0.34203
62	0.971397	1	1	0.971397	0.971397	0.00953449	0	0.00953449	0.00953449	1	0.971397	0	0.971397	0	0.971397	0.971397	0	0.971397	1	1	1	1	0.971397	1	1	1	1	1	1	1	0	0.971397	0.332246	0.332246	0.332246	0.00326108	0	0.00326108	0.332246	0	0.34203	0.34203	0.00326108	0	0.00326108	0.332246	0	0.34203	0
63	0.971397	0.00953449	0.971397	1	0.971397	1	0	0.971397	0.971397	0	0.00953449	0.00953449	1	0.971397	0.971397	0.971397	0.971397	0.971397	0.971397	0.00953449	1	0	0	0.971397	0.971397	0.971397	0.971397	0.971397	0.971397	0.971397	0.971397	0	0.34203	0	0.332246	0.00326108	0.34203	0.34203	0.332246	0.00326108	0.34203	0.34203	0.00326108	0.332246	0	0.34203	0.332246	0.332246	0.332246
64	1	0	0.00953449	0.971397	1	1	0	1	1	1	1	0	0	0	0.971397	0	1	0	0	1	1	0.00953449	0.971397	0	0.00953449	0.00953449	0.971397	0	0.971397	0.971397	0.971397	0.971397	0.34203	0.34203	0.332246	0	0	0.34203	0.34203	0.332246	0.332246	0.34203	0.332246	0.00326108	0.34203	0.332246	0.332246	0.34203	0.332246
65	0.971397	0.971397	0.971397	0.00953449	0.971397	0.971397	1	0	0.971397	0.00953449	0.00953449	0.00953449	0.971397	0.971397	0	0.971397	1	1	1	0.971397	0.971397	0.00953449	0.00953449	0.00953449	1	0	1	0	0.971397	0.00953449	0.971397	0.971397	0.34203	0.332246	0.34203	0.332246	0.00326108	0.332246	0.332246	0.332246	0.34203	0.00326108	0.332246	0.34203	0.34203	0.332246	0.34203	0.34203	0
66	1	0.00953449	1	0.00953449	0.00953449	1	1	0	0.971397	0.00953449	0	0.971397	0.00953449	0	0.971397	1	0.971397	0.00953449	0.971397	0.00953449	0.00953449	0.971397	0.00953449	0	1	0	1	0	0	1	1	0	0.34203	0	0.34203	0.332246	0.332246	0.34203	0	0.34203	0.00326108	0.00326108	0	0.34203	0.00326108	0.34203	0.34203	0.332246	0.332246
67	0.971397	0	0.971397	0.971397	1	0	0.971397	1	1	0.971397	0	0.971397	0.00953449	0.00953449	0.971397	0.971397	0.971397	1	0	0.00953449	1	0.00953449	0.971397	0	0.00953449	0	0.971397	0	0.00953449	0.00953449	1	0.00953449	0.34203	0.34203	0.332246	0.00326108	0.34203	0.332246	0.00326108	0.00326108	0.332246	0.332246	0.332246	0.00326108	0.34203	0	0	0.00326108	0.332246
68	0	0.00953449	1	0.00953449	0.971397	1	0	0.00953449	1	1	1	0.971397	0.00953449	1	1	0	0.00953449	0.00953449	0.00953449	1	0.00953449	0.971397	0.971397	0.971397	0.971397	0.971397	1	0.971397	0	0.00953449	1	1	0.34203	0.00326108	0.34203	0.332246	0.332246	0.34203	0.34203	0.332246	0.332246	0.34203	0.332246	0	0.00326108	0.34203	0.00326108	0.332246	0.34203
69	0.971397	1	0	0.971397	0.971397	0.971397	1	0.00953449	0.971397	1	1	0.971397	0.971397	0.971397	0.971397	0.971397	0.971397	0.971397	1	0	1	0	0.971397	0.00953449	0.971397	0.971397	0	0.971397	0.971397	0	0.971397	1	0.34203	0	0.00326108	0.332246	0.34203	0.34203	0	0.34203	0.34203	0.332246	0.332246	0.34203	0.34203	0.332246	0	0.00326108	0.332246
70	1	0	1	1	0.00953449	0.971397	1	1	1	1	1	0.971397	0.971397	0.971397	0.971397	0.00953449	1	0.971397	0	0.971397	0	0.00953449	0.971397	0	0	0.971397	0.971397	0.971397	0.00953449	0.971397	0.971397	0	0.34203	0	0	0	0.00326108	0.34203	0	0.34203	0	0.00326108	0.332246	0.34203	0.34203	0.332246	0.332246	0.34203	0.00326108
71	0	0.971397	0.971397	0.00953449	0.971397	0.00953449	0.971397	1	1	0.971397	0.971397	0.971397	1	0	1	1	0.00953449	0.971397	0.971397	1	0.971397	0.971397	1	1	1	0.971397	1	1	1	0	0.00953449	0.00953449	0.332246	0	0.34203	0.332246	0.332246	0.332246	0.34203	0.332246	0	0.00326108	0.332246	0.34203	0	0.332246	0.332246	0.34203	0.332246
72	0	0	1	0	0.971397	0	0	1	1	1	1	0	0.971397	0.971397	0.971397	0	0.971397	0	0	1	0	0	1	1	0.971397	0	0.971397	0.971397	1	0.971397	1	1	0.34203	0.00326108	0.00326108	0.332246	0	0.332246	0.00326108	0.34203	0	0.34203	0	0.332246	0.332246	0.332246	0.34203	0.34203	0.332246
73	0.971397	0.971397	1	0.971397	1	1	0.971397	0.00953449	0.971397	0.971397	0.00953449	0.00953449	0	0.971397	1	0.971397	0.00953449	0.971397	0.971397	0.971397	0.00953449	0.971397	1	0.00953449	1	1	0	1	1	0.971397	0.971397	0	0.34203	0.34203	0.34203	0.34203	0	0.332246	0.332246	0.332246	0.332246	0.34203	0.00326108	0.34203	0	0.332246	0.332246	0.332246	0.332246
74	0.971397	0.00953449	0.971397	1	1	1	0.971397	0.971397	1	0.971397	1	0.971397	0.00953449	0.00953449	0.971397	1	0.00953449	0.971397	0.971397	0.971397	1	0	0.971397	1	0.971397	0.971397	0.971397	0	0.971397	0	0.971397	1	0.34203	0.34203	0.34203	0.34203	0.34203	0.34203	0.332246	0	0	0.332246	0.34203	0.34203	0	0	0.34203	0.34203	0
75	0.971397	0.00953449	0.00953449	0.971397	0	0.00953449	1	0.00953449	0	0	0	0.00953449	1	1	1	0.971397	0	0.971397	0	0.971397	0	0.00953449	1	1	0	0.00953449	0.00953449	0.971397	0.971397	1	1	0.971397	0.34203	0	0.34203	0.00326108	0.00326108	0.34203	0.34203	0	0.332246	0.00326108	0.332246	0.332246	0.34203	0.332246	0.34203	0.332246	0.00326108
76	0.971397	0.971397	0.971397	0.971397	0	1	0.971397	0	0.00953449	1	1	1	0	0	0.00953449	1	0.971397	0	1	0	0.00953449	0	0.971397	0.971397	0.971397	0.971397	0.971397	0.971397	0.00953449	0	1	0.971397	0.332246	0.34203	0.34203	0.332246	0.34203	0.332246	0.332246	0.34203	0.332246	0	0.00326108	0.332246	0.00326108	0.332246	0.332246	0.332246	0.34203
77	1	0	0.971397	0	0.971397	1	0	1	1	1	0.971397	0.971397	0	0.971397	0.00953449	0.971397	0	0.971397	1	1	0.971397	0.00953449	0.00953449	1	0	1	0	0.971397	0.971397	1	0.971397	0.00953449	0.34203	0.00326108	0.00326108	0.34203	0.00326108	0.332246	0.332246	0.34203	0	0.34203	0.34203	0.00326108	0.00326108	0.332246	0.00326108	0	0.34203
78	1	1	0.971397	0	0.971397	0.971397	1	0.971397	1	0	0	1	0.971397	1	0	0.971397	1	0.00953449	0.971397	1	0.971397	1	0.00953449	0.00953449	1	0	0.00953449	0.00953449	0.971397	0	0.971397	1	0.00326108	0.332246	0	0.34203	0.332246	0.332246	0.332246	0.332246	0.34203	0.00326108	0.332246	0	0.34203	0.34203	0	0.34203	0.34203
79	0.971397	0.971397	0.971397	0.00953449	0.971397	0	0.971397	1	1	0.971397	0.971397	0.00953449	0.00953449	1	0.00953449	1	0.00953449	0.00953449	0.971397	0.00953449	0.971397	0.971397	0	0.971397	0.00953449	0.00953449	0.00953449	0.971397	1	1	1	0.00953449	0.34203	0	0.34203	0.34203	0.34203	0.34203	0.34203	0.34203	0.34203	0.00326108	0.00326108	0.332246	0.00326108	0.332246	0.34203	0.332246	0.00326108
80	1	0.00953449	0.00953449	0.971397	0.00953449	0	0	0.00953449	1	1	0.00953449	1	0	0.00953449	1	0	1	0.971397	1	1	0.00953449	1	1	0.00953449	1	1	0	0.00953449	0.00953449	0.971397	0.00953449	1	0.34203	0.34203	0	0.332246	0	0.332246	0.332246	0.332246	0	0.332246	0.34203	0	0.332246	0.332246	0.00326108	0.34203	0.332246
81	0.00953449	0.00953449	1	1	0.00953449	1	1	1	1	1	0.971397	0.971397	0.971397	0.971397	1	0	0.971397	0.971397	1	0.00953449	1	1	1	0.00953449	1	0	0	1	0.00953449	1	0	1	0	0	0.332246	0	0.00326108	0.332246	0.34203	0.34203	0.332246	0.332246	0.332246	0.332246	0.00326108	0.332246	0.332246	0.34203	0.332246
82	0.00953449	1	0.00953449	0.971397	0.971397	1	0	0	0.971397	0.971397	0.00953449	0.00953449	0.971397	0	0.971397	0.971397	1	0.00953449	0	0.00953449	0	0	0.971397	1	0.971397	1	0.00953449	0.971397	1	1	0.00953449	0.971397	0.34203	0.34203	0	0.332246	0.34203	0	0	0.332246	0.00326108	0.00326108	0.332246	0.00326108	0	0.00326108	0.332246	0	0.34203
83	0.971397	0.971397	0.971397	0	0.00953449	1	0	0	0.00953449	1	0	1	0.971397	1	1	0.971397	0	0.971397	0.00953449	1	1	1	0	0.00953449	1	0	0	0.00953449	0.00953449	1	1	0	0.332246	0.00326108	0.332246	0.332246	0.34203	0.34203	0	0.34203	0	0.00326108	0.34203	0.332246	0.332246	0	0.00326108	0.332246	0.332246
84	0.971397	1	1	0.971397	1	1	1	1	1	1	0.971397	0.971397	1	0	1	0.00953449	0.971397	0	1	0	1	1	1	1	1	0.971397	0	0.00953449	0.00953449	1	0.971397	0.00953449	0.00326108	0	0.00326108	0.34203	0.332246	0.332246	0.34203	0.332246	0.332246	0.00326108	0.332246	0	0.332246	0.00326108	0.332246	0.34203	0.00326108
85	0.971397	1	0.971397	0	1	1	0.971397	0	0.971397	1	0.971397	1	0.971397	1	0.00953449	0	0.00953449	0.00953449	1	0	1	0.971397	0.971397	0	0.971397	0	0.971397	1	0.971397	0	1	0.971397	0	0.332246	0.34203	0	0	0.332246	0.34203	0.332246	0.34203	0	0.332246	0.34203	0.00326108	0.332246	0.332246	0.00326108	0.332246
86	0	0.00953449	0.971397	0.971397	1	1	0.971397	1	0	1	1	1	1	1	0.00953449	1	1	0	1	0.971397	0	0	1	0.00953449	1	1	0.00953449	0.971397	0.971397	1	1	1	0.00326108	0	0	0.00326108	0.34203	0.332246	0.00326108	0.34203	0.332246	0	0	0.34203	0	0	0.34203	0.00326108	0.332246
87	0.00953449	1	0.00953449	1	0.971397	0.971397	0	0.971397	0.971397	1	1	1	0.971397	0.971397	1	0.971397	1	0	0.00953449	1	0	0.00953449	0	0	1	0.971397	0.971397	0.00953449	1	0.00953449	0.971397	0.00953449	0.332246	0.00326108	0.332246	0.332246	0.332246	0.332246	0.00326108	0.00326108	0.34203	0.34203	0.34203	0.34203	0	0	0	0.00326108	0.332246
88	0.971397	0.971397	1	0.00953449	0.971397	1	0.971397	1	0.00953449	0.971397	0.00953449	0.971397	0.971397	0	1	0.971397	0	1	0	0.00953449	0.971397	0.971397	1	0.00953449	1	0	0	0	0	0.971397	0.971397	0.971397	0.332246	0.332246	0.332246	0.34203	0.00326108	0.00326108	0.34203	0.332246	0.34203	0	0.34203	0.332246	0.00326108	0.332246	0	0	0.00326108
89	0.971397	0.971397	0.971397	0.971397	0	0.971397	0.00953449	0.971397	0	1	0.971397	0.00953449	1	0.00953449	1	0.00953449	0.00953449	0.00953449	1	1	0	0.00953449	0.971397	0	0.00953449	1	0.00953449	0.00953449	1	0.00953449	0.971397	0	0.332246	0	0.34203	0	0.00326108	0.332246	0.34203	0.00326108	0.34203	0.00326108	0.332246	0.34203	0.332246	0.332246	0	0.332246	0
90	1	0	0.971397	1	0	1	0.971397	0	1	0	0	0.971397	0.971397	1	1	0.00953449	1	1	1	1	1	0.971397	0.00953449	0.971397	0.971397	1	1	1	1	1	0.971397	0.971397	0.34203	0.332246	0.34203	0	0.00326108	0.332246	0.332246	0.00326108	0.34203	0.00326108	0.34203	0.34203	0.34203	0.332246	0	0.332246	0.34203
91	1	0.971397	1	1	1	1	1	0.971397	0	0.971397	0	0.00953449	0.00953449	0.971397	0	0.971397	0.00953449	1	0.971397	0	1	1	1	1	1	0.00953449	0.00953449	0.00953449	0.971397	1	1	0	0.332246	0.332246	0	0.34203	0	0.00326108	0	0.34203	0	0.00326108	0.34203	0.00326108	0.00326108	0.34203	0.332246	0	0
92	1	0.00953449	0.00953449	1	0.971397	0	1	0.00953449	1	0.00953449	0.971397	0.971397	0.00953449	0.00953449	0.00953449	0.971397	1	1	0.971397	0.971397	1	1	0	1	0.00953449	0.00953449	0	0.971397	1	0.00953449	0.00953449	0.971397	0.332246	0.332246	0.34203	0.34203	0.332246	0.34203	0	0.34203	0.332246	0	0.34203	0.34203	0.34203	0	0	0.34203	0.34203
93	0.971397	1	1	1	1	0.00953449	0.971397	1	1	1	0.971397	0	0.971397	0	0.00953449	0.00953449	1	0.00953449	0.00953449	0.00953449	1	1	0.971397	1	1	1	0.00953449	0	1	0.00953449	0	0.971397	0	0.00326108	0.00326108	0.00326108	0.00326108	0.34203	0.00326108	0.00326108	0	0.332246	0.332246	0	0.34203	0.332246	0.34203	0.332246	0.00326108
94	1	1	1	0.971397	0.00953449	1	0	0.971397	0.971397	0	0.971397	1	0	0.971397	0.971397	0	0.00953449	1	0	0	0.971397	0.971397	0.971397	0.971397	0.971397	1	0.971397	0.971397	1	0.00953449	0.00953449	0.971397	0.332246	0.34203	0.34203	0	0.34203	0.34203	0.34203	0.34203	0.332246	0.00326108	0	0	0.34203	0	0	0.00326108	0.332246
95	0	0.971397	0	0	0.00953449	1	1	1	1	1	0.00953449	1	0.971397	0	0.00953449	0	0	0.00953449	0.971397	1	0.00953449	0.971397	1	0.00953449	0.971397	0.971397	1	1	0	0.971397	1	0.971397	0.332246	0.34203	0	0	0.34203	0	0.34203	0.34203	0	0	0.34203	0.34203	0	0.332246	0.34203	0	0
96	0	1	1	0.971397	0.971397	0.971397	0.00953449	1	1	0	1	0.00953449	0	0.00953449	0	0.971397	0.971397	1	0.971397	1	0.00953449	0.00953449	1	0.00953449	0.971397	0.00953449	1	0.971397	1	0.971397	0	1	0.34203	0.34203	0.34203	0.34203	0.00326108	0.332246	0.34203	0.332246	0.34203	0	0.34203	0.332246	0.00326108	0.00326108	0.34203	0.00326108	0.34203
97	1	0.971397	0.00953449	0.971397	0.971397	1	0.971397	0	1	0.971397	1	0	0.971397	0.00953449	0.971397	1	0.971397	0.971397	1	1	0.00953449	1	1	0.00953449	0.971397	0.971397	0.971397	0.971397	0	1	1	0.971397	0.00326108	0.332246	0.332246	0	0.332246	0.34203	0.00326108	0.332246	0.332246	0.332246	0.332246	0.00326108	0.34203	0.332246	0.34203	0.34203	0.34203
98	0.971397	0.971397	0.971397	0.00953449	0.00953449	1	0	0.00953449	0.971397	1	1	1	1	1	0.00953449	1	0.971397	1	1	0.971397	0.971397	0	0.971397	0.971397	1	1	0.00953449	0.00953449	0.00953449	1	0.00953449	1	0.34203	0.00326108	0.34203	0.00326108	0.34203	0	0.332246	0.34203	0.34203	0	0.332246	0.332246	0.332246	0	0.34203	0.00326108	0
99	0	1	0.971397	0.00953449	1	0.00953449	0.971397	0.971397	0	0.971397	1	0.00953449	0.971397	0	1	1	0.971397	0.971397	1	1	1	0.971397	0.971397	0.00953449	1	1	0	1	1	1	1	1	0.34203	0	0.34203	0.34203	0.34203	0.00326108	0.34203	0.332246	0	0.00326108	0.00326108	0.34203	0.00326108	0	0.34203	0.00326108	0.332246
100	0	1	0.971397	0	0.971397	1	0	1	0	0.00953449	1	0	0	0.00953449	0.971397	0.00953449	0.971397	0	0.971397	0	0	0	1	0.00953449	0.971397	0	1	0	0.971397	0.971397	0	0.971397	0.00326108	0.332246	0.34203	0.332246	0.34203	0.34203	0.00326108	0	0	0	0.332246	0.332246	0.332246	0	0.00326108	0.34203	0
101	0.971397	0.971397	0.00953449	0.971397	0.971397	0.00953449	0.00953449	1	1	1	0	0.00953449	1	1	0	0	1	0.00953449	0	1	1	0	0.971397	0.971397	1	0.971397	0	1	0	0.00953449	1	0.00953449	0.34203	0.332246	0.332246	0.34203	0.34203	0.332246	0.332246	0	0	0.00326108	0.34203	0.34203	0.00326108	0.34203	0.34203	0.00326108	0.34203
102	0.00953449	0.971397	1	1	1	1	1	0.00953449	0.00953449	0.00953449	1	0	1	1	1	1	1	1	0.971397	0.971397	1	0.971397	0.971397	0.971397	1	0.971397	0.00953449	1	0.00953449	0.971397	1	0.00953449	0.00326108	0.34203	0.332246	0.332246	0.00326108	0.332246	0.332246	0.332246	0.332246	0.332246	0.332246	0.34203	0	0.332246	0.332246	0.332246	0.332246
103	1	1	1	1	1	0.00953449	1	0.971397	1	1	1	1	0.00953449	1	0.971397	1	0.00953449	1	0.971397	0.971397	1	1	1	0.00953449	0	1	0.971397	0.971397	0.971397	0.971397	0.971397	1	0.34203	0.332246	0.332246	0.34203	0.34203	0.332246	0.00326108	0.332246	0.332246	0.34203	0.332246	0.332246	0.332246	0.34203	0.34203	0.332246	0.34203
104	1	1	1	1	1	1	0	0.971397	0	0	0.971397	1	1	0.971397	1	0.00953449	0	1	0	0	1	0.00953449	0	0.00953449	0.00953449	0.971397	0.971397	1	0.00953449	0.971397	0.971397	0	0.34203	0.332246	0.332246	0.332246	0.332246	0.00326108	0.34203	0.34203	0.34203	0.34203	0.00326108	0.00326108	0.332246	0	0.332246	0.332246	0.332246
105	0.971397	0.971397	0.971397	0.971397	1	0.971397	1	0.971397	0	1	1	0.971397	1	0.971397	1	0.971397	0	0.00953449	1	0.00953449	0.00953449	0.00953449	0	1	1	0.00953449	0	0	0.971397	1	1	0.00953449	0.34203	0.34203	0.332246	0	0.34203	0	0.34203	0	0.332246	0.34203	0	0	0.34203	0.34203	0.00326108	0.332246	0.34203
106	0.971397	0	1	0	0.971397	1	0	0.971397	0.00953449	0.971397	0.00953449	1	1	0	1	0.00953449	0	0.971397	1	0	0.00953449	0.00953449	0	0.00953449	1	0	0	1	0	1	1	0.971397	0	0	0.00326108	0.34203	0.34203	0.00326108	0.332246	0.00326108	0.00326108	0	0	0.34203	0.00326108	0	0	0.34203	0.34203
107	1	0	0.971397	0.971397	0	1	0	0	0.971397	1	0	0.971397	1	1	1	1	0	1	1	0.00953449	0	1	0	0	0.00953449	1	0	0	0.971397	0.00953449	0.971397	0	0.332246	0	0.332246	0.332246	0	0.332246	0.34203	0.332246	0.34203	0.34203	0	0	0.34203	0.34203	0.34203	0.00326108	0.34203
108	0.971397	1	0.971397	0	0.971397	0	0.00953449	0.971397	0.971397	0	0.00953449	0.971397	0.00953449	1	0	1	0	0	0	1	0	0	0	0	0	0.971397	0.00953449	0.971397	0.00953449	0.00953449	0.971397	1	0.34203	0.332246	0	0	0.332246	0	0.00326108	0	0.332246	0	0.00326108	0.34203	0	0.34203	0.34203	0.34203	0.34203
109	0.971397	0.971397	0.971397	0.971397	1	0.971397	0.00953449	0.00953449	0.971397	0.00953449	1	0.00953449	0.971397	1	0.00953449	0.971397	0.971397	0.00953449	0.00953449	0.971397	0.971397	0	0.00953449	0.00953449	0.971397	0.971397	0.971397	1	1	1	0	0	0.34203	0.332246	0.332246	0.332246	0.332246	0.34203	0.00326108	0.34203	0.34203	0.34203	0.34203	0.00326108	0.00326108	0.332246	0.332246	0.332246	0.34203
110	0.971397	0.971397	0.971397	0.971397	0	0.00953449	0	0.971397	1	0.00953449	0	1	1	1	1	1	1	1	0	0.971397	0.00953449	0	0	0.971397	0	0	0	0.971397	0.00953449	0.971397	0	0.00953449	0.00326108	0	0.34203	0	0.34203	0.00326108	0.332246	0.332246	0.332246	0.34203	0.332246	0.332246	0	0	0.00326108	0.332246	0.332246
111	1	1	1	1	1	0	0.971397	1	1	1	1	1	1	1	1	0.971397	0.00953449	0.971397	1	1	0	0.971397	1	0.971397	1	1	0.971397	0	0.971397	0	0.971397	0.971397	0.332246	0.332246	0.332246	0.332246	0.00326108	0.332246	0.34203	0.34203	0.00326108	0.34203	0.34203	0.34203	0	0.332246	0.00326108	0.332246	0.34203
112	1	1	1	0.00953449	0.971397	1	0	0.971397	0.971397	0.971397	0.971397	0.971397	0.971397	0.971397	0.971397	1	0.971397	0	0	1	0.00953449	0.971397	0.971397	0.971397	0.971397	1	0.00953449	0.00953449	0.00953449	1	0.971397	0.971397	0.332246	0.332246	0.332246	0.332246	0.332246	0.00326108	0.332246	0.332246	0.00326108	0.332246	0.34203	0.332246	0	0.34203	0.34203	0.34203	0.34203
113	0.971397	0.00953449	1	0	0.971397	0.971397	0.971397	0.971397	1	0	1	1	0.971397	1	0.971397	0.00953449	1	0.971397	1	0.00953449	0.971397	0	0.00953449	0.971397	1	0	1	1	1	0.971397	0.971397	1	0.34203	0.332246	0.332246	0.332246	0.332246	0.332246	0.332246	0.332246	0	0.332246	0.34203	0.34203	0.34203	0.332246	0	0.34203	0.34203
114	1	1	0.971397	0.971397	0	0.00953449	0.971397	0.00953449	0	0.971397	1	0.971397	0.971397	1	0	0.00953449	0.00953449	1	0.971397	0.971397	0.971397	0.00953449	1	0.971397	0	1	0.971397	1	0.971397	0.971397	0.971397	0.971397	0.00326108	0.34203	0.332246	0.00326108	0.00326108	0.34203	0.332246	0	0.332246	0.34203	0.332246	0.34203	0.34203	0.34203	0.332246	0	0.34203
115	0.971397	0.971397	0.00953449	0.971397	1	1	0.00953449	1	0.971397	0.971397	0.971397	0.971397	0.971397	0.00953449	0.971397	1	0	0.00953449	1	1	0.971397	0.971397	0.971397	0.971397	0	0	0.971397	0.971397	1	0.971397	1	0.971397	0.34203	0	0.34203	0.00326108	0.332246	0.00326108	0.332246	0	0.00326108	0.34203	0.34203	0	0.332246	0.00326108	0.332246	0.00326108	0.332246
116	0.00953449	0.00953449	0.971397	0.971397	0.00953449	0.00953449	0.971397	0	1	1	0.00953449	1	0.971397	1	0.971397	1	0	0	0.00953449	1	0.971397	1	0	0.00953449	1	0.00953449	0	0.971397	0	1	1	1	0.00326108	0.332246	0.332246	0.332246	0.332246	0.00326108	0.332246	0.332246	0.332246	0.332246	0.332246	0.00326108	0.332246	0.332246	0.332246	0.332246	0.00326108
117	0.971397	0.971397	1	0.00953449	0.00953449	0	1	1	1	0.971397	0.00953449	1	0.971397	0.971397	0.971397	0.00953449	0.971397	0.971397	0	0	0.00953449	1	0	0	0.971397	1	0	0.00953449	0.971397	0.971397	0	0.00953449	0.332246	0.332246	0.332246	0.34203	0.34203	0.34203	0.34203	0.00326108	0.34203	0.332246	0.34203	0	0.332246	0	0.332246	0.332246	0
118	0	0.971397	0.971397	0.971397	0	0.971397	1	0.971397	0.971397	0	0.971397	0.971397	0	0	1	1	0	0.971397	0.971397	0.00953449	1	0.971397	0	0	0.971397	0.971397	0.971397	0	1	1	0	0.971397	0.34203	0.332246	0.34203	0.00326108	0.34203	0	0.34203	0.00326108	0.00326108	0.34203	0.332246	0.00326108	0.332246	0.332246	0.332246	0.332246	0.332246
119	0	0	1	0	0	1	1	0	0.00953449	0.00953449	0.00953449	0.971397	0.00953449	1	1	0.971397	0	0.971397	1	0.00953449	0	0.971397	1	1	0.971397	0	0	0.971397	0.00953449	0	1	0.971397	0.332246	0.34203	0.00326108	0.34203	0	0	0.34203	0.00326108	0.332246	0.00326108	0.00326108	0.332246	0.00326108	0.00326108	0.34203	0.34203	0.332246
120	0	0.00953449	0.971397	0.971397	0.971397	1	1	0.971397	0.971397	0.00953449	0.971397	0.971397	0.00953449	0.971397	0.971397	0.971397	0	0	0.971397	0	0.00953449	0.971397	0.971397	0	0.00953449	0.971397	1	0.00953449	0.971397	0.971397	0	0	0.00326108	0.00326108	0.34203	0.34203	0.332246	0	0.332246	0.34203	0.34203	0.34203	0.00326108	0.332246	0.332246	0.00326108	0.00326108	0.34203	0.332246
121	1	0	0.00953449	0.971397	0.971397	1	0	0	0	1	0	0.971397	1	1	1	0.971397	0.971397	1	0	0.971397	1	1	0.971397	0.971397	0.971397	1	1	0.00953449	0.971397	1	0	0	0.00326108	0.34203	0.34203	0.34203	0.00326108	0.34203	0.34203	0.34203	0	0.00326108	0.34203	0	0.332246	0	0.00326108	0.34203	0
122	0.00953449	0	0.00953449	0.00953449	0.971397	0.971397	0.971397	0.971397	1	0	0.971397	0	0	1	0.00953449	0.971397	0	0.971397	0.971397	0	0.971397	0.971397	0.00953449	0	0	0.00953449	1	0.971397	0	0.00953449	0	0.971397	0.332246	0.34203	0.34203	0.34203	0	0.332246	0.00326108	0.332246	0.332246	0.332246	0.332246	0.332246	0.332246	0.332246	0.00326108	0.332246	0.332246
123	0.971397	0	0	0.00953449	0.971397	0	0.971397	0.971397	0.971397	0	0	0.00953449	1	0	1	1	1	1	0	0	0.971397	0.00953449	0.971397	0.971397	0.971397	0.971397	0.971397	0.971397	0.971397	0.00953449	0.00953449	0.971397	0.34203	0.34203	0.332246	0.332246	0.332246	0.332246	0.332246	0	0.34203	0.332246	0.00326108	0.34203	0.332246	0.34203	0.00326108	0.332246	0
124	0.00953449	0.971397	0	0.971397	0.971397	0.971397	0.971397	0.971397	0.00953449	0.971397	0.971397	0.00953449	0.971397	0	1	0	0	0.00953449	0.971397	0	0.00953449	0.00953449	0.971397	1	1	0.971397	0.00953449	1	0	0.971397	0.971397	0.971397	0.332246	0	0.00326108	0.34203	0.332246	0	0	0.332246	0.332246	0.34203	0.00326108	0.332246	0.00326108	0.34203	0.332246	0	0
125	1	0.971397	0.971397	0.00953449	0	0.00953449	0.971397	0.00953449	1	0	0.971397	0.971397	0.971397	0.971397	0	0	1	0.971397	1	0.971397	0.971397	0.00953449	0.971397	1	0.00953449	0.971397	0.971397	0.971397	0.971397	0.00953449	0.971397	1	0.332246	0.00326108	0	0.34203	0.34203	0.00326108	0.332246	0.332246	0.34203	0.00326108	0.34203	0.00326108	0.332246	0.34203	0.00326108	0.34203	0.34203
126	1	0.971397	0.971397	1	0	0.971397	0.00953449	0.00953449	0.00953449	0.971397	0.971397	0	0.00953449	1	1	0.00953449	0.971397	0.971397	0	1	0.971397	1	0	0	0.00953449	0.971397	0.971397	0.971397	1	1	0.971397	0.00953449	0.332246	0.34203	0.34203	0.34203	0.34203	0.332246	0.332246	0.332246	0.332246	0	0.332246	0	0.34203	0.00326108	0.332246	0	0.332246
127	0	1	0	1	0.971397	0.971397	0	1	0.971397	0.00953449	1	0	0.971397	1	0.971397	0	1	0	0.971397	0	0.00953449	0.971397	0	1	1	0.00953449	1	0.971397	0.00953449	1	1	0	0	0.34203	0.00326108	0.332246	0.00326108	0.332246	0	0.00326108	0.332246	0.00326108	0.34203	0	0.332246	0.34203	0.34203	0.332246	0.332246
128	0	0.00953449	0.00953449	1	0.971397	0.971397	0.971397	0.971397	0	0.971397	0.971397	0	0.971397	0.971397	0	0.971397	1	0.00953449	0.971397	0.971397	0.00953449	0.00953449	0.971397	1	0.00953449	0.971397	1	0.971397	1	0.00953449	0	0.00953449	0.332246	0.332246	0.34203	0.332246	0.34203	0.34203	0.00326108	0.332246	0.332246	0.332246	0.332246	0.00326108	0.332246	0.34203	0.34203	0.332246	0.34203
129	1	0.971397	0.971397	0.00953449	0	0	0.971397	0.971397	0.971397	0.971397	1	0.00953449	1	0.00953449	1	0.971397	1	0.00953449	1	0.971397	0	0.971397	1	0	0	0.00953449	0.971397	0.00953449	1	0	1	0.971397	0.34203	0	0.34203	0	0.00326108	0.00326108	0.34203	0.34203	0	0	0.34203	0.34203	0.332246	0	0.00326108	0.34203	0.332246
130	0	0.971397	0.971397	0.971397	1	0.971397	0.00953449	1	0.971397	0.971397	0.00953449	0.971397	0	0	0.971397	0.971397	0.971397	0.971397	0.00953449	0.00953449	1	0.971397	0.00953449	0	1	0.00953449	0	1	0.00953449	0.00953449	0.971397	1	0	0.332246	0.332246	0.332246	0.332246	0.00326108	0.332246	0.00326108	0.00326108	0.34203	0.332246	0.00326108	0.332246	0.332246	0.332246	0.332246	0.332246
131	1	0.971397	0.00953449	0.971397	0.971397	0.971397	0.971397	0	0	0.971397	0.971397	0	0	0.971397	0.971397	1	0.971397	1	1	1	0.971397	1	0.00953449	1	1	1	0.971397	0.00953449	1	0.00953449	0.971397	0.00953449	0.00326108	0.00326108	0.34203	0.332246	0.34203	0.34203	0	0.332246	0.332246	0.332246	0.34203	0.34203	0.332246	0	0.00326108	0.00326108	0.332246
132	1	1	0	0.971397	0.971397	0	0.971397	0.971397	0	0	0.971397	0.971397	0.971397	0.971397	0.971397	1	0.00953449	0.971397	1	0.971397	0.00953449	0	1	0	0.971397	1	0	1	1	0	0.00953449	1	0.34203	0.00326108	0.332246	0.34203	0.34203	0	0.34203	0.34203	0	0	0.00326108	0.332246	0.34203	0.332246	0.34203	0.00326108	0.00326108
133	0.971397	0	0	0.971397	0.971397	0.971397	1	0.00953449	0.971397	0.971397	0.971397	0.971397	0.971397	0.971397	0.00953449	1	0.971397	0.971397	0.00953449	0.971397	0	0.971397	1	0	1	0	0	0	1	0	0	1	0.332246	0.34203	0.34203	0	0.332246	0.00326108	0	0.34203	0	0.332246	0	0.332246	0	0.34203	0.00326108	0.00326108	0.34203
134	1	0	1	0	0.00953449	0.971397	1	0.00953449	0.971397	0.971397	0.00953449	1	1	1	0.00953449	0.971397	0	1	1	0.00953449	1	0.971397	0.00953449	1	0.971397	0.00953449	0.00953449	1	0.971397	0	0	0.971397	0.332246	0	0.00326108	0.332246	0.34203	0.34203	0.00326108	0.34203	0.332246	0	0	0.332246	0.332246	0.34203	0	0	0.34203
135	1	0.971397	0	0.971397	1	0	0.971397	0.971397	0.971397	0.971397	0.971397	0	0	1	0	0.00953449	1	0.00953449	0.00953449	0.971397	0.971397	0.971397	0.971397	1	1	0.971397	0.971397	1	1	0.971397	0	0	0.332246	0	0.00326108	0.00326108	0	0.00326108	0.34203	0.34203	0.34203	0.332246	0.332246	0	0	0.332246	0	0.00326108	0.00326108
136	0	0	0.971397	0.00953449	1	0.971397	0	1	0.971397	0.00953449	0.971397	0.971397	0.00953449	1	0.971397	0.00953449	0.00953449	0.00953449	0.971397	1	0.00953449	0.971397	0.971397	0.971397	1	0.00953449	0	0.971397	0.971397	0.971397	1	0	0.00326108	0.34203	0.332246	0.332246	0.332246	0	0.332246	0.332246	0.332246	0.332246	0.00326108	0.332246	0.34203	0	0.00326108	0.34203	0.34203
137	1	0.971397	0.971397	0.971397	0.971397	0.971397	0.00953449	0.971397	1	1	0	0	1	1	1	0.971397	0.971397	0.971397	0	0.00953449	0.971397	0.971397	0.971397	0.971397	0.00953449	0.00953449	0.971397	0.971397	1	0.971397	0.971397	0.00953449	0.00326108	0.332246	0.332246	0.332246	0.00326108	0.332246	0.34203	0.34203	0	0	0.332246	0.34203	0.332246	0.34203	0.332246	0.34203	0.34203
138	1	0.971397	1	1	1	0.00953449	0.971397	0.971397	0.971397	0.971397	0.971397	1	0.971397	1	1	0.971397	1	1	0	0	0.971397	0.00953449	0	0.971397	0.971397	0.00953449	0	0.971397	0.971397	0.971397	0.971397	0.00953449	0.332246	0.00326108	0	0.00326108	0.34203	0	0	0.332246	0.332246	0	0.34203	0.00326108	0.00326108	0.00326108	0	0.34203	0
139	0	1	0	1	0.971397	0.00953449	0	0.00953449	0	1	0.971397	1	0	1	0.971397	0.00953449	0	0.00953449	1	0.971397	1	0.00953449	0.971397	0.971397	0.00953449	0	1	0.971397	1	0.00953449	0	0.00953449	0	0.00326108	0	0.00326108	0	0.332246	0.34203	0.34203	0.34203	0.332246	0.332246	0.34203	0.332246	0.332246	0.34203	0.34203	0.332246
140	1	0.971397	1	1	1	0.971397	0.00953449	0.971397	0	0	0.971397	0	0.971397	0.971397	1	1	0.971397	0.00953449	1	0.00953449	1	0.971397	1	1	0	0.971397	1	1	0	1	1	1	0.34203	0.34203	0.00326108	0.34203	0.00326108	0.332246	0.34203	0.34203	0.34203	0.332246	0.332246	0	0.34203	0.34203	0.34203	0.34203	0.34203
141	0.971397	0	1	1	0.971397	0.971397	0.00953449	0.971397	0.971397	0.00953449	0	0	0.971397	0.971397	0.00953449	1	1	0	0.971397	0.971397	0.00953449	0.00953449	1	1	0.971397	0.971397	0	1	1	0	0	0.971397	0	0.34203	0.34203	0.332246	0.332246	0.00326108	0.332246	0.00326108	0.00326108	0.34203	0.34203	0.332246	0.332246	0.00326108	0.00326108	0.332246	0
142	1	0.971397	0.00953449	0.00953449	1	0.00953449	1	0.971397	0.00953449	1	1	0.971397	0	0	0.971397	0	1	1	0	1	0.00953449	0.00953449	1	1	0.00953449	0.00953449	0	0.00953449	1	0.971397	0.971397	0.971397	0.34203	0	0.332246	0.332246	0.00326108	0.34203	0.34203	0	0.332246	0.34203	0.00326108	0.34203	0.34203	0.34203	0	0.332246	0.34203
143	0.971397	0.00953449	0.00953449	0	1	0.00953449	1	1	0.00953449	0.971397	1	0.00953449	0.971397	0.00953449	1	0.971397	0.00953449	0	1	1	0.00953449	0.00953449	1	0.971397	0.971397	1	0.00953449	0.00953449	1	0	0	1	0.34203	0.34203	0.34203	0.34203	0.00326108	0	0.34203	0.34203	0.00326108	0.332246	0.332246	0.34203	0.00326108	0.34203	0.34203	0.00326108	0
144	1	1	0	0	0.971397	0	0.00953449	1	0.00953449	1	0	1	0	0.971397	0	1	0.00953449	1	1	1	0.00953449	1	1	0.00953449	0.971397	0.971397	1	0	1	0.971397	1	0.971397	0.34203	0	0.34203	0.332246	0	0.34203	0.00326108	0.332246	0.332246	0.34203	0.34203	0.34203	0.34203	0.34203	0.34203	0	0.34203
145	1	0	0.971397	0.00953449	0	1	1	0.00953449	0	0.00953449	0.971397	0.00953449	0.971397	0.971397	0.971397	0.971397	0.971397	0.971397	1	1	1	0.971397	0.971397	0.971397	0	0.971397	0.971397	1	0	1	1	1	0.332246	0	0.34203	0.34203	0	0.34203	0.34203	0.34203	0.34203	0.34203	0.00326108	0.34203	0.34203	0.34203	0.332246	0.00326108	0.332246
146	0.971397	0.971397	0.00953449	1	0.971397	0.971397	1	0.00953449	0	1	1	1	0.00953449	0.971397	1	1	1	0.971397	1	0.971397	1	0.00953449	0.00953449	1	0.00953449	0	1	1	0	0.971397	0	0.00953449	0.34203	0.34203	0.332246	0.34203	0	0.00326108	0.00326108	0	0.00326108	0.34203	0.332246	0.00326108	0.34203	0.34203	0	0.34203	0.00326108
147	0.00953449	0.00953449	0.00953449	1	0.971397	0.00953449	0	0.971397	1	0.00953449	0.971397	0	1	1	0.971397	1	1	0.00953449	1	0.00953449	1	0.971397	0.971397	0.971397	0	0.971397	0	0.971397	1	0.971397	0	0	0	0.332246	0.332246	0.00326108	0.00326108	0.332246	0.00326108	0.332246	0.332246	0.332246	0.332246	0.332246	0.34203	0.332246	0.34203	0.34203	0.34203
148	0	0.00953449	0.00953449	1	0.971397	0.971397	0.971397	0.971397	0.971397	0.971397	0.971397	1	0.971397	1	0.971397	1	1	1	1	0.00953449	0.00953449	0.00953449	0.971397	0.971397	0.971397	0.971397	0.971397	0.00953449	1	0.971397	1	1	0	0.332246	0.00326108	0.332246	0.00326108	0.00326108	0.332246	0.00326108	0.00326108	0.00326108	0.34203	0	0.34203	0.34203	0.34203	0	0.332246
149	0.00953449	1	0.971397	0.971397	0.971397	0.971397	0.00953449	0.971397	1	0.971397	0.971397	0.971397	0.00953449	0.971397	1	1	0.971397	0	1	0	1	0.971397	0.971397	0.00953449	0	0.00953449	1	0.971397	0	1	0	1	0.34203	0.332246	0.34203	0	0.34203	0.34203	0.00326108	0.34203	0.34203	0.00326108	0.34203	0	0.34203	0.332246	0	0.34203	0
150	0.971397	0.971397	0.971397	0	0.00953449	0.00953449	0.971397	1	0.971397	0.971397	0.971397	0.971397	0.971397	1	1	1	0	1	0	0.00953449	1	1	1	0.971397	0.971397	1	0	0	0	0.971397	0.971397	0.971397	0.332246	0.332246	0.332246	0.34203	0.332246	0	0.34203	0.34203	0.332246	0.34203	0.34203	0.34203	0.34203	0.00326108	0.34203	0.34203	0.34203
151	0	0	0	0.971397	0.971397	0.971397	0.971397	0.971397	1	1	1	0.971397	0.971397	0.971397	0.971397	1	1	1	1	0.971397	0.971397	0.971397	0.971397	1	1	0.971397	0.971397	0.971397	0.971397	0.971397	0.00953449	0.00953449	0.332246	0.332246	0.34203	0.332246	0.332246	0.332246	0.34203	0.332246	0.332246	0	0.332246	0.332246	0.332246	0.332246	0.00326108	0.332246	0.34203
152	1	0	0	0.971397	0.971397	0.971397	1	1	0.971397	0.971397	0.971397	0.00953449	0.971397	0.971397	0.971397	0.971397	0.971397	0	1	1	0.971397	0.971397	0.971397	0.971397	1	0.00953449	1	0.00953449	1	0	0.971397	1	0	0.34203	0	0	0.34203	0	0	0	0	0	0	0	0.00326108	0.332246	0.00326108	0	0.34203
153	0.971397	0	0.00953449	0	0	0.971397	0	0.00953449	0	0	0	0.00953449	0	0	0.00953449	1	0.00953449	1	1	1	0	0	1	1	1	0	1	0	0.00953449	0.00953449	0.00953449	0.971397	0.34203	0.34203	0.34203	0.00326108	0.332246	0.00326108	0	0.332246	0	0	0.332246	0.332246	0.332246	0.332246	0.332246	0.332246	0.00326108
154	1	0.971397	0	1	0.00953449	0.971397	0	0.00953449	0	0.971397	0.00953449	0	0.971397	0	0.00953449	1	1	0	0	0	0.971397	0.971397	0.971397	1	1	0.00953449	1	0.971397	1	1	0	1	0.34203	0.34203	0.34203	0	0	0.00326108	0.34203	0	0.00326108	0.332246	0.332246	0.34203	0	0.00326108	0.332246	0.00326108	0.332246
155	1	1	0	0.971397	1	1	1	1	1	1	0	1	0.00953449	0.00953449	0.971397	0.971397	0.971397	0.00953449	1	0	0.00953449	1	0	0	0	0.971397	0.971397	1	0.00953449	0.971397	0	1	0	0.332246	0.00326108	0.00326108	0.332246	0.34203	0	0.332246	0.332246	0	0.00326108	0.332246	0.00326108	0.34203	0.332246	0	0.332246
156	0.971397	0.971397	0	0.971397	0.00953449	0.971397	0.00953449	0.971397	0	0	0.971397	0.971397	0.00953449	0.00953449	0.971397	1	1	0.971397	1	1	0	0.971397	0.00953449	0.971397	0	0.00953449	0.971397	0.971397	0	0.00953449	0.00953449	1	0	0.332246	0.00326108	0.332246	0.00326108	0.332246	0.332246	0.332246	0	0.332246	0.00326108	0.332246	0.332246	0.34203	0	0.34203	0.34203
157	1	0	0	0.00953449	0.971397	0	0.971397	0	0.971397	1	0.971397	1	1	0.00953449	0.971397	1	0	0	1	0.971397	0.971397	0	0.00953449	0.00953449	1	0.971397	1	1	0	0	0.971397	0.00953449	0.332246	0.332246	0.34203	0	0.34203	0.34203	0	0.332246	0	0	0.00326108	0.332246	0.34203	0.34203	0.332246	0.332246	0.332246
158	0.971397	0	0.00953449	0	0.971397	0	0	0.971397	0	1	1	0	0.971397	0.00953449	0.00953449	0.971397	0	0.971397	0.00953449	0	0	0.00953449	1	0.971397	1	1	0.971397	0.971397	0.971397	0.00953449	1	1	0.34203	0	0	0.34203	0.00326108	0.34203	0.332246	0.34203	0.34203	0	0	0.00326108	0.34203	0.34203	0.34203	0.34203	0.34203
159	0.971397	0.971397	1	1	0.971397	0.971397	0.971397	0.971397	0	0.971397	0.971397	1	1	0.00953449	0.971397	0.00953449	0.971397	0	0.971397	0.00953449	0.971397	0.971397	1	0.00953449	1	1	0.971397	0.00953449	0.00953449	0.971397	0	1	0	0.332246	0.332246	0	0.00326108	0.332246	0.00326108	0	0.332246	0	0.332246	0	0.34203	0.00326108	0.332246	0.34203	0.34203
160	1	1	0.00953449	0.971397	0	0.00953449	1	0.00953449	0.971397	0.00953449	1	0	0.00953449	1	1	1	0	0.971397	0.971397	0.00953449	0.00953449	0.971397	0.971397	1	1	0.971397	0	0.00953449	1	0.971397	0.971397	0.00953449	0.332246	0	0	0.332246	0.34203	0.00326108	0.332246	0.34203	0.00326108	0.34203	0.34203	0.34203	0.00326108	0.00326108	0	0.332246	0.34203
161	0.00953449	0.971397	0	0	1	0	0.00953449	0.00953449	0.971397	1	1	0.971397	1	1	0	0.00953449	0.00953449	1	1	1	1	0.00953449	1	0	0	0.00953449	0.971397	0	0	0.971397	0.971397	1	0.34203	0.34203	0.332246	0	0.332246	0.00326108	0.332246	0.34203	0.332246	0	0.332246	0	0.332246	0.00326108	0.332246	0.00326108	0.332246
162	0.971397	0.00953449	0.971397	1	1	0.971397	0.971397	1	0.971397	0.00953449	1	0.971397	0.971397	0.971397	0.971397	0.971397	1	0.971397	0.00953449	1	0	0.971397	0.971397	1	0.00953449	0.971397	1	1	1	0.971397	0.971397	0.971397	0.332246	0.332246	0.332246	0	0	0	0.34203	0.00326108	0.34203	0.34203	0	0.34203	0.34203	0.34203	0.34203	0.34203	0.332246
163	0	0	1	0	0.00953449	0.971397	0.971397	0.971397	0.00953449	0.971397	0.971397	0.971397	0.00953449	0.971397	1	1	0.971397	0.971397	0.971397	0.971397	0.971397	0.971397	0	0	0.971397	1	1	0.00953449	0.971397	0.971397	1	0.00953449	0.34203	0.332246	0.34203	0	0.34203	0.34203	0	0.34203	0.34203	0	0.332246	0.332246	0	0	0	0.34203	0.34203
164	1	1	1	1	0.971397	0.971397	1	0	0	0.971397	1	0.971397	0.00953449	0.00953449	1	1	0.971397	0	0	0.971397	1	1	0.971397	0.971397	0.971397	0.971397	0	0.00953449	0.971397	0.971397	1	1	0	0.00326108	0.00326108	0.332246	0.00326108	0.34203	0.332246	0.34203	0	0	0	0.00326108	0.332246	0.00326108	0.34203	0	0.00326108
165	0.971397	1	0.00953449	0.971397	1	0	1	0	0.971397	0	0	0.971397	1	1	1	1	0.971397	0	0.971397	0.971397	0	0.971397	0.00953449	0.971397	0	0.971397	0.00953449	0.971397	0	0.00953449	0.971397	0.971397	0.332246	0.332246	0	0.34203	0.34203	0.34203	0	0.34203	0.34203	0.34203	0.34203	0.34203	0.34203	0.34203	0	0.34203	0.34203
166	0.00953449	0.971397	0	0.00953449	1	0	0	1	0.00953449	0.971397	0	1	0.00953449	1	0	0.00953449	0.00953449	0.971397	1	1	1	1	1	0.971397	0.971397	0	0.00953449	1	1	1	1	1	0.34203	0.00326108	0.332246	0.332246	0.332246	0.332246	0.332246	0	0.332246	0.332246	0.34203	0	0.332246	0.34203	0.34203	0	0.34203
167	1	1	1	1	1	0.971397	0	0.00953449	1	0	0.00953449	1	0.971397	1	1	0	0	0	0.00953449	0.00953449	0	1	0.971397	0.00953449	0.00953449	0	0.00953449	1	0.971397	1	0.00953449	1	0	0.332246	0.332246	0	0.332246	0.332246	0	0.332246	0	0	0.332246	0.34203	0	0.00326108	0.00326108	0	0.00326108
168	1	0.971397	0.00953449	0.971397	0.971397	0	0.971397	0.00953449	0.00953449	0.971397	0.971397	0	0.00953449	0.971397	0.971397	0.971397	0	1	1	1	0.00953449	0	0.971397	0	0.971397	1	0.971397	1	0.971397	1	1	0.971397	0	0.00326108	0.332246	0.00326108	0.332246	0	0.00326108	0.00326108	0.332246	0.00326108	0.34203	0	0	0.332246	0.34203	0.332246	0.34203
169	1	1	1	0.971397	1	0.971397	0.971397	0.00953449	1	0.971397	1	0	1	1	1	0.971397	1	0	0	1	0.971397	0.00953449	0.00953449	0	0.971397	0.971397	0.00953449	1	0.971397	0.00953449	0.00953449	0	0	0.332246	0.332246	0.332246	0.332246	0.00326108	0.00326108	0.00326108	0.332246	0.332246	0.00326108	0.00326108	0.332246	0	0.332246	0.332246	0.00326108
170	0	1	0.00953449	1	0	0	0.971397	0	0.971397	0	1	0.971397	1	0	0.00953449	1	0	0.971397	0	0.00953449	1	1	0	0.971397	1	1	0	0.00953449	0.00953449	0.00953449	0.971397	0.971397	0.332246	0.332246	0.332246	0.332246	0.34203	0.00326108	0	0.34203	0.34203	0.332246	0	0.332246	0.332246	0.332246	0.00326108	0.332246	0
171	0	0	1	1	1	0.971397	1	0.971397	0	0.971397	1	1	1	0.00953449	1	0.971397	1	0.971397	0	0.971397	0	0	0	0.971397	0	1	0.00953449	0.971397	1	0.971397	0.971397	0	0.00326108	0.332246	0.00326108	0	0.332246	0.332246	0.332246	0.332246	0.332246	0.00326108	0	0	0.00326108	0.00326108	0.332246	0	0.332246
172	0.00953449	0.971397	0.971397	0.00953449	0.971397	0	0	0.971397	0.971397	0	0	0	0.971397	0.971397	0.971397	0.971397	1	1	1	1	1	1	0.00953449	0.00953449	0.971397	1	0.971397	1	1	1	1	0	0.34203	0.332246	0.00326108	0.00326108	0.34203	0.34203	0	0.00326108	0.34203	0.34203	0.34203	0	0.34203	0.00326108	0.00326108	0.00326108	0
173	0.00953449	1	1	0	0.00953449	0.971397	1	1	0.971397	0.971397	0.971397	0.971397	0	0	0.00953449	1	1	0.00953449	0.00953449	1	0	0.971397	0.971397	0.971397	1	0.971397	0.00953449	1	1	0.00953449	0.00953449	1	0.34203	0.34203	0.332246	0.00326108	0.34203	0	0	0.332246	0.332246	0	0.332246	0	0.34203	0.34203	0.00326108	0	0.34203
174	0.971397	0.971397	0.971397	1	0.971397	0.971397	0.00953449	0	0.00953449	0.00953449	1	0	0.00953449	0.971397	0.00953449	0.971397	0.971397	0.971397	1	1	1	1	0.00953449	0	0	0.971397	0.00953449	0.971397	0.971397	0.971397	1	1	0.332246	0.332246	0.332246	0	0.00326108	0.332246	0	0	0	0	0.00326108	0.332246	0.00326108	0.34203	0.332246	0.332246	0.34203
175	1	0.971397	0	0.971397	1	1	0.00953449	0.971397	1	1	0.971397	0.971397	0.971397	1	0	0.971397	0.971397	0.971397	1	0.971397	1	1	0.971397	0.971397	0.971397	0.00953449	0.971397	0.971397	0	1	1	1	0.332246	0.34203	0	0.332246	0.34203	0.332246	0	0.332246	0.00326108	0.332246	0	0.332246	0.34203	0	0	0.00326108	0.332246
176	0.971397	0.971397	0.00953449	0.00953449	0.971397	0.971397	0.00953449	1	0	0.971397	1	0	0.971397	0.00953449	1	0.00953449	0	0.00953449	0.00953449	1	0	0.971397	1	1	1	0	0.00953449	1	0.00953449	0.971397	1	0.971397	0	0.332246	0.34203	0.34203	0	0	0	0.34203	0	0.00326108	0.34203	0	0.00326108	0.34203	0.34203	0	0.332246
177	1	1	0.00953449	1	1	1	0	0.00953449	1	0.00953449	1	0.00953449	0	1	0	0	0	1	0.00953449	1	0	0.971397	0.971397	1	1	0.00953449	0.971397	0.971397	0	0.971397	0.00953449	0.971397	0	0.332246	0.332246	0.34203	0.34203	0.34203	0.34203	0.34203	0.00326108	0.00326108	0.332246	0.332246	0.332246	0.00326108	0.332246	0	0.34203
178	0.971397	0	0	0.971397	0.00953449	0.00953449	0.971397	0.00953449	0	0.971397	0	0	0.971397	0	0.00953449	1	0.971397	0.971397	1	0	0.971397	0	0	0.971397	0.971397	0	0.971397	1	0.971397	0	0.00953449	1	0.332246	0	0.332246	0.00326108	0.332246	0.34203	0.00326108	0.34203	0.332246	0.332246	0.34203	0.34203	0.332246	0.332246	0.332246	0	0.34203
179	0	0.00953449	0.971397	0.00953449	1	1	0.00953449	0.971397	1	0.00953449	0.971397	1	0.00953449	0	1	0.00953449	1	1	0.00953449	0.971397	0	0.00953449	0	0	0.00953449	0.971397	1	1	0	1	1	1	0.00326108	0.00326108	0.332246	0.34203	0.00326108	0.00326108	0.34203	0.00326108	0.332246	0	0.332246	0.332246	0	0.34203	0.00326108	0.332246	0.00326108
180	1	1	0.971397	0.00953449	1	0.971397	0.971397	1	0	1	0.971397	0	0.971397	0.971397	1	1	0.971397	0.971397	0.971397	0	0.00953449	0.00953449	1	1	0	0.00953449	0.971397	0	1	0.971397	0.00953449	0.971397	0.332246	0.34203	0.00326108	0.34203	0.00326108	0.00326108	0.332246	0.34203	0.34203	0	0.34203	0.332246	0	0.34203	0.34203	0.00326108	0.34203
181	0.00953449	0.971397	0.971397	0.00953449	0.971397	1	0.00953449	0.971397	0.971397	0.00953449	0.00953449	0.00953449	0.971397	1	1	1	0.971397	0.00953449	0	1	0	1	1	1	0	0.971397	0.971397	1	1	0	0.00953449	0.971397	0.00326108	0.00326108	0.34203	0.34203	0.00326108	0.332246	0.332246	0.34203	0.332246	0.34203	0.332246	0.34203	0.332246	0.332246	0.34203	0.00326108	0.34203
182	1	0.971397	0.971397	0.00953449	0	0.971397	0.971397	1	1	1	0.00953449	1	0.00953449	1	0	0.00953449	0.971397	0.971397	1	0.971397	0.00953449	1	0	0	0.00953449	0.00953449	0.971397	0.971397	1	0.00953449	0.00953449	0.971397	0.34203	0.00326108	0	0.00326108	0.00326108	0.332246	0.34203	0.332246	0.332246	0.332246	0.34203	0.332246	0.332246	0.00326108	0.34203	0.332246	0.34203
183	0.00953449	0.971397	0	1	0.00953449	1	1	1	1	0.00953449	0.971397	0.00953449	0	0.971397	0.00953449	0	1	1	0.00953449	0	1	1	1	1	1	0.971397	0	1	1	1	1	0.971397	0.34203	0.00326108	0.34203	0.332246	0.34203	0.00326108	0.00326108	0.332246	0.34203	0	0.332246	0.34203	0.34203	0.00326108	0.332246	0.00326108	0.34203
184	0	0.971397	0.971397	0.971397	0.971397	1	1	0	0	0.00953449	0.971397	0.971397	0.00953449	1	1	1	0.971397	0	0.971397	1	0.00953449	0.00953449	0.971397	1	1	0	1	1	0.00953449	0.971397	1	0	0	0.34203	0	0.00326108	0	0	0.332246	0.34203	0.34203	0.332246	0.00326108	0.332246	0	0	0.332246	0.34203	0.00326108
185	1	0	0.00953449	0.00953449	1	0.971397	0.00953449	1	0.971397	0.971397	1	0.971397	1	0.971397	0	1	1	1	1	0	1	1	0.971397	0.971397	1	0.971397	0.00953449	1	0	1	1	1	0.34203	0.34203	0.00326108	0.332246	0.34203	0	0	0.00326108	0.34203	0.332246	0.332246	0.34203	0.00326108	0	0.00326108	0.34203	0.332246
186	0.971397	1	1	0.971397	0	0.971397	0	0.00953449	1	0.971397	0.971397	0.00953449	0.971397	1	1	0.971397	0	0.00953449	0.971397	0.00953449	0.971397	0.971397	1	0	0.00953449	0.971397	0.00953449	0.971397	1	1	0.971397	1	0.00326108	0.34203	0.34203	0.34203	0.00326108	0.00326108	0.332246	0.34203	0	0.332246	0.332246	0.332246	0.332246	0.00326108	0.332246	0.332246	0.00326108
187	1	0	1	1	1	0.00953449	0.971397	0.971397	0.971397	0.971397	0.971397	1	0.00953449	0.971397	0.971397	0.00953449	1	1	1	0.971397	0.971397	0	0	1	1	0.971397	0.971397	0.971397	0.971397	1	0	0.971397	0.332246	0.332246	0.34203	0.34203	0.332246	0.34203	0.34203	0.34203	0.34203	0.34203	0	0.332246	0	0.34203	0.34203	0.34203	0.34203
188	0	1	0.00953449	0.971397	0	1	0	0.00953449	0.00953449	0.971397	0	0.00953449	0.971397	0.00953449	1	0.971397	1	1	0.00953449	0	0.00953449	1	1	0.971397	0	0.00953449	1	0.00953449	1	0.00953449	0	0.00953449	0.00326108	0.332246	0.332246	0.00326108	0.00326108	0.332246	0.332246	0.34203	0.00326108	0.34203	0	0	0.34203	0.34203	0.34203	0.332246	0
189	0.00953449	0	1	0	0	1	1	0.971397	0.00953449	0.00953449	0.971397	0.971397	0.00953449	0.00953449	0.971397	0.00953449	0.00953449	0.971397	0.971397	1	0	0.971397	0.00953449	0.00953449	0	0.971397	0.00953449	0.971397	0	0.00953449	0.971397	1	0	0.332246	0.332246	0	0.00326108	0.34203	0.332246	0	0	0	0.34203	0.00326108	0.34203	0.34203	0.34203	0	0
190	0.971397	1	0.00953449	0.00953449	1	1	0	0.971397	0.971397	0.00953449	0.00953449	0.971397	0	0.971397	0.971397	0.971397	0.971397	0.971397	0	1	0	0.971397	0.971397	1	0	0.971397	1	1	1	1	0.00953449	0.971397	0.00326108	0.34203	0.34203	0.34203	0.34203	0.332246	0.34203	0.332246	0	0.34203	0	0	0.00326108	0.332246	0.00326108	0.00326108	0.332246
191	0	0.00953449	1	1	0.971397	0.00953449	0.971397	0.971397	0.971397	0	0.00953449	0.971397	1	1	0.971397	0	0.00953449	0.971397	0	0.00953449	0.971397	1	1	0.971397	0	0	0.00953449	0	0.971397	1	0	0.971397	0.00326108	0.332246	0.332246	0.332246	0.332246	0.34203	0	0.332246	0.34203	0.00326108	0.00326108	0.34203	0.34203	0.00326108	0.00326108	0.332246	0
192	0.971397	1	0.00953449	1	1	0.971397	0.971397	0.00953449	1	0	0.971397	0.971397	0.971397	0.971397	0.00953449	0.971397	1	0	0.971397	0.971397	0	0.971397	0.971397	1	0	0.00953449	1	0.00953449	1	0.00953449	0.00953449	0.971397	0.34203	0	0.332246	0.332246	0.34203	0.332246	0.00326108	0.332246	0.34203	0.34203	0.332246	0.332246	0.332246	0	0.332246	0.00326108	0.332246
193	0.00953449	0.971397	0.971397	0.971397	0.00953449	0.971397	0.971397	0.971397	0.00953449	0.971397	1	1	0.00953449	1	1	1	1	0.971397	0.00953449	0.971397	0.971397	0	0.971397	1	0	0.971397	1	0.971397	0.00953449	1	1	1	0.34203	0.00326108	0	0.34203	0	0.332246	0.332246	0.332246	0.332246	0	0.00326108	0.332246	0.34203	0.00326108	0.34203	0.34203	0
194	0	0.971397	0.00953449	0	0.971397	0.00953449	0.00953449	1	0.971397	0.00953449	0.971397	1	0.00953449	0.971397	0.00953449	0.00953449	0	0.971397	0	0	0.00953449	0	1	0.971397	0.971397	1	0.971397	0	0.971397	1	0	0.00953449	0.00326108	0.34203	0.332246	0.00326108	0.332246	0	0.00326108	0.332246	0.332246	0.332246	0	0.332246	0.34203	0	0	0.332246	0
195	1	0.971397	0.00953449	0.971397	0.971397	0	0.971397	0.00953449	1	0.971397	0.00953449	0.971397	0	0.00953449	0.971397	0	0.971397	1	0	0.00953449	1	0	0	0.971397	0.971397	1	0.00953449	0.971397	0.00953449	1	0	1	0.332246	0.332246	0.332246	0.332246	0.332246	0.00326108	0.332246	0.34203	0	0	0	0.332246	0.332246	0	0.00326108	0.332246	0.34203
196	0.00953449	1	0.971397	1	0.971397	1	1	0.971397	0.00953449	0.00953449	0.971397	0.00953449	0.971397	1	1	0.00953449	0.971397	0.971397	0.971397	1	0	0	0.00953449	0	1	0.971397	1	1	0.971397	0.00953449	0	0	0	0.332246	0.332246	0	0.34203	0.34203	0	0.34203	0.34203	0	0	0.332246	0	0.00326108	0.332246	0.34203	0.34203
197	0.971397	0.971397	0.971397	0	1	0.00953449	0.971397	0.971397	0.971397	0	0.971397	0.00953449	1	0.971397	0.00953449	0.971397	1	0.971397	0.00953449	0.971397	1	0	1	0.971397	0	1	0.971397	0.00953449	0.971397	0.971397	0.971397	0	0.00326108	0.332246	0.00326108	0.332246	0	0.00326108	0.332246	0	0.332246	0	0.00326108	0.00326108	0.332246	0.34203	0.332246	0.00326108	0.00326108
198	1	1	1	0.971397	0.971397	0.971397	1	1	1	1	0.00953449	1	0	0.971397	1	1	0.00953449	0.971397	0.971397	0.00953449	0.971397	0.971397	1	0.971397	0	0.971397	0.971397	1	1	1	0	0.00953449	0.00326108	0.34203	0.34203	0.332246	0.00326108	0.332246	0	0	0.332246	0.332246	0.332246	0.34203	0.00326108	0.00326108	0.332246	0	0.00326108
199	0.971397	0.00953449	0	0.00953449	1	0.971397	0.971397	0	0.971397	1	0.971397	0.00953449	0.971397	1	1	0.00953449	0.971397	0.00953449	0.971397	0.971397	0.00953449	0.971397	0.00953449	1	0.00953449	1	1	0.971397	0.971397	0.00953449	0.971397	0.971397	0	0.332246	0.34203	0.00326108	0.332246	0.332246	0.34203	0.332246	0.00326108	0.332246	0.332246	0.34203	0.00326108	0	0.332246	0.332246	0.00326108
200	0.971397	1	0.971397	0.00953449	0	0.00953449	0	0.971397	1	0	0.971397	0.00953449	1	0.971397	0.00953449	1	1	0.971397	0	0.971397	0.971397	0.971397	0.00953449	0.971397	0.971397	0.971397	0.971397	0.971397	0	0.971397	0	0.00953449	0.34203	0.34203	0.34203	0.00326108	0.332246	0.00326108	0.34203	0.34203	0	0	0.34203	0.34203	0.34203	0.34203	0.332246	0.332246	0.00326108
201	0.971397	0.00953449	0	0	0	0.971397	0.971397	0	1	0	0.971397	0.00953449	0.00953449	1	1	0.00953449	0.00953449	0.00953449	0.971397	1	0	0	0.971397	0.971397	0	0.971397	0.971397	0.971397	0	0.971397	0	0.971397	0	0.34203	0.00326108	0.00326108	0.34203	0.332246	0.00326108	0	0	0.00326108	0.34203	0	0.00326108	0.00326108	0.34203	0.34203	0.00326108
202	1	0	0	1	0.00953449	0.971397	1	0.971397	0	0.00953449	1	1	0.971397	0.971397	0.971397	0.971397	0.971397	0.971397	0.00953449	0.971397	1	1	0.971397	0.971397	0.00953449	0.971397	0.00953449	1	0	1	0.971397	0.00953449	0.332246	0.332246	0.332246	0.34203	0.00326108	0.332246	0.332246	0.34203	0	0.00326108	0.332246	0.34203	0.00326108	0.34203	0.00326108	0.332246	0.332246
203	0.971397	1	1	0.971397	0.00953449	0.971397	1	1	0.00953449	0.971397	0.971397	0.00953449	0.971397	0.00953449	0.971397	0	0	0.971397	1	0.971397	1	0.00953449	0.00953449	0.00953449	0.00953449	0.00953449	1	1	0	1	1	0	0.332246	0	0.332246	0	0.00326108	0	0	0	0	0	0.00326108	0.00326108	0.34203	0.00326108	0.34203	0.332246	0.332246
204	0	1	1	0.00953449	0.971397	0.971397	0.00953449	1	0.971397	0.971397	0.00953449	1	0	0.00953449	0.00953449	0	0.00953449	0.971397	1	0	1	0	0.00953449	0.971397	1	1	0.00953449	0	0.00953449	0.971397	0.00953449	0	0.00326108	0.00326108	0.332246	0.34203	0.34203	0	0.00326108	0.332246	0.332246	0.00326108	0.00326108	0.332246	0.332246	0.00326108	0	0	0.00326108
205	0	0.00953449	0	1	0.00953449	0	1	1	0	0.971397	0.971397	0.00953449	0.971397	0.971397	0.971397	0.971397	0	0.971397	1	1	1	0.971397	0.00953449	0.971397	1	0.00953449	1	0.971397	0	1	0.00953449	0.00953449	0.00326108	0.332246	0.00326108	0.332246	0.332246	0.332246	0.332246	0	0.34203	0	0	0	0.34203	0.332246	0.332246	0.00326108	0.332246
206	1	1	1	1	1	1	1	0.971397	0.971397	0.971397	0.971397	0.971397	1	0.971397	0.971397	1	0.00953449	0	0.971397	0.971397	0.971397	0.971397	1	0	0.971397	0.971397	0.971397	1	0.971397	0.971397	1	0.971397	0.332246	0.332246	0	0.00326108	0.34203	0	0.34203	0.34203	0.34203	0.34203	0.00326108	0.332246	0.332246	0.332246	0.332246	0.34203	0.34203
207	1	1	1	1	1	0.00953449	0.971397	0.971397	0.00953449	1	0.00953449	0.971397	0	0.00953449	0.971397	0.971397	0.00953449	0.971397	1	0.971397	0.00953449	0.971397	0.971397	0.00953449	0.971397	0.971397	0.971397	0.971397	1	0	0.971397	0.971397	0.34203	0.34203	0.332246	0.34203	0.332246	0	0.34203	0.332246	0.332246	0	0.34203	0.332246	0.332246	0.34203	0.34203	0.332246	0.00326108
208	0.00953449	1	1	1	1	1	1	0.00953449	0.971397	1	0.00953449	1	1	0.00953449	1	0.00953449	0	0.00953449	1	0.971397	0	0.971397	0.971397	0.00953449	1	0	0	0.971397	0	0.971397	1	0.00953449	0	0.34203	0	0.332246	0.00326108	0.00326108	0.332246	0.00326108	0.34203	0.34203	0	0.00326108	0.34203	0.34203	0.332246	0.332246	0.00326108
209	1	0.00953449	0.00953449	1	1	0.00953449	0.971397	0.971397	1	0	0.971397	0.971397	0.971397	1	0.00953449	0.00953449	1	1	0.00953449	1	0	0.00953449	0.971397	0	1	0.00953449	1	0	1	0.00953449	0.00953449	1	0.00326108	0	0.34203	0.332246	0	0	0.00326108	0.34203	0.34203	0.34203	0.34203	0	0.00326108	0.332246	0.00326108	0.00326108	0.00326108
210	0.00953449	0.971397	0.971397	0	0	0.00953449	0	0.971397	0.971397	1	0.971397	0.971397	0.971397	0.971397	1	0	1	0.00953449	1	0	1	1	0	1	0.971397	1	0.971397	1	1	1	1	1	0	0.00326108	0.332246	0.332246	0.332246	0.332246	0.34203	0.332246	0.34203	0.34203	0.332246	0	0.00326108	0.00326108	0	0.00326108	0.00326108
211	0.971397	0.971397	0.971397	1	0	0	1	0.971397	0.971397	1	1	1	0.00953449	0	0.00953449	0.00953449	0.00953449	0	0.00953449	0.971397	1	0.00953449	0	1	0.00953449	0.00953449	1	0.971397	1	0	1	0.971397	0	0	0	0.00326108	0.34203	0.332246	0.332246	0.332246	0.332246	0.332246	0	0.332246	0.00326108	0.332246	0.34203	0.34203	0.00326108
212	0.971397	0.971397	1	0.00953449	0.971397	0	1	1	1	1	0	0.00953449	1	0.00953449	0.00953449	0.971397	0	0.00953449	0	0	0.00953449	0.971397	0.971397	0.00953449	0.971397	0	0	0.971397	0.971397	0	0.00953449	1	0.00326108	0.332246	0.332246	0.332246	0.332246	0.00326108	0.00326108	0.00326108	0.00326108	0.332246	0.00326108	0.332246	0	0	0.34203	0.34203	0.332246
213	0.971397	0	0.971397	0.971397	0.971397	0.971397	0.00953449	0.971397	1	0	0.971397	0.971397	0.00953449	1	0	1	1	0.00953449	0.971397	0.971397	1	1	0.971397	0.971397	0	0	0.00953449	0	1	0.00953449	1	0.00953449	0.00326108	0.34203	0	0.34203	0.332246	0	0	0.332246	0.00326108	0.00326108	0.332246	0	0.332246	0.332246	0.332246	0.332246	0.34203
214	0.00953449	0.971397	1	1	0	0.00953449	0	0.971397	0	0.971397	0	0.00953449	0.00953449	0.971397	0	1	0	0.971397	1	0.00953449	1	0	0	0.971397	0	1	0.00953449	0.00953449	0.971397	0.00953449	0	0	0.00326108	0.00326108	0	0	0.34203	0.34203	0.34203	0.34203	0.34203	0.00326108	0.34203	0.00326108	0.00326108	0.34203	0.00326108	0	0.00326108
215	0.00953449	0.971397	0.00953449	0.00953449	1	0.00953449	0.971397	0.971397	0.00953449	0	0	0.00953449	1	0.971397	0.971397	1	0.971397	0.971397	0	0.00953449	0.00953449	1	0.971397	0	0.971397	0.971397	0.971397	0.00953449	0.971397	0.971397	0.971397	0.971397	0.00326108	0.332246	0.34203	0	0.332246	0	0.00326108	0.332246	0	0.332246	0.332246	0.34203	0.34203	0.332246	0.332246	0.34203	0.332246
216	0.971397	0.971397	0.971397	0.00953449	0.00953449	1	0.971397	0.00953449	0.00953449	0.971397	0	0.00953449	0	1	0.971397	0	0.971397	0	0	1	0	1	1	0.00953449	0.971397	0.971397	1	0.00953449	1	0	0.00953449	0.971397	0	0.332246	0.34203	0.34203	0.00326108	0.00326108	0.00326108	0.34203	0.332246	0	0.34203	0.00326108	0.00326108	0.34203	0.332246	0	0
217	1	0	0.00953449	0.971397	0.971397	0.00953449	0.971397	1	1	1	0	0.00953449	0.971397	0.971397	0.971397	0.00953449	0	0	1	1	0.00953449	0.971397	0.971397	0.00953449	1	0.971397	0.971397	0.971397	1	0.00953449	1	0	0.332246	0.00326108	0.34203	0	0.00326108	0.332246	0.00326108	0.332246	0.332246	0.34203	0	0.00326108	0.34203	0	0	0.00326108	0.332246
218	0.971397	0	1	0.00953449	0.00953449	0	0.971397	0.971397	0.00953449	1	1	1	0.971397	0	0.00953449	1	0	1	1	0.00953449	1	1	0.00953449	0.00953449	1	0.971397	0.971397	0.00953449	0.00953449	0	0.971397	0	0.34203	0	0.34203	0.34203	0.34203	0.34203	0.34203	0.00326108	0	0	0.34203	0	0.00326108	0.34203	0	0.00326108	0
219	0.971397	0.00953449	0.00953449	0.00953449	0.971397	0.00953449	1	1	0.00953449	0.971397	0	0.00953449	0.00953449	0.971397	0.00953449	1	0	0.00953449	0.971397	0.971397	0.971397	1	0.00953449	1	0.971397	1	1	0.971397	0.971397	0.00953449	0.971397	0.971397	0.00326108	0.332246	0	0.00326108	0.332246	0.00326108	0.34203	0.34203	0.00326108	0.34203	0	0.34203	0.00326108	0.34203	0.00326108	0.00326108	0.34203
220	0	1	0.971397	0	0.00953449	0	1	0	0.00953449	1	0	0.971397	0.00953449	0.971397	1	1	0.971397	0.971397	0.971397	1	0.00953449	0.971397	0.971397	1	0.971397	1	1	0.00953449	0.00953449	0.00953449	0.971397	0.00953449	0.00326108	0.332246	0.332246	0.00326108	0.332246	0	0.34203	0	0.332246	0.00326108	0.332246	0	0.332246	0.34203	0.34203	0.34203	0.34203
221	0.971397	0	0.971397	0	1	0.00953449	0.00953449	0.00953449	0.971397	0.971397	1	0.00953449	1	0	0.00953449	1	0.00953449	1	0.971397	1	1	0.971397	0.971397	1	0	0.00953449	0.00953449	0	0.971397	0.971397	0.00953449	0.00953449	0.34203	0.34203	0.34203	0.00326108	0.00326108	0.332246	0.332246	0.332246	0.332246	0.332246	0.34203	0	0.00326108	0.00326108	0.00326108	0.34203	0
222	1	0.971397	0.971397	1	1	1	0	0	1	0.00953449	0.00953449	0.971397	0.971397	0	0	1	0	1	0	0.00953449	1	1	1	1	0	1	1	1	0.971397	0	0	1	0	0.00326108	0	0.34203	0.00326108	0	0.00326108	0.00326108	0.00326108	0.34203	0.332246	0	0.332246	0.332246	0.332246	0.332246	0.00326108
223	0.00953449	0.971397	1	0	0.971397	0.00953449	1	1	0.00953449	0.971397	1	1	0.971397	1	1	0.971397	1	1	0.971397	0.00953449	1	0	0.971397	1	1	1	1	1	0.00953449	1	0	0	0.34203	0.34203	0.332246	0.332246	0.332246	0.34203	0.00326108	0.332246	0.34203	0	0.34203	0	0.332246	0.34203	0	0.332246	0.332246
224	1	0.00953449	0	0	0.00953449	0.00953449	1	0.971397	0	0	0.00953449	1	1	1	1	0.971397	0.971397	0.971397	0.971397	0.971397	0.00953449	0.00953449	0	0	1	1	1	0.00953449	0.00953449	0.00953449	0.971397	0	0	0.332246	0.00326108	0.00326108	0.332246	0.34203	0.34203	0.00326108	0.332246	0.332246	0.00326108	0.332246	0.34203	0.00326108	0.34203	0.00326108	0.332246
225	0	0	1	1	0.971397	0.971397	1	0	0.00953449	0.971397	1	1	0	0.971397	1	0	0.00953449	1	1	0	1	1	1	1	0.971397	0.971397	0	0	0.971397	0.971397	0.971397	0.971397	0.332246	0	0.332246	0.332246	0.332246	0.00326108	0.332246	0.34203	0.34203	0.00326108	0.332246	0.34203	0.34203	0.34203	0.00326108	0	0.34203
226	0.00953449	0.971397	1	1	1	1	1	1	1	1	0.971397	0.971397	0.971397	0.971397	1	0	0	1	0.00953449	1	1	1	0	0.00953449	0.00953449	0	0.971397	1	0.00953449	1	0.971397	1	0.332246	0.332246	0	0.332246	0.34203	0	0.34203	0.34203	0.332246	0	0.34203	0.00326108	0	0.332246	0.34203	0.00326108	0.34203
227	0	0	1	1	0.00953449	0.00953449	0.971397	0	0.00953449	0.971397	0.971397	1	0.971397	0	0	0.00953449	0.971397	0	0.971397	1	1	1	0.00953449	0.00953449	0.00953449	0.971397	0.971397	1	0	0	0.971397	1	0.00326108	0.34203	0.332246	0.332246	0.332246	0.332246	0.00326108	0.332246	0	0.00326108	0.332246	0	0.00326108	0.332246	0	0	0
228	0.971397	0	0.00953449	0.971397	0	1	0.00953449	0.971397	1	0.971397	0.00953449	0.00953449	1	1	1	0.00953449	0.971397	0	0	0	1	1	0	1	0.971397	1	1	1	1	1	1	0.971397	0.332246	0.332246	0.332246	0.332246	0.34203	0.00326108	0.00326108	0.00326108	0.332246	0	0.34203	0.332246	0.332246	0.34203	0.00326108	0.34203	0.34203
229	0	0	0	0.00953449	0.971397	0.971397	0.971397	0.971397	0.00953449	0.971397	1	0.971397	0.00953449	0.00953449	0.00953449	0.971397	1	1	0.971397	1	0	0.00953449	0.971397	0	0.00953449	0.971397	0	0.00953449	0.971397	1	0.971397	0	0.00326108	0.34203	0.34203	0.00326108	0.34203	0.34203	0.34203	0.332246	0.332246	0.332246	0.00326108	0.34203	0	0.00326108	0.332246	0	0.00326108
230	1	0.971397	0.971397	1	1	1	1	0.00953449	0.00953449	1	0	0.971397	0	1	0.00953449	0.971397	0.971397	1	0	0.00953449	1	0.00953449	0.971397	0.971397	1	0.00953449	0.00953449	1	1	0	0.971397	0	0.00326108	0.00326108	0.34203	0.34203	0.34203	0	0.00326108	0.00326108	0.332246	0.34203	0.332246	0.34203	0.34203	0.332246	0.00326108	0.00326108	0.00326108
231	0.00953449	0.971397	0	0.00953449	0.971397	0.00953449	0.971397	1	1	0	0	1	0	0.971397	0.971397	0.971397	0	1	0	1	1	0	0.971397	1	0	1	0.00953449	1	1	0.00953449	0	0.971397	0	0.00326108	0	0.332246	0.332246	0.34203	0	0.332246	0.332246	0.00326108	0.332246	0.00326108	0.00326108	0.332246	0.332246	0.332246	0.332246
232	0.971397	0.971397	1	0	1	0.00953449	0.971397	1	0.00953449	1	0	0.971397	1	0	0.00953449	0.971397	1	1	0.971397	0.971397	1	0	0	0.00953449	0.971397	0.971397	0.971397	0	1	1	1	0.00953449	0.34203	0.34203	0.332246	0.332246	0.34203	0	0.00326108	0.332246	0	0.332246	0	0.332246	0.332246	0.34203	0	0.00326108	0.332246
233	0.00953449	1	0.00953449	0.971397	0	0.971397	0	0.00953449	0.00953449	0.971397	0.971397	0.971397	0.00953449	0.971397	0	0.971397	1	0.00953449	0.971397	1	0	0.971397	0	0.00953449	0	0	0.00953449	0.971397	1	0.971397	0.00953449	0.00953449	0.332246	0.00326108	0	0.332246	0.34203	0	0.00326108	0.332246	0.00326108	0.00326108	0.332246	0.34203	0.00326108	0.34203	0.34203	0.34203	0.332246
234	0.971397	0.00953449	0	0.971397	1	0.00953449	0.971397	0.00953449	0.00953449	0.00953449	0.00953449	0	0.00953449	0.971397	0.971397	1	0	1	1	0.00953449	1	1	0.971397	0.971397	0.00953449	0	1	0	0.00953449	0.00953449	0.971397	0.00953449	0.34203	0.332246	0	0.00326108	0.332246	0.34203	0.00326108	0.332246	0	0.332246	0.00326108	0.34203	0.34203	0.00326108	0.332246	0.00326108	0.00326108
235	0	0	0.00953449	0	0	0.00953449	0.971397	0.971397	1	0	1	1	0	1	1	0	1	0.971397	1	0.971397	1	1	1	1	0.971397	0.00953449	0.00953449	1	0.971397	0	0.971397	0	0.332246	0.332246	0.34203	0.00326108	0.00326108	0	0.34203	0	0.00326108	0.34203	0.332246	0.34203	0.34203	0.34203	0.34203	0.34203	0.332246
236	0.971397	0.00953449	1	0	0	0.00953449	0.971397	0	1	0	0.971397	0.00953449	0	0	0.00953449	1	1	0	1	0.00953449	1	0.00953449	0.971397	1	1	0.00953449	1	0.971397	0	0.971397	0.00953449	1	0.00326108	0	0.34203	0.00326108	0.00326108	0.332246	0.00326108	0.34203	0.332246	0	0.34203	0.00326108	0.00326108	0.332246	0.332246	0.34203	0.00326108
237	0	0.971397	0.971397	0.00953449	1	0.00953449	0.971397	0	0.00953449	1	1	0	0.971397	0.00953449	0.00953449	0.971397	0.971397	0.00953449	0.971397	0	0.971397	0	0.00953449	0	0.971397	0.971397	1	1	0.00953449	1	1	1	0.00326108	0.34203	0.34203	0.34203	0.332246	0.34203	0.00326108	0.00326108	0.00326108	0.332246	0.00326108	0.332246	0.34203	0	0.34203	0.34203	0
238	0.971397	1	0.00953449	0	1	0.00953449	0.00953449	0.971397	0	0.00953449	1	1	0	0.00953449	1	0	1	0.971397	0.00953449	0.971397	0	0	0.00953449	0.00953449	1	1	1	0.00953449	1	0.00953449	1	0.971397	0.34203	0	0.00326108	0.00326108	0.34203	0.34203	0	0.332246	0	0.332246	0.00326108	0.34203	0.34203	0.332246	0.332246	0.34203	0.00326108
239	1	1	0	0.971397	0.00953449	0	0.971397	0.971397	0.971397	0	0.971397	1	1	0	0.00953449	1	0	0.971397	1	1	1	1	0	0.971397	0	1	1	0.971397	1	0.971397	0.00953449	0.00953449	0.34203	0	0.34203	0.34203	0.34203	0.34203	0.34203	0.34203	0.00326108	0.00326108	0.34203	0	0.34203	0.34203	0	0	0.332246
240	0	1	0.00953449	0.00953449	0.971397	0.00953449	0	0.971397	1	0	1	0.00953449	0.971397	0	0.00953449	0.971397	1	0	1	0	0.00953449	0.971397	0	0	0.00953449	0.971397	0.971397	0.00953449	1	0	0.971397	0.971397	0.332246	0.00326108	0.332246	0.00326108	0.332246	0.00326108	0.00326108	0.34203	0.34203	0.00326108	0.332246	0.34203	0.00326108	0.332246	0.332246	0.00326108	0.34203
241	0.971397	0	0.00953449	0.971397	0.971397	0	0.971397	0.00953449	1	0.00953449	0.971397	0	0.00953449	1	0	0.971397	0	0.00953449	0.00953449	1	0.00953449	0.00953449	1	0.00953449	1	0.971397	0.971397	0.971397	0.971397	0.00953449	0	0.00953449	0.34203	0.332246	0.332246	0.00326108	0.34203	0.332246	0.00326108	0.00326108	0	0	0.00326108	0.34203	0	0.34203	0.332246	0.00326108	0.332246
242	0.971397	0.971397	0.00953449	0.00953449	0.971397	0	0.00953449	1	0.00953449	0.00953449	0.971397	1	0	0	1	0	0	0.00953449	0	1	1	0	1	0.971397	0	0.971397	0.00953449	0	1	1	0.00953449	0.00953449	0.34203	0.332246	0.332246	0.34203	0.34203	0.34203	0.34203	0.34203	0.00326108	0.00326108	0.00326108	0.332246	0.332246	0.332246	0	0.332246	0.332246
243	0.971397	0.971397	0.971397	0.00953449	0.971397	0	0.971397	1	1	0	1	1	1	1	0.00953449	0.00953449	1	1	0	0.00953449	0.00953449	0	0	1	0.00953449	0.971397	1	1	0	1	1	0.00953449	0.00326108	0.332246	0	0.00326108	0.34203	0.00326108	0	0.00326108	0.332246	0.332246	0	0.332246	0	0.00326108	0	0.34203	0.34203
244	0.971397	0.971397	0	0.00953449	1	0.00953449	0.971397	0	0.00953449	0.971397	0.971397	0.00953449	0.00953449	1	1	1	1	1	0	1	1	0	1	0.971397	0.971397	1	1	0	0	0.00953449	0.971397	0	0.00326108	0.34203	0	0.00326108	0.34203	0.00326108	0.34203	0.332246	0.332246	0.34203	0.34203	0.34203	0.34203	0.34203	0.34203	0.00326108	0.34203
245	0	0	0.971397	0	0.971397	0.971397	0.971397	0.971397	1	0.00953449	1	0	0.00953449	1	0.00953449	1	0	0.00953449	0.971397	0	0.971397	0.971397	0.971397	1	0.971397	0	0.00953449	0.971397	0	1	0	0.00953449	0.34203	0.332246	0	0	0.34203	0	0	0.34203	0	0	0.332246	0	0.00326108	0.332246	0.34203	0.00326108	0.34203
246	0.00953449	0.00953449	0.971397	1	0.971397	0.971397	0	0.00953449	0	1	1	1	0.971397	0.971397	1	0.971397	0	0.00953449	0.971397	0	1	0.971397	0	0.00953449	0.00953449	0.971397	0	0.971397	0	0.971397	0	0.00953449	0.34203	0.00326108	0.34203	0	0	0.332246	0.34203	0	0.332246	0.332246	0.34203	0.34203	0.00326108	0.00326108	0.00326108	0.00326108	0.34203
247	0.971397	0.971397	0.00953449	0.971397	0.971397	0.00953449	0.971397	1	0	1	1	0.00953449	0	0.971397	0.971397	0.00953449	0.971397	0.00953449	0.00953449	1	0	0.971397	1	0.00953449	0	1	0.971397	0	0.00953449	1	0.971397	1	0	0.00326108	0.00326108	0.34203	0	0.332246	0.332246	0.00326108	0.34203	0	0.00326108	0.34203	0	0.00326108	0.34203	0.00326108	0.34203
248	0.971397	0	0.00953449	0	0.971397	0	0.00953449	1	0	1	0.00953449	0.00953449	1	1	0	0.971397	0	0.00953449	1	0.00953449	0.00953449	0.971397	0.00953449	1	0	1	1	1	0	0.00953449	1	0	0	0.34203	0.34203	0	0	0.00326108	0.34203	0.00326108	0	0.00326108	0.00326108	0.332246	0.34203	0.34203	0.00326108	0	0
249	1	0.971397	0.971397	0.971397	0.971397	0.971397	1	0.00953449	0.00953449	0	0.00953449	0.00953449	0.971397	1	0.00953449	1	0	1	0	0.00953449	1	0.971397	0	0.00953449	1	0.00953449	0.00953449	0.971397	1	0.00953449	1	0.00953449	0.00326108	0.332246	0.332246	0.00326108	0.332246	0.332246	0	0.34203	0.00326108	0	0.332246	0.34203	0.34203	0	0.34203	0.332246	0.332246
250	1	0	0.971397	0.971397	0.971397	0.00953449	1	1	0.00953449	1	0.00953449	0.00953449	0.971397	1	1	0	0.00953449	1	1	0.00953449	0.00953449	1	0.00953449	1	1	0	1	1	0	1	0	1	0.34203	0.332246	0.332246	0.34203	0	0.34203	0.332246	0	0.34203	0.00326108	0.332246	0.34203	0.00326108	0.332246	0.332246	0.332246	0
251	0	0	0.00953449	0.00953449	1	0	1	0	1	0.971397	1	0.971397	0	1	0.00953449	0.971397	0.971397	1	1	0.971397	0.971397	0.971397	1	1	0	0.00953449	1	1	0	0.00953449	1	0	0.00326108	0.00326108	0.34203	0.00326108	0.332246	0.332246	0	0.00326108	0.34203	0	0.00326108	0	0.34203	0	0.34203	0.34203	0.332246
252	0.971397	0	1	0	1	1	1	1	1	0	0	0	1	0	0.00953449	0.00953449	1	0.00953449	1	0	0.00953449	0.00953449	1	1	0	0.971397	0.00953449	0.00953449	0.971397	1	0.971397	1	0.34203	0.332246	0.34203	0.34203	0.332246	0.332246	0.332246	0.332246	0.34203	0.34203	0.00326108	0.34203	0.00326108	0.332246	0	0.34203	0
253	0.971397	0.00953449	0.00953449	0	0.00953449	1	0	0	0	1	0	1	0.00953449	1	1	0.971397	0	0.00953449	0.971397	0.971397	1	0.00953449	1	0.00953449	0.00953449	1	0.00953449	0.971397	0	0.00953449	0.971397	0	0.00326108	0.332246	0	0.00326108	0.332246	0.34203	0.00326108	0	0.34203	0.00326108	0.332246	0.00326108	0.00326108	0.332246	0.00326108	0	0.332246
254	0	0	0.00953449	0.971397	1	0.971397	0	1	1	1	1	1	1	0.971397	0.00953449	0.00953449	0.971397	0.971397	1	0.971397	0.971397	0.00953449	1	0.00953449	0.971397	0	0.971397	1	1	0.00953449	0.971397	0	0.00326108	0.00326108	0.00326108	0.00326108	0.332246	0.34203	0.00326108	0.332246	0.332246	0.332246	0.34203	0	0.00326108	0.00326108	0	0.34203	0
255	1	0	0.971397	0	0.00953449	0	0	0.971397	1	1	0	0.971397	0	0	0.971397	0	0.971397	1	0.00953449	0.971397	0.00953449	1	1	0.00953449	0.971397	0	0.00953449	0.00953449	0.00953449	0	0.00953449	1	0.00326108	0.332246	0	0.00326108	0.00326108	0	0.00326108	0.00326108	0.00326108	0.00326108	0.00326108	0.332246	0.34203	0.332246	0.00326108	0.00326108	0.332246
256	0.971397	0.00953449	0	0.971397	0	0.00953449	0.971397	0.00953449	0.00953449	0.971397	0.00953449	1	0	0.00953449	0	1	0	0.971397	0.00953449	0.00953449	0.971397	1	1	0	0	1	0.971397	0.971397	0.971397	0.00953449	0.971397	0.00953449	0.00326108	0.332246	0.00326108	0.00326108	0.34203	0.332246	0.00326108	0.34203	0.34203	0.34203	0.00326108	0.00326108	0.34203	0.34203	0.332246	0	0
257	0.971397	0.00953449	0.00953449	0.971397	0.971397	1	0.971397	0.00953449	0.00953449	0.971397	0.971397	0.00953449	1	0.00953449	0.00953449	0.00953449	1	1	1	0.971397	0.971397	0.971397	0.971397	0	1	0.971397	0	1	1	0.00953449	1	0.971397	0.34203	0.34203	0	0.00326108	0.34203	0.332246	0	0.332246	0.34203	0.34203	0.332246	0.34203	0.00326108	0	0	0.00326108	0.332246
258	1	0	0.00953449	1	0	1	1	1	0.00953449	1	1	1	1	0.971397	0	0.971397	1	0.00953449	0.00953449	0.971397	0.00953449	1	0	0	0.971397	1	0.00953449	0.971397	0.971397	0	0.00953449	1	0.00326108	0.332246	0.332246	0.332246	0.332246	0.332246	0.00326108	0.34203	0.34203	0.34203	0.332246	0.332246	0.34203	0.34203	0.332246	0.332246	0.34203
259	0	0	0.971397	0.971397	1	1	0.00953449	1	1	0.00953449	1	0	0.00953449	1	1	1	0.971397	0.971397	0.00953449	0.971397	0.00953449	0.971397	0	0.971397	0.00953449	1	0.00953449	0.971397	0.971397	0.00953449	0.971397	0.971397	0.00326108	0.332246	0.34203	0.34203	0	0.34203	0.332246	0	0.00326108	0.00326108	0.332246	0.332246	0.34203	0	0.332246	0.332246	0.332246
260	1	0.971397	1	0	0.971397	0.971397	1	0	0.971397	0.971397	0	0.00953449	0.971397	0	0.00953449	0.971397	0	0.00953449	0.971397	0	0.00953449	0.971397	0	0	0.971397	0.971397	0.00953449	0.971397	0	0.00953449	1	0.971397	0	0.332246	0	0.00326108	0.332246	0	0.34203	0.34203	0.332246	0.332246	0.332246	0.00326108	0.00326108	0.332246	0	0.00326108	0.332246
261	0.971397	0.00953449	0.00953449	0	0.971397	0.00953449	0.971397	0	0.00953449	0.971397	0	1	1	0	0.971397	0	0.00953449	0.00953449	0.971397	0.971397	0	0.971397	0.971397	1	0.971397	0.00953449	1	0.971397	0.971397	1	0.971397	0	0.34203	0.332246	0.332246	0.332246	0.00326108	0.34203	0	0.00326108	0.332246	0.332246	0.34203	0	0	0.332246	0.34203	0	0.332246
262	0	0	0.971397	0.00953449	0.971397	0.971397	0	0.971397	0	0.00953449	0.971397	1	0	0	0	0	0.00953449	0.00953449	1	0	0.00953449	0	1	1	1	0	1	0.971397	0.971397	1	0	0	0.00326108	0.332246	0.00326108	0	0.00326108	0	0.34203	0.34203	0.332246	0.332246	0.332246	0.332246	0.332246	0.332246	0	0.332246	0.00326108
263	0.00953449	0.00953449	0	0.971397	0	0	0.971397	1	0.00953449	0.971397	0.971397	1	1	1	0	0.00953449	0	0.971397	1	0	1	1	0	0.00953449	0.971397	0.971397	0	0.971397	0.971397	1	0.00953449	1	0	0.34203	0	0.00326108	0.00326108	0.00326108	0.34203	0.332246	0.332246	0.34203	0.34203	0.34203	0.00326108	0.332246	0	0.00326108	0.332246
264	0	0.971397	0	1	0	0	0.00953449	1	0.00953449	0.971397	0	0.971397	0.00953449	0	1	0.00953449	0.00953449	0.00953449	0	0	0.00953449	0.971397	0.971397	1	0.00953449	0.971397	0	1	0.00953449	1	0.971397	1	0.34203	0	0.34203	0.332246	0.00326108	0.34203	0.00326108	0.332246	0.34203	0.00326108	0.332246	0.332246	0.00326108	0.34203	0.34203	0.34203	0.332246
265	0.971397	0	0.00953449	0.00953449	0.971397	0	1	0.00953449	0	1	1	0.00953449	1	0	0	0.971397	1	0	0.971397	0.971397	1	0.971397	1	1	0	0.00953449	0.00953449	0.00953449	0.971397	0	0.00953449	0.971397	0.332246	0	0.34203	0.332246	0	0.332246	0.00326108	0.34203	0.34203	0.00326108	0.34203	0.34203	0.00326108	0.34203	0	0	0.00326108
266	0	0.971397	0.00953449	0.971397	0	0.971397	0.00953449	0.971397	0	1	0.971397	0	1	1	1	0.00953449	0.00953449	0	0.00953449	1	0.00953449	0.971397	1	1	0	1	1	1	0.971397	0.00953449	1	1	0	0.34203	0.34203	0	0	0.332246	0.34203	0.332246	0	0.00326108	0.00326108	0.332246	0.332246	0.00326108	0.00326108	0	0.00326108
267	0	1	0.00953449	1	1	0	0	0	0.00953449	0	0.971397	1	0.00953449	1	1	0.971397	1	1	0	1	1	0	0	1	1	0.971397	0	1	0	0.971397	0.971397	0.971397	0.34203	0.332246	0.34203	0.34203	0.332246	0.332246	0.332246	0.00326108	0.34203	0.00326108	0.332246	0.00326108	0.00326108	0.332246	0.34203	0.00326108	0.00326108
268	0.971397	0.971397	0.971397	0.00953449	0.971397	0	0.00953449	0.971397	0	1	1	0.00953449	0.971397	1	1	1	1	1	0.00953449	1	0	0.00953449	0.971397	0	0.971397	1	0.971397	0.971397	1	0.00953449	0.971397	0.971397	0	0.332246	0.34203	0.332246	0.332246	0.00326108	0.00326108	0.34203	0	0.34203	0.332246	0	0.34203	0.34203	0	0	0.34203
269	0.00953449	1	1	1	1	0.00953449	0.971397	0.971397	0.00953449	1	0.971397	1	1	0.971397	0	1	1	1	1	1	1	0.971397	0	0.00953449	1	1	0	0.00953449	1	0.00953449	0.971397	0.971397	0.00326108	0.332246	0	0	0.00326108	0.34203	0.34203	0	0.00326108	0.00326108	0.332246	0.34203	0.00326108	0.332246	0	0.34203	0
270	0.971397	1	0.00953449	0.00953449	0.00953449	0	0.971397	0	0.971397	0.971397	0.971397	0.00953449	1	1	0	0.00953449	0	1	0.971397	0	1	0	1	0.00953449	0.971397	0.971397	0.971397	1	0.971397	0.971397	0	0	0.34203	0.00326108	0.332246	0.332246	0.34203	0.34203	0.34203	0.332246	0.34203	0	0.00326108	0.00326108	0.34203	0.00326108	0.34203	0.34203	0.34203
271	0.971397	1	0.971397	0.00953449	1	0.00953449	0	0.971397	0.00953449	0.971397	1	0.971397	0.00953449	0	0.00953449	1	0	0	1	0.971397	0.971397	1	0.00953449	0.971397	0.00953449	1	0.00953449	1	1	1	1	1	0.00326108	0.332246	0.00326108	0.332246	0.332246	0.34203	0.34203	0.332246	0	0.00326108	0.34203	0.00326108	0.332246	0.34203	0.34203	0.332246	0.00326108
272	0	0.971397	0.971397	0.971397	0.00953449	0.971397	0.971397	0.971397	0.971397	0.00953449	0.00953449	0.00953449	0	1	0.00953449	0.971397	0.971397	1	0	1	0.971397	0.00953449	1	0	0.00953449	0.00953449	0.971397	0.00953449	1	0	1	0.971397	0	0.332246	0	0.34203	0.332246	0	0.34203	0.34203	0.34203	0.00326108	0.00326108	0.332246	0	0.00326108	0.34203	0.332246	0.34203
273	1	1	1	0.971397	0.00953449	0.00953449	0	0	0.971397	0.971397	0.00953449	1	0.971397	1	0.00953449	1	0	0	0.00953449	1	0.00953449	0	1	0.971397	0.971397	0.971397	0.971397	1	0.971397	0.971397	1	0.971397	0.332246	0.332246	0.332246	0.34203	0.34203	0.34203	0.00326108	0.34203	0.00326108	0.332246	0	0.00326108	0.34203	0.34203	0.34203	0.332246	0.332246
274	0	1	1	0.971397	0.971397	1	0	0	0	0.971397	1	1	0	0	0.971397	1	1	0	0.00953449	0.00953449	0.00953449	0	0.00953449	0.971397	0.971397	1	0	1	1	0.971397	0.971397	1	0	0.34203	0.332246	0.332246	0.332246	0.34203	0.332246	0.34203	0.00326108	0.34203	0.34203	0.34203	0.00326108	0	0.34203	0	0.00326108
275	0.00953449	0	0.971397	0.971397	0.00953449	0.00953449	0.00953449	0.00953449	1	1	0.00953449	1	0.971397	0.971397	0	0.00953449	0.00953449	0.00953449	0.971397	0.971397	0.971397	0.00953449	1	0.971397	0	0.971397	0.971397	0.971397	1	0.971397	0	0.00953449	0.332246	0.34203	0.00326108	0.34203	0	0	0.00326108	0.332246	0	0.34203	0	0.34203	0.00326108	0.34203	0	0	0
276	0.971397	0	0	0	0.00953449	0.971397	1	1	0	0	0.971397	0	0.971397	1	0.971397	0	1	0	1	1	0	1	1	0.971397	0	0	0.971397	1	1	1	1	1	0	0.34203	0.34203	0.34203	0.34203	0.34203	0.34203	0	0	0.00326108	0.332246	0.00326108	0.00326108	0.00326108	0	0.332246	0
277	0.00953449	0.00953449	0.971397	1	0.00953449	0.00953449	1	1	0.971397	0.971397	0.971397	1	0	1	0.971397	0.00953449	0	0	1	0.00953449	1	0.971397	0	0	0.971397	0.971397	1	0.00953449	1	0.00953449	1	1	0.34203	0	0.00326108	0.332246	0.34203	0.00326108	0.332246	0.00326108	0.00326108	0.332246	0	0.00326108	0.332246	0.34203	0.34203	0.332246	0.332246
278	0.00953449	1	0.00953449	0.00953449	1	0	1	0.971397	1	1	0	0.00953449	1	0	0.971397	0	0.00953449	0.00953449	0.971397	1	0	0	0.00953449	0.971397	1	0.00953449	0.971397	0.00953449	0.00953449	0	0.971397	0.00953449	0.332246	0.332246	0.34203	0.332246	0	0	0	0	0.00326108	0	0.332246	0.332246	0.332246	0	0.00326108	0.332246	0.34203
279	0.971397	1	1	0	1	0.00953449	0	0.00953449	0.971397	0.971397	0.00953449	0.00953449	0.00953449	0.00953449	1	0	1	0	0	0.00953449	1	0	1	0.971397	0	0.971397	0.00953449	1	1	0.971397	0	1	0.332246	0.332246	0.34203	0	0.34203	0.00326108	0.00326108	0	0	0.34203	0	0.34203	0.00326108	0.332246	0	0.00326108	0.34203
280	0.971397	1	0.00953449	0	0.971397	0.00953449	0.00953449	1	0.00953449	0	0.971397	0.00953449	0.971397	1	1	0.971397	0.971397	1	0	0.00953449	0.00953449	1	0.00953449	0.971397	0	0.00953449	0.971397	1	1	0	0.00953449	0.00953449	0.34203	0.34203	0	0.332246	0.34203	0.332246	0.34203	0	0.332246	0.34203	0.34203	0.00326108	0.332246	0	0.00326108	0.332246	0
281	0.00953449	0.00953449	0	1	0.971397	0.971397	0.971397	0.00953449	0	0.00953449	0.00953449	1	0.00953449	1	0	0.971397	1	1	1	0.00953449	0.00953449	0	1	0	0	0	0.00953449	0.971397	0	0.971397	1	0	0.34203	0.34203	0	0	0.34203	0.332246	0.00326108	0.332246	0.332246	0.00326108	0.332246	0	0.00326108	0.00326108	0.332246	0.00326108	0.34203
282	0	1	0	0.00953449	0.971397	0.00953449	1	0.971397	0.00953449	0.00953449	1	1	0	0.00953449	1	1	0.971397	0.971397	1	1	0.00953449	1	0.971397	1	1	0.971397	0.971397	0.00953449	1	0.971397	0	0.00953449	0.34203	0	0.00326108	0.332246	0.34203	0.00326108	0.34203	0.34203	0.34203	0.34203	0.00326108	0.332246	0.34203	0.34203	0.332246	0	0.332246
283	0.00953449	1	0	0.00953449	1	0.971397	0.971397	1	0.00953449	1	0.971397	0	0.00953449	0.00953449	0.971397	0	0.971397	0	1	0.971397	1	1	0.971397	0	1	0	1	1	0	1	1	1	0.34203	0.34203	0	0.00326108	0.34203	0.34203	0.332246	0	0.34203	0.332246	0	0.34203	0	0.34203	0.34203	0	0.34203
284	0.971397	0.00953449	1	0	0.00953449	0.00953449	0	1	0	0.00953449	1	0.971397	0.971397	0.971397	1	1	0.971397	1	0.971397	0.971397	1	1	0	0.00953449	1	0.971397	0	1	0.971397	0	0.00953449	0.00953449	0.34203	0	0.332246	0	0.00326108	0.00326108	0.332246	0.34203	0	0.00326108	0.00326108	0	0.34203	0.34203	0.34203	0	0.00326108
285	0.00953449	0.971397	1	0.00953449	1	0.971397	0.971397	0.971397	0.971397	0.971397	0.971397	1	1	0.971397	0.971397	1	1	0	0.971397	1	1	0.00953449	0.971397	1	0.00953449	0.00953449	0.00953449	0	0.971397	0.971397	0.00953449	0.971397	0.332246	0.34203	0.332246	0.34203	0.34203	0.00326108	0.34203	0	0.332246	0.34203	0.00326108	0	0.332246	0.34203	0.34203	0.332246	0.332246
286	0.971397	0.971397	1	0.00953449	0.971397	0.971397	1	0.971397	0.00953449	0.00953449	0.971397	0.971397	1	1	1	0	0.00953449	1	0	0.00953449	1	0.00953449	0.971397	0.971397	0.00953449	0.971397	1	0.971397	0.971397	1	1	1	0.34203	0.34203	0.34203	0.00326108	0.34203	0.34203	0.34203	0.00326108	0.00326108	0	0.34203	0.34203	0.332246	0.332246	0.332246	0.332246	0.34203
287	0.00953449	0.971397	0	0	0	1	0.00953449	1	1	1	0.971397	0	0.00953449	0	1	1	1	1	1	0.971397	0.971397	1	0	1	0.971397	0.00953449	1	0.00953449	0.971397	1	1	0.971397	0.332246	0	0.00326108	0.34203	0.00326108	0.332246	0	0.00326108	0.34203	0	0	0.34203	0	0.34203	0.34203	0	0.00326108
288	0.971397	0.00953449	1	1	0.971397	0.971397	0.00953449	1	0.971397	0.00953449	0.971397	1	0.00953449	0.971397	1	0.971397	1	0	1	1	0.971397	0	1	0	0.00953449	0.971397	0.971397	0.00953449	1	1	0	1	0	0	0	0.34203	0.34203	0.34203	0	0.00326108	0.00326108	0.332246	0	0.00326108	0.34203	0.00326108	0.34203	0.332246	0
289	0	1	0.00953449	1	0.00953449	0.00953449	0.00953449	0	0	0.00953449	0.971397	0.971397	1	0.971397	0	0.00953449	0.00953449	0	0.00953449	0.971397	1	0.00953449	0.00953449	0.971397	0.971397	1	0	0.00953449	0.00953449	0.00953449	1	0	0.34203	0.34203	0.34203	0.332246	0	0.332246	0.34203	0.34203	0.332246	0.332246	0.34203	0.332246	0.34203	0.00326108	0.34203	0.00326108	0.34203
290	0.00953449	1	1	0.00953449	0	0.00953449	1	0	0.00953449	1	1	1	0	0.00953449	1	1	1	0.971397	0.971397	1	0	0.00953449	0.971397	0	0.971397	1	1	0	1	0.971397	0	1	0.00326108	0.34203	0	0	0.34203	0.34203	0.00326108	0.00326108	0.332246	0.34203	0.00326108	0	0	0.00326108	0.34203	0.332246	0.332246
291	0.00953449	0.00953449	0.00953449	0	0	1	0.00953449	0	0.971397	1	0.00953449	0.971397	1	0.00953449	1	0.00953449	1	1	0	0.971397	0	1	0.00953449	0.971397	1	1	0	0.00953449	0.00953449	1	0	0.971397	0.332246	0.34203	0.332246	0.34203	0.00326108	0.34203	0.34203	0.00326108	0.332246	0.332246	0.00326108	0.00326108	0	0	0.34203	0.332246	0.332246
292	0.00953449	0.971397	0.971397	1	0	0.971397	1	0	1	1	1	1	1	0.971397	0.971397	0.00953449	1	0.971397	0.971397	0.971397	1	0.00953449	0.971397	1	1	0.00953449	0	1	0.971397	0	0.00953449	0.971397	0.34203	0.34203	0.332246	0	0.00326108	0.00326108	0.00326108	0.34203	0	0.332246	0.34203	0.332246	0.00326108	0.34203	0.00326108	0.332246	0.332246
293	1	0.971397	0	0	0	0.971397	1	1	0.971397	0.971397	1	1	0	1	1	0.00953449	1	0.971397	0	0	1	1	0.971397	0	1	1	0.971397	0.971397	0	1	0.00953449	0	0.34203	0.34203	0.34203	0.34203	0.00326108	0.34203	0.332246	0.332246	0.332246	0.332246	0.34203	0.34203	0.00326108	0.00326108	0.332246	0.332246	0.00326108
294	0	0.971397	0	0.971397	1	0.971397	1	1	1	0	0.971397	1	1	0.00953449	1	1	0	1	1	0.971397	0.971397	0.971397	1	1	0	0	1	1	0	0	0.00953449	1	0.332246	0.332246	0.34203	0.34203	0.00326108	0.00326108	0.332246	0.00326108	0.34203	0.332246	0.00326108	0.332246	0.34203	0	0.332246	0.00326108	0.34203
295	0.00953449	1	0	1	0.971397	0	0.00953449	0.971397	0.00953449	1	0	1	0.00953449	0	0.00953449	1	1	0	0	0.971397	0.00953449	1	0.971397	1	0.00953449	0	0	1	0	0.971397	1	1	0	0.00326108	0.34203	0.34203	0	0.34203	0.00326108	0.34203	0.34203	0.34203	0.34203	0.34203	0.34203	0.34203	0.00326108	0.332246	0.332246
296	1	0.00953449	0.971397	0.00953449	1	0.00953449	0.00953449	1	0.00953449	1	1	0	1	1	0.971397	0	0.971397	1	0.00953449	0	1	0.00953449	0.971397	0.971397	0.971397	1	1	0	0.971397	0.00953449	1	0.971397	0.00326108	0.34203	0.332246	0.00326108	0.34203	0.332246	0.332246	0.34203	0	0	0.332246	0.332246	0.332246	0	0.332246	0.34203	0.34203
297	1	0.00953449	0.00953449	1	0	0.00953449	0.00953449	1	0.00953449	1	0.00953449	0.971397	0	0	0	1	0.971397	1	1	0	0	0.971397	0	0.971397	1	0.971397	0.00953449	1	0	1	1	1	0.332246	0.00326108	0.332246	0	0.34203	0.34203	0.34203	0.34203	0.332246	0.34203	0.00326108	0.332246	0.332246	0.332246	0.332246	0.34203	0.34203
298	0	0	1	0.00953449	0.971397	0	0.971397	1	0	0.00953449	0.00953449	0.971397	0.00953449	0.971397	0.971397	1	0.971397	1	0.00953449	0.00953449	1	0	0.971397	1	0.00953449	0.00953449	0.971397	0.971397	0.00953449	1	0	0.00953449	0.332246	0.332246	0.332246	0.34203	0.332246	0.00326108	0.34203	0	0	0.34203	0.00326108	0.34203	0.34203	0.00326108	0.332246	0.332246	0.00326108
299	0.971397	0.00953449	0.00953449	0	0.971397	0	0.00953449	0.971397	1	1	1	1	1	0.00953449	0.00953449	0	0.00953449	1	0.00953449	1	0	0.00953449	0.971397	1	0.00953449	0	1	0.971397	1	1	1	1	0.00326108	0.00326108	0	0.332246	0.34203	0.00326108	0.332246	0.00326108	0	0.00326108	0.00326108	0.00326108	0	0.00326108	0.34203	0.332246	0
300	1	0	1	1	0.00953449	0.971397	0	0.00953449	0.971397	0	0.00953449	1	0.00953449	0.971397	1	0.00953449	0.971397	0.971397	0.00953449	0.00953449	0.971397	1	0	0.971397	0.971397	0.971397	0.971397	0.971397	0.971397	0.00953449	0.00953449	0.971397	0.34203	0.34203	0.332246	0	0.332246	0.332246	0.332246	0.00326108	0.332246	0.332246	0.332246	0.332246	0.00326108	0.34203	0.00326108	0.00326108	0.332246
301	0.971397	0.971397	0	0.971397	0.00953449	1	0.971397	0	0.00953449	1	0.971397	1	0	0	1	0.00953449	0.971397	0.971397	0	1	0	0	0	1	1	0.971397	1	0.971397	1	1	0.971397	0.971397	0.34203	0.34203	0	0	0.332246	0.332246	0.34203	0.332246	0.34203	0.34203	0.34203	0.332246	0.332246	0.00326108	0.00326108	0.332246	0.34203
302	0.00953449	1	1	1	1	0	0.00953449	0.971397	0	0.00953449	0.00953449	0.00953449	1	0.971397	0	0.00953449	0.971397	1	0.00953449	0.971397	0.971397	1	0.971397	0	0.00953449	1	0	0.00953449	0.971397	0	0.00953449	1	0	0	0.34203	0.34203	0.34203	0.34203	0	0	0.34203	0	0.00326108	0.34203	0.34203	0	0.34203	0.332246	0
303	0.971397	0.971397	0.971397	0.971397	0.00953449	0.971397	0	0.00953449	0.971397	0	0	0.971397	0	0.971397	0.971397	0.971397	0.971397	0	1	1	1	1	0.971397	1	1	0	0.00953449	0	1	0.971397	0.971397	1	0	0.332246	0	0.00326108	0.34203	0	0	0.34203	0	0	0.00326108	0.332246	0.00326108	0.332246	0.332246	0	0.332246
304	0.971397	0.00953449	0.00953449	0	0.971397	0	0.971397	0.971397	0.971397	0	0	0.00953449	0	0	0.00953449	1	1	0.971397	0	0.971397	0	0.00953449	1	0	0.00953449	1	0	0	0.00953449	0.971397	1	1	0.332246	0.332246	0.34203	0	0.00326108	0.34203	0.34203	0.34203	0.34203	0.00326108	0.332246	0	0.00326108	0	0.332246	0.00326108	0
305	0.00953449	1	1	1	1	0	0.971397	0.00953449	0	0.971397	1	0.00953449	1	1	0	0.971397	1	0	0.971397	1	0	0.971397	0	1	1	1	1	0.00953449	1	1	1	0	0.00326108	0	0.332246	0	0	0	0.332246	0.332246	0.34203	0.34203	0.00326108	0	0.00326108	0.34203	0.00326108	0.332246	0.332246
306	0.971397	0.00953449	0.971397	0	1	0.00953449	0	0.00953449	0.971397	0	0.971397	0	1	0	0	0.00953449	1	0.971397	0.971397	1	0.00953449	0.00953449	0.971397	0	0	0.00953449	1	1	0.971397	0.971397	0.00953449	1	0	0.332246	0.34203	0.34203	0.00326108	0.34203	0.34203	0.34203	0.34203	0	0.00326108	0.34203	0	0.332246	0.34203	0.00326108	0.34203
307	1	0.971397	0	1	1	0.971397	0.971397	0	0	0.00953449	0.971397	0	0.00953449	0.971397	0	0.971397	0.971397	1	1	1	0.00953449	1	0.00953449	0.971397	1	1	0.971397	0.971397	1	0.00953449	0	1	0.332246	0	0.00326108	0.332246	0.332246	0.332246	0.34203	0.34203	0.332246	0	0	0	0	0	0.00326108	0.34203	0.332246
308	0.971397	1	0.971397	1	0.00953449	0.971397	0.00953449	0.971397	0.971397	0.971397	1	0.00953449	0.971397	0.971397	0.971397	0.00953449	0.00953449	0.971397	0.971397	0.00953449	0.971397	0.00953449	0.971397	0.971397	0	1	0.971397	0.971397	0.971397	0.00953449	0.971397	1	0.332246	0.34203	0.00326108	0.34203	0	0	0.332246	0.332246	0.332246	0	0	0.332246	0.332246	0.332246	0.34203	0.34203	0.00326108
309	0	0.00953449	1	0.971397	0.971397	1	0.00953449	0.00953449	0.00953449	0.971397	0	0.00953449	0.971397	0.00953449	0.971397	0	0.971397	1	0	0.00953449	0.971397	0.971397	0	1	0.971397	1	1	1	0	0	0	0.00953449	0.34203	0.332246	0	0.34203	0	0.332246	0.34203	0	0	0.34203	0	0.00326108	0.332246	0	0.332246	0.34203	0
310	0.971397	0.971397	0	0.00953449	0.00953449	0.971397	0	0.971397	1	0.00953449	0.00953449	0.971397	0.971397	0.00953449	0.971397	0.00953449	0.00953449	0.971397	0	0.971397	0	0	1	0.00953449	0.971397	0	1	0	0.00953449	0.971397	0.00953449	1	0.00326108	0.00326108	0.332246	0	0.34203	0.00326108	0.34203	0	0	0.332246	0	0.332246	0.34203	0	0.00326108	0.34203	0.34203
311	0.971397	0.00953449	1	0.971397	1	0.00953449	0	0.971397	1	0	0.00953449	0.00953449	0.971397	0.00953449	1	0.00953449	0.971397	0	0.971397	0.971397	0.971397	0.971397	0.00953449	0.971397	0	0.00953449	0	0.971397	0.00953449	0	0.00953449	0.971397	0.00326108	0.332246	0.332246	0.332246	0	0.00326108	0.332246	0.00326108	0.332246	0	0.00326108	0.00326108	0.332246	0.34203	0.34203	0.00326108	0.332246
312	0	0.971397	1	0	0	1	0.971397	0.00953449	0.971397	0.00953449	1	0.971397	1	0.00953449	1	1	1	0	0	1	1	0.971397	0.971397	1	0.00953449	0.971397	0.971397	0.971397	0	1	0	0	0.34203	0.332246	0.34203	0.34203	0.332246	0.34203	0.34203	0	0	0.00326108	0	0.332246	0.34203	0.34203	0.34203	0.332246	0
313	1	0.00953449	0.00953449	0.971397	0.971397	1	1	1	0.971397	0	1	0	0.971397	1	0.00953449	0.971397	0.00953449	1	0.971397	1	1	0.00953449	0.00953449	0.971397	0	0.00953449	0.971397	1	0.971397	1	0.971397	0.971397	0.332246	0	0.00326108	0.34203	0	0.34203	0.34203	0.34203	0.34203	0.34203	0.34203	0.332246	0.34203	0	0.332246	0.34203	0.34203
314	0	0.00953449	0.00953449	0.971397	0	0.971397	0.971397	1	0.971397	0.971397	1	1	1	1	1	0	0.971397	1	0.971397	0.971397	0.971397	1	0.00953449	0.971397	0.00953449	0.971397	0.971397	0	0.971397	0	0	0.00953449	0.332246	0.34203	0.34203	0.332246	0.332246	0.00326108	0.00326108	0.332246	0.34203	0.34203	0	0.00326108	0.34203	0	0.00326108	0.34203	0
315	0.971397	0.00953449	0.971397	0	0.971397	1	0	0.971397	1	0	1	0.00953449	0.971397	0.00953449	0.971397	1	0	0	0	1	0	0	0.971397	0.971397	0.971397	1	0.971397	0.00953449	1	1	0.971397	0	0.34203	0	0.332246	0.34203	0	0	0	0.332246	0	0.00326108	0.34203	0.332246	0.34203	0.332246	0	0.00326108	0.00326108
316	0.00953449	0	0.00953449	0.00953449	0.00953449	1	0.971397	0	0.00953449	0	0.971397	1	0.971397	1	1	0	0.971397	0.00953449	0.971397	0.00953449	0.971397	0.00953449	1	1	0.971397	0.00953449	1	0.00953449	0	0.971397	0.971397	0.971397	0.34203	0.34203	0.34203	0.00326108	0.332246	0.34203	0.34203	0	0.00326108	0.34203	0	0.332246	0.332246	0	0.34203	0.00326108	0
317	0	0	0.971397	0	0	0.971397	0.971397	0.971397	1	0.971397	1	1	0	1	1	0	0	1	0	1	1	0.971397	0.971397	0	0.00953449	0.00953449	1	0.971397	1	0.00953449	1	0.971397	0.00326108	0.332246	0.332246	0	0.00326108	0.00326108	0.00326108	0.34203	0.332246	0.00326108	0	0.332246	0.34203	0	0.34203	0.332246	0.332246
318	0.971397	1	0	0.971397	0	0	0	0.00953449	0.971397	1	1	0	0	0	0.00953449	0.971397	0.971397	1	0	0.00953449	1	1	1	0	0	0	1	0.971397	1	1	0.971397	0	0.00326108	0.332246	0	0.00326108	0.332246	0	0.34203	0	0	0.34203	0.34203	0.34203	0.34203	0	0	0.00326108	0.34203
319	0	0.00953449	1	0	0.00953449	0.00953449	0.971397	0.00953449	1	0	0	0.00953449	0	1	0	0.00953449	1	1	0.971397	0.971397	1	0.00953449	0.971397	0	0.971397	0.00953449	1	0.971397	0	1	0.971397	0.971397	0.00326108	0	0.34203	0.332246	0	0.00326108	0.34203	0.332246	0	0.332246	0	0.34203	0.00326108	0.34203	0.34203	0.34203	0
320	0	0	1	0	0.971397	0	1	1	1	0	0	0.00953449	1	0.971397	0.00953449	0.971397	0	0.971397	0	0.971397	0	1	1	0.00953449	1	1	0	0	1	0.971397	0	0.00953449	0.00326108	0.34203	0.00326108	0.34203	0	0.34203	0.00326108	0.00326108	0.332246	0.332246	0	0	0.00326108	0.332246	0	0.332246	0.34203
321	0	0.971397	0.00953449	1	0.00953449	0.971397	0	0.00953449	0.00953449	0	0.971397	0.971397	0	0.00953449	0.00953449	0	0	1	0.971397	1	0	1	1	1	0.971397	0.00953449	0.00953449	0.971397	0.00953449	0.00953449	0.00953449	1	0.332246	0.00326108	0.34203	0.34203	0.332246	0.332246	0.332246	0.332246	0.00326108	0.332246	0.34203	0.332246	0.34203	0.332246	0.332246	0.332246	0.332246
322	0	0.00953449	0.00953449	0.971397	0.971397	0.00953449	0.971397	0.971397	0.00953449	0.971397	0.00953449	0.00953449	0.971397	0	1	0.971397	0	0.00953449	0.971397	0.971397	0.00953449	0.971397	1	1	0.971397	0	0.00953449	0	0.00953449	1	0	0	0.332246	0.332246	0.332246	0.34203	0.34203	0.34203	0.34203	0	0.00326108	0.34203	0.332246	0.34203	0.332246	0.00326108	0.34203	0.332246	0.34203
323	0.971397	0	1	0	1	1	0.971397	0	1	0	0	1	0	0.971397	0.971397	1	0.971397	1	0	0.00953449	1	0.971397	1	0.971397	0.00953449	1	1	0	0.00953449	0.00953449	0.00953449	0.00953449	0	0.00326108	0.332246	0.332246	0	0.332246	0.332246	0	0.332246	0	0.34203	0.34203	0.34203	0	0.332246	0.34203	0.332246
324	0	0.00953449	1	1	1	0	0	0.00953449	1	0.971397	0.971397	1	0.971397	1	0.971397	1	1	0	0.00953449	1	0.971397	1	0.971397	1	0.00953449	0.00953449	0.971397	1	0.00953449	0.00953449	0.00953449	0.971397	0.332246	0	0.34203	0	0.332246	0.00326108	0.332246	0.332246	0	0.332246	0.00326108	0.00326108	0.00326108	0.332246	0.332246	0.332246	0
325	1	1	0.00953449	1	1	1	0.971397	0.971397	0	0.00953449	1	0	0	1	1	0	0.00953449	1	1	0.00953449	0	0.971397	1	0.00953449	0.971397	1	0.971397	0	1	0	0.00953449	0.00953449	0.34203	0.332246	0	0.332246	0.332246	0.00326108	0.332246	0	0.34203	0	0	0.00326108	0.34203	0	0.00326108	0.34203	0.332246
326	0	1	1	0	1	0	0	1	0.971397	1	0.971397	1	0.971397	0.00953449	0.00953449	0.971397	0.00953449	0	0.00953449	0.00953449	0	0	0.971397	1	0	1	1	0	0	1	1	1	0.34203	0	0	0.34203	0	0	0	0	0.00326108	0.34203	0.332246	0	0.34203	0	0.00326108	0.34203	0
327	0	0	1	0	0	1	0	0.00953449	1	0	1	0.971397	0	1	1	0.00953449	0.00953449	1	0	0.971397	1	0.00953449	0.00953449	0.971397	1	0.00953449	1	0.971397	0.00953449	1	0	0.00953449	0.332246	0.332246	0.332246	0.34203	0.00326108	0.00326108	0.34203	0	0	0.00326108	0	0.332246	0.34203	0.332246	0	0.332246	0.00326108
328	0.971397	0	1	0	0.00953449	1	0	0	0.00953449	0.971397	0.971397	0.00953449	0	0.00953449	1	1	1	0.971397	0	0.971397	0.971397	1	0.971397	0.00953449	0.971397	0.971397	0	0.00953449	0.00953449	0.971397	0	0.971397	0	0.00326108	0.00326108	0.34203	0.332246	0	0.00326108	0.332246	0.34203	0.34203	0	0.332246	0.34203	0.332246	0.00326108	0.34203	0
329	0.00953449	0.00953449	1	0	0.00953449	1	0.971397	0	1	0	1	0	1	1	0	0.00953449	0.971397	0.971397	0.00953449	0	0.00953449	0.971397	0.971397	1	0	0.00953449	1	0	0.971397	1	0	0	0.332246	0.332246	0.00326108	0.34203	0.34203	0.34203	0.34203	0.332246	0.332246	0	0	0.34203	0.34203	0	0.00326108	0.00326108	0
330	0.971397	0	0.00953449	0.971397	0.971397	1	0.971397	0.971397	0.00953449	0.00953449	1	1	0	0.00953449	0.971397	1	1	1	0.00953449	0.971397	0.971397	0	0	0.971397	0.971397	0.971397	1	0.971397	0.971397	0.00953449	0.971397	1	0.34203	0.332246	0	0	0	0.34203	0.34203	0	0	0.34203	0	0.34203	0	0	0.00326108	0.00326108	0.332246
331	0	1	0.971397	0.971397	0.00953449	1	0	0	0	0	1	0.971397	0	1	1	1	0.00953449	1	0.971397	0.971397	0.00953449	1	0.971397	1	0	0	0	0.00953449	1	1	0	0.971397	0.34203	0.34203	0.34203	0.34203	0	0.34203	0.00326108	0.332246	0.00326108	0.34203	0	0.332246	0.34203	0.332246	0.332246	0.332246	0
332	1	0.971397	1	0.971397	0	1	0.971397	0	0.971397	0	0.971397	1	0.971397	0.00953449	0.971397	1	0.00953449	1	1	0.00953449	1	0	0.971397	1	0.00953449	1	0.971397	0	0.00953449	1	0.971397	0.00953449	0.34203	0	0.00326108	0.34203	0.332246	0.00326108	0.34203	0.34203	0.34203	0.34203	0.332246	0.00326108	0.34203	0.332246	0.00326108	0.34203	0.332246
333	0	1	1	0.971397	0.00953449	1	1	0.00953449	1	0	1	0.00953449	0.971397	1	0.00953449	0.00953449	1	0.971397	1	0.00953449	0.971397	0.971397	0.00953449	0.00953449	0	0.00953449	0.00953449	1	0.971397	0.00953449	0.971397	0.971397	0	0.332246	0.00326108	0.00326108	0.332246	0.34203	0.34203	0.332246	0.332246	0.332246	0.00326108	0.00326108	0.34203	0	0.34203	0.00326108	0.332246
334	1	0.00953449	1	0.971397	0.00953449	0.00953449	1	0.00953449	1	1	0.00953449	1	1	1	0.00953449	0	1	0.971397	0	0.00953449	0.971397	0.971397	0.00953449	0.971397	0	0.00953449	0.971397	0.971397	0	0.00953449	0.971397	0.00953449	0.332246	0.332246	0.34203	0.332246	0.332246	0	0.00326108	0	0	0.34203	0.332246	0.00326108	0.34203	0.332246	0.34203	0.34203	0
335	0.971397	0	1	0	1	1	0.971397	0.971397	1	1	1	1	0.971397	1	0.971397	0.00953449	0.971397	0	0.971397	0.971397	0	0	0.00953449	0	1	0.00953449	0	0	0.971397	0	0.971397	0.00953449	0.00326108	0	0	0.00326108	0.332246	0	0.34203	0.00326108	0.332246	0	0.332246	0.332246	0.332246	0.332246	0.34203	0.34203	0.34203
336	0.971397	0	0	0.00953449	1	0.971397	0	1	1	1	0.971397	0	0.00953449	1	1	0	0.971397	1	0.971397	0.971397	0.971397	0	0.00953449	1	1	0.971397	1	0.971397	1	0.971397	0.971397	0.971397	0.332246	0.332246	0.332246	0.34203	0.332246	0.34203	0.34203	0.332246	0.00326108	0.00326108	0.332246	0	0.00326108	0.332246	0.34203	0.34203	0
337	0.971397	1	0.971397	0.971397	1	0.00953449	0.971397	1	0.971397	0.00953449	0	0.971397	1	0	0	0.971397	1	0.971397	0	1	0.971397	0.971397	0.971397	0.971397	0.971397	0.00953449	0.00953449	1	0.00953449	1	1	0	0.00326108	0.34203	0.34203	0.34203	0.34203	0.34203	0.34203	0	0.34203	0.34203	0	0.00326108	0.00326108	0	0.332246	0	0.332246
338	0	0.00953449	0.00953449	0.971397	0	0.00953449	0.971397	0.971397	1	0	0.00953449	1	0.00953449	0.00953449	0.00953449	1	0.971397	1	0	1	0.00953449	1	1	0.00953449	0.971397	1	0.00953449	0	0	0.971397	0.00953449	0.971397	0.332246	0.00326108	0.332246	0.00326108	0.332246	0.34203	0	0.34203	0.332246	0.34203	0.00326108	0.00326108	0.34203	0.332246	0.34203	0.332246	0.332246
339	0.00953449	0.00953449	0.00953449	1	1	0	0.00953449	0	0.971397	0.971397	0.971397	0.971397	1	0.971397	0.00953449	0.971397	1	0.00953449	0	1	1	0	1	0.971397	0	1	0.00953449	1	1	0.00953449	1	0.971397	0.00326108	0.34203	0	0.00326108	0.332246	0.34203	0.34203	0.332246	0.34203	0.00326108	0.332246	0.00326108	0	0.00326108	0.332246	0.34203	0.00326108
340	1	0	1	0.971397	1	0.00953449	0.971397	0.971397	0	0.00953449	0	0.00953449	0.00953449	0.00953449	0.00953449	1	0	0.971397	1	0.00953449	0.00953449	0.971397	1	0.00953449	0.971397	0.971397	0.00953449	0	0.971397	0.00953449	1	0	0.00326108	0.332246	0.34203	0.34203	0.332246	0.332246	0	0	0	0	0	0.34203	0.332246	0.34203	0.34203	0.34203	0.332246
341	0.971397	0.971397	0.971397	0.971397	1	1	0.971397	0	0.00953449	0.971397	0.00953449	1	0.971397	0	1	1	0	1	0	0	0.00953449	0	1	1	1	1	1	0.971397	0.971397	0	0.00953449	1	0.00326108	0.332246	0.00326108	0.34203	0.332246	0	0	0.34203	0.332246	0.34203	0.00326108	0.34203	0.00326108	0.00326108	0.34203	0.34203	0.34203
342	1	0.971397	0.00953449	0.00953449	0.971397	1	0	1	0.00953449	0.971397	0.971397	1	0	1	0.00953449	0.971397	0	0.971397	0.971397	0.971397	1	0.971397	0	0.971397	0.00953449	0.971397	0	1	0	0	0.00953449	1	0	0.332246	0	0.34203	0.332246	0.332246	0	0	0.34203	0.00326108	0.332246	0.332246	0.00326108	0.34203	0	0.34203	0.332246
343	1	1	0	0.00953449	0.971397	1	0	0.00953449	0.00953449	0.971397	1	0.00953449	0.971397	0.00953449	0.00953449	0.971397	0.971397	0.971397	0.971397	1	0	0.00953449	0.971397	0	0	0.971397	0.00953449	0.971397	0.971397	1	0.00953449	0.971397	0.34203	0	0.34203	0.332246	0.34203	0.34203	0.34203	0.00326108	0.332246	0.34203	0.34203	0.34203	0.34203	0.34203	0.34203	0.00326108	0.332246
344	0	1	0.00953449	1	1	1	0.971397	0.971397	0.971397	0.971397	0.00953449	1	0.971397	0	1	0.971397	0.971397	0.971397	0	1	0.00953449	0.971397	0	0	0.971397	0.971397	0	0.971397	1	1	0	0	0.00326108	0	0	0.00326108	0.34203	0.332246	0.34203	0	0	0.00326108	0.332246	0.34203	0.00326108	0.332246	0.332246	0.332246	0.332246
345	0.971397	0.00953449	0.00953449	0.971397	1	0.00953449	1	0.971397	1	0.971397	0.971397	0	0.971397	0.971397	1	0.971397	0	0.00953449	0.00953449	0.00953449	1	0.00953449	0.971397	0.971397	1	1	0.00953449	0.971397	0.00953449	0.00953449	0.00953449	1	0	0.332246	0.34203	0.332246	0.34203	0.332246	0.34203	0	0	0.00326108	0.332246	0.34203	0.00326108	0	0.332246	0.34203	0.34203
346	1	0.00953449	0.00953449	0.971397	0.971397	1	0	1	1	0.971397	0.971397	0.971397	1	0	1	1	0.00953449	0.00953449	0.971397	0	0.971397	0	0.971397	0.00953449	0.971397	1	1	0	0	0	0.971397	0.971397	0.34203	0.332246	0.34203	0.34203	0	0	0.34203	0	0.34203	0.00326108	0.332246	0	0.00326108	0.00326108	0.34203	0.00326108	0.34203
347	1	1	1	0	1	0.971397	0.971397	0.00953449	0	1	0.971397	0.00953449	1	1	0	0.971397	1	1	0.971397	0.00953449	0	0	0.00953449	1	0.971397	1	0.00953449	0.971397	0.00953449	0	0.971397	0.971397	0.332246	0.332246	0.332246	0.00326108	0.34203	0	0.34203	0.34203	0.34203	0.00326108	0.332246	0.332246	0	0.34203	0.34203	0.34203	0
348	0.971397	1	0.971397	0.971397	0.971397	1	0.971397	1	1	0.971397	0	1	0.971397	1	1	0.00953449	1	1	0.971397	0	0	1	1	0	0.971397	1	1	0.971397	0.00953449	1	0.971397	0.971397	0.332246	0.332246	0.34203	0.34203	0.34203	0	0.00326108	0.332246	0.34203	0.332246	0.00326108	0.00326108	0.00326108	0.332246	0.00326108	0.00326108	0.332246
349	1	0	0.00953449	0.00953449	0.971397	0.00953449	1	0.971397	1	1	0.00953449	0.00953449	0.00953449	0	0	0.00953449	1	1	0.00953449	1	1	0.00953449	0	0.971397	0.971397	0.971397	1	0.971397	1	1	1	1	0.00326108	0.332246	0.332246	0.332246	0.332246	0.00326108	0.00326108	0.34203	0	0	0.00326108	0.34203	0.00326108	0.332246	0	0.34203	0
350	0	0	0.00953449	0.971397	0.00953449	1	0.971397	1	0.00953449	1	0.971397	0.00953449	1	0.971397	0.971397	0.00953449	0.971397	0.00953449	0.971397	1	0.00953449	1	1	0.00953449	0.971397	0.00953449	1	0.971397	0	0.00953449	0.971397	1	0.34203	0.332246	0	0.34203	0.332246	0	0.00326108	0.332246	0	0.34203	0	0	0	0.00326108	0.332246	0.00326108	0.332246
351	0.971397	0	0	0.971397	0	0.00953449	0.971397	1	0.00953449	0.971397	0	0	0.971397	0.971397	1	0.00953449	0.971397	0.00953449	0.971397	0	0.00953449	0.971397	0	1	0.971397	0.00953449	0.00953449	0.971397	0.00953449	0.00953449	0.971397	0.00953449	0.00326108	0.00326108	0.00326108	0.34203	0.332246	0.00326108	0.34203	0.34203	0.332246	0.332246	0	0.00326108	0.34203	0.34203	0.34203	0	0
352	1	0.971397	0	1	0	1	1	0	1	0.971397	1	0.00953449	1	0	0.00953449	0.971397	0.971397	0.971397	0.971397	1	1	0.971397	1	1	0	1	1	0	1	0.00953449	1	1	0.00326108	0.332246	0.34203	0.34203	0.332246	0.332246	0.00326108	0.332246	0.332246	0.00326108	0.00326108	0.332246	0.332246	0.00326108	0.332246	0.00326108	0.332246
353	0	0.00953449	1	0.971397	0.971397	0.971397	0.00953449	0.00953449	1	0.971397	1	0.00953449	0.971397	0	0.971397	0	0.00953449	0.00953449	0.971397	0.971397	0.00953449	0.971397	0	0	0.971397	0.971397	0	1	0.971397	0	1	0.971397	0.332246	0	0.00326108	0.34203	0.34203	0.34203	0	0.34203	0.34203	0.00326108	0	0.332246	0.00326108	0.332246	0	0.00326108	0.332246
354	0.971397	1	0.00953449	0.00953449	0.971397	0.971397	0.971397	0.971397	0.00953449	0.00953449	0.00953449	1	0.971397	1	1	0.971397	1	0.00953449	1	0.971397	1	0.971397	1	1	0.971397	1	1	0.971397	1	0.00953449	1	0	0.332246	0.332246	0.00326108	0.00326108	0.34203	0.332246	0.00326108	0.00326108	0.34203	0.34203	0.34203	0.34203	0	0.34203	0	0	0
355	0	0.971397	0.971397	0.971397	0	1	0	0.00953449	0.00953449	0.971397	1	1	0	0	0.971397	0.971397	0.971397	0	1	0.971397	0	0	1	0.971397	0	0.971397	1	0.971397	1	0.971397	0.00953449	0.00953449	0.332246	0.332246	0.332246	0.332246	0.34203	0.332246	0.00326108	0.34203	0.34203	0	0.00326108	0.34203	0.00326108	0.332246	0.34203	0.00326108	0.00326108
356	0.00953449	0.00953449	1	0.971397	0	0	1	0	0.00953449	0.00953449	1	0	0	1	0.00953449	1	0	1	0	0	0	1	0.971397	0	0.00953449	0.00953449	0.971397	0.971397	0.971397	0.00953449	1	1	0	0.34203	0.34203	0.34203	0.34203	0.332246	0.332246	0.332246	0.332246	0.332246	0	0.34203	0.34203	0.34203	0	0.00326108	0.332246
357	1	1	1	1	0.971397	0.00953449	0.00953449	1	0.00953449	1	1	0.00953449	0.00953449	0	0.00953449	1	0.00953449	0.00953449	0.00953449	1	0.00953449	0.971397	1	0	0	1	1	0	1	0.971397	0	0.971397	0.00326108	0.332246	0	0.34203	0.34203	0.332246	0.00326108	0.332246	0	0	0.00326108	0.332246	0.332246	0.34203	0	0.34203	0.332246
358	0.00953449	0.971397	0.00953449	0.971397	1	0.00953449	0.00953449	0.971397	1	0.00953449	0.971397	0.00953449	1	1	1	1	0.00953449	1	0.00953449	0	0.00953449	0.00953449	0.00953449	0.00953449	0	1	0.971397	0.971397	0.971397	0.971397	0.00953449	0.971397	0.332246	0.34203	0.34203	0.34203	0.332246	0.00326108	0.00326108	0.332246	0.00326108	0.00326108	0.332246	0.34203	0.00326108	0	0	0.34203	0.332246
359	0.971397	0	1	1	1	1	0.971397	1	1	1	1	1	1	1	1	0.971397	0.971397	0.971397	1	0	0.971397	0.971397	0.971397	0.00953449	0	0.00953449	0.00953449	0.971397	1	0.00953449	0.971397	1	0.332246	0.00326108	0.00326108	0.332246	0.332246	0.34203	0.332246	0.332246	0.00326108	0.00326108	0.332246	0.332246	0.34203	0.332246	0.332246	0.34203	0.00326108
360	1	1	0.00953449	0.971397	0	0.00953449	1	1	1	0	0	0.00953449	0.00953449	0.971397	0	1	0	0.00953449	0.971397	1	0.00953449	0.971397	0	1	1	0.971397	0	1	1	0	0.971397	0	0.332246	0.34203	0.00326108	0.34203	0.00326108	0.00326108	0.34203	0.332246	0.34203	0.34203	0.00326108	0.332246	0.332246	0.332246	0.34203	0.332246	0.332246
361	0.971397	0	0.971397	0.971397	0.00953449	1	0	1	1	0.971397	0	0	0.971397	0.971397	0.971397	0.971397	0	1	0	0.00953449	1	0.971397	1	1	0.971397	0.971397	0.00953449	0.971397	0.971397	0.971397	0.00953449	1	0.34203	0.332246	0	0	0.332246	0.34203	0.00326108	0.34203	0	0	0.332246	0.34203	0.00326108	0	0	0.00326108	0.34203
362	0	0.971397	1	1	0.971397	0.971397	0.971397	0.971397	1	0.00953449	1	0.00953449	0.971397	1	0.00953449	0.971397	0.971397	0.00953449	1	0	1	1	0	0	1	1	1	0	0.00953449	0.00953449	0.971397	0.971397	0.332246	0.34203	0.34203	0.34203	0.00326108	0.34203	0.34203	0.332246	0	0.34203	0.332246	0	0.332246	0	0.332246	0.34203	0.332246
363	1	1	1	0	1	0.00953449	0.971397	0.971397	0.00953449	0.971397	0.971397	0.00953449	1	0.971397	1	0.971397	0	1	0.971397	0.00953449	1	0.971397	0.971397	0	0.971397	0.971397	0.971397	1	1	0.00953449	0.971397	0.00953449	0.34203	0.332246	0.34203	0.00326108	0.34203	0.34203	0	0.00326108	0.34203	0.00326108	0.332246	0	0.00326108	0.34203	0	0	0
364	0.971397	0	1	0	0	0.971397	1	0.00953449	0.00953449	0.971397	0	0.00953449	0.971397	0.971397	1	0.971397	1	0.00953449	0.00953449	1	1	0.971397	0	1	0	0.00953449	0.00953449	0	1	0	0.971397	1	0.00326108	0.34203	0.00326108	0.34203	0.332246	0	0.332246	0.00326108	0.00326108	0.332246	0.332246	0.332246	0.34203	0.332246	0	0.00326108	0.332246
365	1	0.971397	1	0.971397	0.971397	0.00953449	1	1	0.00953449	1	0.971397	0	0	0.00953449	0.00953449	0.971397	0	1	0	0	0.00953449	1	0.971397	0.971397	0.971397	0	1	0.00953449	0.971397	0.00953449	0	0.00953449	0.00326108	0.00326108	0.332246	0.332246	0.332246	0.00326108	0.00326108	0.332246	0.00326108	0.34203	0.332246	0.332246	0	0.332246	0.332246	0.34203	0.332246
366	0.00953449	0.971397	0.971397	1	0	0.971397	1	1	1	0.00953449	0.971397	0	0.00953449	1	0.00953449	1	1	0.00953449	0.971397	0.971397	1	0.971397	0	0.971397	1	0	0.971397	0.971397	1	0.00953449	1	0.971397	0	0.34203	0.332246	0.00326108	0.34203	0.34203	0.34203	0	0.332246	0.00326108	0.332246	0.332246	0.332246	0.332246	0.34203	0.00326108	0.332246
367	0.00953449	0.971397	0	0	0.971397	0	0.971397	1	0.00953449	0.971397	0.00953449	0.00953449	0.971397	0	1	0.971397	0	0.00953449	0.00953449	0.971397	0.971397	0.971397	1	0.00953449	0.971397	0	0.00953449	0.971397	0.00953449	1	0	1	0.332246	0.34203	0	0	0	0.34203	0.34203	0.34203	0.332246	0.332246	0.332246	0.332246	0.332246	0.34203	0.34203	0.34203	0
368	0.971397	0	1	0	0.971397	0.971397	0.971397	1	0	0.971397	0.971397	0.00953449	0.971397	1	0.00953449	0.00953449	0.971397	0.00953449	0.971397	0	0.971397	1	0	1	0.00953449	0.971397	0.971397	0.00953449	1	1	0.971397	0.971397	0.00326108	0.332246	0.332246	0.00326108	0.34203	0.34203	0	0	0.34203	0.34203	0.34203	0.34203	0.00326108	0	0	0.00326108	0.34203
369	0.971397	1	0	1	0.00953449	1	1	0	1	0.00953449	0.971397	1	0	1	1	1	0.971397	0.971397	0.00953449	0.971397	0.00953449	1	0.00953449	1	1	1	1	1	1	1	1	0.00953449	0.332246	0.34203	0	0.00326108	0.34203	0.332246	0	0.00326108	0.332246	0.00326108	0.00326108	0.332246	0.332246	0.00326108	0.34203	0.34203	0.332246
370	0.971397	0.971397	0.971397	0.971397	0.971397	0.971397	0.00953449	0.00953449	1	1	0	0.971397	0.00953449	0.00953449	0.971397	0.971397	0	0	0.971397	0.971397	0.971397	0.971397	0.971397	1	0.971397	0.971397	0.00953449	0.971397	1	0	1	1	0.34203	0.00326108	0.332246	0	0.34203	0	0	0.332246	0.332246	0.332246	0.332246	0.34203	0.332246	0.34203	0.332246	0.00326108	0.34203
371	0.971397	0.00953449	0.00953449	0.971397	0.971397	0.971397	0.971397	1	0	0	0.971397	0.971397	1	0.971397	1	0.00953449	1	0.971397	0	1	1	0.971397	0.971397	0.971397	0.971397	0	0.971397	0.971397	0.971397	0.971397	1	1	0.332246	0.00326108	0.34203	0	0.332246	0.34203	0.00326108	0.332246	0.332246	0.332246	0.34203	0.332246	0.34203	0.00326108	0.34203	0.34203	0.332246
372	0.971397	0	0.971397	1	1	1	0	0	0.971397	0.971397	0.971397	0.971397	0.971397	0.971397	0.971397	0.971397	1	0	0.971397	0.971397	0.00953449	0.971397	0	0.971397	1	1	0.00953449	0	1	0	0.971397	0.00953449	0.332246	0.332246	0	0	0.332246	0.34203	0	0.00326108	0.332246	0.00326108	0	0.00326108	0.332246	0.332246	0.34203	0	0.34203
373	0.971397	0	0	0	0.971397	0.00953449	0.971397	0.971397	0.971397	0.00953449	1	0.00953449	0.00953449	0.971397	0.971397	1	1	0.00953449	0	0.00953449	0.00953449	0.971397	0.971397	0.971397	0.971397	0	0.00953449	0.971397	0	0.00953449	0.971397	0.971397	0.332246	0.34203	0.332246	0.00326108	0.332246	0.00326108	0.00326108	0.332246	0.332246	0.34203	0.00326108	0.332246	0.332246	0.34203	0.332246	0.00326108	0.332246
374	1	1	0.00953449	0.971397	0.00953449	0.00953449	0.00953449	0.00953449	0.971397	0.971397	0.971397	0.971397	0.971397	0	0.971397	0.971397	1	0.971397	0.971397	0	0.971397	0.971397	1	1	1	1	0.971397	0.971397	0.00953449	0.00953449	0.971397	0	0.00326108	0.332246	0	0.00326108	0.00326108	0.00326108	0.332246	0.34203	0.00326108	0.34203	0.34203	0.00326108	0.34203	0.34203	0.34203	0.00326108	0.34203
375	1	0.971397	1	0.00953449	0.00953449	0.971397	1	0.971397	1	1	0.971397	1	0	0.971397	0.971397	0.971397	1	0.971397	0.00953449	1	0	0.971397	0.971397	1	1	0.00953449	0.971397	0.971397	0.00953449	0.971397	0.971397	0.971397	0	0.332246	0.332246	0.34203	0.00326108	0.00326108	0.34203	0	0.332246	0	0.00326108	0.34203	0.332246	0.00326108	0.332246	0.00326108	0.00326108
376	1	0.971397	1	0.00953449	0.971397	0.971397	0.00953449	0.00953449	0.971397	0	0.971397	0	0.971397	0.00953449	0.971397	0	0.971397	0	0	0.00953449	0.971397	0.971397	0	0.00953449	0.971397	1	0	1	1	0.971397	0	0.971397	0.34203	0	0.332246	0.34203	0.00326108	0.34203	0	0.00326108	0	0	0.332246	0	0.00326108	0	0.332246	0.00326108	0.34203
377	0.00953449	1	0.00953449	0.00953449	0.00953449	0.971397	0.971397	1	0	1	0.971397	1	0	1	0.00953449	0.971397	0.971397	0.00953449	0.971397	1	0.971397	0.971397	1	0.971397	0.971397	0.00953449	1	0	1	0	0.971397	0.971397	0	0.332246	0.332246	0.00326108	0.34203	0.332246	0.00326108	0	0.332246	0.34203	0.332246	0.34203	0.34203	0.332246	0.332246	0	0.34203
378	1	0	0	0.971397	1	0	0	0.00953449	0	1	0	0.00953449	0.971397	0.971397	0.971397	0.00953449	1	0	0.00953449	0.971397	0	1	0.971397	0.00953449	0.971397	0	0.00953449	0	0.971397	1	0	0.00953449	0.34203	0.34203	0	0	0.34203	0.34203	0.34203	0.332246	0.332246	0	0.332246	0.00326108	0.332246	0.34203	0.34203	0	0
379	1	0.00953449	0	0	0.00953449	1	1	1	1	0	0.971397	0.00953449	0	0.971397	0.971397	0.00953449	0.971397	0.00953449	0.00953449	1	0.971397	0	1	1	0	0.971397	0.971397	0.00953449	0.971397	1	0.971397	0.971397	0.332246	0.332246	0.34203	0	0.34203	0.34203	0	0.34203	0.34203	0.34203	0.332246	0	0.34203	0.34203	0.00326108	0	0
380	0.971397	0	0.971397	1	0.00953449	0.00953449	0.971397	0	0.971397	0	0.00953449	0.00953449	0.971397	0.00953449	1	1	0.00953449	0	1	1	1	0.971397	0.971397	0	0	0.971397	1	0	1	1	0.00953449	0.971397	0	0.00326108	0.332246	0.332246	0.332246	0	0.34203	0.34203	0.34203	0.00326108	0.332246	0.34203	0.00326108	0	0.332246	0.34203	0.332246
381	0.971397	0.971397	0	0.971397	0.971397	1	1	1	0.00953449	0.971397	0.971397	1	1	0	0	0.971397	0.971397	1	0	0.971397	1	1	0.00953449	1	0.00953449	0	0	0	0	0	1	0.971397	0.332246	0.34203	0	0.00326108	0.332246	0.34203	0	0.34203	0.332246	0	0.34203	0.34203	0.34203	0.00326108	0	0.34203	0.00326108
382	0	0.971397	0.971397	1	0	0.00953449	0.971397	1	0	0.00953449	1	0	0.971397	0.971397	0.971397	0.971397	1	0.971397	1	1	1	0.971397	0.971397	0.00953449	1	0	0	0.971397	0.971397	1	0.971397	0.00953449	0.00326108	0.332246	0.34203	0.332246	0.34203	0.332246	0.00326108	0.34203	0.332246	0.332246	0.332246	0.00326108	0.332246	0.332246	0.34203	0.34203	0.332246
383	0.971397	0.00953449	0.971397	0.971397	1	1	0.971397	0.971397	1	1	0	1	1	0.971397	0.971397	1	0.00953449	0.971397	0.971397	1	0.971397	0.971397	1	0	1	0.00953449	0.971397	1	0.971397	0.00953449	0.971397	0	0.00326108	0.332246	0.00326108	0.00326108	0.332246	0.332246	0.332246	0.332246	0.34203	0.332246	0.00326108	0.00326108	0.332246	0.00326108	0.332246	0.332246	0.00326108
384	0	0.971397	0.00953449	0.00953449	0.971397	0.971397	0.971397	0.00953449	0.00953449	0.00953449	1	0.971397	0.971397	1	0	0.971397	0.00953449	0.971397	0	1	0.00953449	0.971397	0	0.00953449	0.971397	0	1	0.971397	0.00953449	1	1	1	0.34203	0.34203	0.332246	0.00326108	0.332246	0.00326108	0.332246	0	0.34203	0.34203	0	0.00326108	0.34203	0.00326108	0.00326108	0.332246	0
385	0	0.00953449	0.00953449	0.971397	0.971397	0.971397	0.971397	1	0.00953449	0.971397	0.00953449	0.971397	0	0	0.971397	1	1	0	0	0.00953449	1	0	0	1	0	0.971397	1	0	1	0	0.00953449	1	0.34203	0.34203	0.332246	0.00326108	0.332246	0.332246	0.34203	0.332246	0.332246	0.00326108	0.332246	0.332246	0.34203	0	0	0.332246	0.00326108
386	0	0.00953449	0.971397	0.00953449	0.00953449	0.971397	0.971397	0.00953449	1	0	1	0	0	0.00953449	1	0.971397	0.971397	0.00953449	0	0.971397	1	0	0.971397	1	0	0	0	0	1	1	0.00953449	0.971397	0.332246	0.332246	0	0.34203	0.00326108	0.34203	0.34203	0	0.00326108	0.00326108	0.332246	0	0.34203	0.332246	0.332246	0.34203	0
387	0	0	0.971397	0.971397	1	0.971397	0	1	0	0.00953449	0.00953449	0.971397	0.971397	0.00953449	0.00953449	0.971397	0.971397	0.971397	0.971397	0.00953449	0.971397	0.971397	1	0	0.971397	0.00953449	0.00953449	0.971397	1	0.00953449	0.971397	0.00953449	0.332246	0	0.332246	0.332246	0.332246	0.34203	0.34203	0	0.332246	0.332246	0.00326108	0.34203	0.34203	0.34203	0.00326108	0.00326108	0.34203
388	0.00953449	0	0.00953449	0	1	1	0.971397	0.971397	1	0	0	0	0.971397	0.971397	0.971397	0.971397	1	0.971397	0	1	1	0	0.971397	0.00953449	1	1	1	0	0.00953449	1	0	0	0.00326108	0.332246	0.00326108	0.34203	0	0.00326108	0.332246	0.00326108	0.34203	0.332246	0.34203	0.00326108	0.34203	0.332246	0.34203	0.00326108	0.00326108
389	0.971397	0.00953449	1	0.971397	0.971397	1	0	0.971397	0.971397	1	1	0.971397	1	1	0.971397	1	0.971397	1	0.971397	1	1	0	1	0.971397	1	1	0	0	0.971397	1	0	0.971397	0.34203	0.332246	0.332246	0.34203	0	0.00326108	0.34203	0.332246	0.00326108	0.332246	0	0.00326108	0.00326108	0.34203	0.00326108	0.332246	0.332246
390	0.00953449	0.00953449	0.00953449	0.00953449	0.00953449	0.00953449	0.971397	0.00953449	0.971397	0	0.00953449	0.971397	0.00953449	0.971397	0.971397	0.00953449	0.971397	0.971397	0.971397	1	0.971397	0.00953449	1	0.971397	0.971397	1	0.00953449	0.971397	0.00953449	0.971397	0	0.00953449	0.332246	0.34203	0.34203	0.332246	0.332246	0.34203	0.34203	0	0.00326108	0	0	0.332246	0.00326108	0	0	0.00326108	0.34203
391	0.00953449	0.971397	1	1	1	0	0.00953449	1	1	1	0.971397	1	0	0	0.00953449	0	0	0.00953449	0.00953449	0.971397	0.971397	0.971397	0.971397	1	1	1	0.971397	0	0.971397	1	0.00953449	0.971397	0.332246	0	0	0.00326108	0.332246	0	0.332246	0	0.00326108	0.00326108	0.332246	0.332246	0.00326108	0.34203	0.34203	0.34203	0
392	0.00953449	0.971397	0.971397	0	0.971397	0.971397	0.971397	1	1	0	0	0.00953449	1	1	0	0	1	1	1	0.00953449	1	0.971397	0.971397	1	0	0	0.971397	1	1	1	0	0	0.00326108	0.34203	0.34203	0.34203	0.34203	0.00326108	0.34203	0.34203	0.34203	0.00326108	0	0	0.34203	0	0.00326108	0.332246	0
393	1	0.00953449	0.971397	1	1	1	0	0	1	0	0	1	0	1	0.00953449	1	1	0.971397	0.971397	0.00953449	0.00953449	0	0	0.00953449	0.00953449	1	0.971397	0	0	0.971397	0.971397	0	0.332246	0.34203	0.00326108	0.332246	0.34203	0.34203	0.34203	0	0.34203	0.34203	0.34203	0.34203	0.332246	0.00326108	0.00326108	0.34203	0.332246
394	0	1	0	0	0.00953449	0.971397	0.00953449	1	1	0	0.971397	1	0.971397	1	0.00953449	1	1	1	0	0.971397	1	0	0.971397	1	0.971397	0	1	1	0.00953449	1	1	0.971397	0.34203	0.34203	0.34203	0	0.332246	0	0.332246	0	0.332246	0	0.00326108	0.34203	0.34203	0.332246	0	0.34203	0.332246
395	0	0.971397	0.00953449	0	0.971397	1	1	1	1	0.971397	0.971397	0	1	1	1	1	1	1	0.971397	0.971397	0.971397	0.00953449	0.00953449	1	0	1	0.971397	0.971397	0	0.00953449	0	0	0.00326108	0.34203	0.00326108	0.332246	0	0.332246	0.332246	0.00326108	0.332246	0.332246	0	0.00326108	0.00326108	0.332246	0.34203	0.00326108	0.332246
396	1	0.971397	1	0	1	1	0.971397	1	0.971397	1	0	0	1	0.971397	1	0	1	1	1	1	1	0	0.00953449	0.00953449	0.971397	0.971397	1	0	1	1	0.971397	0	0.332246	0.34203	0.00326108	0.34203	0	0	0.34203	0	0.332246	0.34203	0	0.34203	0	0.34203	0.34203	0.00326108	0.34203
397	0.00953449	0.00953449	0.971397	0.00953449	0.971397	0.971397	0.971397	1	0.971397	0.971397	0.00953449	0.971397	1	0.971397	0.00953449	0.971397	0.00953449	0.971397	0.971397	0.00953449	1	0.971397	0.971397	0.971397	0.00953449	0.00953449	0.00953449	0.971397	0.00953449	0.00953449	1	1	0.00326108	0.34203	0.00326108	0.332246	0	0.332246	0.34203	0	0.34203	0.34203	0.34203	0.34203	0	0.34203	0.34203	0	0
398	0.971397	0	0.00953449	0.971397	0.00953449	1	1	1	0.00953449	0.00953449	0.00953449	0.00953449	0.971397	0.971397	0.971397	0.00953449	1	1	0.971397	1	1	0.971397	0.971397	1	0	0	0.00953449	1	1	1	0	0.00953449	0.34203	0.00326108	0.00326108	0.332246	0	0.34203	0.332246	0	0.00326108	0.332246	0	0.00326108	0	0.34203	0.34203	0.332246	0.332246
399	0.971397	0.971397	1	0.971397	1	1	0.971397	0.00953449	0.971397	0	0.00953449	0.971397	1	1	0.971397	0.971397	0.00953449	1	0	0.971397	1	0.971397	1	1	0	0.971397	0.971397	0.971397	1	0.00953449	0.00953449	0.971397	0.34203	0.00326108	0.00326108	0.332246	0.00326108	0.34203	0.34203	0	0.00326108	0.332246	0.00326108	0	0.332246	0.332246	0.332246	0.332246	0.00326108
400	0	0.00953449	0.00953449	0.971397	0.971397	1	0.971397	0	0.971397	0	0.00953449	0.971397	0.971397	0.00953449	0	0.971397	1	1	0.00953449	1	1	0.00953449	1	1	0.00953449	0.00953449	0.971397	0.971397	0	0	0	0.00953449	0	0	0.332246	0.34203	0	0.332246	0	0.00326108	0.34203	0.332246	0.332246	0.00326108	0.34203	0	0	0.34203	0
401	0	0.00953449	1	0	1	0.971397	1	1	0.971397	0	0	0.00953449	0.971397	1	1	0.971397	0	0.971397	0.971397	0.971397	0.00953449	0	0	0.971397	0.00953449	0.971397	0.971397	1	0.971397	1	0	0.971397	0.332246	0.34203	0	0	0.332246	0	0.332246	0.00326108	0.332246	0.332246	0.332246	0	0.00326108	0.332246	0.34203	0.34203	0.332246
402	0.971397	0	1	0	0.971397	1	1	0.00953449	0.971397	0	0.971397	1	0	0	0.971397	0	1	0	0.971397	1	1	0	0.00953449	0.971397	0.971397	0.00953449	1	0.971397	0.971397	1	0.971397	0.971397	0.34203	0	0	0.332246	0.00326108	0.34203	0.34203	0.34203	0.34203	0	0.34203	0.34203	0.00326108	0.332246	0.00326108	0.34203	0.332246
403	0	0	1	0	0.00953449	0.971397	0	1	0.971397	0	0.00953449	1	0.971397	0	1	0	0	1	0	0.971397	1	1	0.971397	1	1	0.971397	0.00953449	1	0.971397	1	0	0.00953449	0.332246	0	0.34203	0	0.332246	0	0.00326108	0	0	0.00326108	0.332246	0.332246	0.332246	0.332246	0.34203	0.34203	0.00326108
404	0.00953449	0.00953449	1	0.971397	0	0	0.971397	0.971397	1	0	0	0.00953449	0	0	1	0	0	0.971397	1	1	0	0	0	0.971397	0.971397	0.971397	0.00953449	0.971397	1	1	0	1	0.34203	0	0.332246	0	0.332246	0.00326108	0.34203	0.332246	0.332246	0.00326108	0.332246	0.34203	0.00326108	0.00326108	0.00326108	0.332246	0.34203
405	0.971397	0.00953449	0.971397	0.971397	0.971397	0.971397	0.971397	0.00953449	1	0.971397	0.00953449	0.971397	1	0.971397	0.00953449	1	0.971397	1	0.971397	0	0.00953449	1	1	0.00953449	1	1	0.971397	0.971397	0	1	0	0	0.34203	0.34203	0.34203	0	0.00326108	0.00326108	0.00326108	0.332246	0	0.00326108	0.332246	0	0.332246	0	0	0.332246	0.34203
406	0.971397	0.00953449	1	0.971397	0.971397	0.00953449	0.971397	0	0.971397	1	0.971397	0.00953449	0	1	1	0	0	1	1	1	0.00953449	0	0.00953449	0.971397	0.971397	0.00953449	0.971397	0	0.971397	1	1	0.971397	0.00326108	0	0.00326108	0.00326108	0.34203	0.00326108	0.332246	0.00326108	0.00326108	0.332246	0	0.34203	0	0.34203	0.34203	0.00326108	0.34203
407	1	0.00953449	1	1	1	0	0	0.971397	1	0.00953449	0.00953449	0.00953449	0.00953449	0.971397	0.00953449	0.00953449	1	0.971397	0	0	0.971397	0.971397	0.00953449	1	0.971397	0.971397	0.971397	0.971397	0.971397	1	0	0.00953449	0.332246	0.00326108	0.332246	0	0.34203	0.332246	0.34203	0	0.34203	0.332246	0.34203	0.34203	0.332246	0	0.332246	0	0
408	1	1	0.00953449	0.971397	0.971397	0.971397	1	0.971397	1	0.00953449	0.971397	0	0.971397	0.971397	0.00953449	0.971397	1	0.00953449	1	0.00953449	0.00953449	1	0.00953449	1	0.971397	0	1	0.00953449	0.971397	0.971397	0.00953449	0.00953449	0.34203	0.34203	0.332246	0.00326108	0.332246	0.00326108	0.332246	0.332246	0.34203	0.34203	0.332246	0.00326108	0.34203	0.332246	0.332246	0.34203	0.34203
409	0.971397	1	0.971397	0.971397	1	0.971397	0.00953449	1	0.971397	0.971397	0.971397	0.971397	0	0.00953449	0.00953449	0.00953449	0.971397	0	0.971397	0.971397	0	0.971397	0.971397	0.971397	0.971397	0.971397	0.00953449	0.971397	0	1	0.00953449	0.971397	0	0.00326108	0.332246	0.332246	0.332246	0.34203	0.332246	0.00326108	0.00326108	0.332246	0.34203	0.34203	0.332246	0	0.332246	0.34203	0
410	0.971397	0.971397	1	0.00953449	0.971397	0.00953449	1	1	1	1	0.971397	1	0	0	0	0	1	0.00953449	1	0.971397	1	1	0.00953449	0.00953449	1	0.971397	1	0	0.971397	0.00953449	0.971397	0.971397	0.00326108	0	0	0.00326108	0.332246	0	0.34203	0.332246	0.332246	0.34203	0.332246	0.332246	0.34203	0	0.00326108	0.34203	0
411	0	0.971397	1	0.00953449	1	1	0.971397	0	0.971397	0	0	1	0.971397	1	1	0.00953449	0.971397	0	0.00953449	0.00953449	0.971397	1	0.00953449	0.00953449	0.971397	0.00953449	1	0	0.00953449	0.971397	1	0.00953449	0.34203	0.332246	0.332246	0.332246	0.332246	0.34203	0.332246	0	0.00326108	0.332246	0	0.00326108	0.332246	0	0.00326108	0.00326108	0.332246
412	0.971397	1	1	0	0.00953449	1	0.971397	0	0	0.971397	0.971397	0.00953449	1	0.971397	0.00953449	0.971397	0	0.00953449	0	1	1	0.971397	0.971397	1	0	0.971397	0	0.00953449	1	0.971397	0	0.971397	0	0.00326108	0.332246	0.34203	0.332246	0	0.00326108	0.34203	0.00326108	0.332246	0.332246	0.34203	0.00326108	0.332246	0.332246	0.00326108	0.332246
413	0.971397	0.971397	1	0	1	0.971397	0.971397	0	0.00953449	0.971397	1	0	0	0.971397	1	1	1	1	0.00953449	1	1	0.971397	0.971397	0.971397	0	0.00953449	1	0.971397	0.971397	1	0.971397	1	0.34203	0.34203	0.34203	0.332246	0.332246	0.332246	0.34203	0	0	0.332246	0.34203	0.332246	0.34203	0.34203	0	0.34203	0.332246
414	1	0.971397	0.00953449	0.971397	0.971397	0.971397	0.971397	0	0	1	0.971397	0	0	0	1	1	0.971397	0	0.00953449	1	1	1	1	0.971397	1	1	0.971397	0.971397	0.00953449	1	0.971397	0	0.34203	0.332246	0.34203	0.332246	0.34203	0.332246	0.34203	0.00326108	0.34203	0.34203	0.332246	0.332246	0.00326108	0.332246	0	0.332246	0.332246
415	0	0.00953449	0.971397	0	0	1	0	1	1	0.971397	0.971397	0	0.971397	0.00953449	0.971397	0.971397	0.00953449	0.971397	0	0	0.00953449	0.971397	0.00953449	0.971397	0.971397	1	0	0.971397	0.971397	0.971397	1	0.00953449	0.332246	0.332246	0.34203	0.332246	0.00326108	0.34203	0.332246	0.332246	0.34203	0	0.34203	0.00326108	0.332246	0	0.00326108	0.332246	0
416	0	0	0.00953449	0.971397	1	0.00953449	0.971397	1	0	1	1	0	0.00953449	0.00953449	0.971397	1	0.00953449	0.971397	0	1	0.971397	1	1	0.00953449	0.971397	0	0.00953449	0.971397	0.00953449	0.971397	1	0.971397	0.34203	0	0.332246	0.34203	0	0.332246	0.332246	0.332246	0.34203	0.00326108	0.00326108	0.332246	0.34203	0.332246	0.00326108	0.34203	0
417	0	1	0	0	0.971397	1	0.971397	1	1	0	0.971397	0.971397	0.971397	1	1	0.971397	0.971397	1	0	0.971397	0	0.971397	1	0	1	0.971397	0.971397	1	0.971397	1	0	0.00953449	0.332246	0.34203	0.00326108	0.332246	0.34203	0.34203	0.332246	0.332246	0.00326108	0.00326108	0.34203	0	0.00326108	0.00326108	0.34203	0.332246	0.332246
418	0	0.971397	0.971397	0.971397	0.971397	0.971397	1	0.00953449	0.971397	0.00953449	1	0.971397	0	0.00953449	1	0.971397	1	0.971397	1	0.00953449	0.971397	0.00953449	0.00953449	0.971397	1	1	0.971397	0	0.971397	0	0.00953449	1	0.332246	0.332246	0.00326108	0.332246	0.332246	0.34203	0.332246	0	0.00326108	0.332246	0.00326108	0.00326108	0.332246	0.34203	0.34203	0.332246	0
419	1	1	0.971397	0.971397	0.00953449	0.971397	0.971397	0.971397	1	0.00953449	0.00953449	0.971397	0.00953449	0.00953449	0.00953449	0.00953449	0	0.971397	1	0.00953449	0.971397	0	1	1	0.00953449	0.00953449	0.00953449	0.971397	0.971397	0.971397	1	1	0.332246	0.332246	0.332246	0.34203	0.00326108	0.34203	0.332246	0	0	0.332246	0.332246	0.00326108	0.332246	0.00326108	0.00326108	0.00326108	0.34203
420	0	0	0.00953449	1	0.00953449	0.971397	0.971397	0.00953449	1	0	0.00953449	0.971397	0.971397	0.971397	0	0.00953449	1	0	0	1	1	0.00953449	0.00953449	1	0.00953449	1	1	1	1	0.00953449	0.971397	0.00953449	0.00326108	0.332246	0.332246	0	0.332246	0.00326108	0.332246	0.34203	0.00326108	0.332246	0.00326108	0.00326108	0.34203	0.34203	0.00326108	0.332246	0.34203
421	0.971397	0.00953449	0.971397	1	1	0.971397	0.971397	0.971397	0.971397	0	0.00953449	0.971397	1	1	1	1	0.00953449	1	1	1	1	0.00953449	1	0.00953449	0.971397	0.971397	0	0.971397	1	0	0.971397	0.971397	0.332246	0.34203	0.34203	0	0	0.34203	0	0.00326108	0.00326108	0.332246	0.34203	0.34203	0.332246	0	0.34203	0.34203	0.00326108
422	1	0.00953449	0	1	1	0	0	1	1	0.00953449	0.00953449	0.971397	0	1	0.971397	0	0.971397	1	0	0	0.971397	1	0.00953449	0.971397	0.971397	1	0	0	1	0.00953449	0.971397	0	0	0	0.34203	0.34203	0.34203	0	0.332246	0.332246	0.00326108	0.332246	0.00326108	0.00326108	0.332246	0.00326108	0.00326108	0	0.00326108
423	0.971397	0	0.971397	0	0.971397	1	0.971397	1	0	1	1	0.971397	0	0.971397	0.971397	0.971397	1	0	0	1	0	0	1	0.00953449	0	1	1	0.971397	0	0	0.971397	0.00953449	0.332246	0	0.34203	0.34203	0	0.332246	0	0.332246	0.34203	0	0.34203	0.34203	0.332246	0	0.00326108	0.332246	0.34203
424	0	0.00953449	1	0	0	0.00953449	0.971397	0.00953449	0.00953449	0.971397	0.00953449	1	0.971397	1	1	0	0.00953449	1	0.00953449	0.00953449	0.971397	0.971397	0	0.00953449	0.971397	0.971397	0.971397	0	0.00953449	1	0	0.00953449	0.332246	0.332246	0.332246	0	0.00326108	0.34203	0	0	0.332246	0.34203	0	0.332246	0.34203	0.332246	0.332246	0.332246	0.332246
425	0.971397	0.00953449	0.971397	0	1	0	0.00953449	0.00953449	0.971397	0	1	0.00953449	0.971397	0.971397	0.971397	1	0.971397	0.971397	0.971397	0.971397	0.00953449	0.971397	0.971397	0.00953449	0.971397	0.971397	0.971397	1	0.00953449	0	0.00953449	1	0.34203	0.00326108	0.34203	0.00326108	0	0.00326108	0.34203	0.332246	0.332246	0.332246	0	0.00326108	0.332246	0	0.00326108	0.00326108	0
426	1	1	0.00953449	1	0	0	0	0	1	0	0.00953449	0.00953449	0.971397	0	0.971397	1	0.971397	0.971397	1	0.971397	0.971397	1	0.971397	0.971397	0.00953449	1	0.971397	0.00953449	0.00953449	0.971397	0.00953449	1	0.34203	0	0.00326108	0.34203	0.332246	0.332246	0.332246	0.332246	0.34203	0	0.34203	0.332246	0.332246	0.332246	0.00326108	0.34203	0
427	0.971397	0.971397	0.971397	1	1	0.971397	0	0.00953449	1	0.971397	0.971397	1	0	0.00953449	1	0	0.971397	0.971397	0	0.971397	0.00953449	0	1	0.00953449	0.00953449	0.00953449	0.971397	0	0.00953449	1	0	0.00953449	0.34203	0	0	0.332246	0.34203	0.00326108	0.332246	0.34203	0.00326108	0.00326108	0.332246	0	0.00326108	0.34203	0.34203	0	0.34203
428	0.971397	0.971397	0.971397	1	0.00953449	0	0	0.971397	0.971397	0.971397	0.971397	0.00953449	0	1	0.971397	0	1	0.00953449	1	0	0.00953449	1	0.00953449	0.00953449	0	1	0.971397	0.00953449	1	0.971397	1	0.00953449	0.332246	0.332246	0.332246	0.332246	0.00326108	0.34203	0	0.34203	0.332246	0	0.34203	0.332246	0.332246	0.34203	0.00326108	0.34203	0
429	1	0.00953449	1	0.971397	0.00953449	0.971397	0	0.00953449	0.971397	0.971397	1	0.971397	0	1	0.971397	0.00953449	0	0.00953449	0.971397	0	0.971397	0	0.971397	0.971397	0.00953449	0	0.971397	1	1	0.971397	0.00953449	0.00953449	0.332246	0	0.34203	0.00326108	0.00326108	0.00326108	0.332246	0	0.332246	0.332246	0.00326108	0.00326108	0.332246	0.34203	0.00326108	0.332246	0
430	0.00953449	0.00953449	0.971397	0.971397	0.971397	0.971397	0.971397	1	0	0.00953449	0	0.971397	0	0.00953449	0	1	1	0.971397	0	0.00953449	0.971397	0.00953449	0.00953449	0.971397	0	1	1	1	0	0.971397	0.00953449	0	0.00326108	0.332246	0	0.332246	0	0.332246	0.332246	0.34203	0.34203	0.332246	0.34203	0.34203	0.332246	0	0.332246	0.34203	0.332246
431	0.971397	1	0.971397	1	0.00953449	0	1	1	0	0.00953449	0.00953449	0.971397	1	0.00953449	0.971397	0.971397	1	0.971397	0.00953449	0.00953449	0.971397	0.971397	1	0.00953449	0.00953449	1	0.971397	0.00953449	1	0.971397	0	0.971397	0.332246	0.34203	0.332246	0.00326108	0.34203	0	0.00326108	0.34203	0	0.332246	0.332246	0	0.332246	0.34203	0.34203	0.34203	0.34203
432	0	0.971397	0.971397	1	0.971397	1	0.971397	0.00953449	0.971397	0	1	0.971397	0	0.971397	1	0.971397	0.00953449	1	0	0	0.00953449	0	0.971397	1	0.971397	0.971397	1	0.00953449	0.00953449	0.971397	0.971397	0.00953449	0.332246	0.332246	0.34203	0.34203	0.34203	0.34203	0.34203	0.00326108	0.00326108	0.34203	0.00326108	0.00326108	0.332246	0.34203	0.34203	0.34203	0
433	0.00953449	1	0	0.971397	0.00953449	0	0.971397	1	0	1	0.971397	0.971397	1	1	0	1	0.00953449	1	1	0.00953449	0.971397	0.971397	1	0	0.971397	1	0.00953449	0.00953449	0	0	1	0.00953449	0.332246	0	0.00326108	0.332246	0	0.34203	0.332246	0	0	0.332246	0.34203	0.00326108	0	0.34203	0.00326108	0.34203	0
434	0.971397	0.971397	0.971397	0	0.971397	0.971397	0.00953449	0.00953449	0.971397	0.00953449	1	0.971397	0	0	0.971397	0.971397	0	0.971397	0.971397	0.971397	1	1	1	1	0.971397	0.971397	0.971397	1	0.971397	1	0	1	0	0.332246	0.00326108	0.332246	0.34203	0.00326108	0.34203	0.34203	0	0	0.34203	0.34203	0.332246	0.00326108	0.34203	0.332246	0
435	1	1	0.971397	0.971397	1	0.971397	0	1	0.971397	0.971397	1	1	0	1	0.00953449	1	0	1	1	0	0.00953449	0.971397	0.00953449	1	0	0	0.971397	0.00953449	1	0.971397	1	0.00953449	0.332246	0.332246	0.00326108	0.332246	0.332246	0.00326108	0.34203	0.00326108	0.34203	0.00326108	0.00326108	0.34203	0.332246	0.332246	0.00326108	0.332246	0.34203
436	0.00953449	0.00953449	0.971397	0	0.00953449	1	0	0	1	1	0	0.971397	1	0.00953449	0.971397	0.971397	0.971397	0.971397	0.971397	0.971397	0.00953449	0.971397	0.00953449	0.971397	0	0.00953449	1	1	1	0.971397	0.971397	0.971397	0.34203	0	0	0.332246	0.00326108	0.00326108	0.332246	0.332246	0.00326108	0.332246	0.34203	0.34203	0.332246	0.332246	0.34203	0.332246	0
437	0	1	0	0.971397	1	1	0	0.971397	1	0.971397	0.971397	1	0	1	0.971397	0	0	0.971397	0	0	0.00953449	1	0.00953449	0	0.971397	1	0.971397	0.971397	1	1	0.00953449	0.00953449	0	0	0.00326108	0.34203	0.34203	0	0	0.34203	0.34203	0.332246	0.332246	0.34203	0	0.332246	0.34203	0.34203	0
438	1	0.00953449	0.971397	1	0.00953449	1	0.971397	0.971397	1	0.971397	0	0	0.971397	0.971397	1	0	0.00953449	0.971397	1	0.00953449	0.00953449	0.971397	0.00953449	0	0.00953449	0.00953449	0.971397	0.00953449	0.00953449	0.971397	0.971397	0.971397	0.34203	0	0.34203	0.00326108	0.332246	0.00326108	0.332246	0	0.00326108	0.00326108	0.00326108	0.00326108	0.34203	0	0.332246	0.34203	0
439	0	1	0	0.971397	1	0.00953449	0.00953449	0.00953449	0.971397	1	0.971397	1	0	0.00953449	1	1	1	0	0.00953449	0.00953449	0.971397	0.971397	1	0.971397	1	0.00953449	0	0	0.00953449	0.971397	0.00953449	1	0.332246	0	0.332246	0.34203	0.332246	0	0.00326108	0.34203	0.00326108	0.34203	0	0	0.332246	0	0.34203	0.00326108	0.332246
440	0	0.00953449	1	1	1	0.00953449	0.00953449	0.971397	0	1	0.971397	0.971397	0.971397	0.971397	0.971397	0.971397	0.971397	1	0.00953449	0.00953449	0.971397	0.00953449	0.00953449	0.971397	0	0.00953449	0.971397	1	0.00953449	0.971397	0.971397	0.00953449	0.332246	0	0.00326108	0.332246	0.00326108	0.34203	0.34203	0.332246	0.332246	0.34203	0	0	0.332246	0.332246	0.00326108	0.34203	0.34203
441	0	0.00953449	0.971397	0.00953449	1	0	1	0.00953449	0.00953449	1	0.00953449	0.971397	0.971397	1	0.971397	1	0.971397	0	0	0.00953449	0	0.971397	0.00953449	0.00953449	0	0.971397	0.971397	0.00953449	0.00953449	1	0.971397	0.971397	0.332246	0.34203	0.00326108	0.332246	0	0.332246	0.34203	0.34203	0.34203	0.332246	0.332246	0.34203	0.34203	0.34203	0.34203	0.332246	0
442	0.971397	1	1	1	1	1	1	0.00953449	0.00953449	0.00953449	1	0.00953449	0.00953449	1	0	0.00953449	1	1	0.971397	0.971397	1	1	0	0	0.971397	0.971397	0.971397	0.971397	0.00953449	0.971397	1	1	0.34203	0.34203	0.34203	0.34203	0.00326108	0.332246	0.00326108	0.332246	0.34203	0.00326108	0.00326108	0.34203	0	0.332246	0.00326108	0.34203	0.332246
443	1	0	0.00953449	0.971397	0	0.00953449	0.971397	1	0.00953449	0.971397	1	0	0	1	1	0.971397	0.971397	0	0.00953449	1	0.00953449	0.971397	1	0.00953449	0.00953449	1	0	0.00953449	0.971397	0	0.00953449	1	0.00326108	0.00326108	0	0.00326108	0.332246	0.332246	0.34203	0.332246	0.34203	0.00326108	0.332246	0.332246	0.332246	0.00326108	0.00326108	0.34203	0.00326108
444	0.971397	1	0.00953449	1	0	0	1	1	0.00953449	0.971397	1	1	0.971397	0.971397	1	0	0	0.00953449	0.971397	1	0.00953449	0.971397	0.971397	1	0.971397	0.971397	1	0.971397	1	0.00953449	1	1	0	0.34203	0.34203	0.34203	0.34203	0.332246	0.332246	0.00326108	0.34203	0	0.332246	0.332246	0.34203	0.34203	0.332246	0.34203	0.00326108
445	0.971397	1	0.00953449	0.971397	1	1	0.00953449	0.971397	1	0.00953449	0.00953449	1	0	0.971397	1	0.971397	0.971397	0.00953449	1	0	0.971397	1	0.00953449	0.00953449	0.971397	1	0.00953449	0	1	0.00953449	0.971397	0.971397	0	0.00326108	0.332246	0.332246	0.332246	0.332246	0.332246	0.00326108	0.332246	0.00326108	0.34203	0.332246	0	0.332246	0.00326108	0.00326108	0.332246
446	1	0	0.00953449	0.00953449	0.971397	1	0.971397	0	0.00953449	1	0	1	0.00953449	0	0.971397	0.00953449	0.971397	0.971397	1	0	0.00953449	1	1	1	0.971397	0	1	0.00953449	0.971397	1	0.971397	0.00953449	0.34203	0.332246	0.34203	0.34203	0.00326108	0.34203	0.332246	0	0.332246	0	0.34203	0.00326108	0.34203	0.00326108	0.34203	0.34203	0.00326108
447	0.971397	0.971397	1	0.00953449	0.971397	0.00953449	0.00953449	0.971397	1	0.00953449	0.971397	0.971397	0.00953449	0.971397	1	0.00953449	0.971397	0	1	0	0	1	1	0	0.00953449	0.00953449	0	0.971397	0	0.00953449	1	0	0.00326108	0.34203	0	0.332246	0.34203	0.34203	0	0.00326108	0	0.34203	0.332246	0.332246	0.332246	0	0.00326108	0.34203	0.00326108
448	0.00953449	0.971397	0.971397	0.971397	0.971397	0	0.971397	1	0.971397	0.971397	0.00953449	0.971397	0.971397	0.971397	0.971397	1	0.971397	0.00953449	0.00953449	0.00953449	1	0.00953449	1	1	0.00953449	0.971397	0.971397	0	0.00953449	0.971397	0.971397	0.971397	0.332246	0.00326108	0.34203	0.00326108	0.00326108	0.332246	0.00326108	0.34203	0	0	0.34203	0	0.00326108	0	0.332246	0.34203	0.00326108
449	0.00953449	1	0	0.00953449	0.00953449	0.971397	0.971397	0.971397	0	0.971397	1	0.00953449	0.00953449	1	0.971397	1	1	0.00953449	1	0.971397	0.971397	1	0.971397	0	0.00953449	0.971397	0.00953449	0.00953449	0.971397	0.971397	0.00953449	0.971397	0.34203	0.00326108	0.332246	0.34203	0.34203	0.332246	0.34203	0.34203	0	0.34203	0.00326108	0.332246	0	0.332246	0.332246	0.332246	0.34203
450	1	0.971397	0.00953449	0	0.971397	0	1	0	0.971397	0.00953449	0.00953449	0.971397	0.00953449	0.00953449	1	1	0.971397	1	0.00953449	0.971397	1	0.00953449	0.971397	0.971397	1	0	1	0.00953449	0.00953449	0	0.00953449	0.971397	0.332246	0.00326108	0.34203	0.34203	0.34203	0.00326108	0.332246	0.00326108	0.00326108	0	0	0.34203	0	0.00326108	0.332246	0	0.00326108
451	1	0	0	0	0.00953449	0.971397	0	0.00953449	1	0	0	0.00953449	1	0.971397	0	1	1	0.971397	0.971397	1	0.971397	0.00953449	1	1	1	1	0.00953449	1	0	0.971397	1	0.00953449	0.332246	0.34203	0.34203	0.34203	0.34203	0.34203	0.34203	0.00326108	0.00326108	0.34203	0.00326108	0.34203	0.34203	0.00326108	0.332246	0.332246	0.34203
452	0.971397	0	0.971397	0.00953449	0.00953449	0	1	0.971397	0.00953449	0.00953449	0.971397	1	1	1	1	1	0.00953449	0	1	0	0.971397	0.00953449	0.971397	0	1	1	0.971397	0.971397	0.971397	1	1	0.971397	0.332246	0.332246	0.00326108	0.34203	0.34203	0.332246	0	0.34203	0.00326108	0.00326108	0.00326108	0.332246	0.34203	0.00326108	0.332246	0	0.00326108
453	0.00953449	0.971397	1	0.00953449	0.971397	0.971397	1	0	1	1	1	0	0.971397	0.971397	0.971397	0.00953449	0.971397	0.971397	0.971397	0.971397	0	1	0	0	0.00953449	1	0.00953449	0.00953449	0.971397	0	0.00953449	0.971397	0	0	0	0	0	0.332246	0.34203	0.34203	0	0	0.34203	0.332246	0.332246	0.34203	0	0.332246	0.332246
454	0.971397	0	1	1	1	1	1	0.971397	0.971397	1	0.00953449	0.00953449	0.00953449	1	0	0.971397	0.971397	0.00953449	0.00953449	0.971397	0	0.971397	0.971397	1	0.00953449	0.971397	0.00953449	0.00953449	0	0	0	0.00953449	0.34203	0.00326108	0.332246	0.332246	0.00326108	0.34203	0	0.34203	0.34203	0.332246	0	0.34203	0	0.34203	0.34203	0.34203	0.34203
455	0.00953449	1	0	0.00953449	0.00953449	1	1	0.971397	0.971397	0.971397	0.971397	0.971397	0.00953449	0.971397	0.971397	0.00953449	1	0	0.00953449	1	1	1	1	1	1	0	1	0.00953449	1	0.971397	0.971397	0.00953449	0.332246	0	0	0.00326108	0.00326108	0	0	0	0.34203	0	0.332246	0.332246	0	0.332246	0.332246	0	0.34203
456	0.971397	0	1	0.00953449	0.971397	0.971397	1	1	0	1	0.00953449	0.00953449	0.971397	0	1	0.00953449	0.971397	1	1	0.971397	0	0	0.971397	0.971397	0.971397	1	0	0.971397	1	1	1	0.971397	0.00326108	0.34203	0	0.34203	0.332246	0	0.332246	0.00326108	0.332246	0.332246	0.00326108	0.34203	0	0	0.34203	0.34203	0.34203
457	0	0	0.00953449	1	0	0	0.971397	0	1	0.00953449	0.00953449	0	1	0.971397	0.971397	0.00953449	0.971397	0.971397	0	0.971397	0.00953449	0.00953449	0.971397	0.971397	0.971397	0.971397	0.00953449	0.00953449	0.971397	1	1	0.971397	0.34203	0.34203	0.332246	0	0.332246	0.332246	0.332246	0.00326108	0.332246	0	0.00326108	0.34203	0	0	0.34203	0	0
458	0.971397	0.971397	0	0.00953449	1	0	0.00953449	0.971397	1	1	0.971397	0	0	0.971397	0.971397	0.00953449	0.971397	1	1	0.971397	0.971397	0.971397	0.971397	0.971397	0.00953449	0.971397	0.971397	0.971397	0.971397	0.00953449	0	0.971397	0.332246	0	0	0.332246	0.332246	0.00326108	0.34203	0.34203	0.34203	0.34203	0.00326108	0.332246	0.332246	0.332246	0.332246	0.34203	0.00326108
459	0.00953449	1	0.00953449	1	0.00953449	1	1	0	1	0.00953449	0.971397	0.971397	1	0.00953449	0.971397	1	0	0.971397	0.00953449	0.00953449	0.971397	0	1	0.00953449	0	0.971397	0	0.971397	0.00953449	0.971397	1	0.00953449	0.00326108	0.34203	0.332246	0.332246	0.34203	0	0.00326108	0.00326108	0.332246	0.34203	0.00326108	0.00326108	0.34203	0.00326108	0.34203	0.332246	0.332246
460	0.971397	0.971397	1	0.00953449	0.00953449	1	0.00953449	1	0	0.971397	1	0	1	0.00953449	0.971397	0.00953449	1	0.971397	0	0.971397	1	1	0	0	1	0.00953449	0.971397	0.971397	0	0.00953449	1	1	0.34203	0	0.332246	0.34203	0.00326108	0.34203	0.00326108	0.00326108	0.34203	0.34203	0.34203	0	0.34203	0.00326108	0.332246	0	0.34203
461	0.00953449	0.00953449	0.00953449	0.00953449	0.971397	0.00953449	0.00953449	0.971397	0.971397	0.00953449	0.971397	1	0.971397	0.971397	1	0.00953449	0.971397	0.00953449	0.00953449	0.971397	0	1	0	0.971397	0	0.971397	1	1	0	0	0.971397	0.00953449	0.332246	0.00326108	0.332246	0	0.34203	0	0.00326108	0.00326108	0.332246	0.332246	0.34203	0.00326108	0.00326108	0.00326108	0.332246	0.34203	0.00326108
462	0.971397	0	1	0.971397	0.971397	1	0.971397	1	0.971397	0.00953449	0.00953449	0.00953449	0.971397	1	0	1	0	1	1	0	0	0.00953449	0	0	1	0.971397	1	0.971397	0.00953449	0.00953449	0.00953449	1	0.332246	0.34203	0.00326108	0	0.332246	0.00326108	0.00326108	0.332246	0.332246	0	0.34203	0.332246	0.34203	0.00326108	0	0.00326108	0.34203
463	0.971397	0.971397	0.971397	0.00953449	0.971397	0.971397	1	0.971397	1	0.00953449	1	0	1	0.00953449	0.00953449	0.00953449	0.971397	0.971397	0.00953449	1	1	1	1	0.00953449	0	0	0.971397	1	0.971397	0	0.971397	0.971397	0.332246	0.332246	0.34203	0.34203	0	0	0.00326108	0.34203	0.332246	0.34203	0.34203	0.332246	0	0.00326108	0.332246	0.332246	0.00326108
464	0.00953449	0.971397	0.00953449	0.00953449	0.971397	0	1	0	0.00953449	1	0.971397	0.971397	1	0.971397	1	1	0.971397	0	0	0.971397	1	0.00953449	0.971397	0.971397	1	0	0.971397	0.971397	0.00953449	0.971397	0.971397	0.971397	0.00326108	0.332246	0.00326108	0.332246	0	0.00326108	0.332246	0	0.332246	0	0.00326108	0.332246	0	0.332246	0.332246	0.332246	0.332246
465	0.971397	0.971397	0.971397	0.971397	0.971397	1	0.00953449	0.00953449	1	1	0.971397	0.00953449	0.00953449	0	1	1	0.971397	0.971397	1	0.971397	1	0	0.971397	0	0.971397	1	0	0.00953449	0.971397	0.971397	1	0.971397	0	0.34203	0.332246	0.34203	0.332246	0	0.34203	0.34203	0	0.00326108	0.00326108	0.332246	0.34203	0.00326108	0.332246	0	0.34203
466	0.971397	1	0.00953449	1	0	1	1	1	0.00953449	0.00953449	0.00953449	0.971397	0.00953449	0	0	1	0.00953449	1	0.00953449	0.971397	1	1	0.971397	0	0.00953449	0.971397	0.971397	0.00953449	0	0	1	1	0	0	0.00326108	0.332246	0.00326108	0.34203	0.34203	0.34203	0.332246	0	0.34203	0.34203	0	0.332246	0	0.34203	0.00326108
467	1	0.971397	0.971397	0.971397	0.971397	1	0.00953449	0.971397	1	0.00953449	0.00953449	0.971397	0.00953449	0.00953449	0	1	0.971397	0	0.971397	1	0.971397	1	1	0.971397	0	0.971397	1	0.971397	0.971397	0.00953449	0.00953449	0.971397	0.34203	0.00326108	0.00326108	0.34203	0	0.332246	0.00326108	0.34203	0.332246	0.332246	0.00326108	0.332246	0.332246	0.34203	0.332246	0.332246	0.332246
468	1	0.00953449	1	0.00953449	0.971397	0.00953449	1	0.00953449	1	1	0	0.00953449	0.00953449	0.00953449	0.00953449	0.971397	1	0	0	0	1	0.971397	0	0	0.00953449	0.00953449	1	0.00953449	0	0.00953449	0.00953449	0.971397	0	0.34203	0.34203	0	0	0.34203	0	0.00326108	0.34203	0.332246	0.332246	0.34203	0	0.00326108	0.332246	0.34203	0.34203
469	1	0	0.971397	0.971397	0.00953449	0.971397	0.971397	0.00953449	1	0.00953449	0.971397	1	1	0.971397	0.971397	0.00953449	0.00953449	1	0	0.00953449	1	1	0.00953449	1	0	0.971397	1	0.00953449	1	0.971397	0.971397	1	0.00326108	0.00326108	0.332246	0.00326108	0.00326108	0.00326108	0.34203	0.00326108	0.332246	0	0.00326108	0.332246	0	0.34203	0.332246	0	0.332246
470	1	0.971397	0.971397	0.00953449	0.971397	1	0.00953449	0.971397	0.00953449	0	0	0.00953449	1	0.971397	0	0.971397	0	0.971397	0.00953449	0.971397	0	0.00953449	0.00953449	0.00953449	0.00953449	0.971397	0.971397	0.971397	0.971397	0.00953449	1	0.971397	0	0.332246	0.332246	0	0.00326108	0.332246	0.332246	0	0.00326108	0.332246	0	0.332246	0.34203	0.332246	0.00326108	0.34203	0.34203
471	0.00953449	0.971397	1	1	0.971397	0.971397	0.971397	0.971397	0.971397	0.971397	0.00953449	1	1	0	0.971397	0.00953449	1	0.971397	0.00953449	1	0	1	0	1	1	0	0	1	0	0	1	0.971397	0	0.00326108	0.332246	0.332246	0.34203	0.332246	0.34203	0.00326108	0.34203	0.34203	0	0	0.34203	0.34203	0.34203	0.00326108	0.34203
472	0	0	0	1	0.00953449	1	0	1	1	1	1	1	0.00953449	0.971397	0	0.00953449	0.971397	0.00953449	1	1	0.00953449	0.00953449	0.971397	0	0.00953449	1	0.00953449	0.00953449	0.971397	1	0.00953449	1	0.00326108	0.00326108	0.34203	0	0.34203	0	0.332246	0.332246	0.332246	0.332246	0.332246	0.34203	0.34203	0.00326108	0.34203	0.00326108	0.00326108
473	1	0.971397	0	0.971397	0.971397	0.971397	0.971397	0.971397	1	0.00953449	1	0	1	1	0.00953449	0.00953449	0.00953449	0	0.971397	0	0.971397	1	0	1	0.971397	1	1	1	1	1	0	0.00953449	0.00326108	0	0.332246	0.332246	0.00326108	0.34203	0	0	0.332246	0	0	0.332246	0	0.34203	0	0.00326108	0.00326108
474	1	0.971397	0.971397	1	0.971397	0.971397	0.971397	0.00953449	0.971397	0.00953449	0.971397	1	0.00953449	0	0.00953449	0.00953449	0.971397	0	0.00953449	0.971397	0	0.971397	0	0.00953449	0.00953449	0.971397	0.971397	0.00953449	1	1	0.00953449	0.971397	0.34203	0.332246	0.332246	0.34203	0.00326108	0.34203	0	0	0.34203	0.332246	0.332246	0.332246	0	0.00326108	0.332246	0.34203	0.34203
475	0.00953449	0	0	0.00953449	1	0.00953449	1	0	1	0.00953449	0.00953449	0	0.00953449	0.00953449	1	0.00953449	0.971397	0	1	1	1	1	0	0	0.00953449	0.00953449	0.971397	0.00953449	1	0.00953449	0.00953449	0.971397	0	0.00326108	0.34203	0	0.332246	0.34203	0	0.34203	0.34203	0.34203	0	0.34203	0	0.00326108	0.332246	0.34203	0.00326108
476	0.00953449	1	1	1	1	0	0.00953449	0.00953449	1	0.00953449	1	0	1	1	0.971397	0.00953449	1	1	1	1	0	1	0.971397	1	0.00953449	0.971397	0.971397	1	0	0.971397	0.00953449	0.971397	0.332246	0.00326108	0.332246	0	0.34203	0.332246	0	0.00326108	0.332246	0.34203	0.00326108	0.332246	0	0.332246	0.332246	0.332246	0.00326108
477	0.971397	1	0	0.971397	0.971397	0	0.00953449	0.00953449	0	1	0.971397	0.00953449	0.00953449	0.971397	1	0.00953449	1	0	1	0.971397	0.971397	1	0.971397	0.971397	1	1	1	1	0.971397	0.00953449	1	0.971397	0.332246	0	0.34203	0	0.332246	0.34203	0	0.34203	0	0	0.34203	0.34203	0.00326108	0.00326108	0.332246	0.34203	0.00326108
478	0	0.00953449	0.971397	0	0.971397	0.971397	1	0.971397	1	0.00953449	1	0	0.00953449	0.00953449	1	1	1	0.00953449	0.00953449	0.971397	1	0.00953449	0.971397	0	0.00953449	0.971397	0.971397	0.00953449	0.971397	0.971397	0.00953449	1	0.34203	0.34203	0	0	0.332246	0.34203	0.332246	0.34203	0.332246	0.34203	0.00326108	0.332246	0.332246	0.34203	0.00326108	0.332246	0.332246
479	0.00953449	1	1	0	0	0	0.00953449	0.971397	0	0.00953449	0	1	1	0.971397	0	1	0	0	0.00953449	1	0	1	1	1	0	0.971397	0	0.00953449	0.971397	0	0.00953449	0.971397	0	0.00326108	0.332246	0.34203	0.34203	0	0	0.00326108	0.00326108	0	0.00326108	0.34203	0.34203	0	0.34203	0.34203	0
480	0.00953449	0.971397	0	0.00953449	0.971397	1	1	0.971397	0	1	1	0	0.00953449	0.971397	0	0.971397	1	1	0	0.00953449	1	0.00953449	1	0	0.00953449	0.971397	0	0.00953449	1	0.971397	0.00953449	1	0.34203	0.34203	0.332246	0	0.00326108	0.332246	0	0.00326108	0.34203	0.34203	0.00326108	0.34203	0	0.00326108	0.332246	0	0.00326108
481	0.00953449	0.971397	1	0.00953449	0.971397	0.971397	1	0.971397	1	0.00953449	0.971397	1	0.00953449	1	1	1	1	0.971397	0.971397	0.971397	0.971397	0.00953449	1	1	1	0.00953449	0.971397	0	0.00953449	1	0.00953449	0.971397	0	0.00326108	0.332246	0.332246	0.34203	0.332246	0	0.34203	0.332246	0.332246	0.332246	0.332246	0.34203	0.00326108	0.332246	0.00326108	0.00326108
482	1	0.971397	0.971397	0.971397	1	1	0.00953449	0.971397	0	1	1	0	0	1	1	1	0	0.00953449	1	0.971397	0	0	0	1	1	1	1	0	0.00953449	1	0.00953449	0.971397	0.332246	0.332246	0.332246	0.332246	0.332246	0.34203	0.332246	0.00326108	0.34203	0	0	0	0	0.00326108	0.332246	0.34203	0.00326108
483	1	0	1	0	0.971397	1	0.00953449	0.971397	0.971397	0.00953449	0.971397	1	1	0	0.971397	1	0.00953449	1	0	0.00953449	0.971397	0	0.971397	1	0.00953449	0.971397	0	1	0.971397	0.971397	1	1	0	0.00326108	0.332246	0	0	0.00326108	0	0	0	0.34203	0.332246	0.332246	0	0	0.332246	0.332246	0.332246
484	1	1	0	0.971397	0.00953449	0.971397	0.00953449	1	0.971397	0	0	1	0.00953449	0.00953449	1	0.00953449	1	0.971397	0.971397	0.00953449	1	0	0.00953449	1	1	0.971397	0.971397	1	0.971397	0	0.00953449	0.00953449	0.332246	0.34203	0.34203	0	0.00326108	0.34203	0.332246	0	0.34203	0.00326108	0.34203	0.332246	0.34203	0.00326108	0.00326108	0.332246	0.00326108
485	0.00953449	0.971397	1	1	1	0	1	1	0	0	1	0	0.00953449	1	0.971397	0.00953449	1	0	0.00953449	0.00953449	0	0.00953449	0	1	1	0.971397	0	1	1	0	0	0.971397	0.332246	0.332246	0.332246	0.34203	0.00326108	0.34203	0.332246	0.34203	0.00326108	0.34203	0.00326108	0.34203	0.34203	0	0	0	0.34203
486	0.00953449	1	0	0.971397	0.00953449	1	0.00953449	0	0.971397	1	0	0.971397	1	1	0.971397	0.00953449	0.971397	1	0.971397	0.00953449	1	0	1	0	1	1	0	0.00953449	1	0	0	0	0.332246	0.34203	0.34203	0	0.34203	0.00326108	0.34203	0.34203	0.332246	0.34203	0.34203	0.332246	0.332246	0.34203	0	0.332246	0.332246
487	0.00953449	0.971397	0	1	0.00953449	1	0.00953449	0.971397	0	0.00953449	0.00953449	1	0	1	0.971397	0	0	1	1	1	1	1	0.971397	0.971397	0.00953449	1	0	1	0	1	0.971397	0	0.34203	0.00326108	0.332246	0	0.34203	0	0.34203	0.34203	0.00326108	0.34203	0	0.332246	0.332246	0.34203	0.34203	0.34203	0
488	0.00953449	0.971397	0.00953449	0.00953449	1	0	1	0	0.971397	0	0	0.00953449	0.00953449	0.971397	1	0.00953449	1	0.00953449	1	0	0.971397	0	0	0.971397	0.971397	0.971397	0.971397	0.00953449	0.00953449	0.00953449	0	1	0.332246	0.00326108	0.00326108	0	0.332246	0.332246	0.34203	0.332246	0.332246	0.332246	0.34203	0.332246	0.34203	0.00326108	0.332246	0	0.332246
489	0.00953449	0.971397	0	0.971397	1	0	0	1	1	1	0.00953449	1	0	0.971397	0.971397	0.00953449	0.971397	0.971397	0.971397	0.971397	0	0.00953449	0.00953449	1	1	0.971397	0.971397	0.971397	0	0	1	0.971397	0.332246	0.332246	0	0	0.34203	0.332246	0.34203	0.332246	0	0.332246	0.34203	0	0.00326108	0.34203	0.332246	0.34203	0.34203
490	1	0.971397	0.971397	1	0.00953449	1	0.00953449	0.971397	1	1	1	0.00953449	1	0.971397	0	0	1	0	0	1	0	1	1	0	1	0.00953449	0	0.00953449	0.971397	0.971397	0.00953449	0	0.332246	0.34203	0.332246	0	0.34203	0.00326108	0.332246	0.34203	0.34203	0.34203	0.34203	0.34203	0.34203	0.332246	0.332246	0.00326108	0.00326108
491	1	0	0.971397	0.971397	0.971397	0.00953449	0.00953449	0.971397	0.971397	1	0	0	0.00953449	0	0.971397	1	1	0	0.00953449	0.971397	0.00953449	1	0.971397	0.971397	1	0	1	0.971397	0.00953449	0	0	0.00953449	0	0	0	0.34203	0.332246	0.332246	0	0	0	0.00326108	0.34203	0.00326108	0.00326108	0.34203	0.34203	0	0.00326108
492	0.00953449	0.971397	0.971397	0	0.00953449	0	0	0.971397	0.00953449	0.00953449	0.971397	0.00953449	1	0.971397	0	1	1	0.00953449	0	0.971397	0.00953449	1	0	0	1	1	0	0	0.00953449	0.971397	0.00953449	0.971397	0	0.00326108	0.332246	0	0.00326108	0.332246	0.34203	0.00326108	0.332246	0.332246	0.332246	0.332246	0.332246	0.34203	0.34203	0.34203	0.34203
493	0.00953449	1	0.00953449	0.00953449	0.971397	1	0.00953449	0.971397	1	0.00953449	0.971397	1	0.971397	0.00953449	0.00953449	1	0.971397	0.971397	0	0.971397	1	1	0.971397	0.971397	0	0.971397	1	1	1	0	0.00953449	0.971397	0	0	0.00326108	0.34203	0.34203	0	0	0.34203	0.00326108	0.34203	0.00326108	0.332246	0.332246	0.34203	0.34203	0.00326108	0.00326108
494	0.00953449	0.971397	0.971397	0.00953449	0.971397	1	1	0	0.00953449	0.00953449	0.971397	1	0.00953449	0.971397	0.00953449	1	0.971397	0.971397	0.00953449	1	0	0.971397	0.971397	0.971397	0	0.971397	1	0.00953449	0.971397	0	0	1	0.332246	0	0.34203	0.34203	0	0	0.34203	0.332246	0	0.00326108	0.00326108	0.332246	0.332246	0.34203	0	0.34203	0
495	0.00953449	0.971397	0	0.971397	0.971397	0.971397	1	0	1	1	0.971397	1	0.971397	1	0	0.971397	0.971397	0.971397	0.00953449	0.971397	1	0.00953449	1	0.971397	0.971397	0.971397	0.00953449	1	0	1	1	1	0.332246	0	0.34203	0.34203	0.00326108	0.34203	0	0.34203	0.332246	0.00326108	0.332246	0.34203	0	0	0.00326108	0	0
496	1	0.00953449	1	0.00953449	0.00953449	0.971397	1	0.00953449	0.00953449	1	0.971397	1	0.971397	0	0	0.971397	0.971397	0.971397	0.971397	0.971397	0.00953449	0.00953449	0	0.00953449	0.971397	0.971397	0.971397	1	1	0	0.00953449	0.971397	0.332246	0.00326108	0.332246	0.34203	0.00326108	0.34203	0	0.00326108	0.34203	0.332246	0.332246	0	0	0.34203	0.00326108	0.00326108	0.00326108
497	0.00953449	0.971397	0.00953449	0.00953449	0.971397	0.00953449	0	0.971397	0.971397	0.00953449	0.971397	0.00953449	0.00953449	0.971397	0.00953449	1	0.971397	0	0.00953449	0.971397	1	1	0.00953449	0.971397	0	1	0	0.00953449	0.971397	1	0.971397	1	0	0.34203	0.00326108	0.34203	0	0.34203	0.34203	0.34203	0.332246	0.34203	0.34203	0.332246	0.332246	0.00326108	0.34203	0.332246	0.00326108
498	1	0.00953449	1	1	0	0.971397	0	1	0.971397	1	0.00953449	1	0	0.00953449	0.971397	0	0.971397	1	0	0.971397	1	1	0.00953449	0.971397	0.971397	0	0.00953449	0.00953449	1	1	0	0.971397	0.332246	0.00326108	0.34203	0	0.34203	0	0.00326108	0.34203	0.332246	0	0.332246	0.34203	0	0.00326108	0.34203	0.332246	0.332246
499	0.00953449	0.971397	0	0.00953449	0.971397	0	0.00953449	1	0.971397	0.971397	0.971397	0.971397	0.00953449	0.971397	0.971397	0.971397	0	1	1	0.971397	1	1	0.971397	0	0.00953449	0.971397	0	1	0.00953449	0.00953449	1	0.971397	0.00326108	0.34203	0	0.00326108	0.00326108	0.34203	0	0.34203	0.34203	0.332246	0.332246	0.00326108	0	0.00326108	0.34203	0.332246	0.332246
500	0.971397	1	0	0.00953449	0.00953449	0.00953449	1	0	0.00953449	0	0.971397	0	0.00953449	1	0	0.971397	0.00953449	1	0.00953449	0	0.971397	0.00953449	0.971397	1	1	1	1	0	0.971397	0.971397	1	0.00953449	0.332246	0.34203	0.34203	0.332246	0.332246	0	0.34203	0.34203	0.332246	0.00326108	0.332246	0	0.332246	0.332246	0.332246	0.34203	0.00326108
501	0.00953449	0.971397	0	0.00953449	0.971397	0.00953449	0.00953449	0.971397	0.971397	0.00953449	0.00953449	0.971397	1	0.971397	1	0.00953449	0.971397	0	0.00953449	0.971397	0.00953449	0	0.971397	0.971397	0.971397	0	0.971397	0.971397	0.971397	1	0.00953449	0.971397	0	0.34203	0.332246	0.34203	0.00326108	0.34203	0	0.00326108	0.00326108	0.332246	0.332246	0.34203	0.332246	0.34203	0.34203	0.34203	0.00326108
502	1	0	1	1	0.971397	0.971397	0.971397	0.971397	1	1	0	0.00953449	0.971397	0	1	0	0.00953449	0.971397	0	0.00953449	0	1	1	0	1	1	1	1	0	1	0.00953449	0.971397	0.34203	0	0	0.332246	0.332246	0.332246	0	0.34203	0	0.34203	0.34203	0.332246	0.00326108	0.00326108	0.332246	0.332246	0.34203
503	1	0.971397	1	0.971397	0.971397	0.971397	0.971397	0	1	0.00953449	0.971397	0.971397	0	0	0.971397	0.971397	0.971397	0	0	0.00953449	1	0	0.00953449	1	0	0.971397	1	1	0	1	0.00953449	0.971397	0.332246	0	0.00326108	0.34203	0.00326108	0.332246	0.332246	0.332246	0.34203	0.34203	0	0.332246	0	0	0.00326108	0.34203	0.00326108
504	1	0.971397	0.971397	1	0.971397	0.00953449	1	0	0	1	0.971397	0.971397	0.971397	0.971397	0.971397	0.00953449	0	0.00953449	1	0.971397	1	0.971397	0	0.00953449	0.00953449	0.971397	1	1	0	0.971397	1	0.971397	0.34203	0.34203	0.332246	0.332246	0	0.00326108	0	0.332246	0.332246	0.332246	0.332246	0.332246	0.332246	0.34203	0.00326108	0.332246	0.00326108
505	0.00953449	0.971397	0.971397	0.971397	1	1	0.00953449	0.971397	1	1	0.00953449	0.00953449	1	0	1	0.971397	0.971397	0.971397	1	0.971397	0.971397	1	0.971397	0.971397	0.971397	0.971397	1	0.00953449	0.971397	1	0.00953449	0.971397	0.332246	0.00326108	0.332246	0.00326108	0.34203	0.332246	0.34203	0.332246	0.332246	0.34203	0.34203	0.332246	0.332246	0.00326108	0.34203	0.332246	0
506	0.971397	0.971397	0.00953449	1	0.971397	0	0.971397	0	0.971397	0	0.971397	0.971397	0	0.971397	0.971397	0.00953449	0.971397	1	1	1	1	0.00953449	0.00953449	0.00953449	0	0.00953449	1	0.00953449	0.00953449	0.971397	1	0	0.00326108	0.00326108	0.00326108	0.332246	0	0.332246	0.34203	0	0.00326108	0.332246	0.00326108	0.332246	0	0.34203	0	0.332246	0.332246
507	0.971397	1	1	1	1	0	1	1	0.971397	0.971397	0.971397	0.971397	0.00953449	0.971397	0.971397	0	1	0	0.00953449	0.00953449	0.971397	0.00953449	0.971397	0	0	0.971397	1	1	0.971397	0	0.00953449	0.971397	0.34203	0	0.332246	0.332246	0.332246	0.332246	0.34203	0.332246	0	0.332246	0.00326108	0.34203	0.332246	0.332246	0.332246	0.34203	0.00326108
508	1	0.971397	0.971397	0.00953449	1	1	0.00953449	0.00953449	0.00953449	0.00953449	0.971397	0	0.971397	1	0.971397	0.971397	0.971397	0.971397	1	0	0.00953449	0.00953449	0.971397	0	1	0.00953449	1	1	0.971397	0	1	0.971397	0.34203	0.34203	0.00326108	0.332246	0.332246	0	0	0.34203	0.00326108	0.34203	0.34203	0.00326108	0.332246	0.00326108	0.00326108	0	0.332246
509	1	0.971397	1	0.971397	0	0.971397	0.971397	1	1	0.00953449	0.971397	1	0.971397	0.00953449	0.00953449	0.971397	0	0	1	0	1	0.971397	0.971397	0.971397	0	0.971397	0.971397	1	0	1	1	0.971397	0.34203	0.00326108	0.00326108	0	0.00326108	0.332246	0.34203	0.00326108	0.00326108	0	0.332246	0	0.00326108	0.00326108	0.332246	0	0.00326108
510	0.971397	0.971397	0.00953449	0.00953449	0.971397	1	1	0.971397	0.971397	0.971397	0.971397	0.00953449	0	0.971397	0.971397	0.971397	0.00953449	0	0	0.00953449	0.00953449	1	0.00953449	0.971397	0.00953449	1	0	0	1	0.971397	1	0.00953449	0	0.332246	0.34203	0	0.34203	0.34203	0.00326108	0	0.00326108	0.34203	0.00326108	0	0.34203	0.00326108	0	0.34203	0.332246
511	1	0.971397	0	1	0	0.971397	1	0.971397	0	1	0	0	1	0.00953449	0.971397	0.971397	0	0	0.971397	0.971397	0	0.00953449	0.971397	0.00953449	1	0	1	1	0	1	1	0	0.332246	0.332246	0.00326108	0.34203	0.00326108	0.332246	0	0.00326108	0	0.332246	0	0.332246	0.332246	0.332246	0.332246	0.332246	0.00326108
512	1	0.971397	0	0.00953449	0.971397	0.971397	0.971397	0.971397	0.971397	0.971397	0.00953449	0.971397	0	0.00953449	0.00953449	0.00953449	1	1	1	0.971397	0	0.971397	0.971397	0	0.971397	0.971397	0.00953449	1	1	1	1	0.00953449	0.332246	0.34203	0.00326108	0.00326108	0.332246	0	0.332246	0.332246	0.332246	0.332246	0.332246	0.34203	0.00326108	0.34203	0.332246	0	0.332246
513	0.00953449	1	0	0.00953449	0.971397	0.971397	0	1	0.971397	1	0.00953449	1	0	0.00953449	0.00953449	1	1	0	0	1	0	1	0	0.00953449	1	0.971397	1	1	0	1	0.00953449	0.971397	0.332246	0.34203	0.332246	0	0.34203	0.332246	0.332246	0.332246	0.34203	0	0.34203	0.34203	0.34203	0.00326108	0.34203	0.34203	0
514	1	1	0.971397	0	1	0.971397	0.00953449	0.00953449	0.971397	0	1	1	1	0.971397	1	1	0	1	1	1	1	0.00953449	1	0	1	0.00953449	0	0.00953449	0.00953449	0.00953449	0.00953449	1	0.332246	0.332246	0.332246	0.332246	0.00326108	0.332246	0.332246	0	0	0.332246	0.332246	0	0.34203	0.34203	0.34203	0.00326108	0
515	0.00953449	1	0.971397	0.00953449	1	1	0.00953449	0.971397	0	0.00953449	0.00953449	1	0	0.971397	1	0.971397	1	0.971397	0.00953449	1	0.971397	1	0	0	0.00953449	0.00953449	0.971397	0	1	1	0.00953449	0.971397	0	0.00326108	0.332246	0.332246	0.332246	0.332246	0.332246	0.00326108	0	0.00326108	0.00326108	0.332246	0	0.00326108	0.332246	0.34203	0.00326108
516	0.971397	0	0	0.00953449	0.00953449	1	1	0	0.00953449	0.00953449	0.971397	0	0.00953449	0.971397	0.00953449	1	0	0.00953449	0.00953449	1	0	1	0	0.971397	0.971397	0	0.971397	0.971397	0	1	0.971397	0	0.34203	0.34203	0.00326108	0.332246	0	0.34203	0.34203	0.34203	0.00326108	0.34203	0.00326108	0.34203	0	0.34203	0.00326108	0.332246	0.332246
517	0.00953449	0.971397	0	0	1	1	1	1	1	0	0.00953449	0.971397	0.00953449	0.971397	0.971397	0.971397	0.971397	0	1	0	0	0	0	0.971397	1	0.971397	0.971397	0.00953449	1	0	1	0	0.332246	0.34203	0.34203	0	0.34203	0	0	0.00326108	0.34203	0.332246	0.332246	0.34203	0.34203	0.34203	0.332246	0.332246	0.332246
518	1	0	1	1	0.971397	0.971397	1	0.971397	1	0.971397	0.971397	1	0.00953449	1	0	0	0.00953449	1	0.00953449	0.971397	0	1	1	0.00953449	0.00953449	0.971397	0.971397	1	0.00953449	0.971397	0.971397	0.971397	0	0.00326108	0.332246	0.34203	0.34203	0	0.332246	0.34203	0	0.34203	0.34203	0	0.34203	0.332246	0	0	0.34203
519	0.00953449	1	0	1	1	0	0	1	1	0	0.971397	1	0.971397	1	0	1	0	0.971397	0.971397	1	0.971397	0.971397	0.00953449	1	0.00953449	1	0.971397	0.971397	1	1	0	0.00953449	0.34203	0	0.00326108	0.34203	0.34203	0.332246	0.00326108	0.00326108	0.332246	0.34203	0.332246	0.332246	0.332246	0.332246	0.34203	0	0.00326108
520	0.00953449	1	0	1	0	0	0.971397	0.971397	1	0.00953449	0.971397	0	0.971397	0.971397	0.971397	0.00953449	0.971397	0	0.00953449	1	0	0	0.971397	0.971397	0	1	0	0.00953449	1	1	1	0.971397	0.34203	0.00326108	0.34203	0.332246	0	0.34203	0	0.34203	0.00326108	0.332246	0.00326108	0.34203	0	0.332246	0.34203	0.332246	0
521	0.00953449	0.971397	0	0.971397	0.971397	0.971397	0.00953449	0.971397	0.971397	1	0	0.00953449	1	0.971397	0.971397	0.971397	1	1	0.00953449	0.971397	1	0.00953449	1	0	0.00953449	1	0.00953449	0.00953449	1	0	1	0.971397	0	0.00326108	0.332246	0.332246	0.00326108	0.332246	0	0.34203	0	0.00326108	0.34203	0.332246	0.00326108	0.00326108	0	0.00326108	0.34203
522	1	0	0.00953449	0.00953449	1	1	0	0.00953449	0	1	0.00953449	1	0	0	1	1	0.971397	0.971397	1	0.971397	0	0.00953449	0	0.971397	1	1	0.971397	0.971397	1	0	1	1	0.34203	0.34203	0.34203	0.34203	0.00326108	0.34203	0	0.00326108	0.34203	0.34203	0	0.34203	0.34203	0.34203	0	0	0
523	0	0.971397	0.971397	1	0	0.971397	0.971397	0.971397	0.971397	0.971397	1	0.00953449	0.00953449	0.00953449	0	0.00953449	1	1	0.00953449	0.971397	1	1	1	0.00953449	1	1	0	1	0	0	0.00953449	1	0.00326108	0.34203	0	0.00326108	0.34203	0.332246	0.332246	0.34203	0	0.332246	0.332246	0.34203	0.34203	0.34203	0.00326108	0.332246	0.34203
524	1	0	0	1	0	0.971397	1	0.971397	0	0.971397	0	0	1	0	0.00953449	0.00953449	1	1	0	0.971397	1	0	0.00953449	0.971397	0	1	0.971397	0.00953449	0.971397	1	0.00953449	0.00953449	0.332246	0	0.00326108	0	0.332246	0.00326108	0.34203	0.34203	0.34203	0.332246	0	0.00326108	0.332246	0.34203	0.34203	0.00326108	0.00326108
525	1	1	0	1	1	0.00953449	0.00953449	0.00953449	0.971397	0.00953449	0.00953449	0.00953449	0	0	0	0.971397	0.971397	0.00953449	0.00953449	0.00953449	0.971397	1	0.00953449	0.971397	0.00953449	0.971397	0.00953449	0	0.971397	0	0.00953449	0.971397	0	0.332246	0.332246	0.332246	0.34203	0.332246	0	0.34203	0.34203	0	0.332246	0.00326108	0.34203	0	0.34203	0.00326108	0
526	0	0.00953449	1	0	0	1	1	0.971397	0.971397	0.00953449	0.971397	1	0.971397	1	1	0.00953449	1	0	1	0.00953449	0.971397	0.00953449	0	0	0.00953449	0.971397	0.971397	1	0.971397	0.971397	0.00953449	0.00953449	0.332246	0.00326108	0	0.332246	0.34203	0.34203	0.332246	0.34203	0.34203	0.34203	0.34203	0.34203	0.332246	0.34203	0	0.332246	0
527	0.00953449	0.971397	0	1	0.971397	0	0.00953449	0.971397	0.971397	1	0.00953449	0.971397	1	0.00953449	0.971397	0.971397	1	0.971397	1	0.00953449	0.971397	0.00953449	0.971397	1	0	0	0.971397	1	0.00953449	0.971397	1	0.00953449	0.34203	0	0.00326108	0.332246	0.34203	0.00326108	0.332246	0.332246	0.34203	0.332246	0.332246	0.00326108	0.00326108	0.00326108	0.34203	0.332246	0
528	0	0.00953449	0.00953449	1	0.00953449	1	1	1	0.971397	1	0.971397	1	1	1	0	0	1	0	1	0.00953449	0.00953449	0.971397	1	0.971397	0.971397	0.971397	1	0.00953449	1	1	0	0.971397	0	0	0.34203	0.332246	0	0.34203	0	0.332246	0.332246	0	0.00326108	0.34203	0.34203	0.00326108	0.00326108	0.34203	0.34203
529	0.971397	0	0.00953449	0.00953449	1	0.971397	0.00953449	1	0.971397	0	0.00953449	0.00953449	0.971397	0.971397	0	0.00953449	0.00953449	0.971397	0.971397	0.971397	0.971397	0.971397	1	1	0.971397	0.971397	0.00953449	0.971397	0.00953449	0.971397	1	1	0.332246	0	0.34203	0.332246	0.332246	0.332246	0	0.34203	0.332246	0.34203	0	0.332246	0.34203	0	0	0.332246	0.332246
530	1	0.00953449	0.00953449	1	0.00953449	1	1	0.00953449	1	0	0.971397	1	0.00953449	0.00953449	0.00953449	0.971397	0	1	0.971397	0.971397	0.971397	0.971397	0.971397	1	0.00953449	1	0.971397	0.00953449	0.00953449	0.971397	0.00953449	0.00953449	0	0.00326108	0.332246	0.332246	0.34203	0.332246	0	0	0	0.332246	0.332246	0.34203	0	0.00326108	0.34203	0.00326108	0.00326108
531	0.00953449	1	0.00953449	1	0	0	1	0.971397	0	1	0.00953449	0.00953449	1	0.00953449	0.971397	1	0.00953449	1	1	1	0.971397	0.971397	0.00953449	0.971397	1	0.00953449	0.971397	1	0.971397	0.971397	1	0.971397	0.34203	0	0.34203	0.34203	0.332246	0.34203	0.00326108	0	0.332246	0.34203	0.00326108	0.00326108	0.34203	0	0.00326108	0.00326108	0.34203
532	1	0.00953449	0.971397	0.971397	0.971397	0.00953449	1	0.00953449	1	0.00953449	0	1	0	0.00953449	0.971397	1	1	0	0.00953449	1	0.971397	1	0.971397	0.971397	0.971397	0.971397	0.00953449	0.971397	0	0.00953449	0.971397	0.971397	0.332246	0.34203	0.332246	0.332246	0	0	0.00326108	0.332246	0.00326108	0.332246	0.332246	0.332246	0.332246	0	0.332246	0.00326108	0.00326108
533	1	0.00953449	0.971397	0.971397	1	0	0	0.00953449	0.971397	0.971397	1	0.971397	1	0.00953449	1	0.00953449	1	1	0.971397	0.00953449	1	0.971397	1	0.971397	0	0	0	0.971397	0.971397	0	0.971397	0.971397	0.00326108	0.332246	0.34203	0.34203	0.34203	0.00326108	0	0.00326108	0.332246	0.332246	0	0.34203	0.332246	0	0.34203	0.34203	0
534	0	0.971397	0.971397	1	0.00953449	0.971397	1	1	0.971397	0	0	0.00953449	0.00953449	1	0.971397	0	1	0	0.00953449	0	0.971397	0.971397	1	0.00953449	0.971397	0.00953449	0.971397	0.00953449	0.00953449	1	0	0.971397	0.34203	0.34203	0	0.00326108	0.00326108	0.00326108	0.332246	0.332246	0.34203	0.34203	0.34203	0	0.00326108	0.332246	0	0.00326108	0.34203
535	0.00953449	0.971397	0	0.971397	1	1	0	0.00953449	1	0	0.00953449	1	1	1	0.971397	0.00953449	0.00953449	1	0.971397	0	0.00953449	0.00953449	0.00953449	0.971397	0	0.971397	0	0.00953449	0.00953449	1	0.971397	0.00953449	0.332246	0	0.332246	0.34203	0.332246	0.332246	0	0.332246	0	0.332246	0.34203	0	0.332246	0.332246	0.00326108	0.00326108	0.332246
536	1	0	0	1	0.971397	1	0.971397	0.971397	0	1	0.971397	0	1	0.971397	0.00953449	0.00953449	0.971397	0.971397	0.971397	0.971397	0	0.971397	0	0	0.00953449	1	1	1	0	0	0	0.00953449	0	0.34203	0.332246	0.00326108	0.00326108	0	0	0	0.332246	0.332246	0.34203	0.34203	0.00326108	0.34203	0	0.34203	0.332246
537	1	0.00953449	0.971397	1	0.971397	0	0.971397	0.00953449	1	0.00953449	0.971397	0.971397	0.971397	0.971397	0.971397	0.971397	0	0.971397	0.971397	0.00953449	1	1	1	0.971397	0	0.00953449	0.971397	0.00953449	0.00953449	0.971397	0.00953449	1	0.34203	0	0.332246	0.34203	0.34203	0.332246	0	0.34203	0.00326108	0.332246	0.00326108	0.332246	0	0.00326108	0.332246	0	0.00326108
538	0.971397	0.00953449	0.971397	0.00953449	0.00953449	0.971397	0.971397	1	0	1	0.971397	1	0.971397	0	0.00953449	0.00953449	0.971397	1	0.00953449	0.971397	0	0.971397	0.971397	1	0.00953449	1	1	0	1	1	1	1	0.34203	0.00326108	0.332246	0	0.00326108	0.332246	0.34203	0.332246	0.34203	0.34203	0	0.332246	0.34203	0.00326108	0.332246	0.332246	0
539	0	1	0	0.00953449	0.971397	0.971397	0.00953449	0.971397	1	1	0.00953449	0.00953449	0.971397	0	1	1	0.971397	0	0.00953449	0.00953449	0.00953449	0.00953449	0.971397	0.971397	0.971397	1	1	0.00953449	1	0.971397	0.971397	0.971397	0	0.34203	0.00326108	0.34203	0.00326108	0.00326108	0.332246	0.00326108	0.34203	0.34203	0.34203	0	0.34203	0	0.34203	0	0.00326108
540	0.971397	0	0	0.00953449	0.971397	0.00953449	0.00953449	0	1	0.00953449	0.971397	0	0.00953449	1	0	0.00953449	1	0.971397	0.971397	0.971397	0.971397	1	0.971397	1	1	0	1	0.00953449	1	0.971397	0	1	0.332246	0.34203	0.34203	0.34203	0.34203	0.34203	0	0.00326108	0.34203	0	0.34203	0.332246	0.00326108	0.332246	0	0	0.332246
541	0.00953449	0.971397	0.971397	1	0	1	0	0.00953449	0.971397	0	0.00953449	1	0.00953449	0.00953449	0.971397	0.971397	0.971397	0	1	0.971397	0.971397	0.971397	0.00953449	1	1	1	0	1	1	0	0.00953449	1	0.00326108	0.00326108	0.34203	0	0.00326108	0.34203	0.332246	0.00326108	0.34203	0.332246	0.00326108	0	0	0.00326108	0.332246	0.00326108	0.34203
542	0	0.00953449	0.971397	0.971397	1	0.00953449	1	1	0.971397	1	1	0.971397	0	1	1	1	1	0	1	0.971397	1	1	0	1	1	1	0	1	1	0.971397	0	0.00953449	0	0.332246	0.34203	0	0.332246	0.332246	0.332246	0.332246	0.00326108	0.332246	0.332246	0.34203	0	0	0.332246	0.332246	0.34203
543	1	0.971397	0.971397	1	0.971397	1	0.00953449	1	0	0.00953449	0.971397	0.00953449	0.00953449	0.971397	0	0.00953449	0.971397	0	0.00953449	0.971397	0.971397	1	0	0	1	0.971397	0.971397	0.00953449	0.971397	0	0.00953449	1	0	0.00326108	0.332246	0.00326108	0.34203	0.332246	0.00326108	0.34203	0	0.332246	0.00326108	0.34203	0	0.332246	0.34203	0	0.332246
544	0.00953449	0.971397	0.971397	1	1	1	0	0.971397	1	1	1	1	0.00953449	0.971397	1	1	0	0.00953449	1	1	0.971397	0.00953449	0	0	1	0	0.971397	0.971397	0.971397	1	0.00953449	1	0	0.34203	0.00326108	0.332246	0.34203	0.34203	0.332246	0.34203	0.00326108	0.34203	0.332246	0.00326108	0.34203	0.00326108	0.00326108	0.34203	0.34203
545	1	0	0.971397	0.971397	0	0	1	0	0	1	0	0.00953449	1	0	0	1	0	0	0.971397	0	0	1	0	0	0.971397	0	0.00953449	1	0	0	1	0	0.332246	0.332246	0	0.332246	0.34203	0	0.332246	0	0	0.00326108	0.34203	0	0	0.34203	0	0.332246	0
546	0	1	1	0	0.971397	0.971397	0.00953449	0.971397	0.971397	1	0.971397	1	0.00953449	1	1	0.00953449	0.971397	0.00953449	1	0.971397	0.00953449	0.00953449	0.971397	0.00953449	1	0	0	0.971397	1	1	1	0	0	0.332246	0.332246	0.34203	0.34203	0.00326108	0.34203	0.00326108	0.332246	0.332246	0.34203	0	0.00326108	0.332246	0.00326108	0.34203	0.00326108
547	1	0	0.00953449	1	0	0.00953449	0.971397	0.971397	0	0	0.971397	0.971397	0.971397	0.971397	1	0.971397	0.00953449	0.00953449	0.971397	1	1	0.00953449	1	1	1	0.00953449	1	0.971397	1	0.00953449	0.971397	1	0.332246	0.34203	0	0.332246	0.00326108	0.332246	0.332246	0.34203	0	0	0.00326108	0.00326108	0.00326108	0.332246	0	0.00326108	0.332246
548	0.00953449	0.971397	1	0	0	0.971397	1	0	0	0.971397	1	1	1	0.971397	0	1	0.971397	1	1	0	0	0.971397	0.00953449	1	0	0	0.971397	1	0.00953449	0.00953449	0	0	0	0.332246	0	0	0	0	0.00326108	0.332246	0.332246	0.332246	0.332246	0.332246	0.332246	0.34203	0	0	0.34203
549	0	1	0.971397	0.971397	0.00953449	0.00953449	0.971397	0.971397	0.971397	0.971397	1	0.00953449	0.971397	0.971397	1	0.971397	0.00953449	1	1	1	0.00953449	1	1	0.00953449	1	0	0	0.971397	0	0.00953449	0.971397	0.971397	0.332246	0	0	0.00326108	0	0.34203	0.332246	0.332246	0.00326108	0.00326108	0.332246	0.332246	0.34203	0.332246	0	0.34203	0.332246
550	0.971397	1	1	0	1	0.971397	0.971397	1	0.00953449	0.971397	0.00953449	0	0	0	0.00953449	0.971397	0.00953449	0	0	0.971397	0.971397	0	1	0.971397	1	0	0.971397	1	0	0	0.00953449	1	0	0.34203	0.00326108	0.00326108	0.332246	0.332246	0.332246	0.34203	0	0	0.34203	0	0.34203	0	0.34203	0.332246	0.332246
551	0.971397	1	1	0.971397	0.971397	0.971397	0.00953449	1	1	0.971397	0.971397	0.971397	1	0.00953449	0.00953449	0.971397	0.971397	0	1	0.00953449	0.00953449	0.971397	0.00953449	0.00953449	0.971397	1	0.971397	1	0	0	0.00953449	0.971397	0.00326108	0.332246	0	0	0.332246	0	0.332246	0	0.00326108	0.34203	0	0.332246	0.00326108	0.34203	0.34203	0.00326108	0.332246
552	1	0	0.00953449	0.00953449	0.971397	1	0.971397	0.00953449	0.00953449	0	0	0	0.971397	0.971397	0.971397	1	0	1	1	1	1	0	0	0.00953449	0.971397	0	0.971397	0	1	0.00953449	0.00953449	0.00953449	0.34203	0.34203	0.332246	0.332246	0.00326108	0.34203	0	0.332246	0.00326108	0.332246	0.332246	0.332246	0.332246	0.34203	0	0.00326108	0.34203
553	0.00953449	0.971397	0	0.971397	0.971397	1	0.00953449	0.971397	1	1	1	0	0	0.00953449	0.00953449	0	0	0.971397	1	0.00953449	0.00953449	1	1	1	0.971397	1	0.971397	0	1	0.00953449	0.00953449	0.971397	0.34203	0.34203	0.34203	0.34203	0.332246	0.34203	0.34203	0	0.332246	0	0.00326108	0.34203	0	0.332246	0.332246	0.00326108	0.332246
554	0.971397	0.971397	0	1	0	1	0	0	0.00953449	0.971397	0.971397	0.971397	0.971397	0	1	0.971397	0.971397	0.971397	0.00953449	0.00953449	0.00953449	0.971397	0	0.00953449	0.971397	0	0.971397	0	0	0.00953449	0.971397	1	0.00326108	0.332246	0.332246	0.00326108	0.00326108	0.332246	0.00326108	0	0	0	0	0.332246	0.34203	0	0.34203	0.00326108	0.332246
555	1	0	1	1	0.00953449	0	1	0	1	1	1	0.00953449	0.971397	0.971397	0.971397	1	0	0.971397	0	0.00953449	0.00953449	0.971397	0.00953449	1	0	0	0.00953449	0	0	0.00953449	1	0	0.332246	0	0.332246	0.00326108	0.00326108	0.34203	0.00326108	0	0	0.332246	0.332246	0.332246	0.332246	0.332246	0	0.332246	0.332246
556	0.00953449	1	0.00953449	0.971397	1	0.971397	0	0.971397	1	0	0.971397	1	0.971397	0.00953449	0	0.971397	1	0.00953449	0.971397	0.971397	0.00953449	0.971397	1	1	0.00953449	0.00953449	1	0.971397	1	0.971397	0.971397	0.971397	0.332246	0.00326108	0	0.332246	0.34203	0	0.00326108	0.34203	0.34203	0.34203	0	0.332246	0.34203	0.34203	0.00326108	0.34203	0.332246
557	0	1	1	0.00953449	0.971397	1	0	0	1	1	0	1	1	0.971397	1	1	0.971397	0	0.971397	1	1	0	1	1	0	0.971397	0	0.971397	1	1	1	0.971397	0.332246	0.00326108	0.332246	0	0.332246	0.34203	0.00326108	0.332246	0.00326108	0.34203	0.332246	0.34203	0.34203	0.332246	0.332246	0.34203	0.34203
558	1	1	0	0.00953449	0.971397	1	0.00953449	1	0.00953449	1	0.971397	0.00953449	0.971397	0	0.971397	0	0.971397	0	0.971397	1	0.00953449	1	0.971397	0	1	1	0.00953449	1	0.00953449	1	0.971397	0.971397	0	0.34203	0.332246	0	0.34203	0	0.00326108	0.34203	0.34203	0	0.34203	0.00326108	0.34203	0.34203	0.00326108	0.00326108	0.34203
559	0.971397	0	0	1	1	0	0.971397	0	0	0.00953449	0.00953449	1	0	1	0.971397	1	0	0.971397	1	0	0.971397	1	1	0.00953449	0.00953449	1	1	1	0.971397	0.00953449	0.971397	0.00953449	0.34203	0.332246	0.332246	0.00326108	0.332246	0.34203	0.00326108	0.34203	0.00326108	0.34203	0	0.332246	0.332246	0.34203	0.34203	0.00326108	0
560	0.971397	0.00953449	1	0.971397	0	0.00953449	1	0	0.971397	0.00953449	1	1	0.00953449	0.971397	0	1	0	1	0.971397	1	1	0	1	0.00953449	0.971397	0	1	0.971397	0.971397	0.00953449	0.00953449	0.971397	0.00326108	0.332246	0.34203	0.34203	0.332246	0.332246	0.00326108	0.34203	0	0.34203	0.332246	0.332246	0.00326108	0.34203	0	0.00326108	0.00326108
561	0.971397	0	0.971397	0.971397	1	1	1	1	0.00953449	0.00953449	0.971397	1	1	0.971397	0.00953449	0.00953449	0.00953449	1	0.971397	1	1	0.971397	0.971397	0.00953449	0.971397	0.971397	0	0.971397	0.971397	0.971397	0.971397	1	0.332246	0.332246	0.34203	0.00326108	0.332246	0.00326108	0.00326108	0.34203	0	0.332246	0.00326108	0.00326108	0.34203	0	0.332246	0.332246	0.34203
562	0.00953449	0.971397	0.00953449	0.00953449	1	1	0.971397	1	1	0	0.00953449	0.971397	0.971397	0	1	0.971397	1	0.00953449	0	0.971397	1	0.00953449	0	0	0.971397	1	0	0.971397	0	1	0.971397	1	0.00326108	0.00326108	0	0	0.34203	0.332246	0.34203	0.332246	0.34203	0.332246	0	0.332246	0.00326108	0	0.00326108	0.34203	0.332246
563	1	0	1	1	0	1	0.00953449	0.00953449	0.00953449	1	0.00953449	0.00953449	0.00953449	1	1	0	0.971397	0.971397	1	0.971397	1	1	0	1	1	0.00953449	0.971397	0.971397	0.971397	0.971397	0.971397	0.971397	0.332246	0.34203	0.332246	0.34203	0.34203	0.34203	0.332246	0.332246	0.00326108	0	0.00326108	0	0.34203	0.34203	0.00326108	0.34203	0
564	1	1	0	0.00953449	1	1	0.971397	0.971397	0.971397	1	0.00953449	0.971397	0.971397	1	0.00953449	1	1	1	1	0.00953449	1	1	1	0	0	0.00953449	0.00953449	1	0.00953449	1	0	0.00953449	0.332246	0	0.00326108	0.332246	0	0.332246	0	0.332246	0.00326108	0.34203	0.34203	0	0.34203	0	0.00326108	0.332246	0
565	1	0.971397	0.971397	0	0.00953449	0.971397	0	0.971397	1	1	0	0.00953449	1	1	1	1	1	0	1	1	0.971397	0.971397	1	1	1	0.00953449	1	0	0.00953449	1	0.971397	0.971397	0.34203	0.34203	0.34203	0.34203	0.34203	0.00326108	0.332246	0.34203	0.00326108	0.332246	0.332246	0.34203	0.332246	0	0.00326108	0.332246	0.332246
566	1	0.00953449	1	0.971397	0	1	1	1	1	0	0.00953449	0.00953449	0.971397	0.971397	0	0.971397	1	0.971397	1	0.00953449	1	0	1	0.971397	1	1	1	1	0	0	0	0.00953449	0.34203	0	0.00326108	0.34203	0	0	0.332246	0	0.00326108	0.332246	0	0.34203	0	0	0.34203	0.34203	0.34203
567	1	1	0.971397	0	0.00953449	0.971397	1	0.00953449	0.971397	1	1	0	1	0.00953449	1	1	0.00953449	0.971397	0.971397	0	0.00953449	1	1	1	1	0.00953449	0.00953449	1	1	0	0.971397	1	0.34203	0	0.00326108	0.332246	0.34203	0.34203	0	0.332246	0.34203	0.34203	0.34203	0.34203	0.332246	0	0.00326108	0.332246	0.00326108
568	1	0.971397	0.971397	0	0.00953449	1	0	0.971397	0.971397	1	0.00953449	1	1	0.00953449	0	1	1	1	1	1	1	1	0.00953449	0	0	1	0	1	1	1	0.00953449	0.00953449	0.34203	0.34203	0.00326108	0.332246	0.00326108	0.00326108	0.34203	0.332246	0.332246	0.34203	0.34203	0.00326108	0.332246	0.00326108	0.34203	0.332246	0
569	1	1	1	1	0.971397	0	1	0.971397	0.00953449	1	0.971397	1	1	0.971397	0.971397	0.00953449	1	1	1	1	0.971397	0.971397	0.00953449	0.971397	1	0.971397	1	1	0	0	0.00953449	0.971397	0.34203	0.332246	0.34203	0.34203	0.34203	0.34203	0.332246	0.332246	0.34203	0.332246	0.332246	0.34203	0.332246	0.34203	0	0.34203	0.00326108
570	0.971397	0.971397	0.971397	0.971397	0.971397	0.971397	1	1	0.971397	0.971397	0.971397	0.971397	0.971397	1	0.971397	1	0.00953449	0.971397	1	0.00953449	0.971397	0.971397	0.00953449	0.00953449	0.971397	1	0.971397	1	0	0	0	0.00953449	0	0.332246	0.00326108	0	0.00326108	0.34203	0.34203	0.34203	0.00326108	0.00326108	0	0.34203	0.34203	0.00326108	0.00326108	0.34203	0
571	0.00953449	0	0	0	0.971397	0.971397	0.971397	0.971397	1	0.00953449	1	0	0.00953449	0	0.971397	0.00953449	0	0.971397	1	1	1	0.00953449	0.00953449	1	0.971397	0	0.971397	0.971397	0.971397	1	0.00953449	1	0	0.00326108	0.00326108	0.332246	0.34203	0	0.00326108	0.332246	0.332246	0.34203	0.00326108	0.00326108	0.34203	0.332246	0.332246	0.00326108	0.34203
572	0.971397	1	0.971397	1	0	1	1	1	0	1	0.971397	0	0.00953449	0.00953449	0.971397	0	0.00953449	1	0.971397	1	0.971397	0.971397	1	0.971397	1	1	1	1	1	1	1	1	0.332246	0.34203	0	0.332246	0.00326108	0.34203	0.332246	0.332246	0.332246	0.34203	0	0	0	0.332246	0.34203	0.00326108	0.34203
573	1	0.00953449	0	0.971397	0	0	1	0.971397	1	1	1	0.00953449	1	0.00953449	0.971397	1	1	0	0.00953449	1	0.00953449	1	0.00953449	1	1	0.00953449	0.00953449	0	0.971397	1	0.971397	0.971397	0.332246	0.332246	0.332246	0	0.332246	0.00326108	0	0.34203	0.34203	0.00326108	0.34203	0.00326108	0.332246	0.34203	0.00326108	0.332246	0.34203
574	0.971397	0	0.971397	0.971397	1	1	0	1	0.00953449	0.971397	0.00953449	0.971397	1	0	0.00953449	0	0	0.971397	1	0.971397	0.971397	0.00953449	0.971397	1	0	0	0.971397	0.971397	0.00953449	0.971397	1	0.971397	0.34203	0.34203	0.34203	0.34203	0.34203	0	0	0.34203	0	0.00326108	0.332246	0.332246	0.332246	0.34203	0.34203	0.332246	0.332246
575	0.971397	0.00953449	1	0.971397	0.971397	0.971397	1	0.00953449	0.971397	1	0.00953449	0.971397	0	1	0.971397	0.971397	0.971397	1	0.971397	0.971397	1	0	0.971397	0.971397	0.00953449	1	0.971397	1	0.00953449	0.971397	0.971397	1	0.332246	0.00326108	0.34203	0	0.34203	0.34203	0.00326108	0.332246	0.34203	0.332246	0.34203	0	0.00326108	0.34203	0.00326108	0.332246	0
576	0.971397	0.00953449	0.971397	1	0	1	1	0.00953449	0.971397	1	0.00953449	0	1	0.971397	0.971397	1	0	0.00953449	1	0.00953449	0.971397	1	1	1	0.971397	0.971397	0.00953449	0.971397	0	0.971397	1	0	0.332246	0	0.332246	0.00326108	0.332246	0.332246	0.34203	0	0.00326108	0.00326108	0.34203	0	0.34203	0.00326108	0.00326108	0.34203	0.332246
577	0	0.00953449	0.971397	1	1	0.971397	1	0.00953449	0.971397	0.00953449	0.971397	0.971397	0.971397	0.971397	0.971397	0.971397	0.00953449	0.971397	0.971397	0.971397	0.971397	0.00953449	0.00953449	0.971397	0	1	1	0.971397	0.971397	0.971397	0.971397	1	0	0.34203	0.34203	0	0.34203	0.34203	0.332246	0.332246	0	0.00326108	0.34203	0.00326108	0.332246	0.34203	0	0.00326108	0.34203
578	1	0.00953449	0	0.00953449	1	0.971397	0.971397	1	0	0.00953449	0.00953449	0.971397	1	0.00953449	0.971397	0.00953449	0.971397	0.971397	0.00953449	0.971397	0	0.00953449	0.971397	0.971397	0.971397	1	0	0.00953449	0.00953449	1	1	0	0.332246	0.34203	0.332246	0.00326108	0.332246	0.00326108	0.332246	0.332246	0.34203	0.332246	0	0.34203	0.34203	0	0.332246	0	0.34203
579	1	0.00953449	0.971397	0.00953449	0.971397	1	0.971397	1	1	0.971397	0.00953449	0	0.971397	1	0.00953449	0	0.971397	1	0.00953449	0.00953449	0.00953449	0	0.971397	0	0.00953449	1	0.971397	0.971397	1	0.971397	0	0.00953449	0.34203	0	0	0.332246	0.34203	0.34203	0.332246	0.332246	0.34203	0.00326108	0.332246	0	0.00326108	0.00326108	0	0.332246	0
580	0.971397	1	0	0.00953449	0	0.971397	0	0.00953449	0.971397	0	0.00953449	0	0	1	0.00953449	1	0	0.971397	0.971397	1	1	0.971397	0.971397	1	0.971397	1	1	1	0.00953449	0.971397	0.971397	0.00953449	0.34203	0.34203	0.34203	0.332246	0.00326108	0.34203	0	0	0.332246	0.34203	0.332246	0	0.34203	0.34203	0	0	0.34203
581	0.971397	0.971397	0	1	1	1	0	0.971397	1	0.971397	0.971397	1	0.00953449	0.00953449	0.971397	1	1	0	0.971397	0.971397	0.971397	1	1	0.971397	0.971397	0.971397	1	0	0	0.00953449	1	0.00953449	0.332246	0.34203	0	0.332246	0	0.34203	0.34203	0.332246	0.332246	0.00326108	0.332246	0.00326108	0.332246	0.332246	0.34203	0	0.00326108
582	1	0.971397	1	1	0	0.971397	0	0.971397	0.971397	0.971397	0.971397	0.00953449	1	1	1	0.00953449	1	1	1	0	0.00953449	0.971397	0	0.971397	0.00953449	0.00953449	1	1	0	0.971397	0	0.00953449	0.34203	0.332246	0.00326108	0.34203	0	0.34203	0	0.00326108	0.34203	0.34203	0.34203	0.34203	0	0.00326108	0.00326108	0.332246	0.332246
583	0.00953449	0.00953449	1	1	0.00953449	1	0.971397	1	1	0	1	1	0.971397	1	0	0.971397	0.971397	0.00953449	0.971397	1	0	0	0.00953449	0.971397	0	1	0.971397	0.971397	0.971397	0.971397	0.971397	0.971397
[truncated: 11 more columns]
