# Supplementary material for: SaPt-CNN-LSTM-AR-EA: a hybrid ensemble learning framework for time series-based multivariate DNA sequence prediction
Source: PeerJ. 2023 Oct 4;11:e16192. doi: 10.7717/peerj.16192 (PMC10559882; doi:10.7717/peerj.16192)
Supplement: Supplemental Information 1 [file peerj-11-16192-s001.zip › Source data/Supporting Information/E(2).xlsx]

## Sheet: page_1
DataPoint	1	2	3	4	5	6	7	8	9	10	11	12	13	14	15	16	17	18	19	20	21	22	23	24	25	26	27	28	29	30	31	32	33	34	35	36	37	38	39	40	41	42	43	44	45	46	47	48	49
1	1	-0.33	5	-1.86	-1.26	-1.11	13.89	1.85	0.03	-0.81	3.9	1.47	-4.64	-1.61	-1.23	9.95	-0.01	-2.21	1.93	-2.86	-1.44	-0.18	-1.17	-1.05	-1.02	-0.88	-1.01	-1	-0.99	-1	-1	-1	-1	0.04	-29.21	-1.49	-0.49	-0.9	-1.17	0.66	-0.38	-3.43	0.59	1.5	1.09	-4.3	-1.54	-0.21	-1.2
2	8.24	-1.34	0.24	3.18	0.68	1.25	1.05	0.9	-1.42	0.3	0.71	2.68	-0.75	-0.91	0.17	7.34	-1.51	-1.16	7.02	1.7	-4.53	2.53	-3.27	-1.53	5.74	1.7	-4.84	2.52	0	0.77	1.43	-1.51	-0.64	0.63	1.68	0.85	0.96	-0.19	7.9	0.45	-2.25	-0.54	1.89	0.59	-1.82	-0.6	0.6	-0.36	-4.21
3	-1.94	0.41	-3.35	0.31	-2.92	2	0.34	1.28	0.85	1.07	-2.06	0.24	-0.5	-3.47	-0.77	2.5	1.32	0.44	1.12	1.04	-5.85	-0.16	1.86	1.19	1.08	-0.06	-0.55	-10.57	0.75	1.26	0.91	-2.16	0.25	0.7	-0.23	0.41	14.04	1.27	0.71	1.09	1.03	0.94	1.01	-0.4	-2.47	1.59	0.56	-0.65	-0.86
4	1.45	1.09	0.86	1.03	-2.38	2.43	1.37	1.15	0.22	1.07	1.02	1.01	1	-28.66	0.03	2.04	-0.41	3.31	0.46	0.84	-5.36	2.11	-3.31	2.73	-3.07	-0.02	1.52	0.74	1.13	0.94	-0.52	0.39	-7.97	-0.37	-1.54	-0.8	-1.11	-1.03	-0.95	1.4	1.12	1.05	0.72	-1.14	-1.04	6.57	1.66	0.14	1.24
5	0.09	-0.9	-0.97	-0.99	-0.99	-1	0.02	-0.5	-71.98	1.26	-0.25	-3.24	-0.68	-0.9	0.2	-0.44	20.08	1.65	-3.84	-1.55	-1.21	-1.09	-0.1	0.95	-3.14	2.3	-3.03	-1.48	-0.09	-1.19	-0.87	1.77	-2.52	-0.28	-1.37	0.41	-3.81	-1.4	-0.44	1.38	-0.33	-2.56	0.53	0.83	-0.19	0.44	-0.3	-26.64	-1.34
6	2	-0.01	3.99	-0.44	0.48	-0.35	-0.69	0.18	-42.91	0.41	-2.45	2.13	-2.89	-1.45	0.03	5.67	-0.47	2.75	-0.3	0.5	-7.29	-1.55	-1.2	0.04	-0.51	-9.18	0.72	1.3	-1.74	2.67	0.25	0.81	0.92	1.4	0.96	-2.67	-0.38	-1.35	-0.83	-0.96	0.21	-0.45	-0.74	-0.87	-0.94	-7.16	-0.97	-0.99	6.93
7	0	71.7	-1.51	-1.17	7.45	1.72	0.07	1.26	-0.37	0.44	-0.34	0.36	0.68	0.84	-192.84	1.93	-0.03	4.06	-0.44	-0.8	-1.73	-0.91	0.41	2.53	-0.57	-0.84	-0.93	17.01	0.09	-1.98	2.07	1.29	-5.95	0.05	2.3	-1.88	-1.25	6.18	0.08	1.68	-2.08	-1.28	5.81	0.08	0.73	-5.22	-0.28	-0.79	-0.91
8	0.93	-0.18	0.45	0.74	0.87	0.94	0.97	0.98	8.79	0.99	-0.34	-2.99	0.56	1.57	-1.72	-1.2	6.03	1.66	1.24	-9.34	-0.01	0.69	-0.29	0.4	0.71	0.86	-0.08	124.79	-0.46	-0.82	6.49	-0.17	-2.06	0.45	-0.45	6.98	0.35	-0.58	0.34	-9.4	0.33	0.77	1.77	-1.36	2.87	0.28	-0.66	0.33	-7.97
9	4.21	0.57	1.34	0.87	1.07	1.02	1.01	0.97	-0.85	-1.18	0.59	0.85	1.65	-0.77	3.14	0.37	1.4	-2.06	-0.44	-0.86	-1.27	1.46	1.14	0.67	1.06	0.96	0.99	1	1.02	1	-0.29	-3.39	-1.24	-0.69	1.48	1.13	-0.12	7.24	-1.68	-1.22	-1.09	-1.04	-0.42	-1.02	2.89	-0.2	-0.69	-0.86	0.11
10	-1.17	0.26	-4.99	0.36	0.77	1.81	0.9	1.08	1.02	-0.21	-0.65	-0.83	-4.57	-1.08	0.3	3.17	-1.58	-1.18	-0.55	0.81	0.93	0.97	0.99	-35.97	-0.03	0.66	0.86	-13.6	-1.76	-0.14	0.78	0.92	0.96	0.98	-40.43	-0.03	1.98	1.2	-0.15	-0.62	-0.82	38.29	-1.94	-1.31	-1.13	-0.11	0.93	1.08	-0.61
11	0.85	-36.75	-1.86	-0.1	-1.29	-1.08	-0.82	0.75	1.34	-0.59	3.45	-2.09	3.07	-2.74	-1.45	-0.06	1.21	-0.35	4.29	1.42	1.15	-8.92	-1.76	-1.27	-1.12	-1.06	0	0.51	-107.54	-1.74	0.08	0.61	0.82	0.91	0.96	3.78	0.98	-0.34	4.99	-1.86	0.13	-3.88	-0.53	0.54	0.81	0.91	0.96	0.98	2.15
12	-1.23	1.81	1.22	0.53	-1.29	-1.09	-0.79	1.3	-0.31	-2.72	-0.71	-0.91	-0.96	0.09	-0.47	-15.21	-1.25	-0.74	-1.08	-1.02	-0.95	1.36	1.11	0.74	-1.29	-1.09	0.13	0.6	6.21	0.81	-0.41	-0.75	0.19	0.61	0.81	0.9	0.95	12.77	0.98	0.99	1	1	1.02	-0.94	3.06	-2.3	0.09	-0.55	9.45
13	2.58	-3.18	-1.52	-1.2	-0.02	-0.92	0.32	-0.42	-0.73	-5.47	-1.12	-1.04	-1.02	-0.87	-1.01	-1	-0.99	1.3	1.09	0.77	1.04	1.01	1	1	-27.06	-1.9	4.11	-0.01	0.61	-0.28	0.39	-28.98	-1.65	3.78	0.1	-0.7	-1.67	-1.09	0.23	3.86	-1.57	0.2	-0.49	-0.77	24.79	1.79	0.15	1.27	1.07
14	22.62	0.68	-0.45	0.38	5.26	-0.63	2.85	1.35	1.13	1.06	-0.02	0.5	0.75	21.33	-0.87	-1.13	-1.03	0.22	-6.28	-1.45	0.13	3.96	0.62	0.88	1.3	-1.37	-0.72	-1.11	-1.03	5.29	-0.13	-2.2	-1.21	0.17	-5.74	1.74	0.39	-0.7	0.34	0.7	-18.07	-1.74	4	-0.04	2.69	0.6	0.89	0.95	1.27
15	0.52	-1.64	-1.17	-0.65	1.32	-0.32	-2.67	1.62	0.53	-1.62	-1.16	-0.66	-0.95	0.28	0.68	-15.36	0.18	1.91	-1.9	0.2	-0.51	-3.68	1.39	1.12	-0.1	8.09	0.49	-0.53	5.19	-1.95	-1.29	6.79	0.04	-0.69	0.3	5.22	0.68	0.9	-6.19	-1.61	4.42	0.05	-0.7	-1.68	1.48	-0.26	4.12	-0.36	-1.86
16	-0.18	-17.21	-1.38	0.19	-4.7	-1.4	0.14	4.07	1.3	0.62	0.93	1.11	-1.51	0.28	2.69	0.7	-2.26	-0.49	-1.28	-0.87	-0.97	-0.99	0.1	-13.17	-0.48	-1.48	0.49	1.87	0.8	0.94	-0.2	7.89	-1.71	-1.22	-1.1	14.51	0.03	-0.67	-0.86	0.14	13.09	1.39	-3.56	0.11	2.45	-1.81	0.19	0.67	2.91
17	-0.65	-0.84	-2.27	-0.93	0.38	-0.41	-4.86	-1.24	-1.08	7.84	-0.08	-2.17	1.9	0.43	1.25	1.06	0.87	-1.36	0.3	0.71	2.7	1.12	-3.45	-0.26	0.65	-4.71	-0.33	0.61	1.97	-1.5	-0.63	-0.92	-0.97	-0.99	0.05	-0.49	-0.75	-0.87	-0.94	-23.56	0.97	-2.97	-0.34	0.63	0.85	-11	0.13	0.7	2.02
18	-0.02	0.72	-4.82	0.22	2.07	-1.82	-0.46	-1.23	2.19	-2.54	-0.22	-0.8	4.59	0.28	0.79	-0.26	8.37	1.5	-0.13	-0.62	13.36	-0.21	0.58	-0.32	0.38	0.7	-57.08	1.87	-3.78	-0.05	-1.56	-0.74	-0.93	0.22	4.96	0.65	1.3	0.89	-0.5	-0.8	-0.91	0.09	23.1	0.55	-0.49	-0.78	-2.49	-0.9	2.67
19	0.96	1.01	0.99	-0.52	-0.81	0.18	0.61	0.81	-83.52	0.1	0.7	0.87	1.92	-0.83	3.07	1.39	0.37	-1.32	-0.78	0.59	1.76	0.84	0.95	1.11	0.98	0.99	1.01	1	1	1	-0.75	3.33	-2.18	-1.33	-1.14	-1.06	-0.24	1.05	-0.33	0.43	-10.61	-1.59	3.94	-0.06	-2.51	-0.64	-0.9	-0.96	12.19
20	1.55	0.59	1.16	0.91	0.98	0.99	1	1	-0.02	-0.52	0.25	-234.99	1.63	-0.13	4.37	1.37	-0.14	-4.06	-0.62	-1.3	-1.07	4.65	-0.14	-2.25	0.45	1.84	1.14	0.79	-0.7	0.36	-6.45	-0.39	2.14	-2.19	-0.32	1.62	1.16	-0.13	-5.39	-1.33	-1.12	-0.61	-1.05	-1.02	6.22	-0.12	0.59	-0.3	11.77
21	-17.12	2.02	0.08	0.81	-4.1	2.15	0.21	0.82	-4.35	-0.28	0.63	-4.9	-0.33	1.99	-0.33	0.48	-7.81	-1.56	-1.2	8.45	0.04	1.76	-2.07	0.19	-3.53	1.86	-3.07	2.66	-3.02	-1.49	-0.04	0.85	-0.32	-0.7	0.2	-0.42	54.18	0.3	-2.27	-1.26	4.79	0.13	-1.78	-1.18	5.01	0.14	0.75	0.9	0.95
22	-2.35	2.09	-2.87	2.75	-2.97	-1.49	-0.04	1.21	1.06	0.85	-0.76	-1.32	-0.91	-1.06	0.52	-0.4	-0.73	19.12	-0.16	-0.71	-0.88	14.81	0.12	-0.64	-2	-1.12	-1.04	0.1	0.58	0.79	8.37	1.1	1.03	1.01	1.01	1	1	1	0.9	1	1	1	-0.23	-4.34	-0.65	2.37	1.29	-5.02	0.07
23	2.43	0.7	1.21	-0.5	3.74	0.41	0.83	-5.39	-1.56	-1.21	0.03	-0.51	-9.62	0.72	-0.42	-0.75	13.62	0.18	0.74	-5.82	-0.26	-0.78	0.26	-0.42	19.63	-1.76	-1.25	-1.1	0.02	0.53	-0.25	-46.65	-1.37	0.21	-4.66	-0.48	-1.4	0.47	0.79	-0.19	0.43	0.72	-75.95	-1.83	0.05	3.9	-1.69	-1.21	0.08
24	1.2	-4.74	0.1	2.3	-1.85	-0.44	-0.87	-0.95	10.2	0.12	-1.94	-1.2	-0.65	0.75	-3.52	-0.35	-1.43	0.44	-0.43	0.35	-15.12	0.33	-2.45	0.34	2.08	-0.51	-1.72	-0.82	2.2	-0.26	3.34	1.35	-4.34	2.39	1.39	-6.55	-0.02	-0.71	0.29	-8.68	0.35	-0.53	-2.56	1.47	0.63	-1.63	0.3	2.48	-0.52
25	1.98	-2.48	-0.26	-1.37	0.41	0.76	-0.2	-0.62	38.19	0.21	1.76	-0.44	-1.95	1.67	-0.23	-2.83	-0.68	-0.9	0.21	-8.2	-1.48	-1.17	-0.44	-0.94	0.3	-0.43	-0.73	0.16	-41.8	-0.43	-1.56	0.48	-0.43	-3.49	1.46	-3.04	0.13	-2.98	-0.56	-0.87	-1.31	1.4	1.12	0.7	-1.29	-1.09	6.21	-2.2	3.4
26	0.46	-1.53	-1.14	5.63	1.63	1.23	0.13	-0.89	3.34	0.33	-0.63	4.7	-0.24	0.54	0.8	2.69	-0.81	3.02	0.37	-0.62	0.34	0.7	4.62	1.13	-0.27	0.45	0.74	0.88	-61.56	0.07	1.95	1.19	-0.16	6	1.43	0.48	0.9	1.15	-0.65	3.44	-2.12	-1.32	-0.25	-1.13	-1.04	-0.9	-1.02	-1	-0.99
27	-0.12	-0.75	-1.58	-0.9	-1.08	-0.97	-0.99	-1	-1.02	-1	-1	-1	-1	-1	-1	7.49	-0.11	-0.68	-0.86	16	-1.99	-0.11	0.77	-0.32	-0.69	0.19	-0.42	61.16	-0.29	-1.72	1.89	0.46	-1.66	2.4	-0.16	-0.67	0.24	9.25	-0.59	-0.86	-0.94	-1.45	1.16	1.05	-0.13	-6.69	0.52	-0.47	0.36
28	0.16	-6.34	-0.48	-1.44	-0.84	0.51	-0.39	8.34	-1.81	-0.31	-0.85	-1.25	-0.94	-1.04	-0.98	2.08	-2.47	-0.25	-1.37	2.19	-0.2	0.52	3.4	-1.4	-0.66	1.62	0.65	-0.6	0.36	-0.38	-0.7	39.27	1.8	-0.05	-0.59	0.26	0.64	-0.19	-52.97	0.59	0.86	0.94	0.97	-0.05	-30.83	-0.53	0.5	0.78	-13.27
29	1.06	-26.22	-0.01	-1.92	0.4	-0.46	-3.38	0.63	-0.42	5.85	-0.3	-1.88	-1.16	4.39	1.55	0.18	0.86	0.95	0.98	0.99	-0.03	-38.86	0.51	1.5	-1.82	0.23	0.69	-10.13	0.2	0.72	-6.74	-0.25	-0.77	-1.59	-1.07	0.25	3.74	1.27	-3.81	2.38	1.39	-6.42	-0.02	0.7	0.87	1.75	-0.82	3.1	-0.23
30	1.05	1.02	1.01	1	1	0.94	-0.97	3.03	-2.32	0.09	3.01	1.27	-4.11	-1.54	-1.2	0.02	-0.52	0.26	30.25	1.36	-3.42	-0.21	1.73	0.67	1.17	-0.46	3.89	1.42	0.42	1.15	-2.41	0.21	2.48	-1.73	-1.21	6.33	-2.26	0.02	-0.57	-0.8	-0.91	-0.95	-3.55	1.04	-0.32	-3	0.55	-3	-0.44
31	0.95	-205.88	0.03	1.98	1.2	1.08	0.68	-0.86	-1.17	0.6	-3.53	-1.41	-0.39	-0.9	3.86	0.29	0.8	-0.26	0.42	8.14	1.26	-3.43	0.14	-2.86	-0.56	2.06	-0.3	3.4	1.36	1.13	1.06	1.03	-0.01	0.5	0.75	0.88	-0.06	-581.78	1.47	-0.18	0.5	-11.46	0.27	-0.56	-0.81	-0.91	0.07	0.54	31.7
32	-0.63	0.32	-8.8	-0.39	2.2	0.56	-1.9	-1.22	-1.09	-1.04	-1.02	0.01	-0.5	-0.75	327.4	1.87	0.13	1.29	-2.38	-1.33	-1.13	-1.06	-1.03	46.16	-0.01	0.66	-6.12	-0.29	-0.78	0.25	-0.42	-8.69	-0.72	-0.91	0.19	-0.45	0.3	-39.91	-0.36	-0.79	0.24	6.25	-0.57	-1.49	-1.09	-1.04	9.6	0.09	1.75
33	-0.58	0.25	16.18	0.63	0.88	-6.47	-1.62	4.39	-2.5	-1.42	-1.17	13.1	0	0.65	2.17	1.12	0.85	0.97	-4.09	0.17	-0.56	-2.74	0.66	-0.41	-0.74	-3.03	1.24	-3	2.44	-3	-1.48	5.77	-2.4	-0.01	-0.78	0.3	-0.41	-7.07	1.37	-3.17	-0.23	0.67	0.86	-10.97	-1.73	0.04	4.19	-1.68	-1.21
34	5.58	1.54	1.2	-0.04	-8.95	-0.55	-1.41	-0.85	-1.09	-1.02	4.89	-0.14	2.61	-0.38	3.1	-2.01	-1.29	0.06	-7	-0.51	2.3	-2.21	0.14	2.85	1.25	-4.1	-1.54	-1.2	-1.09	20.09	0.01	1.9	1.19	-4.74	2.3	1.38	1.16	-0.01	-0.52	-13.4	-1.23	-0.77	-0.95	0.25	-6.38	-0.44	2.19	-0.31	-2.2
35	-3.03	-0.66	0.5	-0.37	9.26	0.37	-0.57	5.28	1.51	-4.28	2.46	1.41	0.06	-1.19	0.35	-4.33	-1.42	-0.44	-1.15	-1.04	-1.02	12.28	-2.09	-1.34	0.01	7.37	1.4	-3.75	2.44	-3.14	0.02	2.85	-0.43	0.47	0.77	-0.17	-16.31	1.46	-0.19	0.49	-11.13	-1.61	0.09	3.97	-1.66	0.19	3.1	1.26	-3.99
36	-2.85	-0.67	0.5	-4.72	1.96	-3.22	-1.49	-1.19	-1.09	-0.11	1.05	0.95	-1.69	-1.19	-1.08	12.09	1.81	-0.02	-4.29	-1.34	0.16	3.95	-1.62	3.09	-2.57	-1.42	-1.17	12.41	-0.01	-0.65	6.53	0.28	0.78	-5.6	-0.25	-1.56	-1.12	-0.78	1.39	1.11	0.73	0.97	-3.64	-1.46	0.07	-5.37	-0.52	2.25	0.53
37	0.69	-0.48	0.38	-9.66	1.79	1.25	-7.17	2.26	0.04	1.38	-0.37	-2.33	-0.75	-0.92	5.71	-0.15	-2.14	-0.69	0.52	2.1	-1.55	0.24	-0.48	0.32	-0.37	37.61	1.65	-3.74	-0.11	-1.54	-0.76	-0.94	4.97	-0.16	2.61	0.57	-2.03	-1.24	-0.55	-0.93	3.75	1.47	-4.76	-0.07	1.72	1.17	-0.15	6.4	0.48
38	-0.79	-0.92	-0.96	-1.37	0.9	-3.08	-0.35	-1.4	0.43	0.78	-0.2	-0.62	36.84	0.21	-0.6	-0.83	0.15	0.59	-49.14	-0.22	-1.76	0.44	-0.44	7.3	0.35	1.54	-1.95	-1.25	5.83	1.66	-4.67	0.01	-0.62	7.57	-0.23	0.56	-6.38	-0.32	0.6	2.05	-1.49	-1.15	6.4	-0.08	2.44	-1.94	0.17	2.9	0.66
39	0.94	-0.7	0.37	-6.34	1.83	-3.31	-1.5	5.4	0.03	1.67	1.15	0.72	1.06	-2.44	-1.33	-1.13	-0.4	0.89	0.96	-7.64	2.11	-3.47	2.73	1.46	1.19	0	-12.49	-1.44	0.16	3.64	-0.5	0.46	0.76	-0.17	-0.6	57.46	1.77	0.21	-1.4	-1.11	5.66	-0.1	-2.23	-0.67	2.09	-2.34	-1.35	0.05	-6.42
40	-8.79	2.02	-0.06	0.55	-0.28	18.44	1.58	0.38	-1.44	-1.12	5.71	1.63	-0.04	0.54	0.78	0.9	-0.07	80.62	0.47	-2.45	-1.29	4.83	1.6	1.23	1.1	-0.01	0.51	-58.93	-0.25	-0.75	-1.73	1.4	-2.86	-1.41	-0.27	0.81	1.28	-0.61	3.44	-2.1	-0.26	-0.83	-1.32	-0.93	-1.05	1.85	-0.26	-0.7	0.22
41	-3.22	2.17	-3.04	-1.48	-0.11	0.84	1.23	-1.58	-1.17	0.11	0.59	0.8	0.9	-100.08	1.96	0.06	-0.79	-0.92	0.14	-0.46	0.29	0.65	0.83	0.91	-0.04	0.48	715.56	0.74	0.91	0.96	1.26	-1.15	-1.05	6.66	1.66	-0.04	-0.58	-0.8	-4.48	-1.09	-1.03	-1.01	0.06	15.54	1.43	-0.17	4.67	0.49	-2.17
42	0.79	-2.16	0.26	-3.37	-0.5	0.56	-4.76	0.26	-0.54	-0.8	-0.9	-0.95	0.04	-77.71	-0.49	-0.83	0.22	-0.43	22.33	-0.29	0.56	-0.33	0.38	-0.33	0.34	-88.49	-0.33	-0.78	-1.66	0.7	-0.39	-3.19	0.59	-2.98	-0.43	0.6	0.84	0.92	0.96	0.98	1.91	0.99	1	1	1	1	-62.39	2.02	-3.92
43	-1.42	5.93	-2.36	-1.4	-0.02	-0.88	3.51	-0.21	0.54	0.8	-17.49	-1.77	-0.15	-1.27	0.37	2.4	0.74	0.92	0.97	-12.67	2.06	0.08	1.34	1.09	1.04	1.02	1.01	1	1	1	0	404.58	-0.5	2.5	-0.3	-0.73	8.5	0.22	-2.01	-1.22	4.89	1.6	-4.75	2.48	-0.01	3.34	-0.43	0.48	-6.48
44	-1.1	21.38	-2.1	0	-0.79	-1.35	-1.06	-1.02	0.1	0.58	-0.23	-0.62	126.62	0.19	1.8	1.16	-0.17	0.48	0.75	-0.15	-0.58	-0.79	0.11	0.55	0.78	0.89	0.94	-10640.5	-0.03	-0.68	6.03	0.28	0.78	0.91	0.96	-0.06	0.48	-83.77	1.75	0.26	-1.43	0.34	0.73	0.88	-23.11	0.09	-2.18	-1.23	-0.63
45	-1.01	-0.27	1.01	-0.33	-0.71	0.2	12.9	0.61	1.36	1.07	0.87	0.98	1.03	-1.52	-1.15	5.99	1.65	-4.59	2.51	0.02	1.43	-2.3	-0.37	0.65	0.86	-10.37	-1.72	0.05	4.21	1.33	-0.17	5.1	1.41	0.49	0.91	-4	-0.28	-1.49	0.43	-3.64	-0.44	-0.84	-0.93	-1.39	0.84	0.94	0.98	1.19	0.99
46	-1.41	-0.27	1.28	-0.34	4.2	0.45	-0.57	-2.08	-1.13	3.85	-0.14	0.57	-0.3	-7.41	-1.3	-1.1	0.09	-9.08	-1.45	-0.49	-1.16	0.4	-4.14	1.94	-0.13	-3.15	-0.64	-0.89	5.72	1.59	-4.46	-0.06	1.68	-0.37	-2.17	1.67	1.2	0.53	-1.26	0.32	2.68	1.21	0.72	-0.7	-0.89	-1.47	1.27	0.78	-0.62
47	-0.81	-0.91	0.05	-0.48	-180.11	1.26	-3.26	-1.45	-0.25	0.8	-0.33	6.21	0.41	-2.15	2.2	-0.15	0.53	3.46	1.18	-0.24	0.46	-0.31	-0.67	0.18	-0.41	-0.71	0.15	-0.43	1587.25	-0.29	0.57	0.82	-13.72	-0.15	0.63	0.84	-0.14	-13.04	1.48	0.55	0.91	-4.24	-0.26	1.87	-0.34	-2.21	-1.18	-0.74	-0.96
48	-3.54	-0.65	-0.89	5.87	1.6	-0.06	0.54	0.78	0.89	0.95	0.97	-0.02	-0.51	0.25	0.62	0.81	897.97	-0.91	0.36	-0.42	0.34	10.91	1.3	-3.45	-1.48	-0.22	1.28	0.81	1.08	1.02	-5.21	-1.59	-1.22	9.36	-0.02	0.64	2.26	1.13	-3.66	-1.48	0.06	4.9	-1.64	3.17	0.18	0.78	-0.28	-0.67	-0.84
49	-5.35	2.23	0.11	1.36	1.1	1.04	0.8	1.02	-0.36	-2.72	-0.73	-0.92	0.2	-0.45	0.3	-0.36	76.32	1.66	-0.11	4.36	-1.76	-1.23	0.07	-7.53	-1.43	-0.51	0.72	-3.75	0.23	-2.82	-0.54	0.56	-4.63	-1.47	0.1	0.6	-14.48	-1.68	3.98	-0.05	0.6	-7.79	-0.28	-1.59	-1.13	-0.78	-1.05	-1.01	5.81
50	-0.47	-0.76	-0.88	-0.94	-3.78	-0.97	-0.99	-1.03	0.77	-0.36	-3.28	1.53	-3.03	-1.44	-0.22	-0.88	-0.96	-1.17	1.25	-0.3	-0.71	11.68	0.21	-0.62	0.32	-0.39	-9.54	-1.28	0.22	-4.84	-0.47	0.55	2.15	1.14	-0.22	5.46	-0.37	-0.78	7.19	-2.03	-1.32	-1.13	-1.06	0.01	0.51	0.76	-201.7	0.12	-0.62
51	0.09	7.08	0.57	1.37	-0.5	-0.81	0.19	-0.43	-12.77	-1.26	-0.72	-0.95	-1.09	0.67	1.49	1.08	1.03	0.88	-0.83	3.24	0.35	-0.62	-1.85	1.52	-0.25	-2.85	1.65	-0.21	-2.98	0.5	-0.45	-0.76	15.67	-0.15	2.28	1.25	-4.64	0.1	2.33	-0.44	0.46	-6.86	1.87	-0.11	3.92	0.53	0.86	1.35	0.94
52	-12.01	-1.79	0.02	4.26	-1.69	-1.21	6.72	-0.06	2.4	-0.4	3.17	1.36	-4.5	-1.59	-1.22	9.89	1.81	1.29	1.13	1.06	0.01	1.03	-2.92	0.2	2.36	-1.77	-1.22	-1.09	0.04	13.02	0.54	-2.43	0.29	2.2	-0.5	-1.73	-1.12	-0.81	-0.97	-0.99	-0.99	-1	-1.05	0.95	1.05	-0.6	0.39	0.73	3.63
53	0.7	-2.61	-1.33	0.1	4.94	-1.61	-1.19	-0.5	0.82	1.24	1.04	-4.17	-1.52	0.06	-5.2	-0.53	2.25	1.27	-4.99	0.08	0.66	0.85	-0.13	0.45	-56.3	-1.7	0.09	0.61	-12.44	-0.25	-1.66	-1.14	0.17	0.63	0.82	0.91	0.96	-0.03	0.49	-518.07	1.75	-3.74	0.05	2.58	-1.83	-1.24	6.3	1.69	1.25
54	-1.32	6.54	-0.03	0.62	-7	1.95	0.23	1.29	-2.3	-1.31	-0.39	-0.91	0.29	3.7	0.69	0.9	1.25	0.96	-2.48	2.39	0.23	-0.7	-1.58	1.53	-0.26	-2.79	0.52	-3.04	0.29	-0.51	-2.99	1.44	-0.24	-3	0.52	0.82	1.64	-1.32	2.87	-0.16	-2.48	0.47	-3.11	2.06	-3.02	-1.47	0.03	5.59	-0.47
55	2.07	0.51	-0.62	4.3	-0.25	2.74	1.3	-4.52	0.09	0.66	-0.26	12.33	0.4	-2.27	2.16	-2.85	-0.15	1.6	1.15	-5.25	-0.14	-0.75	0.28	-0.41	18.94	1.63	1.22	1.09	0.32	0.96	1.04	-0.61	0.38	3.6	0.72	0.91	-6.07	0.15	0.69	-0.26	11.39	0.41	1.53	1.11	-4.62	2.27	-0.05	-0.61	0.26
56	-3.49	-0.26	-0.79	-1.46	-0.92	-1.06	1.84	-0.26	-0.7	9.85	0.22	-2.04	2.13	1.3	-5.95	-0.07	1.77	0.68	-0.56	4.28	-2.01	-1.3	0.05	-7.16	-1.42	-0.52	1.46	-0.32	0.46	-9.03	-0.33	-1.57	0.45	-3.53	-0.44	-1.39	-1.09	-1.03	-1.02	21.88	0.04	0.69	-0.28	9.54	1.52	-3.88	-0.12	-0.76	-1.54
57	-0.82	3.78	1.46	0.32	0.89	1.17	1.03	-0.24	0.45	0.74	-34.04	1.9	-3.76	-0.05	1.62	0.72	-0.56	0.37	0.71	-0.18	28.54	1.55	0.42	-1.46	-0.72	0.59	0.84	-9.84	2.02	-3.54	2.69	0.03	-0.75	-1.48	1.51	-0.26	-2.78	1.65	0.52	-0.66	4	0.35	0.81	1.45	0.92	0.98	1.06	0.99	1
58	-0.35	91.54	1.66	0.33	-0.74	3.88	-2.13	-1.33	6.51	0.04	-0.69	0.3	0.68	-0.19	0.41	0.71	-0.15	255.96	-1.58	-1.19	7.56	0.06	-0.68	-1.82	-1.1	0.24	3.79	1.27	-0.19	0.48	-0.3	23.07	0.37	0.79	1.6	0.91	0.97	-6.02	2.15	1.35	-6.88	-1.73	-0.02	-1.27	-0.83	-0.96	0.23	0.65	4.67
59	-1.45	-1.13	6.34	1.67	-0.03	-0.57	0.26	-0.39	51.44	-1.71	0.1	0.62	0.82	0.91	-59.51	-0.06	0.65	2.03	-0.66	3.14	1.38	-4.71	0.07	-0.6	7.36	1.58	-4.16	2.5	-3.21	-1.52	5.74	0	0.71	1.7	1.09	0.88	-0.67	-1.51	0.59	-3.36	-1.4	-1.15	-1.07	19.62	-2.08	-1.35	-0.02	0.88	0.96
60	1.25	-0.55	3.59	0.4	-0.59	0.34	0.7	-0.18	0.42	-76.08	-1.69	-0.3	-1.23	0.39	-4.07	0.32	0.75	0.89	0.95	0.97	0.99	0.99	-0.01	305.24	-0.5	2.5	-0.3	3.17	0.5	-0.57	-2.03	0.61	0.86	1.53	-0.76	0.37	0.73	-0.19	0.42	-50.54	1.73	-3.65	-1.54	-1.21	-1.09	-1.04	-1.02	85.63	-2.02
61	-1.08	-1.04	-1.02	-0.43	-0.99	3.05	1.41	0.33	-1.31	-0.79	0.59	-0.37	0.38	-0.34	30.21	-0.33	2.39	-0.33	-2.1	-0.74	-1.17	-1.04	4.77	1.56	1.21	1.09	1.04	0.2	-1.03	0.33	-4.87	-1.44	-1.16	-1.07	0.02	17.92	-1.53	-0.5	0.69	0.88	0.95	-20.01	0.07	-0.63	-0.84	14.61	0.14	0.72	-0.27
62	0.89	-2.38	-1.31	5.18	1.63	0.1	-1.28	2.5	1.35	-0.07	6.08	-0.43	0.5	-0.35	0.37	0.69	-0.17	0.42	-198.9	-1.7	-1.23	-1.1	15.77	-2.11	-1.36	-1.15	-1.07	-1.03	-1.02	-1.01	-0.02	1	1	1	1	1	-1.06	2.94	0.33	-0.64	-1.78	-1.11	0.23	-5.6	1.78	0.37	-0.7	-1.52	-0.88
63	0.76	3.54	0.89	-2.73	2.32	-2.94	-0.11	0.72	0.89	-0.14	13.74	1.5	-0.14	4.63	1.39	1.14	1.06	1.03	1.01	0.51	-0.98	-1.02	-1	0.23	0.66	0.84	0.92	0.96	0.98	0.99	1	0	-1354.79	-0.5	0.5	2.5	-0.61	-0.86	7.64	0.18	-0.64	-0.85	0.15	12.47	-0.55	-1.48	1.79	1.22	1.09
64	-2.13	-0.88	2.56	0.41	-1.81	-1.19	-0.62	-1.08	-1.02	-1.01	-1	-0.95	-1	-1	0.14	-0.47	-9.31	-0.74	-0.92	-1.24	-1.03	0.27	3.63	-0.55	2.92	1.35	0.45	-0.76	0.34	0.71	0.86	0.93	-75.82	-1.93	4	-0.01	-0.62	-2.64	-1.14	3.59	1.48	-4.93	2.42	0.04	-0.76	4.26	1.49	-4.54	2.44
65	0.86	0.98	0.99	1.03	1	1	-6.25	-0.16	0.65	1.88	1.11	1.04	0.85	0.99	-0.29	0.43	-12.42	-1.6	-1.21	8.15	1.75	0.04	0.83	0.93	-0.14	-8.99	-0.59	-1.37	0.51	1.84	0.81	0.94	-5.62	2.15	-3.34	2.75	0.03	1.46	1.12	1.05	-11.34	0.06	2.11	-1.93	-1.26	6.09	-2.29	-1.38	-0.06
66	-15.23	0.28	-0.56	0.33	0.68	-0.18	-0.6	-27.57	0.79	1.21	-1.73	0.25	2.65	-1.67	0.21	-3.97	1.84	0.37	1.25	0.86	0.97	1.07	0.99	-2.41	-0.42	-1.32	-0.85	-1.08	-1.02	-0.96	-0.99	-1.01	-1	-1	-1	2.07	1.26	-5.45	-0.1	-1.64	0.4	0.77	-9.21	-0.2	0.62	-0.32	-0.68	24.06	1.76
67	2.91	-0.31	0.5	0.78	-17.29	-0.16	0.63	-5.58	-1.53	4.29	-0.06	0.6	2.64	1.15	0.82	0.97	0.99	-9.28	-0.11	1.92	-0.37	0.47	3.41	-0.63	2.96	-2.16	0.12	-0.54	9.51	1.61	-0.09	0.53	-0.28	-0.65	56.61	0.19	-0.61	5.73	0.31	0.79	1.53	1.07	1.02	0.91	-0.81	-1.23	-1.04	4.22	0.23
68	-0.89	2.84	-0.22	0.53	3.05	-1.42	-0.65	1.62	-0.3	-0.72	-0.87	22.63	0.1	-0.64	-0.85	-2.02	1.21	1.07	1.03	-0.06	0.49	15.84	1.24	1.08	1.04	1.02	-31.79	2.04	-0.01	3.9	-0.44	-0.8	-0.91	0.1	-0.47	53.37	1.7	-3.78	-1.55	5.22	1.67	-4.91	2.5	0	3.33	-0.43	0.48	2.94	-1.47
69	3.82	-2.62	-0.03	0.75	0.9	0.96	-21.81	0.06	2.02	-1.95	-1.26	6.04	1.68	1.25	1.11	1.05	1.03	1.01	-151.39	0	-1.99	-0.67	0.55	2	0.81	0.95	-0.19	0.45	0.74	-0.15	0.43	-157.97	-1.71	-0.29	1.43	0.74	-1.79	-1.2	-0.59	-1.08	-1.02	5.93	1.63	-4.52	-1.62	5.04	-0.01	2.5	0.62
70	-0.71	-2.63	-0.87	-0.96	0.17	6.33	-1.53	-1.17	-1.07	-1.03	-1.02	59.43	1.96	1.32	1.14	0.01	-0.94	3.2	-0.2	0.54	-0.31	13.39	0.38	-0.56	-0.81	0.16	0.59	0.8	13.02	0.9	0.97	-0.16	-6.84	-0.61	-0.87	-0.95	13.71	-0.08	-2.05	-0.68	-1.2	1.98	0.48	-1.72	-1.18	5.39	1.63	-4.67	0.02
71	-0.28	0.4	0.71	9.24	0.86	1.14	0.95	-2.16	-1.28	5.36	1.64	1.24	-9.56	-0.01	-1.8	-1.17	0.15	4.83	1.32	-3.78	2.41	1.39	-6.4	-1.72	-1.26	9.43	-2.23	-1.38	-1.16	0	1.07	1.02	0.94	-0.77	-1.3	1.64	1.18	1.07	-12.56	2.12	-0.02	3.76	0.57	-2.2	-0.53	0.6	0.84	-10.61	2.01
72	-1.1	-1.02	-0.96	-1.01	0.42	-0.41	-0.73	-4.38	-1.12	-1.04	-1.02	-0.87	0.89	0.96	0.98	-0.07	0.48	-0.27	-0.64	-49.95	-0.82	-0.94	-1.18	-1.02	3.6	-0.17	0.56	0.8	-17.64	1.96	-3.68	-1.56	-1.22	0	0.53	10.8	-0.73	0.41	2.82	-0.58	-1.53	-0.85	-1.1	0.51	0.81	0.91	-21.1	-1.84	4.09
73	0.98	0.99	-12.85	2.07	-3.66	-1.56	5.44	0.01	1.69	1.16	0.71	0.96	-3.79	0.18	-2.79	1.94	0.37	1.27	1.07	1.03	0.86	1.01	-2.71	0.21	-0.53	-0.79	-3.11	-0.9	-0.97	6.56	1.64	-0.05	-4.44	-1.34	-1.12	-1.05	-0.58	0.92	0.97	0.99	0.99	-32.79	0.03	-0.65	-2.09	0.67	0.88	0.95	0.98
74	1.06	0.04	1.03	-2.92	-1.39	-1.15	10.43	1.8	-4.38	2.58	-3.25	2.88	0	0.75	1.48	-1.5	0.26	2.78	1.23	1.08	-8.67	-0.08	0.67	-5.35	2.02	1.31	1.13	-0.02	0.51	-0.26	0.38	-154.38	-1.68	-1.23	-1.1	-1.05	-1.02	-1.01	128.26	0	-0.67	0.29	-10.08	-1.53	-0.4	-0.89	-1.18	-1.03	-0.96
75	0.91	2.57	1.04	0.95	-0.62	3.66	-0.26	0.53	-7.02	-1.55	-1.2	8.58	-0.03	-0.65	-0.85	15.81	-0.12	0.61	-0.3	0.39	-0.33	44.6	-0.34	-0.78	-1.68	1.38	1.11	0.71	0.96	-3.61	-1.46	4.81	-2.42	-0.05	-1.41	0.38	0.75	-0.2	-0.62	-10.02	0.78	1.23	0.93	0.98	-5.38	2.18	-3.32	2.76	0.03
76	0.75	0.87	0.94	0.97	-0.02	-48786.7	1.49	-0.17	4.51	-0.39	-0.78	-0.9	-1.79	-1.04	3.28	-0.18	2.91	-0.37	-1.92	-0.77	2.17	-2.36	0.13	0.65	0.84	0.92	0.96	0.98	2.81	-1.02	-0.98	1.66	1.18	-5.79	-1.65	4.63	-2.5	3.28	1.53	-5.73	2.42	0	3.41	0.59	1.31	0.88	0.97	0.99	-11.37
77	-1.02	-0.94	0.75	-0.36	0.4	-12.74	-0.34	-1.59	-1.12	-1.05	10.07	1.76	-0.02	0.55	4.49	0.79	-0.43	0.4	-10.17	-1.57	3.93	0.11	0.75	-0.28	-4.93	-0.67	-1.28	0.52	0.81	-9.11	2.02	0.15	-0.75	0.32	0.69	-0.19	0.42	26.07	1.28	-3.33	-0.23	-1.46	-1.11	0.16	0.62	5.02	0.82	-2.67	-0.41
78	-4.81	-1.35	3.89	-0.1	0.58	0.81	-17.89	1.96	-3.69	-0.05	-0.74	-1.56	1.48	-2.8	-0.27	0.67	-4.51	0.24	2.06	-1.81	2.84	-2.66	0.05	0.62	-0.26	-9.32	1.44	1.14	0.6	-0.82	0.34	-5.84	0.33	1.83	-0.48	-1.81	1.68	1.19	1.08	1.04	-26.25	0.02	2.06	-0.41	-1.97	-1.15	-0.77	-1.06	-1.02
79	1.08	1.04	1.02	0.27	1.01	-0.34	0.43	-10.86	-1.59	3.94	1.56	0.1	0.86	-0.31	0.42	-0.33	0.35	0.68	25.95	0.84	1.16	1.03	-0.22	0.45	6.29	1.24	1.08	0.74	-1.24	-1.07	-1.03	0.06	-0.49	-15.11	-0.75	-0.92	-0.96	-0.98	-0.99	-1	-1	0	0.5	250.36	0.75	1.25	-1.75	2.65	0.25
80	-5.27	0.55	0.84	1.52	0.93	-2.53	-1.33	5.14	-0.06	-0.65	0.27	-0.4	-12.11	1.34	-0.23	-3.23	-0.67	2.29	-2.29	-1.34	0.05	-0.52	-0.77	0.13	-0.44	-0.72	-56.44	1.14	1.05	0.86	1.02	-0.39	-0.74	-0.88	-2.57	0.88	-0.36	0.41	0.73	0.87	-0.08	0.46	-193.72	-0.27	0.58	0.82	2.26	-0.81	3.05
81	6.21	1.58	-0.07	-0.59	0.25	-0.39	-0.7	-0.85	-0.93	-0.96	1147.29	1.98	1.33	1.14	-15.99	0	0.68	0.86	-13.18	0.12	-0.61	-0.83	-0.92	0.07	-0.47	-36.55	-1.26	-0.74	0.65	-0.36	-3.75	-0.72	-1.24	-1.05	0.2	-0.46	15.61	0.31	-2.19	-1.25	4.84	1.6	1.22	1.1	0.13	1.05	1.02	-6.65	2.16
82	1.47	-0.21	0.49	4.37	1.21	-3.52	-0.23	-0.79	0.27	0.67	5.01	1.15	0.84	-0.64	0.37	0.72	-17.38	0.17	-2.28	2.03	-2.86	-1.44	0.03	-5.96	1.66	-3.24	0.1	2.58	-1.8	-1.23	0.08	6.32	-1.58	-1.18	-0.5	0.82	-3.39	-0.34	-0.81	0.26	5.15	1.29	0.66	1.1	-2.31	2.47	0.22	-0.7	-1.59
83	0.71	0.94	0.98	-0.11	11.77	-0.43	-1.63	-1.12	4.45	-0.13	-2.28	-0.67	2.11	-2.34	-1.35	5.87	-0.04	0.62	2.44	-0.67	-0.88	-0.95	-1.4	1.14	-0.31	-2.92	-1.22	3.9	1.52	-0.05	-0.58	-4.91	0.72	1.3	0.91	0.97	-5.4	-1.59	-0.19	-1.22	-0.86	1.81	-0.27	3.64	1.37	-0.13	5.26	0.5	0.85
84	2.34	-3.35	-1.53	5.64	-2.42	-1.42	-1.17	-1.08	-1.04	-1.02	108.78	1.98	-4.04	0	-1.6	0.38	2.18	-0.53	-1.66	-0.83	-1.11	-1.03	-1.01	-1	-1	44.88	-0.02	2.07	1.21	-0.15	5.95	0.48	0.84	-5.88	2.09	-0.07	3.69	1.33	-4.11	2.39	1.39	0.1	1.16	-0.36	0.44	4.35	0.74	-2.51	0.26
85	13.04	-1.6	3.4	-0.09	-2.55	-1.24	4.26	-0.11	0.58	-7.37	1.93	-3.4	2.67	-3.09	0.01	-2.96	1.81	1.24	-0.07	-6.41	-0.57	2.36	1.29	-0.11	0.5	-0.29	0.37	-59.63	1.7	-0.11	-3.64	1.67	-0.19	0.5	-10.17	-0.31	-0.78	0.25	-9.08	1.72	-3.38	-0.13	0.7	-4.66	0.23	2.06	1.19	0.72	1.07
86	-1.34	1.24	0.8	0.96	-4.43	-1.53	4.65	-2.45	-0.04	-1.41	-1.11	-1.04	-1.02	-1.01	0.02	-0.5	-0.75	-49.97	-0.88	2.87	-0.23	-0.7	-2.29	0.72	-0.39	-0.74	0.18	14.58	1.37	-3.51	-1.49	-1.19	0.02	-10.76	-1.44	3.68	-0.1	2.79	0.58	-0.54	4.65	-0.27	-0.73	-1.99	-0.88	-0.96	-1.09	0.75	1.34
87	0.78	-0.17	0.43	-0.3	77.84	1.63	-0.12	0.52	0.78	-27.88	-1.81	-1.27	8.12	1.77	-4.53	2.56	-3.28	0	1.53	-0.38	-2.23	1.65	-2.89	-1.43	-0.22	1.26	1.08	0.82	-0.77	0.36	3.38	0.72	1.23	0.91	1.05	1.01	1	1	0.98	1	-0.32	-0.7	-0.86	-0.93	-3.18	-1.03	-1.01	7.15	0.14
88	15.57	1.45	-3.61	0.1	2.47	-1.81	2.92	-2.66	0.05	2.98	0.62	1.28	1.06	-0.19	-4.75	1.56	-0.2	-3.14	-0.66	2.26	0.5	0.87	-4.95	0.18	-0.57	-2.63	-1.15	-1.05	-1.02	0.05	0.54	0.77	0.89	0.94	0.97	-1126.99	0.01	0.67	-0.28	9.99	-1.73	-0.35	-1.23	2.3	0.4	1.31	-0.43	-0.77	9.79
89	28.49	1.44	1.15	1.06	-0.04	0.5	16.81	0.75	-0.42	-2.7	1.54	0.58	-0.65	0.35	-0.39	0.34	0.68	0.84	-0.09	-0.54	-163.12	1.23	0.77	-0.65	3.74	-0.25	0.53	0.79	-0.15	0.44	22.52	-0.71	0.43	-0.39	-5.35	-0.71	2.51	0.45	-1.84	0.32	-0.48	0.33	8.17	-1.41	3.21	1.46	-0.05	0.53	-0.27
90	-0.39	-2.46	0.56	-3.09	-0.43	-1.37	2.03	-0.22	-2.62	-0.68	-0.91	0.21	0.64	-21.86	-1.73	0.07	-0.54	-0.78	-0.9	-0.95	-0.97	261.29	0.02	1.98	1.2	-4.67	-1.58	-1.22	-1.1	-1.05	39.22	1.95	-4.1	2.64	-3.22	0	1.53	0.74	0.94	1.13	-0.7	0.38	-0.39	-0.71	-0.86	70.52	-0.08	0.64	-6
91	-1.2	6.96	-2.24	-1.37	-1.16	-1.07	-1.03	56.35	0	0.66	-0.29	10.18	1.53	0.4	-0.73	0.34	3.8	-0.58	2.92	-0.28	-2.14	-1.19	-1.07	-1.03	-1.01	0.02	0.52	0.76	38.95	-1.13	-1.04	-0.87	0.79	0.92	-0.16	-7.88	-0.6	2.44	-2.23	-0.28	-1.33	2.21	-0.2	0.52	0.78	-0.15	27.23	-0.42	-0.8
92	-1.03	0.04	0.53	-0.24	98.75	-0.38	-1.63	0.48	-0.43	0.36	7.19	1.28	0.69	0.94	0.98	1.1	-1.22	-1.07	6.49	1.66	-4.5	-1.62	-0.04	-1.24	0.36	0.74	-10.87	0.17	-2.36	0.37	0.76	2.01	1.09	1.03	-7.96	-1.71	4.4	-2.54	-0.02	-1.43	2.29	-0.19	-2.6	-1.23	-1.08	-0.68	-0.97	-1.04	-1.01
93	0.66	-5.07	-1.51	-1.19	-1.08	0.02	18.4	-1.53	-1.17	-1.07	15.09	-0.03	0.64	-0.29	10.72	1.54	-0.12	0.51	0.77	0.89	-0.07	-0.54	208.57	-1.77	-1.26	-1.11	0.02	-16.17	-0.51	0.51	-5.34	0.28	-0.54	6.53	1.54	1.19	1.08	-0.02	0.51	0.76	-125.36	0.13	0.71	-0.27	-6.17	1.47	-3.19	2.51	0.12
94	-0.86	-0.94	-0.97	68.74	0.03	-0.66	-2	0.66	0.88	-0.18	0.45	-26.05	-0.3	0.58	0.82	-0.15	17.8	-0.42	-1.62	-1.12	0.19	0.64	0.83	0.92	0.96	-164.38	1.99	1.33	-7.93	0	0.64	2.28	1.13	-3.65	-1.48	-0.24	-1.18	-1.05	-1.02	-1.01	25.92	0.03	-1.96	-1.2	-0.66	-1.08	-1.02	5.8	0.16
95	-2.39	0.71	-0.39	-0.74	14.57	-0.16	-0.71	-0.87	-0.94	-0.97	0.03	-0.49	201.61	-0.26	2.27	-2.08	-1.3	6.06	0.06	-1.78	0.38	2.13	-1.68	0.22	2.87	1.24	-4.01	-1.53	-0.18	0.81	-3.69	2.18	1.34	-6.45	-0.04	-0.71	-1.71	-0.88	-1.09	-1.02	-0.96	-0.99	-1.01	-1	-1	0.67	-3.5	-0.37	-0.82
96	-0.07	-8.56	-1.39	3.67	1.51	1.19	0.17	-0.9	-0.96	-1.12	-0.98	0.39	-4.61	1.91	-3.2	0.07	0.64	-8.51	1.93	-3.45	0.05	0.63	-0.27	0.4	13.66	0.71	-0.44	5.19	-1.91	3.25	-0.07	-2.67	-1.25	-1.09	-1.04	-1.02	0.02	38.37	-1.51	3.45	-2.51	-0.1	-1.41	2.26	0.38	0.85	-0.26	0.43	-0.32
97	-4.46	2.14	0.19	1.33	1.09	-5.37	2.23	-0.05	-3.33	1.74	-3.04	-0.18	0.69	1.66	0.87	-2.36	2.37	1.36	-5.96	-1.69	0.01	-0.55	-0.79	0.13	33.34	1.42	1.14	1.06	-0.04	-15.64	-1.44	3.59	0.17	1.51	1.12	-0.16	0.47	-16.63	0.27	1.79	1.15	1.06	1.03	0.75	-0.92	3.11	-2.29	-1.35	-1.14
98	1.24	1.11	1.05	0.14	0.98	-0.33	-3.09	1.57	0.56	-1.61	-1.16	-1.06	-1.03	-1.01	0.01	-0.5	149.29	-1.76	-1.25	7.71	1.75	-0.01	0.56	0.79	-31.99	-1.82	0.04	0.59	0.81	-0.12	0.45	-0.28	-0.64	0.18	-0.41	0.3	-0.35	-2726.63	0.68	-2.68	-1.34	-0.44	0.77	0.92	0.96	-0.07	-18.36	0.52	-2.6
99	-0.4	-4.67	1.43	0.63	-0.66	0.36	3.87	1.24	-0.21	0.47	-12.5	0.27	1.81	-0.46	-1.87	-1.14	4.15	1.53	-4.81	-1.63	-1.24	9.94	1.81	0.01	-0.82	-0.93	-1.29	-0.97	-0.99	-1	-1	-1	-1	-1.03	-1	-1	-1	0.07	-0.48	46.59	-0.26	2.3	1.26	-0.13	0.49	-15.34	-0.29	0.58	2.17
100	-0.99	-1.01	1.88	-0.26	0.49	-8.66	-0.32	-1.58	-0.79	2.03	-0.27	-2.41	-1.21	4.11	0.19	1.53	0.77	-0.54	0.38	-0.37	-0.7	-0.85	-8.09	0.91	1.09	-0.58	-1.69	-0.84	0.47	0.78	-0.18	0.43	15.72	0.72	-2.66	2.25	-2.93	-1.46	0.02	-5.95	-1.39	-1.14	0.07	0.56	0.79	-0.12	78.22	-0.44	-1.57
101	1.01	1.01	0.21	1	1	1	1	-0.28	-0.68	-0.85	-3.57	1.13	-0.3	-0.7	-3.02	-1.12	-0.86	0.65	-3.65	-0.37	-0.82	-1.43	0.69	0.89	-7.98	2.07	-0.05	-3.48	-0.6	2.21	-0.29	0.5	-0.33	14.5	1.58	-3.82	-1.54	5.14	1.66	-0.01	-0.56	14.85	-0.24	-0.74	0.25	-0.42	-0.72	0.15	-0.43
102	0.4	1.34	-2.1	-1.28	-1.11	-1.05	-1.02	0.01	0.51	0.76	-0.12	-339.81	-0.56	-0.85	-0.94	-0.97	-0.99	-0.99	126.4	1.97	-4.02	2.66	1.45	1.18	-12.82	2.17	0	-0.79	0.31	4.11	-1.51	0.21	0.67	-0.23	17.75	1.55	0.41	1.19	1.05	1.02	1.01	1	1	-102.22	-0.01	0.67	0.86	0.93	0.97
103	-0.86	-0.93	-0.97	-0.98	-0.99	0	-0.5	8184.71	-1.75	-1.25	-1.11	-1.05	0.01	-0.5	95.74	-1.76	0.08	-0.54	11.66	1.63	-3.99	-1.57	-1.22	0.01	-10.53	-0.52	2.38	1.29	1.11	1.05	1.02	-42.85	-1.94	4.08	1.61	-5.29	-1.68	4.93	0	1.66	1.15	-5	2.27	1.37	1.15	-13.51	-1.86	4.31	-2.6
104	-1.03	-1.01	-1.01	-1	-1	-1	-0.77	1	-0.33	-0.71	0.2	-19.03	-1.55	3.71	-2.51	0.04	-3.3	-0.58	-1.31	-1.07	-0.87	0.72	-3.46	2.15	1.33	0.24	0.9	-3.57	0.2	2.23	1.2	-0.18	-4.28	1.59	1.18	1.08	1.04	0.52	-0.95	-0.98	-0.99	-1	0.03	0.52	32.09	-0.75	0.41	0.75	0.88
105	0.78	0.89	0.95	0.97	-209.02	1.99	-3.96	2.67	0	-3.19	-1.3	4.15	-2.38	3.2	-2.82	3.05	-0.01	2.98	-0.43	0.47	0.77	0.89	-35.48	-0.08	-0.7	0.28	-9.67	-1.52	0.12	-4.68	-1.39	0.15	-0.5	-0.76	31.2	-0.14	-1.91	-0.71	-1.18	-0.92	0.51	-4.09	-0.39	-0.82	-1.44	-1.06	0.25	3.76	-1.57
106	3.57	-0.18	-2.28	-0.69	0.52	-4.55	-0.38	0.59	2.02	0.83	1.13	-0.53	-0.81	-1.85	-0.92	0.4	-4.74	0.31	-2.73	-0.52	1.98	1.23	-5.18	2.3	-0.04	-3.32	-1.3	-0.6	-1.11	-0.93	-0.98	4.71	-0.15	-0.69	7.48	-0.21	-0.72	0.25	6.94	0.65	0.89	-6.26	-1.61	-0.2	0.79	-3.78	-1.45	-0.32	-0.89
107	-0.18	-233.24	0.59	0.86	-0.2	-6.6	-0.63	-0.88	0.2	-8.86	-0.44	0.54	-5.24	-1.5	-1.18	-1.08	-0.35	-1.04	-1.01	0.15	-8.56	-0.47	-1.47	-1.1	4.62	-0.13	-2.26	-1.21	0.17	4.35	0.63	-0.49	0.37	-0.36	0.34	0.68	-0.17	0.42	-329.76	1.71	-3.7	-1.54	-0.1	-0.86	-1.21	-1.04	-1.01	0.1	-0.48
108	0.55	-10.5	1.87	-0.09	0.54	-0.29	18.93	0.38	0.8	-0.23	9.32	0.43	1.5	-0.47	-1.91	-0.8	-1.14	-1.03	-1.01	-0.94	-1.01	-1	-1	-1	-1	0.02	57.83	0.51	1.48	1.1	0.84	-1.42	-1.12	6.03	-0.09	-0.67	0.27	-0.4	25.96	-1.74	0.1	-0.53	11.39	-0.25	-1.85	-0.74	-0.93	-0.97	-0.99
109	0.34	0.72	0.87	0.94	-60.56	1.98	0.05	0.81	1.32	0.93	-0.44	0.4	4.42	-1.43	0.23	3.1	1.25	0.67	0.94	1.09	1.01	-0.25	5.95	1.45	0.45	0.9	0.96	-9.16	-1.72	-1.26	-0.12	-0.91	-1.11	1.6	1.17	1.07	1.03	-25.57	0.02	-0.65	-0.85	-0.93	-0.97	0.03	0.52	64.44	1.24	1.08	-7.27
110	1.02	1.01	1.01	1	0	374.71	-1.5	0.17	-4.49	0.39	-2.79	-0.5	-0.86	-0.94	-0.97	-0.99	-0.99	-1	-1.32	0.99	1.01	-1.67	-1.18	0.11	-0.49	-0.76	-0.88	0.07	95.49	0.54	-0.49	5.44	1.5	-4.21	-0.1	-1.58	-0.75	0.55	1.93	1.13	1.05	-8.74	2.14	1.35	-0.01	-0.54	21.8	0.26	0.76
111	-1.05	-1.02	-1.01	-1	-1	-0.93	0.98	-3.03	-1.4	-1.15	-1.07	-1.03	-1.02	-1.01	-1	339.52	0	1.99	-2	-1.27	-0.4	0.81	-3.48	2.2	-3.08	-1.48	5.64	-0.01	0.62	-0.28	0.39	0.71	0.85	0.93	0.96	0.98	12.13	0.99	-2.99	-1.4	0.08	-0.52	-0.77	-0.89	-5.67	0.92	1.08	0.97	-2.19
112	-1.17	-1.07	-1.03	0.01	37.7	-1.52	-0.5	0.7	0.88	0.95	0.98	0.99	0.99	1	1	-684.16	2	0	-0.57	-3.99	0.71	1.33	1.06	1.02	1.01	-20	0.04	0.67	0.86	-0.13	18.86	1.52	1.18	1.08	1.04	1.02	1.01	0.45	1	1	1	1	-2.55	2.39	-0.1	-2.9	-1.26	-1.1	-1.04
113	1.5	0.53	-0.69	-1.53	0.6	0.85	0.93	0.97	-37.72	-0.04	-1.91	-1.19	4.69	-2.3	3.27	0.05	-0.73	4.6	-2.08	0.09	3.22	-0.46	2.96	0.47	-1.95	-0.59	-1.22	-1.05	-1.02	10.97	1.78	-4.29	-1.61	5.16	1.67	1.25	1.11	1.05	1.03	1.01	0	0.5	-475.69	-1.75	-1.25	7.76	-0.03	-2.25	-1.22
114	-0.99	-0.99	26.02	1.89	-0.01	4.19	0.56	1.34	-1.91	0.23	-3.61	1.88	1.26	-6.53	-0.06	1.79	1.18	-0.15	6.29	1.43	1.15	0.48	-0.85	3.32	-0.22	-2.23	1.78	-2.87	2.65	1.43	1.17	1.08	0.11	-0.96	3.12	0.33	0.82	-0.26	7.86	-0.36	0.52	-6.08	1.92	-3.32	-1.51	-1.2	10.99	-0.01	-2.19
115	1.09	1.04	0.33	1.02	-2.9	-1.39	0.08	-0.52	15.82	1.66	1.23	1.1	1.05	0.28	1.02	-2.91	-0.34	1.79	-0.33	-0.74	9.39	1.66	1.23	1.1	-0.01	-0.52	0.25	0.63	-227.28	1.82	-3.8	2.61	-3.16	-0.02	-1.51	0.38	2.23	0.75	1.18	-0.51	3.75	-0.29	-0.74	-2.02	0.72	1.35	0.9	1.06	0.97
116	2.65	1.4	0.22	0.89	1.16	1.03	0.96	-0.68	-1.48	-1.08	0.22	-0.46	14.13	-1.8	3.53	-2.61	-0.06	-0.77	4.41	-0.21	2.71	-1.97	-0.36	1.59	-0.33	0.46	-8.53	0.28	-0.55	-2.51	-1.16	-1.06	0.1	8.23	1.38	1.13	1.06	0.58	1.03	1.01	1	1	1	0.98	1	1	1	1	1
117	1	1	-7.95	0.1	0.68	-6.88	-0.27	-0.77	-0.91	12.81	0.12	-0.64	5.51	1.53	1.19	0.3	1.08	1.03	-0.15	-0.61	22.59	-0.21	-1.85	-1.16	0.17	-6	-0.48	2.22	0.54	0.88	-0.24	7.54	0.43	0.82	0.92	-13.34	-1.78	-1.27	-1.12	0.01	-0.51	51.37	-1.77	-0.25	0.75	-0.33	0.4	0.72	-0.16
118	-1.76	0.1	0.62	0.82	-0.12	0.45	-89.66	1.73	1.24	-0.04	0.52	0.77	-0.13	-0.57	-55.28	-1.21	-0.79	0.64	0.86	1.59	-0.78	3.15	-0.23	-0.71	0.24	0.64	0.82	-0.1	-74.62	-1.44	-0.55	0.69	-3.81	2.11	-3.13	0.05	-0.59	-2.95	-0.81	0.43	0.76	-0.18	17.23	0.43	1.53	1.11	1.04	1.02	1.01
119	-0.98	-1	-1.01	-1	-1	-1	-1	-1	1.55	1.15	1.06	0.65	1.03	-0.36	-0.73	12.13	-0.17	0.59	-6.23	0.24	-2.57	0.35	-3.12	-1.35	4.48	-0.08	-0.66	0.26	7.63	-1.45	-0.59	1.57	1.15	-5.67	0.09	-0.6	-2.5	-1.14	-0.82	0.67	1.53	0.87	0.96	1.09	0.99	1	-0.17	-0.62	21.89
120	-0.35	6.04	0.41	0.82	0.92	-12.99	-1.78	4.19	1.6	0.03	1.23	1.07	0.84	1.03	1.01	1	-0.08	-0.56	0.24	-0.39	154.16	0.31	0.77	-0.24	9.65	0.42	-2.25	0.32	2.18	1.18	-0.19	-0.64	15.43	1.7	-0.07	-0.6	12.87	-0.22	0.58	-6.13	-1.54	-1.19	0.04	8.75	1.41	0.55	0.91	-0.27	6.38
121	-0.74	-1.28	1.72	0.56	0.9	-4.6	-0.25	-0.78	-0.91	-1.53	-0.96	0.38	-4.76	-1.45	-1.16	8.82	1.76	-4.43	-0.01	0.72	-4.9	-1.52	4.43	1.6	1.23	-10.07	-1.81	0	4.43	-1.69	-0.45	-0.88	4.33	-0.19	-0.7	-0.87	0.12	-0.46	-0.73	-0.87	-21.7	1.07	-0.31	-3.06	0.55	-0.44	6.16	-0.29	-1.88
122	0.01	-10.78	1.58	1.19	0.47	0.94	0.98	0.99	-17.33	-0.06	0.66	-0.3	-0.67	-5.64	0.79	1.23	-0.57	0.4	0.73	-0.18	0.43	0.72	24.67	-1.15	-1.05	7.1	-0.09	2.41	-0.39	3.17	-2.01	0.14	0.64	-10.36	-1.65	-1.23	-0.24	0.87	1.16	0.95	0.99	0.99	1	1	1	1	1.03	1	1
123	42.31	-0.19	-0.73	6.32	0.26	-0.62	0.32	0.69	0.85	-0.09	-0.55	176.17	-0.23	-1.78	-0.74	-0.93	-0.97	-0.99	-1.16	-1.01	0.31	3.17	0.7	0.91	0.96	0.98	0.99	1	1	1.23	1	1	-1.66	-1.18	5.8	1.65	1.24	1.1	1.05	0	-37.81	1.52	0.49	-0.7	3.85	-2.11	0.1	3.13	-0.47
124	2.2	0.85	-0.43	0.4	0.72	0.87	0.93	0.97	4.71	0.98	0.99	1.02	1	-0.39	-2.55	-0.75	-0.92	5.82	0.2	-0.64	5.1	1.51	0.32	-1.36	-1.1	5.82	0.14	-0.66	-1.84	0.64	0.87	0.94	0.97	-0.04	38.86	-0.47	2.51	-0.3	-0.73	0.22	0.63	-34.01	0.19	1.84	0.73	-0.53	4.38	-0.28	-0.73
125	-1.76	3.58	1.53	0.1	-1.25	2.55	0.35	1.35	-0.42	-2.13	0.55	0.83	0.93	0.97	-0.04	-0.53	-36.87	1.25	-3.22	2.42	1.39	0.15	1.16	-2.57	0.2	2.45	1.22	1.08	1.04	0.69	1.02	-2.82	2.36	0.2	-1.56	-0.71	-0.93	0.23	4.82	1.3	-3.72	0.12	-0.57	0.3	7.59	-1.43	0.21	-0.48	-0.76
126	-1.33	4.92	1.61	-4.81	-0.03	0.71	1.68	1.09	1.03	0.88	0.99	-0.29	5.49	-0.35	-0.77	0.23	7.19	1.33	-0.2	-3.6	1.62	-3.06	-0.2	-0.79	4.8	0.28	0.79	0.91	-12.27	-1.76	4.19	0.04	1.6	-2.16	-1.3	-1.12	-1.05	24.08	1.91	1.31	1.13	0	0.51	-0.25	-50.03	0.62	1.39	-0.53	0.41
127	-0.5	-1.64	-0.82	-1.11	1.93	1.24	-0.1	-5.63	1.59	0.5	-0.68	-1.56	0.61	-3.32	2.11	-0.11	-3.05	-0.64	0.51	-0.37	9.16	0.37	-0.57	-2.18	-1.14	0.23	-0.46	13.04	0.31	-0.58	-0.82	-2.18	-1.07	-0.92	0.64	1.58	0.86	1.09	-0.52	3.81	0.4	1.42	-0.45	-2.01	0.55	-3.21	-1.38	4.61	1.6
128	-1.23	3.97	1.52	-0.05	5.28	1.38	1.14	1.06	-0.03	0.5	0.75	-0.13	0.44	0.72	-0.14	0.43	-3246.41	0.29	1.72	1.14	0.76	0.96	1.05	-1.52	0.28	2.67	-1.65	2.96	-2.6	0.06	-3.22	1.81	0.41	0.87	-4.4	2.16	-3.21	-1.5	0.02	5.59	1.37	1.13	1.06	0.56	1.03	-2.81	-1.38	5.09	-2.37
129	-7.1	2.26	1.38	0.04	-1.17	-1.05	0.15	0.61	0.81	0.91	-105.97	0.05	-0.65	0.29	-0.4	22.14	-1.74	0.11	-0.53	11.33	-0.25	0.56	-6.13	-0.32	-0.79	5.63	0.25	1.57	-0.43	-2.02	-0.78	2.24	-2.35	-0.26	-1.35	-0.82	1.9	1.23	-0.11	-0.6	-5.46	-1.18	-0.81	-0.96	4.2	-0.17	2.72	-0.37	3.07
130	-2.61	0.31	0.74	0.88	-18.86	1.99	0.1	-0.77	4.03	1.47	0.31	1.18	-0.38	-0.75	0.2	0.61	0.81	0.91	10.85	1.05	-0.32	4.97	0.44	-2.12	-0.56	0.59	-4.37	-0.36	0.6	0.83	1.98	-1.23	-0.8	0.62	0.85	0.93	0.97	1.66	0.98	1.01	1	-0.23	6.37	0.45	1.46	1.1	1.04	1.02	1.01
131	-0.11	81.39	0.45	1.55	1.11	1.04	1.02	-0.04	-0.53	0.24	0.62	-0.19	-0.6	0.2	0.6	-4382.5	1.8	-3.8	-1.56	-1.22	10.6	-2.2	0	-0.58	-0.8	-0.91	54.85	0.06	-0.65	0.3	5.84	0.67	0.9	0.96	-0.09	16.33	-1.6	-1.19	-0.44	0.84	0.94	0.97	-17.16	-1.83	4.16	-0.01	2.64	1.26	0.61
132	-1.44	-1.14	-0.64	0.8	0.93	-0.15	0.46	0.74	-0.14	-0.57	0.22	0.61	0.8	0.9	0.95	-9269.02	0.02	1.98	-1.99	2.8	0.18	-1.62	-0.7	-1.15	0.46	-3.92	-0.42	-1.42	-1.09	-0.83	1.39	-0.3	-0.71	0.21	10.92	-1.46	-1.15	-0.58	-1.06	-1.02	-0.95	-0.99	3.65	0.28	-1.82	2.23	-2.73	0.08	0.63
133	1.07	-0.31	-0.7	0.2	0.62	0.81	-115.31	0.1	1.91	1.18	1.07	1.03	1.01	1.01	0.7	-0.98	3.03	1.4	0.33	1.15	-0.38	0.43	-9.2	-0.34	-1.57	-0.79	-0.94	-0.98	-1.12	-0.99	-1	-1.01	1.31	-2.76	-1.39	-0.3	0.8	1.28	-1.59	-0.61	-1.17	0.44	-0.42	0.35	-0.35	-16.28	0.66	0.88	-0.19
134	-1.98	-0.9	-1.08	-0.97	2.12	0.48	-1.76	0.32	2.36	1.19	0.73	-0.7	-0.89	-0.95	0.08	18.75	-0.52	-1.5	-1.1	0.2	-0.46	15.03	0.3	-0.58	5.45	0.33	0.8	-0.25	8.59	-0.37	-0.78	0.23	0.64	-0.21	41.31	0.41	-2.37	-1.28	0.12	-0.5	15.54	-0.26	-0.75	0.24	0.65	-26.98	-0.2	-0.74	-1.75
135	-1.15	3.86	-0.14	0.57	-7.42	-0.3	0.6	0.83	0.92	0.96	0.98	-0.02	-0.51	-114.49	-0.76	2.75	-0.25	0.52	0.78	3.08	1.09	1.03	1.01	-15.89	-1.84	4.2	1.61	-5.21	-1.68	4.94	0	-0.62	0.28	-0.39	27.58	1.65	-3.78	2.54	-0.03	-0.6	-0.82	22.58	1.81	-0.04	-0.59	0.26	-0.39	45.91	1.66
136	-6.61	-1.17	0.26	3.31	-0.53	2.96	-0.29	-2.11	1.75	0.49	1.22	1.06	0.88	-0.74	3.41	0.36	0.82	0.93	1.42	-1.2	0.31	2.89	1.22	1.08	-8.54	0.07	-2.33	0.39	0.77	0.9	-18.64	-0.1	2	-0.38	3.36	1.37	1.14	-0.05	0.5	0.76	0.88	0.94	10.28	0.97	-2.96	-0.34	1.81	-0.33	-0.74
137	-1	20.43	1.87	1.3	1.13	1.06	0.05	1.03	-2.91	-1.39	-0.34	-0.9	-1.15	-1.03	-1.01	9.08	1.73	1.26	-0.01	8.99	0.52	0.85	0.94	0.97	1.43	1.01	0.99	1	-4.27	2.23	1.36	0.16	0.89	1.15	1.03	1.01	0.96	1	-2.65	-1.35	-0.38	-0.9	0.29	-6.02	1.8	-3.28	2.63	-3.06	-1.5
138	-1.6	5.36	-2.46	-1.42	-1.17	0	13.48	1.45	1.15	1.07	1.03	-32.71	2.05	-3.87	-1.59	5.38	-2.45	-1.42	0	-0.87	0.32	3.52	-1.54	0.22	0.67	3.05	-1.3	0.27	0.69	0.86	0.93	3	0.97	1.03	-1.69	2.6	-0.14	-2.64	-1.24	0.17	0.63	-0.23	-15.15	0.59	0.86	0.94	-15	-0.09	-1.8
139	-2.2	-0.41	-1.3	-0.85	1.93	0.54	-1.77	2.38	-2.69	-0.15	1.58	-2.29	-0.36	-1.32	2.16	0.42	-1.71	2.35	-0.16	3.32	-1.86	0.16	3.05	1.26	0.65	-1.45	-0.71	1.74	-2.47	0.15	-3.26	1.86	-3.04	2.67	-3.01	2.91	-3	0.01	-3	-1.29	-1.11	9.01	1.76	-4.4	2.56	1.44	-6.52	-1.73	4.72
140	-2.06	3.24	-2.72	-1.45	-1.18	12.36	0	1.85	-0.39	-0.76	0.21	-0.43	0.3	0.66	-144.55	-1.81	3.85	0.06	-0.71	0.3	-0.4	17.58	-1.75	-1.24	-0.3	0.85	-3.4	-1.43	-0.33	-1.16	-1.05	-1.02	-1.01	-1	0.02	-0.5	0.26	159.7	-1.38	-1.13	-1.05	15.34	1.85	-0.01	-4.23	-1.34	-1.12	-1.05	-1.03
141	0.29	-0.43	-5.95	-1.24	3.49	1.48	0.23	1.18	1.05	0.88	-1.33	-1.1	0.13	0.6	6.21	-0.75	-0.91	-1.27	0.76	0.91	1.31	1.03	-0.28	-0.68	14.44	1.71	-0.06	-4.03	-1.32	-0.59	-0.93	0.27	-0.43	-6.25	-1.24	3.47	1.48	0.23	1.18	0.88	0.97	-0.22	-0.65	18.14	1.72	0.21	0.85	1.25	-0.64
142	-1.81	4.01	0.04	0.74	-0.29	0.41	-0.32	33.8	0.35	-0.56	-0.81	13.4	-0.14	-0.7	0.26	-0.41	-10.52	-1.27	-0.71	-1.09	0.43	0.77	-0.19	-0.61	0.21	0.61	-165.1	1.81	-0.07	4.18	1.35	1.13	-8.61	-0.07	0.67	0.86	1.86	-0.81	-0.94	-1.21	0.77	-3.24	0.23	-0.53	-0.79	-0.9	-2.93	0.91	-3
143	1.03	0.77	0.99	-3.23	-0.31	0.64	-0.33	-0.69	0.19	21.24	-1.44	0.2	3.35	0.66	-0.5	4.81	0.37	-2.03	-0.59	-0.89	0.24	0.65	-0.21	29.89	1.57	-3.67	0.08	0.65	-0.26	-8.08	-1.32	-0.65	-0.93	-0.97	-0.99	-0.99	0.03	-43.12	-0.49	-0.83	0.22	6.41	1.32	-3.64	0.12	-0.57	-0.81	0.14	-23.7
144	-1.56	-1.18	-0.5	-0.94	0.3	-0.43	12.76	-0.29	0.55	-0.33	-6.02	-0.68	-1.28	0.52	-0.41	-3.62	0.61	-0.43	-0.75	-0.88	0.09	-0.46	-0.73	0.14	243.73	1.43	-3.44	-0.19	-1.49	2.13	-2.64	2.78	-2.91	-0.05	-1.48	2.24	-0.19	-2.62	0.48	1.72	1.12	-4.24	-1.54	-1.2	-1.09	-1.04	-1.02	-0.2	-1.01
145	-0.47	-2.5	0.6	1.52	-1.7	-0.55	-0.89	0.25	-6.95	1.76	0.36	1.24	0.86	0.97	0.99	0.99	1	1	-92.77	-1.97	-1.32	8.07	1.78	1.28	0	0.53	0.77	-63.9	-0.13	-1.85	-1.17	-1.07	10	-0.06	-2.13	-1.21	-0.67	-1.08	-1.02	-1.01	-1	-1	0.02	-0.5	-0.75	-0.87	803.52	0.06	1.93
146	0.64	0.87	1.42	-0.75	3.21	1.4	-4.76	0.06	-2.57	-0.6	-0.89	-0.95	0.1	12.06	-1.51	-1.17	-1.07	14.89	-2.1	3.72	-2.71	0	0.6	-0.27	0.39	-34.76	-0.32	-0.78	-1.65	0.7	-0.39	5.97	-0.31	-0.76	7.13	-2.02	-0.19	1.46	1.12	-5.52	2.24	-0.04	3.55	0.57	-0.53	-0.8	-2.17	-0.91	0.39
147	0.34	0.79	0.91	-0.11	16.77	0.46	-2.37	0.31	-3.22	0.34	1.96	-0.5	-1.76	-1.13	4.18	-2.3	-1.37	0.02	-0.53	0.27	-0.38	73.18	1.67	1.22	-0.04	0.51	-0.27	0.38	-88.52	1.7	-0.11	-0.62	-0.82	0.12	0.57	28.1	1.21	0.78	1.07	0.96	0.99	1	1	1	-45.49	2.02	-3.89	-1.59	-1.23
148	-0.06	3.41	1.32	-0.15	5.28	1.41	1.15	1.06	1.03	1.01	1.01	-142.68	2.01	-3.97	2.67	-3.19	-1.52	-1.21	-1.09	0	0.51	0.76	23.29	1.12	1.04	1.02	1.01	0.88	-0.94	3.07	-2.3	-1.36	-0.21	0.84	1.22	0.94	1.04	1.01	0.98	1	1	1	-0.08	-12.63	-0.56	-0.86	-0.94	-1.41	0.85
149	0.91	-0.32	5.56	1.46	1.16	1.07	0.42	1.03	-2.82	2.37	1.37	1.15	0.2	1.07	-2.77	-1.38	5.13	-0.05	-2.37	-0.65	-1.23	1.96	1.25	0.48	-1.29	2.65	-0.18	3.14	-0.38	-1.89	-0.77	-1.15	-1.04	4.79	-2.23	-0.14	-1.36	-1.09	0.16	-0.47	-0.75	0.14	-0.43	-56.46	-0.72	2.7	-0.26	-2.24	-0.71
150	5.98	1.65	1.24	-0.02	9.53	1.43	0.52	-1.47	2.53	1.36	1.14	1.06	1.03	-46	-1.95	-1.32	-0.01	-1.14	-0.89	1.74	-0.28	-0.71	-0.87	22.45	1.83	-4.06	-0.03	-0.73	-0.89	0.13	0.58	0.8	0.9	0.95	0.97	-814.5	1.99	0	-3.98	-1.33	4	-2.4	-1.39	-1.16	-1.07	0	-0.51	-0.76	-0.88
151	-0.34	-0.82	-0.93	0.12	0.58	0.79	0.9	0.95	-398.51	-1.97	-1.32	7.99	1.78	1.28	1.12	-18.28	-1.9	-1.31	-1.13	16.93	1.89	1.31	1.13	-17	-1.89	4.25	1.62	1.24	1.11	1.05	0	0.98	1.02	1	-4.3	2.23	1.36	1.15	-13.3	2.15	1.36	0	0.54	0.78	0.89	0.95	7.46	0.97	-2.96
152	-1.46	-0.54	-0.91	0.27	0.67	0.84	-38.5	-1.86	4	1.59	1.23	0.03	1.1	1.03	1.01	1.01	1	-0.02	-57.56	-1.48	3.52	1.5	1.19	1.09	-21.1	0.01	-0.65	0.28	-0.4	-10.5	0.67	-2.77	-0.43	-1.35	-0.84	-0.96	-1.08	-0.98	-1	-1	-1	-1	-1	-1	218.95	0	1.99	-2	-0.4
153	0.09	-0.5	19.51	-1.8	-1.26	0.04	-0.52	22.87	-1.8	-1.26	-1.11	15.25	-2.12	-1.36	7.5	0	0.64	-0.28	-0.66	-0.84	-6.92	-1.08	-0.92	-0.98	-0.99	-1.03	-1	-1	1.75	1.2	1.08	0.57	-1.14	-1.04	-1.02	0.06	13.94	0.55	-2.45	0.29	-0.5	-0.78	0.16	0.59	0.8	0.9	0.95	0.97	18.38
154	-1.56	3.25	-0.11	-2.54	0.45	1.8	-0.53	3.31	-2.07	0.12	3.05	-1.71	0.19	-0.5	9.96	-0.26	-0.74	-1.85	-1.09	-1.03	0.11	0.58	0.8	-64.24	-1.86	0.04	-0.55	12.05	-1.86	-1.27	-0.24	-1.12	-1.04	-1.01	-1.01	-0.91	-1	3.14	-0.19	-2.32	1.78	0.47	0.88	-4.47	-0.26	1.88	0.63	1.2	0.9
155	-1.4	-1.16	-0.23	0.9	-3.26	-1.42	-1.16	-1.07	-1.03	-1.02	-0.33	-1.01	0.34	0.72	2.96	1.12	1.04	0.87	-0.8	-1.25	1.64	-0.26	-2.68	-1.22	-1.08	0.08	0.57	-29.02	0.23	1.82	-0.45	-1.91	-0.79	0.48	2.22	1.16	0.79	-1.48	-0.69	0.61	0.85	-0.17	13.22	0.44	1.51	-0.48	3.53	-0.29	0.52
156	1.35	1.13	-0.05	0.5	10.39	0.76	1.23	0.92	-0.48	-0.79	0.18	0.61	10.6	1.18	0.81	-1.59	-1.16	5.78	-2.25	-1.37	-0.09	0.86	1.18	0.95	-0.45	4.33	0.4	0.82	-0.24	8.38	1.5	-0.13	-3.88	0.49	1.64	0.82	1.12	0.95	0.99	0.99	-0.09	0.48	13.29	0.74	0.92	-6.59	-0.18	-1.63	-1.14
157	-3.57	-0.85	-0.95	6.45	0.17	-0.65	0.31	-0.39	0.33	-37.24	1.69	-3.6	-1.53	0.03	5.25	-1.64	-0.47	-0.89	-1.2	1.49	1.14	-0.11	7.43	1.44	-0.15	4.81	-1.76	-1.23	-0.4	-0.93	0.3	3.55	0.69	0.91	-5.98	-0.2	-1.61	-1.13	-0.76	0.73	-0.36	-0.72	16	0.19	-2.07	-1.22	4.81	1.59	1.22
158	1.03	0	69.32	-1.51	0.17	-0.5	-0.77	0.15	-0.44	-36.24	-1.28	-0.72	0.66	1.57	1.09	0.87	-0.68	0.37	3.54	-1.5	-1.16	6.69	-0.07	2.41	-1.94	-1.26	6.19	1.68	1.25	0.07	-0.9	-0.96	-0.98	-1.13	-1.01	-0.99	0.62	-0.38	6.85	-1.83	-1.26	-0.32	-0.92	3.53	-0.2	-0.7	-0.86	-0.94	-0.97
159	0.92	0.96	-142.53	-1.96	4	1.6	1.23	1.1	0	0.51	0.76	-148.99	-1.86	0.04	3.9	0.59	1.32	-0.49	0.42	3.66	0.74	0.92	-6.12	0.15	-0.58	-0.82	16.02	0.14	0.72	1.77	-0.68	-1.42	-0.88	0.47	0.78	-0.18	15.36	0.43	1.53	-1.89	0.22	-0.5	0.31	-0.37	-16.36	0.66	1.35	-1.76	-1.21
160	-1.03	-1.01	0.15	6.63	-0.53	2.74	-0.29	0.51	3.08	0.78	-0.45	-2.47	1.55	-0.23	-0.68	-0.85	-2.94	0.86	0.95	1.14	1.02	0.98	1	-4.12	-1.51	4.73	-0.04	2.57	-0.41	3.11	1.35	0.47	1.13	-0.39	-0.75	0.2	-15.75	0.39	1.65	-1.84	0.22	-0.5	-0.77	-0.89	0.07	0.54	-158.47	0.23	-2.24
161	1.21	0.99	-0.35	-0.72	-2.85	-0.87	2.64	1.35	0.4	-1.32	-1.09	5.98	-2.21	-1.36	-0.1	1.18	1.06	-0.14	-0.6	-0.81	-0.91	0.06	-0.47	-118.07	-1.26	3.27	0.25	-0.66	-0.86	0.15	0.59	-40.17	-1.75	-1.25	7.94	-0.02	0.63	2.31	0.84	-2.48	2.33	-0.12	0.55	-0.29	0.38	15.9	0.7	1.29	0.9
162	2.22	0.05	1.37	-2.33	-1.32	5.51	1.66	-4.74	2.5	0.01	-0.77	4.29	1.49	1.18	1.08	1.04	-38.46	2.04	0.01	-0.79	-1.35	0.63	0.86	-8.29	0.14	2.05	-1.88	-1.25	-1.1	12.63	1.83	1.29	1.13	1.06	1.03	0	-0.5	-0.75	-69.27	0.87	-0.37	-0.73	-2.88	-0.87	-0.96	-0.98	-0.99	-1	59.13
163	-3.66	-1.37	-0.48	-1.14	2.4	0.39	0.84	0.94	1.32	0.97	0.99	1	1.02	1	-2.75	-1.37	5.09	1.63	1.24	1.1	1.05	1.02	0	-0.5	0.25	-391.73	-1.62	0.12	3.63	1.29	-3.95	0.11	-0.58	7.51	-1.92	-0.24	-1.29	-1.08	-0.84	-1.03	-1.01	-0.98	0.75	0.91	-0.16	-0.6	-0.81	-8.02	-1.09
164	-2.25	-1.36	-1.15	-1.07	27.18	1.93	-4.15	0	-0.73	0.3	-8.06	1.76	0.35	0.86	-0.28	-0.67	17.66	-0.18	-0.72	0.26	-10.28	-1.52	3.84	1.54	1.21	1.09	-0.01	21.04	0.51	0.84	-6.35	-1.61	-0.22	1.34	1.1	0.78	1.04	-0.39	4.44	-1.92	-0.31	-0.85	-0.94	9.93	0.12	1.73	-0.42	-2.02	1.67
165	0.25	-3.86	0.36	1.87	-1.77	-0.5	-1.22	-0.88	0.54	-0.39	-0.72	0.18	-27.75	-1.55	-1.19	-1.08	15.92	-0.02	0.64	0.85	-0.13	0.45	19.2	0.73	-0.43	0.39	5.21	0.72	-0.45	5.01	0.38	0.81	0.92	0.96	-0.05	-26.77	-1.45	-1.15	-0.54	-1.07	-1.02	-1.01	-1	-1	-1	-1	-0.95	-1	-1
166	0.11	4.27	-0.49	2.85	-0.3	-2.11	-1.18	-0.73	0.71	1.44	-0.59	-1.61	0.57	-0.41	-3.35	1.48	1.15	0.6	-1.26	-1.08	-1.03	-1.01	-1.01	55.46	1.95	0	4.09	-0.44	-0.8	-0.91	-0.96	-0.98	-0.99	0.01	144.2	1.49	1.16	1.07	1.03	-0.02	0.5	0.75	-224.26	-0.13	0.63	-5.85	-1.54	-0.3	-1.19
167	-0.47	-0.78	-0.9	-0.95	-0.98	114.98	-0.02	2.04	-0.4	-2	1.69	-0.22	3.89	-1.85	-1.25	-0.37	-0.92	-0.97	8.23	1.7	-4.35	-0.04	1.66	0.71	0.93	-4.97	2.16	-0.07	3.6	-1.78	0.17	-0.51	-3.91	0.67	0.89	-0.18	0.45	0.73	-0.15	0.43	-0.29	-0.64	0.18	-1299.77	-0.41	2.41	1.28	-4.8	2.34
168	-0.61	16.49	0.23	1.7	1.14	-0.17	0.47	6.17	1.23	0.75	0.95	-0.25	6.33	0.44	0.83	0.93	-0.11	-13.15	-1.4	-1.14	0.08	-8.85	0.44	-0.5	0.35	-11.14	1.76	-3.45	2.6	-3.09	-1.5	5.82	0	2.42	0.63	1.24	0.89	-0.51	4.13	1.44	0.39	1.16	-0.39	-2.41	-1.19	0.2	-5.46	1.77	-3.24
169	-2.24	-1.38	-1.16	14.34	-2.15	3.74	1.58	0	-0.85	3.67	-2.2	-0.21	-1.34	-1.09	-1.04	11.48	-2.1	-0.06	-0.8	-1.35	1.52	0.64	0.92	-4.53	0.17	0.69	2.18	-0.7	3.09	0.39	0.83	-5.15	-1.55	0.07	0.59	0.81	0.91	4.47	1.05	1.02	0.95	0.99	1.01	1	1	-0.67	0.37	0.72	3.49
170	-2.39	-0.31	0.67	-0.33	-4.35	-1.26	0.21	-0.47	0.31	-0.37	-22.51	1.34	-3.28	-0.23	1.73	-0.35	-2.25	0.52	-0.44	6.5	-0.3	-0.75	-1.87	0.71	-3.14	-1.39	-0.39	1.34	1.1	1.04	0.77	0.98	0.99	1	1	1	-68.15	0.01	-2.04	-0.66	-0.91	5.21	-0.16	0.57	0.81	0.91	2.59	0.96	-0.36
171	-0.12	-0.56	-85.12	-1.22	-1.07	7.24	-2.17	3.47	-0.02	0.6	-8.31	-1.6	-1.21	0.04	-0.51	26.09	-1.79	3.64	-0.05	0.59	-0.28	-0.66	-0.83	0.09	-0.46	-94.14	0.72	1.28	-1.76	2.66	1.39	-0.05	6.06	0.52	1.4	-1.89	0.23	0.69	0.86	0.93	0.97	2.66	-1.04	-1.01	6.96	1.67	0.14	-0.8	0.32
172	1.09	0.98	0.99	1.02	1	-0.41	-0.75	0.19	0.61	-0.21	-0.61	-0.81	0.1	0.55	0.78	0.89	-6709.48	-1.94	-1.31	-1.13	-1.06	-1.03	0	0.5	63.95	-1.25	3.24	-2.42	-1.39	-1.16	-1.07	-0.15	-1.03	2.88	0.34	0.82	-0.26	-0.66	-4.96	1.24	-0.27	-0.69	-0.86	-3.07	-0.93	0.37	0.73	0.88	-28.18
173	37.98	-0.48	-0.83	-1.53	1.36	0.72	-1.67	-1.18	5.62	1.64	1.23	1.1	-0.01	-0.52	57.27	-0.25	-0.75	0.25	0.65	-0.2	-26.09	0.59	0.86	0.94	-14.83	2.04	0.08	-0.77	-0.91	0.14	0.59	-0.22	-0.62	-0.81	314.42	0.1	-0.63	-2.09	-1.12	0.24	0.66	-0.22	0.41	-0.31	-51.15	-1.34	0.22	-4.68	-0.48
174	0.86	0.93	0.97	-111.1	1.99	1.33	0.03	-1.15	2.67	1.37	-0.08	-5.22	1.61	0.49	1.19	0.89	0.97	0.99	-10.68	-1.76	-1.27	-1.12	0.01	-17.59	-1.46	0.16	3.61	0.64	0.89	0.95	-12.99	-1.79	4.2	1.6	1.23	0	10.45	0.52	-0.51	-0.79	-0.9	-0.95	58.69	0.04	1.93	-0.41	3.36	1.37	-4.46
175	-0.05	12.68	-0.46	0.5	-5.76	-1.51	0.1	4.19	-1.64	-1.2	6.72	1.7	1.25	-9.21	-0.01	0.69	0.87	0.94	-27.08	2.01	-3.81	-1.58	5.37	1.68	1.25	0	1.11	1.03	-0.15	-6.35	-1.34	-1.12	7.99	-2.18	-0.06	0.77	-4.14	2.13	-0.09	0.55	3.6	0.79	-0.43	0.39	-10	-0.35	-0.79	5.93	0.24
176	1.2	1.08	0.67	0.97	1.03	1.01	0.99	-0.68	-1.48	0.58	-3.38	-0.41	0.6	1.94	-0.62	0.41	-6.22	1.86	1.27	-0.05	-6.93	0.49	-2.71	-1.32	-1.12	-0.48	1.16	-0.33	0.44	4.52	-1.41	3.1	-0.14	0.56	-7.95	-1.58	-0.3	-0.87	-0.95	-1.21	-0.98	2.63	-0.22	-2.37	1.75	-0.2	-0.67	-2.9	0.73
177	-5.01	-1.64	0.01	-0.55	-0.79	-0.9	-5	1.08	-0.31	0.44	-0.33	0.36	-42.53	-0.33	-1.65	-1.13	-1.05	-0.78	0.85	-0.35	-3.23	0.57	0.85	-7.48	-1.65	0.05	4.31	1.33	-0.17	0.49	5.09	0.76	-0.44	0.39	0.72	-25.31	-1.78	-1.26	-1.11	-1.05	0.01	0.51	32.92	1.24	1.08	0.76	1.03	-0.38	-2.59
178	1.33	-0.37	-0.74	0.2	10.35	1.35	0.62	1.12	-2.3	0.22	-0.52	-0.78	0.15	-0.44	66.25	-0.28	2.31	1.26	-4.74	-0.13	0.67	-0.31	-0.68	0.19	0.6	-0.21	0.4	-301.21	1.7	-0.1	4.29	-0.41	2.82	-0.32	0.5	3.05	0.78	-2.46	0.25	-0.51	7.82	1.57	-4.08	-1.57	5.08	1.66	1.25	0	-9.89
179	-1.02	6.64	0.14	1.66	-0.41	-0.77	0.2	9.11	-1.47	0.2	3.26	-1.64	0.2	-4.05	-0.5	0.55	-0.35	-0.7	0.18	23.16	-0.58	2.63	-2.18	-1.32	6.14	0.05	-1.77	-1.17	-0.69	-1.07	-1.02	-1.01	0.08	0.56	12.63	-1.26	0.26	0.68	-0.22	0.41	18.88	-0.69	0.43	0.76	-0.18	-13.52	0.57	1.46	0.85
180	-16.56	-1.86	4.21	0.01	-0.72	4.85	1.52	-4.43	-0.08	-1.6	2.13	-0.19	0.52	0.78	-21.1	-1.79	4.02	1.58	1.22	0	10.57	1.43	-0.16	-0.64	-3.68	1.3	0.74	-0.64	-1.63	1.59	0.59	1.17	1.04	-5.27	0.13	-0.59	0.3	0.67	6.98	-1.21	-1.07	-0.8	-1.03	2.57	-0.21	-2.4	-1.21	0.18	-0.48
181	0.26	20.14	1.35	0.64	1.12	-2.28	0.22	2.48	1.22	0.69	0.95	0.98	1.08	-1.23	-1.07	-1.03	13.74	0.06	-1.92	-0.66	-1.19	-0.91	-0.98	-0.99	-1.05	0.84	0.95	-7.53	-1.67	-0.15	1.33	0.79	1.09	1.02	-0.19	-0.63	0.22	19.34	1.37	-3.47	2.45	-3.09	2.85	-3.02	2.96	1.49	-6.02	0	-0.63
182	-0.44	209.14	1.71	0.28	-1.42	0.34	0.73	-10.35	-1.68	-1.24	0.03	-0.52	0.26	-0.38	-43.6	1.32	0.68	0.94	-4.24	2.21	0.17	-0.73	-1.5	-1.07	3.96	1.51	0.23	0.87	-3.8	0.2	0.7	2.2	-1.36	0.27	-4.35	1.85	1.26	0.35	-1.22	2.67	1.37	1.15	-10.87	2.16	1.36	0.03	-0.88	3.47	-2.23
183	0.42	4.41	-0.63	-1.42	0.54	-0.41	-0.74	-0.88	-0.94	0.04	79.84	0.52	-2.51	0.3	2.18	-1.73	-0.5	-0.89	0.26	-6.9	-0.43	-0.82	-0.92	-0.97	-0.98	57.35	-0.02	-2.01	-1.2	-1.08	-1.03	20.54	-2.07	0.01	-0.57	11.43	-1.87	0.09	0.61	3.52	-1.32	-0.72	0.64	-3.83	-1.44	0.09	4.53	0.6	-0.5
184	-0.59	0.23	0.62	0.81	0.91	-572.74	-1.95	-0.05	-0.81	4.01	0.3	0.8	1.48	-0.68	-0.88	-0.95	17.36	-0.07	0.63	-6.26	0.23	0.72	1.97	-1.37	-1.11	-0.7	-1.05	-1.01	0.16	6.06	-1.54	-0.53	-0.9	-1.17	-0.96	2.35	-2.41	-1.37	0.05	-6.41	-1.41	3.83	0.16	1.53	-0.41	-0.76	0.2	-13.67	0.39
185	-0.17	-13.42	1.47	1.15	-0.08	8.32	0.5	-0.52	5.2	1.49	-4.26	2.46	-3.22	2.85	-0.01	-3.05	-1.29	-1.11	-1.05	-0.6	-1.02	-1.01	6.62	1.65	-4.46	2.51	0.03	-0.76	-1.45	-0.91	-0.97	-0.99	-0.99	-1	0.02	53.45	-1.5	-0.51	-0.9	4.18	-0.18	2.73	1.29	-4.46	0.09	-2.64	1.91	-0.17	3.73
186	1.44	-4.8	-1.62	4.89	-0.01	0.62	-0.28	12.54	-0.36	2.5	1.29	0.53	1.11	-2.43	-1.33	5.3	-0.06	2.51	0.61	1.26	0.89	0.97	-5.09	-0.21	1.87	0.64	1.2	0.91	-1.98	-1.24	5.46	-2.3	0.03	-0.57	-0.8	-0.91	0.07	0.54	51.33	-1.24	-0.76	0.65	0.86	0.94	0.97	1.59	0.99	1	1.01
187	-1.68	0	-1.25	-1.07	-1.03	0.07	12.48	1.42	1.14	1.06	1.03	-32.7	0.02	2.04	1.2	0.67	-0.73	-0.9	-0.96	18.35	1.84	-0.02	-0.58	-4.14	-1.18	3.45	1.47	1.18	1.08	-20.67	-0.01	0.67	0.86	0.94	-28.62	-1.88	4.07	-2.62	-1.44	-1.18	-1.08	-1.04	-0.01	0.98	-0.33	-3.06	-1.22	-1.08	-1.04
188	-0.01	-9.95	0.48	1.57	-0.51	-1.8	-0.81	2.23	1.28	0.48	-0.78	3.54	0.34	1.43	-0.44	3.68	-1.99	-1.29	0.05	-7.12	1.64	-0.16	-0.65	11.62	-0.21	2.38	-0.36	0.48	-0.34	0.36	-28.11	1.71	1.23	0.32	0.92	1.1	1.02	0.97	1	-3.97	0.17	-0.56	-2.76	-1.16	-0.81	-0.96	-0.99	9.27	-0.09
189	0.34	-1.85	-0.63	-1.2	-1.05	-0.9	-0.99	3.79	0.27	0.79	1.48	1.06	0.91	0.99	1.02	0.99	1	1	1	-3.7	-0.27	0.64	1.82	1.11	-3.86	0.15	2.31	0.68	-0.52	4.56	0.37	-2.02	-0.59	0.58	0.83	-0.16	14.31	-0.41	2.53	-0.32	-0.74	-0.88	-2.11	0.86	-0.36	-0.72	-0.87	-3.04	-1.06
190	0.97	-1.51	0.29	0.71	-0.22	-0.62	-10.6	0.79	0.93	1.22	1.02	0.97	-0.65	0.38	0.72	0.87	0.94	0.97	-0.02	-160.39	-0.51	0.5	0.78	-13.45	-0.17	0.63	-5.5	-1.53	-1.19	-1.08	0.02	18.14	0.52	-0.5	-0.79	-0.9	-0.95	59.87	-1.99	3.9	-0.01	-2.67	-0.62	-0.89	5.48	0.22	1.58	1.13	0.77
191	-0.13	15.91	-0.42	-0.8	6.67	0.22	1.61	1.13	1.05	-0.08	11.88	0.49	-2.36	-1.28	4.9	-0.08	2.57	0.6	-0.55	4.59	0.36	-2.01	-1.23	5.02	-0.09	-0.66	7.43	-1.97	0.08	-3.84	-0.55	0.53	2.17	0.81	0.94	0.98	0.99	-26.87	-0.04	0.66	-5.75	0.23	0.72	-0.24	-0.64	0.2	0.61	29.57	-0.79
192	2.37	-2.75	0.07	-0.57	-0.81	20.74	1.79	0.14	-0.78	-1.36	0.62	0.86	0.94	0.97	1.55	0.99	-2.89	-0.35	0.63	0.85	-0.15	0.45	0.73	-87.35	-0.14	2.12	-0.37	0.47	-0.34	0.36	0.69	14	-1.18	-0.83	0.63	0.86	-9.09	2.04	0.14	1.32	-2.33	-1.32	5.49	1.65	1.24	-0.01	0.52	9.72	0.77
193	1.2	0.87	0.97	0.99	1.06	0.99	1	1	1	1	-2.75	-1.37	0.08	-0.51	-0.77	-0.89	-0.94	168.8	0.03	1.96	1.19	-0.16	0.48	-15.35	-0.3	0.58	-5.46	1.97	0.25	-0.72	-0.89	-0.95	-0.98	0.03	-46.11	-0.49	-1.5	0.5	0.81	0.91	0.96	-0.04	44.67	0.48	-2.45	0.3	-0.5	-0.77	-3.19
194	-0.71	0.18	18.71	-1.44	0.2	3.34	1.26	-0.18	5.24	0.48	1.42	-1.93	0.22	2.66	0.69	0.91	-5.67	0.16	-0.58	-0.81	16.17	-1.97	-0.13	1.4	1.11	-5.57	2.23	-0.04	0.57	-10.26	-0.28	2.11	1.23	-0.13	6.06	0.49	1.42	-0.48	3.59	0.42	0.83	0.93	-0.11	0.47	-39.22	-0.28	-0.76	0.25	-0.42
195	-1.59	4.1	0.09	1.57	1.13	-0.16	0.48	6.52	-0.69	2.84	0.42	1.36	-0.44	3.74	0.43	-0.58	0.34	-8.83	-0.38	2.19	-0.32	-2.17	-1.18	0.19	0.64	-15.42	0.2	1.88	0.73	-0.52	-2.06	-0.81	2.32	1.3	1.12	1.05	1.02	0.46	1.01	-2.92	-0.34	-0.82	-0.93	0.12	0.58	-0.23	62.32	0.39	-2.37
196	1.27	-0.04	7.66	-1.63	3.3	-2.56	-1.42	6.22	0.02	0.71	1.71	0.88	1.09	-1.84	-1.22	0.1	5.68	1.35	1.12	-8.11	-0.08	-0.72	5.44	-2.04	-0.21	1.48	-2.38	-1.34	5.55	0.07	-1.76	-1.17	-1.07	0.07	0.55	-0.24	-34.6	-1.37	-0.62	-1.12	-1.03	-0.93	-0.99	0.27	-0.44	13.2	0.32	-2.19	-1.25
197	4.98	1.62	1.23	-0.01	-9.74	0.48	1.58	1.11	1.04	-0.09	0.48	11.31	-0.71	2.8	0.42	1.35	-2.06	2.61	0.22	1.4	-2.19	-0.4	-1.3	2.15	-0.21	-2.57	1.71	0.49	1.21	1.05	1.02	-0.08	13.27	0.48	1.48	0.83	-0.51	4.27	0.39	-0.59	0.34	-0.38	18.72	1.62	0.33	-1.42	2.48	0.33	0.83
198	-1	-1	-1	61.5	1.95	1.32	-8.11	-1.78	-1.28	-1.12	0	-0.51	-18.25	0.74	-2.79	-1.35	0.1	4.89	1.34	0.6	1.12	1.03	-5.6	2.19	-0.05	0.56	0.8	-24.16	-1.81	-1.27	-0.13	1.16	1.05	-0.14	-0.6	22.3	0.23	1.72	-0.44	-0.78	0.2	0.62	0.81	-77.5	0.1	0.7	1.92	-0.68	3.15
199	31.8	0.27	-2.21	2.1	-0.16	3.53	1.34	-0.14	0.5	-13.71	1.82	0.26	1.26	-2.32	-1.32	0.08	5.46	0.58	1.35	1.07	0.87	1.03	0.98	-0.55	0.39	-0.37	-0.7	37.92	1.8	0.17	1.27	1.07	-0.15	0.47	-18.45	0.27	1.79	1.15	-4.51	2.29	0.12	1.37	1.1	-5.37	0.11	-2.54	0.39	0.77	1.94
200	1.66	-4.5	2.51	0.02	-1.45	2.31	-2.6	0.09	-3.2	-0.56	0.54	2.12	-0.6	3.15	0.42	-0.6	-0.84	11.27	-0.14	0.6	0.83	0.92	2.32	0.96	0.99	0.99	1	1	-0.02	0.5	-0.26	312.05	-0.37	-0.79	-0.91	0.11	14.4	0.57	-0.49	-0.78	-2.47	-1.09	-0.9	-0.98	-0.99	-1	19.85	1.86	0.05
201	50.92	0.7	-2.68	-1.34	-1.13	0.05	0.55	-0.25	-32.5	-0.63	0.46	2.59	1.18	-0.22	-0.66	0.22	0.62	0.81	14.51	-1.11	-0.89	-0.98	0.24	0.66	-0.21	0.41	0.71	0.85	-0.08	0.46	-0.27	0.37	-0.32	-3737.54	0.66	0.89	-0.19	9.34	0.44	-2.27	-1.27	4.91	-0.08	-2.33	1.85	1.24	-0.08	-0.58	0.24
202	-4.11	-0.35	-0.81	-1.46	0.69	1.42	-1.66	2.72	-0.13	3.12	-0.39	-0.77	7.82	1.64	1.23	1.1	1.05	1.02	0.22	1.01	-2.96	-1.4	5.02	1.63	0.08	1.24	0.84	-0.57	-1.79	-0.83	2.29	0.46	1.29	1.07	1.03	-10.96	0.07	2.11	1.21	-4.52	-0.16	1.79	0.67	-1.9	0.29	-0.49	0.33	8.32	1.3
203	0.73	-10.78	-1.68	4.12	0.06	1.59	-2.15	-1.3	0.08	5.73	1.36	0.58	1.13	0.92	1.03	-0.48	-0.79	0.18	-14.32	1.65	-3.44	0.08	0.65	0.84	0.92	0.96	-0.03	-0.52	-83.95	-0.76	-0.92	-1.24	0.75	-0.37	0.4	-0.34	24.19	-1.71	-1.23	-1.1	-1.05	-1.02	61.97	1.96	0	0.57	-0.27	20.33	1.58
204	-2.3	-0.14	-0.8	0.29	4.35	1.27	0.68	-0.69	3.69	1.43	0.36	-0.77	-1.34	1.58	1.17	-6.06	2.25	0.08	-1.44	-0.76	-1.11	-0.94	1.96	0.52	-1.76	-1.19	0.12	-6.62	1.69	0.41	1.22	-2.27	2.52	1.39	0.21	-1.24	-1.07	-0.83	1.31	0.77	0.95	1.09	1.01	0.98	1	1.01	-1.5	-1.14	6.01
205	-2.16	2.17	-2.82	-0.15	0.71	-4.48	-0.31	-0.8	-1.49	0.68	0.88	1.42	0.95	0.98	0.99	1	-0.04	0.49	-85.7	-1.73	-1.24	7.81	0.04	1.75	-2.07	0.19	-0.52	8.97	-0.26	-1.87	0.46	0.8	0.91	1.86	0.96	1.04	1.01	1	1	-0.05	-20.7	-0.54	-0.85	-0.93	-1.44	1.17	1.05	0.85	1.02
206	-0.79	-0.9	-0.95	-0.97	-0.99	-0.99	-1	2185.26	2	1.33	1.14	1.07	-32.01	2.06	1.35	-7.76	0	-2.3	0.41	0.78	0.9	0.95	-38.99	-0.05	0.66	0.85	0.93	-29.24	2	1.33	-7.69	2.29	1.39	1.16	0	14.18	-0.48	-1.56	-0.82	-0.95	-0.98	-0.99	0.04	24.67	1.45	1.15	1.07	-15.78	-1.85
207	-8.05	-1.66	-1.23	-1.1	-1.05	0.01	35.48	1.48	0.51	-0.7	0.35	3.81	-0.59	2.92	0.44	0.84	1.35	0.94	-2.42	2.39	0.23	1.36	1.09	0.81	1.04	1.01	1	1	-26.49	-0.04	0.66	0.86	-13.47	-1.76	4.14	-2.57	3.22	-0.01	-2.88	1.81	1.24	-0.07	-6.39	1.58	1.19	-6.96	-1.7	4.54	0.02
208	5.85	-0.38	-0.78	-0.9	-0.95	-0.98	-0.99	0.01	140.53	-1.5	0.17	-0.5	-0.77	0.15	-0.44	0.29	-163.93	1.65	-0.12	4.34	-0.4	0.49	0.78	2.81	-0.8	-1.22	-1.04	0.22	-0.45	0.31	-27.12	0.34	-2.41	-0.54	-1.28	0.46	2.03	1.15	0.79	1.06	-0.42	-0.76	-2.35	1.27	-0.28	-0.7	11.92	1.69	0.21
209	-1	0.02	0.51	-0.25	-0.62	0.19	724.58	1.4	-3.41	-0.2	0.67	0.87	0.94	-23.88	0.06	0.68	-0.27	-0.66	0.2	-0.41	-39.61	1.31	0.7	-0.66	-1.57	0.59	-0.41	-3.33	-0.74	0.46	0.77	-0.18	0.43	-41.16	-0.3	2.25	-0.34	-0.75	8.62	-0.18	-0.71	-0.87	-0.94	-1.99	1.09	0.92	1.03	1.01	1
210	7.32	0.33	0.79	-0.25	-0.65	23.46	-1.87	0.07	0.6	-11.79	1.88	1.28	1.12	1.06	-29.83	-0.01	-1.93	0.4	-0.46	-3.37	-0.76	-0.92	-1.2	-0.97	2.5	-2.39	2.89	-2.84	-1.47	-1.19	-1.09	-1.04	-0.06	1.02	0.98	1	1	1	-20.47	2.05	-3.78	-1.58	5.4	0	2.46	1.25	-4.4	2.34	1.38
211	4.18	1.51	1.19	-9.67	-0.03	-0.7	-1.79	1.45	1.13	-6.37	-1.67	-1.24	0.01	-9.44	1.59	1.19	1.08	-14.72	2.11	0.03	-1.37	0.36	-3.94	-0.45	0.57	0.82	-0.16	15.86	-1.63	-0.41	-1.21	2.3	-0.21	-0.69	-0.86	20.83	-0.1	2.2	1.23	1.09	1.04	1.02	-0.02	0.5	42.69	0.75	-2.73	-1.35	0.1
212	5455.72	1.25	-3.25	0.15	2.42	-0.46	-1.79	-1.13	-1.05	-1.02	-0.8	1.09	-0.33	0.44	0.74	4.72	-0.82	2.94	-2.26	-1.35	6.21	0.04	0.72	1.7	0.88	-0.44	-0.77	0.19	0.61	-0.21	67.5	-0.39	0.53	2.42	1.16	1.06	1.02	0.8	0.99	1	1	1.01	1	1	-0.58	-0.84	-1.72	-1.06	3.48
213	4.54	-0.31	0.52	0.79	0.9	0.95	2.75	0.98	-2.92	-0.35	0.63	0.85	1.8	-0.8	-1.24	-0.93	-0.98	0.19	5.46	1.32	-3.7	-1.51	5.01	1.65	-0.01	-0.56	14.9	-1.85	-0.24	0.74	-0.33	0.4	0.72	-0.16	-36.53	-0.59	2.55	-0.28	-0.72	0.23	8.51	1.33	0.63	-0.69	0.36	0.71	0.86	0.93	-80.28
214	0.21	2.58	-1.72	-1.21	-0.49	1.25	-2.68	0.18	-0.54	0.31	-0.38	30.51	1.64	0.33	-0.74	-1.43	-0.9	0.45	-4.43	0.3	-0.53	-2.75	-1.17	0.23	-0.46	-5.27	0.67	0.89	1.37	0.95	-2.54	-1.34	5.15	1.63	-4.79	-1.64	-0.02	-0.84	-0.94	-0.97	-0.99	0.03	-0.49	0.26	0.63	-0.19	0.41	-1798.45	1.7
215	0.15	64.33	0.58	0.86	-0.2	0.44	9.37	1.26	0.73	-1.55	-1.15	5.78	-0.09	2.49	1.26	-4.47	2.34	1.38	-0.02	6.78	1.4	-0.16	4.86	-0.39	0.5	0.78	0.9	2.76	0.95	0.98	0.99	1	1.05	1	-2.87	-0.35	0.64	-0.33	8.15	0.39	-0.56	0.34	0.69	-24.44	-1.76	3.96	1.58	-5.22	2.45
216	0.85	0.97	0.99	1.04	1	-0.29	5.44	0.44	0.83	1.45	-0.7	3.25	-2.17	-0.25	1.54	-0.34	0.46	-0.34	-0.68	-8.49	-0.84	-1.15	-1.03	0.22	4.42	1.29	-3.76	0.12	-0.57	-2.78	1.4	0.67	-0.64	0.36	-7.14	-1.51	0.11	0.61	0.82	-0.12	39.2	-0.44	-1.58	0.49	0.8	-0.19	12.46	-0.39	-0.79
217	-2.8	0	1.48	0.76	0.94	1.12	0.98	-2.41	-1.32	-1.12	-0.42	1.14	0.88	0.98	0.99	1.04	-1.2	-1.06	-0.83	-0.98	0.28	3.6	1.25	0.68	-0.69	3.66	1.43	1.16	-9.57	0.03	-0.63	-2.26	0.67	1.41	-0.56	-1.69	1.65	0.56	1.19	0.9	0.98	-4.87	-0.21	1.86	-0.35	-2.18	-1.18	4.11	0.19
218	0.77	-0.73	-1.38	0.59	0.85	-8.46	0.15	0.7	2.04	-0.69	-0.89	-0.95	16.64	-0.07	2.2	-0.39	-1.99	-0.77	-0.93	0.2	-0.45	-0.73	0.15	0.58	-0.21	260.81	1.6	0.39	0.88	-4.13	0.19	-0.56	-2.74	-0.8	-1.16	-1.03	-1.01	-1.01	-1	0.02	-45.1	-1.49	-0.49	-1.17	2.31	-0.21	-2.5	1.73	-2.93
219	0.7	5.33	1.14	1.05	0.86	1.02	-0.38	-0.74	0.19	11.69	-0.57	2.68	1.33	0.46	1.13	-0.39	-2.45	1.6	0.55	0.9	0.96	-10.04	0.1	-0.61	6.47	-1.96	-1.29	6.95	1.73	0.04	1.26	1.07	0.83	1.03	-0.4	4.45	0.42	1.43	-0.46	-0.79	0.19	-0.43	-13.18	-0.72	0.43	-0.39	0.35	0.69	-0.17
220	-0.16	-4.36	1.6	-0.19	4.15	-1.82	-0.38	-1.25	2.25	-0.21	-2.54	0.49	1.72	0.81	-2.19	-1.28	5.24	1.63	1.23	-9.59	0.01	2.22	1.22	-4.51	2.33	-3.24	-1.52	0.01	0.55	0.79	5.66	0.9	0.97	1.1	1.01	0.99	1	-0.44	-2.29	-0.77	0.47	2.3	0.78	-0.47	0.39	-9.33	-1.56	-1.19	-1.08
221	1.52	-0.03	0.54	-0.27	-15.87	0.61	0.87	0.94	1.4	1.02	-3.29	0.19	-0.55	-2.91	1.41	-0.25	0.47	-0.32	18.91	-1.71	-1.23	7.39	1.73	-4.54	-0.01	1.65	1.15	-5.04	0.11	0.67	2.27	1.12	-0.25	-0.67	-0.85	0.1	0.56	32.08	1.22	1.07	1.03	1.01	-31.45	-0.03	1.96	1.2	1.08	-0.07	-10.11
222	-0.72	10.04	1.67	-4.13	-1.59	-1.22	-0.06	-0.92	-1.1	0.61	0.85	1.61	1.05	-0.27	-0.68	-3.49	-0.85	-1.13	-0.95	2.14	-0.25	-0.7	-0.86	-0.94	-2.45	-0.97	-0.99	-1	14.63	-0.06	-0.67	-2.07	-0.86	2.47	-2.34	-0.24	0.7	-4.3	2.09	1.32	1.13	-0.02	13.9	-0.47	0.5	0.78	0.9	0.95	2.59
223	0.91	3.26	-1.08	-0.92	0.61	1.66	-0.58	-0.84	0.18	8.22	-1.49	-1.16	7.06	-2.22	-1.37	7.01	-2.32	-1.4	7	0	-0.7	-1.75	0.66	-3.21	-1.39	-1.15	-1.07	-1.03	0.01	-0.5	-41.13	-1.24	-0.75	-0.95	4.24	1.51	1.19	-9.6	0.02	2.2	-1.93	-0.41	-1.26	-0.86	0.54	-4.04	-0.39	0.59	0.83
224	-1.05	0.01	-33.04	-1.48	3.56	1.51	-0.04	5.47	-0.44	-0.8	7.16	-0.17	-0.7	-0.87	-0.94	34.04	1.89	1.3	1.13	1.06	0.06	0.97	-3.1	-1.41	-0.33	-0.89	-0.96	0.13	0.59	0.8	8.71	-0.88	-0.96	0.16	6.98	1.35	0.61	-1.49	-1.14	0.13	5.79	1.34	0.6	1.12	-2.33	0.22	-0.52	0.31	8.26
225	-1.31	-1.06	-0.89	-0.98	3.89	1.49	-4.76	-0.07	1.71	0.7	-1.91	-1.22	-0.56	0.77	-3.5	-0.35	1.88	-0.33	-0.74	-2.25	-0.88	-0.96	-0.98	-0.99	28.33	1.9	-0.01	-0.57	0.26	0.64	0.82	0.91	0.96	-0.02	0.49	0.74	0.87	542.47	0.94	-2.94	-1.39	0.08	4.98	-1.62	-1.19	-1.08	0.04	-15.12	-0.5
226	0.65	1.57	-1.6	-1.17	-1.07	-1.03	-1.02	-1.01	-1	-1	429.84	1.99	1.33	1.14	-16.04	0	-0.68	-1.88	0.66	-0.4	-0.74	-0.88	-3.17	1.12	1.04	-6.9	0.1	-2.43	0.39	-0.48	7.07	-1.87	3.36	1.51	-0.02	0.54	-16.43	-0.27	-1.67	-1.14	4.65	-0.12	-2.28	0.44	-3.18	0.31	-2.95	0.34	-0.5
227	-0.38	-0.84	-1.35	-1.05	0.25	0.67	3.83	-0.76	2.95	0.39	0.83	-5.09	2.11	-0.07	-0.62	10.58	0.26	-0.6	0.32	-9.55	-1.54	-1.19	0.05	0.55	0.78	8.19	1.1	-3.17	-0.29	-0.81	0.26	-7.85	0.36	-0.52	6.09	1.53	1.19	1.08	0.34	1.04	-0.35	4.76	0.43	-0.57	4.97	0.35	-0.6	-0.83	-0.92
228	0.45	-0.92	3.17	0.34	-0.63	-1.83	0.62	1.52	-1.67	2.74	0.24	0.8	-0.27	-0.67	-0.84	0.1	44.39	-0.54	-0.85	-0.93	-1.47	-1.03	-0.97	-1.01	2.25	-2.45	-1.37	-1.15	-1.07	-1.03	-1.02	97.58	1.98	1.33	1.14	1.07	-32.33	0	0.66	0.85	2.06	-0.83	-1.2	1.67	1.19	-5.9	0.08	-0.61	-0.83
229	-6.42	-1.65	-1.24	9.13	0.02	0.7	0.87	0.94	1.79	0.97	-2.84	2.34	0.21	0.81	0.93	1.36	-1.22	-1.07	6.56	-2.19	-0.1	1.44	0.76	-0.57	4.06	0.37	-0.6	4.86	0.34	-2	2.2	-0.16	3.44	-0.38	-0.77	0.22	-0.43	-0.72	-0.86	141.15	1.91	1.31	0.08	-0.88	-1.15	1.6	0.61	-0.62	4.05
230	-0.19	2.76	1.3	-4.46	-1.58	-1.22	-1.1	0.01	0.52	-0.25	-60.1	0.62	-0.46	-2.64	0.6	1.52	1.09	-4.27	-0.21	1.81	-0.35	0.47	3.51	1.2	-3.63	0.14	0.67	-0.25	-0.65	-8	0.79	-0.39	5.32	1.47	-0.11	-0.61	-0.82	-4.16	1.15	1.05	0.86	-1.27	2.76	-2.48	-1.39	6.07	0.03	0.71	0.88
231	1.78	0.56	-0.62	4.15	0.36	1.46	0.81	-1.99	-1.24	-0.53	-0.93	-1.1	-0.97	0.44	0.77	0.89	-0.09	-24.2	-0.55	-1.43	-1.09	-0.85	0.71	-3.49	-0.36	-1.42	0.44	-0.43	-0.74	0.17	-26.56	0.41	-0.52	5.71	-1.93	0.11	0.63	-10.96	-0.25	0.6	0.83	2.08	0.92	1.07	1.01	0.98	1	1	1
232	0.96	0.99	-6.15	-0.17	-1.63	0.42	2.05	-1.66	0.22	-0.49	-3.93	0.66	-2.93	-0.42	1.89	0.61	-1.85	-1.21	5.36	1.63	-4.69	-0.03	-0.73	4.99	0.29	0.79	0.91	-0.12	-12.38	-1.4	-1.13	0.08	-0.5	-0.76	57.51	1.84	-3.93	-0.04	1.63	0.71	-0.56	0.37	-0.38	0.34	0.68	-81.19	-0.17	2.15	0.61
233	0.86	-0.17	0.45	12.37	-0.7	0.43	-0.39	10.97	1.57	0.35	0.88	0.95	1.2	0.98	-0.38	0.42	-9.93	0.3	1.8	-1.85	-0.47	0.65	-0.35	7.44	-1.8	-1.25	7.03	0.05	-1.8	2.11	0.38	0.85	1.29	0.94	-2.38	0.24	-3.26	-0.51	2.06	0.56	1.24	1.06	0.88	-1.38	0.3	-0.46	-0.75	-0.88	50.59
234	0.34	5.61	-1.44	0.22	-4.37	0.37	1.82	0.77	0.94	0.97	0.99	-25.15	2.03	0.04	0.8	-4.07	-0.3	-1.48	-1.11	0.17	-0.47	-0.75	38.99	1.82	0.15	-1.37	-0.77	-1.1	2.1	1.27	0.46	1.11	-0.38	4.35	-0.32	2.77	0.52	-1.98	0.31	2.3	-0.51	0.44	3.15	-0.61	-0.86	0.19	7.44	0.62	0.88
235	-2.95	-1.32	4.45	-2.37	-1.39	6.57	0.02	0.71	-5.23	-0.29	-1.53	-1.12	-0.79	-1.05	-1.01	-0.97	-1.01	2.49	-2.4	2.89	-2.84	-1.47	-1.19	-1.09	24.16	0	0.68	-0.29	9.6	-0.35	0.53	-0.34	0.37	0.7	-57.36	0.16	0.72	-6.25	-0.26	-1.58	2.01	-0.2	3.56	-1.87	-1.26	-1.11	-1.05	-1.02	54.8
236	0.83	1.03	-0.39	-2.51	-1.19	3.92	0.2	-0.66	-1.78	-0.86	0.45	2.37	-1.57	-1.17	6.42	-0.07	-0.66	-2.24	-0.85	0.43	-0.4	0.35	9.72	-1.38	-1.13	0.1	-0.49	22.56	-0.26	0.57	2.35	-0.64	0.41	-6.01	-0.38	0.57	0.82	2.11	0.92	-0.39	4.81	-0.31	-1.9	0.48	0.8	1.8	1.07	-3.52	0.17
237	-0.23	0.66	0.86	1.74	-0.8	0.37	3.11	-0.58	2.99	-0.28	-0.73	-2.13	0.72	1.34	1.06	0.9	0.98	1.02	0.99	-0.43	0.41	-0.35	17.65	-1.73	0.11	0.62	-11.89	-1.66	0.07	-0.53	-0.78	-0.89	0.07	-0.47	-0.74	-0.87	1022.05	-1.94	0.02	0.58	0.8	3.93	0.91	1.09	-1.73	-0.57	-1.2	-1.05	-0.9
238	0.98	-1.17	0.32	-4.57	-0.44	0.56	0.82	2.1	-0.79	3.07	-0.23	-0.71	-2.23	1.34	-0.27	-2.93	-0.69	2.29	0.49	1.28	-0.44	-0.78	9.7	1.68	-0.06	-0.59	-0.81	0.12	-0.45	0.28	-0.36	380.47	-1.68	-0.32	1.44	1.12	-0.14	-0.6	-5.66	0.75	-0.4	0.39	5.43	-0.64	-0.87	7.1	1.64	-4.34	0.03
239	-0.21	-0.71	-2.07	0.71	1.36	-1.68	0.25	0.69	0.86	-0.11	0.46	-75.76	-1.71	-0.28	1.42	-0.34	-2.46	0.53	-3.1	-1.37	-1.14	-1.06	-0.44	0.93	-0.34	-3.13	-1.23	3.83	-2.36	3.15	0.06	0.76	-0.29	-4.63	-0.68	-0.9	-0.96	-0.98	-0.99	-1	0.01	0.51	-0.25	-356.31	-0.62	-0.87	-1.37	-1.04	0.26
240	-23.27	-0.18	0.62	0.84	2.1	0.92	-2.69	0.22	-3.11	-0.53	-1.33	0.47	1.98	-0.55	3.22	0.42	-1.94	-0.6	-1.22	-0.9	1.96	0.52	-0.62	-0.85	10.25	0.16	0.74	1.71	-0.68	-1.42	0.57	0.84	0.93	1.67	0.97	1.03	0.99	1.01	1	-0.21	-0.64	0.22	18.53	-1.43	0.2	3.33	1.26	0.66	-0.7
241	7.32	-0.19	2.48	0.58	0.88	-0.23	0.44	7.81	-0.68	0.43	2.81	-0.59	3.03	-0.27	-2.14	0.49	-0.44	6.73	1.52	-0.1	0.52	0.77	-0.14	0.44	-0.29	182.71	1.64	1.21	1.09	0.36	-1.09	2.85	-0.19	3.06	1.32	0.54	-0.74	3.63	0.35	0.81	-5.24	-1.55	4.45	-0.04	-2.47	-0.64	2.1	0.53	1.25
242	4.35	1.31	0.62	0.93	1.11	-0.66	3.45	-0.25	0.53	0.79	2.89	-1.2	-0.82	-0.96	-1.07	-0.99	-1	5.74	-2.17	-0.13	-0.81	-1.35	-0.92	2.34	-0.24	0.51	3.27	-1.41	-0.65	-0.93	0.25	0.66	-0.21	26.34	1.56	-3.68	-1.53	-1.2	-1.09	-1.04	0	0.51	0.76	42.21	1.12	1.04	-0.13	0.47	0.75
243	0.73	0.87	0.94	3.55	0.97	-0.35	0.42	-10.83	-1.58	-0.34	-1.2	-1.06	-1.02	-1.01	0.04	0.53	-0.24	-0.62	-78.66	1.19	1.06	-7.17	-1.69	-0.12	0.8	1.31	-1.56	-1.16	-0.62	-1.07	-1.02	0.16	0.61	6.01	-0.76	2.89	-0.24	0.52	-7.5	1.89	0.26	0.84	-0.28	0.42	-0.32	28.82	-1.69	-0.34	-0.87
244	0.64	0.83	-0.11	51.41	-0.44	0.52	2.47	-0.62	3.07	0.42	0.84	1.37	1.05	-0.25	-0.67	-0.84	-0.92	-0.96	-3.79	-0.98	-0.99	-1.02	-1	2.55	1.34	-5.17	-1.64	-0.09	-0.84	3.8	0.31	-0.63	4.8	-0.24	-2.02	1.82	-0.2	0.51	-0.31	16.96	1.58	-3.79	-1.54	-1.21	-1.09	-1.04	-1.02	0	-0.5
245	-0.01	-0.53	0.26	-0.38	0.31	0.66	0.83	0.91	-2023.21	0.04	-0.65	-2.04	1.43	-0.26	0.47	-0.32	-10.01	1.4	0.63	-0.67	0.36	0.71	0.86	-39.34	1.96	-0.03	4	0.56	-0.53	-2.21	-0.8	2.36	-0.26	3.26	-0.35	-0.76	-1.93	-0.89	-0.97	-1.09	-0.99	-1	0.17	-0.46	20.08	0.3	-2.21	0.34	-0.48
246	1.61	1.19	0.49	-1.24	2.7	1.38	-0.07	5.91	-1.68	-0.43	-0.88	-0.95	9.78	1.73	-4.28	2.55	-0.01	3.28	0.59	-0.53	-2.16	1.53	-0.24	4.1	1.39	0.48	-0.74	0.34	-0.4	0.34	-0.35	54.59	-0.33	0.55	-0.33	-5.74	-1.28	0.21	-4.95	-0.48	0.55	0.81	-12.16	-1.73	0.05	0.59	0.81	0.91	-0.06
247	2.66	1.28	0.58	1.1	1.03	0.93	1.01	-2.49	-0.4	-1.33	-1.08	0.17	-6.74	0.4	0.79	1.72	0.91	1.07	1.02	-0.21	-4.57	0.54	-2.84	0.29	-3.05	-0.51	2.02	-0.31	3.42	-0.34	2.91	-2.02	-0.33	1.57	1.15	-0.13	-5.46	0.51	0.83	1.57	-0.74	-1.33	1.66	-0.25	-2.7	1.67	-0.21	0.5	-0.31
248	15.2	-0.8	2.85	-2.26	0.11	-0.55	9.39	-0.25	-1.88	-0.74	0.52	0.8	-0.17	-0.6	-10.92	0.78	-0.4	5.31	-0.31	0.53	0.79	2.68	0.9	-0.39	-2.7	-0.74	-0.92	-0.97	-1.2	1.17	-0.31	-2.88	-1.22	-0.71	-0.95	-1.08	-1.01	3.99	-0.16	0.56	-7.26	1.92	1.28	0.25	-1.2	-1.06	0.14	-7.88	-1.46
249	-1.17	2.45	1.33	1.13	1.06	1.03	-45.33	0.01	0.66	-6.14	1.99	1.3	0.22	-1.2	0.34	-0.44	-4.36	-0.74	-1.22	1.81	-0.25	3.69	-0.36	2.87	-0.33	0.5	0.78	3.03	-1.21	0.29	-0.45	0.32	0.67	10.63	1.16	0.84	1.05	1.01	-0.18	-5.45	0.53	-2.79	0.29	-3.06	-1.33	-0.51	-1.12	2.41	1.33
250	-0.14	-17.41	0.55	0.85	0.93	1.47	-0.86	-0.95	0.15	-0.46	0.29	0.65	24.4	-1.19	-1.06	-0.82	1.26	-0.31	-0.71	0.21	0.62	-0.21	0.4	-0.3	-0.65	-159.07	-0.83	-0.94	-1.17	-0.98	-1.02	-0.99	-1	5.24	1.59	-4.57	-0.05	-1.62	2.14	-0.19	-2.68	0.48	1.72	-1.72	0.23	2.78	1.23	1.09	-0.08
251	-104.08	-1.65	3.68	1.53	-0.03	-5.21	-0.56	-1.36	-0.86	2.06	-2.43	2.77	-0.06	-2.86	0.45	1.78	1.13	-4.26	-1.54	4.79	1.63	1.24	-9.96	-1.81	-0.01	1.29	-0.36	-0.74	-2.45	1.29	-0.28	-2.96	1.62	1.19	-0.09	0.5	7.58	1.23	-0.24	4.91	-0.36	-1.81	1.79	-2.79	-0.22	-1.42	-0.8	-0.95	4.93
252	1.94	-0.85	-1.17	-0.95	-1.03	-1.01	-1	-1	-1	-0.99	-1	-1	-1	-1	2.56	1.34	-0.09	0.51	-0.28	-16.29	1.4	1.13	-0.09	-0.58	-7.2	0.75	1.27	1.05	0.91	-1.45	2.67	-2.55	-1.4	6.01	-2.36	-1.4	6.86	1.74	1.27	1.12	-18.72	-1.9	0	-0.57	0.27	12.68	-0.61	-1.42	-0.87
253	1.35	0.26	0.9	-3.63	2.23	-0.09	-3.11	-1.28	-1.1	-0.62	-1.04	-0.96	0.57	-0.39	-0.72	18.34	-0.16	2.27	0.6	0.89	-5.21	0.17	-0.57	0.31	0.67	-0.19	0.41	44.73	-0.7	2.72	0.43	-0.61	4.55	0.34	-0.6	4.94	0.33	-2	0.33	-3.4	-0.48	0.57	2.03	0.82	0.95	1.13	0.98	-2.48	0.23
254	-0.58	-0.93	3.8	0.28	-1.85	2.23	-0.16	-2.73	-1.24	-1.09	-1.04	-1.02	-1.01	75.77	0.01	0.67	1.97	1.11	-3.72	2.32	1.37	0.15	-0.85	0.32	3.51	-0.57	0.44	-6.01	-1.5	0.11	4.13	-0.49	2.86	1.34	1.13	1.06	0.47	-1.08	0.33	2.88	1.22	1.08	-8.49	-0.09	1.87	1.19	-4.87	-0.15	-1.59
255	-0.99	-1.01	0.7	-0.37	6.27	-1.84	-1.26	0.05	-7.57	-1.42	-0.51	0.71	-0.35	-0.71	0.19	-0.42	0.3	-108.02	0.35	1.66	0.78	-0.51	-0.8	0.18	10.74	-0.56	2.69	1.33	1.12	-10.06	2.16	-0.02	0.57	3.69	-0.7	2.95	1.37	-4.81	2.38	1.4	1.16	1.08	1.04	0.07	-1.02	2.95	0.34	0.82	1.4
256	3.46	0.47	-2.02	0.31	-0.48	7.93	0.33	1.56	1.12	0.79	1.05	-0.41	-2.42	1.59	-2.92	-0.23	-1.43	0.41	2.15	1.17	0.76	-1.46	-1.13	-0.7	-0.96	-1.05	1.55	1.16	1.06	0.64	1.03	0.97	0.99	1.01	1	1	-0.17	7.77	0.46	-0.54	-0.8	-0.91	0.08	0.55	-0.23	-0.62	385.11	-0.19	-0.73
257	0.71	1.18	1.04	0.92	0.99	-3.81	2.26	0.17	0.81	1.36	1.05	0.92	-0.67	0.37	0.72	0.87	-0.09	-0.55	-0.78	285.78	1.88	1.29	1.13	-0.01	-15.94	1.54	-0.17	-3.39	-1.27	0.18	-0.48	13.13	-1.81	-1.26	-0.27	1.19	-0.34	4.39	-0.33	0.52	-6.55	-1.54	4.15	-2.48	0.03	-3.33	-1.31	4.14	0.16
258	-3.39	-0.63	2.24	-0.28	-2.28	-0.72	-0.92	-0.97	0.1	-0.47	-0.74	-0.87	-0.94	419.47	-0.03	0.65	-5.98	0.23	0.72	1.99	0.88	-0.42	-2.51	-1.18	0.21	-5.4	0.38	1.77	1.14	-0.19	5.93	-0.39	0.51	2.69	1.17	1.06	1.03	1.01	0.79	-0.95	-0.98	-0.99	15.41	1.83	-4.19	-1.61	5.21	1.68	-4.94
259	-0.56	-0.95	0.29	0.69	-14.94	-1.72	0.06	-0.54	-0.78	0.13	-0.44	-38.26	1.29	-0.24	-0.67	-0.85	28.51	1.84	0.11	1.29	0.83	1.08	-0.47	0.41	4.01	-0.62	0.43	2.91	1.2	0.75	1.07	1.02	0.96	1.01	-2.48	-1.33	-0.4	-1.13	2.49	-0.21	3.21	1.33	0.53	0.92	-3.91	-0.28	0.63	0.85	0.93
260	-1.11	3.33	-2.35	-0.17	0.72	0.89	-10.06	-0.14	0.64	0.85	-0.14	16.69	0.45	-0.53	5.38	0.35	-0.59	5.04	0.34	-0.6	5.01	0.33	-0.6	-0.83	0.15	0.59	12	0.8	-0.41	5.12	-0.31	2.69	-0.34	0.49	-0.33	13.32	0.37	-0.56	-2.24	-1.14	3.79	1.5	1.19	0.23	0.93	1.08	-0.62	3.56	0.39
261	2.34	0.17	0.8	-4.42	0.2	2.13	0.7	-0.52	4.51	0.38	-0.59	-2.02	-1.13	-0.83	0.68	-0.37	6.59	1.5	0.39	0.89	-0.28	0.43	0.73	-34.97	1.89	0.15	-0.77	3.98	1.47	-4.6	2.43	-0.02	-3.27	1.76	1.23	1.09	0.44	-0.9	-1.11	1.64	0.6	0.91	-4.6	-0.25	-0.78	0.26	-8.35	-0.42	0.55
262	-0.9	-0.96	0.11	11.15	0.57	0.86	-0.21	0.44	-0.31	39.84	0.36	-2.31	-0.55	-0.88	-0.95	-0.98	24.25	1.88	-0.02	-4.11	1.7	-3.12	-0.18	-0.78	-0.91	-1.46	-0.96	2.67	1.35	-5.1	-0.09	-0.73	5.13	0.28	1.53	-2.02	2.67	-2.74	-0.11	-0.78	4.53	1.51	1.19	1.08	1.04	1.02	0	0.5	77.16
263	1.37	1.03	-3.35	0.18	-0.55	-0.8	0.15	-23.71	0.42	1.61	1.12	-4.49	-1.55	-1.21	-0.19	1.13	-2.74	0.19	-3.1	-0.54	-1.32	-1.07	-0.87	1.4	0.72	0.94	-0.24	0.44	0.73	-38.55	0.15	-0.61	-2.2	-0.83	-1.13	1.83	1.22	1.09	-0.05	13.03	1.46	-3.67	-1.52	-1.2	0.02	10.37	-0.48	2.63	0.49
264	-0.59	0.61	-0.36	-4.18	-0.71	-0.91	6.13	-0.15	0.58	2.51	-0.66	0.41	3.06	-1.51	-0.59	0.65	0.86	0.94	-20.54	-1.84	4.11	0.02	0.73	-4.86	0.21	2.07	-0.46	-1.82	0.53	-0.43	6.68	-1.86	-1.27	-0.3	-1.11	2.6	0.36	-0.64	0.34	4.47	-1.48	0.22	3.11	1.25	0.67	-0.7	-0.89	-0.95	18.95
265	0.63	-0.64	3.94	1.45	0.36	-0.77	-1.35	0.61	-3.41	-0.4	-0.83	0.25	-0.43	-8.07	-1.26	0.23	-4.88	-0.47	0.55	0.81	-12.13	1.99	-3.6	-1.55	-0.05	1.24	1.07	1.03	0.84	-0.87	3.17	0.35	0.82	-0.26	-5.09	1.51	-0.21	0.49	4.28	-0.67	-0.88	0.18	-0.45	-0.73	0.15	-0.43	-78.58	-1.28	3.3
266	-18.6	0.11	1.98	0.69	-0.53	0.37	4.42	0.71	-0.46	-2.47	1.54	-0.23	-2.94	-1.24	-1.09	0.08	0.57	-28.65	1.82	-0.08	0.54	4.12	-1.35	-1.11	-0.69	-1.05	-1.01	-1.01	13.16	0.07	-0.66	-0.86	-1.93	-0.93	-0.98	-1.06	-1.01	0.27	-5.61	1.8	-0.14	3.96	1.36	0.52	0.92	1.13	1.02	-4.01	2.26
267	-0.8	-1.04	0.4	-0.42	-0.73	-4.39	-1.12	-1.04	7.43	-2.15	0.04	-3.66	0.43	-0.48	-0.77	15.71	-1.95	-1.3	-0.15	-1.13	-1.04	-0.9	-0.99	-1.02	-1	4.1	-0.16	-2.25	-0.69	0.52	0.8	0.91	-24.52	2	-3.78	-1.57	5.37	1.68	1.25	0.01	-0.91	0.32	3.34	0.7	0.91	1.24	-1.36	0.29	0.7
268	0.61	0.82	0.91	3.91	0.96	-0.35	4.98	0.42	-0.57	-2.1	-1.14	0.22	3.84	-1.58	-1.18	-1.08	-1.03	-1.02	0.01	-0.5	-58.32	1.26	0.74	-0.65	0.37	-6.93	1.82	1.26	-6.99	0.04	2.27	1.22	-0.16	0.48	-14.65	1.81	1.26	0.27	0.92	-0.31	-3.49	-0.7	2.36	-0.27	-2.29	-1.2	-0.72	-0.95	-1.07
269	1.23	-0.59	-0.85	-0.93	-0.97	0.04	39.49	1.46	0.53	-0.7	3.81	-2.12	-1.32	6.49	-0.03	-2.31	-1.23	-1.09	-1.04	-1.02	-1.01	80.66	-0.01	2.03	-0.4	-0.77	-1.99	1.31	-0.28	0.46	4.4	1.22	0.75	1.08	-0.42	-0.76	10.69	-0.16	-0.71	-1.98	1.39	1.12	0.69	-1.27	0.32	2.72	-0.54	-1.62	-0.83
270	0.96	-2.42	0.23	0.7	0.86	-20.13	0.1	-0.62	0.3	0.67	0.84	6.17	-0.89	-0.96	-1.11	1.3	-2.79	-0.3	1.73	-0.34	-2.29	-0.74	-1.19	0.51	1.9	1.14	1.05	-8.91	2.14	1.35	-0.01	-0.54	-7.18	0.73	1.29	1.06	-4.37	-1.54	-1.2	9.66	-2.2	-0.02	1.39	1.1	-0.15	0.48	-0.29	-0.65	-0.83
271	1.46	-5.54	2.39	0.02	-0.77	0.31	-7.09	0.34	1.78	0.77	-2.11	2.38	0.27	-1.62	2.33	-0.17	-2.65	-1.24	-0.67	1.44	1.12	-5.91	0.09	2.23	0.67	-0.53	0.37	-0.37	-0.7	-0.85	-0.93	-0.96	0.02	413.67	0.51	1.49	1.1	-4.5	-1.55	4.73	-0.03	2.56	-0.41	0.47	3.11	-1.46	-1.14	6.65	0.1
272	-0.44	0.47	0.76	0.89	3.06	0.95	0.98	0.99	1	1.05	1	1	-7.27	-0.14	0.65	1.89	1.11	-3.8	-0.23	-1.49	2.09	0.42	-0.65	-1.69	1.54	1.16	0.61	1.07	-0.38	-2.54	-0.74	2.31	-0.27	0.5	-0.32	-7.92	1.42	-0.22	-3.21	-1.26	-1.09	0.08	0.57	8.53	-0.75	2.85	-0.25	3.05	-1.94
273	-3.04	-1.5	-1.2	11.75	0	0.69	-5.53	-1.54	0.08	0.6	4.34	-0.73	2.92	-2.22	0.11	-0.55	-3.48	-1.18	3.54	-0.15	0.56	-7.56	-0.3	2.07	1.23	1.09	1.04	-21.45	2.07	1.34	-7.63	2.3	1.39	1.16	1.08	-28.3	-1.93	-1.32	0	-0.53	0.26	24.88	-0.62	2.67	-0.28	-0.72	-0.88	19.03	1.81
274	-0.88	-1.06	-1.01	5.13	1.58	-4.59	-0.05	-0.73	-0.89	0.13	-14.86	-1.5	-0.46	-0.89	0.27	-6.44	-1.47	-0.43	1.42	1.12	1.05	-12.31	2.1	0.05	0.8	-4.12	-0.3	-1.48	-1.11	4.88	1.58	-4.68	-0.04	-1.63	2.13	1.29	1.12	-11.9	2.14	-3.67	0.01	-0.61	-0.82	-0.92	0.06	-46.61	-0.47	-1.51	1.85
275	0.79	-2.44	0.25	0.71	2.32	1.11	1.04	1.02	-0.05	-0.54	0.24	-0.38	194.36	1.68	-0.1	4.32	1.37	1.13	0.53	0.95	0.98	1.06	-0.79	3.24	-0.23	0.53	0.79	0.9	-38.21	1.98	-0.02	3.97	0.56	-2.21	0.29	-0.49	-3.31	-1.19	3.62	0.23	-0.66	-1.77	-0.86	-1.1	0.53	-0.4	-3.77	-1.23	-1.08
276	1.78	-0.54	-0.83	-0.92	18.24	0.09	-1.98	-1.2	-0.65	-0.95	0.28	-0.43	0.32	-25.6	1.7	-0.12	-3.56	-0.62	-1.29	-1.06	-0.89	-1.03	-1.01	5.8	-0.13	-0.68	0.26	-11.56	-1.53	-1.18	-1.08	-1.04	-0.41	-1.02	-1.01	-1	-1	-1	-1	-0.98	-1	3.03	0.33	1.4	1.1	1.04	-10.81	0.06	-0.63
277	3.82	1.34	0.55	-1.43	0.32	0.72	-0.21	-0.62	42.05	1.77	1.26	-7.95	-0.03	-1.76	2.08	0.4	-1.66	-1.17	-0.66	0.76	-0.35	6.12	-0.33	-0.76	0.23	0.64	-28.63	0.19	-0.59	0.31	-0.39	-0.7	-0.85	-10.49	1.09	0.91	-1.64	0.28	2.58	0.71	0.91	1.21	-0.72	3.3	0.37	-1.89	-1.21	5.13	1.61
278	0.21	-0.7	0.32	0.69	-0.19	-19.58	-0.6	2.54	-2.21	-1.33	-0.28	1.24	-0.34	-2.63	0.54	-0.44	6.29	1.51	0.37	-1.39	-0.75	-0.94	4.65	0.23	-1.87	0.35	2.19	0.74	0.93	-5.62	0.15	2.14	0.69	0.91	-5.39	2.14	-0.06	-0.61	-0.82	-0.91	52.26	-1.98	0.02	0.58	0.8	-0.13	35.31	0.45	-2.4
279	8.09	-2.25	-1.38	-0.02	-1.16	0.35	-4.39	1.9	0.33	0.85	1.27	1.04	1.02	1.01	-0.05	-18.54	-0.54	-1.44	-1.09	4.53	-0.13	-2.26	-0.68	2.11	-0.28	0.5	3.38	-0.65	-0.88	7.35	-0.15	-2.07	1.87	1.25	-6.11	-0.08	-1.68	0.4	0.77	-9.16	-1.67	-0.2	-1.23	-0.85	0.56	1.82	-0.58	3.25	-0.27
280	1.61	-1.67	0.24	-3.88	0.36	1.86	1.15	-0.19	0.47	-14.47	0.27	1.8	0.75	-2.08	-1.25	5.28	1.63	-4.73	-0.03	1.68	1.16	-0.15	0.48	6.44	-0.69	2.84	0.42	-1.87	-1.21	-0.61	1.34	1.1	-0.13	-0.6	-6.06	0.75	-2.88	2.23	-2.98	-0.11	0.72	-4.52	-1.5	0.08	4.47	-0.48	2.83	0.47	-0.59
281	3.78	1.44	-4.59	-0.09	1.72	1.17	1.07	0.69	-1.16	2.81	1.39	-0.07	0.52	-0.28	-16.16	0.62	-2.69	-1.33	-1.13	0.05	0.55	-32.21	-0.25	-1.72	-1.15	-1.06	10	0.08	-0.66	0.3	-9.21	-0.4	-1.53	-1.11	-0.81	-0.97	-1.04	1.52	0.65	1.15	1.04	0.92	1.02	-0.41	4.43	1.44	0.42	1.16	-0.39
282	-1.46	-0.23	-1.18	2.49	0.37	1.34	-0.43	3.8	0.43	0.83	-0.24	-0.65	-5.44	1.24	-0.27	-0.69	12.35	1.69	-4.06	-1.58	0.02	-0.55	15.6	-1.83	-1.27	7.39	1.74	0.04	-0.82	3.82	-0.21	2.8	-0.36	-1.96	1.74	0.51	-1.65	0.31	-0.47	-0.76	-0.88	-0.94	0.04	94.74	-1.49	-1.16	7.44	-0.06	0.62
283	1.17	-0.32	-2.85	1.6	-0.21	4.07	1.38	-4.17	0.09	-0.59	7.5	-0.24	2.51	1.28	0.56	-0.75	0.35	-0.4	-6.34	1.39	-3.16	-1.45	5.19	-0.04	-2.4	-0.64	-1.24	-1.05	-0.9	-1.02	-1.01	-1	-1	-1	-0.98	1.04	-0.33	-0.71	12.75	-0.18	-1.93	1.9	-0.2	-2.8	-0.67	-1.24	-1.05	-0.9	-1.02
284	2.83	0.3	-0.65	-1.74	1.52	1.15	-6.28	-0.11	-1.67	2.07	-0.19	3.52	1.35	1.13	-9.01	-1.76	4.41	-2.56	3.26	1.53	-5.76	-1.7	0	1.26	-0.36	4.14	-0.33	-1.91	1.79	-0.21	3.79	1.37	-0.14	-4.21	0.5	-0.47	6.09	1.51	0.36	-1.39	-0.75	1.77	1.2	-5.54	-0.12	-0.74	-0.89	-1.64	1.21
285	0.05	26.03	-1.51	0.17	-0.5	11.27	1.61	1.21	1.09	1.04	1.02	-68.05	-1.97	4.05	1.6	-5.31	-1.68	0	0.83	-3.76	-1.46	0.08	4.68	-1.63	0.18	0.66	0.84	-25.94	0.1	0.69	1.96	0.87	0.96	-6.04	2.15	-3.37	-1.53	0.01	-0.54	-5.65	0.72	-2.88	0.25	-3.04	0.35	-2.99	-1.34	4.52	1.59
286	0.07	0.65	-7.87	0.22	1.95	1.17	-4.44	2.31	0.12	0.8	1.38	1.06	-3.93	-1.5	-1.19	-0.24	1.14	-0.34	-2.75	1.6	-0.22	0.49	4.06	1.2	0.77	1.07	-2.29	2.46	1.38	-5.89	-1.69	-1.25	-1.11	-1.05	-1.03	0	-0.5	-0.75	-0.88	0.06	0.53	-3749.03	-0.23	-0.74	6.23	1.58	1.21	1.09	-18.03
287	0.03	9.19	-0.49	-0.82	-0.92	-1.57	0.86	-0.36	-0.72	-0.87	30.92	-0.09	2.15	-2.01	-0.38	-0.85	-0.94	-0.97	-0.99	45.14	1.93	-4.06	-0.01	-1.6	2.18	0.38	-0.66	0.34	4.28	-1.48	-1.15	6.79	1.69	-0.03	4.72	-0.44	0.49	2.79	-0.62	3.03	-0.27	-2.15	-1.19	-0.72	-1.07	-0.95	-0.99	-1.02	1.43
288	0.47	58.1	-0.73	-0.91	6.77	1.64	0.18	-0.79	3.79	0.32	1.46	-2.05	0.21	2.64	-1.71	2.95	-2.62	-0.11	-1.42	-1.11	5.27	-0.11	-2.24	-0.67	2.1	0.53	0.88	1.25	-0.68	-0.88	-1.44	-0.95	-1.04	-1.01	-1	-0.98	-1	-1	-1	1.26	1.08	0.8	-0.78	3.36	-0.23	0.54	-0.32	13.1	-0.34
289	-2.1	-0.68	0.53	-0.37	0.37	0.7	0.85	-96.01	-1.9	3.96	0.03	0.73	-4.83	2.08	-0.09	3.67	1.34	-4.13	2.39	0.1	-1.48	0.36	0.74	2.32	1.1	-3.47	-0.26	1.79	1.19	1.07	-0.06	-10.9	-0.55	-0.86	-0.94	13.93	-0.09	0.62	-6.32	-1.56	4.23	1.58	-5.05	2.46	-3.33	0	-0.61	0.27	-0.39
290	1	-0.17	-0.62	0.22	-33.6	1.64	-0.13	-3.54	1.66	-0.19	-0.66	-0.84	-3.06	1.15	-0.3	-0.7	-0.86	27.91	1.84	-4.03	-0.03	1.63	0.72	-0.56	0.37	-8.01	-1.53	-0.37	-1.19	2.37	-0.21	-2.5	0.48	-0.45	-3.11	-1.2	-0.76	-0.96	0.26	0.67	4.09	-1.26	0.27	-4.58	-1.41	4.14	-0.08	2.68	1.28
291	0.85	0.93	0.97	-65.38	-1.94	-0.03	0.8	-3.97	0.21	-2.77	0.36	1.96	-1.74	0.22	-0.5	0.31	-0.37	-0.69	-17.18	0.83	-0.39	-2.87	0.57	1.55	-1.71	-1.2	-0.54	1.28	1.08	-0.13	-6.15	0.52	0.83	-7.07	2.06	-3.42	0.04	-0.6	-0.82	0.13	19.35	1.4	0.58	0.92	-4.16	-1.5	-0.26	1.32	1.09
292	0.16	1.23	1.06	-5.74	-0.15	0.66	-5.1	-0.31	-1.52	-1.11	-1.04	-1.02	-1.01	44.02	1.94	0.02	-0.8	3.96	1.47	1.18	-9.55	0.03	2.19	-1.92	-1.26	0.07	-6.95	-0.51	2.29	-0.3	3.26	0.49	-2.03	-1.24	5.11	-0.08	2.55	1.26	1.1	-0.07	-9.48	0.5	-2.66	2.14	0.3	-0.69	0.33	4.21	1.26
293	-0.22	6.23	-0.37	-0.78	-0.9	0.11	-19.43	-1.51	3.65	1.52	-5.13	-1.66	-0.03	-1.25	-1.07	0.15	-0.47	19.12	-0.27	-0.75	-1.79	-1.08	3.65	-0.16	-2.31	-1.21	4.29	1.55	-0.04	-4.84	0.47	-2.8	-0.48	-0.85	-0.94	-0.97	0.05	-0.48	77.03	1.72	1.24	1.1	-15.89	-1.87	0.01	0.57	4.25	1.18	0.8
294	-0.81	0.2	-0.43	0.3	-50.78	1.67	-3.6	-1.53	-1.2	-0.12	0.9	-3.3	-1.42	0.08	-0.52	-0.77	-5.5	-0.89	-0.96	6.71	1.65	1.23	-9.01	-1.79	-0.02	-0.82	-1.28	-1.05	-0.93	-0.99	3.99	-0.17	2.75	1.29	-4.44	-1.57	0.04	0.57	4.86	0.8	-0.42	4.99	0.4	1.46	-1.97	-0.46	0.65	1.69	-0.61
295	7.34	-0.05	-2.23	-0.66	2.06	-0.28	3.41	0.49	1.36	-0.47	-1.98	-0.79	0.48	-4.55	1.96	-0.12	-0.63	-3.2	-1.15	0.25	3.48	-0.53	2.94	-2.12	0.13	-3.56	-1.34	-0.54	-1.12	0.4	-4.22	-1.42	-0.43	1.38	-0.33	-0.72	-2.55	-0.87	0.41	-0.41	-0.72	-0.87	-0.93	-0.97	-0.98	-0.99	0.01	947.06	1.5
296	-0.99	0.02	50.88	0.52	-0.5	0.36	0.7	-0.18	0.42	-0.3	-0.65	-89.65	-0.82	-0.94	6.81	-0.13	0.59	-6.69	0.24	-2.55	-0.56	0.56	1.99	1.13	1.05	-8.62	-1.73	-0.1	0.8	1.32	-0.62	3.41	0.39	-0.6	4.73	0.34	-0.6	4.97	1.5	-4.34	-0.09	-0.74	0.28	0.67	0.84	-0.1	0.46	-153.15	-1.72
297	-2.41	0.13	0.65	-0.25	-9.38	1.45	1.14	-0.09	0.49	-0.28	0.37	39.01	-0.68	-0.89	-0.95	-1.33	1.15	-2.9	-1.4	-0.31	-0.89	0.3	-0.43	0.33	-25.65	1.7	0.34	-0.73	-1.46	-0.89	-0.97	-0.99	12.42	0.09	1.79	-0.41	-2.02	-1.16	-1.06	-1.03	18.81	-2.07	0.01	3.77	1.32	1.12	1.05	-17.84	-1.87
298	-0.53	-0.82	-1.72	0.76	1.3	-0.58	0.4	-6.83	-0.37	2.13	1.24	0.57	1.09	0.93	0.99	-4.65	2.21	-3.25	0.03	0.62	-0.27	-8.56	0.6	-2.74	0.28	0.72	2.18	1.1	0.88	-0.65	-1.55	1.61	0.59	0.91	0.96	-10.23	2.08	0.09	-0.77	-1.41	-1.06	-0.91	0.68	-0.37	-0.72	0.19	16.58	1.38	0.6
299	0.99	1.01	1	-4.11	0.16	-0.56	7.22	0.31	-2.07	-1.23	-1.09	-1.04	-1.02	0.01	0.51	-133.03	1.76	-0.08	0.54	-0.28	-11.69	1.41	0.61	-1.56	0.31	-3.85	-0.47	2.07	-2.25	-1.33	-1.13	-1.06	0.01	0.52	-74.77	0.24	-2.27	0.35	2.08	0.75	-2.2	2.35	1.35	1.14	-12.07	2.15	-0.01	3.72	-0.44
300	-0.58	-1.52	-0.85	-0.96	0.2	5.45	-0.54	2.8	0.46	-0.59	4.59	-0.26	0.54	2.71	-1.44	0.25	2.97	1.24	0.68	0.94	1.09	-1.51	-0.66	0.62	0.85	0.93	0.97	0.98	0.99	1.71	1	1	-1.66	-1.18	5.8	-0.08	0.6	0.83	0.92	2.48	0.96	0.99	0.99	1	1.04	-0.94	0.34	0.72	3.07
301	1.42	1.16	-0.05	0.51	10.09	-0.72	2.81	-0.25	3.06	-0.35	2.99	-2.01	-0.33	-0.84	-1.29	0.66	1.48	1.08	-0.22	-4.17	-0.65	-0.89	-0.95	-1.29	-1.02	3.32	-2.31	3.06	-2.81	-1.46	6.07	1.71	-4.77	-1.65	0	-0.84	0.31	0.69	-16.2	1.91	-3.63	-1.55	-1.21	10.78	1.83	0.01	0.82	1.29	-1.55
302	1.1	-0.34	-0.72	-0.87	-0.94	-2.81	1.06	0.94	-0.61	3.7	1.42	1.16	-0.04	10.21	-0.46	2.61	0.5	-1.92	0.31	2.31	1.19	-4.11	2.33	-0.05	3.44	-0.42	-1.79	1.75	0.51	-0.65	4.08	-0.25	-2.07	-1.18	-0.72	-0.95	-0.98	-0.99	-1.07	-1	-1	-1	2.23	-0.24	-0.7	-2.45	-0.86	2.57	-0.24
303	0.34	0.67	0.84	0.92	19.18	0.96	-0.35	5.03	0.42	-0.57	-0.82	0.16	-0.44	0.29	0.65	0.83	0.91	-0.04	-869.45	-1.48	-1.16	-1.07	15.49	-2.1	-1.35	-0.03	1.16	-2.65	-0.35	1.75	1.18	-5.24	-0.13	0.67	-0.31	8.64	-0.34	-1.76	-1.14	-0.77	-1.05	-1.02	5.75	0.17	1.62	0.75	0.93	-0.22	0.44
304	1.3	0.05	0.9	-3.42	0.2	-0.54	0.31	0.67	0.84	-0.09	-0.55	253.44	-1.78	-1.26	7.75	-0.03	-0.65	6.89	-0.22	0.56	-0.32	11.5	-0.34	-1.74	1.85	-0.21	-2.76	-1.24	4.05	0.18	-1.77	-1.18	5.07	1.6	-4.7	-0.04	1.68	-0.38	-0.76	-0.89	-0.95	0.05	43.66	-0.52	2.55	-2.17	0.13	2.91	-1.72
305	5.84	-0.09	-0.67	-0.85	-0.93	-2.24	0.92	1.09	-1.67	0.27	-3.81	0.35	-0.5	-0.78	-2.85	0.81	-3.01	-0.38	0.62	-4.62	-0.34	0.6	-0.33	-4.95	-1.27	-1.09	-1.04	0.04	-0.49	-0.75	-0.88	-17.94	1.07	-3.05	0.19	-0.54	-0.8	-0.9	0.07	0.54	-131.14	-1.76	0.08	-4.26	1.75	-0.16	0.51	3.98	1.2
306	7.13	0.41	1.49	-0.47	-1.93	0.55	-3.24	2.09	0.28	-0.7	0.33	-0.4	-7.28	-0.71	-0.91	6.4	-0.15	2.49	1.27	-4.52	0.1	0.66	2.34	-0.69	-0.89	7.52	-0.14	-0.69	6.93	1.59	0.26	-0.77	-1.36	0.62	-3.4	-1.4	0.1	-0.51	-0.77	-0.89	-0.94	-5.4	1.04	-0.32	-3.01	0.55	-3	0.28	-0.51
307	-9.29	1.04	-0.32	-3.03	-1.23	3.87	1.51	-0.05	-0.58	15.56	0.25	-0.6	5.49	0.32	-0.6	0.33	0.69	-23.23	-1.76	-1.26	0.03	-0.52	0.26	24.69	-1.39	-1.13	7.26	1.71	-4.49	0.02	-2.58	-0.62	2.09	-0.29	3.39	0.49	0.85	0.94	-12.26	-1.77	4.21	-0.02	-0.63	-0.83	-0.92	-0.96	80.72	-0.03	2.06
308	0.98	-53.49	2.01	-3.9	0.01	2.67	0.62	1.26	1.06	1.02	-10.48	0.07	2.11	1.21	1.08	0.67	0.97	1.03	1.01	0.99	1	1	1	1	-0.19	-5.16	1.54	1.17	1.07	0.54	1.03	-2.78	2.37	-2.95	0.05	-0.58	-3.02	-1.16	0.24	0.67	0.84	-0.1	-0.56	0.23	0.61	0.81	-1011.1	-1.9	0.03
309	-0.76	3.17	-0.24	2.95	1.32	-4.43	0.09	0.66	0.85	2.37	-0.84	3.03	0.37	1.39	0.83	-0.53	0.38	-8.07	-0.37	2.16	0.57	0.88	-0.24	-5.05	1.52	-3.15	-1.46	-1.18	-0.21	-0.93	-0.98	7.72	-0.11	2.39	-0.38	-1.97	-0.77	0.49	-4.51	-0.38	-0.82	-1.46	-0.92	2.44	0.42	-0.63	0.34	-8.01	-0.39
310	0.28	0.67	-0.2	35.51	1.57	0.41	-0.72	0.34	-6.76	0.33	0.76	1.81	1.08	0.9	1.03	0.98	1	1.01	-0.7	0.37	-0.39	-0.71	-6.26	0.82	1.19	-0.57	-1.71	-0.84	2.25	0.47	1.29	-0.44	0.43	0.74	3.82	-0.8	-1.21	0.57	-0.4	-3.56	-1.22	0.21	-0.47	0.31	-22.83	-0.36	2.29	-0.33	-0.74
311	1.88	0.26	-0.73	4.02	-2.12	0.1	-3.61	0.41	-2.89	-0.49	1.96	1.22	0.58	1.09	-0.39	0.42	4.34	-0.63	0.43	0.75	0.88	0.94	2.89	0.97	-0.35	4.97	-1.87	0.13	3.22	-1.69	3.03	0.19	1.45	0.79	0.95	0.98	-0.1	13.22	0.47	1.48	0.83	-0.51	4.27	1.45	0.39	-1.37	-1.1	0.14	5.85
312	-0.4	0.56	-5.22	-0.34	-0.8	-1.5	1.41	0.69	1.12	0.93	-0.53	3.98	-2.02	0.11	-0.54	-0.79	-0.9	-3.7	-1.05	-0.95	-0.99	4.28	1.52	-4.69	0.04	2.45	1.24	1.09	-0.07	-9.35	-0.56	-0.86	-1.4	1.36	-2.81	-1.4	5.29	-2.37	-1.4	-0.04	-0.88	3.53	-2.23	0.09	-3.5	-1.33	-1.12	8.88	-0.05
313	-0.69	0.32	0.69	4.42	1.14	-3.32	-1.45	-1.17	10.25	-0.02	-2.18	-0.65	0.54	-4.48	0.27	1.99	0.73	-0.51	4.47	-1.98	-1.29	0.05	0.56	6.67	-0.73	2.86	0.41	-1.86	2.29	-2.73	2.82	1.46	1.18	-0.01	12.13	-0.48	-1.57	-0.82	-0.95	-0.98	-0.99	-1	-1	102.15	-2.01	-0.01	0.8	-4.01	-1.47
314	-0.1	1.71	1.17	0.69	-0.75	0.35	0.71	-15.89	1.92	1.3	-7.44	-1.75	-1.27	-1.12	-1.06	-0.03	0.97	-3.08	2.31	1.36	1.15	-12.67	0.01	2.15	0.65	1.22	1.05	-0.19	0.46	-0.3	-0.66	76.01	0.18	-2.15	-1.23	4.74	1.59	0.14	0.85	1.22	-1.55	-1.16	-0.63	1.29	-0.32	-2.69	1.62	-0.21	-2.96
315	1.9	0.16	1.29	-0.38	0.44	-8.71	-0.34	0.58	-5.27	-0.33	-1.51	0.45	1.99	0.78	1.15	-1.9	-0.51	-0.88	-0.95	-1.23	-0.98	-0.99	0.16	0.61	0.81	-52.65	1.92	0.11	-0.78	-0.91	9.35	-0.12	-2.06	-0.69	0.53	-4.46	-0.37	-0.81	-0.92	0.11	-0.46	40.16	-0.27	2.32	-2.08	2.87	-0.08	3.06	1.3
316	0.86	-19.97	1.98	1.32	1.13	-0.01	15.42	-0.48	2.58	-2.14	0.14	-3.52	1.83	-3.07	-1.46	-0.16	0.83	1.25	0.94	1.04	0.98	1.01	-0.51	-0.8	9.89	0.18	-0.63	0.31	-9.38	0.34	0.77	0.9	-15.41	-1.79	-1.27	0.01	8.39	-1.59	-1.19	-0.48	1.23	-0.33	-2.71	0.54	0.83	-0.19	-7.71	0.56	-2.73
317	-0.18	-0.6	0.21	-0.4	-0.7	0.15	0.58	0.79	-3958.68	1.89	-3.89	-1.58	-0.04	-1.22	-1.06	-0.85	-0.98	-1.03	-0.99	-1	-1	4.74	1.56	-0.05	5.05	1.38	-0.15	4.99	-1.76	0.15	-0.52	10.39	0.3	1.61	1.13	-0.17	6.24	1.44	1.16	-0.06	9.28	0.5	-2.34	0.3	-3.24	-0.5	-1.35	1.99	1.26
318	0.72	-17.01	-0.18	0.62	-0.31	-0.68	-0.85	55.48	0.09	-2.06	-1.21	-0.64	-0.94	-0.98	8.75	0.12	0.73	-5.55	-0.27	1.97	-0.34	-0.74	-0.88	-2.18	-1.05	-1.02	-0.94	1.26	-2.78	-1.39	5.25	-0.05	2.51	0.61	-0.54	4.58	0.37	-0.59	-2.01	-0.83	-0.95	-1.13	-1.02	-1.01	-1	-0.98	-1	3.23	-0.19
319	-1.45	5.67	-0.02	-2.38	1.88	1.25	0.42	1.1	-0.37	-2.55	-1.2	3.93	-2.34	-0.13	-1.38	2.27	-0.2	-0.68	9.29	1.64	-4.13	0.04	2.52	-0.43	0.47	3.11	-0.62	2.99	-0.27	-2.16	1.76	1.22	0.49	-1.26	-0.81	1.73	-0.28	3.7	-0.35	2.86	-0.33	0.5	-0.33	-7.09	0.62	-0.44	-0.76	-0.89	-2.79
320	-0.91	-0.96	-1.25	-0.98	0.37	-0.42	-4.77	-1.24	-1.08	-0.73	-0.97	3.49	-0.19	2.86	0.55	1.3	-0.47	0.42	-0.36	0.35	-0.34	-30.5	-1.32	0.22	-0.48	-0.76	-4.72	-1.11	-0.88	1.6	-0.29	3.85	1.38	-0.13	0.5	-0.29	-13.73	-0.65	0.46	0.77	2.57	1.09	-0.27	-0.68	13.71	0.21	-0.61	0.32	-9.63
321	-8.36	0.38	1.72	-0.49	0.43	3.39	-0.62	2.96	1.36	-4.74	0.07	0.65	-0.27	12.3	1.54	-3.81	-1.54	-0.12	1.26	-2.54	-0.35	-1.35	-1.09	-1.03	11.01	0.08	0.71	1.78	0.88	0.96	0.98	-0.08	15.18	0.48	-0.52	-0.8	13.07	1.73	1.25	1.11	0.16	1.05	-2.83	2.38	-2.96	2.83	1.47	1.19	1.09
322	-0.71	3.12	1.39	0.39	0.9	1.15	0.96	0.99	1.02	1	1	1	1	-0.7	-1.43	1.63	-0.25	3.9	0.48	0.85	1.38	0.94	-2.45	-1.32	5.18	-0.06	2.53	-1.91	2.92	-0.09	-2.69	-1.25	0.17	0.63	0.83	-34.57	-1.84	-1.29	-1.12	-0.11	1.07	-0.34	4.71	-1.87	3.2	0.13	-0.7	4.6	-2.07
323	4.2	-0.39	-1.8	-0.78	-1.14	-1.03	4.81	-0.14	-2.22	-0.68	-0.91	-1.21	-0.96	0.41	0.76	-11.45	1.97	-3.57	-0.06	1.61	-0.37	3.64	-1.96	3.09	0.13	-0.7	-0.88	-1.62	1.23	1.07	1.03	1.01	-28.8	2.04	0.03	0.8	-0.3	0.41	0.72	-0.16	0.43	-0.29	-122.72	-1.35	-1.12	-0.65	0.82	-3.34	2.21
324	-0.49	2.1	-0.31	-0.73	-0.88	-2.25	-1.05	3.24	-0.18	2.92	1.31	-4.39	2.37	-3.23	2.82	-3.05	-1.5	-0.01	1.21	-0.35	4.28	-1.9	3.16	-2.67	0.03	0.61	3.04	-1.35	0.26	0.69	0.85	3	1.07	-0.3	-3.21	-0.7	0.48	2.33	0.78	0.93	-0.19	0.45	8.18	1.25	1.08	0.73	0.97	0.99	-0.13
325	-12.53	-1.74	0.05	-0.55	-0.79	-0.9	64.25	1.91	-0.02	4.12	-0.44	-1.72	-1.13	-0.8	-0.97	-1.05	1.52	-0.28	-0.7	0.22	-15.99	0.39	-2.49	0.32	2.11	-1.73	2.86	-0.12	-2.63	-0.65	2.16	1.26	-0.11	6.18	-0.42	0.5	0.78	2.69	0.9	-0.39	-2.69	-0.74	-0.92	5.87	-0.15	-2.13	1.86	-0.19	3.74
326	-0.4	-1.4	-1.09	-0.83	-1.04	-0.97	-0.99	-1.01	1.43	-2.7	2.54	-2.93	2.88	0.04	0.76	1.48	0.9	-2.36	2.38	1.36	-5.95	-1.69	0.01	-4.82	-0.55	-1.36	-1.08	-0.86	-0.98	-1.03	-1.01	-1	-1	-0.99	-1	-1	-1	-1	-1	-1	24.86	-0.04	2.12	-0.4	-1.99	-0.77	2.2	-0.27	-2.36
327	-2.45	-1.22	-0.69	-1.08	-1.02	-0.95	-1.01	2.48	-0.22	-2.41	-0.7	2.18	-0.28	-2.33	-1.2	0.19	0.64	-0.22	-15.29	0.59	-2.68	0.28	0.72	2.18	-1.33	0.27	-0.46	10.24	0.32	-0.58	-2.15	1.49	0.63	0.92	0.97	-10.02	0.09	0.68	-0.27	-6.7	-1.31	3.59	-2.41	0.06	-3.36	1.8	-0.17	0.51	3.88
328	2.27	-0.06	-3.19	-0.61	2.19	-0.29	-2.29	-1.19	4.15	0.19	0.77	1.54	-1.45	2.81	-0.15	-0.67	-0.85	19.92	-0.11	0.62	0.84	-14.53	1.99	0.12	1.32	1.08	-0.15	7.14	1.45	0.47	-0.72	0.34	-0.4	14.15	1.6	-0.1	4.54	-0.41	2.79	0.49	-1.95	-1.22	-0.58	0.77	-3.51	2.17	0.23	-0.72	-1.53
329	2.45	1.38	-0.04	-5.98	1.61	-0.18	4.18	-0.38	-1.81	-0.78	-1.14	-0.94	-1.03	-1.01	-0.98	1.4	0.71	0.94	1.12	-1.46	2.72	0.28	0.81	-4.79	-0.27	1.92	-0.34	-2.19	0.52	-3.17	-0.44	-0.84	0.24	0.65	5.26	-0.77	-0.92	-0.97	-0.98	32.01	1.91	-0.01	-0.57	-4.09	-1.18	-0.8	1.55	1.15	-5.82
330	1	-0.22	6.62	0.45	0.83	-5.89	2.09	1.33	0.17	0.9	-0.31	-0.7	-3.53	1.26	0.77	-1.63	-1.17	-1.07	0.05	12.03	1.42	-0.17	-0.64	0.23	0.63	0.82	-120.22	1.92	1.3	0.1	1.13	-2.65	-1.36	5.21	-0.05	-0.65	-0.84	-2.36	-1.07	-0.93	-0.99	-1.02	-0.99	-1	-1	-1	5.16	1.58	0.19
331	-1.18	-0.96	2.38	1.31	0.43	-0.79	-1.31	-1.05	-1.02	-1.01	-0.92	1.1	-0.32	-2.9	-1.22	-1.08	0.09	-0.49	26.91	1.68	0.28	-0.75	3.88	-2.14	-0.22	-0.82	-0.93	10.06	-0.11	-0.69	-2.06	0.69	-3.12	-1.38	-1.15	-1.07	-0.4	-1.03	0.35	2.84	0.72	-0.48	-2.32	0.59	-3.11	2.12	1.32	1.13	-0.02
332	-20.97	2.02	-3.77	2.68	-0.01	-3.16	1.78	-0.18	0.51	-0.3	0.37	-37.57	1.71	0.31	1.23	-2.33	0.21	-0.52	-0.78	0.15	-0.44	-26.62	0.71	-2.74	0.26	-0.52	7.54	-0.27	2.53	-0.35	3.14	0.49	-0.57	-2.01	1.53	-0.25	4.09	0.48	-0.56	-0.81	-0.91	-0.96	53.85	0.04	-0.66	5.86	0.29	-0.61	5.1
333	-2.17	-0.14	-0.81	4.27	0.29	-0.62	-0.84	0.15	-0.45	-15.48	-0.73	0.43	2.67	-1.53	0.23	0.68	-0.22	17.16	-1.66	0.13	3.48	1.28	0.63	0.93	-4.01	2.22	1.35	-0.03	6.87	0.53	1.41	1.09	-0.19	0.46	6.32	1.23	0.75	-1.55	-1.15	5.8	1.64	1.24	0.12	0.92	-0.32	-3.37	-0.7	0.48	2.36
334	-4.24	0.13	-0.58	7.29	0.3	0.78	-0.25	0.42	-0.31	-0.66	0.18	-0.41	-0.71	-0.85	0.07	-1998.19	-0.46	2.46	-0.31	3.18	0.5	0.85	1.34	0.94	-0.42	4.53	0.41	0.82	-0.24	8.44	0.43	1.5	0.82	0.95	-5.2	2.17	1.35	-0.03	7.06	-1.63	-1.2	-0.46	1.23	0.83	-0.6	3.86	-2.06	-1.31	-0.26
335	1.07	-0.32	-2.98	-0.71	-1.22	-1.05	4.66	1.56	-4.68	-1.63	-1.24	-1.1	20.08	-2.1	3.81	0	1.58	-0.38	0.45	0.75	-0.16	-0.59	73.79	-1.81	-0.21	0.76	-3.94	-1.46	0.08	-0.52	0.28	14.43	1.33	-3.45	-1.48	5.08	0.05	-0.7	-1.72	0.65	1.47	-0.57	0.41	0.74	0.88	0.94	-77.89	-1.93	-1.31
336	3.6	-0.05	-0.63	8.19	-0.22	2.47	-0.36	-2.02	-1.16	-1.06	9.16	-0.07	2.31	-0.39	-0.77	-1.96	0.74	-3.11	2.2	1.33	1.14	-0.02	13.3	-0.47	-0.82	6.75	-2.06	3.4	-2.71	3.09	1.51	1.2	1.09	1.04	1.02	-94.1	2.02	-3.96	-1.6	5.35	0	0.71	1.69	-0.65	3.23	0.4	-1.91	-1.21	-0.61
337	3.96	-2.64	3.19	1.52	-5.81	0	2.41	-1.89	2.9	0.18	-1.63	0.35	-3.66	-0.46	-0.84	0.24	-8.23	1.73	-0.14	-3.36	1.67	1.2	1.09	1.04	1.02	0.48	0.99	-0.33	0.43	-0.33	-0.68	-11.21	1.19	-0.28	-0.69	-0.86	-0.93	-0.97	-0.98	-3.12	-0.99	-1	-1.01	1.29	1.09	-6.33	0.1	-0.6	0.3
338	-0.56	1.29	1.09	0.79	-0.77	3.37	0.35	0.82	-5.17	-0.25	1.92	-0.35	0.47	0.76	0.89	-0.08	48.37	-1.56	-0.46	-1.18	0.41	-0.43	-0.74	0.17	21.46	-1.45	0.19	-4.49	-1.39	0.14	4.09	0.62	0.88	1.3	0.95	1.04	0.99	-2.11	-0.48	-1.27	2.12	-2.57	0.11	0.64	-0.25	14.77	-1.69	3.47	1.51
339	0.04	0.52	0.76	-0.12	-0.56	-1844.64	1.22	-3.22	0.16	0.68	0.85	0.93	-40.26	1.99	0.06	1.32	-2.38	0.19	-3.28	-0.53	-0.86	-1.33	-0.94	2.45	-0.23	-2.38	0.49	-0.45	-0.76	0.17	-0.43	55.29	0.29	-0.57	-2.26	1.47	0.63	-1.64	-1.17	5.6	-2.26	0.04	3.36	0.6	-2.19	2.28	0.29	-1.61	0.34
340	-1.62	-0.15	-1.23	2.45	-2.5	0.1	2.87	1.26	-0.17	5.41	-1.75	3.23	1.48	1.19	1.08	-0.01	-21.95	0.49	-2.56	0.3	0.73	2.15	-1.33	0.27	2.93	1.23	0.69	-1.47	0.31	2.59	-0.53	-1.64	1.71	0.54	-1.67	-1.17	5.5	1.63	-0.03	-0.57	-0.8	-0.9	-0.95	-4.65	1.04	-3.01	-1.4	-1.16	10.37
341	0.81	0.9	0.95	0.98	-534.63	-1.98	3.99	0	2.67	0.61	1.26	-0.48	3.73	-0.29	-2.01	-1.17	-0.74	-1.06	-0.96	-0.99	4.69	-2.21	-0.15	-0.81	-0.92	-0.97	-0.98	43.96	1.93	-0.01	4.12	-0.44	0.48	2.84	0.77	-0.45	4.79	-0.3	-0.74	-1.93	1.35	-2.9	0.16	-0.55	0.3	0.67	-0.19	-0.6	-0.8
342	-0.93	58.09	0.05	0.69	1.92	-1.42	-0.67	-1.13	0.44	2.19	1.16	-3.99	-0.21	-1.52	0.42	2.09	-0.54	0.43	0.75	0.88	-35.57	1.97	-0.03	0.56	3.98	0.8	-0.43	-2.58	-0.76	-0.93	5.88	-0.15	-2.13	0.45	-0.45	-3.24	1.46	1.14	-0.1	-0.58	-6.66	0.75	1.27	1.05	0.91	-0.69	-1.45	-0.89	2.25
343	-1.36	-1.15	-0.22	1.11	0.91	-1.71	-0.59	1.74	1.19	0.62	-1.32	0.32	2.66	0.72	0.92	1.21	1.03	1.01	1	-17.71	-0.05	1.95	0.66	-0.55	-0.82	0.17	10.7	0.6	0.87	-6.33	0.16	2.09	-1.86	-0.45	-1.24	2.2	-2.55	-1.39	-1.16	0.02	11.85	-1.56	-1.18	-1.08	-1.04	-1.02	-1.01	0	122.42
344	-1.14	-0.78	0.71	-0.36	-0.72	-0.87	36.14	1.86	1.29	1.13	0.09	-0.94	3.19	-0.2	-2.29	1.78	1.22	1.09	-0.04	-12.96	0.5	1.54	-0.51	-0.81	0.19	0.61	-0.21	0.4	-117.7	-1.69	-0.3	-0.86	4.09	-2.18	-1.34	6.54	-0.03	2.38	-1.91	-0.41	-0.86	4.48	0.27	-1.89	0.34	2.2	1.18	1.07	1.03
345	5.77	0.29	0.79	1.55	-1.42	0.27	-0.47	9.83	-1.83	3.45	1.52	-0.02	0.54	0.78	-38.14	1.92	-0.04	4.04	1.34	1.12	-0.07	0.5	9.73	1.23	-3.36	-1.46	0.06	5.04	0.58	0.87	0.94	-0.1	-13.27	0.53	-2.64	2.16	-2.93	2.77	-2.98	-0.03	-0.76	4.54	0.3	-1.93	0.34	-3.44	0.33	-2.91	-1.33
346	-1.46	0.29	0.71	2.66	1.12	-3.46	-0.26	-1.46	-1.11	4.98	1.59	1.22	-9.51	-0.02	-1.8	-1.17	0.15	0.62	4.83	-0.75	0.4	-0.39	0.35	11.29	0.68	-2.59	-1.32	-0.45	-0.91	-0.97	0.13	0.59	-30.6	1.83	-3.68	-1.55	-0.07	-0.85	-1.21	-0.95	-1.04	0.53	1.88	-0.57	3.24	1.38	-0.1	0.51	-0.28
347	-1.37	-1.16	-1.07	0	-1.04	2.9	1.39	0.34	-1.3	-0.79	1.75	0.59	-0.61	-0.84	-1.76	0.78	-3.11	-1.39	4.81	0.09	-1.74	-1.17	5.01	-0.1	2.57	-1.93	0.17	2.93	0.66	-2.22	0.28	0.72	0.87	0.94	0.97	2.3	-0.96	-1.04	-0.99	-1	-1	0.09	11.82	1.41	-0.18	-3.6	-1.28	-1.1	-0.64
348	1.58	-2.93	2.58	1.41	1.17	-12.32	2.16	-3.69	-1.57	5.48	0	-2.45	1.89	-2.91	-1.44	0.04	-0.53	-0.78	39.88	-0.13	-0.7	-1.91	-1.1	-0.87	0.66	-3.6	-1.42	4.6	0.09	-0.69	4.93	1.51	1.19	1.08	-18.52	-1.88	-1.3	-0.02	1.14	0.89	-1.73	2.54	0.28	0.82	0.93	1.37	0.97	0.99	1.03
349	-3.43	-0.18	1.71	1.17	0.68	1.07	-0.39	4.37	-1.92	-1.28	0.05	0.56	0.79	-49.16	-1.85	3.95	-0.02	-0.63	0.27	-0.4	-0.71	0.16	-98.04	0.42	0.81	0.92	-14.51	2.03	-3.67	-1.56	-1.22	-1.1	0	21.75	1.47	1.16	1.07	0.51	0.97	-0.32	-3.23	-1.23	3.83	-0.13	0.57	2.77	-0.67	-1.41	-0.88
350	-0.72	-0.98	3.37	0.3	1.44	-0.43	3.69	-1.98	0.13	-0.53	9.92	0.29	-0.59	5.34	1.51	0.33	1.19	0.88	1.05	-2.1	0.24	-0.51	-0.78	0.15	20.3	0.58	-0.48	5.32	-0.29	2.66	0.54	-1.99	-1.23	5.18	-0.08	-2.3	1.86	-0.19	3.75	0.51	-0.55	-2.12	-0.81	-0.94	-0.98	12.85	0.09	1.79	0.71
351	1.08	-0.53	-0.82	0.18	-0.44	31.91	0.3	-2.24	0.34	2.11	-0.51	-0.82	0.19	0.62	-31.2	0.2	1.84	0.73	1.16	-0.49	3.83	0.41	-0.59	-2	1.51	0.62	0.91	1.15	0.97	0.99	1.02	1	1	1	1	-0.04	28.89	0.49	-0.51	-0.79	13.28	1.73	-0.05	4.44	-0.43	-0.8	-0.91	-1.72	-1.04
352	-18.93	2.04	-0.02	-3.75	-0.58	-1.32	-1.07	-0.87	-1.03	2.41	-2.43	0.11	-0.55	-3.31	1.38	0.68	0.93	0.97	0.99	-20.81	-1.86	4.14	-2.61	-1.44	-0.01	-1.18	-1.05	-0.87	-1.02	0.39	-0.42	-0.73	0.17	23.48	-1.45	-1.15	7.29	1.71	0.08	1.26	1.07	0.84	0.98	1.03	1.01	0.99	1	1	1
353	-0.59	2.19	-0.29	3.32	1.35	1.13	0.49	0.95	-0.31	5.52	-1.82	0.13	3.25	-0.48	0.46	-0.36	12.25	1.57	0.36	0.88	1.2	0.95	-0.44	-0.77	0.19	0.61	-0.21	-42.63	1.41	-0.2	-3.37	1.63	1.19	-0.08	7.61	-0.43	-0.8	-0.91	-1.65	-0.96	-0.99	0.16	-8.6	0.4	1.68	0.79	-0.5	4.37	0.39
354	0.62	-2.08	0.29	0.72	2.32	1.11	1.04	1.02	0.87	0.99	1	-0.13	9.49	-1.66	-1.21	7.14	-2.24	0.02	-0.57	10.55	-1.88	3.5	-2.64	-1.44	6.26	-2.37	-1.4	6.9	-2.34	0	-0.58	-3.49	0.7	0.9	1.35	1.04	-0.27	5.48	0.44	0.83	-0.23	-0.65	-0.83	-0.92	-5.76	-0.96	-1.04	-1.01	-1
355	-2.17	0.08	0.62	0.82	-0.12	-23.98	-0.57	2.51	1.31	0.48	-1.34	-1.1	-0.77	-0.97	0.28	0.68	0.85	-0.1	-33.92	1.47	-0.18	-0.65	-3.41	1.3	-0.27	0.46	-10.55	1.82	-3.47	2.63	0.06	0.77	1.44	1.06	1.02	1.01	-18.39	2.06	0.04	-0.78	-0.92	-1.37	1.24	-0.3	0.45	4.46	-1.4	0.24	0.68
356	1.62	1.21	-0.05	8.52	-0.45	-0.81	-1.62	-0.92	2.51	1.33	-0.09	-5.14	-1.34	-0.59	0.71	-0.35	-3.71	-0.71	-1.24	-1.05	-1.02	-0.91	1.19	-0.32	4.51	1.42	0.45	0.9	0.96	1.15	-0.81	-0.93	-1.23	-0.97	-0.99	-1	-1	27.73	1.9	1.31	1.13	1.06	0	-33.12	-1.48	-1.16	-0.51	1.21	0.83
357	-1.04	-1.02	-1.01	-1	50.56	0.02	0.68	-0.28	0.4	-0.32	-0.67	0.17	0.59	-398.28	1.8	-0.07	0.54	0.79	0.9	-0.07	0.47	68.07	-1.27	-0.73	-0.95	-1.09	-1.01	-0.98	-1.01	2.33	-0.23	0.52	3.29	0.78	-0.44	-2.49	-1.18	3.86	0.21	1.51	-0.42	-0.77	9.4	0.2	0.75	-5.69	-0.26	-1.56	2.02
358	11.6	0.15	1.73	0.73	-2	0.28	0.71	2.39	-1.32	0.27	2.95	0.69	-0.49	-0.79	-0.9	-0.95	0.04	-0.48	0.26	-284.06	1.63	1.21	1.09	1.04	-31.56	-0.01	1.95	1.19	1.08	1.03	0.67	1.02	1.01	-6.66	-1.65	-1.24	9.06	0.02	0.7	1.79	0.87	0.96	1.1	-1.35	0.3	-4.24	-1.4	-0.46	1.4
359	6.37	-0.1	-2.2	-1.21	-1.08	-1.04	19.71	-2.07	-1.34	-1.15	-1.07	-1.03	-1.02	-1.01	-1	488.03	2	1.33	-8.02	0	0.7	0.87	0.94	1.78	-1.1	2.96	1.4	0.32	-1.3	0.33	2.58	-1.62	2.95	0.22	0.79	1.43	1.06	-3.85	2.29	1.36	0.16	0.89	1.15	1.03	-4.12	2.26	1.36	-6.53	0.02
360	-44	-1.7	0.09	3.79	-0.48	2.89	-0.3	-0.74	-0.88	-2.09	-1.05	3.26	1.43	0.29	-0.79	-1.3	-0.92	2.28	0.45	-1.78	0.32	2.34	-0.52	-1.68	-1.12	4.23	-0.14	-2.29	-1.22	-0.68	0.72	-0.35	0.4	-13.58	0.31	-0.55	0.33	0.69	-0.18	39.66	-1.61	-1.2	0.06	7.48	1.39	1.13	-7.98	2.19	1.36
361	0.94	-0.53	0.39	0.72	3.96	-0.8	-1.22	-0.93	-0.98	5.41	-0.14	-0.69	0.26	0.65	0.83	0.92	-0.05	-144.17	-0.53	2.52	-0.29	3.16	-1.96	-1.28	6.39	1.7	0.06	1.25	1.07	1.03	0.83	-0.87	-0.95	7.51	-0.12	-0.68	0.26	-11.16	0.36	-0.53	-2.52	-1.16	0.23	-5.33	0.37	-2.71	-1.31	4.63	-0.08
362	-0.52	0.4	-7.54	-1.53	4.02	1.56	1.21	1.1	-20.61	0	-0.65	0.28	6.3	-1.46	0.21	3.19	1.26	0.67	-0.7	-1.46	-0.89	-0.97	-1.08	-1.01	-0.99	-1	-1	-1	1.22	1.07	0.82	0.98	0.99	-8.24	-1.71	-1.25	0.02	-0.52	-0.77	62.64	-0.12	-1.9	1.95	-0.19	0.51	-0.31	0.37	-34.87	1.71
363	-3.49	-1.42	-1.16	-0.37	-1.07	0.36	2.69	1.2	0.73	1.07	1.02	0.95	-0.74	3.37	-2.17	3.06	-0.05	-2.77	1.79	0.44	-0.67	4.06	1.46	-0.09	0.52	0.77	0.89	-72.53	-1.91	0.02	3.98	0.58	-0.52	4.89	-1.96	0.11	-0.54	-0.79	-3.78	1.18	-0.29	0.45	4.7	-0.65	2.88	-0.26	-2.18	-1.19	-1.07
364	2.22	-0.03	-3.42	-0.6	-0.88	0.22	-8.3	0.38	0.78	1.72	-0.72	3.17	0.38	0.83	-5.16	2.11	-3.29	0.04	0.62	-0.27	-0.65	36.45	-0.19	-1.85	-0.72	2.05	1.25	-5.28	-0.11	-1.63	0.4	-3.57	0.31	-0.51	0.33	-0.37	26.27	-0.32	0.55	2.39	1.15	0.81	0.97	0.99	-9.2	2.1	-0.04	3.74	0.56
365	-0.72	3.98	-2.11	3.15	1.49	0.1	-0.84	-0.94	0.14	-0.46	27.89	-0.27	-0.75	6.45	1.59	0.24	-0.78	-1.35	-0.92	-0.98	5.64	-0.14	2.54	1.27	1.1	-0.06	-9.58	0.5	1.55	0.83	-2.13	2.4	1.36	1.14	0.26	0.94	0.98	1.07	1.01	0.99	1	-0.44	4.27	1.43	-0.11	0.51	0.77	-32.63	1.91
366	1.76	0.81	0.95	-5.54	-0.2	0.64	-5.07	-1.51	-1.19	0.04	9.03	-0.49	2.66	-0.3	0.5	-0.33	-0.68	0.18	34.54	1.4	-3.45	2.46	-0.05	0.57	-9.51	-0.28	0.6	0.83	-12.75	0.13	-0.61	6.28	-0.24	-1.96	1.84	0.46	-0.66	-0.86	-0.94	-1.64	0.89	1.12	0.96	0.99	1	1	-24.8	0.04	2.04
367	0.41	2.36	-0.56	-0.84	0.19	-0.44	0.3	-48.67	0.35	1.67	0.78	0.94	1.13	-0.71	-1.39	1.64	-0.25	3.89	1.38	0.49	0.91	0.97	-9.02	0.1	2.09	-0.43	3.26	0.46	1.37	-0.46	-2.01	-0.79	2.25	-2.35	-0.26	-0.82	-0.93	-1.35	-1.03	-1.01	7.77	1.7	1.25	1.11	1.05	-36.01	-1.94	-1.32	0
368	2.68	-0.25	-2.25	-0.71	0.5	0.8	0.91	-24.8	-0.08	0.65	0.85	2.01	0.93	-2.7	0.22	0.7	2.34	0.86	1.11	-0.55	0.4	-7.29	-0.37	-1.52	0.46	1.95	1.15	0.79	-0.7	-0.89	8.6	1.69	0.16	1.24	1.07	0.85	-0.75	-0.91	-1.33	-1.03	-0.96	-0.99	-1	-1	0.05	-21.62	-1.49	3.61	-0.1
369	0.07	-9.57	-0.5	-1.45	0.49	-0.42	-0.74	-3.56	-0.88	0.39	2.71	-1.56	-0.57	-1.17	-1.04	-1.02	11.57	1.78	0.08	1.28	0.83	-0.57	0.38	-0.38	-0.7	-0.85	-0.93	-0.96	-0.98	-0.99	-1	0	2949.77	-1.5	-0.5	1.5	-0.32	3.9	-0.34	2.83	0.51	1.32	1.07	0.86	0.98	1.03	-0.65	-0.87	8.55
370	1.07	1.03	1.02	1.01	1	1	0.5	1	-0.33	-0.71	-3.01	0.76	1.27	1.05	0.92	0.99	-0.26	-0.67	0.21	0.61	0.81	0.91	0.95	-617.33	1.98	1.33	0.03	1.14	-2.66	-0.35	-1.37	-1.09	-1.04	0.08	10.94	-0.51	-1.53	-0.83	-0.95	0.2	0.63	0.82	0.91	-97.92	1.97	-3.91	2.66	0.01	-0.76
371	1	1	1	1	1	1	1	-18.32	-0.05	-0.7	0.28	0.67	-24.67	1.87	-3.69	0.04	-0.6	8.02	-0.23	-1.92	-1.17	4.44	1.56	1.21	1.09	-0.01	0.51	0.76	0.88	0.94	-614.67	-1.97	3.97	0.01	-0.72	-1.61	0.65	-3.26	0.26	2.14	1.19	1.07	-9.25	2.14	-3.57	0.01	-0.61	-0.82	19.29
372	1.12	-0.07	0.5	-26.05	-1.69	-1.23	-0.27	-0.92	0.31	0.7	0.86	0.93	0.97	0.98	0.99	1	-1162.14	0	0.67	0.86	2	0.93	-0.38	0.41	-10.23	-1.58	0.1	-4.63	-0.52	-1.38	0.48	1.92	0.8	0.94	-0.2	-0.63	0.22	-32.75	-0.4	2.35	0.54	1.27	-2.04	2.59	0.22	0.8	-4.63	-0.28	-1.52
373	0.32	-0.34	-0.67	-0.84	0.08	778.05	0.54	0.85	0.93	1.46	-0.86	0.36	0.72	3.1	1.12	-3.38	-1.45	0.06	-5.5	1.69	1.21	0.43	0.93	0.98	0.99	-0.06	19.63	0.48	-0.51	5.38	0.35	0.8	0.92	-12.68	2.04	0.1	1.33	0.81	0.95	1.09	1.01	-3.84	0.17	2.27	1.21	-4.3	2.33	0.11	1.38
374	-0.6	-0.85	0.18	8.55	0.61	0.87	0.95	0.98	1.35	1.01	1	1	1	-0.03	0.49	0.75	-230.61	1.88	1.29	-0.02	0.52	0.77	-55.66	-1.84	-1.28	-1.12	16.13	1.88	0.01	0.81	1.3	-0.63	3.4	0.39	-0.6	4.73	1.49	1.18	0.34	-1.16	0.33	-0.44	-0.74	0.16	-0.43	-0.72	-0.86	0.07	-0.46
375	-0.88	294.97	-1.94	0.02	0.58	3.92	-1.33	3.05	-2.47	-1.39	6.17	-2.35	-0.02	0.77	0.91	0.96	-21.11	2.03	0.06	-0.78	-1.37	0.63	0.86	-8.27	-1.67	0.05	4.28	1.33	0.59	1.12	1.03	1.01	-0.08	0.48	0.75	-90.73	0.13	0.71	-0.27	-6.19	0.58	-0.45	5.74	-0.29	2.64	0.54	1.3	0.87	0.97
376	-12.06	2.01	-3.61	0.03	2.69	1.26	0.62	0.94	1.1	-0.65	0.38	-0.39	0.34	13.46	0.68	-0.45	0.38	-0.36	-0.69	52.03	0.17	0.73	-0.26	9.68	0.41	-2.24	-0.55	-1.26	-1.06	4.97	-0.13	0.58	-7.06	-0.3	0.6	-5.19	0.25	-0.55	-2.65	1.44	-2.97	-1.43	0.05	-0.53	16.35	-1.82	0.09	3.58	-0.47
377	0.76	-0.81	0.35	0.72	0.87	3.31	1.06	-3.18	-0.3	-1.43	2.09	-2.63	-0.21	-1.4	0.4	2.19	1.17	0.76	1.06	-2.35	2.45	1.38	-5.92	2.35	1.4	0.03	-0.87	-1.18	-0.95	-1.03	0.53	0.81	-0.18	0.44	0.72	13.37	-0.85	2.89	0.38	-1.83	0.33	-3.53	1.94	-3.08	-1.47	5.52	1.68	-0.01	-4.83
378	-1.62	-0.46	-0.89	0.27	-6.66	-0.43	-0.82	5.85	-2.08	-0.18	-1.33	2.3	0.39	0.84	0.94	1.32	-0.82	-1.21	1.66	0.59	-0.63	-1.7	1.57	0.6	1.17	-0.43	4	-1.96	0.12	-3.75	-0.53	2.14	-0.3	-0.73	-2.26	-1.1	-0.88	-0.98	-0.99	9.32	1.73	-0.03	0.55	4.54	0.79	-2.6	-1.33	-0.43	-0.91
379	-1.12	0.02	-13.9	-1.46	3.64	-0.1	-0.65	-0.85	-0.93	-2.47	0.92	1.08	-1.67	0.27	0.7	2.62	0.86	1.12	1.02	-0.21	6.43	-0.38	-1.75	-1.14	-0.78	0.71	0.89	1.43	0.95	-2.59	2.36	1.36	1.15	1.07	-24.87	-0.01	-1.91	-1.19	-0.68	-1.07	-1.02	-1.01	12.55	-0.07	-2.08	-1.2	0.16	-5.88	-1.43
380	4.92	-0.01	0.62	-7.5	0.23	0.73	1.94	-0.7	0.39	-0.39	12.15	1.59	0.35	1.2	-0.39	-0.75	0.2	-15.3	-0.43	-0.81	-0.92	13.87	1.78	-0.03	-0.58	0.26	-21.28	-0.39	-1.58	-1.12	0.18	4.59	-0.53	2.84	0.46	0.85	0.94	-0.11	-11.7	-1.4	-1.14	0.08	7.75	-1.56	0.18	-4.28	0.38	-2.8	2.05
381	3.47	1.5	-0.03	0.54	0.78	-37.52	-1.83	-1.28	0.02	8.06	1.41	-3.72	-1.52	-0.17	-0.87	0.3	0.69	-16.04	-0.2	0.61	-5.53	-1.53	0.09	-0.52	0.28	-23.34	-1.59	-1.2	-1.09	-1.04	-0.38	1.04	1.01	-6.8	-0.14	1.88	0.65	-1.93	-0.56	-1.22	2.1	-0.22	-2.56	-1.22	-1.08	0.08	-10.28	-0.49	0.52
382	-0.23	0.57	0.81	-15.07	-0.15	2.03	0.63	-1.95	-0.56	1.81	-0.3	-2.38	0.51	0.82	0.92	0.96	-36.77	2.01	-3.86	-1.58	-1.22	10.75	1.83	0	-0.81	-1.29	-1.05	0.23	0.66	-15.81	1.89	0.19	0.83	1.29	-1.52	2.73	-2.57	2.94	0.07	-0.73	4.5	1.5	1.18	0.31	1.08	1.02	-6.31	-1.64	4.49
383	0.81	38.59	0.9	0.97	-6.88	-1.66	4.42	1.61	-5.08	-1.67	-0.01	-1.25	-1.07	5.83	1.63	-4.56	0.03	2.5	1.25	-4.35	2.34	1.38	-6.56	-0.02	-1.73	0.39	2.1	-1.67	2.86	0.22	1.42	-0.41	3.75	0.44	1.4	1.09	0.84	0.98	0.99	1	-18.4	2.05	0.05	0.8	1.34	0.92	1.05	1.01	0.98
384	-0.32	0.52	2.83	1.17	0.79	0.96	0.99	1.06	1.01	1	-0.13	9.85	1.47	-3.77	-0.15	0.68	1.71	0.87	-0.44	-2.37	0.58	1.57	-0.55	3.39	0.42	-0.59	-1.95	1.52	0.62	-0.64	-0.86	-0.94	-0.97	-0.99	88.16	0.02	1.96	0.68	1.19	-0.48	-2	-1.15	-0.79	1.47	-0.3	0.47	0.75	4.01	-0.82
385	-1.43	1.65	1.19	0.57	0.94	0.98	0.99	-17.78	0.05	2.05	0.67	1.2	-0.48	-0.79	0.19	-13.57	-1.52	-0.43	-0.89	4.08	-0.19	-2.19	-1.2	-0.7	-1.08	0.41	-4.28	-0.42	-1.43	-0.83	2.01	-0.27	-0.71	-0.87	21.17	0.11	1.82	1.17	-4.7	2.29	1.37	0.11	1.15	1.05	-6.08	-0.15	-0.74	0.27	5.36
386	-0.03	2.26	0.63	1.23	1.05	0.9	0.98	1.02	-0.65	-1.53	-0.87	-1.09	-1.02	4.75	-0.14	2.63	1.28	0.58	-1.39	0.32	-4.08	-0.46	0.57	-4.88	-0.35	-0.8	-0.92	-0.96	-1.49	-1.02	0.31	3.17	1.23	1.08	-0.09	-8.39	0.51	-0.48	-0.77	-2.69	1.23	1.07	0.79	-0.79	-1.27	1.63	1.18	-5.98	-0.11
387	-17.49	-1.3	0.22	0.67	-12.92	1.91	-0.07	-3.57	-0.61	2.23	1.27	0.51	0.93	1.11	1.02	0.97	1	1	1	1.01	1	1	-6.62	-0.15	0.65	1.88	1.11	0.85	-1.51	0.29	2.62	0.71	1.21	-0.51	0.41	0.73	0.87	-41.22	-1.88	-0.08	0.79	0.92	1.35	-0.8	-0.93	-0.97	0.07	0.55	-0.24
388	1.17	-7.55	2.22	-3.5	-0.02	-0.74	4.69	1.51	-4.47	-0.08	-0.74	-0.89	0.13	0.58	0.8	0.9	-199.95	1.95	-0.02	-3.93	-1.33	-0.58	0.72	1.44	-0.6	-0.85	-0.93	-1.59	1.14	-0.31	-2.93	-1.22	3.9	0.2	1.52	-0.41	-2.1	1.65	0.54	1.19	-0.43	3.99	-1.96	0.13	-0.53	10.02	-1.86	0.09	0.62
389	2.09	0.07	-0.77	4.08	1.48	-4.58	-0.08	0.69	0.87	-11.57	-1.74	4.19	-2.56	-1.43	6.47	-2.36	3.46	-2.81	3.1	-2.95	-1.49	0	-1.2	2.57	-2.47	-1.38	-0.19	-0.89	0.31	-5.93	-0.42	0.56	-5.09	1.98	1.29	-6.77	-0.04	1.78	-0.38	3.49	0.46	1.38	-0.46	3.68	1.4	-0.11	0.51	5.28	1.21
390	0.36	0.72	0.87	0.93	0.97	0.98	3.5	0.99	1.01	-0.6	3.67	0.39	1.42	0.82	0.95	1.1	0.98	0.99	1	-12.75	2.08	0.07	-0.77	4.07	1.48	-4.58	0.05	2.43	0.64	1.24	-0.48	3.75	0.42	-1.99	-1.23	5.08	1.61	-4.73	-1.64	-0.03	1.26	-2.51	-1.35	0.08	5.36	-1.61	-1.19	6.87	-0.06
391	4.9	0.47	-2.16	-1.25	-1.1	-0.55	1.15	-0.33	-0.72	-0.87	26.56	-1.97	-0.09	-0.81	4.08	-2.16	-1.33	6.54	1.72	0.04	0.83	0.94	0.97	-19.07	-1.85	-1.29	8.35	-0.01	0.64	-6.8	0.23	1.97	1.18	-0.17	-0.63	16.16	0.23	-0.6	0.32	-0.39	20.78	1.63	0.33	0.87	1.21	-0.65	-0.87	-0.94	-1.52
392	2.32	0.26	0.82	-0.28	0.42	0.72	0.86	-86.98	-1.9	-0.08	-0.82	4.01	-0.21	-0.7	-2.16	-1.11	-0.87	-0.98	-0.99	0.11	-0.47	29.91	1.68	-3.82	-0.09	-0.75	0.29	-7.98	-1.5	-1.18	-0.41	-0.94	3.44	-0.2	-0.69	-0.86	-0.94	0.06	-0.48	-0.74	-0.87	0.07	-700.75	-1.53	-0.47	-1.18	2.31	0.41	-0.64
393	-1.62	0.01	5.11	-1.66	-1.21	-1.09	-0.46	-0.97	-1.04	-0.99	-1	-1.01	-1	-1	0.55	-0.39	-0.73	18.68	1.75	0.18	0.84	-4	-1.48	4.64	1.61	-0.02	5.09	-0.45	-0.8	0.21	0.63	-0.21	0.4	-99.42	0.3	1.71	-1.9	-1.24	-1.1	-0.46	-1.05	-1.01	-1.01	-1	28.72	0.03	0.69	-0.28	9.64
394	-0.78	-1.22	-0.93	-0.98	5.36	0.19	1.59	-0.42	-0.77	-2.05	0.75	-3.09	2.21	-3.02	0.06	-0.58	-0.81	-0.91	-2.99	0.92	-3	-0.35	0.63	-4.61	2.03	-0.1	-3.22	-1.28	0.17	-0.48	-0.76	32.1	-1.91	-1.3	-1.13	-0.14	0.93	-0.33	0.42	-0.33	0.35	-0.33	90.84	-0.33	-0.78	6.38	-0.19	-2.05	1.85
395	-0.74	0.69	1.47	-1.61	0.25	-3.94	-1.38	-1.14	-1.06	18.33	1.87	-0.01	-4.2	-1.34	-1.12	-1.05	-1.03	-1.01	72.02	1.97	1.32	0.01	0.89	-0.32	-3.42	-0.7	2.37	1.3	-0.1	6.01	-1.7	-1.22	6.92	-0.05	0.62	2.38	-0.67	0.4	0.74	3.07	0.88	0.96	-0.17	8.69	1.48	0.46	-1.44	0.32	2.52
396	-0.67	11.99	-1.92	-0.2	-1.29	-1.08	5.49	-2.22	3.34	-2.77	-0.03	-0.76	-1.46	1.5	-2.78	-0.27	-1.4	-1.1	-1.04	-1.02	-1.01	-0.81	1.04	1.01	0.96	1	-3.58	-0.28	-1.46	-1.11	4.95	-0.12	0.59	-7.09	0.24	-0.56	-2.53	-1.15	-0.81	-1.06	0.42	-4.24	-0.42	-1.43	-0.83	-1.1	-1.02	0.19	-0.46
397	0.5	0.85	1.35	0.94	1.05	1.01	1	-10.23	2.1	1.34	0.08	1.14	-2.63	2.44	0.2	1.38	0.8	1.1	1.02	0.95	-0.72	3.41	1.42	1.16	0.37	0.94	0.98	1.07	0.99	1	-0.16	-0.61	0.22	-0.4	0.31	80.1	-0.65	0.45	-5.37	-0.38	-1.48	-1.11	-1.04	-1.02	-0.81	-1.01	-1	-0.99	-1
398	1.15	-0.39	4.19	0.43	1.42	-0.46	-0.79	-0.9	0.09	0.56	0.78	0.89	20.49	1.05	1.02	0.95	-0.78	-0.92	7.86	-2.09	-1.34	7.09	1.74	-4.62	-0.01	-0.72	4.94	-0.22	-0.71	-0.87	-2.06	1.17	-0.3	0.45	0.74	4.64	-0.82	-1.19	1.7	-0.26	3.79	0.49	-0.56	4.84	-1.99	-0.26	-0.84	4.31	1.5
399	1.47	1.13	-5.89	2.23	-3.38	-1.53	5.58	0.01	1.69	-0.39	3.55	0.45	-2.02	-1.23	5.09	1.61	0.12	-0.81	-1.29	0.62	-3.42	2.11	-3.07	-1.48	-0.11	0.83	0.94	0.97	-18.16	0.06	0.68	2.04	-1.41	0.26	0.69	2.9	0.86	-0.41	-0.75	-2.61	1.26	0.77	1.08	-2.21	0.23	0.69	0.86	0.93	2.49
400	-1	6.65	1.65	0.15	0.85	-3.87	2.19	-0.09	0.55	-0.29	16.93	0.38	0.8	1.57	-1.38	0.28	-4.25	-1.4	0.13	-0.5	-0.77	0.14	-0.44	-0.72	0.14	0.57	255.71	1.21	-0.26	-0.68	-0.85	28.81	-1.96	-1.31	0.01	-7.86	-0.53	0.51	-0.36	9.86	-0.32	2.51	1.29	0.54	-0.75	-1.37	-1.06	-0.91	-1.02
401	-1.77	1.61	-0.24	-2.81	-0.69	2.25	-2.31	-1.34	5.94	-0.04	-0.65	7.2	0.27	-2.03	-1.22	4.92	-0.09	0.59	0.82	0.91	2.58	-1.09	-1.03	0.13	6.89	0.6	0.87	-6.16	2.1	-3.37	-0.06	0.72	0.89	-10.87	-0.14	-0.73	0.27	-0.41	0.32	20.48	0.67	0.89	0.95	-0.09	17.06	0.47	-2.38	-1.28	4.87
402	1.19	-0.26	-3.3	-0.68	0.49	-4.82	-1.47	0.1	4.27	-0.49	0.47	-6.12	-0.36	-0.8	0.24	-0.42	-8.71	-0.72	0.44	-5.12	-1.47	-0.39	1.39	0.75	0.94	1.11	-0.69	3.4	1.41	-4.67	2.4	1.4	-6.61	-0.01	-0.7	0.29	5.23	-0.58	-0.85	-0.94	-0.97	-1.48	-0.99	-1	0.15	6.76	0.6	-0.49	5.11
403	-44.71	-1.25	-0.75	-1.08	2.25	0.43	-0.63	-1.75	1.54	-0.25	4.05	-0.36	2.82	-0.33	-2.04	-0.75	-0.93	-1.17	-0.97	0.41	-4.5	-1.44	4.26	-2.43	-1.4	6.52	0.01	-0.7	5.2	-2.04	-0.22	1.49	0.73	-0.58	-1.82	-0.83	0.46	-0.39	9.14	-1.8	-1.25	7.15	0.05	0.71	0.88	0.94	-26.49	-1.87	0.02
404	1.23	1.08	-0.1	9.36	-0.43	-0.8	0.22	0.63	-27.12	-0.21	-0.74	6.02	-2.04	-1.31	-0.2	-1.13	-1.04	0.15	-7.91	-1.46	-0.47	-0.9	-0.96	0.12	0.58	0.8	9.26	0.9	-2.85	-1.37	-0.37	-1.14	-1.04	-0.9	0.75	-0.36	0.4	6.03	-0.64	2.83	1.35	0.43	1.13	-2.45	0.21	0.69	0.86	2.46	-1.16
405	0.99	1.17	0.99	1	1	1	1	1.01	-0.97	3.03	0.34	1.4	-2.09	2.62	0.21	-0.7	4.41	-2.08	3.2	-0.05	2.92	-0.41	-0.78	0.21	-0.43	-0.72	66.21	1.83	-0.05	-3.9	-0.59	-0.88	-1.32	-1.04	-1.01	-0.95	1.23	1.07	1.03	0.81	-0.88	3.16	0.34	-0.63	0.33	-0.39	-0.71	0.16	-60.25
406	0.4	2.74	-0.57	3.04	1.36	0.43	1.14	-0.39	0.43	-9.13	1.82	0.3	-1.48	-0.73	-0.93	-1.13	-1.02	-0.97	-1	-1	0.11	-11.1	1.63	0.43	0.88	1.2	0.95	-0.43	0.41	-9.1	-1.56	3.97	0.11	-1.69	2.2	1.31	-0.07	0.51	6.48	0.77	0.92	1.22	-0.74	-1.33	-0.91	-1.06	-1.01	0.21	-0.45
407	-2.17	0.61	-0.42	-0.74	-0.88	-3.13	-1.06	0.3	-5.05	0.34	0.76	0.9	0.95	1.84	0.98	0.99	-0.15	8.81	-0.41	-0.79	0.22	0.63	6.88	-0.78	2.88	1.37	1.14	1.06	1.03	-41.86	-0.01	1.96	0.67	1.2	0.91	-0.51	-2	1.59	-2.86	-0.24	-1.42	2.15	-2.61	-1.4	5.77	-0.03	0.62	-0.28	-0.66
408	-0.94	-0.97	0.02	259.61	1.49	1.16	-7.5	2.21	-3.5	0.01	2.76	-0.43	0.47	0.77	3.05	0.89	-2.7	0.23	-0.52	0.32	0.67	-0.18	0.42	-0.3	224.79	-0.35	-1.65	0.47	1.88	1.14	0.8	0.97	-0.26	-0.67	16.11	0.21	1.72	0.74	1.15	1.04	-4.91	-1.57	4.63	0.05	-0.7	4.94	1.52	-4.41	-1.6
409	1.02	-63.7	2.02	1.34	-7.87	2.29	0	-0.78	4.18	1.48	1.18	1.08	-0.02	19.81	1.47	1.16	0.51	-0.84	0.34	0.71	-0.19	0.42	0.71	0.86	0.93	0.96	21.56	0.98	-0.34	-2.98	0.56	1.57	-0.54	3.4	0.42	0.83	0.93	-11.99	2.05	0.1	0.81	1.33	-1.52	-1.15	6.12	-0.08	0.61	-6.93	-0.29
410	5.98	1.34	-3.7	0.12	2.42	0.66	-0.52	-0.8	-0.91	-0.96	51.56	-2	-0.04	-0.8	-0.92	-0.97	-1.33	0.9	-0.35	5.31	-1.85	-1.26	0.05	0.56	-0.25	35.41	-1.65	-0.37	0.72	1.47	0.89	0.97	1.07	-1.36	-1.11	6.23	0.12	-0.66	-1.84	1.47	1.14	-6.35	2.23	1.37	-6.92	-0.01	1.76	-0.39	-2.1
411	-2.18	0.11	-3.53	0.4	-0.49	-0.77	15.97	-0.15	0.6	-0.31	-0.67	-6.17	1.22	-3.09	-1.43	0.06	5.11	-0.48	2.78	1.33	0.48	-1.35	0.32	0.72	2.59	0.87	-0.41	-2.61	1.56	0.57	-1.62	0.31	-0.47	8.7	1.57	1.2	1.09	-17.07	2.1	-0.01	3.8	0.57	-0.52	4.86	0.36	-0.59	4.98	1.5	0.34
412	1.34	-1.37	-1.11	-0.72	1.28	-0.31	4.29	-0.34	-0.76	0.23	0.63	7.45	-0.78	2.88	0.4	1.37	-0.44	3.74	-1.99	-0.3	-0.84	4.37	1.51	-4.58	-0.07	0.7	-0.3	8.34	-0.35	2.56	-0.33	0.49	-0.33	13.54	0.37	-2.24	2.15	-0.15	3.5	-0.39	0.49	2.91	1.18	-3.7	0.14	2.35	1.22	0.67	1.08
413	0.91	0.97	-6.85	-0.16	-1.65	2.04	1.27	-0.08	6.66	0.51	-2.28	-0.53	-0.87	0.24	-7.57	-1.48	-1.17	-1.07	0.03	-0.5	-0.75	121.22	1.86	1.29	-0.02	8.19	-0.46	2.66	1.31	-4.73	2.36	-3.28	-1.52	-1.21	-1.09	22.75	1.91	1.31	-8.37	0	-0.69	0.29	-8.93	1.75	-3.39	-1.5	-0.13	-1.2	2.52
414	-1.01	16.57	0.05	1.84	1.18	1.07	1.03	-0.03	-0.53	-21.05	1.26	-0.25	-0.68	-0.85	-3.21	-1.07	3.2	-0.18	2.94	-0.37	-0.77	-0.9	-0.95	37.56	-2	-1.33	7.75	1.77	0.01	-0.82	3.83	-0.21	-2.17	1.8	-2.86	2.66	-2.97	2.91	-2.99	0.01	-0.6	-0.82	20.92	1.8	0.13	1.27	-0.37	0.44	0.74
415	-0.46	6.74	0.35	-0.58	-0.82	-2.11	-0.92	-1.07	-1.02	4.48	1.54	-0.06	0.53	5.12	0.78	0.93	1.2	0.97	-0.4	-0.75	11.63	0.19	1.7	0.74	0.93	-5.16	-0.22	0.64	0.85	0.93	-25.74	0.07	2	1.2	-4.59	2.31	0.11	-0.75	4.22	1.48	-4.54	-0.08	-1.6	0.4	2.12	-0.54	3.19	0.43	-0.59
416	-2.16	-1.16	3.94	0.21	-1.79	0.35	2.21	-1.68	-0.52	-1.2	-1.05	-0.89	1.36	1.11	0.74	-1.3	0.31	2.71	-0.54	-1.62	1.71	-2.76	-1.41	0.05	5.51	-0.48	2.76	0.48	1.33	0.86	-1.98	2.45	-2.75	-0.13	0.72	-4.44	-0.31	0.61	0.84	0.93	-25.5	0.07	0.68	2	-1.41	2.89	0.26	-0.67	-1.71
417	-0.99	-1	-1	-1	0.21	-6.7	1.74	-3.3	-1.49	-0.14	0.82	0.93	0.97	-18.31	-1.84	4.15	1.6	-5.22	0	0.71	-0.29	0.4	-18.47	-0.32	-1.63	1.92	1.25	-5.89	2.29	-3.39	-0.03	1.57	0.73	-1.89	0.28	2.43	-1.69	-1.2	6.34	1.68	0.09	0.84	-0.31	-3.84	1.53	1.16	-0.09	7.85	1.44
418	-0.39	0.56	0.81	0.91	0.96	0.98	-117.25	0.02	2	0.67	-0.54	4.4	-0.27	2.74	-0.35	3.07	-2	3.01	-2.71	0.04	3	0.61	0.89	1.28	-1.39	-1.12	6.27	-0.09	0.6	-0.29	11.79	-0.35	2.5	1.29	0.53	1.11	1.03	-5.79	2.19	-0.05	3.6	0.56	1.33	1.07	0.87	-1.41	-1.12	6.07	-0.09
419	-1.3	-1.11	8.27	1.73	0.08	1.26	1.07	1.03	-12.26	0.06	0.67	2.1	0.86	0.96	0.98	0.99	-27.57	0.04	-2.11	0.39	1.99	-0.52	-1.7	-1.12	0.2	0.65	0.83	4.19	1.08	1.03	-7.29	-1.68	4.43	1.62	1.23	-10.21	0	-0.64	6.64	-0.23	-0.72	0.25	0.65	7.05	0.83	1.16	1.03	1.01	-0.1
420	-0.08	-0.62	10.62	-0.22	0.57	2.41	1.15	0.82	-0.67	-1.51	1.61	0.59	0.91	0.96	-0.11	12.58	-0.43	-1.62	-1.12	-0.8	-0.97	0.27	0.67	-0.21	0.41	-0.3	-0.65	-0.83	-0.91	0.04	1209.19	0.52	0.84	1.48	1.05	-0.26	0.45	5.5	0.74	-2.56	0.26	2.27	0.71	0.92	-0.21	-0.64	0.21	21.47	-1.42
421	1.17	0.61	1.07	-2.52	-1.34	5.23	1.64	1.24	1.1	0	19.55	0.51	-2.44	-1.29	-1.11	-1.05	0.02	-0.5	-0.75	-0.88	-0.94	0.03	-0.48	0.26	2043.66	1.37	-0.21	0.48	-11.37	-0.31	0.58	0.82	0.92	-27.96	-1.87	-0.07	-0.82	-1.3	-0.93	2.32	1.3	0.44	-1.31	-1.09	6.02	-0.1	-2.21	-1.21	0.16
422	-1.7	0.2	-3.93	-0.5	-0.85	-1.37	-1.05	-0.94	-0.99	0.25	0.67	4.07	-0.76	-1.26	1.71	-0.25	0.49	-9.13	-0.32	-0.78	0.25	-9.01	0.37	1.72	1.14	-4.44	-0.19	-0.77	-1.55	0.67	1.45	-0.57	-0.84	-0.93	-1.66	-1.03	-1.01	-0.97	0.79	0.93	1.27	0.97	1.03	1.01	0.99	1	1	-5.78	2.17
423	3.35	-0.34	0.5	-0.33	0.37	-26.3	1.72	-3.58	-0.11	-1.53	-1.13	5.07	-0.11	0.59	0.82	0.91	-36.05	-0.07	-0.69	-1.88	-0.87	-0.96	-1.1	0.74	-3.31	-0.37	-0.82	5.18	-0.19	-0.7	0.25	7.33	0.65	-0.47	-2.48	-1.17	-0.78	0.68	-0.36	0.39	-13.84	-0.34	-1.6	-1.12	4.63	-0.12	2.63	0.58	-2.05
424	-0.23	4.08	-0.36	-1.85	-1.15	4.32	0.19	1.55	1.13	0.77	1.05	-0.4	4.37	-1.92	-1.28	-0.31	1.22	-0.33	0.44	0.74	4.33	1.12	-0.28	5.02	0.45	0.83	0.93	-0.11	15.71	-0.43	-1.61	1.83	0.49	0.88	0.95	-0.12	12.83	-0.43	-1.62	-1.12	0.19	-6.06	-0.47	0.54	-5.09	1.97	1.29	1.12	1.06
425	0.95	1.14	0.98	-0.4	-2.52	-0.75	2.32	1.29	0.47	-0.78	-1.32	0.6	1.6	1.1	1.04	-9.13	2.13	1.35	1.15	1.07	0.08	1.03	1.01	0.97	1	1	1	-13.17	0.07	-2.23	1.98	-0.17	-0.66	0.24	-0.41	0.31	-67.77	1.67	-0.12	4.31	1.37	1.13	-0.06	9.68	0.5	-0.52	5.24	1.49	-4.25
426	-0.56	-0.79	0.13	-0.44	-41.8	-1.27	-1.09	-1.04	-0.72	-1.02	2.78	1.37	0.36	-0.79	0.33	-6.2	1.82	1.25	-6.93	2.27	1.38	-6.99	2.32	1.4	0.01	-0.87	3.5	0.32	0.81	1.44	0.92	-0.43	-0.76	-2.41	1.26	-0.28	4.5	1.41	1.15	1.07	-18.02	-0.03	-1.87	2.03	1.28	1.11	0.4	-0.9	-1.12
427	1.05	1.02	1.01	-18.54	-1.86	4.17	-0.01	2.64	-0.42	3.09	1.35	-4.54	-0.12	1.75	-0.37	-2.18	0.53	0.82	-0.19	0.44	11.37	-1.33	-0.69	0.66	0.87	0.94	1.58	-0.89	3.07	-0.22	-2.27	1.77	-0.2	-2.88	-1.24	0.18	-5.37	0.39	1.76	-1.79	0.22	0.68	2.77	-0.73	3.02	-0.25	-0.71	-2.21	-0.87
428	332.89	1.85	1.28	-7.88	0.02	-2.31	-1.23	0.15	0.62	0.82	0.91	4.49	-1.07	-0.93	1.66	-0.28	-2.58	0.51	-0.44	-3.08	1.48	-0.23	0.48	0.76	-24.72	-0.15	2.07	0.63	-0.56	4.4	-2.01	0.11	3.19	1.28	1.1	1.04	0.63	-0.92	-1.09	-0.97	2.22	-0.24	-2.44	1.72	1.21	-6.33	0.06	-0.61	-2.43
429	-0.26	0.4	-0.32	59.42	0.35	1.64	-0.47	3.46	0.43	0.84	-5.35	2.11	-0.07	-3.3	1.72	0.46	-1.58	2.44	0.32	-0.67	0.33	-0.39	0.33	0.67	16.48	-1.18	0.28	-4.78	-1.42	4.12	0.13	0.75	1.56	-0.66	-1.46	0.57	0.84	0.93	1.66	-0.88	0.35	0.72	3.07	1.12	0.87	-1.57	0.29	2.59	-0.52
430	3.2	1.33	0.53	0.92	0.97	0.99	0.99	-39.18	-0.03	1.98	-2.03	0.18	-0.52	9.16	-1.87	-0.26	-0.84	4.2	-0.2	2.73	0.56	1.29	1.07	0.87	-0.72	-1.4	-1.07	-1.03	-0.9	0.83	1.21	-1.64	2.67	0.26	-0.67	0.33	-0.4	0.33	0.67	-81.28	-1.81	3.87	-2.6	-1.44	6.38	0	0.63	-7.1	1.96
431	1.06	-31.64	2.06	-3.88	0	-2.7	-0.61	-0.89	-1.27	1.39	1.12	0.71	-1.29	0.31	2.71	1.21	-3.95	2.35	0.13	0.8	1.38	1.06	-3.92	0.16	0.68	-0.25	12.36	0.41	-0.55	5.35	-0.26	0.54	0.8	-15.77	1.96	0.14	-0.76	-1.41	1.54	-0.26	-2.75	0.52	0.82	-0.2	0.44	-26.52	-1.66	-1.22	-1.1
432	-4.85	0.4	0.79	-7.28	2.03	-3.43	2.7	0.04	1.45	-0.38	-2.26	1.64	-0.22	0.49	-9.76	1.85	0.27	-0.73	-1.47	-1.07	4	-2.28	0.07	-3.47	1.79	1.24	-6.54	0.05	0.66	2.27	1.12	0.85	1.04	1.01	-5.57	-1.61	-1.22	-1.1	-1.05	0	0.51	-0.25	0.38	0.69	188.71	-1.16	-1.05	-1.02	-0.84
433	0.04	-0.53	-5.84	0.71	1.32	-1.73	0.25	-3.78	-0.49	-1.37	1.96	1.25	-5.74	-1.66	-0.09	-1.24	0.37	-0.44	-0.74	0.16	22.3	1.4	-3.49	-0.19	0.67	-4.7	0.23	0.72	-7.42	-1.61	-0.24	0.77	1.36	-0.62	3.4	0.4	-0.6	-1.93	1.52	-0.25	-0.69	0.22	-16.77	0.38	-2.49	-0.53	0.58	-0.36	-4.51
434	0.73	0.89	0.95	-0.06	0.48	0.74	30.15	1.13	0.87	1.04	-0.44	4.18	-0.3	-0.74	0.23	0.64	-0.2	0.41	0.71	0.85	-561.27	-1.92	-1.31	-1.13	15.95	1.88	1.3	-8.53	2.26	-3.58	0	-1.56	-0.74	0.56	1.89	0.82	-2.31	0.25	-0.51	-0.78	-3.28	-1.1	-0.89	-0.98	4.22	0.24	-0.64	4.88	-0.24
435	-0.3	-0.84	4.34	1.5	-4.59	2.45	-0.02	-3.27	1.76	1.23	-6.51	-1.69	-0.07	-1.25	0.36	-0.44	-4.13	-0.74	-0.92	-1.22	1.35	0.74	1.1	-0.45	-2.17	-1.16	0.21	3.99	-0.53	2.88	-2.12	0.13	2.98	1.26	0.64	1.1	1.03	0.94	-0.75	0.36	-0.4	0.34	0.68	-0.17	88.22	1.57	0.42	1.19	-2.32
436	0.53	0.79	2.73	-0.81	3.02	-0.23	-2.25	-1.2	-0.71	-0.95	-1.07	0.66	-3.48	0.25	2.12	1.19	1.07	1.03	1.01	1.01	0.72	1	1	1	-0.46	4.19	-0.3	-0.74	-0.89	17.01	1.8	1.28	-8.34	-0.01	-0.7	0.29	5.38	1.29	0.67	0.94	1.1	0.98	-2.34	-1.31	5.27	1.64	-4.76	2.5	-0.01
437	-0.76	-1.27	-0.92	0.47	-4.28	-1.44	-0.4	0.76	-3.7	2.15	1.33	-6.46	-0.04	-1.71	2.09	-0.19	-0.67	0.24	-0.41	-0.71	84.28	-0.15	0.61	-5.91	0.24	-2.59	2.01	1.28	-6.21	-1.69	0.02	0.57	-14.22	-1.67	3.96	-0.05	-0.64	-2.54	-1.13	-0.84	-0.97	4.12	1.51	-4.71	-0.06	0.7	-4.95	-1.52	-0.3
438	-1.9	0.36	2.16	-1.69	0.22	-0.5	9.66	1.59	-4.01	2.51	-0.03	-0.6	0.27	0.65	-42.16	-0.19	2.15	0.61	-1.95	0.29	0.72	2.35	0.87	-2.58	2.33	1.36	0.24	1.14	1.04	0.9	0.99	1	-8.34	-0.12	-1.71	0.41	2.04	0.77	1.16	-0.51	3.77	1.42	1.15	1.07	-0.02	-19.01	0.5	-2.58	-0.49
439	-0.76	-1.07	-0.96	0.54	-3.89	0.27	0.73	0.88	2.03	-1.16	2.95	-2.41	-0.18	1.54	-0.35	-0.74	-0.88	-2.32	1.14	1.05	0.87	0.98	-3.58	2.27	-3.1	0.04	-2.95	-1.29	4.25	0.15	1.56	-0.41	3.62	-0.31	0.51	-6.82	1.9	-0.1	3.89	-0.41	0.49	-0.35	-6.42	-1.28	0.21	-0.47	-4.92	0.67	1.37
440	-0.54	4.54	-0.27	-0.73	-0.88	0.11	0.57	16.87	-0.77	-1.24	1.73	1.2	1.08	1.04	1.02	1.01	1	-204.79	0	0.67	2.01	0.86	0.96	1.11	-0.74	3.31	0.37	-1.88	0.33	2.26	1.19	0.73	1.07	-0.41	4.27	0.42	1.43	-0.46	-0.79	9.25	1.67	-4.2	-0.06	-0.74	0.29	0.67	4.92	-0.78	-0.93
441	-0.46	3.29	0.45	1.37	-0.45	-2.01	-0.79	0.48	0.78	-0.18	0.43	15.87	1.27	-3.35	2.42	-3.07	2.84	-0.02	-0.6	9.18	-1.91	0.08	3.47	1.29	-4.01	0.11	0.66	2.38	1.12	-0.25	5.28	1.43	1.16	-8.56	0.05	2.19	-0.42	0.46	-7.06	-1.54	-1.19	8.51	1.76	-4.46	-1.63	-1.24	-1.11	20.55	0
442	1.12	-1.51	-1.15	-1.06	-1.03	-1.01	-1.01	0.01	0.51	0.75	-0.12	0.44	0.72	-0.14	-5890.9	1.43	-0.19	-0.65	12.57	1.68	-4.04	-1.58	-0.07	-0.85	0.31	0.69	0.85	0.93	3.73	0.97	-2.92	-1.39	-1.15	-1.07	-1.03	-1.02	0	85.34	0.5	1.49	-1.84	0.23	0.69	-0.23	-10.09	0.58	1.45	-0.53	3.49
443	-1.96	-0.02	1.33	0.8	-0.57	4	0.38	-1.97	0.33	2.23	-1.69	-0.51	-0.89	-1.2	-1.03	3.9	1.5	-0.06	5.29	-0.43	0.49	2.75	-1.48	0.24	0.68	-0.22	-11.41	1.45	0.58	-0.67	3.84	-0.24	0.54	0.79	-16.83	1.96	0.14	0.82	-4.12	2.16	-3.17	0.05	2.76	1.26	1.1	0.63	0.96	-0.3	0.43
444	4.87	-1.65	0.18	-0.51	-4.1	-1.2	-0.77	-0.96	0.25	4.14	-1.55	-1.17	6.75	1.69	-4.55	-0.02	-0.73	4.95	0.29	-1.95	0.34	2.19	1.18	-4.12	2.33	1.38	-6.51	2.33	-3.46	0	-0.61	-0.82	-2.81	-0.92	-0.97	-0.99	-0.99	29.56	1.9	0.04	-0.8	-1.33	0.63	0.86	-8.33	-1.67	4.28	-2.53	0.01
445	1.03	-1.4	0.29	2.72	-1.63	-1.19	0.09	6.46	-1.58	0.18	0.65	-0.23	-11.7	0.59	-2.7	2.18	1.32	0.28	-0.83	-1.24	0.61	-3.47	0.26	0.72	2.1	-1.35	0.27	-4.35	-0.47	0.56	2.11	1.14	-0.22	5.48	0.46	0.83	0.93	0.97	0.98	1.43	0.99	1.01	-0.59	3.68	-0.26	0.53	2.84	1.17	0.79
446	-2.45	-0.21	1.58	1.15	0.71	-1.34	2.67	-0.17	3.13	-0.38	-1.89	-0.77	0.5	-4.47	0.28	1.97	0.74	0.93	-5.43	-0.21	1.89	-0.35	-0.75	-0.89	20.3	-0.09	-1.99	0.42	1.94	-1.69	2.83	0.22	-0.68	4.5	-2.07	-1.31	0.04	-0.52	20.42	-0.25	0.57	-0.32	-5.96	0.6	-0.44	0.37	-0.36	-0.69	0.17
447	0.98	0.99	-8.75	0.1	2.11	0.68	0.91	1.2	-1.4	0.29	2.76	1.22	0.7	1.08	-2.35	0.22	2.46	-0.49	-1.73	-0.81	-0.95	-1.12	-1.02	-0.98	1.53	1.15	-5.95	0.09	-0.6	6.95	-0.24	-1.94	1.85	-0.2	-2.81	0.49	-3.03	-1.36	-0.45	1.36	-2.58	-0.32	1.71	1.18	1.07	-0.06	12.5	-0.45	0.5
448	0.67	1.54	1.09	1.03	1.01	-0.05	0.49	-58.42	1.76	1.25	0.26	1.11	1.03	1.01	1.01	-27.49	2.04	0.03	0.8	0.92	-0.14	0.46	-0.29	-0.65	0.18	141.65	1.41	-0.2	4.6	0.49	0.84	0.93	0.97	1.4	-0.92	0.35	0.72	3.06	0.87	-0.4	-2.66	-1.19	-0.75	-1.07	2.33	-2.46	0.11	-3.29	0.4
449	0.3	-0.54	-2.59	1.46	1.14	0.64	0.96	0.98	-0.13	0.47	-26.82	0.27	0.75	-0.24	9.99	-1.71	-1.23	0.06	-0.51	22.25	1.68	-3.87	2.55	-0.02	3.27	0.58	1.31	1.07	0.88	0.98	1.03	0.99	-2.31	0.23	2.43	-1.73	-1.21	6.32	-2.26	-1.38	-0.06	-1.16	0.35	2.62	-0.55	0.44	0.75	0.88	-34.27
450	-0.36	3.55	0.46	-2.03	0.31	-0.48	-3.4	-0.77	0.45	2.48	1.18	0.77	1.06	1.02	-0.17	-0.62	20.7	-1.86	0.07	3.65	-1.69	0.18	3.07	1.26	-4	-0.18	-1.53	0.41	0.77	-9.39	1.99	0.17	0.82	1.31	-0.64	-0.87	-0.94	0.08	18.05	0.55	0.85	-6.38	-1.61	-0.21	-1.22	2.43	0.38	-0.64	4.4
451	-1.15	-0.9	-0.98	-0.99	10.28	0.1	-0.66	5.43	-0.23	-2.01	-1.18	4.38	-0.12	2.66	-0.39	-1.92	-1.15	4.23	1.54	-4.81	2.45	0.03	-0.76	-0.91	-0.96	-0.98	0.03	-0.49	-47.16	0.74	-2.76	0.25	2.24	-1.75	-1.22	-1.09	-1.04	-1.02	-1.01	0	0.5	-0.25	0.38	-0.31	-0.66	0.17	5710.71	1.41	-3.41
452	1.11	-0.04	0.5	12.94	1.23	-3.32	-0.25	1.76	0.66	0.91	1.18	-1.43	-1.13	-1.05	-1.02	-1.01	0.01	-55.68	-0.5	-1.49	0.5	1.84	0.81	-0.48	-2.24	-1.16	3.91	1.51	1.19	-9.95	-1.8	4.41	1.63	1.24	0.01	-0.91	-0.97	7.75	-0.11	-2.11	0.43	0.79	0.9	1.89	-1.15	0.31	2.95	-0.54	3.01
453	1.24	0.5	-1.29	0.32	2.65	1.21	-3.96	-0.2	-1.52	-1.12	-1.05	-0.77	0.86	0.95	0.98	1.17	0.99	1	1	1	-0.03	-29.26	-0.53	-0.84	6.41	-0.16	0.58	0.82	2.5	-0.82	3.03	0.37	-0.62	-0.85	-0.93	-0.97	-0.98	0.02	-105.38	-1.5	-0.49	-0.9	-1.17	1.5	1.14	-6.08	-0.11	0.67	0.86
454	0.52	-0.24	-510.54	-1.38	-1.13	-1.05	-1.03	31.4	1.92	-4.11	0	0.62	0.83	-0.13	-18.48	0.55	0.85	1.47	1.05	0.93	-0.65	0.37	0.72	-16.92	0.17	1.92	0.71	0.92	-5.29	-1.57	-1.21	9.25	-0.02	0.64	2.26	1.13	0.84	-0.67	-1.53	-0.87	-0.96	5.61	-0.14	-2.16	-0.69	-1.2	-1.05	-1.02	-1.01
455	0.24	-0.52	-3.1	1.42	1.13	-0.1	-0.58	22.61	1.71	1.24	1.1	1.05	0.24	1.02	1.01	0.98	-0.77	-1.29	1.64	-0.26	-0.7	-0.86	-0.93	-0.97	-0.98	-2.69	-0.99	0.34	-0.43	10.94	1.59	0.33	1.2	-0.39	-0.75	10.6	1.69	-4.14	-1.59	-1.22	-0.06	-1.1	0.35	0.73	-0.2	0.42	0.72	-0.15	-99.44
456	1.13	-0.98	-1.02	0.6	1.67	1.11	-4.08	-1.52	-0.22	-1.2	0.37	0.74	2.47	-0.76	-1.28	0.57	1.69	-1.64	-1.18	6.14	-0.07	-0.66	0.27	0.65	0.83	-68.06	-0.1	0.64	-5.83	-1.54	-1.2	8.86	0.04	-0.68	-1.83	-0.87	2.41	-0.24	0.51	3.23	0.78	0.93	1.18	-0.74	-1.34	-1.06	-0.91	-0.98	-0.99
457	-0.08	-0.87	3.63	-0.2	-2.21	-1.2	0.18	-0.48	-5.69	0.68	0.89	-7.07	-0.18	1.93	1.2	0.64	1.08	1.02	-0.16	0.46	7.72	1.24	0.74	0.95	0.98	0.99	1.08	1	1	-1.62	-1.17	5.85	-2.25	-1.37	6.85	-0.01	0.63	0.84	0.92	2.35	0.96	-0.36	4.93	-0.33	-1.87	-1.16	-0.76	-1.06	-1.02
458	0.57	0.85	-0.2	9.63	-0.39	-1.69	1.83	0.49	-1.66	-1.17	5.46	-0.09	-0.67	0.26	0.65	7.3	0.83	-2.74	-1.35	4.98	1.62	1.23	1.1	1.05	0.09	1.02	1.01	1	1	0.98	-1.07	0.33	0.71	-0.2	-0.61	0.21	0.61	49.45	-0.8	-0.93	-0.97	-0.99	0.04	30.93	1.46	1.15	1.07	-15.73	0.03
459	1.02	-0.71	0.37	-0.39	0.34	-0.35	-0.68	-25.52	-0.84	0.39	2.82	1.2	-3.84	0.13	2.35	-1.81	-0.45	0.67	1.62	1.09	0.87	-0.68	-1.49	0.59	-3.38	0.27	-0.52	0.32	7.1	0.68	-2.52	0.27	0.72	-0.23	13.1	1.53	-3.78	-0.13	1.69	1.16	0.69	-1.35	0.31	0.71	-0.21	0.42	-0.3	70.88	1.63
460	0.82	0.92	-19.34	0.08	0.68	-0.27	0.4	-0.32	-23.18	0.65	-2.7	-0.45	-1.33	0.45	2.06	0.78	-0.48	4.57	-0.29	0.53	-6.64	-1.54	-0.33	-0.88	-1.19	0.64	1.53	1.09	-0.22	5.88	-0.38	-0.78	-0.9	-1.76	0.85	-3.07	0.22	-0.53	0.31	0.67	-0.18	-0.6	-0.8	-34.39	-0.9	0.37	2.89	-0.57	-1.56
461	10.95	1.47	1.16	1.07	0.48	1.03	1.01	0.97	1	1	1	-2.29	2.44	1.37	-5.9	0.03	2.34	0.64	0.9	1.23	-0.71	-1.4	-0.89	0.47	-0.4	0.36	-17.57	-1.6	-0.35	-0.87	0.28	4.06	0.68	1.27	0.9	-0.49	-2.08	-0.79	2.3	1.29	0.47	0.92	-3.75	0.19	0.7	0.86	2.23	-1.17	0.3
462	1.22	-0.09	-6.14	1.58	1.18	-6.94	2.23	-3.47	2.77	0.01	0.76	0.9	1.47	-1.23	-0.81	-1.07	-0.96	-1.02	-1	-0.99	-1	3.79	-2.26	-1.36	-0.17	1.21	-2.63	2.47	0.19	0.8	0.92	-0.13	13.18	-1.63	0.15	-4.26	0.39	1.79	1.14	0.78	0.96	-0.27	-3.92	1.55	-3.08	0.12	-2.97	1.88	-0.16
463	2.58	1.41	1.17	0.13	1.08	1.02	-6.47	2.17	-3.41	0.02	-0.6	-2.84	-0.82	0.43	0.76	0.89	2.52	1.05	0.95	-0.62	-0.85	-0.94	-0.97	0.04	-43.81	-1.5	0.16	-4.53	1.78	-0.15	0.52	0.78	0.89	0.95	-109.98	-1.95	-0.03	-0.81	4	-0.21	2.77	-1.96	-1.27	6.29	-0.05	2.42	0.62	0.89	1.25
464	0.71	1.61	0.88	0.97	1.09	-0.74	-1.35	-0.9	2.23	-0.25	3.33	1.35	-4.34	2.39	-3.23	-1.52	5.69	-0.01	-0.63	0.28	-12.11	0.36	1.71	1.14	-4.46	-0.18	0.66	0.86	1.8	0.94	0.98	0.99	1.06	1	1	1	-0.46	4.16	0.41	-0.58	0.34	-0.38	18.7	0.34	-0.57	0.33	0.69	0.85	0.93
465	1.16	1.07	1.03	1.02	1.01	-130.03	0	0.67	-0.28	-0.67	26.2	0.19	0.74	-6	-0.26	-0.78	5.52	1.56	-4.4	2.48	-3.25	-0.02	0.74	-0.3	0.41	-16.86	-0.33	2.22	0.57	0.88	-5.1	2.14	-0.07	-3.29	1.72	-3.04	2.62	-0.05	-3.01	-1.28	-0.62	1.43	1.12	0.72	-1.31	0.31	2.7	-0.53	-1.62
466	0.38	-12.84	0.31	-0.55	-2.46	-0.8	-0.94	-0.97	0.09	0.56	0.78	13.15	0.89	-2.86	-1.37	-0.37	0.78	-0.34	0.41	6.24	-1.39	-1.12	6.96	-0.08	2.4	0.61	0.89	1.25	-1.4	-1.12	-0.7	-0.96	-1.05	-1.01	4.1	0.24	1.51	-0.42	-0.77	-0.9	20.76	-0.09	-2	-1.19	-0.69	0.73	-0.35	-3.54	0.58
467	-2.88	1.58	1.17	1.07	1.03	-27.78	0.02	2.05	-1.97	0.18	0.67	2.82	0.85	0.95	-6.29	-0.18	1.9	-0.36	0.47	-7.73	1.86	-3.39	-1.51	5.39	-0.02	0.62	-7.31	1.95	1.29	0.23	0.91	1.12	-1.58	0.27	0.7	-0.22	-10.5	0.58	1.45	-0.52	3.49	1.4	0.42	1.15	1.04	-5.75	2.19	1.36	1.15
468	-1.21	0.38	-0.43	0.34	9.03	0.68	-0.45	0.38	-0.36	-0.69	-10.27	1.19	1.06	1.03	1.01	0.82	-1.06	-0.94	-0.99	-1	-1.02	1.21	-0.31	-0.71	11.81	1.69	-0.06	0.54	-12.67	1.85	1.27	0.25	-0.85	-1.19	-1.03	-0.95	-0.99	-1.01	-1	2.33	-0.23	3.29	1.34	-4.33	-0.13	1.75	0.68	-1.9	-1.22
469	-0.99	-1.03	0.72	0.9	1.38	0.96	0.99	1.04	-0.75	0.36	3.31	-1.52	-1.16	6.64	1.69	0.09	0.84	-0.3	-3.85	1.53	-0.21	-0.67	0.23	-0.41	-17.65	0.69	-2.74	0.26	-0.52	7.52	1.56	-4.1	0.06	0.64	2.49	0.84	0.95	0.98	-0.08	0.48	15.72	-0.72	2.78	0.42	-0.61	-1.86	1.53	-0.25	0.48
470	-5.54	2.1	1.33	0.18	1.14	-2.6	0.2	2.44	0.69	-2.18	-1.27	5.16	-0.08	2.54	-0.4	0.47	-0.34	0.36	13.19	0.69	-0.45	5.2	1.48	1.17	1.08	0.38	0.97	0.99	1	1.04	-0.89	3.12	-0.21	0.54	0.79	-0.15	23.88	0.44	0.82	-0.23	9.35	0.43	-0.54	0.35	-9.78	1.77	0.33	-0.72	-0.89
471	0.02	3.21	-1.77	-1.23	6.49	1.69	1.25	1.11	1.05	1.03	0.07	-0.99	-1	-1.01	0.78	1.28	-0.59	3.48	0.4	-0.6	-1.94	-0.83	-1.12	-0.95	-0.99	-1.03	-1	-0.99	-1	-1	-1	1.36	-0.3	4.21	0.46	0.84	-5.59	2.1	-3.32	0.04	-0.59	-0.82	-2.87	-1.08	-0.91	-0.98	-0.99	0.11	-0.47
472	-0.33	-0.69	-0.85	-4.62	0.89	-0.36	-2.97	-0.73	-0.92	-0.96	-0.98	-0.99	0.02	55.8	-0.51	2.53	0.5	1.3	-0.45	-0.78	0.19	0.61	9.58	-0.78	2.86	-0.24	0.52	0.79	3.05	-1.2	0.29	-0.45	0.32	0.67	-0.18	-50.47	-0.59	-1.4	0.52	0.81	0.92	0.96	0.98	-83.76	-1.96	0.01	-0.57	0.27	0.65
473	-1.13	8.36	-0.06	0.62	0.83	0.92	0.96	0.98	-141.83	0.02	-0.66	-2.03	-0.85	-0.96	0.18	0.62	0.82	-50.93	0.1	-0.63	0.3	-10.29	-0.39	-1.54	1.92	-2.69	-1.41	-1.16	-1.07	-1.03	-0.22	1.03	1.01	-6.86	0.11	0.68	2.15	-0.69	-1.39	-1.07	0.21	-0.46	-0.74	0.15	-0.43	-47.21	-0.72	2.7	1.34
474	-1.89	1.51	1.15	-6.33	2.23	1.37	1.15	0.08	1.07	0.94	1.02	-2.17	0.24	-3.39	1.9	1.26	0.36	-0.83	3.45	0.33	-0.62	0.33	-0.39	17.91	1.62	0.33	0.87	1.21	-0.65	-0.87	0.17	8.36	-1.5	3.26	1.47	-5.23	0.03	-0.62	-2.5	-1.14	-0.83	1.53	1.15	1.06	-0.06	13.73	0.49	-2.38	-1.29
475	0.27	-16.43	-1.56	3.77	-0.08	0.59	-0.29	-7.78	-0.66	0.46	0.77	-12.76	1.96	1.31	-0.02	0.52	7.66	-0.72	-1.3	-1.06	-1.02	-1.01	-0.9	-1	3.19	1.42	0.31	1.16	-0.38	0.43	0.74	4.25	-0.81	2.95	-0.23	-2.25	0.48	-3.18	-0.45	-1.37	-1.08	-1.03	-0.84	-1.02	-0.99	1.74	0.58	-1.73	0.3
476	0.33	-0.48	-0.76	-0.89	-0.95	-3.44	1.05	1.02	-0.14	0.47	-0.29	-22.79	-0.65	-0.88	6.54	0.19	-0.64	-0.85	-0.93	-0.97	-1.93	-0.98	2.91	-2.34	0.09	2.98	1.27	-4.11	-0.17	0.67	1.76	0.86	0.96	1.1	0.98	-0.41	-2.48	1.58	-0.23	4.06	0.49	-2.12	0.31	2.25	-0.51	0.44	0.75	0.88	3.16
477	1.41	-3.74	-0.16	0.68	0.87	-0.14	14.69	1.51	-3.71	-0.14	1.7	0.69	0.92	1.17	-1.42	0.29	-0.47	-4.13	-0.75	2.52	1.32	-5.02	2.35	1.39	-6.69	-1.73	-1.27	-1.12	18.76	0	-0.68	5.7	1.55	-0.08	-4.32	-0.6	0.51	-4.93	-0.37	-1.48	-0.81	-0.95	-1.11	-1.01	0.26	0.67	3.79	-1.26	0.27
478	-1.69	1.82	0.49	-0.65	0.35	0.7	-19.02	1.9	-3.66	0.04	-0.6	-2.77	1.38	1.12	-0.11	-0.59	-0.8	0.12	0.56	51.94	-1.23	0.26	3.21	-0.53	2.97	0.45	0.85	1.35	0.94	0.98	1.05	-0.74	-0.91	-0.96	-1.34	-1.02	0.3	-5.21	1.83	-3.23	2.64	-3.05	0.02	2.91	1.28	-4.21	0.1	2.36	1.23
479	1.21	-0.68	-0.88	-1.45	-1.04	-1.02	7.98	0.12	-0.66	5.3	-2.02	-0.23	-0.83	4.29	-0.2	-2.15	-0.7	-0.92	5.44	-0.16	-2.14	-0.69	-0.91	-0.96	-1.2	0.85	-0.35	5.51	0.41	-0.57	5.05	0.34	-0.6	5.01	0.33	-2	-1.22	-0.6	-0.94	3.78	1.47	-4.75	2.43	-0.02	-0.6	-3.29	-0.81	-0.94	-1.16
480	2.13	0.55	-0.59	4.37	0.36	-1.98	-1.22	5.04	-0.09	-2.3	-1.22	-0.66	1.41	0.72	-0.6	0.37	-7.45	-1.52	-0.38	1.41	-0.33	0.46	-0.33	-9.03	1.4	0.63	-0.66	3.83	-0.25	2.81	0.54	-0.56	-0.82	-0.92	24.57	-0.07	2.16	0.63	-0.55	4.45	-0.27	-0.73	0.24	-0.42	-11.47	1.34	0.68	-0.66	3.8
481	4.45	0.37	-2	0.33	2.22	1.18	-4.13	2.33	-3.19	0.03	2.81	-1.81	0.18	-0.51	-0.78	-0.89	-0.95	105.13	1.95	1.32	1.14	0.04	-0.94	-0.98	-0.99	0.07	15.99	-0.52	2.61	-0.3	0.5	3.13	-0.64	2.99	0.42	0.84	-5.16	2.11	-0.07	-3.29	1.72	1.22	1.09	1.04	-27.51	0.02	2.06	0.66	0.91
482	-0.79	1.81	1.21	1.08	-11.63	-1.81	0.02	4.31	-0.45	-1.69	-1.12	-0.8	-0.97	-1.05	-1.01	-1	-0.99	1.22	-0.31	4.46	-0.34	-0.76	-0.89	-1.87	-1.04	-1.02	-1.01	-0.95	1.12	-0.32	0.44	4.67	1.23	1.08	1.03	1.02	1.01	-67.8	2.02	0.01	-0.8	-1.34	-1.05	-1.02	-1.01	18.75	0.05	-1.95	0.39
483	-1.52	-0.06	-1.2	-0.86	0.58	-3.89	0.27	2.05	1.18	0.73	1.07	-2.38	-1.32	-0.41	0.79	-3.55	0.22	-0.54	-2.86	1.42	0.65	-0.64	0.36	-7.14	0.32	1.81	-0.48	-1.83	1.68	1.19	-6.16	-1.67	-0.1	1.3	0.81	-0.58	-0.83	9.69	-2.02	-1.32	-1.13	-0.14	1.08	1.03	-0.14	-0.6	0.23	0.62	0.81
484	-2.03	-1.19	-0.71	0.72	1.41	0.9	1.07	-0.52	3.83	-0.28	-0.73	-2.02	0.72	0.9	-0.17	0.45	-0.3	45.95	1.62	0.36	-0.73	-1.45	1.57	-0.26	-0.69	10.71	1.67	-4.1	2.54	-0.02	3.29	1.31	0.58	-1.42	-1.12	-0.72	1.31	-0.31	4.25	-0.34	-1.88	0.49	-0.44	6.87	-1.86	0.11	0.63	3.35	0.83
485	0.45	1.32	-2.07	-1.27	-1.11	-0.44	-1.05	-1.02	-0.96	-0.99	-1.01	-1	2.29	-0.23	3.31	0.51	-0.56	-2.06	1.53	1.16	-6.37	2.23	-3.42	-0.03	-0.74	4.68	-0.21	-2.09	-1.19	-0.71	-0.95	0.27	0.68	0.85	0.93	-75.84	0.05	-0.65	6.03	-1.99	0.09	-0.54	0.29	-0.38	-0.7	-18.03	-1.15	-1.05	-0.85
486	0.19	-0.47	-5.4	0.68	1.36	-0.55	0.41	-6.97	0.31	-2.58	-0.54	0.57	-4.55	-1.47	4.37	0.1	1.59	-2.12	2.67	0.19	-0.7	-1.61	-0.88	-1.09	-0.96	-0.99	-1.02	1.39	-0.29	-2.72	-1.22	-1.08	0.08	-10.07	-1.46	-0.49	-1.16	0.4	-0.43	-0.74	21.74	-1.91	-1.3	7.55	1.75	-4.57	-0.01	0.72	0.88
487	0.76	2.49	-0.78	-1.26	0.57	-0.4	0.37	6.9	-0.64	2.8	1.35	-0.1	-4.81	-0.6	2.32	-0.29	-0.72	-2.25	-1.1	-1.04	-1.02	-1.01	34.32	1.92	0.03	-0.8	-1.33	-0.92	-1.05	-0.98	2.07	-0.25	-2.47	0.5	1.71	-0.53	-1.71	-0.82	-1.12	-1.03	0.2	-0.46	-6.66	0.68	0.89	-7.02	-1.64	-1.23	-0.18
488	0.34	1.8	0.77	0.93	-0.21	-5.38	-0.64	-1.31	0.51	-0.41	-0.74	18.27	1.75	0.17	-1.37	0.35	-0.45	0.34	-0.36	-16.92	0.66	-0.44	-0.76	0.18	0.6	0.8	0.9	13.59	1.05	1.02	-7.08	-0.14	1.88	0.65	0.91	-5.05	0.16	0.69	-7.37	1.98	1.3	1.13	-14.28	2.13	-3.73	0	2.72	-0.42	0.47
489	1.54	0.53	-0.68	0.35	-7.02	-0.39	-0.81	-1.5	-1.06	-1.02	0.11	-0.48	-10.18	0.71	0.9	1.31	0.96	0.99	0.99	1	-0.04	29.56	1.49	-0.16	-0.64	12.7	1.68	1.23	-0.03	-0.55	-8.29	1.28	1.09	1.04	-0.05	-0.54	-14.81	1.26	-3.19	2.43	-0.07	0.56	-9.42	-0.28	2.1	-0.34	3.33	-1.97	-1.28
490	-0.8	401.51	1.89	-3.91	0.02	-0.61	0.28	7.96	-1.44	-1.14	-1.06	0.04	-0.5	45.25	-0.26	-0.75	-1.77	-0.89	-0.97	-1.08	-0.99	-1.01	-1	-1	-1	0.42	-4.39	1.93	0.31	0.85	1.28	-1.49	0.27	-4.05	1.87	-0.14	-3.13	0.48	1.69	-1.73	-1.21	-1.08	-1.04	-1.02	-1.01	104.9	1.98	0.01	0.8
491	-0.93	-1.2	0.76	0.91	0.96	1.31	1.02	0.98	1	-4.23	-0.24	-0.78	5.2	-2.08	0.08	-3.68	-1.34	-0.55	1.42	0.73	1.12	-0.45	4	1.42	-4.36	-0.11	-1.58	2.12	0.4	-1.68	-1.17	5.38	-2.27	-1.37	-1.15	-0.09	1.09	1.03	-0.14	-0.6	-0.81	53.12	-0.11	0.63	0.84	-0.14	-0.58	-14.13	1.24
492	1.71	0.91	0.97	-0.17	8.26	-1.69	-1.22	0.06	7.08	1.38	0.56	1.13	-0.41	4.16	-0.31	-1.94	-1.16	0.18	-5.82	0.39	1.75	-0.5	-1.8	-1.13	-0.81	-0.97	-1.05	-1.01	4.01	0.25	1.5	0.78	-0.54	4.19	0.38	-0.59	4.89	0.34	-2	0.33	2.2	1.18	1.07	1.03	1.01	-38.21	-1.93	-1.32	-1.14
493	0.28	-0.4	0.32	0.67	22.43	-1.18	0.28	3.15	-1.6	0.21	3.02	-1.66	3	0.2	0.79	-0.28	7.67	1.5	-0.12	0.51	-12.63	-1.63	3.95	1.56	-0.02	0.54	-15.61	-1.67	-1.23	-0.27	1.17	0.87	-0.59	-0.84	9.38	-0.14	-0.7	-2.03	-1.1	-0.87	0.66	-0.37	0.39	6.67	1.26	-3.49	-1.48	0.05	0.58
494	2.94	0.65	0.9	1.26	0.96	-2.46	-1.33	-0.41	1.31	1.09	0.79	-1.31	0.31	2.72	0.71	-0.49	4.71	1.46	0.38	-0.76	-1.38	0.61	0.85	0.94	-0.08	0.47	-58.15	0.27	1.75	-0.46	-0.79	-1.9	1.3	-0.28	-2.91	-1.23	-0.7	-0.95	-1.08	1.51	-0.28	4	1.39	0.47	0.91	-3.94	-0.28	-1.48	-0.79
495	1.71	0.91	-0.41	0.41	0.73	0.87	-52.93	-0.08	-1.89	-1.18	4.67	-2.3	3.26	-2.8	-0.03	0.75	0.9	0.95	1.49	0.98	-2.82	0.21	-0.53	7.75	1.57	1.2	0.31	-0.87	-1.17	-0.95	-0.99	-0.99	12.07	-0.07	-2.08	-1.2	0.16	-0.48	-5.88	-0.75	2.59	0.43	1.33	-2.07	-0.44	-0.86	4.69	-2.15	-1.34
496	-2.03	0.09	-0.54	0.29	0.66	10.25	-1.2	0.27	0.69	-0.21	18.85	-1.65	3.49	-0.08	-0.64	0.26	0.65	0.83	0.92	0.96	8.22	1.02	-3.03	2.34	0.2	0.81	0.92	-10.27	-1.73	-0.13	1.33	0.79	0.95	1.09	0.98	-2.4	0.23	-0.52	-3.25	1.41	-0.24	4.33	1.4	-0.13	-0.62	-4.15	0.74	0.91	0.96
497	0.01	4.04	0.58	0.87	1.33	0.95	-2.47	0.23	0.7	2.38	0.86	1.11	1.02	0.96	1.01	-0.42	4.38	-0.31	2.76	0.52	-1.99	-1.23	0.12	5.17	-0.51	-1.59	-0.83	2.15	0.49	-1.79	2.35	-2.7	-0.16	-1.42	0.39	-0.44	-3.79	-0.75	-0.92	-0.97	13.55	-2.06	-1.34	7.42	1.76	0.01	-0.82	3.83	0.31
498	-1.5	0.15	-0.51	-0.77	-4.61	0.84	-0.38	-2.95	1.54	-2.99	0.13	-0.56	-3	1.4	0.67	-0.64	0.36	-7.12	-0.39	0.57	-5.18	-1.5	0.09	4.29	1.32	-0.17	5.09	1.41	-0.14	-0.62	-4.01	0.74	0.91	1.29	-0.76	-1.31	-0.91	-1.06	1.9	-0.25	3.58	-0.36	0.5	-6.67	-0.34	2.08	-0.33	3.35	1.36
499	0.54	2.05	-0.6	3.17	0.42	-0.6	4.68	-0.25	2.7	1.3	1.11	1.05	0.54	1.02	1.01	1	-0.07	-14.27	-1.42	3.59	-2.46	-1.4	6.34	-0.01	2.39	0.63	-0.54	-2.06	0.6	0.85	-0.18	10.97	0.44	-0.54	-2.3	1.5	1.15	-0.1	-6.45	-0.58	-0.87	6.11	1.6	0.21	-1.33	2.5	-0.18	3.22	1.33
500	0.96	-3.65	-0.28	1.83	1.19	1.08	-0.06	-10.84	1.54	-3.33	0.1	-0.57	7.94	-0.24	-1.91	0.46	1.85	-0.54	0.43	-6.64	0.3	1.86	0.75	-2.11	-1.26	-1.1	-1.05	-0.51	0.94	0.98	-7.29	0.11	2.13	-1.88	-1.25	6.12	1.68	-0.02	-4.64	-1.35	3.91	0.16	1.53	-0.41	0.44	0.75	0.88	-42.45	0.08
501	0	1.68	-0.39	3.56	0.45	1.38	1.09	0.84	0.98	1.03	1.01	0.99	-1.49	2.67	-2.57	0.07	2.92	-0.45	3.01	0.47	1.35	-2.02	0.22	0.69	0.86	-0.11	0.46	0.73	0.87	-365.95	0.07	1.94	-0.41	-1.98	1.69	-2.84	0.12	-0.56	-3.07	1.39	1.12	0.67	0.96	-3.58	2.26	-3.1	-1.49	-1.19	0.01
502	-1.03	-0.91	-1.01	-1	6.01	1.63	1.23	1.1	-18.5	-1.89	-0.01	1.31	0.81	-0.57	-1.81	-0.83	2.29	0.46	-0.62	4.39	-2.04	-0.25	-0.83	-1.31	-0.93	-0.98	-0.99	-1	-1.05	-1	0.35	2.86	-1.57	-0.56	-0.9	0.26	0.66	0.84	-0.1	-40.19	-0.56	-1.43	-1.09	4.5	0.2	0.77	1.55	1.07	-3.79
503	-1.61	2.64	-2.61	2.92	1.47	1.19	1.09	0	-23.69	0.49	1.53	1.1	-0.19	-0.64	0.22	0.62	0.81	-0.1	-0.55	525.15	-0.23	-1.78	1.92	-0.2	-2.76	0.49	-3.05	-1.36	-0.45	-1.13	0.39	2.43	1.19	-0.2	5.45	-0.38	0.51	2.71	1.17	1.06	-8.22	-1.72	-0.1	0.8	-0.32	-0.7	16.74	-0.18	0.59
504	-0.87	25.52	1.84	-4.05	2.6	0.02	-0.76	-1.46	-1.07	-0.9	1.5	1.14	1.06	1.03	1.01	0.67	-1.03	2.96	-0.2	3.01	-1.92	3	-0.08	3	1.3	0.57	-1.41	-1.12	-0.73	0.77	-3.4	2.19	-3.07	-1.48	5.64	1.69	-0.01	4.86	-1.68	0.17	0.65	0.84	0.92	0.96	0.98	-228.87	0.01	1.99	0.67
505	4.64	0.35	0.81	0.92	-12.41	-1.77	0.03	4.2	-1.68	-1.21	0.07	0.57	-0.24	-21.97	-0.63	2.57	1.32	1.12	-10.27	2.16	1.36	-7.28	2.31	1.4	1.16	1.08	-28.15	0	2.07	-1.98	0.18	2.82	1.24	0.67	1.09	0.94	-0.55	3.89	-2.03	3.13	1.48	-5.55	-1.68	4.83	1.65	0.01	-0.83	3.74	-0.21
506	1.94	1.3	0.21	-0.85	3.44	-0.21	0.54	-0.31	0.38	-0.33	0.34	0.67	-0.17	0.42	0.71	380.41	0.85	-2.85	-1.37	-1.14	-1.06	0.02	0.52	0.76	-149.73	1.89	-0.04	0.55	0.79	4.1	-1.17	-0.84	1.64	1.17	1.07	0.62	-0.88	0.34	-5.48	-0.42	2.12	0.57	1.25	0.88	-0.52	-1.97	-0.81	0.47	0.78
507	0.52	-2.75	-1.33	-1.13	-1.06	-0.47	-1.03	-1.01	6.66	1.66	1.24	1.1	0.15	1.05	1.02	-0.15	-6.63	-0.6	2.4	1.3	0.49	1.11	0.92	-0.56	-0.83	0.17	-13.17	-1.51	3.74	-0.08	2.77	0.59	-2.08	-0.54	0.6	0.84	0.93	0.96	-47.49	2	-0.01	0.57	3.96	-0.7	2.93	1.37	1.14	-10.04	0.04
508	-5.81	2.25	1.37	0.09	-0.86	-0.95	0.14	0.6	0.8	0.9	8.17	-0.94	0.35	-5.09	1.86	1.26	1.11	1.05	-28.14	-0.01	1.94	1.19	0.67	-0.74	-1.38	0.6	-0.4	-0.73	16.68	-0.16	-1.93	1.91	-2.79	-1.42	0.04	5.6	1.37	-0.17	-0.64	-3.81	0.74	-0.4	-0.74	0.18	14.02	0.6	0.87	-6.4	0.16
509	-0.33	2.46	-2.08	2.9	-0.08	0.57	0.81	-20.13	-1.79	0.04	4.04	-1.69	3.11	0.18	0.78	1.46	-0.66	-0.88	-1.47	-0.94	-1.04	1.78	1.21	1.08	-0.05	0.5	0.75	-87.2	-0.13	-1.85	-1.17	4.64	-2.3	0.05	0.61	-10.22	1.9	0.22	-1.45	0.34	0.73	-10.2	0.18	-0.59	6.31	1.55	0.31	-0.76	3.76
510	2.13	1.36	0	0.88	1.15	-1.6	-1.17	5.96	1.65	1.24	1.11	0.11	-1.06	0.34	0.72	0.87	2.85	-1.13	-1.04	6.87	1.67	-0.04	0.55	4.72	0.79	-0.43	-2.6	-1.19	-0.76	1.49	-2.6	0.16	-3.17	0.38	-2.96	-0.49	-1.34	-1.08	0.18	-6.58	1.73	-0.15	0.52	-10.65	-0.3	0.59	-5.36	-0.33	2.02
511	-1.17	4.9	-0.11	-2.28	-0.67	0.53	-4.54	1.98	-0.11	-3.2	-0.63	-0.89	-1.28	0.72	1.38	1.07	-0.22	-0.65	0.22	0.62	-0.2	97.62	0.4	1.59	-0.48	-1.87	-0.8	-0.94	-1.14	-0.98	-0.99	-1.02	0.75	0.91	1.34	-0.77	0.37	3.2	-0.58	2.97	-2.13	0.12	-0.54	0.29	0.66	0.83	0.92	0.96	9.54
512	-1.91	1.69	-0.23	3.89	0.49	0.85	0.94	0.97	0.99	0.99	1.37	1	-0.34	4.97	1.44	1.16	-0.05	-0.55	-0.78	64.51	-0.12	0.62	0.84	-0.14	0.45	0.73	18.37	-0.85	-0.95	-0.98	-0.99	0.04	31.1	-1.51	0.17	0.65	3.43	-0.74	0.4	0.74	0.88	0.94	0.97	-133.7	0.02	-0.66	6.02	-0.22	0.56
513	0.32	-0.46	-4.05	1.41	0.65	0.92	-0.25	-4.34	1.54	-3.11	0.12	-0.57	-2.96	1.4	1.12	-0.11	-0.59	-6.66	-1.19	-0.8	-1.06	-0.96	-1.02	2.06	-0.24	3.46	-1.9	-1.26	-0.36	-1.11	0.37	2.57	1.2	-3.93	2.34	-0.06	-3.16	1.75	1.22	1.09	-13.44	-0.04	-1.84	-1.18	-1.07	0.07	-0.49	-0.75	-11.62
514	-0.65	-0.85	14.05	-0.12	-2	1.92	0.43	0.87	1.25	-0.67	-1.47	-1.08	-1.03	9.21	-2.12	-1.35	-0.08	-1.15	-1.04	-1.02	-1.01	0.03	-0.49	-29.02	-0.75	0.42	-5.21	1.9	1.27	1.11	1.05	-0.01	28.72	1.48	1.16	1.07	0.5	1.03	1.01	-0.15	-0.6	0.23	0.62	-0.2	-97.01	-1.4	-1.13	0.09	-8.63
515	1.95	-0.12	3.77	0.53	-0.54	-0.81	0.17	11.84	-0.56	2.67	1.32	-0.11	-4.8	0.5	-2.81	2.11	-2.97	2.75	0.07	-0.74	4.42	-2.1	-0.22	-0.82	4.33	1.5	0.28	-0.78	-1.33	-1.06	0.23	4.07	-0.54	2.88	0.45	0.85	0.94	0.97	0.99	1.35	-1.05	2.97	1.4	0.33	-0.79	3.61	0.33	-1.88	0.33
516	2.23	-0.27	-0.71	8.98	1.65	-0.07	-0.59	-4.16	1.31	1.1	0.72	-0.8	3.35	0.35	1.42	-0.44	-2.06	1.64	1.19	-0.09	-6.27	-0.58	-1.36	0.5	0.81	-0.19	0.43	0.72	-0.15	-74.67	1.44	-0.19	-3.41	-1.27	0.18	3.92	-0.52	-1.6	-1.11	-1.04	0.09	-0.48	0.28	-0.37	-52.29	-0.69	0.44	2.67	1.19
517	0.91	1.07	-0.55	-0.83	-1.79	-1.07	-1.02	-1.01	-1	-0.92	1.06	0.95	1.02	0.99	1	1	1	-0.04	-22.33	-0.53	-0.85	-0.93	-0.97	0.05	-32.78	1.55	1.18	0.47	-0.83	-1.21	-0.94	-1.04	0.52	-3.86	-1.42	-0.4	-1.16	-0.9	-0.98	4.68	-0.16	2.64	1.28	-4.47	-1.57	-1.22	9.84	1.8	1.29
518	-1.29	-0.05	-1.13	-1.04	6.25	1.64	-4.5	2.51	-3.27	2.86	1.48	-6.13	0	-0.63	-2.39	-1.13	3.63	-0.15	0.56	2.82	-0.66	-1.41	-1.08	0.21	0.65	4.29	1.15	-3.37	0.16	2.36	1.22	1.08	-0.08	10.56	0.49	-2.35	-1.28	-0.52	0.76	-3.56	-0.34	-1.43	-1.1	-0.81	-1.04	2.43	-0.22	-0.69	-2.43
519	3.63	-0.3	-2.01	-0.74	-0.93	-1.17	-1.02	-0.97	-0.99	-1.01	0.67	-3.49	2.13	-3.08	-0.11	-1.48	-0.77	0.55	0.82	-10.17	2.01	1.32	0.15	-0.86	0.33	-0.42	12.7	1.6	-3.9	-1.55	-0.1	1.26	-0.35	-2.54	1.62	-0.22	-0.67	10.99	0.23	0.76	1.67	-1.41	2.84	1.41	1.16	1.07	-22.06	-0.01	1.93
520	0.54	-0.26	-19.94	-0.64	-1.35	-1.07	0.2	0.64	-16.98	0.2	1.88	-0.45	0.45	0.75	0.88	3.35	0.94	-0.36	4.96	-0.32	-1.87	-1.16	0.18	0.64	-0.22	-16.1	-0.62	2.54	-0.28	-0.72	-0.87	19.29	-1.99	0.03	-0.56	11.37	-0.24	-1.87	-0.74	-1.16	0.49	1.97	0.8	-0.47	-2.27	0.58	-3.13	2.12	-0.12
521	0.61	1.35	-0.51	0.42	0.74	0.88	3.6	0.94	0.98	-6.76	-0.16	1.89	-0.36	3.43	1.37	1.14	-9.28	-1.77	0.02	4.4	-1.68	0.18	-0.51	-4.05	1.38	-0.25	0.47	0.76	-0.15	-25.51	-0.58	2.53	-0.28	3.16	0.51	0.86	1.34	0.94	-0.42	-2.44	-0.76	2.32	-0.26	3.27	0.51	0.86	-5.44	2.11	-0.07
522	-7.53	-0.18	1.94	1.2	-0.14	-0.61	-4.9	1.28	-3.08	-0.26	0.66	-0.33	-4.6	-1.26	-0.69	-0.94	4.1	1.5	-4.69	2.44	-0.02	3.37	-1.77	0.17	-3.91	-1.37	4.16	1.56	-4.95	-0.03	-1.65	-1.15	-1.06	-1.03	-1.01	-1.01	0.01	-0.5	-92.04	1.26	-0.25	-0.68	-3.24	-0.85	-0.95	-0.98	-1.13	-1.01	-1
523	-0.62	0.25	0.64	-45.21	-0.19	0.61	0.83	0.92	0.96	0.98	-123.6	0.02	0.67	0.86	-14.13	2	-0.04	-0.59	0.26	11.42	-1.43	-1.14	-1.06	0.04	-0.5	-0.75	-16.09	-0.88	-1.12	-1.02	4.39	-0.15	0.57	-0.3	-7.16	1.44	-0.22	4.41	1.4	-4.12	-0.13	0.68	0.87	-11.42	-1.74	-1.26	0.02	8.52	-1.58
524	-1.39	-0.65	-0.93	-1.12	-0.97	0.43	-4.4	1.94	-0.12	0.53	-0.29	-0.66	-10.15	-0.83	2.77	1.36	-0.09	-0.59	-4.97	0.73	-2.9	-0.4	1.86	0.61	-0.59	-1.85	1.56	0.6	1.16	-2.19	0.22	0.69	2.52	-0.73	3.04	-2.2	0.11	3.01	-0.47	-0.8	-0.91	17.18	-0.09	2.21	0.63	-2	-1.24	0.12	0.6
525	-1.18	-1.07	-0.61	-1.03	-1.01	0.15	0.61	0.81	6.45	0.91	0.97	0.99	-14.64	-1.82	-1.28	0.01	0.54	8.47	1.21	1.07	0.77	-1.25	0.31	2.76	0.71	1.22	0.91	-2.06	0.25	-0.5	8.34	0.32	-0.59	0.33	0.69	0.85	-53.73	1.94	-0.03	-3.85	-1.32	-0.59	0.72	1.44	-0.6	-1.59	-0.85	0.47	-4.43
526	-0.41	2.45	-0.32	-2.13	-1.18	-0.74	-0.96	3.95	1.49	0.27	1.18	-2.46	2.48	-2.87	-1.46	0.02	-0.54	-6.02	-0.78	0.42	2.63	0.76	-2.35	-1.3	5.11	0.1	0.74	-5.16	2.06	1.32	0.21	0.9	1.13	0.96	-2.27	0.24	-3.32	-1.34	4.33	-2.39	-1.39	-1.16	-1.07	-1.04	52.96	-2.04	0	0.8	-0.31
527	1.44	0.02	-0.86	-1.19	1.59	-0.27	3.92	0.48	0.84	-5.56	0.17	2.1	-1.85	0.2	2.84	1.24	-4.05	2.36	-3.18	0.03	2.82	0.62	1.27	-1.94	-0.48	-0.87	0.25	-7.16	0.36	1.75	-1.82	0.22	-0.5	-3.74	1.39	0.66	-1.61	0.3	2.5	1.21	-4.04	2.34	1.38	0.12	0.88	0.96	-0.14	10.58	-0.42
528	-0.07	10.47	1.46	-0.15	0.5	-0.3	-0.66	-0.83	122.68	-1.92	3.88	-2.64	-1.45	-1.18	-0.02	-0.93	-1.08	-0.98	-1.02	0.53	0.81	1.9	-1.27	2.91	1.41	1.16	-10.7	0.02	-0.64	-0.84	-2.23	0.83	-0.37	-0.73	-3.05	1.25	-0.28	-3	-0.69	0.49	0.79	-0.18	16.43	-0.4	-0.8	0.22	0.64	-0.21	-0.61
529	3.39	-0.33	2.92	1.33	-0.13	5.54	0.5	-0.53	5.05	-0.27	2.67	1.3	0.54	0.92	-0.28	6.09	1.46	0.43	0.9	0.96	0.98	0.99	-40.12	-1.93	4.07	1.6	0.01	1.23	0.84	1.07	-2.12	-1.27	5.46	-0.07	-2.31	1.87	1.25	1.1	-0.04	-12.82	1.54	-3.36	-0.17	0.68	-4.66	-0.32	-0.8	0.25	0.66
530	-1.08	0.07	0.56	-0.24	0.39	-0.31	-0.66	0.17	-0.41	-772.59	0.71	-2.71	0.26	0.71	0.87	2.24	-0.86	-1.16	1.68	1.19	1.08	1.03	1.02	-51.1	0.01	-0.66	6.11	0.29	0.78	1.56	0.91	0.97	-5.95	2.15	0.13	0.81	-4.25	2.14	-0.09	-0.62	-0.83	0.12	0.57	-84.64	-0.22	2.2	-0.36	0.48	0.77
531	0.91	-0.27	0.43	-0.32	-14.76	-1.32	-0.67	1.54	-0.3	-2.54	0.52	0.83	-0.2	0.44	11.13	-1.33	0.24	-0.47	-0.75	-0.88	57.77	1.9	0.07	1.3	-2.39	0.19	2.54	-1.73	2.93	1.44	-5.46	2.39	-3.37	-0.01	-1.54	-1.13	5.17	-2.26	0.04	-3.53	0.42	-2.91	0.31	0.74	-0.22	-8.11	1.47	1.15	-0.09
532	-1.07	0.35	2.73	1.21	1.08	0.73	-0.83	0.35	-0.41	0.34	-23.63	-0.35	-1.61	1.9	0.47	-1.67	-1.17	-0.65	1.32	-0.32	4.2	-1.89	3.15	1.48	1.19	1.08	0.14	1.04	-0.34	4.79	0.43	0.83	0.93	-12.71	2.04	1.33	-0.01	-0.54	22.51	0.26	1.7	0.76	0.93	0.97	0.99	-0.05	0.49	26.57	1.25
533	-13.23	0.12	2	1.19	-4.52	-0.16	-0.76	5.15	0.27	0.78	-5.43	2.08	-3.3	0.04	-0.59	0.28	-0.39	-0.7	75.54	0.16	-0.62	5.78	-1.98	3.31	-0.05	-0.63	-0.83	0.13	0.57	-0.22	0.39	0.7	108.67	0.85	-2.84	-1.37	-1.14	0.04	-11.06	1.59	0.46	0.89	-0.27	-4.23	1.53	-0.21	-3.1	-1.25	-0.67
534	-0.29	0.51	0.78	-17.84	0.14	1.95	-1.92	-1.25	6.03	-0.06	-0.66	7.18	1.59	-0.08	4.74	-0.42	-1.72	-0.79	2.14	-2.38	0.13	0.65	-9.46	0.21	1.93	0.72	1.17	0.92	0.98	-0.2	-5.08	0.54	-2.82	-1.34	-0.46	1.35	1.1	1.04	0.76	0.98	-3.3	-1.43	-1.16	-0.31	1.14	0.89	-0.59	3.8	-0.26
535	1.1	0.91	-0.59	0.38	-7.19	-1.52	-0.38	1.41	-0.33	-2.51	1.64	-0.22	-0.67	-0.85	24.81	0.11	0.71	-0.27	9.55	-0.36	2.55	1.29	1.11	0.53	-0.87	0.34	-0.42	12.11	1.59	-0.1	4.57	0.52	1.38	-0.48	0.42	-7.47	1.84	1.26	-0.05	0.51	-0.27	0.38	-80.43	-0.32	0.56	0.81	2.3	1.08	0.91
536	-0.85	-2.31	-1.06	-0.93	1.6	-2.6	2.61	1.41	-0.03	-5.96	1.62	-0.18	-3.22	1.66	0.5	0.89	1.2	1.03	1.01	1	-0.05	0.49	-0.27	-0.64	254.32	-0.18	-0.73	-0.88	-1.82	-1.05	-1.02	7.59	-2.14	-0.1	1.43	0.76	0.94	-4.77	-1.55	-1.2	0.03	0.54	-29.15	-1.71	0.08	-0.53	-4.36	-0.78	2.58
537	-1.49	0.59	1.61	-1.66	2.77	-0.13	0.55	3.1	-0.67	0.41	2.99	1.2	1.07	1.03	1.02	1.01	-0.01	0.5	0.75	72.98	-0.87	-0.96	-0.98	14.9	-0.07	2.21	0.63	1.23	1.05	0.9	1.02	-0.41	-0.76	-2.43	0.77	-3.05	-1.38	4.82	-0.06	-2.38	0.43	1.86	0.79	1.14	-0.51	3.8	0.41	-0.59	4.82
538	1.79	0.18	1.27	0.84	0.96	1.07	1.01	-3.85	-0.26	-1.49	2.08	-2.65	2.76	-0.05	3.12	1.3	0.58	-1.42	0.32	2.58	-0.53	0.44	0.75	-15.77	0.15	-0.6	-0.83	-2.28	-0.92	-0.97	-0.99	-0.99	-1	0.02	59.35	-0.5	2.53	0.5	-1.9	2.32	-2.74	-1.43	-0.15	0.83	-3.58	0.21	2.2	1.2	-0.18
539	-0.24	-4.1	-0.66	2.36	0.48	0.86	1.29	0.94	-2.41	-1.32	0.09	0.59	5.21	-0.74	-1.29	-1.06	4.35	-0.15	2.68	1.28	1.11	1.05	0.57	0.98	0.99	-7.4	-1.68	0.04	-0.54	13.48	1.65	1.22	-0.04	-8.19	0.49	-0.49	0.36	0.7	5.83	0.85	-0.39	-0.74	-0.88	-2.75	-0.94	-1.05	-0.98	-1.01	1.92
540	0.77	-0.12	-0.56	280.06	0.22	1.78	1.16	-4.6	-0.17	0.66	1.8	-0.64	3.21	-0.26	-2.14	1.77	-0.21	3.83	1.37	1.13	1.06	-18.31	2.08	-3.77	-1.58	-0.01	-1.22	0.36	-0.44	9.29	-0.29	-1.82	1.85	-2.78	-1.42	-1.17	-1.07	-1.04	-0.21	1.03	-0.33	-2.94	-0.72	2.33	0.48	1.29	-0.44	-0.78	0.19
541	0.76	1.55	1.07	-3.82	-0.24	-1.49	-0.79	1.96	0.54	-0.61	4.25	-0.25	0.54	0.8	2.75	1.09	1.03	-0.12	-7.54	1.54	1.17	1.07	0.52	-0.91	-0.97	-0.99	-1.11	-0.99	-1	-1.01	1.31	-0.3	0.46	0.75	-0.16	-23.96	1.45	-0.19	4.5	0.49	-0.55	4.94	0.35	-2.02	-1.23	5	0.13	1.61	-0.41
542	-0.49	1.12	0.9	0.98	-4.43	0.16	-0.57	-0.81	16.9	-1.96	-1.31	7.48	-0.02	-2.28	-1.23	-1.09	-1.04	-0.64	-1.02	2.83	-2.36	-1.37	-0.2	-1.15	-1.04	-1.02	-0.89	-1.01	-1	6.47	-0.12	2.46	-1.96	0.17	-3.67	-0.52	0.55	0.81	0.91	0.96	2.12	0.98	0.99	-6.84	-0.15	-0.74	0.27	0.66	-22.95
543	-1.22	5.04	1.61	-4.73	2.48	-3.3	0.01	-0.6	-2.87	1.37	0.69	1.12	1.03	0.93	-0.73	3.39	0.36	-0.61	4.72	0.34	0.8	-5.46	-0.25	-0.78	-1.56	1.43	1.13	0.68	1.05	-0.38	4.46	-0.32	-1.91	1.79	0.49	1.22	-0.43	3.95	0.43	-0.58	-2.03	0.62	1.51	-0.56	-1.68	0.56	-3.32	-0.42	0.6
544	0.02	22.66	1.46	-3.57	-1.5	-1.19	-0.17	0.9	-3.3	-1.42	-1.16	-1.07	0.02	20.35	-1.53	-1.17	-0.5	1.22	-0.33	-0.72	11.47	0.21	-2.05	-1.22	-0.62	-1.09	0.4	0.75	0.89	-24.61	0.09	-0.63	-2.17	-0.84	0.44	2.44	-1.56	-1.17	6.44	-2.24	0.03	-0.57	10.43	0.27	-0.6	0.33	0.69	-0.19	-0.6
545	-2.1	-0.86	0.43	0.76	-0.19	-0.61	-11.9	-0.81	-0.94	-1.19	-0.97	2.53	-0.22	-2.38	-1.21	-0.7	-1.08	-1.02	0.17	-0.46	-0.74	-7.59	-0.87	-0.96	0.16	-0.46	22.43	-0.28	-1.77	-1.15	-0.75	-1.06	0.41	0.76	-0.19	0.43	-37.95	-0.3	0.57	-0.33	-0.69	25.81	-0.17	-1.88	-1.17	-0.72	-1.07	0.4	-0.42
546	-1.21	-0.94	-0.98	-1.04	0.73	0.9	1.37	0.96	0.99	-6.2	2.15	-3.39	0.03	-0.6	-0.82	0.13	19.52	0.58	-0.48	5.32	0.37	0.81	1.49	0.92	-0.42	-2.45	-1.18	0.21	-5.42	-1.43	-1.15	-0.47	-0.95	0.3	0.7	-14.57	-1.71	0.06	-0.54	0.28	12.5	1.33	-3.47	-0.21	1.74	0.67	1.17	-0.46	0.42
547	-0.86	-1.63	1.27	-0.29	-2.89	1.61	0.53	0.9	-0.26	-0.67	0.21	0.61	0.81	0.9	-339.65	1.96	0.05	0.81	1.32	-1.53	-1.15	0.11	-0.49	-0.75	-0.88	0.07	-0.47	316.04	-1.74	0.09	3.72	-1.68	3.08	-2.6	-0.1	0.73	1.52	0.89	0.97	-5.76	-0.18	-0.76	5.37	1.55	1.2	0.27	-0.88	3.33	0.33
548	0.94	1.1	-1.5	-0.66	-0.92	0.24	-6.84	-0.44	-0.82	0.23	-8.83	-1.5	-1.17	8.15	-0.04	-2.21	1.91	-2.86	-1.43	-0.18	-0.88	0.3	3.67	-0.56	-1.54	-1.1	0.2	-6	0.38	0.78	-7.11	-1.62	-1.22	0.03	-0.52	-0.77	-0.88	-0.94	279.33	0.03	0.68	0.86	0.94	0.97	0.98	-125.6	-0.02	-0.67	-1.97
549	-2.96	-0.77	2.44	1.31	0.45	0.92	1.12	1.02	1.01	1	-19.15	0.05	2.05	1.2	-4.57	2.31	0.11	-0.75	-0.9	-0.95	0.07	-0.48	-0.74	0.13	-0.43	-206.5	-1.28	0.24	-0.47	11.3	0.31	0.78	0.91	-0.11	-0.57	46.79	-1.81	-0.22	1.42	1.11	0.75	0.97	1.05	1.01	-4.08	2.25	-0.07	-3.18	1.74
550	0.68	-1.21	-1.07	-0.83	-1.03	2.53	1.34	-5.2	0.06	2.35	0.65	-2.09	-1.25	-1.1	10.92	0.05	1.8	-2.04	-1.28	0.08	0.58	-0.24	-19.27	1.41	-3.32	-0.21	0.67	-4.66	-0.32	-0.8	5.42	-0.19	-2.09	-0.7	0.52	0.8	2.1	1.08	1.03	-7.75	-0.12	-0.73	-1.7	-0.89	-1.09	-0.97	-1.02	1.96	1.24
551	2.59	-1.69	-1.21	6.39	1.68	1.25	0.08	-0.9	-0.96	7.83	1.69	1.24	-8.86	0.01	0.65	2.23	1.12	-0.24	-3.65	0.53	0.83	1.58	0.93	0.98	1.06	-1.33	2.76	-2.5	-0.17	-0.8	4.5	0.29	1.51	0.79	-0.53	-0.81	0.17	-0.44	0.3	-0.36	134.2	-0.32	-1.69	0.46	1.89	-0.54	-0.83	0.19	8.18
552	-0.62	-1.78	1.54	1.16	0.61	-1.27	2.7	0.32	0.82	-4.84	-1.53	-1.2	0.03	0.54	0.78	-66.99	-0.12	-1.85	-1.17	-1.07	-1.03	-0.71	-0.99	3.18	0.32	-0.64	0.33	-0.39	-8.27	0.65	0.88	0.95	-0.09	-0.56	51.31	1.74	0.23	-0.76	-1.4	0.62	1.56	0.86	0.96	0.98	0.99	-25.51	-0.04	1.97	-0.39
553	30.6	0.41	-0.54	0.34	0.69	-25.9	0.17	1.89	-1.92	-1.25	-1.1	-0.44	-0.96	3.29	1.43	-4.88	-1.63	0.02	-5.03	0.45	0.8	-0.21	-0.63	-0.82	63.97	-1.93	3.84	-0.02	-2.65	0.43	0.79	1.84	-1.32	-1.1	-1.04	-1.02	28.31	-2.04	-1.34	-0.02	0.88	-0.32	5.75	-0.34	-1.82	0.49	0.8	1.81	0.91
554	5.1	1.48	-0.1	-4.23	-0.61	-1.32	-0.88	-0.97	5.2	0.2	0.76	0.9	0.95	-0.06	-26.02	1.5	1.16	1.07	0.52	0.97	0.99	1.03	-0.79	3.26	0.36	-0.62	0.34	-0.39	-0.71	44.01	0.16	-2.12	0.37	2.07	1.17	0.76	0.96	1.06	0.98	-2.33	-1.31	-1.12	-1.05	0.02	-23.28	-0.5	-1.48	0.5	1.85
555	-0.14	-2.24	-0.68	-0.91	0.21	-7.85	-0.44	-1.48	-0.82	-0.95	-0.98	0.09	11.51	1.4	1.14	-7.76	-0.08	0.67	-0.3	8.99	1.52	0.4	1.18	-0.39	-2.36	-1.18	3.98	-2.33	-1.38	6.47	-0.02	-2.33	0.42	-0.47	0.35	6.97	1.28	-0.22	0.47	-11.93	-1.61	0.1	0.61	0.82	0.91	0.96	-0.03	0.49	0.74
556	1.31	-0.14	0.49	5.46	-1.35	3.12	-0.14	0.56	-7.89	-0.3	0.59	-5.24	1.99	0.25	-1.5	0.34	-3.84	0.33	1.93	1.16	0.75	1.06	-2.38	-1.32	0.09	0.59	-0.24	28.14	-1.65	3.54	1.52	1.2	1.09	0.13	-1.06	0.34	-4.77	-0.43	2.1	-0.32	-0.73	-0.88	-2.22	0.86	-3.04	-1.39	0.08	-0.51	15.4
557	-4.45	-0.62	-0.88	0.21	5.97	-1.51	-0.55	-0.91	-1.16	-1.03	-0.96	-1.01	-1	5.65	-2.18	-1.35	6.82	-0.02	0.63	-6.99	-1.58	-0.28	-1.21	-1.06	-0.87	0.75	-0.36	0.4	-12.83	-1.59	-1.21	8.11	1.75	0.05	1.27	-0.36	0.44	-9.01	0.29	1.83	0.75	-0.51	4.4	-1.98	-1.29	6.65	1.71	-4.63	-1.64
558	-0.52	-0.77	-5.13	1.17	0.84	-1.64	0.29	-0.48	0.32	-0.36	34.39	0.33	1.64	-0.46	0.44	-0.36	0.36	-0.34	0.34	-114.64	0.33	-0.55	5.7	-0.26	-1.95	-1.17	0.18	-0.47	0.3	-0.37	55.6	1.66	-0.11	-3.72	1.67	-0.19	-3.08	-0.66	2.25	-0.28	-0.72	-2.3	-0.87	0.41	-0.4	-0.72	0.17	0.59	-0.21
559	0.92	-0.42	-0.76	-2.44	-1.1	-0.89	0.64	-0.37	-0.72	17.2	1.74	-0.06	-4.02	-0.59	2.25	-2.26	-0.29	0.69	-4.28	-0.33	0.61	-4.89	-1.5	0.09	0.6	-0.25	-0.63	-0.82	135.54	0.1	1.89	0.7	-0.54	4.37	1.46	0.37	1.17	-2.41	0.21	-0.52	0.31	-0.37	-14.73	0.66	0.89	-6.83	-1.63	0.05	-4.75
560	2.26	0.18	-0.73	4.22	-0.22	2.74	-0.36	-1.97	0.51	1.74	-0.54	-0.83	0.19	8.32	-0.56	-1.49	-0.85	-1.09	1.94	-2.55	-1.38	-0.25	-1.15	0.37	2.53	-0.55	-1.6	1.71	1.2	0.54	0.94	1.08	0.98	1.01	-1.88	-1.23	5.61	1.65	0.1	-0.81	-1.29	-0.93	2.29	1.3	0.45	-0.78	-1.31	1.6	1.17
561	0.26	-0.42	0.32	0.67	-92.81	-1.81	-1.27	-1.12	0.01	0.52	15.97	-1.27	-1.09	7.14	0.11	0.73	0.89	-0.13	15.89	-1.62	-1.2	7.3	1.72	0.06	1.26	1.07	-0.15	0.47	0.75	0.88	0.94	-202.84	1.97	1.32	-7.93	0	2.28	0.64	0.9	-0.22	-5.33	0.55	1.52	1.1	-0.2	-4.36	0.53	0.83	-7.28
562	1.21	0.58	1.08	1.02	-0.16	-0.61	21.53	-1.85	-1.28	-0.21	1.18	0.86	0.97	-0.23	-4.52	1.54	-3.13	0.12	-2.95	0.39	-3.01	0.32	-3	-1.33	0.13	-5.5	-0.5	0.53	-0.36	-5.05	1.45	-3.13	0.13	0.66	-8.41	-1.62	-0.25	1.37	-2.49	2.55	-2.88	2.88	-0.02	0.59	3.06	-1.37	3	-0.15	3
563	-1.37	-0.09	-1.15	-1.05	-0.89	-1.02	0.39	0.75	0.88	-0.09	0.46	0.73	0.87	-0.07	-0.53	-417.45	0.77	0.92	-6.77	2.11	-3.42	-1.53	-0.05	-1.21	-1.06	0.15	5.93	1.34	1.12	1.05	1.02	1.01	1.01	-137.58	2.01	-3.97	-1.6	-1.23	10.69	1.83	0	-1.29	2.45	-2.52	-0.19	-0.8	0.28	-0.42	-7.33
564	-1.11	-1.05	-0.46	1.07	-0.33	-0.72	12.44	1.7	1.24	-8.36	0.02	2.24	1.22	-4.48	0.11	-0.59	-0.82	-0.91	-0.96	0.03	-0.49	-0.74	-0.87	-82.12	-1.06	3.07	1.41	-0.07	0.52	-0.28	-15.68	1.4	0.62	-0.67	3.82	0.36	-0.61	0.34	-0.39	0.33	18.31	-0.65	-0.88	-1.36	-0.95	-1.04	1.8	0.55	-0.62
565	-0.5	2.05	1.24	-0.12	6.23	0.49	-0.53	0.35	-9.6	-1.55	-0.37	1.42	-0.33	-0.73	-0.87	-0.94	-0.97	-2.5	-0.99	-1	6.91	1.66	-4.43	-1.62	-1.23	0	-0.52	-10.28	1.28	-0.25	4.64	1.41	-4.12	-1.56	-1.21	-1.09	-1.04	0	40.79	-1.52	0.17	3.46	1.28	-3.94	2.38	-0.05	3.4	0.57	0.87
566	-0.22	0.5	-0.31	17.4	-0.34	-1.71	-1.14	-1.05	-1.02	-0.78	1.09	1.03	0.92	0.99	-0.28	0.44	-12.8	1.79	-3.5	0.06	-0.59	-2.82	-0.82	2.51	-2.32	-1.35	-1.14	-1.07	-0.25	-0.97	-0.99	7.3	-0.11	-2.13	1.88	-0.19	-2.84	-1.24	0.18	-0.48	13.49	0.3	-0.58	-2.17	-0.82	-0.95	-1.14	-1.02	-1.01
567	-0.7	-0.86	28.01	-0.09	2.17	0.63	-1.99	0.29	2.35	-1.7	-1.2	-0.51	-1.08	0.38	-0.43	-0.74	0.16	23.48	1.4	-0.19	4.66	-0.38	-0.78	-0.9	-0.95	0.05	0.53	-0.24	-0.62	-111.23	0.81	-2.81	-1.36	-0.4	1.32	0.78	-1.75	-1.2	-0.59	0.78	-3.47	-1.43	-1.16	-1.07	19.89	-0.02	2.12	0.65	1.22
568	-0.94	2.92	1.39	-0.08	5.7	-0.43	-1.69	0.5	0.81	-8.56	0.16	-0.59	-0.82	0.14	-20.12	-0.44	-0.82	-0.92	-0.96	-0.98	-0.99	-1	0.01	-250.5	-1.5	-0.5	-1.17	-0.9	-0.98	-0.99	0.1	0.57	-0.23	-0.62	0.19	150.2	0.6	0.87	-0.2	9.38	1.49	-3.83	-1.54	0.03	5.09	0.57	-0.51	5.01	-0.28
569	-1.03	-1.01	-1	-1	21.66	-0.04	-2.05	1.96	0.41	-0.67	4.16	-2.08	-1.31	6.58	1.71	0.04	-0.82	-0.93	-0.97	-0.99	39.4	1.92	0.03	1.31	-2.41	2.54	-2.86	-1.46	-0.09	-0.87	3.62	0.31	-1.86	2.24	-2.74	-1.43	-1.17	-1.08	23.56	1.91	-4.17	2.63	1.45	-6.45	2.37	-3.46	0	-1.55	0.38
570	3.52	1.47	1.18	1.08	1.04	1.02	-82.66	-1.97	4.05	1.6	1.23	1.1	1.05	-42.49	2.05	-3.91	0	2.69	-1.84	0.18	2.95	1.25	0.66	0.94	1.09	-1.51	2.69	-2.57	-0.15	-0.79	-0.92	10.44	-2.05	0.04	3.58	-1.72	3.07	-0.1	-0.65	-0.84	0.12	0.57	-69.64	-0.22	-0.74	0.25	0.65	-0.2	-25.49
571	0.01	-2.02	-1.2	-1.08	0.07	0.56	0.78	0.89	-160.38	0.06	-0.65	-2.07	1.44	-2.9	0.14	2.52	-1.77	0.19	-3.85	-1.37	-1.13	0.06	0.56	-0.24	46.41	-0.38	0.54	0.8	0.91	-30.02	0.07	-0.64	-2.14	1.43	1.13	0.66	-1.27	-0.8	1.72	0.6	0.9	-4.7	0.17	0.69	-0.25	11.8	1.53	0.41	-0.73
572	1.01	-88.69	2.01	-3.95	0	-1.59	-1.14	-1.06	-0.73	-1.03	2.71	-0.21	3.11	1.33	0.53	-0.74	3.63	-0.23	2.84	-1.96	2.97	1.46	-5.56	2.39	-3.38	-1.54	-1.21	-1.1	-1.05	-1.02	-1.01	-1.01	362.47	-2.01	0	0.8	1.33	-0.63	3.38	1.4	1.15	-9.65	-0.04	-0.7	-0.88	0.13	-16.33	0.42	-0.51
573	-3.75	0.39	-2.87	0.32	-0.5	-0.78	-3.04	1.21	-3	-1.42	-1.16	0.03	-0.51	0.26	32.25	-1.39	-1.13	-0.62	1.23	-0.32	0.45	-0.33	0.36	-0.33	-0.67	0.17	0.59	-720.04	0.21	-2.21	2.07	1.29	1.12	1.05	1.03	-0.01	0.5	51.57	-1.26	-0.74	-0.95	0.25	-0.44	0.32	14.94	-1.38	0.22	3.27	-1.63
574	0.72	-0.15	0.43	0.72	-542.69	-1.85	-0.14	-1.28	0.38	2.37	0.75	1.19	-1.89	-0.51	1.72	-2.39	-1.35	0.06	-6.29	1.67	1.21	0.44	1.09	-2.59	-0.37	-0.83	0.26	0.66	4.88	0.84	-2.7	2.3	-2.94	-1.46	-1.18	-1.08	-1.04	-0.11	-0.98	-1.02	-0.99	2.21	0.45	0.86	0.94	-10.92	-1.75	4.24	1.61
575	1.68	0.09	-0.81	3.79	1.46	1.17	-9.64	0.03	2.19	-1.92	0.18	2.85	-0.49	-1.7	1.72	1.2	1.08	-12.68	2.12	1.35	-7.4	-0.01	0.7	0.87	1.77	-0.82	3.09	-2.24	0.1	3.02	1.27	-4.1	2.37	0.11	-0.74	-1.48	-0.9	-0.97	0.18	5.74	-1.53	3.19	-2.54	-0.11	1.52	-0.36	0.45	3.77	-0.64
576	0.98	16.45	0.99	-2.99	-0.34	-1.4	-1.09	0.17	5	-1.56	0.2	-4.21	-0.5	2.14	1.25	-5.04	-0.12	1.78	-0.37	0.46	3.51	-1.44	-1.14	-1.06	14.07	1.83	0.05	1.29	-0.37	0.44	-8.91	-0.34	0.58	-0.33	0.38	9.58	0.7	0.9	-6.46	-0.19	1.92	1.2	-0.14	-4.93	-0.61	0.5	0.79	-0.17	17.03
577	-0.24	2.49	0.56	-1.99	-1.23	5.21	-2.3	0.03	3.33	0.6	1.3	1.07	1.03	1.01	1.01	1	0.88	1	1	1	1	1	1	1	-0.61	-1.64	-1.1	4.08	1.52	1.2	1.09	-19.85	-0.01	-1.89	-1.19	-0.68	-1.07	-1.02	5.8	1.62	-0.04	4.86	-0.44	0.49	2.78	-1.48	-0.62	1.62	-0.3
578	-19.33	0.29	-2.39	2.08	-0.15	3.57	1.34	-4.21	-0.14	1.74	1.17	0.68	-1.35	0.31	2.66	0.72	1.21	1.05	0.91	1.02	-0.41	4.38	0.42	0.83	0.93	-12.51	-0.11	1.96	1.2	-0.15	-0.62	-4.82	0.75	-2.91	2.23	0.25	1.34	0.82	1.09	1.02	-5.07	2.21	-0.06	-3.29	-1.29	-0.61	0.72	-0.35	-3.65
579	-4.75	0.34	1.86	0.76	1.15	-1.94	2.57	-2.73	-1.44	5.91	0.02	-1.73	0.38	-3.52	0.32	-2.89	0.34	-3.03	0.33	0.75	0.89	-17.97	0.1	-0.62	6.21	-0.23	2.57	1.28	-4.57	2.35	-0.04	3.44	-0.42	-1.78	-1.14	0.19	-5.87	-1.44	3.97	1.55	-5.03	0.02	2.45	-0.42	3.14	1.36	-4.53	0.08	-0.6
580	1.18	-3.59	-0.23	1.77	-2.23	0.17	-0.53	8.83	0.3	-0.59	5.29	-1.98	-1.3	-0.25	0.84	-0.33	-3.45	0.57	0.85	-7.43	-1.65	4.31	1.6	-5.09	2.47	-3.34	-1.54	-1.21	0	11.4	1.44	0.52	-0.71	-0.89	-0.95	19.55	0.07	-0.65	-1.98	-1.11	0.24	-5.46	1.79	-0.14	-3.24	-1.27	-0.64	-0.94	-1.1
581	0.78	0.9	-0.08	-29.66	-1.44	-1.15	-0.55	0.83	-3.34	2.22	1.34	-6.34	0.03	0.65	2.32	-1.39	-1.12	-0.68	0.8	0.93	0.97	-17.3	-1.83	4.16	1.6	1.23	-10.46	0	-0.69	5.48	-0.22	0.56	2.61	-1.44	-0.65	0.64	-0.36	-3.9	-1.24	3.69	1.5	0.21	1.19	0.87	1.05	1.01	-5.19	-0.19	1.86
582	-2.34	1.44	-2.93	-1.42	-0.25	0.81	-0.33	0.41	0.72	0.86	0.93	6.15	-0.95	-0.98	-0.99	0.07	-0.48	-0.75	-0.87	-17.15	1.07	0.93	-0.61	0.38	3.69	1.23	-0.21	-0.66	-3.69	0.75	-0.4	5.52	-0.31	2.66	0.53	-0.57	-1.98	-0.82	-1.13	1.86	-0.25	-0.7	-0.86	-0.93	-2.58	1.07	1.02	0.93	0.99
583	0.05	0.58	-0.25	-0.64	0.19	-0.41	229.75	-1.71	-1.24	-0.3	-1.1	-1.03	6.19	-2.18	-0.11	0.75	0.9	1.44	0.96	-2.64	-0.39	-0.84	4.94	0.26	-0.63	-1.91	1.49	1.15	1.06	1.03	1.01	1.01
[truncated: 11 more columns]
