# Supplementary material for: SaPt-CNN-LSTM-AR-EA: a hybrid ensemble learning framework for time series-based multivariate DNA sequence prediction
Source: PeerJ. 2023 Oct 4;11:e16192. doi: 10.7717/peerj.16192 (PMC10559882; doi:10.7717/peerj.16192)
Supplement: Supplemental Information 1 [file peerj-11-16192-s001.zip › Source data/Supporting Information/E(3).xlsx]

## Sheet: page_1
DataPoint	1	2	3	4	5	6	7	8	9	10	11	12	13	14	15	16	17	18	19	20	21	22	23	24	25	26	27	28	29	30	31	32	33	34	35	36	37	38	39	40	41	42	43	44	45	46	47	48	49
1	0	0	0	0	0.53	1.11	0.37	0	-0.19	0	-0.14	0	-0.11	0	0.26	0	0.18	0.48	0.15	0.42	0.76	1.06	1.51	1.99	2.49	2.92	3.46	4	4.47	5.04	5.6	6.18	6.75	6.58	7.1	7.6	8.18	8.76	9.26	8.31	8.78	9.37	9.26	8.31	7.37	7.95	8.54	9.01	9.6
2	9.82	10.39	10.21	9.26	9.05	8.12	7.22	6.99	7.55	6.65	5.78	5.55	6.11	6.67	6.42	5.57	6.12	6.68	5.85	5.05	5.59	4.82	5.35	5.88	5.12	4.41	4.91	4.23	3.98	3.73	3.11	3.57	3.98	3.36	3.11	2.54	2.03	2.36	2.13	1.65	2.03	2.36	2.13	1.65	2.03	2.36	1.87	2.18	2.58
3	6.32	6.08	6.53	5.82	6.32	5.62	5.39	4.74	4.5	3.9	4.35	4.1	4.56	4.97	5.45	4.81	4.21	3.96	3.41	2.89	3.3	3.64	3.41	3.16	2.91	3.33	3.76	4.16	3.59	3.33	2.81	3.22	2.95	2.68	3.1	2.81	2.31	1.85	1.57	1.17	0.82	0.55	0.26	0.52	0.82	0.5	0.26	0.53	0.84
4	0.25	0	-0.24	-0.44	-0.23	-0.42	-0.58	-0.7	-0.88	-0.95	-0.98	-0.98	-0.95	-0.96	-1.09	-1.04	-0.95	-1.07	-1	-0.89	-0.97	-0.87	-0.94	-0.84	-0.92	-0.85	-0.94	-0.84	-0.92	-0.78	-0.74	-0.59	-0.72	-0.67	-0.76	-0.71	-0.75	-0.77	-0.68	-0.79	-0.9	-1.01	-0.94	-0.99	-1	-0.96	-0.89	-0.98	-0.87
5	-0.42	-0.59	-0.73	-0.84	-0.93	-0.99	-1.08	-1.13	-1.05	-1.15	-1.18	-1.08	-1.07	-1.03	-1.18	-1.13	-1.15	-1.15	-1.12	-1.08	-1.01	-0.92	-0.78	-0.86	-0.76	-0.84	-0.74	-0.63	-0.48	-0.34	-0.17	-0.34	-0.17	0	0.18	0	0.18	0.38	0.57	0.38	0.6	0.81	0.57	0.36	0.54	0.34	0.51	0.71	0.93
6	0.13	0.27	0.14	0.29	0.15	0.31	0.49	0.33	0.5	0.31	0.49	0.3	0.48	0.67	0.51	0.32	0.48	0.32	0.51	0.34	0.52	0.69	0.88	0.66	0.83	1.04	0.88	0.66	0.86	0.64	0.49	0.33	0.17	0	-0.16	0	0.17	0.34	0.53	0.73	0.55	0.77	1	1.24	1.49	1.72	2	2.29	1.96
7	3.11	2.76	3.06	3.37	3.01	2.67	2.47	2.15	2.39	2.08	2.3	2	1.72	1.46	1.69	1.43	1.62	1.46	1.69	1.94	2.15	2.41	2.23	1.94	2.15	2.36	2.58	2.4	2.1	2.36	2.07	1.79	2.04	1.87	1.6	1.84	2.09	1.81	1.64	1.39	1.62	1.86	1.59	1.43	1.26	1.45	1.68	1.93	2.18
8	1.53	1.71	1.47	1.24	1.03	0.84	0.66	0.5	0.37	0.23	0.35	0.5	0.37	0.23	0.37	0.52	0.36	0.23	0.11	0.23	0.34	0.21	0.32	0.2	0.09	0	0.09	0	0.09	0.2	0.09	0.18	0.29	0.2	0.31	0.19	0.1	0.21	0.1	0.21	0.1	0	-0.09	0	-0.09	-0.17	-0.09	-0.16	-0.08
9	-0.35	-0.42	-0.44	-0.51	-0.51	-0.5	-0.48	-0.53	-0.55	-0.5	-0.48	-0.45	-0.49	-0.52	-0.48	-0.52	-0.46	-0.52	-0.48	-0.45	-0.48	-0.44	-0.4	-0.43	-0.37	-0.39	-0.42	-0.45	-0.35	-0.25	-0.23	-0.33	-0.41	-0.39	-0.42	-0.45	-0.52	-0.44	-0.52	-0.58	-0.63	-0.67	-0.63	-0.65	-0.62	-0.58	-0.53	-0.49	-0.47
10	-0.38	-0.38	-0.38	-0.43	-0.49	-0.48	-0.53	-0.5	-0.47	-0.43	-0.4	-0.36	-0.38	-0.38	-0.44	-0.42	-0.43	-0.43	-0.38	-0.38	-0.37	-0.35	-0.32	-0.35	-0.32	-0.29	-0.25	-0.29	-0.31	-0.28	-0.26	-0.23	-0.19	-0.13	-0.18	-0.17	-0.19	-0.2	-0.25	-0.28	-0.3	-0.28	-0.3	-0.31	-0.31	-0.26	-0.27	-0.31	-0.31
11	-0.19	-0.19	-0.19	-0.15	-0.13	-0.1	-0.05	-0.09	-0.13	-0.1	-0.13	-0.09	-0.13	-0.09	-0.05	0	-0.05	0	-0.05	-0.09	-0.12	-0.09	-0.05	0	0.06	0.13	0.07	0	0.07	0.13	0.06	0	-0.05	-0.09	-0.12	-0.16	-0.17	-0.14	-0.18	-0.14	-0.15	-0.14	-0.11	-0.12	-0.12	-0.12	-0.1	-0.08	-0.09
12	-0.04	-0.08	-0.12	-0.14	-0.12	-0.09	-0.04	-0.09	-0.05	0	0.05	0.12	0.19	0.12	0.2	0.27	0.34	0.43	0.51	0.58	0.69	0.58	0.47	0.4	0.47	0.54	0.44	0.35	0.29	0.21	0.27	0.32	0.24	0.17	0.11	0.07	0.03	0	-0.02	-0.04	-0.04	-0.04	-0.05	-0.06	-0.05	-0.06	-0.07	-0.07	-0.07
13	-0.06	-0.08	-0.09	-0.09	-0.07	-0.04	-0.05	-0.04	-0.02	0	0.03	0.06	0.11	0.14	0.2	0.26	0.31	0.27	0.22	0.16	0.12	0.08	0.04	0	0.04	0.08	0.04	0.09	0.05	0.1	0.05	0.1	0.15	0.1	0.05	0.09	0.15	0.22	0.17	0.1	0.16	0.11	0.18	0.25	0.18	0.11	0.05	0	-0.04
14	-0.11	-0.12	-0.09	-0.11	-0.13	-0.12	-0.13	-0.13	-0.12	-0.11	-0.09	-0.07	-0.04	-0.04	-0.08	-0.07	-0.06	-0.04	-0.06	-0.08	-0.09	-0.07	-0.08	-0.09	-0.05	-0.09	-0.08	-0.1	-0.12	-0.1	-0.09	-0.1	-0.11	-0.13	-0.11	-0.13	-0.12	-0.1	-0.09	-0.07	-0.09	-0.1	-0.09	-0.08	-0.09	-0.07	-0.04	0	0
15	-0.05	-0.08	-0.11	-0.1	-0.11	-0.13	-0.12	-0.14	-0.11	-0.13	-0.15	-0.13	-0.11	-0.1	-0.09	-0.1	-0.12	-0.1	-0.12	-0.13	-0.15	-0.12	-0.15	-0.17	-0.18	-0.17	-0.19	-0.2	-0.19	-0.2	-0.2	-0.2	-0.22	-0.23	-0.26	-0.25	-0.27	-0.3	-0.27	-0.25	-0.28	-0.25	-0.23	-0.25	-0.23	-0.21	-0.23	-0.25	-0.23
16	0.07	0	-0.06	-0.07	-0.06	-0.06	0	0	0	0.07	0.16	0.17	0.16	0.25	0.26	0.37	0.26	0.25	0.16	0.15	0.14	0.13	0.21	0.13	0.13	0.06	0.06	0.13	0.14	0.15	0.07	0.15	0.07	0	-0.06	0	0	-0.07	-0.12	-0.13	-0.07	0	-0.07	-0.07	0	-0.07	-0.08	-0.08	0
17	0	-0.07	-0.07	-0.13	-0.14	-0.2	-0.18	-0.17	-0.16	-0.17	-0.22	-0.2	-0.22	-0.17	-0.19	-0.2	-0.14	-0.2	-0.21	-0.23	-0.16	-0.08	-0.16	-0.15	-0.08	-0.15	-0.14	-0.07	-0.08	-0.07	-0.14	-0.2	-0.25	-0.29	-0.31	-0.34	-0.37	-0.39	-0.4	-0.37	-0.36	-0.36	-0.33	-0.32	-0.31	-0.32	-0.35	-0.39	-0.36
18	-0.43	-0.42	-0.43	-0.47	-0.45	-0.46	-0.43	-0.43	-0.42	-0.42	-0.38	-0.34	-0.38	-0.39	-0.38	-0.35	-0.38	-0.42	-0.43	-0.43	-0.42	-0.39	-0.38	-0.35	-0.34	-0.32	-0.34	-0.32	-0.33	-0.3	-0.31	-0.27	-0.24	-0.24	-0.28	-0.27	-0.29	-0.27	-0.25	-0.23	-0.21	-0.19	-0.21	-0.18	-0.17	-0.15	-0.17	-0.15	-0.17
19	-0.04	-0.08	-0.11	-0.08	-0.04	-0.07	-0.09	-0.11	-0.09	-0.12	-0.15	-0.18	-0.19	-0.16	-0.19	-0.22	-0.21	-0.22	-0.19	-0.18	-0.21	-0.19	-0.17	-0.18	-0.15	-0.11	-0.11	-0.06	0	0	-0.06	0	-0.06	-0.12	-0.17	-0.21	-0.19	-0.21	-0.24	-0.26	-0.24	-0.23	-0.25	-0.27	-0.25	-0.26	-0.27	-0.27	-0.27
20	-0.28	-0.24	-0.25	-0.2	-0.14	-0.07	0	0.08	0.08	0.07	0.15	0.07	0.15	0.15	0.15	0.16	0.08	0.07	0	0	0	0	-0.06	-0.06	0	0	0	0.07	0.07	0.15	0.07	0.07	0.07	0.07	0	0.07	0.14	0.13	0.06	0	-0.05	-0.05	-0.1	-0.13	-0.09	-0.09	-0.05	-0.04	-0.05
21	0.06	0.13	0.14	0.14	0.14	0.15	0.23	0.32	0.23	0.22	0.3	0.22	0.21	0.22	0.14	0.14	0.14	0.13	0.12	0.13	0.21	0.22	0.21	0.29	0.21	0.29	0.21	0.29	0.21	0.13	0.12	0.19	0.18	0.17	0.25	0.23	0.25	0.33	0.25	0.17	0.24	0.26	0.25	0.23	0.25	0.33	0.41	0.5	0.6
22	0.71	0.83	0.71	0.83	0.7	0.59	0.57	0.59	0.62	0.73	0.71	0.59	0.57	0.47	0.49	0.39	0.3	0.39	0.37	0.35	0.34	0.36	0.45	0.43	0.34	0.25	0.18	0.19	0.2	0.21	0.3	0.39	0.49	0.59	0.7	0.81	0.94	1.06	1.11	1.24	1.29	1.33	1.18	1.15	1	1.14	1.28	1.13	1.17
23	1.23	1.27	1.42	1.39	1.43	1.59	1.75	1.58	1.41	1.25	1.3	1.14	1.11	1.25	1.22	1.19	1.23	1.38	1.53	1.37	1.33	1.3	1.44	1.41	1.45	1.41	1.38	1.34	1.48	1.63	1.59	1.43	1.28	1.33	1.29	1.14	1.11	1.24	1.38	1.33	1.48	1.62	1.47	1.32	1.37	1.51	1.36	1.21	1.26
24	1.75	1.59	1.64	1.8	1.63	1.59	1.54	1.5	1.55	1.71	1.54	1.39	1.35	1.49	1.34	1.3	1.16	1.2	1.06	1.1	1.07	1.2	1.06	1.1	1.24	1.2	1.06	1.03	1.07	0.93	1.06	1.19	1.05	1.19	1.32	1.18	1.14	1.11	1.24	1.1	1.14	1.01	0.98	1.01	1.14	1.01	1.05	1.18	1.14
25	0.97	0.94	0.82	0.79	0.9	1.02	0.98	0.94	0.99	1.11	1.15	1.02	0.99	1.03	0.9	0.87	0.76	0.65	0.68	0.65	0.63	0.6	0.5	0.42	0.44	0.36	0.28	0.3	0.28	0.21	0.2	0.26	0.25	0.19	0.25	0.18	0.2	0.19	0.13	0.08	0.07	0.08	0.09	0.14	0.09	0.04	0.09	0.04	0.08
26	0.15	0.09	0.04	0.09	0.14	0.2	0.22	0.15	0.22	0.23	0.16	0.23	0.22	0.28	0.36	0.38	0.3	0.38	0.4	0.31	0.33	0.35	0.43	0.53	0.51	0.6	0.7	0.81	0.7	0.73	0.84	0.95	0.92	0.96	1	1.12	1.25	1.29	1.15	1.28	1.15	1.01	0.98	0.86	0.74	0.72	0.61	0.51	0.49
27	0.29	0.27	0.21	0.19	0.14	0.13	0.12	0.11	0.07	0.03	0	-0.02	-0.02	-0.02	-0.02	-0.02	-0.03	-0.04	-0.04	-0.04	-0.04	-0.02	-0.03	-0.02	-0.01	-0.01	-0.01	-0.01	-0.01	0	-0.01	-0.01	-0.01	-0.01	-0.01	0	0	-0.01	-0.01	0	0.01	0.02	0.01	0	0.02	0.03	0.01	0.02	0.01
28	0.05	0.06	0.09	0.11	0.15	0.13	0.17	0.13	0.17	0.19	0.22	0.27	0.3	0.36	0.39	0.36	0.39	0.46	0.5	0.47	0.54	0.51	0.43	0.51	0.54	0.51	0.43	0.47	0.39	0.42	0.46	0.43	0.4	0.47	0.55	0.51	0.48	0.55	0.6	0.51	0.43	0.36	0.3	0.33	0.39	0.42	0.35	0.29	0.35
29	0.19	0.25	0.27	0.33	0.31	0.37	0.4	0.33	0.35	0.33	0.4	0.43	0.45	0.43	0.4	0.33	0.27	0.21	0.16	0.12	0.13	0.18	0.16	0.12	0.16	0.15	0.13	0.15	0.11	0.07	0.11	0.12	0.13	0.18	0.23	0.21	0.16	0.12	0.16	0.12	0.08	0.12	0.13	0.09	0.05	0.05	0.08	0.05	0.05
30	0	-0.01	-0.01	0	0.01	0.02	0.01	0.02	0.01	0.02	0.03	0.06	0.03	0.02	0.01	0.01	0	0.01	0.02	0.03	0.02	0.01	0.02	0.03	0.04	0.02	0.04	0.07	0.08	0.11	0.08	0.09	0.12	0.09	0.06	0.09	0.06	0.07	0.04	0.02	0	-0.01	-0.01	-0.01	-0.02	-0.01	-0.01	-0.01	-0.01
31	0.04	0.02	0.03	0.05	0.08	0.11	0.12	0.09	0.08	0.11	0.08	0.05	0.04	0.03	0.04	0.06	0.09	0.08	0.11	0.13	0.15	0.13	0.17	0.13	0.11	0.13	0.09	0.13	0.17	0.21	0.26	0.32	0.29	0.35	0.41	0.48	0.45	0.38	0.45	0.41	0.48	0.41	0.45	0.38	0.32	0.26	0.29	0.32	0.37
32	0.35	0.41	0.35	0.32	0.35	0.41	0.35	0.29	0.23	0.19	0.15	0.17	0.13	0.09	0.13	0.16	0.19	0.23	0.19	0.14	0.11	0.08	0.05	0.08	0.06	0.09	0.06	0.05	0.04	0.06	0.05	0.03	0.01	0	0.02	0	0.02	0	-0.02	-0.03	-0.02	0	-0.02	-0.03	-0.05	-0.06	-0.05	-0.04	-0.02
33	-0.08	-0.06	-0.03	0	0.03	0	-0.03	0	-0.03	-0.05	-0.07	-0.05	-0.08	-0.05	-0.03	0	0.03	0.06	0.03	0.06	0.03	0	0.03	0	-0.03	-0.05	-0.03	-0.05	-0.03	-0.05	-0.07	-0.05	-0.07	-0.1	-0.12	-0.11	-0.14	-0.15	-0.14	-0.15	-0.17	-0.16	-0.15	-0.16	-0.17	-0.15	-0.13	-0.15	-0.15
34	-0.15	-0.15	-0.15	-0.17	-0.17	-0.19	-0.18	-0.2	-0.18	-0.16	-0.18	-0.2	-0.18	-0.16	-0.18	-0.16	-0.14	-0.13	-0.14	-0.11	-0.14	-0.11	-0.11	-0.13	-0.15	-0.13	-0.1	-0.07	-0.04	-0.07	-0.07	-0.1	-0.12	-0.1	-0.12	-0.14	-0.15	-0.16	-0.18	-0.16	-0.14	-0.15	-0.16	-0.18	-0.15	-0.16	-0.16	-0.12	-0.13
35	0.05	0.11	0.11	0.16	0.1	0.1	0.16	0.1	0.05	0.1	0.05	0	0	0	-0.04	0	0.05	0.05	0.1	0.16	0.22	0.16	0.22	0.29	0.28	0.21	0.15	0.21	0.15	0.21	0.2	0.15	0.15	0.1	0.05	0.05	0.1	0.05	0.05	0	0.05	0.1	0.1	0.05	0.1	0.1	0.05	0	0.05
36	0.16	0.17	0.11	0.17	0.11	0.17	0.23	0.3	0.37	0.38	0.37	0.3	0.37	0.44	0.52	0.44	0.37	0.38	0.46	0.54	0.52	0.44	0.52	0.44	0.52	0.6	0.68	0.6	0.62	0.64	0.62	0.53	0.45	0.53	0.55	0.63	0.72	0.74	0.73	0.71	0.62	0.53	0.61	0.7	0.68	0.7	0.79	0.7	0.68
37	0.61	0.63	0.54	0.63	0.54	0.46	0.54	0.46	0.44	0.37	0.38	0.46	0.47	0.49	0.47	0.56	0.57	0.66	0.65	0.56	0.64	0.63	0.71	0.69	0.79	0.69	0.6	0.69	0.71	0.8	0.83	0.85	0.83	0.93	0.83	0.81	0.83	0.85	0.95	1.06	0.95	0.85	0.95	0.97	0.95	0.93	1.03	0.92	0.9
38	1.16	1.19	1.22	1.33	1.3	1.34	1.45	1.49	1.36	1.24	1.27	1.3	1.28	1.16	1.19	1.21	1.09	0.98	1.09	1.12	1.23	1.21	1.33	1.2	1.18	1.06	1.18	1.29	1.17	1.06	1.17	1.14	1.26	1.14	1.17	1.05	1.16	1.19	1.07	1.05	1.08	1.1	1.08	1.2	1.08	1.19	1.17	1.05	1.03
39	0.7	0.72	0.63	0.72	0.62	0.72	0.82	0.71	0.7	0.6	0.51	0.5	0.42	0.5	0.58	0.67	0.69	0.6	0.51	0.6	0.51	0.59	0.51	0.42	0.34	0.35	0.43	0.52	0.5	0.42	0.43	0.35	0.27	0.28	0.29	0.28	0.27	0.2	0.27	0.35	0.27	0.28	0.36	0.37	0.36	0.37	0.38	0.3	0.38
40	0.07	0	0	-0.07	-0.07	-0.07	-0.07	-0.13	-0.07	0	-0.07	-0.13	-0.13	-0.2	-0.25	-0.31	-0.32	-0.31	-0.36	-0.31	-0.25	-0.3	-0.35	-0.4	-0.44	-0.46	-0.49	-0.45	-0.47	-0.49	-0.44	-0.48	-0.44	-0.38	-0.4	-0.45	-0.44	-0.38	-0.43	-0.38	-0.39	-0.41	-0.35	-0.36	-0.29	-0.36	-0.37	-0.38	-0.44
41	-0.16	-0.23	-0.16	-0.08	-0.08	-0.16	-0.16	-0.16	-0.17	-0.25	-0.32	-0.39	-0.46	-0.39	-0.45	-0.44	-0.38	-0.31	-0.3	-0.23	-0.23	-0.22	-0.22	-0.21	-0.14	-0.14	-0.21	-0.2	-0.2	-0.19	-0.25	-0.19	-0.13	-0.19	-0.24	-0.25	-0.26	-0.27	-0.21	-0.14	-0.07	0	0	-0.07	-0.14	-0.14	-0.14	-0.2	-0.14
42	-0.2	-0.21	-0.27	-0.21	-0.22	-0.28	-0.21	-0.21	-0.14	-0.07	0	0.08	0.08	0.08	0.16	0.24	0.24	0.32	0.24	0.24	0.16	0.16	0.08	0.08	0	0.08	0.08	0.08	0.17	0.17	0.26	0.26	0.17	0.26	0.27	0.17	0.09	0	-0.08	-0.16	-0.16	-0.23	-0.3	-0.36	-0.42	-0.48	-0.42	-0.48	-0.42
43	-0.22	-0.28	-0.22	-0.15	-0.15	-0.16	-0.15	-0.08	-0.08	-0.07	-0.08	-0.08	0	0	-0.08	-0.08	-0.15	-0.22	-0.29	-0.22	-0.29	-0.28	-0.34	-0.4	-0.45	-0.5	-0.55	-0.59	-0.63	-0.67	-0.69	-0.67	-0.63	-0.67	-0.69	-0.71	-0.69	-0.73	-0.69	-0.65	-0.69	-0.72	-0.69	-0.72	-0.74	-0.72	-0.69	-0.67	-0.69
44	-0.74	-0.76	-0.74	-0.76	-0.79	-0.75	-0.71	-0.67	-0.65	-0.63	-0.59	-0.55	-0.59	-0.58	-0.61	-0.65	-0.67	-0.7	-0.73	-0.76	-0.78	-0.81	-0.84	-0.86	-0.89	-0.91	-0.92	-0.9	-0.94	-0.97	-0.94	-0.96	-0.97	-0.98	-0.99	-1.03	-1.04	-1.03	-1.03	-1	-1.04	-1.04	-1.04	-1.04	-1.04	-1	-1.04	-1.08	-1.08
45	-1.07	-1.1	-1.07	-1.05	-1.03	-1	-1.02	-0.99	-1	-1.01	-0.97	-0.94	-0.94	-0.94	-0.93	-0.93	-0.94	-0.93	-0.93	-0.9	-0.9	-0.89	-0.93	-0.93	-0.93	-0.93	-0.93	-0.89	-0.89	-0.89	-0.93	-0.89	-0.85	-0.84	-0.83	-0.84	-0.88	-0.89	-0.85	-0.89	-0.89	-0.89	-0.88	-0.92	-0.92	-0.92	-0.92	-0.88	-0.88
46	-1.03	-1.08	-1.04	-1.04	-1.03	-1	-1	-1.04	-1.08	-1.04	-1.04	-1	-0.99	-1.03	-1.07	-1.11	-1.12	-1.1	-1.09	-1.13	-1.11	-1.07	-1.11	-1.08	-1.06	-1.09	-1.07	-1.04	-1.06	-1.08	-1.06	-1.09	-1.06	-1.03	-1.06	-1.04	-1.01	-1.03	-1.01	-0.98	-1	-1.02	-0.99	-0.97	-0.95	-0.98	-0.95	-0.97	-1
47	-0.94	-0.91	-0.89	-0.86	-0.88	-0.86	-0.88	-0.91	-0.87	-0.85	-0.81	-0.85	-0.82	-0.85	-0.83	-0.79	-0.77	-0.8	-0.84	-0.86	-0.89	-0.92	-0.95	-0.98	-1	-1.03	-1.06	-1.09	-1.07	-1.03	-1.01	-0.98	-1.01	-0.98	-0.95	-0.93	-0.89	-0.92	-0.89	-0.93	-0.96	-0.92	-0.95	-0.93	-0.89	-0.92	-0.94	-0.9	-0.86
48	-1.01	-0.97	-0.92	-0.96	-1	-1.03	-1.06	-1.09	-1.12	-1.15	-1.17	-1.21	-1.24	-1.26	-1.28	-1.3	-1.26	-1.24	-1.21	-1.19	-1.16	-1.17	-1.18	-1.17	-1.15	-1.18	-1.15	-1.17	-1.13	-1.1	-1.14	-1.17	-1.21	-1.18	-1.16	-1.13	-1.14	-1.15	-1.14	-1.12	-1.09	-1.1	-1.08	-1.09	-1.06	-1.02	-1.01	-1	-0.98
49	-0.9	-0.9	-0.86	-0.85	-0.83	-0.81	-0.77	-0.75	-0.8	-0.81	-0.86	-0.91	-0.89	-0.94	-0.92	-0.97	-0.92	-0.88	-0.89	-0.87	-0.89	-0.9	-0.86	-0.91	-0.95	-0.96	-0.92	-0.97	-0.95	-0.96	-1.01	-1	-1.01	-1.01	-0.97	-0.93	-0.97	-1.02	-0.98	-0.98	-0.94	-0.98	-0.98	-1.02	-1.06	-1.06	-1.1	-1.14	-1.1
50	-0.98	-0.96	-0.94	-0.91	-0.94	-0.91	-0.87	-0.9	-0.93	-0.96	-0.92	-0.95	-0.92	-0.88	-0.9	-0.92	-0.95	-0.9	-0.94	-0.97	-0.99	-0.97	-1.01	-1.04	-1.08	-1.11	-1.06	-1.01	-0.99	-1.01	-0.96	-0.94	-0.99	-1.03	-1.06	-1.04	-0.99	-0.94	-0.99	-0.93	-0.88	-0.82	-0.76	-0.75	-0.73	-0.72	-0.74	-0.79	-0.81
51	-0.66	-0.71	-0.7	-0.75	-0.77	-0.79	-0.84	-0.86	-0.8	-0.75	-0.76	-0.78	-0.71	-0.7	-0.76	-0.82	-0.87	-0.86	-0.8	-0.85	-0.84	-0.78	-0.8	-0.79	-0.73	-0.75	-0.73	-0.67	-0.69	-0.75	-0.76	-0.78	-0.76	-0.7	-0.76	-0.82	-0.76	-0.75	-0.8	-0.82	-0.87	-0.82	-0.87	-0.89	-0.87	-0.93	-0.97	-0.95	-1
52	-1.02	-0.99	-0.96	-0.99	-0.96	-0.93	-0.96	-0.99	-0.96	-0.93	-0.96	-0.99	-0.96	-0.92	-0.89	-0.92	-0.95	-0.98	-1	-1.02	-0.99	-1.01	-0.99	-0.96	-0.98	-0.96	-0.94	-0.91	-0.89	-0.91	-0.88	-0.91	-0.93	-0.9	-0.88	-0.91	-0.94	-0.92	-0.89	-0.86	-0.83	-0.79	-0.81	-0.85	-0.83	-0.79	-0.77	-0.75	-0.78
53	-0.83	-0.81	-0.78	-0.76	-0.78	-0.75	-0.72	-0.74	-0.77	-0.75	-0.73	-0.76	-0.78	-0.81	-0.78	-0.8	-0.78	-0.76	-0.78	-0.81	-0.83	-0.85	-0.88	-0.9	-0.88	-0.85	-0.83	-0.81	-0.83	-0.81	-0.83	-0.86	-0.88	-0.91	-0.93	-0.95	-0.96	-0.99	-1.01	-0.99	-1	-0.99	-0.96	-0.97	-0.95	-0.94	-0.95	-0.96	-0.97
54	-0.96	-0.97	-1	-1.01	-1	-1	-0.97	-0.97	-0.97	-0.96	-1	-1.03	-1.04	-1	-1.01	-1	-0.97	-0.96	-0.96	-0.96	-0.92	-0.92	-0.96	-0.93	-0.93	-0.97	-0.96	-0.96	-0.93	-0.93	-0.96	-0.93	-0.93	-0.96	-0.96	-0.96	-0.93	-0.97	-0.93	-0.93	-0.97	-0.97	-0.96	-0.96	-0.96	-0.96	-0.92	-0.92	-0.96
55	-0.94	-0.91	-0.9	-0.91	-0.94	-0.91	-0.88	-0.92	-0.92	-0.92	-0.96	-0.92	-0.92	-0.92	-0.92	-0.92	-0.96	-0.92	-0.89	-0.92	-0.92	-0.91	-0.88	-0.87	-0.88	-0.88	-0.88	-0.88	-0.84	-0.81	-0.8	-0.84	-0.83	-0.79	-0.78	-0.76	-0.78	-0.74	-0.7	-0.71	-0.69	-0.65	-0.63	-0.61	-0.63	-0.61	-0.65	-0.7	-0.67
56	-0.65	-0.69	-0.74	-0.75	-0.8	-0.81	-0.79	-0.84	-0.88	-0.84	-0.82	-0.84	-0.82	-0.8	-0.82	-0.86	-0.82	-0.8	-0.85	-0.8	-0.85	-0.9	-0.88	-0.89	-0.91	-0.95	-0.91	-0.92	-0.88	-0.92	-0.93	-0.97	-0.96	-0.97	-1.01	-1.02	-1.02	-1.01	-1.01	-1.01	-0.98	-0.94	-0.94	-0.94	-0.93	-0.94	-0.97	-1.01	-1
57	-0.93	-0.93	-0.93	-0.89	-0.86	-0.85	-0.84	-0.88	-0.87	-0.85	-0.86	-0.85	-0.86	-0.9	-0.86	-0.85	-0.89	-0.88	-0.86	-0.9	-0.86	-0.81	-0.79	-0.81	-0.86	-0.84	-0.81	-0.83	-0.81	-0.83	-0.81	-0.76	-0.79	-0.83	-0.79	-0.81	-0.85	-0.81	-0.79	-0.83	-0.79	-0.76	-0.74	-0.69	-0.66	-0.62	-0.57	-0.53	-0.49
58	-0.61	-0.56	-0.5	-0.46	-0.52	-0.46	-0.52	-0.58	-0.52	-0.47	-0.53	-0.48	-0.43	-0.49	-0.44	-0.39	-0.45	-0.39	-0.45	-0.52	-0.45	-0.4	-0.46	-0.52	-0.57	-0.51	-0.45	-0.39	-0.46	-0.4	-0.47	-0.4	-0.34	-0.28	-0.21	-0.14	-0.07	-0.14	-0.07	0	-0.07	-0.14	-0.21	-0.28	-0.35	-0.42	-0.35	-0.29	-0.22
59	-0.07	-0.14	-0.07	0	-0.07	-0.14	-0.07	-0.15	-0.07	-0.15	-0.07	0	0.08	0.16	0.08	0	0.08	0.16	0.08	0.16	0.24	0.16	0.23	0.15	0.23	0.31	0.23	0.31	0.23	0.15	0.23	0.31	0.38	0.47	0.56	0.64	0.55	0.47	0.56	0.47	0.38	0.3	0.22	0.3	0.22	0.14	0.07	0.15	0.22
60	0.21	0.14	0.21	0.29	0.22	0.29	0.37	0.3	0.38	0.3	0.22	0.15	0.07	0.14	0.07	0.15	0.22	0.3	0.38	0.46	0.55	0.64	0.56	0.64	0.55	0.64	0.56	0.64	0.73	0.65	0.56	0.64	0.72	0.81	0.73	0.83	0.92	0.84	0.94	0.84	0.93	0.83	0.74	0.65	0.56	0.47	0.38	0.47	0.38
61	-0.07	-0.14	-0.21	-0.28	-0.35	-0.28	-0.21	-0.14	-0.21	-0.28	-0.21	-0.28	-0.22	-0.29	-0.22	-0.28	-0.22	-0.29	-0.36	-0.43	-0.49	-0.55	-0.49	-0.43	-0.36	-0.29	-0.22	-0.15	-0.22	-0.15	-0.22	-0.29	-0.36	-0.42	-0.35	-0.29	-0.35	-0.42	-0.36	-0.29	-0.22	-0.29	-0.22	-0.28	-0.35	-0.28	-0.21	-0.14	-0.21
62	-0.07	-0.14	-0.2	-0.14	-0.07	0	-0.07	0	0.07	0	0.07	0	0.07	0	0.07	0.15	0.07	0.15	0.07	0	-0.07	-0.14	-0.07	-0.14	-0.21	-0.27	-0.33	-0.39	-0.44	-0.5	-0.56	-0.51	-0.45	-0.39	-0.33	-0.27	-0.33	-0.27	-0.2	-0.27	-0.33	-0.39	-0.33	-0.39	-0.33	-0.27	-0.34	-0.39	-0.46
63	-0.33	-0.27	-0.2	-0.27	-0.2	-0.27	-0.33	-0.27	-0.21	-0.28	-0.21	-0.14	-0.2	-0.14	-0.07	0	0.07	0.15	0.22	0.3	0.22	0.15	0.07	0.15	0.23	0.31	0.39	0.47	0.56	0.65	0.74	0.66	0.57	0.49	0.58	0.66	0.57	0.48	0.57	0.65	0.56	0.47	0.55	0.64	0.56	0.47	0.56	0.65	0.74
64	0.94	0.85	0.94	1.04	0.94	0.84	0.76	0.66	0.57	0.48	0.39	0.32	0.24	0.16	0.24	0.16	0.08	0	-0.08	-0.16	-0.23	-0.15	-0.08	-0.16	-0.08	0	0.08	0	0.08	0.16	0.25	0.33	0.25	0.16	0.25	0.16	0.08	0	-0.08	0	0.08	0	0.08	0.16	0.08	0.16	0.25	0.16	0.25
65	0.25	0.33	0.42	0.51	0.6	0.7	0.6	0.51	0.61	0.7	0.78	0.87	0.97	1.07	0.98	1.08	0.98	0.88	0.78	0.88	0.98	1.07	1.16	1.25	1.14	1.05	0.95	0.87	0.96	1.05	1.16	1.26	1.15	1.26	1.15	1.25	1.34	1.45	1.56	1.67	1.55	1.65	1.76	1.64	1.53	1.64	1.53	1.42	1.33
66	0.95	1.03	0.94	1.02	1.11	1.01	0.91	0.83	0.92	1.01	0.92	1.02	1.11	1.02	1.12	1.02	1.12	1.21	1.31	1.4	1.49	1.59	1.68	1.6	1.49	1.4	1.29	1.21	1.12	1.02	0.92	0.84	0.75	0.66	0.57	0.66	0.75	0.66	0.58	0.49	0.57	0.65	0.57	0.48	0.56	0.48	0.39	0.48	0.56
67	1.09	1	1.1	1.2	1.1	1.01	1.11	1.01	0.91	1.01	0.93	1.02	1.11	1.2	1.3	1.4	1.5	1.4	1.31	1.4	1.29	1.38	1.49	1.4	1.49	1.4	1.51	1.42	1.51	1.6	1.49	1.58	1.47	1.37	1.47	1.56	1.45	1.55	1.64	1.73	1.84	1.95	2.06	2.15	2.04	1.95	1.86	1.95	2.07
68	1.72	1.82	1.7	1.79	1.9	1.79	1.7	1.79	1.68	1.57	1.46	1.57	1.66	1.55	1.44	1.36	1.44	1.53	1.62	1.51	1.6	1.7	1.81	1.92	2.03	2.14	2.02	2.13	2.05	2.14	2.02	1.91	1.8	1.88	1.77	1.88	1.99	1.87	1.76	1.87	1.98	1.87	1.97	1.89	1.98	1.87	1.95	2.06	1.95
69	1.5	1.4	1.32	1.42	1.51	1.61	1.51	1.59	1.69	1.59	1.49	1.59	1.69	1.79	1.89	2	2.1	2.21	2.1	2.02	1.91	1.83	1.93	2.02	2.13	2.24	2.15	2.26	2.38	2.29	2.41	2.29	2.17	2.09	2.18	2.29	2.17	2.06	1.97	1.86	1.75	1.86	1.96	1.85	1.75	1.85	1.77	1.85	1.96
70	1.56	1.48	1.37	1.28	1.36	1.45	1.35	1.26	1.16	1.07	0.98	1.06	1.16	1.25	1.34	1.42	1.32	1.42	1.34	1.44	1.36	1.44	1.54	1.46	1.38	1.48	1.58	1.68	1.77	1.87	1.98	1.9	1.79	1.7	1.62	1.54	1.62	1.52	1.43	1.33	1.25	1.33	1.43	1.33	1.23	1.33	1.43	1.33	1.41
71	1.45	1.55	1.66	1.75	1.85	1.95	2.06	1.94	1.83	1.94	2.05	2.16	2.04	1.96	1.84	1.73	1.82	1.93	2.04	1.93	2.03	2.15	2.03	1.92	1.81	1.91	1.8	1.69	1.59	1.51	1.59	1.68	1.78	1.7	1.59	1.69	1.8	1.91	1.8	1.9	1.82	1.91	2.01	1.9	1.82	1.92	2.03	1.92	2.03
72	1.24	1.16	1.07	0.98	1.08	1	0.91	0.82	0.73	0.64	0.55	0.47	0.56	0.65	0.73	0.65	0.74	0.66	0.58	0.49	0.41	0.33	0.24	0.16	0.24	0.16	0.24	0.33	0.24	0.33	0.24	0.16	0.08	0.16	0.24	0.32	0.24	0.32	0.41	0.32	0.24	0.16	0.08	0.16	0.24	0.33	0.24	0.16	0.24
73	0.94	1.04	0.94	1.04	0.94	0.84	0.94	1.02	1.12	1.22	1.31	1.39	1.31	1.41	1.31	1.41	1.5	1.6	1.71	1.82	1.91	2.02	1.9	2	1.88	1.77	1.69	1.58	1.47	1.57	1.68	1.59	1.49	1.38	1.28	1.18	1.1	1.19	1.29	1.39	1.49	1.39	1.48	1.37	1.29	1.39	1.49	1.59	1.7
74	1.88	1.97	2.08	1.97	1.86	1.75	1.85	1.96	1.85	1.96	1.85	1.95	2.04	2.13	2.25	2.13	2.22	2.33	2.45	2.56	2.44	2.35	2.47	2.35	2.46	2.58	2.69	2.6	2.72	2.63	2.75	2.63	2.5	2.38	2.27	2.15	2.04	1.93	2.03	1.95	1.86	1.97	1.86	1.75	1.66	1.58	1.47	1.37	1.28
75	1.31	1.4	1.49	1.59	1.5	1.59	1.49	1.57	1.49	1.4	1.32	1.4	1.3	1.2	1.1	1.2	1.11	1.21	1.13	1.22	1.14	1.23	1.13	1.03	0.94	1.03	1.12	1.21	1.31	1.21	1.11	1.21	1.11	1.02	0.93	1.01	1.1	1	0.91	0.83	0.92	1	1.1	1.19	1.09	1.19	1.09	1.19	1.27
76	2.15	2.27	2.38	2.5	2.41	2.29	2.4	2.31	2.41	2.29	2.17	2.05	1.96	1.87	1.96	1.85	1.96	1.87	1.76	1.66	1.76	1.67	1.78	1.89	2	2.11	2.23	2.34	2.44	2.35	2.23	2.34	2.46	2.34	2.22	2.33	2.21	2.33	2.45	2.33	2.44	2.35	2.45	2.57	2.67	2.79	2.91	3.04	2.91
77	2.45	2.36	2.48	2.38	2.5	2.37	2.28	2.16	2.04	1.92	2.03	2.15	2.05	2.17	2.27	2.39	2.29	2.41	2.29	2.16	2.28	2.38	2.48	2.36	2.27	2.14	2.05	2.16	2.28	2.16	2.28	2.38	2.26	2.36	2.46	2.34	2.44	2.55	2.67	2.55	2.45	2.33	2.21	2.31	2.41	2.53	2.63	2.53	2.41
78	2.44	2.32	2.44	2.34	2.46	2.58	2.46	2.58	2.45	2.36	2.26	2.14	2.26	2.14	2.04	2.16	2.04	2.14	2.25	2.13	2.25	2.13	2.23	2.33	2.21	2.11	2.21	2.31	2.43	2.33	2.45	2.33	2.43	2.54	2.45	2.33	2.44	2.56	2.68	2.81	2.68	2.78	2.9	2.81	2.68	2.55	2.46	2.34	2.22
79	2.02	2.13	2.25	2.35	2.46	2.37	2.48	2.36	2.24	2.36	2.48	2.58	2.68	2.55	2.66	2.53	2.63	2.73	2.85	2.95	3.08	3.2	3.1	3.23	3.33	3.44	3.54	3.67	3.53	3.4	3.27	3.37	3.24	3.14	3.02	2.89	2.77	2.64	2.52	2.4	2.29	2.38	2.48	2.59	2.68	2.8	2.68	2.8	2.89
80	2.91	3.01	3.11	3.23	3.33	3.23	3.14	3.24	3.11	2.99	3.08	2.96	2.87	2.96	2.84	2.75	2.63	2.75	2.63	2.51	2.6	2.49	2.37	2.46	2.35	2.24	2.15	2.24	2.33	2.44	2.53	2.41	2.3	2.19	2.11	2.22	2.13	2.24	2.35	2.45	2.37	2.48	2.36	2.28	2.39	2.5	2.59	2.47	2.59
81	2.31	2.4	2.29	2.18	2.27	2.16	2.05	1.95	1.84	1.74	1.84	1.94	2.04	2.14	2.04	1.96	2.06	2.16	2.06	2.14	2.03	1.93	1.83	1.91	1.81	1.73	1.65	1.56	1.64	1.54	1.46	1.37	1.3	1.22	1.31	1.23	1.31	1.4	1.31	1.22	1.31	1.4	1.49	1.59	1.67	1.76	1.86	1.76	1.86
82	1.82	1.72	1.8	1.9	2	1.89	1.82	1.74	1.84	1.93	2.02	2.1	2.2	2.12	2.22	2.33	2.22	2.3	2.22	2.31	2.23	2.15	2.25	2.14	2.25	2.14	2.22	2.33	2.22	2.11	2.2	2.3	2.19	2.09	2.01	2.11	2.01	1.93	1.85	1.95	2.03	2.11	2.22	2.3	2.22	2.3	2.41	2.33	2.22
83	1.95	2.04	2.14	2.07	2.15	2.04	1.97	1.89	1.97	1.87	1.79	1.7	1.79	1.69	1.6	1.69	1.61	1.71	1.79	1.69	1.59	1.5	1.43	1.5	1.41	1.34	1.26	1.34	1.41	1.32	1.23	1.16	1.25	1.32	1.41	1.5	1.41	1.32	1.25	1.16	1.09	1.16	1.07	1.16	1.25	1.17	1.25	1.33	1.42
84	1.6	1.5	1.41	1.5	1.41	1.32	1.23	1.14	1.06	0.98	1.06	1.14	1.06	0.99	0.9	0.97	1.06	0.99	0.9	0.83	0.76	0.68	0.6	0.53	0.46	0.53	0.46	0.53	0.59	0.52	0.59	0.66	0.73	0.66	0.73	0.65	0.73	0.8	0.73	0.8	0.88	0.95	1.03	0.96	1.04	1.11	1.19	1.11	1.18
85	1.3	1.22	1.3	1.23	1.15	1.07	1.15	1.08	1.16	1.08	1.16	1.08	1.16	1.07	1.14	1.08	1.14	1.21	1.13	1.06	0.98	1.06	1.14	1.08	1.16	1.09	1.17	1.09	1.17	1.1	1.02	1.1	1.03	1.11	1.03	0.96	0.89	0.97	0.89	0.97	0.89	0.82	0.9	0.82	0.89	0.97	1.05	1.12	1.2
86	1.55	1.62	1.71	1.8	1.71	1.62	1.71	1.61	1.54	1.45	1.36	1.27	1.19	1.1	1.17	1.09	1.01	0.94	0.87	0.94	0.88	0.81	0.73	0.8	0.72	0.65	0.71	0.79	0.86	0.79	0.71	0.64	0.7	0.64	0.58	0.64	0.57	0.64	0.7	0.63	0.7	0.64	0.58	0.51	0.44	0.38	0.31	0.37	0.44
87	0.44	0.37	0.43	0.37	0.43	0.5	0.44	0.51	0.58	0.5	0.44	0.37	0.43	0.5	0.43	0.5	0.43	0.37	0.43	0.37	0.31	0.37	0.31	0.25	0.18	0.25	0.31	0.37	0.31	0.37	0.43	0.5	0.57	0.63	0.7	0.77	0.85	0.92	0.99	1.06	0.98	0.9	0.82	0.75	0.69	0.63	0.56	0.63	0.7
88	0.41	0.47	0.41	0.47	0.53	0.47	0.53	0.46	0.52	0.59	0.65	0.72	0.79	0.73	0.66	0.72	0.66	0.6	0.54	0.6	0.66	0.73	0.66	0.72	0.66	0.6	0.54	0.48	0.42	0.48	0.55	0.62	0.69	0.76	0.83	0.76	0.82	0.89	0.81	0.89	0.81	0.75	0.68	0.75	0.81	0.89	0.82	0.76	0.82
89	0.92	1	1.07	1.15	1.09	1.16	1.23	1.31	1.24	1.16	1.24	1.31	1.23	1.29	1.21	1.28	1.34	1.41	1.33	1.25	1.18	1.25	1.33	1.26	1.33	1.25	1.31	1.37	1.29	1.36	1.44	1.37	1.45	1.39	1.31	1.25	1.31	1.39	1.31	1.37	1.29	1.36	1.44	1.35	1.43	1.51	1.45	1.53	1.47
90	1.47	1.41	1.49	1.4	1.34	1.26	1.34	1.28	1.2	1.14	1.07	1.15	1.23	1.15	1.07	1.13	1.06	0.98	0.91	0.83	0.76	0.83	0.89	0.97	1.04	0.96	0.89	0.82	0.75	0.68	0.75	0.82	0.75	0.82	0.75	0.69	0.75	0.82	0.89	0.95	0.87	0.93	0.86	0.79	0.73	0.79	0.74	0.8	0.74
91	0.72	0.78	0.72	0.65	0.59	0.53	0.47	0.53	0.48	0.54	0.48	0.54	0.59	0.65	0.6	0.66	0.72	0.65	0.72	0.66	0.6	0.54	0.47	0.42	0.36	0.41	0.46	0.51	0.57	0.51	0.45	0.4	0.46	0.52	0.47	0.41	0.36	0.41	0.36	0.3	0.25	0.3	0.25	0.3	0.35	0.29	0.35	0.3	0.25
92	-0.05	0	0.05	0	0.05	0	-0.05	0	-0.05	0	0.05	0.09	0.14	0.19	0.23	0.28	0.23	0.18	0.23	0.28	0.23	0.18	0.14	0.09	0.13	0.18	0.13	0.18	0.13	0.18	0.22	0.27	0.32	0.38	0.32	0.27	0.32	0.27	0.23	0.18	0.23	0.18	0.13	0.09	0.04	0	-0.04	-0.08	-0.12
93	-0.04	-0.09	-0.13	-0.17	-0.21	-0.17	-0.13	-0.17	-0.2	-0.24	-0.2	-0.24	-0.21	-0.25	-0.21	-0.17	-0.2	-0.16	-0.12	-0.08	-0.12	-0.16	-0.12	-0.16	-0.19	-0.22	-0.19	-0.23	-0.26	-0.22	-0.26	-0.23	-0.26	-0.23	-0.19	-0.15	-0.11	-0.15	-0.11	-0.07	-0.11	-0.08	-0.04	-0.08	-0.11	-0.08	-0.11	-0.08	-0.04
94	-0.18	-0.22	-0.25	-0.22	-0.18	-0.21	-0.25	-0.22	-0.18	-0.22	-0.19	-0.22	-0.26	-0.22	-0.19	-0.23	-0.19	-0.22	-0.26	-0.3	-0.27	-0.23	-0.2	-0.16	-0.12	-0.16	-0.12	-0.08	-0.12	-0.08	-0.04	0	0.04	0	-0.04	-0.08	-0.12	-0.16	-0.19	-0.23	-0.19	-0.15	-0.19	-0.23	-0.26	-0.3	-0.34	-0.3	-0.27
95	-0.35	-0.31	-0.35	-0.39	-0.35	-0.39	-0.42	-0.44	-0.47	-0.5	-0.46	-0.49	-0.46	-0.5	-0.46	-0.5	-0.53	-0.5	-0.47	-0.5	-0.46	-0.44	-0.46	-0.43	-0.4	-0.37	-0.4	-0.43	-0.46	-0.43	-0.46	-0.43	-0.41	-0.43	-0.47	-0.51	-0.53	-0.57	-0.59	-0.61	-0.64	-0.68	-0.7	-0.71	-0.75	-0.73	-0.75	-0.78	-0.81
96	-0.79	-0.8	-0.81	-0.8	-0.79	-0.77	-0.74	-0.76	-0.77	-0.8	-0.81	-0.78	-0.81	-0.78	-0.81	-0.8	-0.79	-0.8	-0.79	-0.8	-0.77	-0.74	-0.75	-0.72	-0.71	-0.68	-0.69	-0.68	-0.69	-0.67	-0.71	-0.72	-0.73	-0.74	-0.75	-0.75	-0.73	-0.72	-0.73	-0.72	-0.73	-0.75	-0.76	-0.75	-0.73	-0.7	-0.71	-0.68	-0.69
97	-0.7	-0.7	-0.67	-0.66	-0.65	-0.66	-0.65	-0.68	-0.69	-0.68	-0.69	-0.71	-0.7	-0.68	-0.66	-0.67	-0.66	-0.65	-0.66	-0.67	-0.65	-0.66	-0.66	-0.64	-0.63	-0.62	-0.6	-0.59	-0.62	-0.63	-0.64	-0.63	-0.6	-0.59	-0.57	-0.6	-0.58	-0.6	-0.57	-0.55	-0.53	-0.51	-0.49	-0.46	-0.48	-0.46	-0.48	-0.5	-0.52
98	-0.62	-0.61	-0.59	-0.56	-0.54	-0.55	-0.58	-0.55	-0.54	-0.55	-0.56	-0.57	-0.58	-0.59	-0.57	-0.57	-0.57	-0.57	-0.58	-0.57	-0.56	-0.59	-0.58	-0.57	-0.58	-0.59	-0.56	-0.54	-0.52	-0.52	-0.5	-0.51	-0.52	-0.49	-0.5	-0.48	-0.48	-0.5	-0.5	-0.5	-0.51	-0.53	-0.52	-0.52	-0.51	-0.54	-0.54	-0.52	-0.54
99	-0.64	-0.65	-0.64	-0.62	-0.62	-0.6	-0.59	-0.59	-0.61	-0.6	-0.61	-0.59	-0.58	-0.6	-0.61	-0.62	-0.61	-0.6	-0.61	-0.62	-0.62	-0.61	-0.61	-0.58	-0.59	-0.6	-0.62	-0.62	-0.62	-0.62	-0.62	-0.62	-0.62	-0.64	-0.63	-0.62	-0.61	-0.6	-0.59	-0.6	-0.61	-0.6	-0.58	-0.57	-0.56	-0.57	-0.56	-0.55	-0.56
100	-0.59	-0.58	-0.59	-0.61	-0.62	-0.61	-0.62	-0.61	-0.62	-0.61	-0.59	-0.61	-0.62	-0.61	-0.62	-0.61	-0.62	-0.64	-0.65	-0.67	-0.68	-0.7	-0.68	-0.67	-0.68	-0.7	-0.68	-0.7	-0.72	-0.73	-0.75	-0.76	-0.74	-0.75	-0.74	-0.75	-0.74	-0.73	-0.71	-0.73	-0.75	-0.76	-0.78	-0.79	-0.8	-0.82	-0.8	-0.79	-0.81
101	-0.8	-0.81	-0.79	-0.79	-0.79	-0.77	-0.75	-0.75	-0.74	-0.74	-0.76	-0.74	-0.74	-0.73	-0.75	-0.77	-0.76	-0.74	-0.76	-0.75	-0.74	-0.76	-0.77	-0.78	-0.77	-0.78	-0.8	-0.78	-0.8	-0.78	-0.77	-0.75	-0.74	-0.75	-0.76	-0.75	-0.74	-0.75	-0.76	-0.78	-0.8	-0.78	-0.77	-0.75	-0.74	-0.72	-0.71	-0.69	-0.67
102	-0.7	-0.72	-0.7	-0.69	-0.67	-0.64	-0.62	-0.61	-0.6	-0.59	-0.57	-0.58	-0.55	-0.53	-0.5	-0.48	-0.45	-0.42	-0.45	-0.47	-0.45	-0.47	-0.5	-0.53	-0.5	-0.53	-0.52	-0.49	-0.48	-0.51	-0.48	-0.47	-0.46	-0.44	-0.46	-0.48	-0.47	-0.5	-0.51	-0.53	-0.55	-0.56	-0.58	-0.56	-0.58	-0.59	-0.6	-0.62	-0.63
103	-0.57	-0.56	-0.54	-0.53	-0.51	-0.5	-0.48	-0.5	-0.48	-0.46	-0.44	-0.41	-0.4	-0.38	-0.4	-0.38	-0.37	-0.35	-0.37	-0.39	-0.37	-0.35	-0.32	-0.32	-0.32	-0.3	-0.32	-0.35	-0.37	-0.39	-0.41	-0.39	-0.37	-0.39	-0.41	-0.39	-0.37	-0.39	-0.38	-0.4	-0.42	-0.4	-0.42	-0.44	-0.45	-0.44	-0.42	-0.44	-0.42
104	-0.38	-0.36	-0.33	-0.3	-0.27	-0.24	-0.25	-0.28	-0.28	-0.29	-0.32	-0.29	-0.26	-0.29	-0.26	-0.25	-0.26	-0.22	-0.23	-0.23	-0.2	-0.19	-0.2	-0.19	-0.19	-0.22	-0.26	-0.22	-0.22	-0.25	-0.28	-0.29	-0.26	-0.29	-0.32	-0.35	-0.38	-0.37	-0.34	-0.31	-0.28	-0.25	-0.25	-0.24	-0.27	-0.28	-0.31	-0.33	-0.36
105	-0.44	-0.46	-0.48	-0.5	-0.48	-0.5	-0.48	-0.5	-0.51	-0.49	-0.47	-0.49	-0.47	-0.49	-0.47	-0.49	-0.5	-0.49	-0.47	-0.46	-0.45	-0.44	-0.45	-0.43	-0.41	-0.4	-0.41	-0.41	-0.44	-0.41	-0.39	-0.38	-0.36	-0.33	-0.36	-0.36	-0.34	-0.34	-0.31	-0.32	-0.35	-0.32	-0.33	-0.33	-0.3	-0.27	-0.26	-0.29	-0.26
106	-0.4	-0.4	-0.37	-0.38	-0.41	-0.38	-0.39	-0.42	-0.41	-0.44	-0.43	-0.4	-0.37	-0.38	-0.35	-0.34	-0.35	-0.38	-0.35	-0.35	-0.35	-0.34	-0.35	-0.34	-0.31	-0.31	-0.32	-0.28	-0.29	-0.25	-0.21	-0.25	-0.26	-0.26	-0.26	-0.22	-0.18	-0.17	-0.21	-0.21	-0.21	-0.21	-0.21	-0.17	-0.17	-0.17	-0.18	-0.13	-0.09
107	0.14	0.15	0.1	0.05	0.05	0.1	0.1	0.1	0.05	0.1	0.1	0.05	0.1	0.15	0.21	0.26	0.26	0.32	0.38	0.37	0.38	0.44	0.44	0.45	0.44	0.5	0.51	0.52	0.45	0.45	0.39	0.39	0.33	0.34	0.28	0.22	0.22	0.16	0.22	0.16	0.22	0.28	0.28	0.29	0.35	0.41	0.47	0.47	0.53
108	0.6	0.67	0.6	0.6	0.54	0.54	0.54	0.47	0.41	0.41	0.41	0.35	0.34	0.41	0.41	0.47	0.48	0.48	0.49	0.56	0.56	0.57	0.57	0.58	0.59	0.52	0.51	0.44	0.44	0.43	0.37	0.43	0.5	0.43	0.44	0.44	0.38	0.38	0.38	0.38	0.31	0.32	0.31	0.38	0.38	0.45	0.52	0.59	0.66
109	0.7	0.63	0.55	0.48	0.55	0.48	0.47	0.47	0.4	0.39	0.46	0.46	0.39	0.46	0.45	0.39	0.32	0.32	0.31	0.25	0.18	0.19	0.18	0.18	0.12	0.06	0	0.06	0.12	0.18	0.18	0.19	0.25	0.18	0.12	0.06	0	0.06	0.06	0.12	0.18	0.25	0.31	0.31	0.3	0.24	0.18	0.12	0.18
110	0.12	0.06	0	-0.06	-0.06	-0.06	-0.06	-0.11	-0.06	-0.06	-0.06	0	0.06	0.12	0.18	0.24	0.31	0.37	0.38	0.31	0.31	0.31	0.31	0.25	0.25	0.25	0.26	0.19	0.19	0.12	0.13	0.12	0.12	0.12	0.19	0.19	0.26	0.25	0.19	0.12	0.06	0.12	0.06	0	0	0	0	-0.06	-0.12
111	-0.18	-0.12	-0.06	0	0.06	0.06	0	0.06	0.13	0.19	0.26	0.33	0.39	0.46	0.54	0.46	0.46	0.39	0.46	0.53	0.53	0.46	0.53	0.46	0.53	0.61	0.53	0.54	0.47	0.47	0.4	0.33	0.26	0.19	0.13	0.06	0.06	0	0.06	0.13	0.13	0.19	0.26	0.32	0.33	0.26	0.26	0.19	0.26
112	0.4	0.47	0.54	0.53	0.46	0.53	0.54	0.46	0.39	0.33	0.26	0.19	0.13	0.06	0	0.06	0	0	0	0.06	0.06	0	-0.06	-0.12	-0.18	-0.12	-0.12	-0.12	-0.12	-0.06	-0.12	-0.18	-0.23	-0.29	-0.34	-0.39	-0.44	-0.44	-0.49	-0.54	-0.53	-0.58	-0.53	-0.58	-0.58	-0.54	-0.49	-0.44	-0.39
113	-0.44	-0.44	-0.39	-0.39	-0.44	-0.49	-0.54	-0.59	-0.54	-0.55	-0.5	-0.45	-0.5	-0.45	-0.5	-0.49	-0.44	-0.49	-0.44	-0.44	-0.48	-0.49	-0.48	-0.53	-0.48	-0.49	-0.44	-0.39	-0.34	-0.39	-0.44	-0.39	-0.34	-0.39	-0.44	-0.49	-0.53	-0.58	-0.63	-0.67	-0.68	-0.72	-0.68	-0.63	-0.59	-0.63	-0.64	-0.59	-0.54
114	-0.4	-0.34	-0.4	-0.45	-0.45	-0.45	-0.5	-0.49	-0.5	-0.55	-0.5	-0.55	-0.59	-0.55	-0.55	-0.55	-0.54	-0.49	-0.54	-0.59	-0.63	-0.63	-0.58	-0.63	-0.63	-0.59	-0.63	-0.59	-0.63	-0.68	-0.72	-0.76	-0.76	-0.71	-0.75	-0.75	-0.74	-0.7	-0.74	-0.75	-0.79	-0.75	-0.79	-0.74	-0.7	-0.66	-0.7	-0.71	-0.67
115	-0.68	-0.72	-0.72	-0.75	-0.71	-0.67	-0.67	-0.63	-0.67	-0.7	-0.74	-0.78	-0.81	-0.8	-0.84	-0.8	-0.81	-0.8	-0.77	-0.73	-0.77	-0.8	-0.83	-0.87	-0.88	-0.89	-0.92	-0.95	-0.92	-0.95	-0.92	-0.95	-0.92	-0.93	-0.9	-0.89	-0.92	-0.91	-0.94	-0.95	-0.94	-0.91	-0.88	-0.89	-0.92	-0.91	-0.94	-0.93	-0.95
116	-1	-0.99	-1.01	-1.02	-1.01	-0.99	-1.01	-1.03	-1.01	-0.99	-0.97	-0.95	-0.97	-0.95	-0.97	-0.95	-0.97	-0.98	-0.97	-0.95	-0.97	-0.95	-0.96	-0.95	-0.92	-0.91	-0.93	-0.95	-0.96	-0.94	-0.91	-0.89	-0.88	-0.9	-0.92	-0.94	-0.97	-0.95	-0.97	-0.99	-1	-1.02	-1.03	-1.02	-1.03	-1.04	-1.05	-1.06	-1.04
117	-0.95	-0.95	-0.95	-0.93	-0.9	-0.93	-0.93	-0.92	-0.92	-0.92	-0.9	-0.9	-0.9	-0.9	-0.9	-0.88	-0.88	-0.87	-0.9	-0.92	-0.9	-0.9	-0.92	-0.95	-0.95	-0.95	-0.97	-0.95	-0.95	-0.94	-0.97	-0.94	-0.94	-0.93	-0.93	-0.93	-0.94	-0.94	-0.94	-0.92	-0.92	-0.92	-0.92	-0.94	-0.94	-0.97	-0.96	-0.96	-0.98
118	-1.01	-1	-1	-0.99	-1.02	-1.01	-1.02	-1.01	-1	-1.03	-1.02	-1.01	-1.04	-1.07	-1.08	-1.08	-1.11	-1.11	-1.1	-1.07	-1.08	-1.07	-1.1	-1.13	-1.12	-1.11	-1.09	-1.13	-1.14	-1.15	-1.18	-1.17	-1.18	-1.17	-1.17	-1.14	-1.15	-1.18	-1.19	-1.16	-1.13	-1.14	-1.13	-1.1	-1.09	-1.08	-1.07	-1.06	-1.05
119	-1.26	-1.29	-1.29	-1.32	-1.36	-1.36	-1.36	-1.39	-1.36	-1.34	-1.31	-1.3	-1.27	-1.28	-1.28	-1.28	-1.31	-1.3	-1.3	-1.28	-1.31	-1.3	-1.3	-1.31	-1.3	-1.33	-1.36	-1.36	-1.33	-1.36	-1.36	-1.36	-1.35	-1.36	-1.33	-1.33	-1.36	-1.39	-1.39	-1.36	-1.36	-1.33	-1.3	-1.3	-1.27	-1.24	-1.25	-1.25	-1.24
120	-1.25	-1.22	-1.21	-1.2	-1.19	-1.2	-1.21	-1.2	-1.19	-1.16	-1.14	-1.13	-1.1	-1.08	-1.06	-1.05	-1.08	-1.12	-1.1	-1.13	-1.1	-1.08	-1.06	-1.1	-1.06	-1.04	-1.06	-1.02	-1	-0.98	-1.02	-1.05	-1.02	-0.98	-1	-1.02	-1	-1.04	-1.02	-1.04	-1.06	-1.08	-1.04	-1.02	-1	-0.96	-0.93	-0.95	-0.93
121	-0.95	-0.99	-0.95	-0.93	-0.9	-0.93	-0.97	-1.01	-1.05	-1.07	-1.11	-1.08	-1.11	-1.13	-1.15	-1.12	-1.1	-1.12	-1.16	-1.14	-1.16	-1.18	-1.16	-1.14	-1.12	-1.14	-1.16	-1.12	-1.1	-1.12	-1.16	-1.19	-1.16	-1.18	-1.2	-1.21	-1.18	-1.19	-1.21	-1.22	-1.26	-1.22	-1.24	-1.27	-1.26	-1.29	-1.26	-1.27	-1.31
122	-1.32	-1.36	-1.32	-1.29	-1.28	-1.26	-1.24	-1.23	-1.24	-1.28	-1.26	-1.3	-1.34	-1.35	-1.32	-1.3	-1.34	-1.32	-1.3	-1.34	-1.32	-1.3	-1.26	-1.3	-1.34	-1.3	-1.32	-1.3	-1.34	-1.3	-1.34	-1.32	-1.3	-1.32	-1.34	-1.36	-1.39	-1.38	-1.34	-1.32	-1.3	-1.27	-1.25	-1.23	-1.2	-1.17	-1.13	-1.1	-1.07
123	-0.97	-1.02	-1.06	-1.02	-0.99	-1.03	-1	-0.97	-0.94	-0.98	-1.03	-0.98	-1.01	-1.06	-1.09	-1.12	-1.14	-1.17	-1.21	-1.26	-1.23	-1.19	-1.16	-1.13	-1.1	-1.07	-1.03	-1	-0.97	-0.92	-0.88	-0.84	-0.87	-0.91	-0.87	-0.84	-0.8	-0.76	-0.72	-0.77	-0.81	-0.77	-0.72	-0.76	-0.72	-0.76	-0.71	-0.67	-0.72
124	-0.63	-0.59	-0.64	-0.59	-0.55	-0.5	-0.46	-0.41	-0.36	-0.31	-0.26	-0.21	-0.16	-0.21	-0.26	-0.32	-0.37	-0.32	-0.27	-0.32	-0.27	-0.21	-0.16	-0.21	-0.26	-0.21	-0.16	-0.21	-0.26	-0.21	-0.16	-0.11	-0.05	-0.11	-0.05	-0.11	-0.05	-0.11	-0.16	-0.11	-0.06	-0.11	-0.06	0	0.06	0	0.06	0	-0.06
125	-0.26	-0.21	-0.16	-0.11	-0.16	-0.11	-0.05	0	-0.05	-0.11	-0.05	0	0.06	0.11	0.06	0	-0.06	0	-0.06	0	0.06	0.11	0.17	0.11	0.17	0.23	0.29	0.35	0.41	0.47	0.53	0.47	0.53	0.59	0.53	0.47	0.4	0.46	0.53	0.59	0.52	0.58	0.52	0.58	0.64	0.58	0.64	0.57	0.51
126	0.4	0.46	0.52	0.46	0.4	0.46	0.52	0.58	0.64	0.7	0.77	0.71	0.77	0.7	0.64	0.7	0.76	0.83	0.77	0.7	0.77	0.7	0.64	0.59	0.65	0.71	0.78	0.84	0.77	0.71	0.77	0.83	0.9	0.83	0.77	0.7	0.64	0.7	0.76	0.83	0.9	0.84	0.9	0.84	0.78	0.84	0.9	0.84	0.91
127	0.94	0.87	0.8	0.74	0.8	0.87	0.81	0.74	0.81	0.87	0.8	0.74	0.81	0.74	0.81	0.75	0.68	0.62	0.68	0.62	0.68	0.75	0.69	0.62	0.55	0.62	0.55	0.62	0.68	0.61	0.54	0.48	0.42	0.36	0.42	0.48	0.55	0.61	0.55	0.61	0.68	0.74	0.67	0.61	0.68	0.61	0.54	0.61	0.68
128	0.55	0.61	0.67	0.6	0.67	0.73	0.8	0.87	0.81	0.88	0.95	0.88	0.95	1.02	0.96	1.03	0.96	1.02	1.1	1.17	1.24	1.3	1.38	1.3	1.37	1.44	1.36	1.44	1.36	1.43	1.36	1.43	1.51	1.58	1.51	1.58	1.5	1.43	1.49	1.57	1.65	1.72	1.8	1.87	1.95	1.87	1.79	1.87	1.79
129	2.1	2.18	2.26	2.33	2.26	2.2	2.28	2.37	2.45	2.54	2.45	2.52	2.43	2.5	2.42	2.5	2.41	2.48	2.39	2.48	2.41	2.5	2.41	2.34	2.27	2.34	2.43	2.5	2.41	2.34	2.26	2.34	2.26	2.19	2.1	2.04	2.11	2.17	2.09	2.01	1.94	1.87	1.79	1.71	1.79	1.72	1.79	1.71	1.79
130	1.37	1.45	1.53	1.6	1.53	1.6	1.67	1.59	1.67	1.75	1.82	1.9	1.83	1.76	1.84	1.93	2.01	2.09	2.16	2.23	2.15	2.23	2.3	2.23	2.15	2.22	2.15	2.06	2.13	2.2	2.29	2.2	2.13	2.22	2.3	2.39	2.47	2.55	2.63	2.71	2.78	2.69	2.78	2.85	2.94	3.03	3.12	3.22	3.31
131	2.77	2.86	2.94	3.03	3.12	3.21	3.31	3.24	3.16	3.26	3.35	3.28	3.21	3.3	3.4	3.3	3.4	3.3	3.2	3.1	3.2	3.1	3.17	3.08	2.98	2.89	2.98	3.05	2.96	3.03	3.12	3.2	3.27	3.35	3.25	3.34	3.25	3.15	3.08	3.17	3.27	3.36	3.26	3.17	3.26	3.19	3.26	3.34	3.43
132	3.58	3.48	3.41	3.5	3.6	3.53	3.62	3.72	3.65	3.57	3.67	3.77	3.87	3.97	4.07	3.96	4.04	4.14	4.04	4.14	4.22	4.14	4.04	3.96	4.07	3.96	3.89	3.78	3.68	3.61	3.69	3.58	3.48	3.56	3.66	3.56	3.46	3.39	3.29	3.19	3.12	3.05	3.12	3.22	3.12	3.21	3.12	3.19	3.26
133	3.53	3.46	3.39	3.49	3.58	3.68	3.58	3.65	3.75	3.85	3.95	4.05	4.15	4.25	4.33	4.22	4.32	4.42	4.5	4.61	4.53	4.64	4.53	4.45	4.35	4.27	4.2	4.12	4.02	3.94	3.87	3.77	3.87	3.76	3.66	3.59	3.69	3.76	3.69	3.59	3.52	3.61	3.54	3.64	3.56	3.46	3.54	3.62	3.52
134	3.76	3.68	3.58	3.51	3.58	3.68	3.58	3.66	3.76	3.86	3.94	3.83	3.73	3.63	3.7	3.8	3.73	3.63	3.53	3.6	3.5	3.6	3.68	3.58	3.67	3.75	3.83	3.72	3.82	3.75	3.68	3.77	3.87	3.8	3.88	3.98	3.87	3.77	3.85	3.75	3.84	3.77	3.7	3.8	3.89	3.79	3.72	3.64	3.54
135	3.22	3.32	3.24	3.34	3.24	3.17	3.26	3.36	3.46	3.55	3.65	3.58	3.5	3.4	3.32	3.4	3.3	3.38	3.46	3.56	3.66	3.76	3.86	3.75	3.65	3.75	3.85	3.74	3.64	3.74	3.66	3.59	3.69	3.61	3.69	3.77	3.69	3.78	3.67	3.57	3.47	3.57	3.66	3.59	3.51	3.61	3.53	3.61	3.69
136	3.42	3.35	3.45	3.52	3.42	3.52	3.45	3.35	3.44	3.52	3.62	3.72	3.8	3.69	3.79	3.87	3.95	4.03	4.13	4.03	4.11	4.21	4.31	4.41	4.31	4.39	4.31	4.41	4.52	4.62	4.51	4.44	4.52	4.41	4.51	4.62	4.73	4.65	4.76	4.86	4.97	5.08	5.16	5.28	5.16	5.08	5.16	5.05	4.94
137	5.14	5.25	5.36	5.47	5.59	5.7	5.79	5.9	5.78	5.66	5.58	5.5	5.38	5.27	5.15	5.26	5.37	5.48	5.4	5.49	5.6	5.72	5.83	5.95	6.03	6.12	6.24	6.36	6.23	6.35	6.47	6.56	6.65	6.77	6.89	7.01	7.1	7.23	7.1	6.97	6.88	6.8	6.92	6.79	6.91	6.79	6.91	6.78	6.65
138	6.86	6.98	6.86	6.73	6.6	6.69	6.81	6.93	7.05	7.18	7.3	7.17	7.29	7.16	7.03	7.16	7.03	6.9	6.82	6.73	6.85	6.94	6.86	6.98	7.1	7.19	7.11	7.23	7.36	7.48	7.61	7.7	7.83	7.92	7.84	7.93	7.79	7.71	7.62	7.75	7.88	7.79	7.66	7.75	7.84	7.94	7.85	7.72	7.63
139	7.82	7.69	7.6	7.47	7.6	7.69	7.6	7.7	7.61	7.48	7.6	7.47	7.39	7.25	7.38	7.47	7.39	7.48	7.35	7.47	7.34	7.43	7.56	7.68	7.78	7.69	7.56	7.68	7.55	7.64	7.56	7.65	7.56	7.66	7.57	7.66	7.58	7.7	7.57	7.44	7.31	7.43	7.56	7.42	7.55	7.68	7.54	7.41	7.53
140	7.76	7.89	7.76	7.62	7.49	7.62	7.71	7.84	7.75	7.66	7.79	7.71	7.83	7.96	7.83	7.69	7.82	7.91	7.78	7.87	7.74	7.86	7.73	7.6	7.51	7.64	7.5	7.37	7.29	7.16	7.03	6.9	6.78	6.65	6.74	6.61	6.7	6.82	6.7	6.57	6.45	6.56	6.68	6.6	6.48	6.35	6.23	6.11	5.99
141	6.19	6.11	5.99	5.87	5.98	6.1	6.18	6.3	6.41	6.5	6.42	6.34	6.45	6.57	6.66	6.53	6.41	6.33	6.45	6.56	6.65	6.74	6.61	6.49	6.61	6.73	6.65	6.52	6.4	6.32	6.24	6.35	6.27	6.15	6.03	6.15	6.26	6.35	6.47	6.55	6.64	6.52	6.39	6.51	6.63	6.71	6.8	6.92	6.84
142	7.09	7.21	7.3	7.39	7.26	7.35	7.22	7.34	7.43	7.3	7.17	7.3	7.21	7.13	7.25	7.17	7.04	6.92	6.84	6.71	6.8	6.89	6.76	6.64	6.73	6.81	6.73	6.82	6.69	6.81	6.93	7.05	6.92	6.84	6.96	7.08	7.17	7.04	6.92	6.84	6.95	6.83	6.92	6.79	6.67	6.55	6.47	6.58	6.46
143	6.61	6.7	6.78	6.7	6.58	6.67	6.54	6.42	6.51	6.62	6.5	6.58	6.7	6.78	6.66	6.78	6.86	6.78	6.66	6.54	6.62	6.71	6.58	6.7	6.82	6.69	6.78	6.86	6.74	6.66	6.58	6.46	6.35	6.23	6.11	5.99	6.07	6	5.89	5.77	5.85	5.96	6.07	5.95	6.03	5.92	5.8	5.88	5.81
144	5.69	5.58	5.51	5.43	5.54	5.47	5.54	5.43	5.51	5.4	5.33	5.22	5.15	5.25	5.18	5.08	5.15	5.04	4.94	4.83	4.91	4.8	4.7	4.77	4.87	4.97	4.87	4.8	4.69	4.79	4.69	4.79	4.69	4.62	4.52	4.61	4.55	4.44	4.52	4.61	4.71	4.61	4.51	4.41	4.31	4.21	4.11	4.05	3.95
145	3.71	3.64	3.73	3.8	3.73	3.64	3.55	3.62	3.55	3.62	3.71	3.78	3.87	3.96	4.05	4.14	4.23	4.33	4.23	4.13	4.04	4.13	4.22	4.32	4.25	4.35	4.44	4.34	4.28	4.18	4.08	3.99	4.08	4.01	3.92	3.82	3.76	3.67	3.57	3.48	3.39	3.3	3.37	3.28	3.19	3.11	3.19	3.25	3.34
146	2.9	2.98	3.04	2.96	3.04	3.12	3.04	3.1	3.04	2.95	2.87	2.79	2.85	2.93	2.85	2.76	2.68	2.76	2.68	2.76	2.68	2.74	2.8	2.72	2.78	2.72	2.64	2.56	2.5	2.58	2.52	2.58	2.5	2.42	2.5	2.42	2.36	2.42	2.48	2.43	2.48	2.41	2.48	2.54	2.46	2.39	2.33	2.25	2.31
147	2.58	2.64	2.69	2.62	2.69	2.75	2.69	2.77	2.69	2.75	2.83	2.77	2.69	2.61	2.69	2.61	2.53	2.59	2.51	2.57	2.49	2.57	2.64	2.72	2.66	2.74	2.68	2.76	2.68	2.76	2.7	2.65	2.59	2.67	2.75	2.81	2.87	2.94	3	3.09	3.17	3.25	3.33	3.42	3.33	3.41	3.33	3.24	3.16
148	2.99	3.05	3.11	3.02	3.1	3.18	3.27	3.35	3.43	3.52	3.6	3.51	3.6	3.51	3.6	3.51	3.42	3.33	3.25	3.31	3.37	3.43	3.51	3.6	3.68	3.77	3.86	3.92	3.83	3.92	3.83	3.74	3.68	3.76	3.83	3.91	3.98	4.04	4.13	4.19	4.25	4.32	4.22	4.16	4.07	3.98	3.89	3.83	3.92
149	3.94	3.85	3.94	4.03	4.12	4.21	4.27	4.36	4.27	4.36	4.45	4.54	4.61	4.7	4.6	4.5	4.6	4.54	4.44	4.38	4.29	4.38	4.47	4.53	4.47	4.54	4.44	4.53	4.47	4.38	4.32	4.22	4.13	4.22	4.12	4.06	3.97	3.88	3.94	3.85	3.76	3.83	3.74	3.68	3.59	3.68	3.62	3.53	3.47
150	3.27	3.35	3.44	3.38	3.44	3.5	3.58	3.5	3.58	3.66	3.75	3.83	3.92	3.83	3.74	3.65	3.6	3.51	3.45	3.51	3.43	3.34	3.26	3.34	3.42	3.34	3.28	3.22	3.17	3.25	3.33	3.41	3.5	3.58	3.66	3.58	3.66	3.6	3.51	3.43	3.51	3.43	3.34	3.26	3.17	3.23	3.15	3.07	2.99
151	2.54	2.49	2.44	2.51	2.59	2.66	2.74	2.81	2.73	2.66	2.58	2.65	2.73	2.8	2.88	2.8	2.72	2.65	2.57	2.64	2.72	2.79	2.87	2.79	2.71	2.79	2.87	2.94	3.02	3.1	3.16	3.22	3.3	3.38	3.29	3.38	3.46	3.54	3.45	3.54	3.62	3.56	3.65	3.73	3.82	3.9	3.96	4.05	3.96
152	3.7	3.65	3.59	3.67	3.76	3.84	3.75	3.67	3.75	3.83	3.92	3.98	4.07	4.16	4.25	4.33	4.42	4.36	4.27	4.18	4.27	4.36	4.45	4.54	4.44	4.51	4.41	4.48	4.38	4.32	4.41	4.32	4.26	4.17	4.11	4.05	3.96	3.9	3.84	3.78	3.72	3.66	3.6	3.54	3.61	3.69	3.75	3.69	3.61
153	3.52	3.46	3.52	3.46	3.4	3.48	3.42	3.49	3.43	3.36	3.3	3.37	3.31	3.25	3.31	3.22	3.29	3.2	3.12	3.03	2.97	2.91	2.83	2.75	2.67	2.61	2.53	2.48	2.54	2.6	2.66	2.73	2.65	2.58	2.5	2.56	2.63	2.69	2.64	2.71	2.65	2.6	2.67	2.75	2.83	2.91	2.99	3.07	3.13
154	3.21	3.29	3.23	3.14	3.21	3.29	3.23	3.29	3.23	3.31	3.38	3.32	3.4	3.34	3.4	3.32	3.23	3.17	3.11	3.05	3.13	3.22	3.3	3.21	3.13	3.19	3.11	3.19	3.1	3.02	2.96	2.88	2.8	2.72	2.64	2.58	2.52	2.58	2.51	2.45	2.51	2.58	2.66	2.58	2.52	2.58	2.66	2.72	2.8
155	2.39	2.31	2.25	2.33	2.25	2.18	2.1	2.03	1.96	1.89	1.83	1.76	1.82	1.87	1.94	2.01	2.08	2.14	2.07	2.01	2.07	2	1.94	1.89	1.83	1.9	1.97	1.9	1.96	2.03	1.97	1.9	1.85	1.92	1.97	2.03	2.1	2.03	1.97	2.04	2.12	2.06	2.12	2.19	2.25	2.17	2.25	2.19	2.26
156	2.26	2.33	2.28	2.35	2.41	2.48	2.54	2.62	2.56	2.5	2.58	2.66	2.72	2.78	2.86	2.78	2.7	2.78	2.7	2.62	2.56	2.64	2.7	2.77	2.72	2.78	2.86	2.94	2.88	2.94	3	2.92	2.86	2.94	3	3.08	3.14	3.23	3.31	3.39	3.33	3.42	3.48	3.57	3.65	3.56	3.5	3.41	3.33
157	3.16	3.1	3.04	3.1	3.18	3.12	3.2	3.14	3.22	3.14	3.22	3.14	3.05	3.12	3.2	3.11	3.05	2.99	2.91	2.99	3.07	3.01	3.07	3.14	3.05	3.13	3.05	2.97	2.91	2.84	2.93	2.99	3.07	3.15	3.07	3.01	2.92	2.84	2.78	2.86	2.8	2.74	2.8	2.88	2.8	2.72	2.8	2.88	2.96
158	3.26	3.2	3.26	3.2	3.28	3.22	3.16	3.24	3.18	3.09	3.01	2.94	3.03	3.09	3.16	3.24	3.18	3.26	3.33	3.26	3.2	3.27	3.18	3.26	3.18	3.09	3.17	3.26	3.34	3.41	3.32	3.24	3.15	3.09	3.02	2.94	3	2.92	3	2.92	2.83	2.77	2.71	2.77	2.69	2.61	2.53	2.45	2.37
159	2.52	2.6	2.52	2.44	2.52	2.6	2.68	2.76	2.69	2.77	2.85	2.77	2.69	2.75	2.83	2.9	2.98	2.92	3	3.06	3.15	3.23	3.14	3.21	3.12	3.04	3.12	3.19	3.25	3.33	3.27	3.19	3.12	3.21	3.29	3.23	3.29	3.38	3.44	3.38	3.46	3.4	3.49	3.42	3.33	3.4	3.49	3.4	3.31
160	2.84	2.76	2.82	2.9	2.84	2.91	2.82	2.89	2.97	3.03	2.95	2.89	2.95	2.87	2.79	2.71	2.65	2.72	2.8	2.87	2.93	3.01	3.09	3.01	2.93	3.01	2.94	3.01	2.93	3.01	3.09	3.15	3.23	3.17	3.11	3.19	3.11	3.17	3.26	3.17	3.23	3.15	3.06	2.98	3.04	3.11	3.05	3.13	3.04
161	3.83	3.92	3.86	3.79	3.7	3.64	3.7	3.77	3.86	3.77	3.68	3.77	3.68	3.59	3.52	3.59	3.66	3.57	3.48	3.39	3.31	3.37	3.28	3.22	3.16	3.23	3.31	3.25	3.19	3.27	3.35	3.27	3.18	3.1	3.18	3.12	3.2	3.26	3.35	3.26	3.34	3.28	3.37	3.3	3.39	3.45	3.54	3.6	3.69
162	4.14	4.21	4.3	4.21	4.12	4.21	4.3	4.2	4.29	4.36	4.27	4.36	4.45	4.54	4.63	4.73	4.63	4.72	4.79	4.69	4.63	4.72	4.82	4.72	4.79	4.88	4.78	4.69	4.59	4.68	4.78	4.87	4.97	5.06	5.16	5.09	5.02	4.96	4.86	4.93	4.83	4.73	4.67	4.57	4.47	4.38	4.28	4.19	4.28
163	4.13	4.06	3.97	3.91	3.97	4.06	4.15	4.24	4.31	4.4	4.49	4.59	4.65	4.75	4.65	4.55	4.65	4.74	4.83	4.93	5.03	5.12	5.05	4.99	5.08	4.98	4.88	4.95	5.05	5.15	5.05	5.12	5.02	5.11	5.01	4.95	4.85	4.75	4.68	4.59	4.49	4.43	4.52	4.61	4.54	4.48	4.41	4.32	4.22
164	3.54	3.46	3.37	3.28	3.37	3.45	3.36	3.3	3.24	3.32	3.24	3.32	3.39	3.45	3.36	3.28	3.36	3.3	3.24	3.32	3.24	3.15	3.23	3.32	3.4	3.48	3.42	3.49	3.57	3.66	3.57	3.48	3.42	3.48	3.55	3.63	3.7	3.61	3.7	3.61	3.55	3.48	3.42	3.49	3.57	3.64	3.55	3.49	3.55
165	3.7	3.61	3.68	3.76	3.67	3.61	3.52	3.46	3.55	3.48	3.42	3.5	3.42	3.33	3.25	3.16	3.24	3.18	3.26	3.35	3.28	3.37	3.43	3.52	3.45	3.54	3.61	3.69	3.63	3.69	3.78	3.87	3.96	4.05	3.98	3.89	3.8	3.71	3.64	3.55	3.47	3.38	3.29	3.21	3.12	3.04	2.98	2.89	2.81
166	2.39	2.47	2.4	2.47	2.39	2.33	2.27	2.19	2.25	2.33	2.27	2.19	2.25	2.18	2.12	2.18	2.24	2.32	2.24	2.16	2.09	2.02	1.94	2.01	2.09	2.03	2.09	2.01	1.94	1.87	1.8	1.73	1.66	1.72	1.78	1.85	1.92	1.99	2.07	2.01	2.08	2.15	2.08	2.02	2.09	2.02	1.94	1.89	1.81
167	2.06	1.98	1.91	1.84	1.77	1.84	1.78	1.84	1.77	1.71	1.77	1.7	1.77	1.7	1.63	1.58	1.52	1.47	1.52	1.58	1.52	1.46	1.52	1.58	1.64	1.58	1.64	1.57	1.64	1.57	1.63	1.56	1.5	1.57	1.64	1.58	1.65	1.71	1.66	1.73	1.67	1.61	1.68	1.61	1.55	1.61	1.67	1.61	1.67
168	1.64	1.7	1.76	1.83	1.9	1.84	1.91	1.97	2.03	2.1	2.17	2.12	2.18	2.25	2.32	2.4	2.34	2.26	2.19	2.11	2.17	2.11	2.19	2.13	2.2	2.13	2.2	2.12	2.2	2.12	2.05	2.12	2.06	2.12	2.2	2.26	2.33	2.27	2.33	2.39	2.47	2.53	2.45	2.39	2.33	2.41	2.33	2.41	2.33
169	2.06	1.98	1.91	1.98	1.91	1.98	2.05	2.11	2.04	2.11	2.04	1.98	1.91	1.84	1.77	1.84	1.77	1.71	1.65	1.58	1.65	1.71	1.77	1.71	1.78	1.85	1.91	1.84	1.9	1.96	2.02	1.96	1.91	1.98	2.05	2.12	2.19	2.25	2.31	2.37	2.45	2.52	2.58	2.64	2.72	2.66	2.74	2.82	2.88
170	3.18	3.1	3.16	3.08	3.02	2.96	3.04	2.98	3.06	3	2.92	3	2.91	2.85	2.92	2.84	2.78	2.85	2.79	2.86	2.78	2.7	2.64	2.71	2.63	2.55	2.49	2.56	2.62	2.68	2.76	2.84	2.91	2.99	3.07	3.15	3.07	3.14	3.07	2.99	2.91	2.99	2.93	3.01	3.09	3.17	3.23	3.32	3.25
171	3.31	3.25	3.17	3.08	3	3.08	3	3.08	3.01	3.1	3.01	2.93	2.85	2.91	2.83	2.91	2.83	2.91	2.84	2.92	2.86	2.8	2.74	2.82	2.75	2.67	2.74	2.82	2.73	2.81	2.89	2.83	2.9	2.98	3.04	2.98	3.06	3.14	3.23	3.31	3.39	3.46	3.4	3.33	3.4	3.47	3.55	3.49	3.57
172	3.84	3.93	4.02	4.09	4.18	4.11	4.05	4.14	4.23	4.16	4.09	4.02	4.11	4.2	4.3	4.39	4.29	4.2	4.1	4.01	3.92	3.83	3.9	3.97	4.06	3.96	4.05	3.96	3.87	3.78	3.69	3.62	3.53	3.62	3.69	3.76	3.67	3.58	3.51	3.58	3.49	3.41	3.32	3.26	3.17	3.24	3.3	3.37	3.31
173	3.93	3.84	3.75	3.69	3.76	3.84	3.75	3.67	3.75	3.84	3.93	4.01	3.95	3.88	3.95	3.86	3.77	3.84	3.91	3.82	3.75	3.84	3.93	4.01	3.92	4.01	4.08	3.99	3.9	3.96	4.03	3.94	3.85	3.76	3.85	3.92	3.83	3.76	3.7	3.79	3.87	3.81	3.89	3.83	3.74	3.65	3.72	3.65	3.57
174	3.73	3.82	3.91	3.82	3.9	3.99	4.06	3.99	4.06	4.13	4.04	3.97	4.04	4.13	4.2	4.29	4.38	4.47	4.37	4.28	4.19	4.1	4.17	4.1	4.04	4.12	4.19	4.28	4.37	4.46	4.37	4.28	4.36	4.46	4.55	4.48	4.55	4.64	4.58	4.51	4.44	4.38	4.45	4.54	4.61	4.51	4.6	4.7	4.6
175	4.72	4.81	4.74	4.83	4.74	4.64	4.71	4.8	4.71	4.61	4.7	4.8	4.89	4.79	4.73	4.82	4.91	5.01	4.91	5	4.91	4.81	4.9	5	5.09	5.16	5.26	5.36	5.29	5.19	5.09	4.99	5.08	4.99	4.92	5.01	4.91	5.01	4.94	5.04	5.11	5.2	5.13	5.23	5.13	5.06	4.99	5.07	5.16
176	5.93	6.03	6.1	6.18	6.28	6.39	6.46	6.35	6.28	6.39	6.28	6.21	6.31	6.39	6.28	6.35	6.28	6.36	6.43	6.33	6.25	6.36	6.25	6.14	6.04	5.97	6.04	5.94	6.01	6.11	6.01	6.11	6.04	6.14	6.03	5.93	5.86	5.79	5.72	5.61	5.54	5.62	5.51	5.44	5.52	5.42	5.32	5.25	5.34
177	5.22	5.12	5.19	5.09	4.99	4.89	4.82	4.9	4.8	4.87	4.77	4.84	4.78	4.68	4.61	4.55	4.48	4.38	4.45	4.36	4.29	4.38	4.48	4.38	4.29	4.36	4.45	4.54	4.47	4.56	4.63	4.73	4.66	4.75	4.85	4.75	4.65	4.56	4.46	4.37	4.44	4.51	4.6	4.69	4.78	4.86	4.95	4.88	4.78
178	5.3	5.24	5.17	5.26	5.34	5.41	5.51	5.58	5.51	5.61	5.54	5.47	5.57	5.5	5.57	5.47	5.57	5.67	5.56	5.49	5.59	5.52	5.45	5.55	5.65	5.58	5.68	5.57	5.67	5.6	5.68	5.57	5.67	5.6	5.7	5.78	5.88	5.77	5.85	5.74	5.85	5.95	5.84	5.74	5.84	5.94	6.04	5.97	5.86
179	6.27	6.35	6.45	6.53	6.42	6.31	6.39	6.5	6.39	6.46	6.57	6.46	6.54	6.46	6.35	6.43	6.32	6.22	6.29	6.4	6.32	6.4	6.33	6.26	6.33	6.44	6.33	6.22	6.15	6.04	5.94	5.83	5.91	5.98	6.08	5.98	6.05	6.13	6.02	6.1	6.2	6.13	6.23	6.33	6.26	6.15	6.23	6.33	6.41
180	6.54	6.43	6.53	6.61	6.5	6.6	6.71	6.6	6.53	6.42	6.52	6.45	6.55	6.66	6.55	6.44	6.54	6.65	6.75	6.68	6.76	6.83	6.72	6.62	6.54	6.62	6.72	6.65	6.54	6.65	6.72	6.83	6.94	6.82	6.9	6.79	6.87	6.94	7.05	6.94	6.83	6.76	6.65	6.75	6.68	6.57	6.47	6.54	6.43
181	5.98	6.07	6.17	6.25	6.35	6.24	6.32	6.42	6.52	6.59	6.67	6.74	6.85	6.74	6.63	6.52	6.62	6.7	6.63	6.52	6.45	6.35	6.24	6.14	6.07	6.17	6.27	6.17	6.06	5.99	6.07	6.17	6.24	6.31	6.21	6.1	6.17	6.27	6.37	6.27	6.37	6.26	6.36	6.26	6.36	6.46	6.36	6.43	6.32
182	6.05	6.15	6.25	6.32	6.26	6.36	6.46	6.35	6.25	6.14	6.21	6.11	6.18	6.08	6.01	6.08	6.18	6.28	6.18	6.28	6.35	6.24	6.18	6.11	6.18	6.25	6.35	6.45	6.35	6.42	6.49	6.59	6.48	6.55	6.49	6.56	6.63	6.73	6.62	6.72	6.83	6.93	6.82	6.92	7.03	7.1	6.99	7.09	6.99
183	7.08	7.19	7.12	7.01	7.08	6.97	6.87	6.76	6.65	6.72	6.83	6.9	6.83	6.93	7	6.94	6.83	6.72	6.79	6.73	6.62	6.52	6.42	6.31	6.21	6.31	6.24	6.14	6.04	5.94	5.84	5.94	5.84	5.9	5.81	5.9	5.8	5.87	5.93	6.03	5.93	5.87	5.96	5.86	5.77	5.83	5.93	5.99	5.89
184	5.96	6.05	6.15	6.25	6.34	6.24	6.14	6.08	6.02	6.08	6.18	6.28	6.34	6.24	6.14	6.04	6.14	6.07	6.17	6.07	6.14	6.2	6.3	6.2	6.1	6.04	5.94	5.84	5.9	6	5.9	5.84	5.78	5.68	5.62	5.68	5.62	5.56	5.65	5.56	5.46	5.55	5.62	5.71	5.65	5.59	5.68	5.58	5.65
185	5.34	5.28	5.34	5.4	5.31	5.4	5.46	5.37	5.46	5.55	5.46	5.55	5.45	5.54	5.48	5.39	5.29	5.2	5.11	5.05	4.96	4.87	4.96	5.04	4.95	5.04	5.1	5.01	4.95	4.86	4.77	4.68	4.59	4.51	4.57	4.65	4.56	4.51	4.45	4.51	4.42	4.51	4.59	4.5	4.56	4.51	4.57	4.48	4.56
186	5.22	5.13	5.04	5.13	5.07	5.16	5.1	5.16	5.07	5.16	5.25	5.31	5.4	5.3	5.21	5.3	5.24	5.3	5.39	5.46	5.55	5.64	5.54	5.48	5.55	5.64	5.7	5.79	5.7	5.6	5.69	5.6	5.66	5.57	5.47	5.38	5.44	5.5	5.59	5.5	5.44	5.53	5.62	5.71	5.8	5.87	5.96	6.05	6.12
187	6.09	6.03	5.93	5.84	5.74	5.8	5.9	5.99	6.08	6.18	6.27	6.17	6.24	6.33	6.43	6.49	6.39	6.29	6.19	6.29	6.38	6.32	6.26	6.16	6.07	6.16	6.25	6.35	6.45	6.35	6.29	6.38	6.48	6.57	6.47	6.37	6.47	6.37	6.27	6.17	6.07	5.97	5.91	6.01	5.95	5.85	5.76	5.66	5.57
188	5.59	5.49	5.55	5.65	5.59	5.49	5.44	5.5	5.56	5.65	5.59	5.65	5.74	5.81	5.71	5.8	5.71	5.61	5.67	5.62	5.68	5.58	5.49	5.58	5.52	5.58	5.49	5.55	5.46	5.52	5.46	5.52	5.58	5.67	5.76	5.83	5.89	5.98	6.07	5.97	6.04	5.94	5.88	5.83	5.73	5.64	5.54	5.63	5.58
189	5.87	5.81	5.72	5.66	5.6	5.51	5.42	5.51	5.57	5.63	5.72	5.81	5.87	5.93	6.02	6.09	6.15	6.24	6.33	6.24	6.18	6.27	6.33	6.4	6.34	6.43	6.5	6.59	6.53	6.6	6.69	6.59	6.53	6.63	6.73	6.67	6.73	6.63	6.73	6.67	6.61	6.55	6.45	6.51	6.41	6.31	6.21	6.16	6.1
190	6.53	6.43	6.5	6.56	6.46	6.36	6.3	6.4	6.49	6.55	6.62	6.71	6.66	6.75	6.85	6.95	7.05	7.14	7.08	6.98	6.92	7.02	7.12	7.01	6.95	7.05	6.95	6.85	6.75	6.64	6.71	6.8	6.87	6.77	6.67	6.56	6.47	6.56	6.46	6.56	6.5	6.4	6.34	6.28	6.34	6.44	6.5	6.56	6.66
191	6.98	7.04	6.94	6.84	6.94	7	7.1	7.2	7.3	7.24	7.3	7.4	7.3	7.19	7.29	7.23	7.3	7.4	7.34	7.4	7.51	7.4	7.29	7.39	7.33	7.27	7.34	7.28	7.38	7.27	7.21	7.31	7.38	7.48	7.58	7.68	7.79	7.68	7.62	7.72	7.61	7.68	7.75	7.64	7.53	7.6	7.66	7.77	7.71
192	8.25	8.14	8.21	8.1	7.99	8.09	8.2	8.27	8.16	8.09	8.2	8.3	8.41	8.52	8.59	8.7	8.58	8.52	8.63	8.73	8.67	8.78	8.89	8.77	8.71	8.78	8.66	8.73	8.62	8.69	8.76	8.87	8.75	8.69	8.8	8.91	8.79	8.9	8.97	9.08	8.96	8.85	8.96	9.07	9.18	9.11	9.22	9.3	9.41
193	9.6	9.71	9.83	9.94	10.01	10.13	10.24	10.36	10.44	10.55	10.43	10.3	10.38	10.25	10.13	10.01	9.89	10	10.08	10.19	10.31	10.24	10.36	10.23	10.17	10.28	10.16	10.28	10.35	10.23	10.1	9.98	9.86	9.93	9.87	9.75	9.68	9.8	9.91	10.02	10.14	10.07	10.15	10.26	10.14	10.21	10.09	9.97	9.9
194	10.18	10.3	10.37	10.3	10.42	10.5	10.57	10.45	10.56	10.64	10.76	10.63	10.7	10.82	10.9	10.97	10.9	11.02	10.96	10.89	10.96	10.9	10.77	10.89	11.01	10.88	11	10.93	11.05	10.93	10.86	10.93	11.01	10.88	11	11.08	11.2	11.13	11.2	11.32	11.45	11.57	11.5	11.62	11.49	11.42	11.35	11.47	11.41
195	11.33	11.45	11.53	11.65	11.77	11.7	11.83	11.91	11.77	11.9	11.98	12.1	12.03	12.11	12.23	12.16	12.29	12.15	12.08	12.16	12.03	11.96	11.89	12.01	12.14	12.01	12.08	12.21	12.29	12.15	12.08	11.95	12.08	12.2	12.33	12.45	12.58	12.66	12.79	12.65	12.58	12.51	12.44	12.56	12.69	12.62	12.7	12.83	12.69
196	12.6	12.46	12.59	12.45	12.58	12.44	12.31	12.44	12.52	12.6	12.72	12.8	12.93	12.8	12.66	12.74	12.87	13	13.12	12.99	12.91	12.84	12.92	12.85	12.71	12.84	12.71	12.57	12.7	12.78	12.71	12.63	12.56	12.69	12.82	12.75	12.61	12.47	12.4	12.27	12.14	12.06	11.99	12.12	12.05	12.13	12.25	12.12	11.98
197	12.08	12.2	12.33	12.25	12.12	12.2	12.33	12.45	12.58	12.51	12.63	12.71	12.58	12.71	12.79	12.92	12.78	12.91	12.99	13.12	12.98	12.91	12.77	12.9	12.83	12.69	12.82	12.9	13.03	13.16	13.29	13.21	13.3	13.43	13.51	13.64	13.57	13.65	13.78	13.71	13.84	13.76	13.85	13.93	14.07	13.92	14.06	14.14	14.23
198	12.95	12.81	12.67	12.8	12.93	13.06	12.92	12.78	12.65	12.51	12.59	12.46	12.39	12.51	12.38	12.25	12.33	12.45	12.58	12.66	12.78	12.91	12.78	12.9	12.83	12.96	13.09	12.95	12.81	12.68	12.61	12.69	12.77	12.63	12.5	12.62	12.7	12.83	12.76	12.69	12.81	12.94	13.07	12.93	13.01	13.1	13.22	13.15	13.23
199	13.22	13.3	13.22	13.31	13.17	13.3	13.43	13.35	13.48	13.34	13.47	13.56	13.69	13.55	13.41	13.49	13.62	13.7	13.83	13.97	14.05	14.18	14.26	14.12	14.21	14.06	13.92	14.05	14.19	14.27	14.4	14.54	14.46	14.6	14.45	14.54	14.67	14.81	14.66	14.8	14.88	15.02	15.15	15.01	15.09	15.02	15.15	15.29	15.38
200	15.52	15.37	15.51	15.59	15.52	15.6	15.53	15.67	15.52	15.44	15.58	15.67	15.52	15.65	15.74	15.59	15.44	15.58	15.51	15.64	15.78	15.92	16.01	16.15	16.29	16.43	16.57	16.72	16.64	16.78	16.7	16.79	16.64	16.49	16.33	16.42	16.56	16.65	16.5	16.35	16.27	16.19	16.04	15.89	15.74	15.59	15.73	15.87	15.96
201	15.75	15.84	15.76	15.69	15.62	15.75	15.89	15.82	15.67	15.59	15.73	15.82	15.9	15.75	15.6	15.69	15.77	15.86	16	15.85	15.77	15.7	15.84	15.98	15.9	16.04	16.18	16.32	16.25	16.39	16.31	16.45	16.38	16.23	16.31	16.4	16.25	16.39	16.48	16.4	16.32	16.41	16.26	16.18	16.27	16.36	16.2	16.05	16.14
202	15.96	15.88	15.81	15.66	15.74	15.88	15.73	15.87	15.8	15.88	15.73	15.58	15.72	15.86	16	16.14	16.28	16.42	16.51	16.65	16.5	16.35	16.49	16.63	16.72	16.86	16.95	16.79	16.72	16.56	16.71	16.79	16.94	17.08	17.22	17.07	17.16	17.3	17.45	17.29	17.21	17.3	17.45	17.29	17.38	17.22	17.31	17.46	17.6
203	18.41	18.25	18.09	18.24	18.33	18.48	18.32	18.16	18.25	18.4	18.55	18.64	18.79	18.88	19.03	18.95	18.87	19.02	18.86	19.01	18.85	18.94	19.03	19.12	19.21	19.3	19.14	18.97	18.9	18.73	18.57	18.5	18.64	18.57	18.72	18.64	18.73	18.65	18.57	18.49	18.41	18.34	18.43	18.52	18.36	18.45	18.29	18.43	18.58
204	18.3	18.14	17.98	18.07	18.22	18.36	18.45	18.29	18.44	18.59	18.68	18.52	18.44	18.53	18.62	18.54	18.63	18.78	18.62	18.54	18.38	18.3	18.39	18.54	18.38	18.22	18.31	18.23	18.32	18.47	18.56	18.48	18.57	18.66	18.81	18.65	18.49	18.41	18.5	18.65	18.8	18.89	18.98	19.13	19.28	19.37	19.3	19.22	19.31
205	18.43	18.52	18.44	18.28	18.37	18.29	18.13	17.98	17.9	18.05	18.19	18.28	18.43	18.58	18.73	18.88	18.8	18.95	18.79	18.63	18.47	18.61	18.7	18.85	18.69	18.78	18.62	18.77	18.69	18.53	18.62	18.71	18.8	18.95	19.04	19.19	19.34	19.49	19.64	19.57	19.4	19.32	19.25	19.17	19	19.15	19.31	19.4	19.55
206	19.27	19.11	18.94	18.78	18.62	18.46	18.3	18.45	18.6	18.75	18.89	19.04	18.88	19.03	19.18	19.02	19.11	19.03	19.18	19.33	19.48	19.64	19.47	19.39	19.55	19.7	19.85	19.68	19.84	19.99	19.82	19.98	20.13	20.29	20.21	20.3	20.13	20.05	19.89	19.72	19.56	19.39	19.48	19.63	19.79	19.94	20.09	19.93	19.76
207	19.8	19.63	19.47	19.31	19.14	19.23	19.38	19.54	19.63	19.46	19.55	19.7	19.63	19.72	19.87	20.02	20.11	20.27	20.1	20.25	20.35	20.5	20.65	20.75	20.9	21.06	21.21	21.37	21.2	21.12	21.28	21.44	21.26	21.09	21.25	21.08	21.24	21.16	20.99	21.14	21.3	21.22	21.05	21.21	21.36	21.19	21.02	21.18	21.27
208	20.78	20.61	20.44	20.27	20.11	19.94	19.78	19.87	20.02	19.86	19.95	19.78	19.62	19.71	19.55	19.64	19.56	19.65	19.49	19.64	19.56	19.71	19.86	19.95	19.79	19.71	19.63	19.78	19.71	19.86	19.69	19.78	19.71	19.54	19.47	19.62	19.71	19.8	19.95	20.04	19.87	19.71	19.63	19.72	19.56	19.4	19.55	19.7	19.79
209	18.36	18.45	18.54	18.38	18.22	18.31	18.45	18.6	18.44	18.37	18.51	18.66	18.81	18.65	18.73	18.82	18.66	18.5	18.59	18.43	18.36	18.44	18.59	18.52	18.36	18.44	18.29	18.21	18.06	18.14	18.23	18.07	18.16	18.08	17.93	18.07	18	17.92	18.01	17.85	17.7	17.54	17.39	17.32	17.4	17.54	17.63	17.71	17.8
210	17.88	18.02	18.17	18.09	18.02	18.1	18.03	18.18	18.32	18.16	18.31	18.46	18.6	18.75	18.59	18.52	18.36	18.44	18.29	18.21	18.06	17.9	17.83	17.67	17.81	17.66	17.8	17.65	17.49	17.34	17.19	17.04	16.97	17.05	17.19	17.33	17.47	17.62	17.46	17.6	17.45	17.3	17.44	17.37	17.45	17.54	17.46	17.55	17.63
211	17.16	17.3	17.44	17.29	17.21	17.14	16.99	17.13	17.27	17.12	16.97	16.82	16.9	16.83	16.91	16.99	17.08	17.01	17.09	17.23	17.08	17.16	17.09	16.94	17.02	17.1	16.95	17.09	16.94	16.87	16.72	16.86	16.79	16.72	16.64	16.73	16.58	16.72	16.85	16.99	17.14	17.28	17.2	17.35	17.43	17.57	17.42	17.27	17.35
212	16.53	16.67	16.52	16.6	16.74	16.67	16.52	16.37	16.23	16.08	16.01	16.09	15.94	16.02	16.1	16.24	16.17	16.25	16.18	16.11	16.19	16.33	16.46	16.54	16.68	16.61	16.54	16.68	16.82	16.75	16.83	16.68	16.76	16.9	17.04	17.18	17.32	17.41	17.49	17.57	17.65	17.8	17.88	18.02	17.95	17.88	17.73	17.57	17.71
213	18.48	18.41	18.55	18.7	18.85	18.99	19.08	19.23	19.07	18.99	19.14	19.29	19.38	19.22	19.14	18.98	18.82	18.91	19.06	19.2	19.04	18.89	19.03	19.18	19.11	19.03	19.12	19.05	18.89	18.97	18.81	18.9	18.98	18.82	18.75	18.59	18.74	18.67	18.59	18.74	18.82	18.91	19.06	18.98	19.13	19.28	19.43	19.58	19.42
214	20.05	20.2	20.04	19.87	19.8	19.89	19.81	19.96	19.89	20.04	19.96	20.05	20.14	20.29	20.21	20.05	19.98	20.13	19.96	20.05	19.89	19.81	19.74	19.89	19.81	19.65	19.74	19.83	19.98	20.06	19.99	19.91	20	20.09	20.01	19.94	19.78	19.61	19.45	19.29	19.13	19.22	19.06	19.14	19.23	19.07	19.15	19.08	19.16
215	19.23	19.38	19.47	19.55	19.39	19.48	19.63	19.78	19.86	19.79	19.71	19.8	19.64	19.79	19.94	19.78	19.93	20.08	20	20.09	20.18	20.01	20.16	20.09	20.24	20.39	20.55	20.63	20.79	20.94	21.09	21.25	21.34	21.49	21.32	21.25	21.41	21.33	21.42	21.57	21.5	21.65	21.81	21.64	21.47	21.63	21.78	21.61	21.77
216	22.84	23	23.16	23.25	23.34	23.17	23.33	23.42	23.51	23.67	23.6	23.69	23.61	23.43	23.6	23.52	23.68	23.6	23.52	23.35	23.27	23.09	22.92	23.01	23.17	23.33	23.16	23.25	23.07	23	23.09	23.25	23.17	23.33	23.16	22.98	23.07	23.17	23.26	23.08	23.24	23.17	22.99	23.08	23.17	23	23.16	23.08	23
217	22.35	22.27	22.36	22.52	22.68	22.77	22.93	22.76	22.59	22.41	22.34	22.43	22.59	22.75	22.91	23	22.92	22.84	22.67	22.5	22.59	22.75	22.91	23	22.82	22.98	23.14	23.3	23.13	23.22	23.04	22.97	23.13	23.22	23.04	22.97	23.06	23.22	23.31	23.47	23.63	23.46	23.38	23.47	23.3	23.22	23.14	23.23	23.4
218	23.66	23.59	23.41	23.5	23.59	23.52	23.68	23.84	23.93	23.76	23.58	23.4	23.56	23.49	23.58	23.4	23.33	23.15	22.97	23.07	22.89	22.72	22.81	22.9	22.72	22.88	23.04	23.13	23.22	23.15	23.31	23.23	23.06	22.98	22.81	22.63	22.46	22.29	22.12	22.21	22.13	22.06	21.89	21.81	21.9	21.73	21.65	21.74	21.67
219	22.7	22.79	22.88	22.97	23.13	23.22	23.04	22.87	22.96	23.12	23.04	23.13	23.22	23.39	23.48	23.3	23.22	23.31	23.48	23.64	23.8	23.62	23.71	23.54	23.7	23.52	23.35	23.51	23.67	23.76	23.93	24.09	24.18	24.34	24.27	24.36	24.52	24.62	24.44	24.26	24.35	24.17	24.09	23.91	24.01	23.83	23.92	24.01	23.83
220	23.87	23.7	23.86	23.78	23.87	23.8	23.62	23.55	23.64	23.46	23.38	23.55	23.64	23.8	23.62	23.45	23.61	23.77	23.93	23.75	23.85	24.01	24.17	23.99	24.16	23.98	23.8	23.89	23.98	24.07	24.24	24.33	24.42	24.58	24.75	24.84	25	24.93	24.75	24.67	24.84	24.93	25.09	25.02	25.18	25	24.82	24.64	24.46
221	24.15	24.08	24.24	24.16	23.99	24.08	24.17	24.26	24.42	24.58	24.4	24.5	24.32	24.24	24.33	24.15	24.24	24.06	24.23	24.05	23.87	24.03	24.2	24.02	23.95	24.03	24.12	24.05	24.21	24.38	24.47	24.56	24.38	24.2	24.02	24.11	24.2	24.36	24.52	24.69	24.86	25.02	24.84	24.77	24.86	24.95	25.04	24.85	24.78
222	24.57	24.73	24.9	24.72	24.54	24.36	24.29	24.21	24.03	24.12	24.21	24.37	24.54	24.46	24.39	24.21	24.14	23.96	23.89	23.97	23.8	23.62	23.45	23.27	23.2	23.02	22.85	22.68	22.84	22.77	22.69	22.52	22.45	22.53	22.46	22.29	22.38	22.31	22.39	22.48	22.56	22.39	22.55	22.48	22.63	22.79	22.95	23.11	23.2
223	23.65	23.81	23.63	23.56	23.72	23.81	23.63	23.46	23.55	23.71	23.53	23.36	23.52	23.34	23.17	23.33	23.15	22.98	23.14	23.23	23.05	22.98	23.14	22.97	22.79	22.62	22.45	22.28	22.36	22.19	22.12	22.05	21.88	21.71	21.87	22.02	22.18	22.01	22.09	22.25	22.08	22.01	21.84	21.77	21.93	21.76	21.69	21.84	22
224	21.37	21.46	21.39	21.32	21.4	21.48	21.32	21.47	21.4	21.33	21.41	21.25	21.08	20.91	20.75	20.9	21.05	21.21	21.36	21.51	21.6	21.68	21.61	21.54	21.37	21.21	21.04	21.12	21.21	21.29	21.44	21.37	21.3	21.46	21.54	21.62	21.78	21.61	21.44	21.52	21.68	21.83	21.92	22.07	21.9	21.99	21.82	21.9	22.05
225	21.63	21.56	21.4	21.23	21.38	21.54	21.37	21.3	21.38	21.54	21.37	21.2	21.14	21.29	21.12	21.06	21.14	20.97	20.81	20.74	20.58	20.41	20.25	20.09	20.24	20.39	20.32	20.25	20.4	20.55	20.7	20.86	21.01	20.94	21.09	21.24	21.4	21.48	21.63	21.47	21.3	21.38	21.54	21.37	21.2	21.04	21.12	21.05	20.89
226	20.19	20.34	20.18	20.02	19.86	19.7	19.54	19.38	19.22	19.07	19.21	19.36	19.5	19.65	19.49	19.43	19.36	19.2	19.28	19.12	18.97	18.81	18.75	18.82	18.9	18.83	18.98	18.82	18.9	18.74	18.89	18.73	18.88	19.02	18.96	19.1	18.95	18.88	18.73	18.57	18.71	18.65	18.5	18.57	18.51	18.65	18.5	18.57	18.42
227	18.92	18.86	18.7	18.55	18.62	18.7	18.84	18.78	18.85	19	19.14	18.99	19.13	19.07	19	19.08	19.22	19.16	19.3	19.15	18.99	18.84	18.91	18.99	19.06	19.21	19.35	19.2	19.13	19.07	19.21	19.06	19.13	18.98	19.12	19.27	19.41	19.56	19.63	19.78	19.72	19.79	19.94	19.87	19.95	20.1	20.03	19.97	19.9
228	20.91	20.84	20.92	21.07	21.01	20.84	20.92	21.07	20.91	21.06	21.14	21.22	21.06	20.89	20.73	20.81	20.96	20.89	20.83	20.76	20.6	20.43	20.37	20.21	20.36	20.19	20.03	19.87	19.72	19.56	19.4	19.55	19.69	19.84	19.99	20.13	19.98	20.05	20.13	20.21	20.36	20.29	20.13	20.28	20.43	20.27	20.35	20.19	20.03
229	20.1	20.03	19.97	20.04	20.19	20.34	20.49	20.64	20.72	20.87	20.71	20.86	20.94	21.02	21.1	21.25	21.08	20.92	21.07	20.91	20.84	20.92	21.07	21	21.08	21.23	21.17	21.25	21.4	21.23	21.39	21.32	21.4	21.23	21.07	21.15	20.99	20.82	20.66	20.81	20.96	21.11	21.19	21.03	20.96	21.04	21.19	21.12	21.2
230	20.96	21.11	21.26	21.1	20.94	20.77	20.61	20.69	20.77	20.6	20.54	20.69	20.62	20.46	20.54	20.69	20.84	20.68	20.61	20.69	20.53	20.6	20.75	20.91	20.74	20.82	20.9	20.74	20.57	20.51	20.66	20.59	20.67	20.75	20.59	20.42	20.26	20.2	20.27	20.35	20.5	20.34	20.49	20.33	20.17	20.32	20.39	20.47	20.55
231	20.23	20.38	20.32	20.4	20.55	20.62	20.77	20.61	20.45	20.38	20.32	20.16	20.09	20.24	20.39	20.54	20.48	20.32	20.25	20.09	19.93	19.87	20.01	19.86	19.79	19.63	19.71	19.55	19.39	19.47	19.41	19.55	19.49	19.56	19.5	19.64	19.79	19.63	19.57	19.72	19.86	19.94	20.09	20.16	20.24	20.39	20.54	20.69	20.84
232	20.91	21.06	20.9	20.83	20.67	20.75	20.9	20.73	20.81	20.65	20.59	20.73	20.57	20.51	20.59	20.73	20.57	20.41	20.56	20.71	20.55	20.48	20.42	20.5	20.65	20.79	20.95	20.88	20.72	20.56	20.39	20.47	20.31	20.15	20.3	20.45	20.29	20.22	20.3	20.45	20.38	20.53	20.47	20.62	20.76	20.6	20.54	20.62	20.76
233	21.01	20.84	20.92	21.07	21.01	21.16	21.09	21.17	21.25	21.4	21.55	21.7	21.78	21.94	21.87	22.02	21.86	21.94	22.09	21.92	21.86	22.01	21.94	22.02	21.96	21.89	21.97	22.12	21.96	22.11	22.19	22.27	22.43	22.51	22.44	22.6	22.43	22.36	22.44	22.6	22.68	22.76	22.91	22.74	22.83	22.66	22.49	22.32	22.47
234	23.61	23.69	23.62	23.78	23.61	23.69	23.85	23.93	24.02	24.1	24.19	24.12	24.2	24.36	24.52	24.35	24.28	24.1	23.93	24.01	23.84	23.66	23.82	23.98	24.07	24	23.82	23.75	23.84	23.92	24.08	24.16	23.99	24.15	24.08	24.16	24.32	24.15	24.23	24.39	24.32	24.49	24.57	24.39	24.22	24.3	24.46	24.55	24.63
235	24.21	24.15	24.23	24.16	24.09	24.17	24.34	24.5	24.32	24.25	24.08	23.9	23.83	23.66	23.49	23.42	23.25	23.41	23.23	23.39	23.22	23.05	22.88	22.71	22.87	22.95	23.03	22.86	23.01	22.95	23.1	23.04	23.19	23.35	23.18	23.26	23.34	23.27	23.1	23.04	23.12	22.95	23.1	22.93	22.76	22.59	22.42	22.26	22.41
236	22.39	22.46	22.3	22.23	22.16	22.24	22.4	22.33	22.16	22.1	22.25	22.33	22.27	22.2	22.28	22.11	21.94	21.88	21.71	21.79	21.63	21.7	21.86	21.69	21.53	21.6	21.44	21.59	21.53	21.68	21.76	21.59	21.67	21.6	21.44	21.52	21.59	21.75	21.82	21.66	21.81	21.75	21.58	21.66	21.74	21.89	22.04	21.88	21.95
237	21.75	21.9	22.06	22.14	21.97	22.05	22.2	22.14	22.21	22.05	21.88	21.82	21.97	22.05	22.12	22.28	22.43	22.51	22.67	22.6	22.76	22.69	22.77	22.71	22.86	23.02	22.85	22.68	22.76	22.59	22.42	22.25	22.33	22.16	22	21.83	21.98	21.82	21.89	21.97	22.05	22.2	22.28	22.43	22.27	22.2	22.03	21.87	21.8
238	22.84	22.67	22.74	22.68	22.51	22.59	22.67	22.82	22.76	22.84	22.67	22.5	22.43	22.51	22.34	22.28	22.11	22.26	22.34	22.5	22.43	22.37	22.45	22.52	22.35	22.19	22.02	22.09	21.93	22	21.84	21.99	21.82	21.76	21.84	21.91	21.75	21.58	21.52	21.67	21.61	21.76	21.84	21.67	21.51	21.66	21.81	21.65	21.72
239	20.93	20.76	20.7	20.85	20.93	20.87	21.02	21.17	21.32	21.26	21.41	21.24	21.08	21.02	21.09	20.93	20.87	21.02	20.86	20.69	20.53	20.37	20.31	20.46	20.4	20.24	20.08	20.23	20.07	20.22	20.29	20.36	20.2	20.14	19.98	19.82	19.67	19.51	19.35	19.2	19.27	19.34	19.18	19.12	18.97	18.81	18.76	18.7	18.84
240	18.58	18.42	18.49	18.56	18.7	18.77	18.71	18.86	18.7	18.64	18.49	18.56	18.7	18.64	18.71	18.86	18.7	18.64	18.49	18.43	18.5	18.64	18.59	18.53	18.6	18.74	18.88	18.95	18.8	18.74	18.88	19.03	19.17	19.24	19.39	19.46	19.6	19.67	19.74	19.59	19.43	19.5	19.64	19.49	19.56	19.7	19.85	19.92	19.76
241	19.53	19.48	19.55	19.69	19.84	19.78	19.93	20	19.84	19.91	20.06	20	20.07	19.91	19.85	20	19.94	20.01	20.08	19.92	19.99	20.06	19.9	19.97	19.82	19.96	20.11	20.26	20.41	20.48	20.42	20.49	20.33	20.48	20.63	20.7	20.54	20.69	20.76	20.83	20.77	20.71	20.78	20.62	20.56	20.4	20.55	20.62	20.77
242	20.59	20.74	20.81	20.88	21.03	20.97	21.05	20.88	20.95	21.03	21.18	21.01	20.95	20.9	20.73	20.67	20.61	20.69	20.63	20.46	20.3	20.24	20.08	20.23	20.17	20.32	20.39	20.33	20.17	20.01	20.08	20.16	20	20.14	20.29	20.13	19.97	19.81	19.66	19.5	19.57	19.64	19.7	19.85	20	20.15	20.09	20.24	20.39
243	21.12	21.27	21.42	21.49	21.65	21.59	21.74	21.57	21.41	21.35	21.18	21.02	20.86	20.7	20.77	20.84	20.68	20.51	20.46	20.53	20.6	20.54	20.48	20.32	20.39	20.54	20.38	20.22	20.16	20	19.84	19.91	19.98	20.13	20.07	20.14	19.98	20.05	19.99	20.06	20.21	20.36	20.3	20.45	20.39	20.46	20.4	20.24	20.08
244	20.08	20.23	20.17	20.24	20.08	20.15	20.3	20.24	20.31	20.46	20.61	20.68	20.75	20.59	20.43	20.27	20.11	19.95	19.89	19.73	19.57	19.52	19.36	19.5	19.65	19.49	19.34	19.28	19.22	19.29	19.44	19.38	19.45	19.29	19.23	19.3	19.15	19.21	19.06	19.2	19.35	19.19	19.04	18.88	18.73	18.57	18.42	18.49	18.33
245	17.81	17.75	17.89	17.84	17.98	18.12	18.26	18.4	18.25	18.31	18.16	18.11	18.17	18.02	18.09	17.94	17.88	17.95	18.09	18.03	18.17	18.31	18.45	18.3	18.44	18.39	18.45	18.6	18.54	18.39	18.33	18.4	18.25	18.39	18.33	18.28	18.13	18.07	18.02	17.87	17.81	17.76	17.9	17.84	17.91	18.05	17.9	17.96	17.81
246	18.07	18.14	18.28	18.13	18.27	18.41	18.35	18.42	18.37	18.21	18.06	17.91	18.05	18.19	18.04	18.18	18.13	18.19	18.33	18.28	18.13	18.27	18.21	18.28	18.34	18.49	18.43	18.57	18.52	18.66	18.6	18.67	18.52	18.58	18.43	18.38	18.32	18.46	18.31	18.25	18.39	18.54	18.38	18.23	18.3	18.36	18.43	18.5	18.34
247	18.15	18.29	18.35	18.5	18.64	18.71	18.85	18.69	18.64	18.49	18.33	18.4	18.34	18.49	18.63	18.69	18.84	18.9	18.97	18.82	18.76	18.9	18.75	18.82	18.76	18.61	18.75	18.69	18.76	18.61	18.75	18.6	18.54	18.61	18.67	18.52	18.47	18.61	18.75	18.82	18.66	18.61	18.67	18.52	18.47	18.53	18.38	18.44	18.29
248	18.31	18.26	18.32	18.27	18.41	18.36	18.42	18.27	18.22	18.06	18.13	18.19	18.04	17.89	17.84	17.98	17.92	17.99	17.84	17.9	17.97	18.11	18.17	18.02	17.97	17.81	17.66	17.52	17.46	17.53	17.38	17.32	17.27	17.12	16.98	16.92	16.87	16.93	16.79	16.85	16.8	16.86	16.92	17.06	16.91	16.77	16.83	16.78	16.72
249	16.02	16.15	16.28	16.42	16.55	16.69	16.54	16.6	16.67	16.61	16.68	16.74	16.87	16.73	16.79	16.64	16.59	16.45	16.4	16.46	16.31	16.45	16.4	16.46	16.31	16.37	16.43	16.57	16.42	16.48	16.34	16.4	16.46	16.6	16.73	16.79	16.93	17.07	17.01	16.87	16.93	16.88	17.01	16.87	16.72	16.67	16.53	16.66	16.8
250	16.26	16.21	16.34	16.47	16.61	16.67	16.53	16.38	16.44	16.3	16.36	16.42	16.55	16.41	16.26	16.21	16.27	16.13	15.99	16.04	16.1	15.96	16.02	15.88	15.73	15.68	15.54	15.4	15.35	15.22	15.17	15.03	14.89	15.02	15.15	15.01	14.96	14.83	14.95	14.91	14.77	14.83	14.95	14.82	14.87	15	15.13	15.26	15.21
251	15.15	15.11	15.16	15.22	15.08	15.03	14.9	14.85	14.71	14.84	14.7	14.83	14.78	14.65	14.7	14.83	14.96	14.82	14.69	14.81	14.94	15.07	14.93	14.8	14.75	14.81	14.67	14.53	14.49	14.54	14.4	14.36	14.41	14.47	14.33	14.39	14.51	14.64	14.6	14.65	14.51	14.47	14.52	14.48	14.34	14.29	14.16	14.03	14.15
252	14.34	14.29	14.16	14.11	13.98	13.85	13.71	13.58	13.45	13.41	13.36	13.32	13.19	13.14	13.19	13.25	13.12	13.17	13.04	13	13.05	13.1	12.97	12.84	12.8	12.92	12.97	13.02	13.14	13.01	13.13	13.01	12.88	13	12.87	12.74	12.86	12.98	13.11	13.23	13.1	12.97	13.02	12.89	12.94	13.06	13.02	12.89	12.85
253	12.74	12.79	12.84	12.8	12.85	12.72	12.68	12.63	12.59	12.46	12.42	12.3	12.35	12.22	12.1	12.21	12.17	12.22	12.34	12.46	12.33	12.38	12.26	12.31	12.35	12.23	12.28	12.4	12.35	12.4	12.52	12.48	12.53	12.65	12.61	12.66	12.78	12.65	12.7	12.66	12.53	12.58	12.7	12.75	12.8	12.92	12.97	12.93	13.05
254	13.37	13.33	13.38	13.51	13.37	13.5	13.45	13.32	13.19	13.06	12.93	12.81	12.68	12.8	12.85	12.9	13.02	13.14	13.01	13.14	13.26	13.31	13.18	13.23	13.35	13.31	13.43	13.3	13.17	13.22	13.35	13.3	13.35	13.4	13.46	13.51	13.63	13.5	13.55	13.68	13.8	13.93	13.79	13.75	13.8	13.85	13.81	13.68	13.63
255	12.94	12.9	13.02	12.98	13.03	12.99	12.94	13.06	12.94	12.81	12.76	12.89	12.84	12.8	12.92	12.88	13	12.87	12.92	13.04	13.09	12.96	12.84	12.89	13.01	12.96	13.01	13.06	13.12	13.07	13.12	12.99	13.04	13.17	13.12	13.17	13.22	13.18	13.23	13.28	13.33	13.39	13.44	13.56	13.43	13.55	13.6	13.66	13.78
256	14.12	14.17	14.13	14.26	14.21	14.26	14.39	14.45	14.5	14.63	14.68	14.54	14.5	14.55	14.51	14.37	14.33	14.45	14.51	14.56	14.69	14.55	14.41	14.37	14.33	14.19	14.32	14.45	14.57	14.63	14.76	14.81	14.86	14.99	15.05	15.1	14.96	15.09	15.15	15.01	14.87	14.73	14.78	14.84	14.7	14.56	14.69	14.64	14.6
257	15.23	15.29	15.34	15.48	15.61	15.47	15.6	15.65	15.71	15.84	15.98	16.03	15.89	15.95	16	16.06	15.91	15.77	15.62	15.76	15.89	16.03	16.16	16.12	15.97	16.11	16.06	15.92	15.77	15.83	15.69	15.82	15.68	15.53	15.49	15.54	15.4	15.53	15.49	15.62	15.48	15.34	15.47	15.33	15.38	15.34	15.29	15.35	15.48
258	15.76	15.71	15.77	15.62	15.58	15.44	15.29	15.15	15.21	15.07	14.93	14.79	14.65	14.78	14.74	14.87	14.73	14.78	14.83	14.96	15.02	14.88	14.83	14.79	14.92	14.78	14.83	14.96	15.09	15.05	15.1	14.96	15.02	15.15	15.28	15.41	15.54	15.68	15.73	15.59	15.45	15.31	15.44	15.57	15.43	15.29	15.42	15.55	15.41
259	15.24	15.19	15.33	15.46	15.32	15.18	15.23	15.09	14.95	15	14.86	14.82	14.87	14.73	14.59	14.46	14.58	14.71	14.77	14.9	14.95	15.08	15.04	15.17	15.22	15.08	15.13	15.26	15.4	15.45	15.58	15.72	15.77	15.91	15.76	15.62	15.57	15.43	15.57	15.52	15.57	15.63	15.76	15.9	15.75	15.71	15.84	15.98	16.11
260	15.93	16.07	15.92	15.88	16.01	16.15	16	15.96	16.09	16.23	16.18	16.24	16.37	16.33	16.38	16.52	16.47	16.53	16.67	16.62	16.68	16.81	16.77	16.72	16.86	17	17.05	17.19	17.14	17.2	17.05	17.19	17.14	17.28	17.24	17.29	17.43	17.38	17.24	17.09	17.23	17.37	17.51	17.56	17.62	17.76	17.71	17.77	17.91
261	18.32	18.38	18.44	18.39	18.53	18.59	18.73	18.68	18.74	18.89	18.84	18.68	18.53	18.48	18.62	18.58	18.64	18.7	18.84	18.99	18.94	19.08	19.23	19.07	19.22	19.28	19.12	19.27	19.41	19.26	19.4	19.35	19.19	19.34	19.49	19.64	19.7	19.54	19.49	19.55	19.7	19.85	19.69	19.64	19.58	19.73	19.57	19.52	19.67
262	19.25	19.2	19.35	19.41	19.56	19.7	19.65	19.8	19.75	19.81	19.96	19.8	19.75	19.69	19.64	19.59	19.65	19.72	19.56	19.51	19.57	19.52	19.36	19.2	19.05	19	18.84	18.99	19.13	18.98	18.92	18.87	18.94	19.08	19.14	19.09	19.15	19.1	18.95	18.79	18.94	19.08	19.23	19.37	19.52	19.66	19.61	19.76	19.82
263	20.33	20.39	20.34	20.49	20.44	20.38	20.53	20.37	20.44	20.59	20.74	20.58	20.41	20.25	20.2	20.27	20.21	20.36	20.2	20.15	19.99	19.83	19.78	19.84	19.99	20.14	20.08	20.23	20.38	20.22	20.29	20.13	20.07	19.91	19.86	19.93	19.99	20.05	19.89	20.04	20.19	20.03	19.87	19.71	19.78	19.92	19.87	19.94	20.08
264	20.05	20.2	20.15	19.99	19.93	19.88	19.94	19.79	19.85	20	19.94	20.09	20.16	20.1	19.94	20.01	20.07	20.14	20.08	20.03	20.1	20.24	20.39	20.23	20.3	20.45	20.39	20.23	20.3	20.14	20.29	20.13	19.97	19.91	19.76	19.9	19.97	19.81	19.87	20.02	19.86	19.92	20.07	20.22	20.29	20.13	19.97	19.81	19.96
265	19.85	19.8	19.86	19.92	20.07	20.02	19.86	19.92	19.87	19.71	19.56	19.62	19.46	19.41	19.36	19.5	19.35	19.3	19.44	19.59	19.43	19.58	19.42	19.26	19.21	19.27	19.34	19.4	19.54	19.49	19.56	19.7	19.85	19.8	19.64	19.79	19.73	19.88	19.94	19.79	19.63	19.69	19.53	19.38	19.44	19.28	19.23	19.18	19.24
266	19.47	19.61	19.68	19.82	19.77	19.92	19.98	20.13	20.08	19.92	20.07	20.02	19.86	19.7	19.54	19.6	19.67	19.61	19.68	19.52	19.58	19.73	19.57	19.41	19.36	19.21	19.05	18.9	19.04	19.1	18.95	18.79	18.74	18.59	18.43	18.38	18.33	18.48	18.32	18.47	18.42	18.48	18.54	18.68	18.82	18.88	18.95	18.9	18.96
267	18.33	18.18	18.24	18.09	17.94	17.89	17.84	17.79	17.85	17.8	17.94	17.79	17.85	17.7	17.55	17.69	17.54	17.39	17.34	17.2	17.05	17	16.95	16.81	16.66	16.8	16.75	16.61	16.56	16.69	16.83	16.97	16.82	16.96	16.81	16.67	16.8	16.94	17.08	17.13	16.99	17.04	17.18	17.24	17.3	17.44	17.29	17.34	17.4
268	17.69	17.83	17.97	18.03	18.17	18.12	18.18	18.32	18.27	18.12	17.97	18.03	18.17	18.02	17.87	17.72	17.57	17.42	17.48	17.33	17.28	17.34	17.48	17.43	17.57	17.42	17.56	17.7	17.55	17.61	17.75	17.89	17.84	17.98	17.83	17.97	18.11	18.17	18.23	18.08	18.03	17.88	18.02	17.97	17.82	17.67	17.62	17.57	17.43
269	17.02	16.87	16.73	16.58	16.44	16.49	16.63	16.76	16.82	16.67	16.81	16.66	16.52	16.66	16.61	16.46	16.32	16.18	16.04	15.89	15.75	15.89	15.84	15.89	15.75	15.61	15.57	15.62	15.48	15.53	15.67	15.8	15.85	15.99	15.94	15.89	15.95	15.81	15.67	15.62	15.67	15.73	15.86	15.72	15.77	15.91	15.86	15.72	15.67
270	16.4	16.26	16.32	16.37	16.43	16.38	16.52	16.47	16.6	16.74	16.88	16.93	16.79	16.64	16.6	16.65	16.6	16.46	16.6	16.55	16.4	16.36	16.22	16.27	16.4	16.54	16.67	16.53	16.67	16.8	16.75	16.71	16.56	16.62	16.75	16.89	16.75	16.6	16.46	16.59	16.45	16.4	16.46	16.51	16.37	16.42	16.28	16.14	16
271	15.61	15.47	15.6	15.65	15.51	15.56	15.52	15.65	15.7	15.84	15.7	15.83	15.88	15.84	15.89	15.75	15.7	15.66	15.52	15.65	15.78	15.64	15.7	15.83	15.88	15.74	15.79	15.65	15.51	15.37	15.24	15.1	15.15	15.28	15.33	15.46	15.59	15.45	15.31	15.45	15.4	15.45	15.31	15.37	15.5	15.36	15.22	15.35	15.4
272	15.85	15.98	16.12	16.25	16.3	16.44	16.57	16.71	16.85	16.9	16.96	17.01	16.96	16.82	16.87	17.01	17.15	17	16.96	16.81	16.95	17	16.86	16.81	16.86	16.92	17.06	17.11	16.97	16.92	16.77	16.91	16.86	17	16.96	16.81	16.95	16.9	16.76	16.61	16.47	16.52	16.57	16.71	16.66	16.72	16.57	16.71	16.57
273	16.07	15.93	15.79	15.92	15.98	16.03	15.98	15.94	16.07	16.21	16.26	16.12	16.25	16.11	16.16	16.02	15.98	15.93	15.98	15.84	15.9	15.85	15.71	15.84	15.98	16.11	16.24	16.1	16.23	16.37	16.22	16.36	16.49	16.63	16.76	16.62	16.48	16.33	16.39	16.24	16.3	16.43	16.39	16.44	16.3	16.15	16.01	16.15	16.28
274	16.34	16.2	16.06	16.19	16.32	16.18	16.14	16.09	16.05	16.18	16.04	15.9	15.85	15.81	15.94	15.8	15.66	15.61	15.67	15.72	15.77	15.73	15.78	15.91	16.05	15.91	15.86	15.72	15.58	15.71	15.84	15.7	15.66	15.52	15.65	15.78	15.91	15.77	15.9	15.76	15.82	15.68	15.54	15.4	15.45	15.41	15.27	15.23	15.28
275	15.84	15.79	15.92	16.06	16.11	16.16	16.22	16.27	16.13	15.99	16.04	15.9	16.03	16.16	16.12	16.17	16.23	16.28	16.41	16.55	16.68	16.74	16.59	16.73	16.68	16.82	16.95	17.09	16.94	17.08	17.04	17.09	17.23	17.08	17.14	16.99	16.94	16.9	16.95	17.09	17.04	16.9	16.85	16.71	16.76	16.62	16.57	16.53	16.48
276	16.01	15.97	15.92	15.88	15.93	16.06	15.92	15.78	15.74	15.69	15.83	15.78	15.91	15.77	15.9	15.86	15.72	15.68	15.54	15.4	15.35	15.22	15.08	15.21	15.16	15.12	15.25	15.11	14.98	14.84	14.71	14.57	14.53	14.39	14.26	14.13	14	13.87	13.74	13.7	13.65	13.7	13.83	13.87	13.92	13.97	13.93	14.06	14.01
277	14.18	14.23	14.35	14.22	14.27	14.32	14.19	14.06	14.18	14.3	14.43	14.3	14.25	14.12	14.25	14.3	14.25	14.21	14.08	14.13	14	14.12	14.08	14.04	14.16	14.29	14.15	14.2	14.07	14.12	13.99	13.86	13.73	13.69	13.74	13.86	13.73	13.78	13.9	13.95	14	14.12	14.08	14.13	14.26	14.12	13.99	14.12	14.24
278	14.76	14.63	14.68	14.73	14.59	14.55	14.42	14.54	14.41	14.28	14.24	14.28	14.15	14.11	14.24	14.19	14.24	14.29	14.42	14.28	14.24	14.2	14.25	14.38	14.24	14.29	14.42	14.47	14.52	14.48	14.6	14.65	14.78	14.91	14.77	14.9	14.86	14.81	14.77	14.73	14.78	14.74	14.86	14.99	15.12	15.07	15.13	15.26	15.12
279	15.27	15.14	15	14.96	14.82	14.87	14.83	14.88	15.01	15.14	15.19	15.24	15.29	15.34	15.21	15.16	15.03	14.98	14.94	14.99	14.85	14.81	14.68	14.8	14.76	14.89	14.94	14.8	14.67	14.8	14.75	14.62	14.74	14.87	14.74	14.69	14.56	14.61	14.66	14.62	14.58	14.44	14.4	14.27	14.32	14.44	14.4	14.45	14.32
280	14.78	14.64	14.69	14.65	14.78	14.83	14.88	14.74	14.8	14.75	14.88	14.93	15.06	14.92	14.79	14.92	15.04	14.91	14.86	14.92	14.97	14.83	14.88	15.01	14.97	15.02	15.15	15.01	14.87	14.83	14.88	14.93	14.8	14.66	14.62	14.75	14.61	14.74	14.6	14.56	14.69	14.55	14.42	14.47	14.59	14.55	14.6	14.73	14.69
281	14.8	14.85	14.8	14.67	14.8	14.92	15.05	15.1	15.06	15.11	15.16	15.02	15.08	14.94	14.9	15.02	14.89	14.75	14.62	14.67	14.72	14.68	14.54	14.5	14.46	14.42	14.46	14.59	14.55	14.68	14.54	14.5	14.37	14.23	14.19	14.15	14.02	14.14	14.19	14.32	14.44	14.49	14.62	14.58	14.63	14.68	14.8	14.85	14.72
282	14.64	14.51	14.46	14.51	14.64	14.69	14.56	14.68	14.73	14.78	14.65	14.51	14.47	14.52	14.39	14.25	14.38	14.51	14.37	14.24	14.29	14.15	14.28	14.15	14.01	14.14	14.26	14.31	14.18	14.3	14.26	14.31	14.18	14.14	14.19	14.31	14.18	14.23	14.09	13.96	13.83	13.7	13.75	13.87	13.74	13.61	13.73	13.69	13.81
283	13.31	13.18	13.14	13.19	13.06	13.18	13.3	13.17	13.22	13.09	13.21	13.17	13.22	13.26	13.39	13.35	13.47	13.43	13.3	13.42	13.29	13.16	13.29	13.25	13.12	13.08	12.95	12.82	12.79	12.66	12.53	12.41	12.28	12.16	12.12	12.17	12.04	11.92	12.04	12	11.88	11.99	11.96	11.83	11.8	11.68	11.55	11.52	11.4
284	11.25	11.29	11.17	11.14	11.18	11.22	11.18	11.07	11.03	11.07	10.95	11.07	11.18	11.29	11.17	11.05	11.17	11.05	11.16	11.27	11.15	11.04	11	11.04	10.92	11.04	11	10.88	10.99	10.96	11	11.04	10.92	10.89	11	10.97	11.01	11.05	11.16	11.04	11.01	11.05	11.09	11.05	10.94	10.82	10.7	10.67	10.71
285	10.25	10.36	10.24	10.28	10.17	10.28	10.38	10.49	10.6	10.71	10.82	10.71	10.59	10.7	10.81	10.7	10.58	10.55	10.66	10.54	10.43	10.47	10.58	10.46	10.5	10.54	10.58	10.55	10.66	10.77	10.81	10.92	11.03	10.91	11.02	10.91	10.79	10.83	10.71	10.68	10.79	10.67	10.71	10.68	10.79	10.67	10.56	10.67	10.78
286	11.24	11.35	11.23	11.27	11.39	11.5	11.38	11.49	11.53	11.58	11.69	11.81	11.69	11.56	11.44	11.41	11.45	11.33	11.3	11.34	11.22	11.26	11.37	11.49	11.53	11.64	11.52	11.64	11.75	11.63	11.51	11.39	11.27	11.15	11.03	11.07	10.96	10.84	10.72	10.76	10.8	10.77	10.65	10.53	10.64	10.75	10.87	10.98	10.86
287	10.92	11.03	11	10.97	10.93	10.82	10.85	10.74	10.62	10.51	10.62	10.58	10.62	10.59	10.47	10.36	10.24	10.13	10.02	10.12	10.23	10.12	10.09	9.97	10.08	10.12	10.01	10.04	10.15	10.04	9.93	10.03	10.14	10.11	10.15	10.03	10.07	10.18	10.15	10.18	10.07	10.04	10.01	9.89	9.86	9.75	9.64	9.61	9.64
288	10.23	10.27	10.16	10.04	10.15	10.26	10.3	10.18	10.29	10.33	10.44	10.33	10.36	10.47	10.36	10.47	10.35	10.32	10.21	10.09	10.2	10.17	10.06	10.02	10.06	10.17	10.28	10.31	10.2	10.09	10.06	9.94	9.91	9.88	9.85	9.73	9.62	9.51	9.48	9.52	9.56	9.66	9.63	9.67	9.56	9.59	9.48	9.59	9.56
289	9.13	9.02	9.06	8.95	8.99	9.02	9.06	9.03	9	9.03	9.14	9.24	9.13	9.23	9.2	9.24	9.27	9.24	9.28	9.38	9.27	9.31	9.35	9.45	9.56	9.45	9.41	9.45	9.49	9.52	9.41	9.38	9.27	9.16	9.06	9.16	9.13	9.23	9.12	9.02	9.12	9.22	9.11	9.22	9.11	9.14	9.04	9.07	8.96
290	9.17	9.06	8.95	8.98	8.95	8.99	8.88	8.85	8.88	8.78	8.67	8.56	8.54	8.57	8.46	8.36	8.25	8.35	8.45	8.35	8.32	8.35	8.45	8.43	8.53	8.42	8.32	8.29	8.18	8.28	8.26	8.15	8.18	8.08	8.05	8.03	7.92	7.82	7.85	7.88	7.98	7.88	7.91	7.88	7.86	7.89	7.79	7.88	7.98
291	8.03	8.06	8.1	8.07	8.04	7.94	7.97	7.94	8.04	7.94	7.97	8.07	7.97	8	7.89	7.92	7.82	7.72	7.69	7.79	7.76	7.66	7.69	7.79	7.69	7.59	7.56	7.59	7.62	7.52	7.5	7.59	7.69	7.59	7.69	7.58	7.61	7.51	7.41	7.44	7.54	7.64	7.67	7.7	7.67	7.64	7.54	7.64	7.74
292	7.73	7.83	7.93	7.82	7.8	7.9	7.79	7.77	7.67	7.56	7.46	7.36	7.27	7.36	7.46	7.49	7.39	7.48	7.58	7.68	7.57	7.6	7.7	7.6	7.5	7.53	7.5	7.4	7.5	7.47	7.5	7.6	7.5	7.4	7.5	7.47	7.5	7.53	7.56	7.46	7.43	7.53	7.43	7.53	7.56	7.45	7.48	7.58	7.68
293	7.41	7.51	7.48	7.46	7.43	7.53	7.43	7.33	7.43	7.52	7.42	7.32	7.3	7.2	7.1	7.13	7.03	7.12	7.1	7.08	6.98	6.88	6.97	6.95	6.85	6.76	6.85	6.94	6.92	6.82	6.85	6.83	6.73	6.64	6.54	6.45	6.47	6.38	6.47	6.56	6.65	6.74	6.65	6.55	6.58	6.61	6.7	6.79	6.82
294	7.07	7.17	7.14	7.24	7.14	7.23	7.14	7.04	6.94	6.92	7.01	6.91	6.82	6.85	6.75	6.65	6.63	6.54	6.44	6.53	6.62	6.72	6.62	6.53	6.5	6.48	6.39	6.29	6.27	6.25	6.27	6.18	6.27	6.36	6.27	6.18	6.2	6.23	6.32	6.34	6.25	6.34	6.37	6.46	6.36	6.34	6.43	6.46	6.36
295	6.38	6.29	6.27	6.18	6.27	6.24	6.27	6.36	6.38	6.29	6.27	6.18	6.2	6.18	6.21	6.11	6.02	6	5.98	6.07	6.09	6	6.09	6	6.02	6	5.98	5.89	5.87	5.95	5.86	5.77	5.75	5.78	5.69	5.6	5.58	5.49	5.52	5.43	5.34	5.26	5.17	5.09	5	4.92	4.94	5.02	5.1
296	4.77	4.79	4.87	4.89	4.81	4.83	4.85	4.77	4.79	4.71	4.63	4.61	4.53	4.44	4.52	4.51	4.58	4.5	4.52	4.51	4.43	4.44	4.52	4.6	4.68	4.6	4.52	4.5	4.58	4.6	4.52	4.6	4.62	4.54	4.62	4.64	4.55	4.63	4.71	4.63	4.61	4.6	4.68	4.76	4.84	4.82	4.9	4.81	4.73
297	4.41	4.43	4.45	4.37	4.35	4.37	4.39	4.31	4.33	4.25	4.27	4.35	4.33	4.31	4.3	4.22	4.29	4.22	4.14	4.12	4.1	4.18	4.16	4.24	4.16	4.24	4.26	4.18	4.16	4.08	4	3.93	4	4.02	4.1	4.08	4	3.93	3.85	3.77	3.85	3.77	3.79	3.86	3.94	4.01	4.09	4.01	3.93
298	3.84	3.82	3.75	3.77	3.84	3.82	3.9	3.82	3.81	3.82	3.84	3.92	3.93	4.01	4.08	4.01	4.08	4	4.02	4.04	3.96	3.95	4.02	3.95	3.96	3.98	4.06	4.13	4.15	4.07	4.06	4.08	4.15	4.23	4.31	4.23	4.3	4.32	4.24	4.23	4.21	4.13	4.15	4.07	3.99	4.01	4.09	4.16	4.18
299	4.18	4.2	4.22	4.2	4.28	4.26	4.28	4.36	4.28	4.2	4.12	4.04	3.96	3.98	4	3.98	4	3.92	3.94	3.86	3.85	3.86	3.94	3.86	3.88	3.86	3.79	3.86	3.78	3.71	3.63	3.56	3.57	3.59	3.57	3.65	3.57	3.59	3.66	3.68	3.66	3.68	3.7	3.71	3.7	3.72	3.64	3.71	3.7
300	3.64	3.62	3.55	3.47	3.49	3.56	3.55	3.56	3.64	3.62	3.64	3.56	3.58	3.65	3.58	3.59	3.67	3.74	3.76	3.78	3.85	3.77	3.76	3.84	3.91	3.99	4.07	4.15	4.22	4.24	4.26	4.34	4.26	4.18	4.26	4.24	4.32	4.4	4.48	4.5	4.58	4.66	4.74	4.83	4.85	4.76	4.78	4.8	4.88
301	4.98	5.06	5.05	5.13	5.15	5.06	5.15	5.13	5.15	5.06	5.15	5.06	5.04	5.03	4.94	4.96	5.04	5.13	5.11	5.02	5.01	4.99	4.97	4.88	4.8	4.88	4.8	4.88	4.79	4.71	4.79	4.87	4.79	4.71	4.69	4.67	4.75	4.83	4.75	4.83	4.75	4.66	4.58	4.66	4.74	4.76	4.78	4.86	4.78
302	4.42	4.33	4.25	4.17	4.09	4.08	4.09	4.17	4.16	4.17	4.19	4.21	4.13	4.21	4.19	4.21	4.29	4.21	4.23	4.31	4.39	4.3	4.38	4.37	4.39	4.3	4.29	4.31	4.39	4.37	4.39	4.31	4.29	4.27	4.19	4.11	4.03	3.95	3.94	3.92	3.84	3.83	3.85	3.77	3.69	3.68	3.6	3.68	3.66
303	4.18	4.26	4.34	4.42	4.44	4.52	4.5	4.52	4.6	4.58	4.56	4.64	4.63	4.71	4.79	4.87	4.95	4.93	4.85	4.76	4.68	4.6	4.68	4.6	4.51	4.5	4.52	4.5	4.42	4.5	4.58	4.5	4.48	4.56	4.54	4.56	4.48	4.46	4.44	4.36	4.35	4.33	4.35	4.43	4.45	4.52	4.6	4.59	4.66
304	4.72	4.74	4.76	4.74	4.82	4.8	4.88	4.96	5.05	5.03	5.01	5.03	5.01	4.99	5.01	4.93	4.85	4.93	4.91	4.99	4.97	4.99	4.91	4.89	4.91	4.83	4.81	4.79	4.81	4.89	4.81	4.73	4.81	4.89	4.8	4.79	4.81	4.72	4.64	4.56	4.48	4.5	4.58	4.56	4.58	4.57	4.64	4.66	4.65
305	4.55	4.47	4.39	4.31	4.23	4.22	4.29	4.31	4.29	4.37	4.29	4.31	4.23	4.16	4.14	4.21	4.14	4.12	4.2	4.12	4.1	4.18	4.16	4.08	4.01	3.93	3.86	3.87	3.8	3.72	3.65	3.64	3.65	3.64	3.71	3.69	3.68	3.66	3.73	3.81	3.73	3.66	3.68	3.66	3.68	3.61	3.62	3.69	3.77
306	3.8	3.81	3.89	3.87	3.8	3.81	3.8	3.82	3.89	3.87	3.95	3.93	3.85	3.84	3.82	3.84	3.77	3.84	3.91	3.84	3.85	3.87	3.95	3.93	3.91	3.93	3.86	3.78	3.85	3.93	3.95	3.87	3.85	3.93	3.85	3.78	3.8	3.72	3.65	3.57	3.5	3.49	3.5	3.43	3.42	3.49	3.42	3.43	3.36
307	3.41	3.48	3.46	3.39	3.32	3.39	3.46	3.45	3.43	3.45	3.52	3.5	3.52	3.59	3.57	3.64	3.71	3.64	3.57	3.5	3.52	3.44	3.46	3.53	3.46	3.39	3.46	3.53	3.46	3.47	3.46	3.39	3.46	3.44	3.46	3.53	3.6	3.67	3.6	3.52	3.59	3.58	3.56	3.55	3.53	3.52	3.53	3.46	3.53
308	3.69	3.62	3.69	3.62	3.63	3.7	3.72	3.79	3.86	3.94	3.86	3.88	3.95	4.02	4.1	4.12	4.14	4.21	4.28	4.3	4.38	4.4	4.47	4.55	4.53	4.45	4.53	4.61	4.68	4.7	4.78	4.7	4.78	4.7	4.72	4.64	4.62	4.6	4.68	4.76	4.83	4.81	4.79	4.87	4.95	5.03	4.95	4.87	4.89
309	4.99	5.02	4.93	5.01	5.09	5.01	5.03	5.05	5.08	5.16	5.14	5.16	5.24	5.26	5.34	5.32	5.4	5.32	5.3	5.32	5.4	5.49	5.47	5.38	5.46	5.38	5.3	5.21	5.19	5.17	5.15	5.17	5.09	5.17	5.15	5.07	5.05	5.13	5.05	5.03	5.01	4.93	4.91	4.93	5.01	4.99	5.06	4.98	4.96
310	5.03	5.11	5.09	5.11	5.13	5.21	5.19	5.27	5.19	5.21	5.24	5.32	5.4	5.42	5.5	5.52	5.55	5.63	5.61	5.69	5.67	5.65	5.56	5.59	5.67	5.65	5.56	5.54	5.57	5.65	5.67	5.59	5.61	5.64	5.72	5.7	5.61	5.64	5.55	5.53	5.51	5.59	5.57	5.65	5.57	5.54	5.57	5.48	5.4
311	5.14	5.17	5.09	5.17	5.08	5.11	5.09	5.17	5.08	5.06	5.09	5.11	5.19	5.21	5.13	5.15	5.23	5.21	5.29	5.37	5.45	5.53	5.56	5.64	5.62	5.64	5.62	5.7	5.73	5.7	5.73	5.81	5.84	5.92	6	6.09	6.06	6.09	6.17	6.2	6.29	6.26	6.29	6.32	6.4	6.31	6.22	6.25	6.34
312	6.23	6.31	6.22	6.2	6.18	6.09	6.17	6.2	6.29	6.31	6.22	6.31	6.22	6.25	6.16	6.07	5.99	5.96	5.94	5.85	5.77	5.85	5.93	5.85	5.87	5.96	6.04	6.12	6.1	6.01	5.99	5.97	5.88	5.96	5.88	5.79	5.88	5.79	5.71	5.68	5.66	5.69	5.66	5.75	5.66	5.58	5.49	5.57	5.55
313	5.75	5.78	5.8	5.88	5.97	5.88	5.8	5.71	5.79	5.77	5.68	5.66	5.74	5.66	5.68	5.77	5.79	5.71	5.79	5.7	5.62	5.64	5.67	5.75	5.73	5.75	5.84	5.75	5.83	5.75	5.83	5.91	6	5.98	6	5.91	5.89	5.81	5.72	5.64	5.55	5.47	5.38	5.47	5.38	5.36	5.44	5.36	5.28
314	5.21	5.24	5.26	5.34	5.32	5.4	5.48	5.4	5.48	5.56	5.48	5.39	5.31	5.23	5.15	5.13	5.2	5.12	5.2	5.28	5.36	5.28	5.3	5.38	5.41	5.49	5.57	5.55	5.63	5.61	5.58	5.61	5.69	5.61	5.52	5.6	5.68	5.71	5.73	5.82	5.73	5.65	5.62	5.65	5.56	5.54	5.57	5.48	5.46
315	5.68	5.71	5.79	5.77	5.85	5.77	5.74	5.83	5.74	5.72	5.63	5.66	5.74	5.77	5.85	5.76	5.74	5.72	5.7	5.61	5.59	5.57	5.65	5.73	5.81	5.73	5.81	5.84	5.75	5.67	5.75	5.73	5.64	5.62	5.7	5.62	5.59	5.57	5.55	5.63	5.61	5.63	5.55	5.63	5.55	5.63	5.6	5.63	5.66
316	6.09	6.06	6.09	6.12	6.14	6.06	6.14	6.12	6.14	6.12	6.2	6.12	6.2	6.11	6.03	6	6.09	6.11	6.2	6.22	6.31	6.33	6.25	6.16	6.24	6.27	6.18	6.21	6.19	6.27	6.36	6.44	6.35	6.26	6.18	6.2	6.29	6.2	6.11	6.09	6.12	6.03	6.01	6.09	6.17	6.15	6.06	6.09	6.07
317	6.35	6.32	6.41	6.38	6.36	6.44	6.53	6.62	6.53	6.61	6.52	6.44	6.41	6.32	6.24	6.21	6.19	6.1	6.08	5.99	5.91	5.99	6.07	6.05	6.08	6.1	6.02	6.1	6.01	6.04	5.95	6.04	6.06	6.15	6.23	6.21	6.23	6.26	6.29	6.2	6.28	6.31	6.29	6.37	6.28	6.26	6.17	6.26	6.34
318	6.74	6.65	6.62	6.71	6.68	6.66	6.63	6.66	6.75	6.66	6.57	6.55	6.52	6.5	6.52	6.61	6.7	6.61	6.58	6.61	6.52	6.43	6.34	6.32	6.3	6.27	6.19	6.27	6.18	6.1	6.18	6.16	6.18	6.27	6.24	6.27	6.35	6.33	6.24	6.22	6.19	6.11	6.02	5.94	5.85	5.83	5.81	5.83	5.75
319	5.53	5.56	5.48	5.45	5.48	5.5	5.58	5.61	5.53	5.5	5.48	5.51	5.48	5.4	5.38	5.4	5.32	5.24	5.32	5.4	5.32	5.34	5.42	5.4	5.48	5.5	5.42	5.5	5.48	5.4	5.48	5.56	5.58	5.56	5.48	5.56	5.53	5.56	5.48	5.56	5.53	5.61	5.59	5.51	5.53	5.45	5.37	5.29	5.27
320	5.08	5.06	4.98	4.96	5.03	5.01	4.93	4.86	4.78	4.76	4.74	4.76	4.69	4.76	4.78	4.86	4.84	4.91	4.89	4.96	4.94	4.86	4.79	4.81	4.74	4.66	4.64	4.62	4.54	4.62	4.6	4.62	4.64	4.57	4.59	4.52	4.5	4.42	4.44	4.47	4.54	4.61	4.59	4.57	4.59	4.67	4.64	4.72	4.64
321	4.35	4.42	4.44	4.37	4.39	4.46	4.44	4.46	4.48	4.46	4.54	4.61	4.59	4.61	4.63	4.61	4.59	4.52	4.59	4.52	4.5	4.42	4.35	4.28	4.35	4.37	4.39	4.46	4.48	4.51	4.53	4.45	4.53	4.55	4.47	4.4	4.47	4.54	4.62	4.69	4.71	4.79	4.71	4.78	4.71	4.78	4.86	4.93	5.01
322	5.06	5.08	5.11	5.18	5.26	5.28	5.36	5.44	5.46	5.54	5.57	5.59	5.67	5.65	5.57	5.65	5.62	5.65	5.73	5.81	5.84	5.92	5.83	5.75	5.83	5.81	5.83	5.81	5.84	5.75	5.73	5.71	5.79	5.87	5.95	5.87	5.78	5.7	5.62	5.59	5.62	5.54	5.62	5.53	5.61	5.64	5.56	5.64	5.55
323	5.33	5.31	5.23	5.21	5.13	5.05	5.13	5.1	5.03	5.01	4.98	4.91	4.89	4.96	5.04	4.96	5.03	4.96	4.93	4.96	4.88	4.96	4.88	4.95	4.98	4.9	4.82	4.8	4.83	4.85	4.87	4.89	4.87	4.9	4.97	5.05	5.03	5.1	5.18	5.16	5.23	5.21	5.13	5.05	4.98	4.96	5.03	4.95	5.03
324	4.98	5.01	4.93	4.85	4.78	4.76	4.74	4.76	4.68	4.76	4.83	4.75	4.83	4.75	4.83	4.75	4.67	4.65	4.68	4.6	4.67	4.6	4.67	4.6	4.62	4.64	4.72	4.64	4.66	4.68	4.71	4.78	4.85	4.83	4.76	4.74	4.81	4.83	4.91	4.98	4.96	5.04	5.06	5.09	5.11	5.19	5.26	5.34	5.32
325	5.52	5.44	5.47	5.39	5.31	5.23	5.3	5.38	5.36	5.38	5.3	5.28	5.26	5.18	5.1	5.08	5.11	5.03	4.95	4.97	4.95	5.03	4.95	4.97	5.05	4.97	5.05	5.03	4.95	4.93	4.95	4.97	4.9	4.97	4.95	5.03	5.1	5.12	5.2	5.18	5.1	5.08	5.06	5.08	5	4.98	5.01	4.93	5
326	5.15	5.07	5	4.98	4.9	4.88	4.86	4.78	4.86	4.78	4.85	4.78	4.85	4.87	4.9	4.97	4.99	4.97	5	5.02	5	4.98	5.05	4.98	4.95	4.88	4.8	4.78	4.76	4.69	4.61	4.54	4.46	4.44	4.42	4.35	4.33	4.31	4.29	4.27	4.29	4.22	4.29	4.27	4.2	4.18	4.2	4.13	4.11
327	3.77	3.75	3.68	3.66	3.65	3.58	3.56	3.58	3.52	3.5	3.43	3.5	3.48	3.42	3.35	3.37	3.39	3.33	3.31	3.37	3.31	3.33	3.34	3.41	3.34	3.36	3.3	3.36	3.38	3.31	3.3	3.32	3.38	3.44	3.5	3.44	3.46	3.48	3.41	3.4	3.38	3.4	3.38	3.44	3.38	3.44	3.42	3.49	3.51
328	3.39	3.37	3.31	3.29	3.31	3.24	3.23	3.21	3.23	3.29	3.35	3.37	3.35	3.37	3.31	3.25	3.18	3.24	3.23	3.29	3.35	3.29	3.35	3.37	3.43	3.49	3.47	3.49	3.51	3.58	3.56	3.62	3.6	3.62	3.64	3.58	3.64	3.62	3.64	3.71	3.64	3.58	3.56	3.62	3.56	3.62	3.64	3.58	3.56
329	3.52	3.54	3.47	3.45	3.47	3.41	3.47	3.45	3.39	3.37	3.31	3.29	3.23	3.17	3.15	3.17	3.23	3.29	3.31	3.29	3.31	3.37	3.43	3.37	3.35	3.37	3.31	3.29	3.35	3.29	3.27	3.26	3.32	3.38	3.4	3.33	3.27	3.21	3.15	3.21	3.27	3.25	3.23	3.17	3.11	3.09	3.11	3.13	3.11
330	3.27	3.25	3.27	3.33	3.39	3.33	3.39	3.45	3.47	3.49	3.43	3.36	3.35	3.37	3.43	3.36	3.3	3.24	3.26	3.32	3.38	3.36	3.35	3.41	3.47	3.53	3.47	3.53	3.59	3.61	3.68	3.61	3.55	3.61	3.59	3.57	3.56	3.49	3.43	3.41	3.39	3.33	3.31	3.25	3.23	3.21	3.23	3.25	3.31
331	2.96	2.9	2.96	3.01	3.03	2.97	2.96	2.94	2.92	2.91	2.85	2.91	2.89	2.83	2.77	2.72	2.73	2.68	2.73	2.79	2.81	2.75	2.8	2.75	2.73	2.71	2.7	2.72	2.66	2.6	2.59	2.64	2.59	2.53	2.48	2.42	2.41	2.35	2.37	2.42	2.44	2.38	2.37	2.42	2.37	2.42	2.47	2.53	2.51
332	2.58	2.63	2.58	2.63	2.62	2.56	2.62	2.6	2.66	2.64	2.69	2.64	2.69	2.71	2.77	2.71	2.73	2.67	2.61	2.63	2.57	2.56	2.61	2.56	2.57	2.52	2.57	2.56	2.57	2.52	2.57	2.59	2.53	2.52	2.54	2.48	2.53	2.55	2.5	2.44	2.39	2.33	2.39	2.4	2.35	2.4	2.42	2.36	2.41
333	2.49	2.43	2.38	2.43	2.45	2.39	2.34	2.35	2.3	2.28	2.23	2.25	2.3	2.24	2.26	2.27	2.22	2.27	2.22	2.23	2.29	2.34	2.35	2.37	2.35	2.37	2.38	2.33	2.38	2.4	2.45	2.51	2.49	2.55	2.56	2.58	2.63	2.58	2.52	2.58	2.63	2.69	2.7	2.72	2.66	2.65	2.59	2.61	2.66
334	2.62	2.63	2.57	2.63	2.65	2.66	2.6	2.62	2.56	2.5	2.52	2.46	2.4	2.35	2.36	2.35	2.29	2.35	2.33	2.35	2.4	2.46	2.47	2.53	2.52	2.53	2.59	2.64	2.63	2.65	2.7	2.72	2.78	2.84	2.78	2.83	2.89	2.88	2.89	2.88	2.86	2.8	2.86	2.88	2.82	2.88	2.82	2.76	2.74
335	2.73	2.71	2.66	2.64	2.58	2.53	2.58	2.64	2.58	2.52	2.47	2.41	2.47	2.41	2.47	2.48	2.54	2.52	2.58	2.63	2.62	2.6	2.62	2.61	2.55	2.56	2.55	2.54	2.59	2.58	2.63	2.65	2.66	2.65	2.64	2.65	2.71	2.69	2.64	2.65	2.71	2.69	2.75	2.81	2.86	2.92	2.86	2.8	2.75
336	2.52	2.5	2.49	2.5	2.45	2.5	2.49	2.43	2.38	2.32	2.38	2.36	2.38	2.32	2.27	2.26	2.31	2.26	2.31	2.36	2.41	2.4	2.41	2.36	2.31	2.36	2.31	2.36	2.3	2.36	2.41	2.46	2.52	2.57	2.63	2.57	2.63	2.57	2.51	2.57	2.58	2.6	2.66	2.64	2.66	2.71	2.66	2.6	2.58
337	2.78	2.72	2.77	2.83	2.77	2.79	2.85	2.79	2.84	2.86	2.85	2.9	2.84	2.83	2.81	2.87	2.81	2.87	2.85	2.8	2.85	2.91	2.97	3.02	3.08	3.1	3.12	3.06	3.08	3.02	2.96	2.94	2.96	2.9	2.84	2.78	2.73	2.67	2.61	2.6	2.54	2.49	2.47	2.49	2.5	2.49	2.54	2.53	2.58
338	2.46	2.48	2.49	2.55	2.53	2.55	2.6	2.66	2.6	2.59	2.6	2.55	2.56	2.58	2.59	2.54	2.59	2.54	2.52	2.47	2.48	2.43	2.37	2.39	2.44	2.38	2.4	2.39	2.37	2.43	2.44	2.5	2.55	2.57	2.62	2.64	2.69	2.63	2.62	2.56	2.62	2.56	2.58	2.59	2.54	2.59	2.54	2.59	2.65
339	2.52	2.53	2.55	2.49	2.43	2.42	2.43	2.42	2.48	2.53	2.59	2.64	2.59	2.64	2.66	2.71	2.66	2.67	2.66	2.6	2.54	2.53	2.47	2.53	2.51	2.46	2.47	2.42	2.36	2.37	2.32	2.37	2.39	2.33	2.32	2.33	2.39	2.33	2.28	2.33	2.28	2.29	2.34	2.36	2.34	2.36	2.41	2.36	2.37
340	2.51	2.49	2.44	2.49	2.43	2.45	2.5	2.56	2.55	2.56	2.55	2.56	2.58	2.59	2.61	2.55	2.53	2.59	2.53	2.55	2.56	2.62	2.56	2.57	2.63	2.69	2.7	2.69	2.75	2.76	2.7	2.69	2.71	2.76	2.7	2.65	2.7	2.76	2.75	2.73	2.72	2.71	2.69	2.64	2.69	2.63	2.58	2.52	2.57
341	2.59	2.64	2.7	2.76	2.7	2.64	2.7	2.68	2.7	2.76	2.77	2.71	2.77	2.76	2.7	2.64	2.63	2.57	2.56	2.54	2.56	2.54	2.49	2.43	2.37	2.32	2.26	2.32	2.37	2.36	2.37	2.32	2.33	2.39	2.4	2.34	2.4	2.39	2.37	2.32	2.37	2.32	2.33	2.28	2.29	2.3	2.25	2.19	2.14
342	1.95	2	2.01	2.03	2.08	2.02	2.01	1.96	1.97	2.02	2.08	2.02	2.01	1.96	1.97	2.02	2.01	2.06	2.12	2.17	2.12	2.17	2.16	2.21	2.22	2.28	2.27	2.21	2.2	2.19	2.2	2.15	2.14	2.19	2.18	2.12	2.18	2.23	2.22	2.2	2.15	2.16	2.22	2.27	2.28	2.23	2.22	2.16	2.22
343	2.07	2.01	2	2.01	2.07	2.01	2	2.01	2.03	2.08	2.03	2.04	2.09	2.1	2.11	2.17	2.22	2.27	2.33	2.27	2.26	2.27	2.33	2.32	2.3	2.36	2.37	2.43	2.48	2.43	2.44	2.49	2.44	2.43	2.37	2.42	2.37	2.31	2.26	2.27	2.32	2.27	2.21	2.16	2.11	2.05	2	2.01	2.06
344	2.02	1.97	1.98	1.93	1.88	1.83	1.88	1.93	1.98	2.03	2.04	1.99	2.04	2.03	1.98	2.03	2.08	2.13	2.12	2.07	2.08	2.13	2.12	2.11	2.16	2.21	2.2	2.25	2.2	2.15	2.14	2.12	2.14	2.12	2.11	2.13	2.07	2.12	2.07	2.06	2.05	2.06	2.11	2.06	2.07	2.12	2.18	2.23	2.28
345	2.24	2.25	2.26	2.32	2.26	2.28	2.22	2.28	2.22	2.27	2.33	2.32	2.37	2.42	2.37	2.42	2.41	2.42	2.44	2.45	2.4	2.41	2.46	2.52	2.46	2.41	2.42	2.48	2.49	2.5	2.52	2.46	2.45	2.5	2.45	2.5	2.45	2.5	2.45	2.43	2.42	2.43	2.49	2.43	2.45	2.43	2.49	2.43	2.38
346	2.38	2.39	2.4	2.46	2.51	2.46	2.45	2.39	2.33	2.39	2.44	2.5	2.44	2.43	2.37	2.32	2.33	2.34	2.4	2.39	2.44	2.43	2.48	2.5	2.55	2.5	2.44	2.43	2.42	2.4	2.46	2.51	2.46	2.51	2.46	2.4	2.39	2.37	2.32	2.31	2.25	2.27	2.32	2.31	2.32	2.33	2.28	2.29	2.24
347	2.19	2.14	2.08	2.07	2.02	2.07	2.12	2.14	2.13	2.07	2.12	2.14	2.08	2.03	2.02	2.07	2.02	1.97	2.02	2.03	2.02	2.01	2.02	1.97	2.02	1.97	1.98	2.03	2.04	2.03	2.08	2.14	2.19	2.24	2.29	2.31	2.25	2.24	2.19	2.13	2.08	2.09	2.14	2.2	2.19	2.13	2.08	2.03	2.02
348	2.32	2.26	2.32	2.37	2.42	2.37	2.42	2.37	2.31	2.37	2.35	2.3	2.35	2.3	2.24	2.26	2.2	2.15	2.2	2.19	2.18	2.12	2.07	2.06	2.11	2.06	2.01	2.06	2.07	2.02	2.07	2.12	2.17	2.23	2.17	2.12	2.07	2.06	2.07	2.12	2.07	2.12	2.13	2.14	2.16	2.21	2.22	2.23	2.29
349	2.37	2.36	2.37	2.38	2.44	2.45	2.4	2.45	2.39	2.34	2.35	2.37	2.38	2.37	2.35	2.37	2.31	2.26	2.27	2.21	2.16	2.17	2.16	2.21	2.27	2.32	2.27	2.32	2.27	2.21	2.16	2.1	2.11	2.17	2.22	2.27	2.33	2.34	2.35	2.3	2.29	2.28	2.29	2.23	2.25	2.3	2.29	2.23	2.22
350	2.11	2.1	2.11	2.17	2.18	2.12	2.18	2.12	2.13	2.08	2.13	2.15	2.09	2.14	2.2	2.21	2.26	2.28	2.33	2.28	2.29	2.23	2.18	2.19	2.24	2.26	2.2	2.25	2.24	2.26	2.31	2.25	2.2	2.25	2.24	2.19	2.24	2.23	2.24	2.3	2.29	2.23	2.22	2.21	2.2	2.21	2.26	2.28	2.33
351	2.51	2.5	2.49	2.54	2.53	2.55	2.6	2.54	2.56	2.62	2.6	2.59	2.65	2.71	2.65	2.66	2.72	2.73	2.79	2.78	2.79	2.85	2.84	2.78	2.84	2.85	2.87	2.93	2.94	2.96	3.02	3.03	3.05	3.06	3.08	3.01	3.08	3.09	3.03	2.96	3.03	3.09	3.07	3.09	3.03	2.96	2.9	2.89	2.88
352	2.92	2.98	2.97	2.9	2.89	2.83	2.77	2.76	2.7	2.75	2.7	2.71	2.65	2.64	2.65	2.71	2.77	2.83	2.89	2.83	2.77	2.82	2.76	2.7	2.69	2.63	2.57	2.56	2.5	2.52	2.46	2.4	2.41	2.47	2.41	2.36	2.41	2.47	2.48	2.54	2.6	2.61	2.62	2.68	2.74	2.75	2.81	2.83	2.89
353	2.98	2.99	2.93	2.99	3.05	3.11	3.13	3.15	3.08	3.14	3.08	3.1	3.16	3.14	3.21	3.19	3.21	3.22	3.29	3.35	3.37	3.43	3.42	3.4	3.46	3.53	3.51	3.45	3.51	3.5	3.43	3.5	3.56	3.55	3.56	3.5	3.43	3.37	3.35	3.29	3.22	3.24	3.22	3.29	3.3	3.37	3.35	3.37	3.43
354	3.61	3.54	3.56	3.57	3.64	3.7	3.77	3.84	3.85	3.87	3.89	3.82	3.89	3.82	3.75	3.82	3.75	3.77	3.7	3.76	3.7	3.76	3.69	3.63	3.69	3.63	3.56	3.62	3.56	3.57	3.51	3.49	3.56	3.62	3.64	3.66	3.59	3.65	3.67	3.69	3.62	3.55	3.49	3.42	3.41	3.34	3.33	3.31	3.3
355	3.22	3.28	3.34	3.41	3.39	3.33	3.31	3.33	3.34	3.41	3.34	3.28	3.26	3.25	3.31	3.38	3.44	3.43	3.36	3.42	3.41	3.39	3.33	3.39	3.38	3.44	3.38	3.44	3.37	3.44	3.45	3.47	3.54	3.6	3.66	3.73	3.66	3.73	3.75	3.68	3.61	3.6	3.61	3.55	3.56	3.63	3.56	3.58	3.6
356	3.73	3.75	3.68	3.74	3.73	3.71	3.65	3.63	3.65	3.66	3.6	3.58	3.57	3.5	3.52	3.45	3.44	3.37	3.36	3.34	3.33	3.26	3.33	3.31	3.33	3.34	3.41	3.47	3.54	3.55	3.49	3.42	3.41	3.34	3.28	3.21	3.15	3.21	3.27	3.34	3.4	3.46	3.45	3.38	3.32	3.26	3.24	3.26	3.32
357	3.24	3.17	3.11	3.05	3.11	3.13	3.14	3.08	3.09	3.03	2.97	2.98	3	2.98	3	2.94	2.95	2.97	2.98	2.92	2.93	2.99	2.93	2.92	2.91	2.84	2.78	2.77	2.71	2.77	2.76	2.82	2.83	2.89	2.88	2.82	2.76	2.81	2.83	2.89	2.88	2.86	2.88	2.94	3	2.94	2.92	2.86	2.92
358	3	3.06	3.08	3.14	3.07	3.09	3.1	3.17	3.1	3.12	3.18	3.2	3.13	3.07	3	2.94	2.96	2.89	2.91	2.9	2.91	2.92	2.94	2.95	2.94	2.88	2.94	3	3.06	3.12	3.14	3.2	3.26	3.2	3.14	3.07	3.13	3.15	3.16	3.23	3.24	3.26	3.32	3.25	3.27	3.26	3.24	3.18	3.24
359	3.48	3.47	3.4	3.33	3.27	3.2	3.27	3.2	3.13	3.07	3.01	2.94	2.88	2.82	2.75	2.81	2.88	2.94	2.88	2.86	2.92	2.99	3.05	3.06	3.05	3.06	3.08	3.14	3.08	3.09	3.16	3.09	3.15	3.17	3.18	3.25	3.31	3.25	3.31	3.38	3.39	3.41	3.47	3.54	3.47	3.54	3.6	3.53	3.55
360	3.96	3.89	3.91	3.98	3.96	3.98	3.91	3.84	3.77	3.75	3.74	3.75	3.77	3.84	3.82	3.75	3.74	3.75	3.82	3.75	3.77	3.84	3.82	3.75	3.68	3.75	3.74	3.67	3.6	3.58	3.65	3.64	3.7	3.64	3.65	3.58	3.6	3.61	3.55	3.61	3.54	3.48	3.49	3.56	3.63	3.69	3.62	3.69	3.76
361	3.84	3.83	3.9	3.97	3.98	3.91	3.9	3.83	3.76	3.82	3.81	3.79	3.86	3.93	4	4.07	4.06	3.98	3.97	3.99	3.92	3.98	3.91	3.84	3.91	3.98	4	4.07	4.14	4.21	4.22	4.15	4.08	4.15	4.14	4.12	4.19	4.12	4.14	4.06	4.05	4.03	4.1	4.03	4.05	4.03	4.02	4.03	3.96
362	4.05	4.12	4.05	3.98	4.04	4.11	4.18	4.25	4.18	4.2	4.13	4.15	4.22	4.14	4.16	4.23	4.3	4.32	4.25	4.23	4.16	4.09	4.07	4.06	3.99	3.91	3.84	3.83	3.85	3.86	3.93	4	4.07	4	3.93	3.86	3.87	3.8	3.73	3.8	3.79	3.72	3.79	3.77	3.84	3.82	3.89	3.82	3.89
363	3.84	3.77	3.7	3.68	3.62	3.63	3.7	3.77	3.78	3.85	3.92	3.93	3.86	3.93	3.86	3.93	3.92	3.85	3.91	3.93	3.86	3.93	4	3.98	4.05	4.12	4.19	4.12	4.05	4.07	4.14	4.15	4.08	4.15	4.08	4.1	4.03	3.95	3.94	3.96	3.89	3.9	3.97	3.96	3.97	3.9	3.89	3.87	3.86
364	3.87	3.86	3.79	3.78	3.76	3.83	3.76	3.78	3.79	3.86	3.84	3.86	3.93	4	3.93	4	3.93	3.94	3.96	3.89	3.82	3.89	3.87	3.8	3.79	3.81	3.82	3.81	3.74	3.72	3.79	3.72	3.74	3.67	3.69	3.62	3.68	3.67	3.74	3.75	3.77	3.84	3.9	3.97	3.9	3.97	3.96	3.97	4.04
365	4.22	4.29	4.21	4.28	4.36	4.37	4.3	4.23	4.25	4.17	4.24	4.23	4.21	4.23	4.25	4.32	4.3	4.23	4.21	4.2	4.22	4.14	4.21	4.28	4.36	4.34	4.27	4.28	4.36	4.37	4.36	4.38	4.39	4.41	4.48	4.56	4.63	4.65	4.67	4.74	4.76	4.68	4.76	4.83	4.81	4.89	4.96	4.89	4.96
366	5.1	5.17	5.25	5.17	5.15	5.23	5.15	5.07	4.99	5.01	5.09	5.07	5.09	5.01	5.03	4.96	4.88	4.9	4.97	5.05	4.97	5.05	5.03	5.11	5.03	5.01	5.09	5.16	5.08	5.1	5.03	5.1	5.08	5.01	5.08	5.1	5.02	4.95	4.87	4.85	4.93	4.95	5.02	5.1	5.17	5.25	5.17	5.19	5.27
367	5.17	5.25	5.23	5.21	5.29	5.27	5.34	5.27	5.29	5.36	5.38	5.4	5.48	5.46	5.38	5.46	5.44	5.46	5.48	5.56	5.64	5.72	5.64	5.66	5.74	5.72	5.74	5.82	5.84	5.76	5.74	5.66	5.74	5.66	5.64	5.62	5.6	5.52	5.44	5.36	5.44	5.52	5.59	5.67	5.75	5.67	5.59	5.51	5.49
368	5.02	5	4.93	4.91	4.98	5.06	5.13	5.06	5.04	5.11	5.19	5.21	5.29	5.21	5.23	5.25	5.32	5.34	5.42	5.4	5.48	5.4	5.38	5.3	5.32	5.4	5.48	5.5	5.42	5.34	5.42	5.5	5.52	5.59	5.67	5.69	5.61	5.53	5.51	5.5	5.42	5.34	5.26	5.18	5.2	5.18	5.16	5.18	5.1
369	5.03	4.95	4.94	4.86	4.88	4.8	4.73	4.71	4.64	4.65	4.73	4.65	4.64	4.56	4.49	4.41	4.49	4.56	4.58	4.65	4.67	4.59	4.61	4.54	4.46	4.39	4.32	4.24	4.17	4.1	4.03	4.04	4.11	4.04	4.03	4.04	3.97	4.04	4.03	4.04	4.11	4.13	4.15	4.22	4.29	4.31	4.23	4.16	4.23
370	4.87	4.94	5.02	5.09	5.17	5.24	5.26	5.28	5.21	5.13	5.11	5.19	5.21	5.23	5.3	5.38	5.36	5.34	5.42	5.5	5.57	5.65	5.73	5.65	5.73	5.81	5.83	5.91	5.83	5.81	5.73	5.65	5.57	5.59	5.66	5.65	5.57	5.55	5.53	5.61	5.68	5.76	5.84	5.76	5.84	5.76	5.84	5.86	5.78
371	6.63	6.66	6.68	6.76	6.85	6.93	7.02	6.93	6.91	6.89	6.97	7.06	6.97	7.05	6.96	6.99	6.9	6.99	6.96	6.88	6.79	6.87	6.96	7.04	7.13	7.11	7.19	7.28	7.36	7.45	7.36	7.27	7.36	7.38	7.29	7.27	7.36	7.27	7.29	7.38	7.47	7.55	7.46	7.55	7.46	7.49	7.4	7.31	7.39
372	7.5	7.47	7.56	7.47	7.38	7.29	7.27	7.25	7.33	7.42	7.5	7.59	7.68	7.77	7.85	7.94	7.85	7.83	7.92	8	8.03	8.12	8.1	8.19	8.09	8	8.03	8	7.91	7.89	7.98	8	8.09	8.18	8.16	8.13	8.22	8.13	8.11	8.13	8.22	8.25	8.23	8.25	8.34	8.43	8.34	8.32	8.22
373	8.54	8.51	8.48	8.46	8.55	8.58	8.67	8.76	8.85	8.88	8.79	8.82	8.85	8.94	9.03	8.94	8.84	8.87	8.84	8.87	8.9	9	9.09	9.18	9.28	9.25	9.28	9.37	9.35	9.38	9.47	9.57	9.66	9.56	9.66	9.69	9.79	9.82	9.85	9.95	10.04	9.94	9.97	10.07	10.17	10.07	10.17	10.2	10.3
374	10.48	10.38	10.41	10.51	10.55	10.58	10.61	10.65	10.75	10.85	10.95	11.05	11.15	11.12	11.22	11.33	11.22	11.32	11.43	11.4	11.5	11.6	11.49	11.39	11.28	11.17	11.27	11.38	11.41	11.45	11.55	11.52	11.55	11.66	11.63	11.66	11.7	11.73	11.84	11.73	11.76	11.65	11.55	11.58	11.47	11.36	11.26	11.29	11.18
375	10.41	10.51	10.41	10.44	10.47	10.57	10.47	10.57	10.47	10.36	10.46	10.36	10.33	10.43	10.53	10.63	10.52	10.62	10.66	10.55	10.52	10.62	10.73	10.62	10.52	10.55	10.65	10.75	10.78	10.88	10.98	11.09	11.06	11.16	11.26	11.16	11.19	11.22	11.12	11.09	11.19	11.16	11.19	11.09	11.19	11.22	11.33	11.36	11.39
376	11.67	11.77	11.66	11.7	11.8	11.91	11.94	11.98	12.08	12.05	12.16	12.13	12.23	12.27	12.38	12.35	12.45	12.42	12.39	12.43	12.53	12.64	12.61	12.65	12.76	12.64	12.61	12.5	12.39	12.49	12.46	12.57	12.46	12.43	12.53	12.42	12.46	12.34	12.31	12.35	12.32	12.29	12.39	12.36	12.4	12.37	12.48	12.51	12.4
377	12.62	12.5	12.54	12.58	12.61	12.72	12.83	12.72	12.68	12.57	12.68	12.57	12.53	12.42	12.46	12.57	12.67	12.71	12.82	12.7	12.81	12.92	12.81	12.92	13.03	13.06	12.95	12.92	12.8	12.77	12.88	12.99	12.96	13.07	13.18	13.21	13.1	13.21	13.25	13.21	13.32	13.21	13.32	13.2	13.09	13.2	13.31	13.27	13.16
378	13.16	13.12	13.09	13.2	13.09	13.06	13.02	13.06	13.03	12.91	12.88	12.92	13.03	13.14	13.25	13.29	13.17	13.14	13.18	13.29	13.25	13.14	13.25	13.29	13.4	13.36	13.4	13.37	13.48	13.36	13.33	13.37	13.25	13.14	13.11	13.07	12.96	12.85	12.73	12.84	12.95	12.92	13.02	13.06	13.17	13.06	12.94	12.91	12.88
379	12.72	12.75	12.72	12.69	12.73	12.61	12.5	12.39	12.28	12.25	12.35	12.39	12.36	12.47	12.57	12.61	12.72	12.75	12.79	12.68	12.78	12.75	12.64	12.53	12.5	12.6	12.71	12.75	12.86	12.74	12.85	12.96	13.07	13.18	13.06	13.03	12.92	12.8	12.77	12.66	12.55	12.43	12.54	12.51	12.4	12.29	12.32	12.29	12.26
380	12.46	12.43	12.53	12.42	12.46	12.49	12.6	12.57	12.68	12.64	12.68	12.72	12.83	12.86	12.75	12.64	12.67	12.64	12.53	12.42	12.31	12.41	12.52	12.49	12.46	12.56	12.45	12.42	12.31	12.2	12.24	12.34	12.31	12.35	12.45	12.56	12.67	12.63	12.52	12.41	12.3	12.34	12.44	12.33	12.37	12.34	12.44	12.33	12.44
381	12.78	12.89	12.86	12.97	13.07	12.96	12.85	12.74	12.77	12.88	12.99	12.87	12.76	12.73	12.7	12.81	12.91	12.8	12.77	12.88	12.76	12.65	12.69	12.58	12.61	12.58	12.55	12.52	12.49	12.46	12.34	12.45	12.56	12.45	12.41	12.45	12.56	12.45	12.41	12.3	12.41	12.38	12.27	12.16	12.05	12.08	12.05	11.94	11.98
382	11.83	11.93	12.03	11.92	11.89	11.93	12.03	11.92	11.89	11.93	11.82	11.79	11.89	12	12.1	12.21	12.1	12.2	12.09	11.98	11.87	11.98	12.08	12.12	12.01	11.98	11.95	12.05	12.15	12.05	12.15	12.19	12.22	12.33	12.22	12.32	12.21	12.32	12.35	12.24	12.35	12.45	12.56	12.6	12.7	12.81	12.7	12.59	12.69
383	12.98	13.02	13.13	13.23	13.12	13.01	13.11	13.22	13.11	13	12.96	12.85	12.74	12.85	12.95	12.84	12.88	12.99	13.09	12.98	13.09	13.2	13.08	13.05	12.94	12.98	13.08	12.97	13.08	13.12	13.22	13.19	13.23	13.34	13.37	13.41	13.52	13.63	13.74	13.85	13.73	13.84	13.88	13.92	14.03	14.07	14.18	14.3	14.34
384	14.8	14.91	14.96	15	15.11	15.23	15.34	15.38	15.42	15.47	15.34	15.46	15.58	15.45	15.42	15.53	15.58	15.69	15.66	15.53	15.58	15.69	15.66	15.7	15.82	15.78	15.66	15.77	15.82	15.69	15.57	15.45	15.33	15.2	15.32	15.36	15.48	15.52	15.63	15.6	15.48	15.35	15.32	15.36	15.24	15.28	15.32	15.44	15.4
385	15.88	15.93	15.97	16.09	16.2	16.32	16.44	16.32	16.36	16.48	16.52	16.64	16.61	16.57	16.69	16.56	16.44	16.4	16.36	16.41	16.28	16.24	16.21	16.08	16.05	16.17	16.04	16.01	15.88	15.85	15.89	15.76	15.64	15.52	15.63	15.68	15.79	15.91	15.79	15.9	16.02	16.06	16.18	16.3	16.18	16.14	16.1	16.22	16.26
386	16.01	16.05	16.17	16.21	16.25	16.37	16.49	16.53	16.41	16.37	16.25	16.21	16.17	16.22	16.09	16.21	16.33	16.37	16.33	16.45	16.33	16.29	16.41	16.28	16.25	16.21	16.18	16.14	16.01	15.89	15.93	16.05	16.17	16.29	16.25	16.13	16.17	16.04	15.92	15.88	15.93	15.97	16.09	16.05	15.93	16.04	16.16	16.04	16
387	15.84	15.8	15.92	16.04	15.91	16.03	16	15.87	15.84	15.88	15.92	16.04	16.16	16.2	16.24	16.36	16.48	16.6	16.72	16.76	16.88	17	16.87	16.84	16.96	17	17.05	17.17	17.04	17.08	17.2	17.25	17.37	17.33	17.45	17.58	17.7	17.57	17.44	17.4	17.52	17.65	17.69	17.56	17.43	17.31	17.35	17.39	17.27
388	17.77	17.73	17.78	17.74	17.61	17.48	17.6	17.72	17.59	17.56	17.52	17.48	17.6	17.72	17.85	17.97	17.84	17.96	17.92	17.79	17.66	17.63	17.75	17.79	17.66	17.54	17.41	17.37	17.41	17.29	17.25	17.21	17.25	17.38	17.42	17.29	17.25	17.3	17.42	17.47	17.34	17.46	17.33	17.38	17.25	17.37	17.24	17.28	17.33
389	18.06	18.11	17.98	18.1	18.23	18.09	18.06	18.18	18.3	18.17	18.04	18.17	18.03	17.9	18.03	17.9	18.02	17.89	18.01	17.88	17.75	17.71	17.59	17.71	17.58	17.45	17.41	17.37	17.5	17.37	17.33	17.45	17.32	17.44	17.57	17.44	17.4	17.44	17.32	17.44	17.48	17.6	17.57	17.61	17.66	17.53	17.57	17.69	17.82
390	17.97	18.01	18.06	18.1	18.15	18.19	18.32	18.36	18.49	18.45	18.5	18.62	18.67	18.79	18.92	18.97	19.09	19.22	19.35	19.21	19.34	19.39	19.25	19.38	19.51	19.37	19.42	19.55	19.6	19.72	19.69	19.73	19.86	19.72	19.59	19.72	19.85	19.71	19.57	19.53	19.58	19.54	19.5	19.63	19.68	19.64	19.6	19.65	19.51
391	19.6	19.72	19.59	19.45	19.32	19.28	19.32	19.19	19.05	18.92	19.05	18.91	18.87	18.83	18.88	18.84	18.8	18.85	18.9	19.02	19.15	19.28	19.41	19.27	19.13	19	19.13	19.09	19.22	19.08	19.13	19.25	19.38	19.34	19.3	19.35	19.48	19.44	19.57	19.53	19.57	19.62	19.75	19.88	19.93	19.79	19.65	19.52	19.48
392	19.48	19.61	19.74	19.7	19.83	19.96	20.09	19.95	19.81	19.78	19.74	19.78	19.65	19.51	19.47	19.43	19.3	19.16	19.03	19.07	18.94	19.07	19.19	19.06	19.02	18.98	19.11	18.97	18.84	18.71	18.67	18.63	18.67	18.54	18.41	18.28	18.15	18.19	18.06	17.93	17.8	17.84	17.81	17.77	17.64	17.6	17.65	17.77	17.73
393	17.53	17.57	17.7	17.57	17.44	17.31	17.27	17.24	17.11	17.07	17.03	16.91	16.87	16.74	16.79	16.66	16.54	16.66	16.77	16.82	16.86	16.82	16.79	16.83	16.87	16.75	16.87	16.83	16.79	16.91	17.03	17	17.12	16.99	17.03	17.16	17.03	16.9	16.77	16.74	16.61	16.49	16.36	16.24	16.36	16.4	16.44	16.32	16.43
394	17	16.87	16.83	16.8	16.84	16.96	17	16.88	16.75	16.72	16.83	16.71	16.83	16.7	16.75	16.62	16.49	16.37	16.33	16.45	16.33	16.29	16.41	16.29	16.4	16.37	16.24	16.12	16.16	16.04	15.92	16.03	15.91	15.79	15.66	15.63	15.75	15.71	15.83	15.79	15.91	15.87	15.91	15.79	15.67	15.78	15.75	15.63	15.74
395	15.58	15.7	15.74	15.7	15.82	15.7	15.57	15.45	15.33	15.45	15.56	15.53	15.41	15.29	15.17	15.05	14.93	14.81	14.92	15.04	15.15	15.19	15.23	15.11	15.08	14.96	15.07	15.18	15.15	15.19	15.15	15.12	15.16	15.04	15.08	15.19	15.16	15.27	15.39	15.43	15.54	15.66	15.62	15.66	15.71	15.82	15.7	15.74	15.86
396	15.4	15.51	15.39	15.36	15.24	15.12	15.23	15.11	15.22	15.1	15.07	15.04	14.92	15.03	14.91	14.88	14.76	14.64	14.52	14.41	14.29	14.26	14.3	14.34	14.45	14.56	14.44	14.41	14.29	14.17	14.29	14.25	14.36	14.25	14.29	14.17	14.14	14.1	13.99	13.95	14.06	13.95	13.92	13.8	13.77	13.66	13.54	13.58	13.47
397	13.54	13.57	13.68	13.72	13.83	13.94	14.05	13.93	14.04	14.15	14.19	14.3	14.19	14.3	14.33	14.45	14.48	14.6	14.71	14.75	14.63	14.74	14.85	14.97	15.01	15.05	15.09	15.2	15.24	15.28	15.16	15.04	15.08	14.96	15	15.11	15.08	15.19	15.07	15.04	14.92	14.8	14.69	14.57	14.53	14.42	14.3	14.27	14.23
398	14.15	14.12	14.16	14.27	14.31	14.19	14.07	13.96	14	14.03	14.07	14.11	14.22	14.33	14.44	14.48	14.36	14.25	14.36	14.24	14.13	14.24	14.35	14.23	14.2	14.17	14.2	14.09	13.97	13.86	13.82	13.86	13.75	13.78	13.82	13.93	13.9	13.78	13.89	13.86	13.9	14.01	13.98	14.01	13.98	13.87	13.75	13.86	13.97
399	13.31	13.41	13.3	13.41	13.3	13.18	13.29	13.33	13.43	13.4	13.44	13.55	13.43	13.32	13.43	13.54	13.57	13.46	13.43	13.54	13.42	13.53	13.42	13.31	13.28	13.38	13.49	13.6	13.49	13.52	13.56	13.67	13.55	13.59	13.63	13.74	13.77	13.66	13.54	13.51	13.55	13.66	13.7	13.66	13.77	13.88	13.99	14.1	14.14
400	13.8	13.84	13.88	13.98	14.09	13.98	14.09	14.06	14.17	14.13	14.17	14.28	14.39	14.43	14.4	14.51	14.39	14.28	14.32	14.2	14.08	14.12	14.01	13.89	13.93	13.97	14.08	14.19	14.15	14.12	14.09	14.13	14.09	14.06	14.17	14.06	14.02	14.13	14.1	14.14	14.02	14.13	14.24	14.28	14.17	14.13	14.1	13.99	13.95
401	14.39	14.43	14.32	14.28	14.17	14.28	14.16	14.05	14.16	14.12	14.09	14.13	14.24	14.12	14.01	14.12	14.09	14.2	14.31	14.42	14.46	14.42	14.39	14.5	14.54	14.65	14.76	14.64	14.76	14.64	14.61	14.72	14.83	14.71	14.68	14.64	14.76	14.72	14.83	14.87	14.99	15.1	15.21	15.18	15.22	15.33	15.21	15.09	15.21
402	15.58	15.54	15.42	15.39	15.5	15.38	15.26	15.3	15.42	15.38	15.5	15.38	15.34	15.31	15.42	15.39	15.27	15.23	15.34	15.23	15.11	15.07	15.11	15.23	15.34	15.38	15.26	15.37	15.49	15.37	15.48	15.6	15.48	15.44	15.41	15.52	15.56	15.44	15.32	15.2	15.08	15.05	14.93	14.81	14.85	14.97	15.01	14.89	15
403	14.53	14.5	14.38	14.35	14.39	14.5	14.47	14.35	14.46	14.43	14.47	14.35	14.46	14.43	14.31	14.28	14.24	14.13	14.1	14.21	14.09	13.98	14.09	13.97	13.86	13.97	14	13.89	14	13.89	13.85	13.89	14	13.97	13.85	13.82	13.93	13.89	13.93	13.9	13.87	13.91	14.01	14.12	14.23	14.34	14.23	14.11	14.15
404	14.82	14.86	14.74	14.85	14.82	14.78	14.89	15.01	14.89	14.85	14.82	14.86	14.83	14.79	14.68	14.64	14.61	14.72	14.6	14.49	14.45	14.42	14.38	14.49	14.6	14.71	14.75	14.86	14.75	14.63	14.6	14.48	14.37	14.33	14.44	14.41	14.52	14.56	14.44	14.55	14.66	14.7	14.81	14.7	14.74	14.78	14.82	14.93	14.81
405	15.56	15.61	15.72	15.83	15.95	16.06	16.18	16.22	16.1	16.21	16.25	16.37	16.25	16.36	16.41	16.28	16.4	16.28	16.39	16.36	16.4	16.28	16.16	16.2	16.08	15.96	16.07	16.19	16.15	16.03	15.99	15.96	15.84	15.72	15.6	15.56	15.6	15.65	15.69	15.8	15.77	15.81	15.92	15.89	16	15.96	15.93	16.04	15.92
406	15.92	15.96	15.84	15.95	16.07	16.11	16.22	16.19	16.3	16.18	16.3	16.34	16.3	16.18	16.06	16.02	15.99	15.87	15.75	15.63	15.67	15.64	15.68	15.79	15.9	15.95	16.06	16.02	16.14	16.02	15.9	16.01	16.05	16.02	16.06	16.1	15.98	16.02	16.14	16.18	16.22	16.34	16.3	16.18	16.15	16.02	15.9	15.95	15.83
407	15.81	15.86	15.74	15.62	15.5	15.46	15.43	15.54	15.42	15.46	15.5	15.54	15.59	15.7	15.74	15.78	15.66	15.78	15.74	15.7	15.82	15.93	15.97	15.85	15.97	16.08	16.2	16.31	16.43	16.31	16.27	16.31	16.43	16.47	16.59	16.55	16.43	16.54	16.42	16.39	16.26	16.38	16.26	16.14	16.25	16.22	16.33	16.3	16.26
408	15.47	15.35	15.39	15.5	15.62	15.73	15.61	15.72	15.6	15.65	15.76	15.72	15.84	15.95	15.99	16.11	15.99	16.03	15.91	15.95	15.99	15.87	15.91	15.79	15.91	15.87	15.75	15.79	15.91	16.02	16.06	16.1	15.98	15.86	15.98	16.02	16.13	16.18	16.29	16.41	16.29	16.16	16.28	16.32	16.2	16.31	16.43	16.31	16.19
409	16.31	16.19	16.31	16.42	16.3	16.42	16.46	16.34	16.45	16.57	16.68	16.8	16.76	16.81	16.85	16.89	17.01	16.97	17.09	17.21	17.17	17.29	17.41	17.53	17.65	17.77	17.81	17.93	17.89	17.77	17.81	17.93	17.89	17.94	18.06	18.18	18.3	18.17	18.29	18.34	18.38	18.5	18.38	18.25	18.37	18.33	18.45	18.32	18.29
410	18.35	18.48	18.35	18.39	18.51	18.56	18.43	18.3	18.17	18.05	18.17	18.04	18	17.96	17.93	17.89	17.76	17.81	17.68	17.8	17.67	17.55	17.59	17.64	17.51	17.63	17.5	17.47	17.59	17.63	17.75	17.87	17.91	17.88	17.84	17.88	18	17.96	17.84	17.96	18.08	17.95	18.07	18.19	18.06	18.03	18.07	17.94	17.91
411	17.74	17.86	17.74	17.78	17.65	17.53	17.65	17.61	17.73	17.69	17.65	17.53	17.65	17.52	17.4	17.44	17.56	17.52	17.57	17.61	17.73	17.6	17.65	17.69	17.81	17.85	17.73	17.69	17.73	17.85	17.73	17.77	17.64	17.76	17.88	18	18.12	18	18.12	18.08	18.12	18.25	18.21	18.25	18.37	18.34	18.38	18.43	18.55
412	18.97	18.84	18.71	18.67	18.71	18.58	18.71	18.67	18.63	18.75	18.88	18.92	18.79	18.91	18.96	19.08	19.04	19.09	19.05	18.92	18.79	18.91	19.04	18.91	18.87	18.99	18.95	19	18.87	18.99	18.95	19.08	19.04	19.08	19.21	19.08	19.2	19.16	19.21	19.08	19.12	19.25	19.37	19.24	19.28	19.41	19.53	19.58	19.71
413	20.39	20.52	20.38	20.34	20.21	20.34	20.46	20.42	20.47	20.6	20.46	20.42	20.38	20.51	20.38	20.24	20.11	19.97	20.02	19.89	19.75	19.88	20.01	20.13	20.09	20.14	20.01	20.13	20.26	20.12	20.25	20.12	19.98	19.85	19.72	19.84	19.97	20.09	19.96	19.92	19.88	20.01	19.87	20	19.87	19.73	19.7	19.56	19.69
414	19.24	19.36	19.41	19.53	19.66	19.78	19.91	19.87	19.83	19.7	19.82	19.78	19.74	19.7	19.57	19.44	19.56	19.52	19.57	19.44	19.31	19.18	19.05	19.17	19.04	18.91	19.04	19.16	19.2	19.07	19.2	19.16	19.03	19.15	19.02	19.14	19.01	19.14	19.01	19.05	18.92	18.79	18.92	19.04	19.08	19.21	19.17	19.29	19.41
415	19.08	19.12	19.24	19.21	19.17	19.04	19	18.87	18.74	18.86	18.98	18.95	19.07	19.11	19.24	19.36	19.41	19.53	19.49	19.45	19.5	19.62	19.67	19.79	19.92	19.78	19.74	19.87	19.99	20.12	19.98	20.03	20.16	20.28	20.15	20.28	20.32	20.19	20.32	20.44	20.31	20.27	20.13	20.18	20.31	20.27	20.32	20.44	20.4
416	20.05	20.01	20.06	20.19	20.05	20.1	20.23	20.09	20.05	19.92	19.79	19.75	19.8	19.85	19.97	19.84	19.89	20.01	19.97	19.84	19.96	19.83	19.7	19.75	19.87	19.83	19.88	20	20.05	20.18	20.04	20.17	20.04	20	20.12	19.99	19.95	20.07	20.2	20.32	20.19	20.24	20.29	20.41	20.28	20.4	20.45	20.32	20.28
417	19.32	19.19	19.16	19.12	19.24	19.11	19.23	19.1	18.97	18.93	19.06	19.18	19.3	19.17	19.04	19.16	19.28	19.16	19.12	19.24	19.2	19.32	19.19	19.15	19.02	19.15	19.27	19.14	19.26	19.13	19.09	19.14	19.26	19.13	19.18	19.3	19.17	19.04	19.16	19.28	19.33	19.38	19.25	19.21	19.26	19.3	19.17	19.3	19.42
418	19.25	19.37	19.49	19.61	19.73	19.86	19.73	19.77	19.9	19.95	19.81	19.94	19.9	19.95	19.81	19.94	19.81	19.93	19.8	19.85	19.97	20.02	20.07	20.19	20.06	19.93	20.05	20.01	20.14	20.1	20.14	20.01	20.14	20.26	20.31	20.43	20.56	20.43	20.55	20.51	20.56	20.68	20.73	20.78	20.91	20.77	20.64	20.77	20.72
419	21.14	21	21.13	21.26	21.31	21.43	21.56	21.69	21.55	21.6	21.65	21.78	21.83	21.88	21.93	21.98	21.94	22.07	21.93	21.98	22.11	22.07	21.93	21.79	21.84	21.89	21.94	22.07	22.2	22.33	22.19	22.06	22.19	22.32	22.45	22.31	22.36	22.22	22.35	22.31	22.27	22.4	22.53	22.58	22.71	22.76	22.81	22.86	22.72
420	22.71	22.67	22.72	22.58	22.63	22.76	22.89	22.94	22.8	22.76	22.81	22.94	23.07	23.21	23.16	23.22	23.07	23.03	22.99	22.85	22.71	22.76	22.81	22.67	22.72	22.58	22.44	22.3	22.17	22.22	22.35	22.4	22.45	22.58	22.71	22.67	22.8	22.85	22.98	22.84	22.89	23.02	23.07	23.13	22.98	22.84	22.89	23.03	22.89
421	23.08	23.13	23.26	23.12	22.98	23.11	23.24	23.38	23.51	23.47	23.52	23.65	23.51	23.37	23.23	23.09	23.14	23	22.86	22.72	22.58	22.63	22.49	22.54	22.67	22.8	22.76	22.89	22.75	22.71	22.84	22.97	23.1	22.96	22.82	22.78	22.74	22.6	22.56	22.61	22.66	22.79	22.65	22.51	22.64	22.6	22.46	22.32	22.37
422	22.81	22.86	22.82	22.68	22.54	22.49	22.45	22.31	22.18	22.22	22.27	22.4	22.36	22.22	22.35	22.31	22.44	22.31	22.26	22.22	22.35	22.21	22.26	22.39	22.53	22.39	22.35	22.3	22.17	22.21	22.35	22.3	22.26	22.22	22.08	21.95	21.81	21.77	21.9	22.03	22.07	22.2	22.25	22.3	22.43	22.48	22.53	22.49	22.54
423	22.81	22.77	22.9	22.86	22.99	22.85	22.99	22.84	22.8	22.66	22.52	22.65	22.61	22.74	22.88	23.01	22.87	22.83	22.78	22.64	22.6	22.56	22.42	22.47	22.43	22.29	22.15	22.28	22.24	22.2	22.33	22.38	22.51	22.47	22.33	22.19	22.15	22.28	22.24	22.37	22.23	22.19	22.05	21.91	22.04	22	22.05	22.18	22.04
424	22.04	22.09	21.96	21.92	21.87	21.92	22.05	22.1	22.15	22.28	22.33	22.19	22.32	22.19	22.05	22.01	22.06	21.92	21.97	22.02	22.15	22.28	22.24	22.29	22.42	22.55	22.68	22.63	22.69	22.55	22.5	22.55	22.69	22.82	22.95	22.91	22.96	22.82	22.77	22.73	22.86	22.72	22.68	22.81	22.67	22.8	22.93	23.07	23.2
425	23.73	23.78	23.91	23.87	23.73	23.68	23.74	23.79	23.92	23.88	23.74	23.79	23.92	24.06	24.19	24.05	24.18	24.32	24.45	24.59	24.64	24.77	24.91	24.96	25.1	25.24	25.37	25.23	25.28	25.24	25.29	25.15	25	25.05	24.91	24.96	24.92	24.97	24.83	24.96	25.1	25.24	25.19	25.25	25.38	25.34	25.39	25.45	25.4
426	25.08	24.94	24.99	24.84	24.8	24.76	24.71	24.67	24.52	24.48	24.53	24.58	24.72	24.67	24.81	24.67	24.8	24.94	24.79	24.93	25.06	24.92	25.06	25.19	25.25	25.1	25.24	25.29	25.35	25.48	25.54	25.39	25.24	25.2	25.25	25.11	25.24	25.38	25.52	25.66	25.51	25.46	25.32	25.46	25.59	25.73	25.79	25.64	25.59
427	26.25	26.39	26.53	26.38	26.23	26.37	26.32	26.38	26.23	26.37	26.51	26.36	26.31	26.37	26.22	26.17	26.31	26.45	26.4	26.54	26.6	26.55	26.4	26.46	26.52	26.57	26.71	26.67	26.72	26.57	26.53	26.58	26.43	26.39	26.34	26.48	26.33	26.39	26.53	26.38	26.43	26.49	26.63	26.58	26.64	26.49	26.34	26.29	26.14
428	25.45	25.59	25.73	25.58	25.63	25.59	25.54	25.68	25.82	25.96	26.1	26.15	26.11	25.96	26.1	26.05	25.9	25.96	25.81	25.77	25.82	25.67	25.73	25.78	25.74	25.59	25.73	25.78	25.63	25.77	25.63	25.68	25.82	25.96	26.09	26.23	26.29	26.14	26.09	25.95	26.09	26.04	25.89	26.03	26.17	26.02	26.08	25.93	25.88
429	25.7	25.75	25.6	25.74	25.8	25.93	25.89	25.94	26.08	26.22	26.07	26.21	26.17	26.02	26.16	26.21	26.17	26.22	26.36	26.32	26.46	26.41	26.55	26.69	26.74	26.7	26.84	26.69	26.54	26.68	26.74	26.79	26.93	26.89	26.74	26.79	26.85	26.9	27.04	27	27.14	27.28	27.34	27.39	27.53	27.38	27.44	27.58	27.53
430	27.33	27.38	27.52	27.67	27.81	27.95	28.1	27.94	27.9	27.95	27.91	28.05	28	28.06	28.01	27.86	27.71	27.85	27.8	27.86	28	28.06	28.12	28.26	28.21	28.06	27.91	27.75	27.71	27.85	27.91	27.86	27.92	28.06	28.01	28.15	28.11	28.25	28.39	28.24	28.09	28.23	28.08	27.92	28.07	28.02	28.16	28.01	28.15
431	28.9	28.75	28.89	28.74	28.79	28.75	28.59	28.44	28.39	28.45	28.51	28.65	28.5	28.55	28.7	28.84	28.69	28.83	28.89	28.95	29.09	29.24	29.08	29.14	29.2	29.04	29.19	29.25	29.09	29.24	29.19	29.34	29.48	29.33	29.47	29.53	29.37	29.33	29.38	29.23	29.18	29.33	29.47	29.42	29.57	29.41	29.26	29.1	28.94
432	28.35	28.49	28.64	28.48	28.63	28.47	28.62	28.67	28.82	28.77	28.62	28.76	28.71	28.86	28.7	28.85	28.9	28.75	28.7	28.65	28.71	28.66	28.81	28.65	28.8	28.94	28.79	28.85	28.9	29.05	29.19	29.25	29.4	29.54	29.39	29.23	29.08	28.92	28.77	28.82	28.88	28.73	28.79	28.84	28.99	28.83	28.68	28.52	28.48
433	27.87	27.71	27.67	27.81	27.87	27.82	27.96	27.81	27.76	27.61	27.75	27.89	27.74	27.59	27.54	27.39	27.45	27.3	27.15	27.21	27.35	27.49	27.34	27.29	27.43	27.28	27.34	27.39	27.35	27.3	27.15	27.21	27.35	27.3	27.36	27.5	27.45	27.3	27.44	27.39	27.35	27.49	27.34	27.39	27.35	27.2	27.25	27.1	27.06
434	26.56	26.7	26.84	26.79	26.93	27.07	27.13	27.19	27.33	27.38	27.23	27.37	27.33	27.28	27.42	27.56	27.52	27.66	27.8	27.94	27.79	27.64	27.49	27.34	27.48	27.62	27.76	27.61	27.75	27.6	27.55	27.4	27.35	27.49	27.55	27.69	27.54	27.6	27.45	27.3	27.25	27.2	27.05	26.9	27.04	27.1	26.95	27.09	27.04
435	27.44	27.29	27.43	27.57	27.42	27.56	27.51	27.36	27.5	27.64	27.49	27.34	27.29	27.14	27.2	27.05	27.01	26.86	26.71	26.66	26.72	26.86	26.91	26.76	26.72	26.67	26.81	26.87	26.72	26.86	26.71	26.76	26.9	27.04	27.1	27.24	27.38	27.43	27.28	27.34	27.19	27.25	27.3	27.15	27.29	27.43	27.49	27.63	27.48
436	27.6	27.66	27.8	27.75	27.81	27.66	27.61	27.57	27.42	27.27	27.22	27.36	27.21	27.27	27.41	27.55	27.69	27.83	27.97	28.11	28.17	28.31	28.37	28.51	28.47	28.52	28.37	28.22	28.07	28.21	28.35	28.49	28.34	28.29	28.25	28.39	28.45	28.5	28.65	28.79	28.85	28.99	28.84	28.68	28.83	28.97	28.82	28.96	28.91
437	28.41	28.25	28.21	28.35	28.2	28.04	28	28.14	27.99	28.13	28.27	28.12	28.07	27.92	28.06	28.01	27.97	28.11	28.06	28.01	28.07	27.92	27.98	27.93	28.07	27.92	28.06	28.2	28.05	27.9	27.96	28.01	27.97	27.92	27.98	27.83	27.68	27.63	27.58	27.43	27.28	27.42	27.56	27.41	27.36	27.51	27.36	27.21	27.16
438	27.34	27.4	27.54	27.39	27.45	27.3	27.44	27.58	27.43	27.57	27.52	27.47	27.62	27.76	27.61	27.56	27.62	27.76	27.61	27.66	27.72	27.86	27.92	27.87	27.93	27.98	28.13	28.18	28.24	28.38	28.53	28.67	28.52	28.47	28.32	28.37	28.52	28.57	28.72	28.67	28.73	28.78	28.84	28.9	28.75	28.7	28.84	28.69	28.64
439	28.83	28.68	28.63	28.77	28.62	28.68	28.74	28.79	28.94	28.78	28.93	28.77	28.73	28.78	28.63	28.48	28.33	28.28	28.34	28.39	28.54	28.68	28.53	28.67	28.52	28.57	28.53	28.48	28.54	28.68	28.74	28.58	28.73	28.68	28.82	28.67	28.81	28.76	28.82	28.67	28.73	28.57	28.53	28.48	28.62	28.57	28.42	28.48	28.62
440	28.2	28.26	28.11	27.96	27.8	27.86	27.92	28.06	28.01	27.86	28	28.14	28.29	28.43	28.57	28.71	28.86	28.7	28.76	28.82	28.96	29.02	29.08	29.22	29.17	29.23	29.38	29.22	29.28	29.43	29.57	29.63	29.77	29.73	29.79	29.93	29.99	29.83	29.68	29.82	29.97	29.81	29.76	29.72	29.86	30.01	30.07	29.91	29.75
441	29.52	29.58	29.72	29.78	29.63	29.58	29.42	29.48	29.54	29.38	29.44	29.59	29.73	29.58	29.72	29.57	29.71	29.66	29.61	29.67	29.63	29.77	29.83	29.89	29.84	29.99	30.13	30.19	30.25	30.09	30.24	30.39	30.53	30.38	30.43	30.58	30.53	30.68	30.52	30.36	30.21	30.35	30.5	30.34	30.19	30.03	29.87	30.02	29.97
442	30.86	30.7	30.54	30.39	30.23	30.07	29.92	29.98	30.03	30.09	29.94	29.99	30.05	29.9	29.85	29.91	29.75	29.59	29.74	29.88	29.73	29.57	29.53	29.48	29.62	29.77	29.91	30.06	30.12	30.27	30.11	29.95	29.8	29.64	29.48	29.33	29.39	29.53	29.59	29.73	29.58	29.64	29.69	29.54	29.49	29.64	29.69	29.54	29.68
443	29.84	29.79	29.85	29.99	29.95	30.01	30.15	29.99	30.05	30.2	30.04	29.99	29.95	29.79	29.64	29.78	29.93	29.88	29.94	29.78	29.84	29.98	29.83	29.89	29.94	29.79	29.74	29.8	29.94	29.9	29.95	29.8	29.86	29.91	29.87	29.92	30.07	30.22	30.06	30.21	30.05	30.11	30.25	30.4	30.55	30.61	30.66	30.51	30.56
444	30.74	30.58	30.64	30.48	30.43	30.39	30.23	30.07	30.13	30.28	30.12	29.96	30.11	30.25	30.1	30.05	30	30.06	30.21	30.05	30.11	30.25	30.4	30.24	30.39	30.54	30.38	30.53	30.37	30.43	30.27	30.11	30.07	29.91	29.75	29.6	29.44	29.59	29.73	29.79	29.63	29.59	29.73	29.88	29.72	29.57	29.71	29.56	29.61
445	30.32	30.16	30.22	30.36	30.21	30.05	30.11	30.25	30.1	30.15	30.21	30.05	30.01	30.15	30	30.14	30.29	30.35	30.19	30.14	30.29	30.13	30.19	30.25	30.39	30.23	30.29	30.25	30.09	30.14	30.29	30.44	30.39	30.45	30.6	30.75	30.89	31.04	31.19	31.25	31.4	31.46	31.3	31.45	31.4	31.55	31.61	31.67	31.82
446	31.46	31.41	31.47	31.53	31.68	31.52	31.67	31.62	31.68	31.52	31.47	31.31	31.37	31.32	31.47	31.53	31.68	31.83	31.67	31.62	31.68	31.52	31.36	31.2	31.35	31.3	31.14	31.2	31.35	31.19	31.34	31.4	31.24	31.38	31.22	31.06	31.12	30.96	31.11	31.06	31.21	31.17	31.01	31.06	30.91	30.96	30.8	30.64	30.7
447	31.71	31.86	31.7	31.76	31.91	31.97	32.03	32.18	32.02	32.07	32.23	32.38	32.44	32.59	32.42	32.48	32.64	32.59	32.42	32.38	32.33	32.17	32	31.96	32.02	32.07	32.03	32.18	32.13	32.19	32.03	31.98	32.04	31.88	31.83	31.98	31.82	31.66	31.61	31.67	31.62	31.46	31.61	31.76	31.91	31.86	31.92	31.76	31.82
448	31	31.15	31.3	31.45	31.6	31.55	31.7	31.54	31.69	31.84	31.9	32.05	32.2	32.35	32.5	32.34	32.49	32.55	32.61	32.67	32.51	32.57	32.4	32.24	32.3	32.45	32.6	32.55	32.61	32.77	32.92	33.07	33.22	33.28	33.12	33.18	33.24	33.39	33.45	33.29	33.24	33.19	33.03	32.98	33.04	32.99	33.14	32.98	33.04
449	33.36	33.19	33.14	33.2	33.26	33.42	33.57	33.72	33.68	33.83	33.66	33.72	33.78	33.62	33.77	33.61	33.44	33.5	33.33	33.49	33.64	33.48	33.63	33.58	33.64	33.8	33.86	33.92	34.07	34.23	34.29	34.44	34.28	34.34	34.49	34.33	34.16	34.31	34.15	33.98	33.93	33.76	33.82	33.98	33.93	34.09	34.24	34.4	34.23
450	34.21	34.36	34.42	34.37	34.53	34.48	34.31	34.26	34.42	34.48	34.54	34.7	34.76	34.82	34.65	34.48	34.64	34.47	34.53	34.69	34.52	34.58	34.74	34.89	34.73	34.68	34.51	34.57	34.63	34.58	34.64	34.8	34.96	35.02	34.85	34.68	34.51	34.57	34.73	34.79	34.85	34.8	34.75	34.58	34.53	34.59	34.75	34.7	34.76
451	33.78	33.73	33.68	33.64	33.69	33.85	33.8	33.86	33.69	33.65	33.6	33.66	33.49	33.65	33.6	33.43	33.27	33.42	33.58	33.41	33.56	33.62	33.46	33.29	33.13	32.96	33.02	32.86	32.81	32.96	32.8	32.86	33.01	32.85	32.68	32.52	32.35	32.19	32.03	32.09	32.14	31.98	32.04	31.88	31.72	31.77	31.92	32.08	31.91
452	32.5	32.45	32.6	32.66	32.72	32.67	32.51	32.66	32.72	32.78	32.93	32.77	32.6	32.44	32.28	32.11	32.17	32.12	31.96	31.92	32.07	32.12	32.28	32.23	32.07	31.9	32.06	32.21	32.36	32.2	32.03	32.19	32.34	32.49	32.55	32.38	32.22	32.37	32.33	32.16	32.22	32.28	32.34	32.49	32.32	32.38	32.53	32.49	32.54
453	32.45	32.6	32.44	32.5	32.65	32.8	32.64	32.59	32.43	32.26	32.1	32.06	32.21	32.36	32.51	32.57	32.72	32.87	33.03	33.18	33.13	32.97	32.92	32.88	32.93	32.77	32.83	32.89	33.04	32.99	33.05	33.2	33.16	33.11	33.06	33.02	32.97	33.12	32.96	32.79	32.75	32.7	32.54	32.69	32.84	32.68	32.63	32.78	32.94
454	33.36	33.31	33.15	32.98	32.82	32.66	32.49	32.64	32.8	32.63	32.69	32.75	32.81	32.64	32.6	32.75	32.9	32.96	33.02	33.17	33.12	33.28	33.43	33.27	33.32	33.48	33.54	33.6	33.55	33.5	33.45	33.51	33.35	33.41	33.56	33.71	33.77	33.61	33.56	33.4	33.23	33.38	33.34	33.17	33.12	32.96	32.8	32.63	32.47
455	32.37	32.2	32.16	32.21	32.27	32.11	31.95	32.1	32.25	32.4	32.55	32.7	32.76	32.92	33.07	33.13	32.96	32.92	32.97	32.81	32.65	32.48	32.32	32.16	32	31.95	31.79	31.85	31.69	31.84	31.99	32.04	32.2	32.15	32.1	32.16	32.22	32.17	32.12	32.08	31.92	31.87	32.02	32.17	32.12	32.27	32.43	32.38	32.22
456	32.97	32.93	32.76	32.82	32.97	33.13	32.96	32.8	32.75	32.59	32.65	32.7	32.86	32.81	32.65	32.7	32.86	32.69	32.53	32.68	32.64	32.59	32.74	32.89	33.05	32.88	32.83	32.99	32.82	32.66	32.5	32.65	32.71	32.54	32.5	32.34	32.49	32.44	32.59	32.65	32.8	32.95	33.01	32.85	32.8	32.75	32.59	32.43	32.27
457	31.42	31.37	31.43	31.27	31.22	31.18	31.32	31.28	31.12	31.18	31.23	31.19	31.03	31.18	31.32	31.38	31.53	31.68	31.63	31.78	31.84	31.9	32.05	32.2	32.35	32.5	32.56	32.62	32.77	32.61	32.44	32.59	32.43	32.27	32.42	32.37	32.52	32.68	32.83	32.89	33.04	32.99	33.05	32.89	32.84	32.79	32.63	32.58	32.53
458	32.86	33.01	32.97	33.02	32.86	32.81	32.87	33.02	32.86	32.7	32.85	32.8	32.76	32.91	33.06	33.12	33.27	33.11	32.94	33.1	33.25	33.4	33.55	33.71	33.77	33.92	34.07	34.23	34.38	34.44	34.39	34.55	34.71	34.66	34.61	34.76	34.92	34.98	34.81	34.64	34.48	34.31	34.37	34.53	34.68	34.84	34.99	34.83	34.89
459	35.09	34.92	34.98	34.82	34.88	34.71	34.54	34.49	34.33	34.39	34.54	34.7	34.53	34.59	34.75	34.58	34.53	34.69	34.75	34.81	34.96	34.91	34.75	34.81	34.76	34.91	34.86	35.02	35.08	35.24	35.07	35.13	35.19	35.02	35.18	35.34	35.17	35.12	35.18	35.24	35.4	35.23	35.29	35.35	35.18	35.24	35.07	35.23	35.39
460	35.7	35.86	35.69	35.75	35.81	35.64	35.7	35.53	35.48	35.64	35.47	35.42	35.25	35.31	35.47	35.53	35.36	35.52	35.47	35.63	35.46	35.29	35.24	35.19	35.02	35.08	35.24	35.4	35.35	35.41	35.24	35.07	34.91	34.86	35.01	34.84	34.91	34.74	34.8	34.86	34.69	34.52	34.36	34.31	34.14	34.2	34.36	34.31	34.14
461	34.24	34.3	34.36	34.42	34.57	34.63	34.69	34.85	35	35.06	35.22	35.05	35.21	35.36	35.2	35.26	35.41	35.47	35.53	35.69	35.64	35.47	35.42	35.58	35.53	35.69	35.52	35.35	35.3	35.26	35.41	35.47	35.63	35.69	35.85	35.8	35.63	35.58	35.64	35.7	35.86	36.02	35.85	35.91	35.97	36.03	36.19	36.02	36.08
462	36.28	36.23	36.06	36.21	36.37	36.2	36.36	36.19	36.35	36.41	36.47	36.53	36.69	36.52	36.47	36.3	36.25	36.08	35.91	35.86	35.81	35.87	35.82	35.78	35.61	35.76	35.59	35.75	35.81	35.87	35.93	35.76	35.92	35.75	35.81	35.76	35.92	35.98	36.04	36.2	36.36	36.31	36.14	36.3	36.13	36.19	36.14	36.2	36.03
463	36.57	36.73	36.89	36.95	37.11	37.27	37.1	37.26	37.09	37.15	36.97	36.93	36.75	36.81	36.88	36.94	37.1	37.26	37.32	37.15	36.97	36.8	36.63	36.69	36.64	36.59	36.75	36.58	36.74	36.69	36.85	37.01	37.17	37.33	37.16	36.99	36.94	36.89	36.95	36.78	36.94	36.77	36.59	36.75	36.7	36.77	36.93	37.09	37.15
464	36.81	36.97	37.04	37.1	37.26	37.21	37.04	36.99	37.05	36.88	37.04	37.2	37.02	37.18	37.01	36.84	37	36.95	36.9	37.06	36.89	36.95	37.11	37.27	37.1	37.05	37.21	37.37	37.43	37.59	37.75	37.91	37.98	38.14	38.2	38.36	38.31	38.38	38.54	38.49	38.65	38.6	38.66	38.83	38.78	38.94	39.1	39.27	39.43
465	39.28	39.44	39.61	39.77	39.94	39.76	39.82	39.89	39.71	39.53	39.7	39.76	39.83	39.77	39.6	39.42	39.58	39.75	39.57	39.73	39.56	39.51	39.67	39.62	39.78	39.61	39.55	39.62	39.78	39.95	39.77	39.94	39.88	39.71	39.87	39.69	39.86	39.81	39.63	39.45	39.4	39.46	39.53	39.69	39.52	39.58	39.74	39.69	39.52
466	39.16	38.98	39.05	38.87	38.82	38.64	38.47	38.29	38.36	38.42	38.48	38.65	38.71	38.66	38.61	38.43	38.5	38.32	38.39	38.55	38.37	38.2	38.36	38.31	38.37	38.53	38.7	38.76	38.71	38.66	38.48	38.31	38.26	38.21	38.27	38.43	38.5	38.32	38.15	37.97	38.14	38.09	37.91	37.74	37.69	37.85	37.8	37.63	37.69
467	38.22	38.38	38.54	38.7	38.87	38.69	38.76	38.92	38.74	38.81	38.87	39.03	39.1	39.16	39.11	38.93	39.1	39.05	39.21	39.03	39.2	39.02	38.84	39.01	38.96	39.12	38.94	39.11	39.27	39.33	39.4	39.56	39.38	39.45	39.51	39.34	39.28	39.45	39.51	39.34	39.5	39.66	39.73	39.89	40.06	39.88	40.04	40.21	40.37
468	40.35	40.41	40.23	40.3	40.46	40.53	40.35	40.41	40.24	40.06	40.01	40.07	40.14	40.2	40.26	40.43	40.25	40.2	40.15	40.1	39.92	40.08	40.03	39.98	40.05	40.11	39.93	40	39.95	40.01	40.07	40.24	40.19	40.01	39.83	39.78	39.73	39.55	39.5	39.57	39.39	39.55	39.72	39.54	39.49	39.55	39.72	39.54	39.36
469	38.9	38.85	39.01	39.17	39.24	39.4	39.56	39.63	39.45	39.51	39.68	39.5	39.32	39.49	39.65	39.72	39.78	39.6	39.55	39.62	39.44	39.26	39.32	39.15	39.1	39.26	39.08	39.15	38.97	39.13	39.3	39.12	39.18	39.25	39.41	39.48	39.54	39.6	39.42	39.49	39.65	39.6	39.67	39.83	39.78	39.6	39.77	39.72	39.88
470	40.66	40.83	40.99	41.06	41.22	41.04	41.11	41.28	41.34	41.29	41.24	41.3	41.12	41.29	41.24	41.41	41.35	41.52	41.59	41.76	41.7	41.77	41.84	41.9	41.97	42.14	42.3	42.47	42.64	42.71	42.53	42.7	42.64	42.81	42.98	42.93	43	43.17	43.34	43.29	43.35	43.53	43.47	43.64	43.46	43.63	43.7	43.51	43.33
471	43.42	43.59	43.4	43.22	43.39	43.56	43.73	43.9	44.08	44.25	44.32	44.13	43.94	43.89	44.06	44.13	43.94	44.11	44.18	43.99	43.94	43.76	43.7	43.52	43.33	43.28	43.23	43.04	42.99	42.94	42.75	42.92	42.87	42.94	43.11	43.28	43.09	43.26	43.08	43.15	42.96	42.78	42.72	42.67	42.49	42.31	42.12	42.19	42.01
472	42.22	42.17	42.12	41.94	42	41.82	41.77	41.59	41.41	41.23	41.05	40.87	40.93	41.1	41.05	41.11	41.28	41.34	41.16	40.98	41.05	41.11	41.28	41.23	41.29	41.11	41.18	41.24	41.41	41.23	41.29	41.11	41.18	41.24	41.06	41.01	40.83	40.78	40.95	41.11	41.28	41.45	41.62	41.43	41.25	41.32	41.14	41.2	41.27
473	40.97	41.13	41.08	41.25	41.42	41.58	41.75	41.92	41.74	41.8	41.62	41.57	41.39	41.21	41.27	41.34	41.4	41.35	41.52	41.47	41.64	41.45	41.4	41.22	41.39	41.21	41.03	40.85	40.67	40.49	40.44	40.5	40.57	40.52	40.68	40.85	40.91	40.73	40.68	40.63	40.8	40.75	40.7	40.86	40.81	40.63	40.58	40.65	40.71
474	41.3	41.47	41.64	41.45	41.62	41.79	41.96	42.02	42.19	42.26	42.43	42.24	42.31	42.26	42.32	42.39	42.56	42.51	42.57	42.74	42.69	42.86	42.81	42.87	42.94	43.11	43.28	43.35	43.16	42.98	43.04	43.21	43.03	43.2	43.37	43.19	43.25	43.07	43.02	42.96	42.78	42.95	43.12	43.29	43.24	43.3	43.47	43.29	43.1
475	43.25	43.2	43.15	43.21	43.03	43.1	42.91	42.86	42.68	42.74	42.81	42.76	42.82	42.89	42.7	42.77	42.94	42.89	42.7	42.52	42.34	42.15	42.1	42.05	42.12	42.18	42.35	42.42	42.23	42.3	42.36	42.53	42.48	42.55	42.36	42.31	42.48	42.3	42.25	42.06	41.88	41.7	41.65	41.47	41.42	41.48	41.65	41.47	41.53
476	41.18	41	40.82	40.64	40.46	40.41	40.48	40.54	40.36	40.42	40.24	40.19	40.02	39.84	40	40.07	39.89	39.71	39.53	39.35	39.31	39.13	39.29	39.12	39.18	39.34	39.51	39.33	39.28	39.44	39.51	39.67	39.83	39.9	40.06	40.01	39.83	40	39.95	40.01	40.18	40	40.06	40.23	40.18	40.34	40.51	40.68	40.74
477	40.21	40.03	39.98	40.15	40.31	40.27	40.33	40.39	40.34	40.16	40.33	40.39	40.45	40.62	40.44	40.5	40.32	40.28	40.1	40.26	40.43	40.25	40.41	40.58	40.4	40.22	40.04	39.87	40.03	40.09	39.92	40.08	40.25	40.2	40.02	39.97	40.13	39.96	39.91	39.73	39.68	39.63	39.45	39.28	39.34	39.4	39.56	39.39	39.45
478	40.02	40.08	40.25	40.2	40.36	40.53	40.35	40.52	40.34	40.4	40.22	40.17	40.24	40.3	40.12	39.94	39.76	39.83	39.89	40.05	39.88	39.94	40.1	40.05	40.12	40.28	40.45	40.51	40.68	40.84	40.91	40.73	40.55	40.37	40.32	40.27	40.43	40.26	40.42	40.24	40.41	40.23	40.29	40.46	40.62	40.45	40.51	40.67	40.84
479	40.6	40.42	40.24	40.19	40.14	40.09	40.15	40.32	40.27	40.33	40.28	40.1	39.93	40.09	40.04	39.86	39.82	39.77	39.83	39.65	39.6	39.42	39.25	39.07	39.02	39.19	39.14	39.2	39.36	39.31	39.38	39.54	39.49	39.55	39.72	39.54	39.36	39.31	39.26	39.33	39.39	39.34	39.4	39.22	39.05	39	38.82	38.65	38.6
480	39.06	39.23	39.18	39.24	39.4	39.23	39.05	39.22	39.17	38.99	38.81	38.77	38.83	38.99	38.94	39.1	38.93	38.75	38.7	38.77	38.59	38.65	38.48	38.43	38.49	38.65	38.6	38.67	38.49	38.65	38.71	38.54	38.36	38.19	38.35	38.3	38.36	38.53	38.48	38.54	38.36	38.19	38.25	38.08	38.03	38.09	38.25	38.2	38.26
481	38.37	38.54	38.36	38.42	38.58	38.75	38.57	38.73	38.56	38.62	38.78	38.61	38.67	38.49	38.32	38.14	37.97	38.13	38.29	38.46	38.62	38.68	38.5	38.33	38.16	38.22	38.38	38.33	38.39	38.22	38.28	38.44	38.39	38.45	38.61	38.78	38.6	38.76	38.72	38.54	38.7	38.87	39.03	39.19	39.02	39.08	39.24	39.3	39.36
482	39	39.16	39.32	39.49	39.31	39.14	39.2	39.36	39.31	39.14	38.96	38.91	38.86	38.69	38.51	38.34	38.29	38.35	38.18	38.34	38.29	38.24	38.19	38.02	37.85	37.68	37.5	37.46	37.51	37.34	37.4	37.56	37.72	37.88	38.04	38.21	38.37	38.19	38.35	38.42	38.24	38.19	38.15	38.1	38.05	38.11	38.27	38.1	38.16
483	37.77	37.73	37.55	37.51	37.67	37.49	37.55	37.71	37.87	37.93	38.1	37.92	37.75	37.7	37.86	37.69	37.75	37.58	37.53	37.59	37.75	37.7	37.86	37.69	37.75	37.91	37.86	37.69	37.85	38.01	37.84	37.67	37.62	37.68	37.84	37.79	37.74	37.8	37.75	37.71	37.66	37.49	37.65	37.81	37.76	37.71	37.87	38.03	38.19
484	38.4	38.23	38.18	38.34	38.4	38.56	38.62	38.45	38.61	38.56	38.51	38.34	38.4	38.46	38.29	38.35	38.18	38.34	38.5	38.56	38.39	38.34	38.4	38.22	38.05	38.21	38.37	38.2	38.36	38.31	38.37	38.43	38.6	38.42	38.25	38.2	38.26	38.09	38.25	38.2	38.03	38.09	37.91	38.07	37.9	37.96	38.02	38.18	38.24
485	38.35	38.51	38.34	38.17	37.99	37.94	37.77	37.6	37.55	37.5	37.33	37.29	37.35	37.17	37.33	37.39	37.22	37.17	37.23	37.29	37.25	37.3	37.26	37.09	36.91	37.07	37.03	36.86	36.69	36.64	36.59	36.75	36.91	37.07	37.23	37.06	37.11	36.94	37.1	36.93	36.99	36.82	36.88	36.71	36.54	36.49	36.45	36.4	36.23
486	36	35.83	35.79	35.94	36	35.83	35.89	35.85	36	35.83	35.79	35.94	35.78	35.61	35.76	35.82	35.98	35.81	35.97	36.03	35.86	35.81	35.64	35.6	35.43	35.26	35.22	35.27	35.11	35.06	35.02	34.97	35.13	34.96	34.79	34.75	34.58	34.64	34.47	34.31	34.46	34.3	34.13	34.29	34.44	34.28	34.23	34.38	34.54
487	34.2	34.36	34.31	34.15	34.2	34.04	34.09	34.25	34.2	34.26	34.31	34.15	34.1	33.94	34.09	34.05	34	33.84	33.68	33.51	33.35	33.19	33.34	33.49	33.55	33.38	33.34	33.18	33.13	32.97	33.12	33.08	32.92	32.97	33.12	33.08	32.92	32.87	32.71	32.55	32.61	32.45	32.4	32.55	32.7	32.54	32.38	32.22	32.18
488	32.25	32.4	32.46	32.51	32.35	32.31	32.15	32.1	32.25	32.21	32.17	32.22	32.27	32.42	32.26	32.32	32.16	32.21	32.05	32.01	32.16	32.11	32.07	32.22	32.37	32.52	32.67	32.72	32.78	32.83	32.79	32.63	32.78	32.83	32.89	32.84	32.99	33.14	32.98	33.13	33.28	33.43	33.27	33.42	33.26	33.32	33.47	33.42	33.58
489	34.11	34.27	34.22	34.37	34.21	34.17	34.12	33.96	33.79	33.63	33.69	33.52	33.48	33.63	33.78	33.84	33.99	34.14	34.3	34.45	34.4	34.46	34.52	34.35	34.19	34.34	34.5	34.65	34.6	34.56	34.39	34.55	34.7	34.85	34.81	34.76	34.6	34.75	34.59	34.74	34.69	34.85	34.68	34.64	34.69	34.53	34.68	34.52	34.36
490	33.93	34.08	34.23	34.07	34.12	33.96	34.02	34.17	34	33.84	33.68	33.73	33.57	33.72	33.68	33.63	33.47	33.43	33.38	33.22	33.18	33.02	32.85	32.81	32.65	32.7	32.66	32.72	32.87	33.02	33.07	33.03	33.18	33.02	33.17	33.12	32.96	33.02	33.17	33.01	32.84	32.68	32.52	32.36	32.21	32.35	32.5	32.56	32.61
491	31.67	31.63	31.77	31.92	32.07	32.12	32.18	32.33	32.48	32.32	32.27	32.23	32.28	32.24	32.39	32.23	32.07	32.03	32.08	32.23	32.28	32.12	32.27	32.42	32.26	32.22	32.06	32.21	32.26	32.22	32.18	32.23	32.19	32.14	32.1	31.94	32.09	32.24	32.19	32.15	32.11	32.16	32	32.06	32.11	31.95	31.79	31.75	31.8
492	31.99	32.14	32.29	32.25	32.3	32.26	32.22	32.36	32.42	32.47	32.62	32.68	32.52	32.67	32.62	32.46	32.3	32.36	32.31	32.46	32.52	32.36	32.31	32.27	32.11	31.95	31.91	31.86	31.92	32.07	32.12	32.27	32.23	32.28	32.43	32.39	32.44	32.59	32.43	32.48	32.63	32.78	32.93	33.08	33.23	33.07	32.91	32.75	32.59
493	33.27	33.11	33.16	33.22	33.37	33.21	33.26	33.41	33.25	33.3	33.46	33.29	33.45	33.5	33.55	33.39	33.54	33.7	33.65	33.8	33.64	33.48	33.63	33.78	33.74	33.89	33.73	33.56	33.4	33.36	33.41	33.56	33.52	33.48	33.53	33.37	33.21	33.16	33.12	32.96	33.01	32.85	32.91	33.06	33.21	33.05	32.89	32.94	32.99
494	33.09	33.24	33.39	33.45	33.6	33.44	33.28	33.23	33.29	33.34	33.49	33.33	33.38	33.54	33.59	33.43	33.58	33.73	33.79	33.62	33.58	33.73	33.88	34.04	33.99	34.15	33.98	34.04	34.19	34.15	34.1	33.94	34.09	34.05	33.88	33.72	33.68	33.63	33.47	33.62	33.58	33.63	33.69	33.84	33.99	33.83	33.78	33.62	33.58
495	33.77	33.92	33.88	34.03	34.18	34.34	34.17	34.13	33.97	33.8	33.96	33.79	33.94	33.78	33.74	33.89	34.04	34.19	34.25	34.4	34.24	34.29	34.13	34.28	34.44	34.59	34.64	34.48	34.44	34.27	34.11	33.95	34.1	34.05	33.89	33.73	33.78	33.62	33.58	33.42	33.57	33.62	33.77	33.61	33.57	33.52	33.58	33.53	33.49
496	33.13	33.19	33.03	33.08	33.14	33.29	33.13	33.18	33.23	33.07	33.22	33.06	33.21	33.17	33.13	33.28	33.43	33.58	33.73	33.88	33.94	33.99	33.95	34	34.15	34.31	34.46	34.3	34.13	34.09	34.14	34.3	34.45	34.5	34.66	34.49	34.55	34.38	34.34	34.4	34.23	34.38	34.54	34.49	34.45	34.28	34.34	34.4	34.45
497	34.53	34.68	34.74	34.79	34.94	35	34.96	35.11	35.26	35.32	35.48	35.53	35.59	35.74	35.8	35.63	35.79	35.74	35.8	35.96	35.79	35.62	35.68	35.83	35.79	35.62	35.58	35.63	35.79	35.62	35.78	35.61	35.57	35.4	35.46	35.29	35.24	35.08	34.91	34.75	34.9	34.74	34.57	34.73	34.88	34.94	34.77	34.93	34.98
498	34.66	34.72	34.55	34.39	34.34	34.5	34.45	34.29	34.44	34.28	34.33	34.17	34.13	34.18	34.33	34.29	34.44	34.28	34.23	34.39	34.22	34.06	34.12	34.27	34.42	34.38	34.43	34.49	34.32	34.16	34.12	34.27	34.42	34.48	34.31	34.27	34.1	34.06	34.12	33.95	34.1	34.06	34.21	34.05	34.01	34.06	33.9	34.05	34.2
499	34.2	34.35	34.31	34.36	34.52	34.47	34.53	34.36	34.52	34.67	34.82	34.98	35.03	35.19	35.34	35.5	35.45	35.28	35.12	35.27	35.11	34.94	35.1	35.05	35.11	35.26	35.22	35.05	35.11	35.16	35	35.15	35.21	35.04	35	35.06	35.11	34.95	34.9	34.74	34.57	34.73	34.88	34.94	34.89	34.95	34.78	34.94	35.09
500	34.97	34.8	34.76	34.82	34.87	34.93	34.76	34.72	34.77	34.73	34.88	34.84	34.89	34.73	34.68	34.84	34.89	34.73	34.78	34.74	34.89	34.95	35.1	34.94	34.77	34.61	34.45	34.4	34.55	34.71	34.54	34.6	34.75	34.59	34.42	34.58	34.73	34.69	34.52	34.36	34.51	34.57	34.72	34.67	34.83	34.98	35.13	34.97	35.03
501	34.54	34.7	34.65	34.71	34.86	34.92	34.97	35.13	35.28	35.34	35.39	35.55	35.38	35.54	35.37	35.43	35.58	35.54	35.59	35.75	35.8	35.76	35.91	36.07	36.22	36.18	36.34	36.49	36.65	36.48	36.54	36.69	36.65	36.48	36.64	36.47	36.53	36.36	36.31	36.37	36.43	36.58	36.74	36.57	36.73	36.56	36.39	36.22	36.28
502	36.04	35.99	35.82	35.66	35.81	35.97	36.12	36.28	36.11	35.95	35.9	35.96	36.11	36.07	35.9	35.86	35.91	36.07	36.02	36.08	36.03	35.87	35.7	35.66	35.49	35.33	35.16	35	34.95	34.79	34.84	35	34.83	34.79	34.74	34.9	35.05	35.2	35.16	34.99	34.95	34.79	34.62	34.77	34.83	34.89	35.04	35.19	35.03
503	35.2	35.36	35.19	35.35	35.5	35.66	35.81	35.76	35.6	35.66	35.81	35.96	35.92	35.87	36.03	36.18	36.34	36.29	36.25	36.31	36.14	36.09	36.15	35.98	35.94	36.09	35.93	35.76	35.72	35.55	35.61	35.76	35.92	35.87	35.93	35.76	35.82	35.97	36.13	36.28	36.12	35.95	35.91	36.06	36.02	35.97	36.03	35.86	35.92
504	35.14	35.29	35.44	35.28	35.43	35.49	35.32	35.28	35.23	35.07	35.22	35.38	35.53	35.68	35.84	35.89	35.85	35.91	35.74	35.89	35.73	35.88	35.84	35.89	35.95	36.11	35.94	35.77	35.73	35.88	35.72	35.87	35.71	35.54	35.7	35.85	35.81	35.86	35.82	35.97	36.13	36.28	36.44	36.59	36.75	36.58	36.64	36.79	36.85
505	37.18	37.33	37.49	37.65	37.48	37.31	37.37	37.53	37.36	37.19	37.25	37.3	37.14	37.09	36.92	37.08	37.23	37.39	37.22	37.38	37.54	37.37	37.53	37.68	37.84	38	37.83	37.89	38.05	37.88	37.93	38.09	38.25	38.31	38.47	38.53	38.36	38.51	38.34	38.5	38.66	38.49	38.32	38.48	38.64	38.7	38.53	38.68	38.64
506	39.07	39.24	39.29	39.12	39.28	39.24	39.4	39.35	39.51	39.46	39.62	39.78	39.74	39.9	40.06	40.12	40.28	40.11	39.93	39.76	39.59	39.65	39.71	39.76	39.72	39.78	39.6	39.66	39.72	39.88	39.71	39.66	39.72	39.78	39.84	40	39.96	40.12	39.94	39.9	39.96	40.12	40.18	40.34	40.29	40.12	40.07	40.23	40.39
507	40.16	39.99	39.81	39.64	39.47	39.42	39.25	39.07	39.23	39.39	39.55	39.72	39.78	39.94	40.1	40.05	39.88	39.83	39.89	39.95	40.11	40.17	40.33	40.28	40.24	40.4	40.22	40.05	40.21	40.16	40.22	40.39	40.21	40.16	40.33	40.49	40.65	40.81	40.64	40.8	40.75	40.92	40.98	40.8	40.96	41.13	41.29	41.11	41.18
508	40.81	40.97	41.14	41.2	41.02	40.85	40.91	40.97	41.03	41.09	41.25	41.21	41.37	41.19	41.36	41.52	41.68	41.85	41.67	41.62	41.68	41.75	41.91	41.86	41.68	41.75	41.57	41.39	41.56	41.51	41.33	41.49	41.32	41.14	41.2	41.37	41.53	41.48	41.43	41.26	41.32	41.14	40.97	41.03	41.19	41.25	41.31	41.26	41.43
509	41.98	42.15	41.97	42.13	42.08	42.25	42.41	42.24	42.06	42.12	42.29	42.11	42.27	42.33	42.4	42.56	42.51	42.46	42.29	42.24	42.06	42.22	42.39	42.55	42.51	42.67	42.84	42.66	42.61	42.43	42.25	42.42	42.24	42.3	42.36	42.31	42.38	42.54	42.36	42.42	42.49	42.44	42.6	42.55	42.62	42.68	42.84	42.8	42.86
510	44.17	44.34	44.4	44.46	44.63	44.45	44.27	44.44	44.6	44.77	44.94	45.01	44.96	45.13	45.3	45.47	45.53	45.48	45.43	45.49	45.56	45.37	45.44	45.61	45.67	45.49	45.44	45.39	45.2	45.37	45.19	45.25	45.2	45.37	45.19	45.14	44.96	44.77	44.84	44.79	44.85	44.67	44.73	44.68	44.5	44.56	44.51	44.33	44.5
511	44.55	44.72	44.67	44.49	44.44	44.6	44.42	44.59	44.54	44.36	44.31	44.26	44.08	44.14	44.31	44.48	44.43	44.38	44.54	44.71	44.66	44.73	44.89	44.96	44.78	44.73	44.54	44.36	44.31	44.13	43.95	43.9	44.07	44.23	44.3	44.12	44.18	44.35	44.3	44.36	44.31	44.48	44.43	44.6	44.77	44.93	45.1	45.27	45.34
512	45.91	46.08	46.03	46.1	46.27	46.44	46.61	46.78	46.95	47.12	47.19	47.36	47.31	47.38	47.44	47.51	47.32	47.14	46.95	47.12	47.07	47.24	47.41	47.36	47.54	47.71	47.77	47.59	47.4	47.21	47.03	47.09	47.27	47.08	47.15	47.21	47.38	47.33	47.51	47.68	47.85	48.02	48.2	48.01	48.08	47.89	48.06	48.01	48.18
513	48.56	48.37	48.32	48.39	48.56	48.73	48.68	48.49	48.67	48.48	48.54	48.36	48.3	48.37	48.44	48.25	48.06	48.01	47.96	47.77	47.72	47.53	47.48	47.54	47.36	47.53	47.34	47.15	47.1	46.92	46.98	47.15	47.33	47.14	47.31	47.26	47.07	47.25	47.42	47.59	47.4	47.35	47.17	46.98	46.79	46.86	46.67	46.49	46.44
514	47.02	46.83	47	46.95	46.77	46.94	47	47.07	47.24	47.19	47	46.82	46.63	46.8	46.62	46.43	46.38	46.2	46.01	45.83	45.64	45.71	45.53	45.48	45.29	45.36	45.31	45.37	45.44	45.5	45.56	45.38	45.55	45.72	45.89	46.06	46.13	46.3	46.47	46.42	46.36	46.54	46.71	46.65	46.47	46.29	46.1	46.17	46.11
515	45.64	45.46	45.63	45.7	45.51	45.33	45.39	45.56	45.51	45.58	45.64	45.46	45.41	45.58	45.39	45.56	45.38	45.55	45.61	45.43	45.6	45.42	45.37	45.32	45.38	45.44	45.61	45.56	45.38	45.2	45.26	45.43	45.38	45.44	45.61	45.78	45.95	46.12	46.29	46.36	46.31	46.37	46.44	46.61	46.56	46.62	46.8	46.61	46.68
516	46.42	46.37	46.32	46.39	46.45	46.27	46.08	46.03	46.1	46.16	46.33	46.28	46.35	46.52	46.58	46.4	46.35	46.41	46.48	46.29	46.24	46.06	46.01	46.18	46.35	46.3	46.47	46.64	46.59	46.4	46.57	46.52	46.34	46.15	46.22	46.39	46.34	46.15	45.97	45.78	45.85	45.67	45.73	45.55	45.5	45.31	45.38	45.55	45.72
517	46.3	46.47	46.42	46.37	46.19	46	45.82	45.63	45.45	45.4	45.46	45.63	45.7	45.87	46.04	46.21	46.38	46.33	46.14	46.09	46.04	45.99	45.94	46.11	45.93	46.1	46.27	46.33	46.15	46.1	45.91	45.86	46.03	45.85	45.66	45.61	45.43	45.38	45.33	45.39	45.21	45.38	45.55	45.37	45.18	45	45.17	45.34	45.51
518	45.7	45.65	45.47	45.28	45.45	45.62	45.44	45.61	45.42	45.59	45.76	45.58	45.64	45.46	45.41	45.36	45.42	45.24	45.31	45.48	45.42	45.24	45.06	45.12	45.19	45.36	45.53	45.34	45.41	45.58	45.75	45.92	45.86	45.93	46.1	45.92	45.73	45.68	45.85	45.67	45.62	45.43	45.25	45.2	45.02	45.19	45.14	45.09	44.91
519	44.56	44.38	44.33	44.15	43.97	43.92	43.87	43.69	43.51	43.46	43.62	43.45	43.61	43.43	43.38	43.21	43.16	43.32	43.49	43.31	43.47	43.64	43.7	43.52	43.59	43.41	43.57	43.74	43.56	43.38	43.33	43.39	43.22	43.17	43.23	43.05	42.87	43.04	43.1	43.16	43.33	43.15	43.32	43.48	43.65	43.81	43.63	43.58	43.65
520	43.84	43.67	43.62	43.44	43.39	43.34	43.5	43.67	43.49	43.55	43.72	43.67	43.83	44	44.17	44.23	44.4	44.35	44.41	44.23	44.18	44.13	44.3	44.46	44.41	44.23	44.18	44.25	44.07	43.89	43.71	43.87	43.7	43.76	43.58	43.75	43.7	43.52	43.47	43.29	43.35	43.52	43.58	43.4	43.35	43.52	43.34	43.5	43.45
521	42.64	42.81	42.76	42.92	43.09	43.25	43.31	43.48	43.64	43.47	43.42	43.48	43.3	43.47	43.63	43.8	43.62	43.44	43.5	43.67	43.49	43.55	43.37	43.32	43.39	43.21	43.27	43.33	43.16	43.11	42.93	43.09	43.04	43.11	43.27	43.44	43.5	43.66	43.61	43.44	43.39	43.45	43.27	43.44	43.5	43.56	43.51	43.57	43.4
522	43.93	43.88	43.94	44	43.83	43.65	43.6	43.66	43.61	43.43	43.49	43.32	43.27	43.22	43.04	42.86	43.03	43.19	43.01	43.18	43.13	43.19	43.14	43.31	43.13	42.95	43.12	43.28	43.1	43.05	42.88	42.7	42.52	42.35	42.17	42	42.06	41.88	41.84	41.9	41.72	41.55	41.5	41.33	41.15	40.98	40.93	40.88	40.84
523	40.62	40.78	40.94	40.77	40.72	40.88	41.04	41.2	41.36	41.52	41.35	41.41	41.47	41.53	41.48	41.54	41.37	41.2	41.26	41.42	41.25	41.07	40.9	40.96	40.79	40.61	40.57	40.39	40.35	40.3	40.36	40.19	40.25	40.08	40.03	40.09	39.92	40.08	40.24	40.06	40.02	40.18	40.34	40.16	39.99	39.82	39.88	40.04	39.87
524	39.34	39.29	39.24	39.07	39.03	39.18	39.02	39.17	39.13	39.28	39.24	39.19	39.02	38.97	39.03	39.09	38.92	38.75	38.71	38.86	38.7	38.65	38.71	38.86	38.82	38.65	38.81	38.86	39.02	38.85	38.91	38.97	39.13	39.08	39.14	39.09	39.25	39.31	39.14	38.97	38.8	38.96	38.91	38.97	39.13	38.96	38.79	38.85	38.9
525	39.53	39.36	39.32	39.15	38.98	39.04	39.1	39.15	39.31	39.37	39.43	39.49	39.44	39.39	39.35	39.51	39.66	39.72	39.78	39.84	40	39.83	39.89	40.05	40.11	40.26	40.32	40.28	40.44	40.39	40.45	40.61	40.56	40.72	40.88	41.04	40.87	41.03	40.98	40.81	40.64	40.59	40.75	40.81	40.64	40.59	40.42	40.48	40.43
526	40.43	40.49	40.32	40.27	40.22	40.05	39.88	40.04	40.2	40.26	40.42	40.25	40.41	40.23	40.06	40.12	39.95	39.9	39.73	39.79	39.95	40.01	39.96	39.92	39.98	40.13	40.29	40.12	40.28	40.44	40.5	40.56	40.72	40.78	40.73	40.89	40.72	40.55	40.71	40.54	40.36	40.19	40.02	39.85	40.01	39.84	39.79	39.95	39.9
527	39.85	40	39.96	39.79	39.95	39.9	39.96	40.12	40.28	40.1	40.16	40.32	40.15	40.21	40.37	40.53	40.36	40.52	40.35	40.41	40.56	40.62	40.78	40.61	40.56	40.52	40.68	40.51	40.56	40.72	40.55	40.61	40.44	40.39	40.45	40.61	40.44	40.5	40.66	40.82	40.65	40.81	40.97	41.03	41.09	41.15	40.97	41.14	41.09
528	41.09	41.15	41.21	41.03	41.09	40.92	40.75	40.58	40.74	40.56	40.72	40.55	40.38	40.21	40.16	40.11	39.94	39.9	39.73	39.78	39.84	40	39.83	39.99	40.15	40.31	40.14	40.2	40.02	39.85	39.81	39.97	39.92	39.87	39.7	39.86	39.81	39.64	39.6	39.76	39.91	39.87	39.93	39.76	39.59	39.64	39.7	39.53	39.36
529	39.36	39.31	39.37	39.43	39.26	39.42	39.47	39.3	39.46	39.42	39.47	39.53	39.69	39.85	39.8	39.86	39.92	40.08	40.24	40.4	40.56	40.72	40.54	40.37	40.53	40.69	40.75	40.91	40.97	41.13	40.96	40.79	40.95	40.9	40.73	40.89	41.05	41.21	41.16	40.99	41.15	40.98	40.93	41.09	40.92	40.87	40.82	40.98	41.14
530	40.32	40.38	40.44	40.27	40.33	40.16	39.99	40.05	39.88	39.83	39.99	39.82	39.88	39.94	39.99	40.15	40.11	39.94	40.09	40.25	40.41	40.57	40.73	40.56	40.62	40.45	40.61	40.67	40.73	40.89	40.94	41	40.96	41.02	41.18	41.34	41.16	41.32	41.28	41.23	41.18	41.34	41.5	41.33	41.28	41.34	41.17	41.23	41.29
531	41.15	40.97	41.03	40.86	40.81	40.77	40.59	40.75	40.71	40.53	40.59	40.65	40.48	40.54	40.7	40.53	40.59	40.41	40.24	40.07	40.23	40.39	40.45	40.61	40.44	40.49	40.65	40.48	40.64	40.8	40.63	40.79	40.62	40.57	40.4	40.23	40.39	40.22	40.27	40.23	40.39	40.22	40.27	40.33	40.16	40.12	40.17	40.23	40.06
532	39.4	39.46	39.62	39.77	39.93	39.99	39.82	39.88	39.71	39.76	39.72	39.55	39.5	39.56	39.72	39.55	39.38	39.33	39.39	39.22	39.38	39.21	39.37	39.53	39.68	39.84	39.9	40.06	40.01	40.07	40.23	40.39	40.55	40.38	40.54	40.7	40.65	40.6	40.66	40.82	40.88	41.04	41.2	41.36	41.53	41.48	41.64	41.7	41.76
533	41.94	42	42.16	42.32	42.15	42.1	42.05	42.11	42.28	42.44	42.26	42.43	42.25	42.31	42.14	42.2	42.02	41.85	42.01	42.07	41.89	42.06	41.88	42.04	42	41.95	41.9	42.06	42.23	42.18	42.34	42.5	42.56	42.73	42.55	42.38	42.2	42.26	42.21	42.27	42.44	42.6	42.55	42.38	42.54	42.49	42.32	42.14	42.09
534	42.33	42.49	42.65	42.48	42.54	42.7	42.53	42.35	42.51	42.47	42.42	42.48	42.54	42.36	42.53	42.48	42.3	42.26	42.32	42.27	42.43	42.59	42.42	42.48	42.64	42.7	42.86	42.92	42.99	42.81	42.76	42.92	42.75	42.57	42.53	42.59	42.65	42.71	42.87	43.03	42.86	42.68	42.51	42.46	42.52	42.68	42.63	42.69	42.52
535	42.05	42.22	42.17	42.33	42.16	41.98	41.93	41.99	41.82	41.77	41.83	41.66	41.49	41.31	41.47	41.53	41.59	41.42	41.58	41.53	41.59	41.65	41.71	41.87	41.82	41.99	41.94	42	42.06	41.88	42.05	42.1	42.27	42.22	42.38	42.21	42.37	42.53	42.49	42.65	42.6	42.76	42.59	42.54	42.7	42.87	42.93	42.99	43.15
536	42.47	42.43	42.38	42.2	42.37	42.19	42.35	42.52	42.47	42.29	42.46	42.41	42.23	42.4	42.46	42.52	42.68	42.84	43.01	43.17	43.12	43.28	43.24	43.19	43.25	43.07	42.9	42.72	42.67	42.63	42.58	42.64	42.59	42.42	42.58	42.64	42.7	42.65	42.6	42.56	42.72	42.88	42.71	42.53	42.59	42.42	42.37	42.19	42.36
537	42.25	42.31	42.47	42.3	42.46	42.41	42.57	42.63	42.46	42.52	42.68	42.84	43.01	43.17	43.33	43.5	43.45	43.61	43.78	43.84	43.66	43.48	43.31	43.47	43.42	43.48	43.65	43.71	43.77	43.93	44	43.82	43.64	43.59	43.76	43.58	43.4	43.57	43.52	43.34	43.4	43.57	43.63	43.79	43.74	43.81	43.97	43.92	43.98
538	43.73	43.79	43.95	44.01	44.07	44.24	44.41	44.23	44.18	44	44.17	43.99	44.15	44.1	44.17	44.23	44.39	44.21	44.28	44.44	44.39	44.56	44.72	44.54	44.61	44.43	44.25	44.2	44.02	43.85	43.67	43.49	43.31	43.38	43.54	43.49	43.55	43.72	43.54	43.7	43.53	43.35	43.3	43.47	43.29	43.35	43.51	43.68	43.63
539	44.53	44.35	44.3	44.36	44.53	44.69	44.76	44.92	44.74	44.56	44.63	44.69	44.85	44.8	44.63	44.45	44.61	44.56	44.63	44.69	44.75	44.81	44.98	45.14	45.31	45.13	44.95	45.01	44.83	45	45.17	45.33	45.28	45.1	45.17	44.99	45.05	45.11	45.28	45.34	45.16	44.98	44.8	44.75	44.57	44.52	44.35	44.3	44.36
540	44.38	44.33	44.28	44.34	44.51	44.57	44.63	44.58	44.4	44.47	44.63	44.58	44.64	44.47	44.42	44.48	44.3	44.47	44.63	44.8	44.96	44.78	44.95	44.77	44.59	44.54	44.37	44.43	44.25	44.41	44.37	44.19	44.35	44.17	44	43.82	43.64	43.47	43.42	43.48	43.3	43.25	43.08	43.24	43.3	43.47	43.42	43.37	43.53
541	43.4	43.57	43.73	43.56	43.51	43.33	43.28	43.34	43.51	43.46	43.52	43.34	43.4	43.47	43.63	43.79	43.96	43.91	43.73	43.9	44.06	44.23	44.29	44.11	43.93	43.76	43.71	43.53	43.35	43.31	43.37	43.19	43.25	43.31	43.13	43.09	43.15	42.97	43.13	43.19	43.02	43.18	43.24	43.19	43.15	43.21	43.37	43.43	43.26
542	43.23	43.29	43.45	43.62	43.44	43.5	43.32	43.15	43.31	43.14	42.96	43.12	43.08	42.9	42.72	42.55	42.37	42.33	42.15	42.32	42.14	41.97	41.92	41.75	41.57	41.4	41.36	41.18	41.01	41.17	41.12	41.18	41.14	41.3	41.12	41.08	41.24	41.4	41.56	41.72	41.78	41.94	42.1	41.93	41.88	41.83	42	42.16	41.98
543	41.54	41.7	41.87	41.69	41.85	41.68	41.74	41.57	41.52	41.58	41.74	41.8	41.86	42.02	41.97	42.03	42.19	42.14	42.2	42.37	42.53	42.35	42.31	42.26	42.09	42.25	42.41	42.47	42.63	42.58	42.64	42.47	42.42	42.48	42.64	42.7	42.53	42.69	42.75	42.57	42.53	42.69	42.75	42.57	42.53	42.69	42.52	42.47	42.63
544	42.25	42.41	42.57	42.4	42.22	42.05	42	42.17	41.99	41.82	41.65	41.47	41.53	41.69	41.52	41.35	41.3	41.36	41.19	41.02	41.18	41.23	41.19	41.14	40.97	40.92	41.08	41.24	41.4	41.23	41.29	41.12	41.07	40.9	40.96	41.12	40.95	40.78	40.93	40.76	40.82	40.65	40.81	40.87	40.7	40.75	40.81	40.64	40.47
545	39.61	39.56	39.72	39.88	39.83	39.79	39.62	39.58	39.53	39.36	39.32	39.37	39.21	39.16	39.12	38.95	38.9	38.86	39.01	38.97	38.92	38.76	38.71	38.67	38.82	38.78	38.83	38.67	38.62	38.58	38.41	38.37	38.52	38.68	38.63	38.79	38.62	38.58	38.73	38.68	38.64	38.7	38.53	38.49	38.44	38.27	38.23	38.38	38.34
546	38.76	38.59	38.43	38.38	38.53	38.69	38.75	38.9	39.05	38.89	39.04	38.88	38.93	38.77	38.6	38.66	38.81	38.87	38.7	38.86	38.92	38.97	39.13	39.18	39.02	38.97	38.93	39.08	38.92	38.75	38.58	38.54	38.49	38.65	38.8	38.64	38.47	38.53	38.36	38.42	38.57	38.73	38.56	38.52	38.57	38.73	38.78	38.62	38.67
547	38.55	38.51	38.56	38.4	38.35	38.41	38.56	38.72	38.67	38.63	38.78	38.93	39.09	39.24	39.08	39.23	39.29	39.35	39.5	39.34	39.17	39.23	39.06	38.89	38.73	38.78	38.62	38.77	38.61	38.66	38.82	38.65	38.81	38.64	38.6	38.75	38.81	38.96	39.12	38.95	38.91	38.86	38.92	38.97	39.03	39.18	39.14	39.2	39.35
548	39.88	40.04	39.87	39.82	39.78	39.93	39.77	39.72	39.68	39.83	39.66	39.5	39.33	39.48	39.44	39.27	39.43	39.26	39.09	39.05	39	39.16	39.22	39.05	39	38.96	39.11	38.95	39	39.06	39.01	38.97	38.92	39.08	39.03	38.99	38.94	38.9	38.95	39.11	39.26	39.42	39.57	39.73	39.89	39.72	39.67	39.63	39.46
549	38.71	38.55	38.7	38.86	38.91	38.97	39.13	39.28	39.44	39.59	39.42	39.48	39.64	39.79	39.63	39.78	39.84	39.67	39.51	39.34	39.4	39.23	39.06	39.12	38.95	38.91	38.86	39.02	38.97	39.03	39.18	39.34	39.49	39.45	39.4	39.46	39.41	39.25	39.4	39.56	39.62	39.67	39.83	39.98	39.82	39.97	39.93	39.76	39.92
550	39.92	39.75	39.58	39.53	39.37	39.52	39.68	39.51	39.57	39.72	39.78	39.74	39.69	39.64	39.7	39.86	39.92	39.87	39.82	39.98	40.13	40.09	39.92	40.08	39.91	39.86	40.02	39.85	39.8	39.76	39.82	39.65	39.6	39.44	39.49	39.55	39.71	39.86	40.02	39.85	39.8	39.76	39.59	39.54	39.38	39.33	39.17	39.32	39.48
551	40.31	40.14	39.97	40.13	40.28	40.44	40.5	40.33	40.16	40.32	40.48	40.63	40.46	40.52	40.58	40.74	40.9	40.85	40.68	40.74	40.8	40.95	41.01	41.07	41.23	41.06	41.22	41.05	41	40.95	41.01	41.17	41.23	41.39	41.34	41.29	41.45	41.4	41.56	41.51	41.57	41.4	41.36	41.51	41.57	41.4	41.23	41.29	41.45
552	41.1	41.05	41.11	41.17	41.33	41.16	41.32	41.38	41.43	41.39	41.34	41.29	41.45	41.61	41.77	41.6	41.55	41.38	41.21	41.04	40.87	40.82	40.78	40.84	40.99	40.95	41.1	41.06	40.89	40.95	41.01	41.06	40.9	40.73	40.88	41.04	41.1	40.93	40.88	41.04	41.1	41.26	41.42	41.57	41.73	41.56	41.51	41.57	41.4
553	41.5	41.66	41.61	41.77	41.93	41.76	41.82	41.98	41.81	41.64	41.47	41.42	41.37	41.43	41.49	41.44	41.4	41.55	41.38	41.44	41.5	41.33	41.16	40.99	41.15	40.98	41.14	41.09	40.92	40.98	41.04	41.2	41.03	40.86	40.69	40.52	40.68	40.51	40.34	40.3	40.45	40.41	40.46	40.3	40.25	40.41	40.56	40.62	40.78
554	40.86	41.02	40.97	40.8	40.75	40.59	40.54	40.49	40.55	40.71	40.86	41.02	41.18	41.13	40.96	41.12	41.28	41.43	41.49	41.55	41.61	41.77	41.72	41.78	41.94	41.89	42.05	42	41.96	42.02	42.18	42	42.06	42.22	42.38	42.44	42.5	42.66	42.72	42.67	42.63	42.58	42.53	42.69	42.52	42.47	42.3	42.36	42.52
555	41.86	41.81	41.64	41.47	41.53	41.48	41.31	41.26	41.1	40.93	40.76	40.82	40.97	41.13	41.29	41.12	41.07	41.23	41.18	41.24	41.3	41.46	41.52	41.35	41.3	41.25	41.31	41.26	41.22	41.28	41.11	41.06	41.22	41.17	41.33	41.39	41.45	41.28	41.34	41.29	41.24	41.4	41.56	41.71	41.87	42.03	41.98	42.14	42.3
556	42.31	42.14	42.2	42.36	42.19	42.35	42.3	42.46	42.29	42.24	42.4	42.23	42.38	42.45	42.4	42.56	42.38	42.45	42.6	42.76	42.82	42.98	42.81	42.64	42.7	42.76	42.59	42.75	42.58	42.74	42.9	43.06	43.22	43.28	43.23	43.39	43.22	43.17	43.23	43.06	42.88	42.71	42.66	42.82	42.65	42.48	42.54	42.37	42.53
557	42.09	41.92	41.75	41.81	41.97	41.8	41.75	41.7	41.53	41.36	41.32	41.15	40.98	41.14	40.97	40.8	40.95	40.91	41.06	40.9	40.73	40.68	40.51	40.35	40.3	40.45	40.41	40.56	40.4	40.23	40.06	40.22	40.37	40.43	40.59	40.54	40.7	40.53	40.59	40.74	40.8	40.63	40.79	40.62	40.46	40.61	40.77	40.6	40.43
558	40.18	40.02	39.97	40.03	40.18	40.02	40.08	39.91	39.97	39.8	39.96	40.01	40.17	40.12	40.28	40.23	40.39	40.34	40.49	40.33	40.39	40.22	40.37	40.33	40.16	40	40.05	39.89	39.95	39.78	39.93	40.09	40.04	39.88	40.03	39.98	39.82	39.77	39.83	39.66	39.5	39.45	39.29	39.34	39.18	39.02	39.07	39.13	38.97
559	40.03	39.98	39.93	39.77	39.6	39.56	39.71	39.66	39.62	39.68	39.73	39.57	39.52	39.36	39.51	39.34	39.3	39.45	39.29	39.24	39.39	39.23	39.07	39.12	39.18	39.02	38.85	38.69	38.84	38.9	39.05	39.11	38.94	39.1	39.25	39.31	39.46	39.3	39.35	39.19	39.25	39.08	39.03	39.19	39.34	39.18	39.01	39.07	39.02
560	39.64	39.7	39.54	39.69	39.64	39.7	39.54	39.49	39.64	39.7	39.54	39.37	39.43	39.58	39.54	39.37	39.33	39.16	39.31	39.15	38.99	38.94	38.78	38.83	38.99	38.94	38.78	38.93	39.08	39.14	39.2	39.35	39.41	39.56	39.39	39.23	39.38	39.54	39.59	39.43	39.38	39.22	39.37	39.53	39.58	39.42	39.37	39.43	39.49
561	39.68	39.63	39.79	39.94	39.78	39.61	39.45	39.28	39.34	39.4	39.55	39.38	39.22	39.37	39.43	39.49	39.54	39.38	39.53	39.37	39.2	39.36	39.51	39.57	39.72	39.88	39.83	39.98	40.14	40.29	40.45	40.28	40.44	40.59	40.43	40.49	40.64	40.7	40.76	40.59	40.54	40.7	40.76	40.81	40.65	40.6	40.76	40.91	40.75
562	40.44	40.6	40.66	40.72	40.55	40.38	40.54	40.37	40.2	40.16	40.21	40.37	40.53	40.48	40.31	40.47	40.3	40.36	40.31	40.47	40.3	40.36	40.31	40.27	40.42	40.25	40.21	40.36	40.32	40.15	40.31	40.14	40.2	40.25	40.21	40.16	40	40.15	39.99	40.14	39.97	40.13	40.08	40.24	40.3	40.25	40.31	40.14	40.3
563	40.48	40.43	40.27	40.1	40.05	39.89	39.95	40	40.06	39.89	39.95	40.01	40.06	39.9	39.73	39.69	39.84	40	39.83	39.98	39.82	39.65	39.61	39.44	39.28	39.33	39.49	39.64	39.8	39.95	40.11	40.26	40.42	40.25	40.4	40.24	40.07	39.91	40.06	40.22	40.27	40.23	40.28	40.24	40.07	39.91	39.96	39.8	39.75
564	39.09	38.93	38.88	38.94	38.77	38.61	38.76	38.91	39.07	38.9	38.96	39.11	39.27	39.1	39.16	38.99	38.83	38.67	38.5	38.56	38.39	38.23	38.07	38.02	37.98	38.03	38.09	37.93	37.98	37.82	37.78	37.83	37.98	37.94	37.99	38.14	38.1	38.25	38.21	38.36	38.42	38.25	38.09	38.05	37.88	37.84	37.89	38.05	38
565	38.42	38.57	38.72	38.68	38.73	38.88	38.84	38.99	38.83	38.67	38.62	38.68	38.51	38.35	38.19	38.02	37.86	37.82	37.66	37.49	37.65	37.8	37.63	37.47	37.31	37.37	37.21	37.16	37.22	37.05	37.21	37.36	37.19	37.03	36.87	36.71	36.55	36.61	36.76	36.6	36.65	36.8	36.95	36.79	36.94	36.9	36.95	37.1	37.25
566	37.44	37.5	37.34	37.49	37.44	37.28	37.12	36.96	36.8	36.76	36.81	36.87	37.01	37.17	37.12	37.27	37.11	37.26	37.1	37.15	36.99	36.95	36.79	36.94	36.78	36.62	36.46	36.3	36.26	36.22	36.18	36.23	36.07	36.03	36.08	35.92	35.88	35.84	35.98	35.94	35.99	36.14	36.1	35.94	35.9	35.86	35.7	35.54	35.39
567	34.37	34.21	34.36	34.31	34.37	34.51	34.36	34.41	34.55	34.4	34.24	34.2	34.05	34.1	33.94	33.79	33.84	33.98	34.13	34.09	34.14	33.98	33.83	33.68	33.52	33.57	33.62	33.47	33.32	33.28	33.42	33.27	33.11	33.07	33.12	33.27	33.11	32.96	32.92	33.06	32.91	32.76	32.61	32.46	32.6	32.56	32.61	32.75	32.8
568	31.71	31.85	31.99	31.95	32	31.85	31.81	31.95	32.09	31.94	31.99	31.84	31.69	31.74	31.7	31.55	31.4	31.25	31.1	30.96	30.81	30.66	30.71	30.67	30.63	30.48	30.45	30.3	30.15	30.01	30.05	30.1	29.95	29.81	29.85	29.99	30.04	30.08	29.94	30.08	30.21	30.07	29.92	29.97	30.1	30.15	30	30.14	30.1
569	29.56	29.42	29.27	29.13	29.27	29.23	29.09	29.22	29.27	29.12	29.26	29.11	28.97	29.11	29.24	29.29	29.14	29	28.86	28.71	28.85	28.98	29.03	29.16	29.02	29.16	29.01	28.87	28.83	28.8	28.84	28.98	28.83	28.97	28.82	28.68	28.54	28.4	28.53	28.66	28.52	28.66	28.79	28.65	28.78	28.64	28.6	28.46	28.51
570	28.41	28.54	28.68	28.81	28.95	29.08	28.94	28.8	28.93	29.07	29.2	29.34	29.47	29.33	29.47	29.32	29.37	29.5	29.36	29.4	29.54	29.68	29.72	29.77	29.9	29.76	29.9	29.75	29.71	29.68	29.64	29.68	29.65	29.78	29.83	29.79	29.84	29.69	29.55	29.4	29.45	29.49	29.46	29.31	29.17	29.21	29.26	29.12	29.08
571	29.8	29.76	29.72	29.68	29.82	29.96	30.09	30.23	30.09	30.13	29.99	29.95	29.99	29.96	30.09	30.14	30.1	30.24	30.09	29.95	29.8	29.85	29.9	29.75	29.89	29.85	29.99	30.12	30.26	30.12	30.16	30.02	29.98	30.02	30.07	30.21	30.06	30.02	30.07	30.21	30.34	30.2	30.24	30.29	30.14	30.28	30.42	30.47	30.32
572	31.23	31.08	31.22	31.07	31.03	30.88	30.74	30.59	30.55	30.41	30.54	30.51	30.55	30.6	30.74	30.7	30.75	30.6	30.74	30.59	30.73	30.87	30.72	30.86	30.71	30.57	30.42	30.27	30.13	29.98	29.84	29.69	29.83	29.68	29.65	29.78	29.83	29.68	29.82	29.96	30.09	29.95	29.91	29.87	29.84	29.97	29.83	29.87	29.73
573	29.81	29.86	29.82	29.96	29.92	29.88	29.74	29.87	29.73	29.59	29.44	29.49	29.34	29.39	29.52	29.38	29.24	29.2	29.24	29.1	29.14	29	29.05	28.9	28.76	28.8	28.85	28.81	28.95	28.8	28.94	29.07	29.21	29.35	29.48	29.44	29.58	29.63	29.59	29.44	29.3	29.35	29.2	29.25	29.38	29.24	29.28	29.42	29.27
574	29.47	29.44	29.57	29.71	29.56	29.42	29.38	29.24	29.28	29.42	29.46	29.6	29.46	29.42	29.46	29.43	29.39	29.53	29.38	29.52	29.66	29.7	29.84	29.69	29.66	29.62	29.75	29.89	29.94	30.07	29.93	30.07	29.92	29.78	29.63	29.49	29.34	29.31	29.27	29.13	29.09	29.13	29.27	29.41	29.54	29.4	29.25	29.39	29.52
575	29.49	29.54	29.39	29.53	29.66	29.8	29.66	29.7	29.84	29.69	29.74	29.87	29.84	29.69	29.83	29.97	30.1	29.96	30.09	30.23	30.09	30.05	30.19	30.32	30.37	30.22	30.36	30.21	30.26	30.4	30.53	30.39	30.53	30.57	30.43	30.39	30.24	30.1	30.14	30.28	30.14	30.27	30.13	30.09	30.14	29.99	30.04	30.17	30.14
576	31.15	31.2	31.34	31.19	31.15	31.01	30.86	30.91	31.04	30.9	30.94	30.91	30.76	30.9	31.03	30.89	30.85	30.9	30.75	30.8	30.93	30.79	30.64	30.5	30.63	30.77	30.82	30.96	30.92	31.06	30.91	30.87	31.01	30.97	31.11	31.16	31.29	31.43	31.29	31.25	31.29	31.34	31.19	31.16	31.01	31.06	31.1	30.96	31.09
577	31.28	31.32	31.46	31.32	31.17	31.31	31.16	31.21	31.34	31.39	31.53	31.67	31.81	31.95	32.09	32.23	32.28	32.42	32.56	32.7	32.84	32.89	32.94	33.08	33.04	32.89	32.74	32.88	33.02	33.16	33.3	33.15	33.11	32.96	32.81	32.77	32.62	32.47	32.61	32.76	32.72	32.76	32.61	32.66	32.8	32.65	32.61	32.66	32.51
578	32.9	32.94	32.91	32.95	32.8	32.94	33.09	32.94	32.9	32.94	32.99	33.13	32.98	33.03	33.17	33.22	33.36	33.51	33.55	33.7	33.66	33.71	33.85	33.99	34.14	33.98	33.94	33.99	34.04	33.89	33.74	33.7	33.84	33.69	33.83	33.88	34.02	34.07	34.22	34.36	34.21	34.35	34.31	34.16	34	33.97	34.11	34.07	33.92
579	34.49	34.54	34.68	34.73	34.88	34.72	34.87	34.71	34.56	34.71	34.76	34.71	34.86	34.71	34.76	34.71	34.86	34.71	34.76	34.8	34.85	34.81	34.96	34.92	34.97	34.81	34.96	35.1	34.95	35.09	35.05	35.1	34.95	34.91	34.87	35.01	34.86	34.71	34.85	34.99	34.84	34.89	35.03	34.99	35.04	35.09	35.05	35.2	35.16
580	35.16	35	34.96	35.01	34.97	35.12	35.08	35.13	35.27	35.23	35.28	35.24	35.2	35.05	35.1	34.94	34.9	35.05	35.19	35.04	34.88	35.03	35.17	35.02	35.16	35.01	34.85	34.7	34.75	34.89	35.04	35.09	34.93	34.78	34.63	34.77	34.82	34.67	34.63	34.59	34.73	34.58	34.72	34.68	34.53	34.37	34.33	34.29	34.14
581	33.81	33.95	33.91	33.76	33.61	33.46	33.42	33.56	33.41	33.55	33.69	33.54	33.59	33.64	33.78	33.63	33.48	33.44	33.58	33.72	33.87	33.72	33.56	33.71	33.85	33.99	33.84	33.8	33.76	33.81	33.66	33.71	33.85	33.7	33.66	33.8	33.76	33.61	33.46	33.6	33.74	33.79	33.93	33.98	34.12	34.27	34.12	34.08	34.12
582	33.45	33.59	33.44	33.29	33.25	33.39	33.35	33.49	33.63	33.78	33.92	33.97	33.82	33.67	33.51	33.56	33.41	33.26	33.11	33.07	33.12	33.26	33.22	33.36	33.41	33.46	33.31	33.16	33.12	33.26	33.22	33.27	33.12	33.26	33.31	33.16	33.12	32.97	32.93	32.98	32.83	32.68	32.53	32.39	32.35	32.39	32.44	32.58	32.72
583	32.21	32.26	32.11	31.97	32.01	31.86	32	31.86	31.71	31.67	31.52	31.38	31.52	31.37	31.33	31.47	31.61	31.65	31.79	31.65	31.61	31.57	31.62	31.75	31.72	31.57	31.71	31.85	31.98	32.12	32.26	32.4
[truncated: 11 more columns]
