# Supplementary material for: SaPt-CNN-LSTM-AR-EA: a hybrid ensemble learning framework for time series-based multivariate DNA sequence prediction
Source: PeerJ. 2023 Oct 4;11:e16192. doi: 10.7717/peerj.16192 (PMC10559882; doi:10.7717/peerj.16192)
Supplement: Supplemental Information 1 [file peerj-11-16192-s001.zip › Source data/Supporting Information/F NC_028764.xlsx]

## Sheet: Sheet4
Data point	1	2	3	4	5	6	7	8	9	10	11	12	13	14	15	16	17	18	19	20	21	22	23	24	25	26	27	28	29	30	31	32	33	34	35	36	37	38	39	40	41	42	43	44	45	46	47	48	49
1	2	2	2	1	3	4	2	4	3	4	4	2	1	4	2	2	1	2	2	2	4	3	4	4	4	4	4	4	1	1	4	4	3	3	3	1	1	1	1	3	2	1	3	1	1	1	3	1	1
2	1	4	2	4	2	3	1	1	2	1	4	2	4	3	1	1	1	2	1	1	1	1	2	2	4	1	1	1	1	3	1	1	2	1	4	4	1	3	1	4	1	1	1	1	2	2	4	1	4
3	1	1	1	4	1	4	3	1	2	3	1	1	1	2	4	1	4	2	1	3	1	4	4	1	2	4	4	4	1	1	1	3	1	3	4	4	4	1	1	1	2	4	3	1	4	2	2	1	4
4	1	4	4	2	2	2	3	4	1	2	4	2	1	2	1	1	1	1	1	2	1	1	2	2	2	4	2	3	1	3	3	4	1	1	1	1	1	4	1	1	1	1	2	1	2	2	4	2	3
5	1	4	1	1	1	1	1	4	2	3	3	1	3	4	2	2	4	3	3	4	3	3	4	2	2	1	1	1	4	1	1	1	1	1	4	2	3	4	2	1	1	1	1	2	4	4	4	2	2
6	1	1	4	1	4	3	4	1	3	3	4	2	1	1	2	1	1	1	3	4	1	2	2	2	1	1	4	4	1	1	4	1	3	1	1	2	1	1	1	4	1	4	3	4	1	4	1	1	1
7	1	4	1	4	4	3	4	4	4	2	2	2	1	1	3	1	2	1	4	1	1	3	1	1	4	4	3	1	1	4	1	4	2	3	1	2	3	1	1	4	1	1	4	1	1	2	1	2	3
8	4	2	4	1	4	2	4	4	1	1	1	2	1	3	1	1	2	2	1	1	2	1	1	1	4	2	1	4	4	1	1	2	2	1	2	4	4	1	1	1	2	1	1	1	3	1	4	2	1
9	1	4	2	2	4	2	1	2	1	1	2	1	4	1	2	1	2	4	1	4	2	1	1	4	4	4	3	1	1	4	4	4	2	3	1	4	2	2	2	1	4	1	2	2	3	1	1	2	3
10	1	4	2	3	1	3	1	2	1	2	4	1	2	2	2	3	4	1	4	2	1	2	4	2	1	2	4	4	1	1	2	2	1	2	4	4	4	1	1	4	4	1	1	1	3	1	2	4	1
11	4	4	3	1	4	1	1	2	2	1	4	4	2	2	1	1	4	4	4	1	2	3	4	1	3	1	2	1	2	2	1	2	3	1	2	1	1	1	1	1	4	1	2	1	2	4	4	2	1
12	2	4	2	1	1	2	4	4	2	1	4	1	1	3	3	4	1	1	1	2	1	1	1	1	2	4	2	1	4	1	3	4	2	2	1	2	1	4	2	1	4	4	3	1	1	1	1	1	4
13	3	4	1	4	1	3	1	1	1	1	4	1	4	4	2	3	1	1	4	2	1	1	1	3	2	4	2	2	4	2	4	4	1	1	3	1	1	4	2	2	1	4	1	1	1	2	3	4	4
14	4	4	1	2	1	4	4	2	4	4	1	4	4	2	2	2	1	4	1	1	4	3	3	4	2	4	4	4	2	2	4	4	4	2	3	1	2	1	2	2	1	4	1	4	2	4	4	1	1
15	2	1	3	1	1	2	4	2	2	3	1	1	4	3	4	2	1	4	2	4	4	3	4	2	1	4	2	2	3	4	4	4	1	2	3	4	3	1	1	1	3	3	3	3	1	1	1	1	2
16	1	2	4	2	2	4	3	1	1	2	2	1	2	4	1	2	2	4	1	1	1	1	3	4	2	2	1	4	4	1	2	1	1	1	2	3	1	4	4	2	3	1	1	3	4	2	4	1	4
17	1	3	4	1	2	1	3	3	4	4	4	4	3	3	2	1	1	1	2	4	1	2	4	4	2	3	4	1	3	1	2	3	4	3	3	1	1	3	1	3	2	1	3	1	1	3	1	1	4
18	3	4	1	4	2	2	2	3	4	2	1	1	1	4	1	2	3	4	1	1	1	4	2	2	3	4	1	1	2	4	1	1	4	1	2	3	1	1	2	2	4	4	2	1	2	1	1	2	3
19	1	3	4	1	1	1	1	3	1	1	1	1	2	4	2	4	1	4	1	4	2	1	1	1	2	2	3	4	4	4	2	1	1	2	1	1	1	2	1	4	2	2	4	2	2	2	3	4	1
20	2	3	1	2	4	1	1	1	2	3	3	3	2	1	2	1	1	4	1	4	2	3	1	1	2	2	4	4	4	4	3	1	4	2	1	1	2	1	4	4	1	4	1	4	2	4	4	1	4
21	2	1	1	2	3	4	4	3	2	2	2	1	2	4	4	2	3	4	2	1	3	3	3	3	1	4	4	1	4	2	2	1	1	2	3	4	1	4	1	4	4	2	2	2	1	1	3	1	4
22	2	1	1	1	1	4	1	1	2	3	4	4	3	4	4	4	4	1	4	2	3	2	2	1	1	1	3	3	3	1	1	3	4	1	2	1	1	3	2	1	2	4	2	2	1	1	3	2	4
23	3	1	4	1	1	4	1	2	1	2	1	3	1	2	1	2	1	4	4	4	1	4	1	4	1	1	1	1	3	1	4	4	4	1	1	1	2	4	1	4	3	4	4	3	4	4	4	1	2
24	1	3	1	4	3	1	1	1	1	2	1	4	1	1	4	1	4	4	2	1	1	1	4	2	3	4	1	1	1	1	1	2	1	1	1	2	4	1	3	3	1	4	2	1	1	2	2	4	4
25	3	2	4	2	4	4	1	2	1	2	4	4	3	4	4	2	2	1	2	1	1	4	4	4	3	3	1	1	1	1	2	2	4	2	1	1	1	2	4	2	1	4	4	3	4	4	4	1	1
26	2	3	4	2	4	4	2	1	1	1	3	1	1	2	3	1	3	1	1	4	1	1	2	1	2	1	1	2	4	2	1	1	4	1	4	1	4	3	4	1	1	4	2	1	3	4	1	4	1
27	2	2	4	2	3	1	2	1	4	1	4	1	2	3	1	1	2	1	4	1	4	2	2	4	2	1	3	2	1	4	2	1	1	1	3	4	1	4	1	1	4	1	2	3	4	3	3	1	3
28	1	1	1	2	4	2	4	4	4	2	1	4	4	4	1	4	4	1	1	3	4	4	1	4	4	3	4	1	1	1	1	1	1	2	1	3	1	3	1	1	4	2	2	1	1	1	3	4	2
29	4	4	1	1	2	1	2	3	1	2	4	4	2	1	4	1	1	1	4	4	4	1	1	1	1	2	3	1	4	2	4	1	4	3	1	4	3	1	1	1	4	3	1	1	3	1	2	1	2
30	1	3	2	2	1	4	2	1	4	2	1	4	2	2	4	4	4	2	2	2	4	2	3	1	2	2	4	2	4	4	1	3	1	2	1	3	1	2	1	4	4	1	1	1	1	2	1	2	2
31	2	1	1	1	2	1	3	4	3	1	1	1	4	1	4	2	1	1	1	4	4	2	4	1	3	3	4	1	4	4	3	1	1	1	1	4	2	2	4	4	3	4	1	2	4	2	3	4	1
32	1	1	1	4	1	3	4	1	4	1	1	4	1	1	1	2	3	4	4	3	4	2	1	1	1	4	2	4	2	2	2	1	4	1	1	3	1	4	2	1	2	2	2	1	2	2	1	1	4
33	4	4	1	1	2	4	2	2	3	4	4	3	1	4	1	3	1	1	1	1	4	1	1	1	2	1	1	2	3	4	1	4	1	1	4	1	3	1	2	3	4	4	3	3	4	1	1	4	2
34	1	4	4	1	1	2	3	1	1	3	4	1	4	3	1	1	1	4	1	2	1	1	1	1	4	1	4	1	3	1	2	4	1	2	1	4	4	3	1	1	1	1	2	2	2	1	1	1	1
35	1	2	4	1	1	1	1	1	2	2	1	1	1	4	2	1	1	1	1	1	1	1	2	1	1	4	4	2	2	1	2	1	1	4	3	1	3	3	3	2	1	4	1	2	1	2	3	4	2
36	4	1	4	4	3	2	4	4	4	2	3	1	2	1	1	1	1	4	1	1	3	1	1	4	1	3	4	2	1	4	4	4	1	4	3	4	4	4	1	3	4	2	1	1	1	2	2	2	2
37	2	2	1	4	1	1	4	1	4	3	4	4	1	4	2	4	1	1	1	1	1	1	2	3	4	1	4	4	4	1	1	1	1	2	1	3	3	4	1	3	4	2	2	1	2	1	1	1	4
38	3	4	1	2	4	2	2	1	1	1	4	1	4	1	2	2	3	2	4	1	4	1	4	1	1	1	4	4	1	2	1	4	2	1	4	4	3	4	1	2	1	2	4	4	2	1	4	4	1
39	2	1	2	1	1	4	4	2	4	1	4	3	1	1	1	1	3	1	1	1	1	1	4	2	3	4	1	1	4	4	1	4	1	1	1	4	4	1	2	2	4	4	3	4	1	2	4	4	4
40	4	4	2	4	3	1	1	4	4	3	1	1	3	1	1	3	4	2	2	4	4	4	4	1	4	2	2	2	4	2	4	1	3	3	4	3	1	4	4	4	4	3	1	1	1	4	1	2	1
41	3	4	3	1	1	4	1	4	1	4	1	4	4	1	2	1	4	2	1	1	4	4	4	2	4	4	4	4	1	2	1	4	1	1	3	1	3	1	4	3	4	1	1	1	1	4	2	4	4
42	3	1	2	1	4	1	2	4	4	4	1	1	1	2	3	1	1	2	2	4	2	1	4	4	2	4	4	1	4	1	4	4	4	2	2	1	4	1	1	3	4	1	2	1	2	1	1	2	1
43	3	4	4	4	1	4	1	4	3	3	4	2	1	4	1	1	1	1	1	1	2	4	4	1	2	1	4	4	1	1	4	1	4	1	4	1	1	3	4	4	3	1	4	1	4	3	1	3	3
44	1	1	2	1	1	1	4	1	1	4	1	4	4	1	2	1	3	3	3	4	1	3	2	1	3	1	1	1	1	2	1	2	3	3	4	1	4	1	2	3	4	4	1	4	1	4	1	4	4
45	1	4	2	1	1	4	2	2	1	3	4	2	1	3	4	4	1	2	1	1	2	1	1	1	1	4	1	1	2	1	2	1	1	2	2	2	3	4	1	1	2	2	4	1	1	1	1	3	1
46	3	4	2	1	1	1	2	4	1	2	1	1	4	4	1	4	4	2	1	2	2	4	4	2	1	1	2	2	2	2	1	4	1	1	2	1	4	1	2	1	1	2	2	4	4	4	1	2	1
47	3	4	3	3	4	1	1	4	2	4	1	4	2	2	2	2	3	4	4	4	1	4	1	3	3	1	1	4	1	1	4	1	3	1	4	4	4	4	1	1	1	1	1	4	2	1	1	2	3
48	4	2	1	1	1	4	1	4	2	2	4	3	1	1	1	2	4	2	1	4	1	4	1	2	1	1	3	3	1	1	4	1	2	1	1	3	3	4	3	4	4	4	4	1	1	1	1	2	3
49	4	4	1	4	2	4	4	1	3	1	4	2	3	2	4	4	1	1	1	1	2	2	4	1	2	3	1	1	1	1	4	2	3	1	3	4	3	4	1	3	4	3	3	1	1	1	1	3	4
50	4	1	1	3	4	2	1	4	2	4	4	2	3	1	1	2	4	4	4	3	4	4	1	2	3	1	3	1	3	1	1	3	4	4	4	2	2	4	2	4	4	2	1	1	2	1	3	3	3
51	3	1	1	1	1	2	1	2	2	2	4	2	2	1	1	1	2	1	4	1	1	1	4	3	4	4	2	1	4	2	2	1	3	1	4	2	1	1	1	4	1	3	4	1	4	4	3	4	4
52	1	1	2	1	1	2	3	4	2	1	2	4	4	4	2	4	1	2	1	1	2	4	1	1	1	1	4	3	1	2	3	4	1	4	1	2	2	4	2	1	4	2	3	4	1	1	2	2	1
53	4	4	3	4	4	4	4	4	4	1	4	4	2	3	1	4	1	2	4	1	2	1	4	2	4	1	4	3	4	2	1	1	1	3	1	3	3	3	2	1	2	4	4	4	1	4	1	4	4
54	3	1	3	3	4	1	2	4	2	3	4	4	4	1	2	3	4	4	3	4	2	4	1	1	1	1	2	1	1	3	1	1	1	4	2	3	3	4	1	4	4	1	4	2	2	4	1	1	1
55	2	1	1	1	1	1	2	1	2	1	1	3	1	1	4	4	4	1	3	1	1	1	4	1	2	3	4	2	2	3	1	1	4	4	1	3	4	4	2	3	1	1	2	1	1	4	2	2	4
56	2	4	4	3	4	1	1	4	4	3	4	1	2	4	2	2	4	1	4	2	1	1	1	4	1	4	4	3	1	4	3	4	4	1	4	2	1	4	2	4	2	1	3	4	1	4	1	2	2
57	4	1	1	1	4	3	3	2	3	2	4	2	1	4	2	1	4	1	1	1	2	1	1	4	4	1	2	3	4	2	1	1	1	3	1	3	4	1	2	1	1	1	1	2	2	4	1	4	2
58	1	4	1	1	1	2	3	4	4	4	1	2	1	1	2	2	4	2	2	1	4	4	4	1	4	4	1	2	3	2	1	1	2	1	1	4	3	1	1	3	1	2	4	1	1	1	3	4	4
59	1	4	1	4	1	2	1	4	1	3	1	1	4	2	1	2	3	1	1	4	4	1	4	1	4	1	1	2	4	2	1	4	2	1	3	3	3	4	2	1	1	1	4	1	2	4	4	2	2
60	1	2	1	4	1	1	4	1	1	1	1	1	3	4	1	1	1	1	4	2	4	4	1	1	1	1	4	1	3	1	2	1	4	4	1	2	1	4	2	1	4	4	3	4	3	1	1	2	2
61	1	2	4	3	1	1	1	4	2	1	1	1	4	4	2	1	3	1	1	2	2	1	1	1	4	1	2	1	4	1	1	1	1	4	1	1	1	2	2	1	4	1	1	4	1	1	4	2	1
62	1	2	4	1	3	4	4	4	2	2	1	1	4	4	1	1	4	1	1	3	4	2	4	4	2	3	1	2	2	2	2	1	2	4	1	3	1	1	2	1	1	1	4	2	2	2	3	1	4
63	1	1	1	1	1	1	4	4	4	1	4	1	2	1	4	4	4	1	1	2	1	3	4	3	1	1	2	3	1	1	2	1	4	2	1	4	2	1	1	1	4	1	1	2	1	1	3	1	1
64	1	4	1	1	3	1	1	2	1	1	1	4	1	4	4	1	3	1	1	1	1	2	1	1	1	4	1	1	2	1	1	1	1	2	2	1	1	1	4	3	4	4	4	3	1	2	1	3	4
65	1	2	2	4	4	1	1	1	1	3	1	2	1	4	1	3	4	1	1	1	1	3	1	1	4	4	1	1	3	1	3	1	1	2	1	1	1	4	1	1	1	1	1	4	1	4	4	1	1
66	2	4	1	4	4	4	1	1	4	4	4	4	2	1	4	2	1	1	4	1	3	4	4	1	1	1	4	1	1	1	1	1	4	2	4	4	2	1	1	1	3	1	2	3	4	1	3	4	1
67	1	1	4	1	4	4	4	4	1	1	4	4	1	1	4	2	3	1	2	4	4	2	1	2	1	3	1	2	3	4	3	1	1	1	4	1	1	3	4	1	1	1	2	4	1	1	3	4	1
68	3	1	1	1	1	1	2	3	4	4	4	3	4	1	4	2	1	4	1	4	4	1	1	4	1	4	1	1	2	1	1	3	4	2	4	1	2	1	1	2	3	4	4	1	4	4	1	4	1
69	2	1	4	2	2	4	4	4	1	4	4	4	4	4	1	4	3	4	2	1	4	1	2	1	1	4	4	4	2	2	4	3	4	1	1	2	4	2	4	1	1	2	1	1	2	4	1	3	1
70	1	1	1	2	4	4	1	4	1	4	4	1	3	1	1	1	3	1	2	3	1	2	4	1	1	3	1	2	1	1	2	2	4	3	1	1	2	1	3	4	2	4	2	4	4	1	1	1	1
71	3	4	1	2	1	3	1	1	1	4	1	3	2	4	4	4	4	1	1	1	1	2	2	4	1	1	2	1	1	1	1	3	4	4	4	1	2	4	4	2	1	3	2	1	1	4	1	4	3
72	1	1	1	1	2	1	1	4	1	2	2	1	1	1	4	1	2	1	2	4	1	3	3	4	3	1	1	1	1	4	1	4	1	1	2	4	4	1	4	2	1	1	2	3	4	4	4	1	1
73	1	3	4	2	1	1	1	4	2	1	3	1	4	3	1	2	3	4	4	1	4	2	2	4	2	1	4	2	2	2	2	4	3	4	4	1	2	3	4	4	3	4	2	3	1	1	4	2	1
74	1	3	3	1	4	1	2	2	4	1	4	4	3	1	2	4	4	4	1	4	2	4	4	2	4	3	3	1	4	2	2	3	1	3	1	4	3	3	4	3	1	4	1	3	1	2	1	4	1
75	1	4	1	4	2	4	2	2	1	2	1	2	2	1	4	1	1	4	4	4	4	2	2	4	4	4	2	2	2	4	1	1	1	2	2	4	2	4	4	4	1	4	3	3	4	1	4	1	1
76	2	3	1	4	1	4	3	3	1	4	4	3	3	1	3	3	3	4	3	1	4	4	2	4	4	4	2	4	2	4	1	4	4	1	4	2	3	4	4	1	3	4	2	4	1	2	4	4	3
77	1	4	1	4	4	1	2	4	4	2	2	1	1	2	2	4	4	2	1	1	1	1	1	4	4	2	2	1	4	4	1	1	1	1	1	4	3	3	4	1	4	2	1	1	4	2	1	4	1
78	1	4	2	4	2	2	4	1	4	3	1	1	2	1	2	2	4	2	4	1	4	2	2	1	1	1	4	4	4	2	1	1	4	4	4	4	4	1	1	1	4	4	2	1	1	1	2	2	4
79	2	1	1	4	2	4	1	1	4	1	1	3	4	2	2	1	2	1	1	1	4	2	2	1	3	4	3	1	1	4	2	1	1	4	2	3	2	4	4	1	1	4	1	4	3	4	1	2	4
80	4	2	1	4	1	4	4	3	3	4	4	4	1	2	3	4	1	1	1	2	1	4	1	4	1	2	1	3	1	4	1	2	1	1	2	3	4	4	4	1	1	1	1	4	3	4	1	4	1
81	4	3	4	4	2	1	2	2	4	1	2	4	4	2	4	4	2	1	2	1	4	1	3	3	1	2	3	4	1	3	1	1	1	1	4	3	4	1	1	1	1	2	2	2	2	1	4	2	2
82	4	1	1	1	1	2	3	4	4	2	1	1	1	2	1	4	1	4	4	2	4	1	2	1	4	4	1	3	1	3	4	1	1	4	2	1	1	1	1	4	1	3	4	3	4	4	1	1	4
83	1	3	1	4	3	1	1	1	1	1	2	3	4	2	1	1	1	1	4	1	4	1	4	3	1	1	3	4	2	1	1	4	4	4	2	3	1	3	3	1	3	3	4	2	4	1	1	3	2
84	4	2	3	1	2	1	1	1	4	2	1	1	1	2	2	2	2	1	4	1	1	1	2	3	4	4	1	4	4	4	3	1	2	1	2	2	1	3	4	2	1	4	4	2	1	4	2	3	4
85	3	4	4	2	1	1	1	1	2	1	4	2	2	1	4	4	1	2	1	1	3	4	1	1	1	1	2	2	1	4	1	1	1	1	2	1	1	2	4	4	1	2	4	1	4	1	4	4	4
86	1	3	4	4	1	1	1	1	1	2	1	2	4	2	3	4	1	1	1	2	2	3	2	1	1	1	4	2	1	1	4	2	4	4	1	4	1	2	2	1	4	1	4	2	1	2	3	3	1
87	4	4	2	2	1	3	4	3	3	4	3	4	1	3	1	4	1	2	1	3	3	1	2	2	4	1	4	2	3	3	1	1	3	1	1	2	4	1	4	4	2	4	1	2	2	4	1	4	2
88	4	1	1	4	2	2	3	2	1	1	3	1	2	4	4	1	2	1	4	2	2	1	1	3	4	4	4	4	2	1	1	2	3	4	4	4	1	1	2	1	1	4	1	2	1	4	4	4	1
89	1	1	1	1	2	3	4	1	1	2	4	4	4	4	3	4	1	4	4	1	1	4	2	1	4	1	1	4	1	1	4	4	3	1	4	1	4	3	4	3	4	1	4	1	4	1	3	1	1
90	4	2	1	4	1	1	3	1	1	4	1	3	4	2	4	3	1	4	1	4	1	4	2	1	2	4	4	2	2	1	2	3	1	1	1	1	4	2	2	1	4	4	1	4	2	3	1	1	2
91	1	3	3	1	4	4	4	1	3	4	1	4	1	2	4	4	2	1	1	1	1	4	1	1	1	1	4	1	1	1	4	3	4	1	2	2	4	2	1	1	2	1	1	1	4	4	2	1	1
92	1	1	4	1	1	2	3	4	1	4	2	1	1	2	3	4	1	1	1	2	2	1	2	1	1	1	4	2	1	1	1	2	2	1	2	1	2	2	1	1	1	1	3	1	1	1	4	4	2
93	2	4	4	1	1	4	1	1	1	1	1	1	4	2	4	3	1	1	1	2	2	1	4	4	1	3	4	2	3	1	1	1	3	4	2	2	4	2	1	1	1	4	1	4	3	1	4	1	4
94	1	3	1	1	2	2	1	1	4	1	2	2	3	4	4	1	1	3	4	1	1	2	2	1	1	1	4	4	2	4	2	1	3	1	2	2	1	2	1	2	1	4	2	2	1	1	2	1	4
95	1	4	4	1	1	1	1	2	3	1	2	1	1	1	1	1	2	1	1	4	4	1	1	2	1	2	1	1	2	4	2	1	1	1	1	1	1	2	4	1	3	4	4	2	2	1	1	4	1
96	2	2	1	3	1	3	1	2	4	4	2	1	1	2	4	2	2	3	1	1	1	1	1	1	2	2	3	4	4	3	1	1	1	1	2	3	4	4	4	1	2	1	1	1	1	4	2	1	2
97	4	4	2	2	1	1	3	4	2	4	1	4	1	2	4	4	1	1	4	1	1	1	2	4	1	1	4	4	1	1	1	2	1	4	1	1	1	2	4	2	4	3	1	2	2	4	2	1	1
98	1	4	4	1	2	4	4	1	1	2	1	1	1	1	4	2	4	4	1	1	1	4	2	4	4	2	1	2	2	1	1	2	2	3	4	3	1	1	2	4	2	1	1	2	1	1	2	4	1
99	1	1	4	1	2	1	1	1	1	4	1	4	1	4	4	1	1	1	4	2	1	4	2	1	2	4	4	4	2	4	1	1	1	1	1	1	4	1	3	1	1	4	2	4	3	4	1	1	4
100	4	1	1	4	3	3	1	1	3	1	1	3	1	1	3	1	2	2	1	4	4	1	4	4	1	1	1	3	4	3	4	1	2	3	1	1	4	1	1	4	2	2	1	1	2	4	4	4	1
101	1	1	1	4	1	2	1	1	4	1	4	1	1	1	2	2	1	2	4	2	1	4	2	4	4	4	1	4	1	4	2	2	3	1	4	4	4	1	1	1	2	2	4	3	1	1	3	3	1
102	1	1	4	1	1	3	1	3	1	2	1	4	1	1	3	1	1	2	1	2	3	1	1	1	1	1	4	1	1	2	4	2	1	4	2	2	2	1	1	1	4	3	4	2	4	1	1	2	1
103	1	2	1	1	2	2	4	2	1	1	1	2	3	1	3	4	1	1	1	1	3	1	3	1	1	3	1	1	4	4	4	4	1	4	3	4	4	1	4	1	1	1	4	2	2	1	4	4	3
104	4	1	4	2	3	1	1	2	1	3	2	2	1	2	1	1	1	1	1	2	2	3	2	1	4	2	1	1	2	4	4	1	3	4	4	4	2	3	1	1	1	4	1	2	1	2	3	1	1
105	1	1	3	2	2	1	4	1	1	4	1	4	4	2	4	4	1	3	1	4	3	1	2	1	1	2	3	4	4	4	4	2	1	2	2	3	1	2	2	2	1	1	1	4	4	2	1	4	4
106	4	1	3	1	2	3	4	1	1	2	1	1	1	4	4	4	1	3	4	1	3	4	1	3	1	4	3	4	2	3	1	1	2	4	1	1	4	1	2	2	3	4	1	2	4	4	2	2	4
107	4	2	2	2	1	1	1	2	1	3	1	2	4	1	1	4	1	1	4	2	4	1	1	4	4	4	2	2	4	4	4	1	4	1	4	4	1	4	4	1	3	3	4	3	1	1	3	1	1
108	4	2	1	4	1	1	1	4	1	4	1	4	2	2	3	1	4	4	4	1	1	1	2	4	1	1	4	4	1	2	4	3	1	2	2	1	1	1	1	4	4	4	2	3	4	2	2	1	1
109	1	2	1	1	1	3	4	4	4	1	3	1	1	2	1	1	2	1	4	1	4	1	3	3	1	4	4	4	1	4	1	2	4	1	1	1	4	2	2	4	2	1	1	1	4	2	2	1	1
110	2	1	1	1	1	4	1	4	3	1	1	1	4	2	2	1	2	1	1	1	4	2	2	1	1	1	3	3	4	4	2	2	1	2	4	4	1	1	1	4	1	1	2	3	3	1	3	4	4
111	2	1	3	4	4	4	4	1	2	3	4	3	2	1	3	4	4	3	1	1	1	4	4	4	1	1	1	1	2	1	2	4	4	1	4	4	1	1	2	1	1	1	1	2	4	4	2	4	1
112	1	3	4	1	2	2	3	1	2	1	2	1	2	3	1	1	2	4	1	3	1	1	3	4	1	4	4	1	4	1	4	1	1	1	3	3	1	1	4	3	4	1	4	2	1	3	1	2	4
113	4	1	1	4	4	4	1	3	3	1	3	1	1	2	4	4	1	4	2	2	1	4	2	3	4	1	1	2	4	2	2	2	3	4	4	4	1	3	1	1	2	2	4	1	1	3	4	2	4
114	2	3	1	4	1	4	1	2	1	1	2	2	4	2	1	1	2	1	1	1	4	4	1	1	1	4	4	3	2	2	4	1	3	1	1	4	1	1	1	4	2	3	1	2	1	1	1	1	4
115	1	1	2	2	1	4	1	3	1	1	1	3	4	4	1	4	2	3	1	1	3	4	2	2	4	4	4	4	2	1	2	4	1	4	1	3	1	1	1	1	2	1	1	1	4	2	1	1	2
116	1	1	3	1	4	4	4	1	2	4	2	4	4	2	1	1	1	4	1	4	4	1	1	1	4	1	1	1	4	3	1	1	4	4	2	2	4	2	1	2	1	2	4	4	1	3	1	1	4
117	3	3	1	3	1	4	1	3	1	4	3	4	1	1	2	3	3	3	1	1	4	1	1	4	1	1	1	4	4	4	4	1	1	4	4	1	4	1	1	1	2	3	4	4	3	4	1	1	4
118	4	1	1	1	2	2	4	2	1	1	1	3	4	1	1	4	2	1	3	3	3	1	1	4	1	4	2	2	3	4	1	2	2	1	1	4	4	4	2	2	1	2	1	1	3	1	4	4	1
119	1	1	1	1	2	1	4	1	3	1	2	4	4	1	4	1	2	3	1	1	1	1	1	2	1	3	1	1	2	2	4	1	1	4	1	4	1	4	4	1	1	4	2	2	3	4	4	3	4
120	1	1	4	4	2	1	1	1	4	1	2	1	1	1	4	2	2	3	2	4	4	1	1	1	4	2	2	1	2	2	1	3	1	4	4	4	1	4	4	1	1	1	3	2	2	1	1	2	3
121	4	1	4	1	1	1	1	1	1	4	1	4	1	4	3	1	1	3	1	2	4	1	1	4	4	4	1	4	4	1	4	2	1	4	2	2	2	4	2	2	2	1	2	2	4	4	1	3	4
122	1	1	3	1	4	1	4	4	3	4	4	1	3	1	1	1	2	2	4	2	4	4	1	3	1	3	3	1	2	2	3	1	1	1	2	2	1	4	1	4	4	4	2	1	4	1	1	2	1
123	1	4	4	4	1	1	1	2	1	2	4	4	1	1	4	1	1	1	2	1	2	1	2	1	4	4	4	1	1	3	1	1	3	1	2	1	2	2	4	4	2	2	1	1	1	4	2	3	4
124	2	4	4	1	2	4	1	2	1	1	1	1	4	3	1	1	1	4	4	2	4	1	2	2	4	3	1	4	4	2	4	4	1	4	1	2	1	2	2	4	2	3	4	4	4	4	2	3	1
125	1	1	1	4	2	4	1	3	1	1	2	1	1	1	4	1	1	2	4	4	4	4	1	2	1	4	1	1	1	1	3	1	3	4	3	1	4	1	1	2	1	2	4	2	4	4	1	4	4
126	1	4	1	1	4	1	4	1	4	2	1	3	1	3	3	1	1	3	4	1	2	4	1	1	4	4	4	1	1	4	1	2	1	1	1	1	1	4	4	1	1	2	1	3	4	1	4	4	1
127	1	2	1	4	1	1	1	1	1	1	4	3	1	4	4	4	1	3	1	2	1	4	2	1	1	2	1	1	4	4	1	1	1	3	4	4	2	4	4	4	4	4	1	2	1	1	2	1	1
128	4	4	1	3	4	2	4	2	3	1	2	3	4	4	3	4	3	1	1	2	2	1	4	2	2	2	4	1	4	4	1	1	1	1	4	3	4	4	4	1	3	1	1	4	1	4	2	1	1
129	2	2	1	1	1	4	2	4	1	4	2	1	2	4	1	4	1	1	1	2	4	2	2	2	4	3	1	1	2	1	1	1	3	1	4	1	4	1	1	1	1	2	3	4	3	4	1	2	4
130	1	2	4	1	4	3	4	2	4	1	2	3	4	4	1	4	3	1	1	1	1	4	2	3	1	2	1	4	1	1	1	4	4	4	1	1	2	2	1	4	1	4	2	4	2	4	1	3	4
131	1	1	1	2	2	2	1	1	2	4	4	4	4	1	4	2	4	4	1	2	2	1	1	4	4	1	2	3	1	3	1	2	1	1	4	4	4	2	1	1	1	4	1	4	2	1	4	1	1
132	1	2	1	1	2	1	1	1	1	2	1	4	1	4	1	1	4	1	1	2	1	1	3	4	1	4	4	1	1	4	1	4	1	1	1	3	3	3	3	1	3	4	1	1	4	1	4	4	1
133	1	4	4	1	1	1	1	1	1	1	3	3	2	1	1	1	4	1	2	1	4	2	2	1	2	3	4	4	4	4	2	1	1	2	1	1	1	3	4	2	1	1	1	3	1	2	1	1	1
134	2	4	4	1	2	1	1	4	1	4	4	4	1	1	3	2	1	1	1	1	2	1	3	1	2	3	1	2	1	2	1	1	2	3	1	1	1	4	1	4	3	1	1	2	4	2	1	1	1
135	4	4	4	1	2	4	4	3	4	1	4	4	1	2	1	1	3	1	4	1	4	2	2	1	1	4	2	4	4	1	2	4	1	1	2	4	2	1	4	2	1	4	2	4	4	2	4	3	4
136	1	2	4	1	2	1	2	1	4	4	3	4	4	4	2	2	1	2	4	4	4	2	1	2	4	2	3	1	4	1	4	1	4	2	2	2	1	2	1	1	4	2	1	1	1	1	4	1	2
137	3	3	4	3	1	1	1	4	4	2	4	1	1	1	1	2	2	1	2	1	1	3	4	4	4	2	4	2	2	2	4	1	4	3	1	1	4	2	4	4	3	1	3	4	4	2	1	1	1
138	1	1	4	2	1	2	4	2	3	4	4	4	3	1	3	1	1	1	4	2	3	1	1	4	1	1	1	4	2	1	4	1	4	1	1	1	4	1	2	1	1	1	1	1	1	1	2	3	1
139	1	3	4	4	4	2	4	1	4	2	1	2	4	2	3	1	1	2	4	2	3	1	1	4	2	3	4	1	2	1	1	2	2	4	2	1	1	2	3	4	1	1	1	2	3	1	1	1	4
140	1	2	1	4	1	2	1	1	3	1	4	3	1	3	1	4	2	3	1	1	2	1	3	1	1	1	2	4	4	4	1	1	1	4	2	3	4	1	1	1	1	3	1	3	4	4	1	2	4
141	4	4	4	4	1	4	3	1	4	4	1	2	1	4	4	1	4	3	4	3	1	4	2	2	4	2	3	1	2	1	1	4	1	4	2	2	1	2	2	2	1	4	1	3	4	4	2	1	1
142	1	3	3	1	3	1	4	2	4	4	1	4	4	1	3	4	3	3	1	1	1	1	4	3	1	2	3	4	3	1	1	2	3	3	3	4	1	4	1	3	4	2	2	1	2	1	2	2	4
143	4	2	4	1	1	1	1	4	3	1	2	4	4	3	1	1	3	1	4	3	3	4	2	2	4	1	3	1	1	1	1	2	3	1	1	4	2	3	3	4	1	4	4	1	4	1	1	1	1
144	4	1	1	1	1	1	4	1	4	1	2	2	3	1	1	1	1	4	1	2	2	4	1	1	4	1	4	2	1	4	4	4	4	4	1	2	1	4	1	4	4	2	2	1	2	4	2	1	4
145	1	2	2	1	1	4	1	1	2	1	1	1	1	2	3	4	4	4	1	1	4	1	2	1	4	1	1	4	1	4	1	1	1	1	2	1	1	4	4	2	1	1	1	2	2	4	4	2	4
146	4	2	4	1	3	3	1	1	1	3	1	1	1	2	1	4	1	3	4	1	1	1	1	1	2	3	3	4	4	1	4	1	4	2	2	4	1	2	4	4	2	4	1	3	1	1	2	2	2
147	3	1	1	4	2	2	1	2	1	1	1	3	2	1	4	1	2	2	4	4	4	4	2	1	1	1	2	1	1	2	4	1	4	1	2	1	1	2	4	1	4	2	2	1	4	4	4	1	4
148	4	1	3	1	4	4	4	1	1	2	1	1	2	4	4	1	2	1	4	1	1	1	4	4	1	1	3	4	1	1	1	3	1	1	2	4	4	1	4	4	2	1	1	1	4	3	4	4	1
149	4	1	4	1	2	4	4	2	1	4	2	1	1	4	3	4	2	1	1	1	1	4	2	1	1	2	3	4	4	4	4	1	3	4	4	2	3	1	4	4	4	1	4	1	1	1	2	2	4
150	4	2	1	4	1	4	4	2	4	4	2	4	4	2	1	2	2	1	1	4	2	2	2	1	4	2	3	4	1	4	1	2	3	1	1	2	1	2	2	4	1	4	1	1	2	2	4	4	4
151	4	4	4	1	2	1	1	2	1	4	1	1	1	2	1	1	2	1	4	1	3	1	1	3	4	1	1	4	2	1	4	1	2	2	4	2	2	2	4	1	2	1	1	2	3	4	3	4	1
152	1	1	1	2	2	1	4	4	4	1	4	4	1	2	1	1	1	4	1	2	1	2	1	2	4	4	1	4	1	1	1	2	1	4	1	1	4	4	2	2	1	1	2	1	1	1	1	1	3
153	1	4	2	4	2	3	1	4	4	1	4	2	2	3	2	1	1	3	4	1	3	1	3	1	4	1	4	4	2	1	1	1	1	4	1	1	1	1	2	1	1	4	4	1	1	3	4	1	4
154	2	1	4	4	1	3	4	1	1	1	1	3	4	1	4	2	1	1	1	4	2	4	3	1	4	2	4	4	2	4	1	1	2	4	1	1	1	1	1	4	1	1	1	2	1	4	2	1	1
155	4	3	4	4	2	1	1	1	3	1	4	4	1	2	1	1	1	3	1	1	2	3	4	4	1	1	4	1	1	4	1	2	1	4	1	1	1	1	2	1	2	4	1	1	2	1	3	4	4
156	2	1	1	4	1	4	2	4	1	4	4	4	1	1	3	4	3	4	4	2	4	4	1	2	3	2	4	1	2	4	4	2	1	2	2	1	4	1	2	2	2	1	1	4	3	1	2	1	4
157	4	2	2	1	3	1	1	4	4	1	1	3	1	2	3	4	2	4	2	4	4	4	1	1	1	1	4	2	1	4	1	2	2	1	1	1	2	1	4	1	1	1	1	1	2	1	2	1	1
158	2	2	1	3	1	1	1	1	4	4	4	1	4	2	2	4	1	1	4	2	2	1	1	1	4	4	4	1	1	2	1	4	1	2	2	1	2	2	4	2	4	1	1	2	2	2	4	4	2
159	4	1	1	4	1	1	1	1	1	2	1	4	4	1	1	4	2	4	2	1	2	4	1	1	2	3	1	2	2	1	1	2	1	1	1	1	1	4	1	4	4	4	1	1	1	1	1	2	4
160	1	1	1	4	1	2	3	2	1	1	2	3	1	3	4	4	2	2	3	4	1	3	1	1	2	1	1	1	2	1	1	2	4	1	2	4	4	2	3	1	2	2	4	2	3	4	4	4	1
161	2	1	1	1	2	1	1	2	1	1	3	4	4	1	3	1	1	1	2	4	3	1	2	1	2	4	4	4	2	1	2	1	1	1	2	3	1	1	4	1	1	1	1	2	1	2	4	4	4
162	2	2	4	2	1	1	2	4	1	1	1	1	4	2	2	3	1	1	3	4	2	2	4	1	3	1	4	2	2	1	1	4	2	1	1	1	1	1	2	1	1	1	1	1	1	1	2	2	1
163	4	4	4	1	3	1	1	4	3	2	3	4	4	4	1	1	1	1	3	1	3	1	1	2	3	1	2	1	1	1	1	2	4	3	4	1	3	1	1	1	3	1	3	1	2	2	1	4	4
164	4	1	2	3	1	1	4	2	3	3	4	1	4	4	1	2	2	2	3	4	1	1	4	4	2	2	2	2	1	2	1	1	2	4	4	2	2	3	1	1	2	2	4	4	2	4	1	1	3
165	1	4	4	4	2	1	2	1	3	1	1	3	4	4	1	1	1	1	3	4	3	4	1	4	4	4	2	2	4	2	1	4	2	1	4	1	4	2	1	1	4	4	1	4	4	3	1	2	3
166	2	1	1	1	1	3	4	1	2	3	4	4	4	1	3	4	1	2	2	4	1	1	4	2	4	1	1	1	2	2	1	1	4	4	1	3	4	4	4	4	1	4	1	4	1	2	2	3	4
167	1	3	3	1	1	1	1	1	1	1	1	2	2	4	1	3	1	4	4	1	1	3	1	3	4	1	1	1	1	2	1	4	1	3	4	1	3	1	2	1	2	1	1	4	1	2	4	2	3
168	4	4	1	1	2	3	4	1	2	1	1	1	3	4	1	1	2	4	1	4	3	3	1	1	3	4	1	2	3	1	2	1	1	1	4	4	4	4	1	1	4	2	4	1	1	3	1	1	4
169	4	1	2	4	1	2	1	4	2	3	1	2	1	4	1	1	1	1	1	1	2	1	3	4	4	4	1	4	1	4	4	3	4	4	4	2	1	1	2	2	1	1	3	4	1	1	1	3	1
170	3	1	1	2	4	2	4	3	1	1	1	2	2	2	1	3	4	1	4	1	2	1	4	2	1	1	1	4	1	2	4	1	3	4	1	2	1	1	1	4	1	1	1	3	4	3	1	1	1
171	1	2	4	1	4	2	4	1	1	4	4	2	3	1	1	3	4	1	1	1	2	4	1	2	3	4	2	1	4	1	2	4	2	1	4	1	3	1	2	3	1	3	4	1	2	3	1	1	1
172	4	1	2	3	1	3	4	4	2	1	1	2	2	4	2	2	4	1	1	3	2	1	4	2	2	4	4	2	3	1	3	1	4	3	4	1	4	4	1	3	4	1	1	4	2	1	2	4	3
173	3	1	3	4	1	2	1	1	2	1	1	4	4	4	2	1	1	1	2	1	4	1	4	1	2	4	4	4	4	2	1	3	4	3	4	4	4	4	2	4	1	3	4	4	2	1	4	2	2
174	1	1	2	3	1	4	4	2	3	1	2	2	1	1	1	3	4	1	3	1	1	1	1	2	3	4	4	2	2	2	4	1	2	3	4	1	1	2	1	1	4	1	1	2	2	1	2	3	4
175	4	1	4	4	1	4	4	1	4	4	4	3	4	4	2	2	4	2	2	1	1	1	1	2	3	1	2	1	2	2	1	4	1	1	4	1	4	1	1	1	1	3	1	1	1	4	4	1	1
176	1	1	1	2	4	4	4	4	1	1	4	2	1	4	2	1	1	1	1	4	1	4	1	2	4	4	1	1	4	2	4	4	2	2	2	1	2	4	4	3	1	2	3	4	4	1	4	4	1
177	1	1	4	1	4	1	3	1	3	3	4	1	2	4	2	1	1	2	4	1	2	3	4	2	4	4	4	1	4	1	4	4	2	3	4	2	3	4	3	4	4	4	3	4	2	4	1	1	2
178	3	1	2	2	1	1	2	4	1	4	1	4	2	4	1	1	4	2	3	4	1	1	2	1	3	4	1	4	1	4	4	4	2	1	1	2	1	1	2	4	1	2	1	1	3	3	1	1	2
179	2	4	2	1	1	2	4	1	1	1	1	2	1	2	4	2	4	4	4	2	1	1	1	4	3	1	2	2	4	1	3	1	3	4	1	1	4	1	3	4	4	2	1	4	4	4	4	2	1
180	4	1	1	4	4	1	4	1	2	4	4	2	1	4	2	1	4	2	4	1	1	1	3	1	3	1	4	4	4	1	1	2	1	1	2	4	1	4	2	4	1	2	1	4	2	1	4	1	1
181	4	1	2	2	1	4	1	4	1	4	3	4	3	4	1	1	4	1	4	4	1	4	2	4	4	4	1	4	4	1	1	4	1	3	4	1	4	1	1	1	4	1	1	1	2	1	4	1	3
182	2	1	1	1	2	2	1	1	4	4	4	2	4	1	2	2	4	1	1	2	1	4	1	4	4	4	1	1	4	2	1	4	4	3	1	1	3	1	2	2	2	3	1	2	1	3	1	1	3
183	3	1	4	4	1	1	1	2	1	1	1	4	1	4	4	4	4	2	1	1	2	1	1	4	4	1	1	4	2	2	2	4	3	1	1	2	2	3	1	4	4	1	4	1	4	3	1	2	1
184	1	4	1	4	1	2	1	4	1	3	1	2	1	2	3	4	4	3	1	1	2	3	1	1	3	4	2	3	4	1	1	1	2	3	1	2	1	4	2	1	2	4	4	4	4	1	4	4	2
185	3	4	2	4	3	1	1	2	2	4	4	2	1	4	2	4	2	1	4	2	1	1	2	1	1	1	1	4	3	4	4	4	2	2	1	1	3	4	2	2	1	4	1	4	4	4	1	2	2
186	4	1	4	1	1	1	2	4	1	4	2	2	2	1	1	1	1	4	1	4	2	1	4	2	1	1	1	1	4	1	4	4	1	4	1	2	1	4	2	3	4	2	3	1	1	1	4	2	4
187	3	2	1	1	4	2	3	4	1	1	1	1	4	1	1	4	1	2	4	4	2	1	4	2	2	2	1	1	1	2	1	1	2	1	1	2	2	1	4	1	4	2	2	1	1	3	1	2	1
188	1	2	2	4	4	2	1	1	1	1	4	2	1	4	1	1	2	1	1	1	1	3	3	4	4	4	1	2	1	2	4	2	1	4	4	2	2	4	4	2	3	1	1	1	4	2	2	2	1
189	3	1	4	3	4	1	3	4	3	1	1	1	1	1	2	2	4	1	3	4	4	4	4	4	3	4	4	4	1	1	3	4	2	4	1	3	4	4	1	1	1	1	3	1	1	3	1	4	3
190	1	1	1	2	1	2	2	1	4	4	4	2	1	4	1	1	1	4	4	4	2	1	1	4	4	1	1	4	1	4	3	4	2	1	1	1	4	1	2	1	1	1	1	4	3	3	4	2	2
191	1	4	2	1	1	1	2	1	1	4	4	1	2	1	4	1	4	1	1	1	1	1	4	4	2	4	1	4	2	2	4	1	2	1	4	1	1	1	1	4	1	3	1	1	3	4	1	2	3
192	3	4	2	1	4	2	1	1	1	1	4	1	4	1	2	1	1	1	4	1	3	1	1	1	4	1	2	1	4	2	2	4	1	3	4	4	4	4	2	1	2	2	2	4	4	1	4	2	1
193	1	1	1	4	1	2	3	1	4	1	1	4	1	1	1	4	1	1	1	4	4	4	1	1	2	3	4	1	3	1	4	2	4	1	1	4	4	1	1	4	4	4	4	1	4	1	4	2	4
194	4	1	1	1	1	3	4	1	4	1	1	1	1	1	4	2	2	1	2	2	1	1	2	4	4	1	1	1	1	1	4	2	2	3	1	1	1	3	4	4	1	2	1	4	1	1	1	2	1
195	1	1	2	2	1	1	4	1	2	1	1	2	1	1	2	1	1	1	2	1	2	1	1	3	4	4	1	3	4	1	1	1	2	1	2	2	1	1	1	4	1	2	3	1	1	1	2	3	1
196	1	4	1	4	1	1	4	4	1	4	2	1	1	1	4	4	2	1	3	1	2	1	2	2	1	4	2	3	4	1	4	1	4	4	1	3	3	4	2	1	1	1	1	1	1	3	4	1	4
197	2	1	4	4	1	2	1	4	1	4	1	3	3	1	3	4	4	1	3	1	3	4	4	1	2	2	2	3	4	4	4	1	1	3	1	2	1	1	1	1	1	2	1	2	1	4	1	1	2
198	1	1	1	1	1	4	1	4	1	3	1	1	1	1	2	4	4	1	3	4	1	1	2	2	4	1	1	2	1	2	2	4	1	2	1	1	2	2	2	1	1	1	2	3	1	1	1	3	4
199	1	1	4	4	4	1	1	4	1	4	1	2	3	4	3	4	1	1	4	1	2	1	1	1	1	1	2	3	4	1	3	1	1	4	1	2	4	4	3	3	4	1	1	4	4	4	4	4	2
200	4	4	3	4	4	1	1	4	4	3	4	1	4	2	1	1	4	2	4	1	4	3	4	1	2	4	2	2	4	2	4	4	2	1	1	4	4	4	1	4	1	1	2	1	1	2	1	1	1
201	2	1	2	1	1	1	4	3	2	3	1	4	4	1	1	4	4	1	2	4	2	1	4	2	1	2	2	4	1	3	4	1	2	1	1	4	4	2	4	3	4	2	2	1	4	4	4	4	1
202	2	4	2	1	4	2	1	4	2	1	4	1	4	1	1	1	1	1	1	3	4	1	1	4	1	1	1	2	1	2	1	2	2	4	2	2	2	1	1	2	1	4	4	1	3	4	1	4	4
203	1	4	1	4	2	4	4	1	1	1	3	1	4	1	2	4	1	4	4	3	4	4	3	3	1	2	1	2	2	1	3	4	4	4	4	4	1	1	1	1	1	2	1	2	1	2	1	1	1
204	2	3	4	4	3	4	4	1	2	1	2	4	4	4	4	4	1	3	4	3	1	1	3	1	4	2	1	1	1	4	1	2	1	1	3	1	1	2	1	1	1	1	4	1	1	1	2	3	4
205	1	4	1	1	1	1	4	4	4	1	1	1	3	4	1	1	1	1	2	4	2	1	2	2	4	2	1	2	1	2	1	1	1	4	1	2	3	4	1	1	1	1	1	1	2	1	1	1	4
206	1	4	2	4	4	2	4	3	1	4	4	2	1	4	2	4	4	1	3	1	2	2	1	2	1	4	2	1	1	3	1	1	1	3	4	1	1	1	1	1	4	1	1	1	4	4	1	1	2
207	2	1	4	1	3	1	3	2	1	1	1	3	1	2	1	3	1	2	1	1	1	1	2	1	2	1	1	4	2	1	2	1	2	3	1	3	4	1	1	1	4	1	2	2	1	4	1	1	1
208	4	4	1	4	1	3	1	1	2	3	4	3	1	1	2	1	4	1	1	1	1	3	1	4	3	4	1	2	4	2	4	4	2	4	1	1	1	4	1	2	1	1	4	4	1	2	3	1	1
209	2	1	2	4	2	2	2	4	1	2	1	1	3	4	1	4	1	4	3	4	1	3	1	1	3	3	1	4	1	1	1	3	2	3	1	1	1	1	2	1	4	1	2	1	2	3	1	4	3
210	1	4	1	2	1	2	4	4	1	1	1	1	1	3	1	1	1	2	4	1	1	1	4	1	2	3	4	4	1	3	4	4	1	3	1	1	2	4	3	2	1	3	1	1	1	2	1	2	1
211	1	2	2	3	4	1	2	1	2	1	3	1	1	1	2	3	4	1	2	4	3	1	1	2	4	4	2	4	1	2	1	4	1	1	1	2	4	1	1	1	1	2	3	4	1	1	2	2	4
212	3	4	2	3	2	2	3	4	1	3	1	1	4	1	1	4	4	1	2	3	4	4	2	1	1	4	1	4	2	1	1	1	2	3	4	2	1	3	3	3	1	2	3	1	3	4	1	1	2
213	1	1	1	3	4	1	2	1	1	2	4	1	1	2	4	4	1	2	2	1	2	1	1	3	4	3	1	1	1	1	1	3	1	1	3	1	3	1	1	4	1	1	4	1	1	1	4	1	4
214	2	4	2	1	1	2	1	1	2	3	1	4	4	1	1	1	4	1	3	4	1	4	4	4	3	4	3	2	4	1	3	4	1	1	2	1	2	4	1	1	1	4	4	1	3	1	1	2	1
215	2	2	1	3	4	4	1	4	3	1	1	2	3	1	1	4	4	2	4	1	1	1	1	4	4	1	1	1	1	2	1	4	2	1	1	2	3	4	1	2	4	3	3	1	1	3	4	4	4
216	1	4	2	2	4	1	1	2	1	4	1	1	2	4	4	3	4	4	4	4	1	4	1	1	2	4	1	2	4	1	3	4	1	4	4	1	2	4	1	1	2	4	4	4	1	3	1	3	1
217	3	1	2	3	3	1	3	1	2	3	1	4	4	1	1	4	4	2	2	4	2	2	4	2	4	4	2	2	1	2	4	1	2	2	1	1	2	4	2	3	4	1	4	1	1	1	1	2	2
218	4	4	2	1	1	3	1	1	2	3	1	1	4	2	1	1	1	1	1	3	2	3	1	3	1	1	2	3	4	2	4	1	4	3	1	1	2	4	2	3	1	1	1	4	4	3	1	1	1
219	1	1	1	4	2	1	3	4	2	3	1	1	4	2	2	3	1	1	2	2	2	1	1	1	4	2	2	2	4	3	2	4	1	3	1	1	3	4	1	2	3	4	4	4	1	3	1	2	3
220	2	2	1	1	4	2	3	4	1	4	2	4	1	4	4	4	4	1	4	2	2	2	2	1	4	2	2	3	4	2	2	1	4	2	2	1	1	1	1	2	3	1	1	1	2	1	1	1	4
221	4	1	3	3	4	2	2	4	1	4	1	4	4	1	1	1	4	4	4	2	2	3	1	2	3	1	1	3	1	2	2	4	3	1	2	1	3	1	2	1	4	4	4	1	2	3	1	3	4
222	4	4	2	4	2	1	3	4	2	1	4	2	2	4	4	4	1	1	3	4	2	3	4	4	4	1	2	2	2	3	4	1	1	3	4	2	3	1	1	1	2	2	1	4	1	3	1	2	2
223	1	4	2	4	4	1	4	2	2	3	1	2	3	1	1	3	1	2	4	4	1	3	1	1	1	3	4	3	4	1	1	3	1	3	1	2	1	3	1	4	1	2	1	1	1	2	1	1	4
224	4	4	1	1	2	4	1	4	1	4	2	2	2	1	1	2	4	2	4	4	2	2	1	2	2	1	2	3	1	4	4	1	2	2	4	2	4	4	4	3	4	1	4	2	1	1	1	2	1
225	3	1	1	3	4	2	2	3	4	4	1	1	4	2	2	3	4	1	2	4	2	3	1	1	2	3	2	4	4	1	1	1	2	2	4	1	2	3	1	4	2	2	3	1	2	2	4	1	3
226	2	4	2	2	4	4	4	1	2	4	4	1	2	1	4	4	1	1	4	1	1	1	1	3	3	3	3	3	1	2	3	4	2	1	2	2	3	1	3	1	2	1	1	1	2	3	4	1	4
227	2	1	1	4	1	2	1	1	1	4	1	1	1	2	1	1	1	1	3	1	1	1	1	2	1	4	2	2	1	1	1	4	4	4	1	2	1	4	4	4	1	2	3	4	1	2	4	1	3
228	4	4	1	2	1	2	1	1	1	1	1	4	4	1	2	2	3	2	2	1	3	4	4	2	1	1	2	2	1	2	4	1	3	1	1	1	1	1	1	2	4	2	3	4	2	3	1	1	4
229	4	4	2	2	2	3	2	1	1	3	1	2	3	3	1	4	2	2	3	3	2	2	4	4	2	2	2	3	2	2	3	4	2	4	1	2	4	1	1	1	3	2	3	1	1	2	4	2	1
230	1	1	1	1	1	4	4	1	1	3	1	1	3	1	2	3	4	1	4	1	1	1	4	2	1	1	1	2	4	2	1	1	2	2	1	2	1	1	2	3	4	1	1	2	1	2	1	1	4
231	1	1	3	4	1	2	1	4	1	3	3	3	4	2	4	3	1	2	2	1	3	1	1	4	4	4	2	1	1	1	4	4	4	4	1	1	1	1	1	2	4	2	3	4	1	4	4	2	1
232	4	1	4	3	1	2	4	1	2	2	4	3	1	1	1	2	1	3	4	4	2	2	1	3	3	4	1	4	2	1	3	1	3	2	1	1	2	4	4	4	4	2	4	4	2	1	1	3	1
233	1	4	1	4	2	3	3	4	1	1	1	1	4	1	2	2	2	2	1	4	2	3	3	1	4	3	2	4	4	1	2	4	4	4	4	2	4	1	1	2	4	2	1	4	4	4	4	1	4
234	1	4	1	1	1	1	4	4	1	1	1	1	2	4	1	4	4	1	4	2	3	1	1	1	1	4	2	4	3	1	4	4	4	3	1	2	4	1	1	4	1	4	3	4	2	2	1	1	4
235	4	4	1	4	4	2	3	4	4	4	3	1	1	1	2	3	4	4	4	1	1	1	2	4	4	4	1	4	4	4	3	4	4	4	4	3	4	1	1	4	4	3	3	4	1	4	1	4	4
236	2	1	4	4	4	2	3	1	1	4	1	2	3	4	2	3	4	4	4	4	2	3	1	2	2	4	2	2	4	2	3	2	2	3	1	1	3	2	3	4	1	2	2	1	2	1	1	2	3
237	3	1	3	4	1	2	2	4	2	2	1	3	3	4	2	4	4	2	2	4	2	3	4	2	4	4	1	4	1	2	3	1	2	2	1	2	4	1	2	4	1	4	4	1	3	4	1	2	3
238	3	1	4	4	1	2	3	4	4	1	4	3	1	1	1	1	1	4	3	1	2	1	4	2	3	4	4	4	4	1	2	1	1	1	1	1	4	4	2	4	3	1	1	1	1	1	4	2	4
239	4	4	1	1	1	1	1	4	4	4	4	4	4	1	3	1	1	2	1	1	2	3	1	1	4	1	1	4	1	2	3	1	1	4	4	4	3	1	3	3	4	4	4	4	2	4	1	1	1
240	1	3	1	1	1	4	4	1	1	1	1	2	1	1	4	4	1	2	2	2	1	1	1	2	3	4	2	4	1	1	4	4	3	3	1	4	4	2	4	4	1	1	1	1	2	4	1	4	4
241	3	1	4	3	1	1	3	2	3	4	1	1	4	2	1	2	4	1	1	1	1	4	3	2	2	1	3	3	4	1	4	1	1	4	4	4	4	2	4	4	4	4	4	1	4	3	1	1	2
242	3	4	2	2	3	4	4	4	1	4	1	4	4	1	1	3	4	4	4	4	2	4	1	2	3	4	2	3	4	2	4	1	2	1	1	2	3	4	2	4	4	1	1	1	4	3	4	2	3
243	4	1	1	3	1	2	2	4	2	4	1	4	4	2	3	1	1	2	2	4	4	4	1	1	3	1	4	3	1	1	4	4	1	4	1	1	1	1	2	2	1	2	4	4	4	4	4	2	1
244	2	1	1	4	1	1	4	1	1	2	4	2	2	4	2	1	4	2	2	2	1	1	1	3	1	1	1	4	1	1	4	1	1	1	4	2	2	3	4	4	1	1	1	1	4	3	4	2	4
245	2	1	1	4	1	1	1	1	1	4	4	2	4	4	4	3	4	4	3	4	2	4	4	4	2	2	1	1	1	2	2	1	4	4	1	2	4	1	2	1	4	1	4	4	2	4	1	1	3
246	1	1	2	3	4	2	4	4	2	4	1	2	1	4	2	4	4	3	4	1	2	1	3	2	1	1	1	1	1	4	4	3	2	2	1	1	1	1	1	1	1	2	4	1	2	1	2	2	2
247	1	1	4	2	2	1	1	4	2	1	1	4	4	1	1	1	1	2	1	3	4	4	3	4	4	1	1	1	1	1	1	4	3	3	4	1	3	4	1	1	1	2	3	1	2	3	4	3	3
248	3	4	2	4	3	1	1	4	4	4	1	4	3	4	2	2	1	2	1	2	1	1	1	2	3	1	4	3	1	1	1	3	2	1	2	4	4	1	3	1	1	2	3	4	4	3	1	4	3
249	1	1	2	3	1	4	1	4	1	4	1	1	2	4	4	3	2	4	4	1	2	2	4	3	1	1	1	1	1	1	4	1	2	2	4	2	1	1	2	2	4	1	4	4	2	2	1	1	1
250	1	1	4	4	4	2	2	1	2	1	1	3	4	3	1	1	1	1	4	1	4	3	4	2	3	1	1	3	1	2	1	1	2	4	1	4	4	4	1	1	4	1	1	4	1	4	1	2	4
251	2	1	2	2	3	1	1	1	2	3	1	1	3	3	2	1	1	4	4	1	1	1	1	2	1	4	1	1	1	3	4	4	4	4	1	2	1	1	2	2	3	1	4	1	1	1	1	3	3
252	3	1	4	4	4	1	1	1	3	1	1	4	3	1	4	4	1	1	2	4	1	1	4	4	4	1	1	1	1	2	1	1	2	4	4	4	4	4	2	2	1	2	1	4	4	3	4	4	4
253	1	1	2	1	1	2	3	4	4	4	4	2	2	1	2	2	4	4	4	1	1	1	1	1	3	4	2	4	1	4	4	4	2	1	4	2	1	1	1	1	4	1	4	4	1	1	1	1	3
254	1	4	4	4	1	1	1	1	3	1	1	1	1	1	2	4	4	4	4	1	2	1	1	1	3	1	1	1	1	2	1	1	1	2	4	4	4	1	1	1	1	3	3	1	2	4	4	4	4
255	1	1	4	3	4	1	2	3	4	4	4	2	3	1	2	1	1	3	4	1	2	2	1	1	1	1	2	3	4	3	4	4	2	1	1	3	3	1	1	4	1	1	1	1	2	1	1	2	3
256	4	1	1	1	1	2	1	4	4	4	3	4	4	4	4	3	1	1	1	4	4	4	2	4	4	4	1	1	2	3	3	1	1	4	4	1	1	1	2	1	4	2	1	4	2	2	1	2	3
257	3	4	1	1	1	1	3	3	1	1	4	1	4	2	2	1	4	2	1	2	4	4	1	1	1	1	3	1	1	4	3	1	1	3	1	3	1	1	3	2	4	2	4	4	2	2	1	1	3
258	1	2	4	4	1	2	2	1	1	1	4	2	3	4	4	4	3	1	1	3	3	1	1	4	4	1	1	1	1	2	1	1	2	3	1	2	3	1	1	1	1	3	3	4	4	4	4	1	4
259	1	1	3	1	2	1	4	1	1	1	1	2	1	4	4	3	4	4	4	1	1	3	1	4	3	4	1	3	4	3	4	2	2	2	1	2	1	4	1	4	1	2	2	2	2	2	1	2	2
260	2	4	2	4	1	2	3	1	1	3	4	4	3	4	1	4	1	2	4	4	4	4	1	2	4	4	1	4	1	1	3	4	4	3	4	2	4	4	1	4	4	1	1	4	2	3	1	1	4
261	4	1	1	1	4	2	3	4	2	4	1	2	3	1	2	2	4	2	3	4	1	4	1	1	1	1	2	2	4	2	4	1	1	4	4	2	1	4	1	4	1	1	4	1	1	1	1	2	2
262	4	3	1	4	1	2	2	4	2	2	2	1	4	1	1	4	4	1	2	4	2	2	4	2	1	4	2	2	4	2	1	1	1	1	1	1	4	1	1	1	1	3	1	1	2	2	1	4	4
263	4	3	1	1	1	2	2	1	1	4	4	2	2	2	2	1	1	2	4	1	2	4	3	1	1	1	4	3	1	4	4	2	4	2	2	2	1	1	2	2	4	1	4	1	1	1	1	2	2
264	3	1	3	3	1	3	4	4	1	1	1	2	3	1	2	4	4	2	4	1	1	1	4	4	4	4	1	4	4	2	1	4	1	1	4	2	2	1	4	4	4	4	3	1	2	1	1	1	1
265	4	1	1	1	1	3	1	1	4	2	2	4	2	2	4	3	4	2	1	4	4	4	1	1	1	1	1	3	4	1	1	4	2	4	1	2	2	3	3	1	1	1	1	1	1	4	1	1	2
266	2	4	4	4	4	2	4	1	1	2	3	1	1	4	2	2	4	4	4	4	3	1	1	3	1	1	1	1	1	2	4	4	3	1	1	3	1	1	2	4	4	2	2	1	1	4	2	4	2
267	4	4	1	1	1	2	4	1	1	1	4	4	4	1	4	3	4	2	2	3	1	1	1	1	4	1	1	2	4	2	2	1	4	4	4	2	4	1	1	2	4	3	4	4	2	4	1	2	1
268	1	1	1	2	4	1	1	1	2	4	2	2	1	4	4	3	1	1	4	4	1	1	1	4	3	1	2	3	1	4	2	2	2	1	4	1	2	4	4	4	1	1	2	1	1	1	1	1	1
269	1	1	1	4	1	1	3	4	2	2	4	4	4	4	2	4	1	1	2	4	1	4	1	2	4	1	1	1	1	1	3	4	2	2	1	1	4	1	1	2	4	1	1	4	2	4	1	4	4
270	3	4	2	1	4	2	2	4	2	2	1	2	4	4	2	3	1	1	2	4	1	1	1	3	3	1	1	2	4	1	4	4	4	2	4	2	2	1	2	1	1	2	3	1	2	2	4	3	3
271	4	4	3	3	4	3	4	4	4	3	4	1	1	4	1	2	4	1	1	2	1	2	1	1	2	4	1	2	1	2	3	1	4	4	1	1	2	4	4	4	1	4	1	4	2	1	1	3	1
272	4	2	3	4	4	2	2	1	1	3	4	1	1	1	2	3	1	1	2	3	1	1	4	1	1	4	2	4	4	1	4	4	3	3	1	1	4	1	4	3	4	3	1	1	1	1	1	4	4
273	4	4	1	1	4	4	3	4	2	3	1	1	2	4	1	2	4	1	4	3	3	1	1	1	1	4	1	2	4	1	1	4	4	3	4	1	2	4	1	4	4	1	4	4	1	1	4	1	1
274	4	4	3	3	4	1	3	3	1	1	1	3	1	1	2	1	1	2	1	1	4	4	4	1	1	4	1	1	4	1	3	1	2	1	1	1	1	4	1	2	1	1	4	4	4	1	4	3	1
275	3	1	3	1	1	1	1	3	1	4	1	1	4	4	4	3	4	1	2	4	2	2	1	1	2	4	1	1	4	2	3	2	1	4	4	1	1	4	2	4	4	2	2	4	2	2	1	1	4
276	4	4	3	1	1	2	2	4	1	2	3	1	1	3	1	1	3	1	1	1	2	1	1	2	1	1	1	4	2	1	4	1	3	1	1	2	1	1	1	4	1	4	4	2	4	3	4	3	1
277	2	1	4	4	1	1	2	1	2	1	1	2	3	1	4	4	1	2	1	1	2	1	3	1	4	4	2	2	1	4	1	1	4	2	4	3	2	1	1	4	4	2	4	4	2	4	4	1	1
278	4	4	1	4	1	2	1	4	2	4	4	1	4	1	1	4	4	4	1	1	4	4	1	4	1	1	1	4	4	1	3	1	4	2	1	2	2	2	2	2	1	4	4	4	2	3	1	4	1
279	1	2	1	4	4	4	1	1	1	1	1	4	1	4	2	1	2	4	1	4	1	1	4	3	4	4	1	1	1	2	2	4	4	4	4	1	2	4	4	4	4	1	2	4	4	4	2	4	2
280	4	4	4	3	3	1	1	4	1	1	3	4	4	4	1	4	4	1	2	3	1	4	4	4	4	3	4	1	4	1	2	1	1	4	4	4	2	4	1	2	4	4	1	1	1	4	3	4	4
281	2	1	1	1	2	2	4	4	4	1	1	1	2	4	4	2	4	4	4	4	4	2	2	3	2	4	1	4	4	4	4	4	1	2	4	4	4	4	4	1	4	4	1	3	1	4	4	4	4
282	1	4	4	4	2	2	4	1	4	4	4	2	4	4	1	2	1	1	2	1	4	1	1	4	1	4	1	1	3	1	1	3	4	1	2	3	1	1	4	1	2	4	1	2	4	1	1	4	1
283	2	1	1	3	1	4	3	4	1	1	1	1	2	1	1	2	1	2	3	3	1	2	2	4	1	1	1	1	1	4	3	4	1	2	3	1	1	3	1	1	2	1	2	1	1	2	3	1	2
284	1	1	4	1	1	2	1	1	2	1	1	1	2	1	1	3	1	1	2	1	2	1	1	1	3	1	2	1	1	1	1	1	4	2	1	1	2	2	4	1	3	1	2	1	1	2	3	4	2
285	3	2	1	2	1	4	1	1	1	1	3	4	2	1	2	1	1	1	1	1	1	2	1	1	1	1	1	2	4	1	2	1	4	1	1	1	1	1	1	4	1	4	3	1	1	2	1	2	1
286	1	1	1	2	3	1	2	1	1	1	3	2	1	1	1	1	1	2	3	1	1	1	3	1	4	4	1	1	3	4	1	2	4	2	1	1	2	1	1	4	4	1	1	1	2	1	1	1	1
287	1	4	1	1	4	4	3	3	1	2	3	1	2	1	2	4	1	4	1	1	1	2	2	1	1	1	4	4	1	4	4	1	3	1	3	1	1	1	4	2	1	4	2	4	1	4	4	1	2
288	1	2	3	4	1	4	2	4	1	3	4	4	1	2	4	4	4	1	3	1	1	2	4	4	3	1	1	1	1	4	2	3	1	1	2	4	4	4	4	2	1	3	1	1	4	2	1	1	1
289	2	3	1	4	4	4	1	3	4	1	1	1	2	1	3	4	4	1	1	4	4	1	1	3	1	1	2	4	4	2	1	1	1	2	1	1	4	4	4	1	2	1	1	4	1	2	1	3	4
290	4	1	4	4	4	4	2	4	1	2	2	4	4	3	1	1	2	4	2	2	4	3	1	1	1	3	1	1	3	1	4	1	4	3	1	1	1	4	4	1	1	4	1	4	1	2	1	4	2
291	2	4	4	3	1	1	2	1	4	1	1	4	1	4	4	1	1	2	1	2	4	2	4	1	2	1	4	1	1	4	1	4	2	2	1	2	4	4	4	4	4	3	4	3	4	4	4	3	1
292	1	1	4	4	1	2	1	4	1	4	1	4	1	1	2	1	1	1	1	1	2	1	3	2	4	4	4	1	4	4	4	1	4	4	1	2	2	1	1	4	1	2	1	4	2	4	3	4	4
293	1	1	1	2	2	1	1	2	4	2	1	4	1	1	4	4	4	2	2	4	1	1	4	1	2	1	3	1	4	1	4	1	3	3	4	1	1	1	1	1	1	4	2	1	1	1	1	1	2
294	4	4	4	3	1	4	4	4	4	3	3	1	2	4	1	1	1	4	3	3	1	4	4	3	2	1	4	1	2	4	4	4	1	4	3	4	1	4	4	1	1	1	1	1	1	2	1	1	1
295	1	3	4	2	4	1	2	1	4	1	4	1	2	4	1	1	1	3	4	4	1	2	2	3	2	1	1	4	4	4	2	1	3	1	4	4	1	1	1	1	1	1	2	1	1	2	2	1	2
296	2	1	1	1	4	1	4	3	1	4	4	4	1	1	1	1	3	1	4	4	4	3	4	2	3	3	4	1	1	3	4	4	1	4	1	4	2	1	3	2	3	4	4	3	4	4	1	4	4
297	2	1	2	4	4	1	1	1	1	1	1	4	3	3	1	1	4	3	2	1	1	2	4	1	2	4	2	2	3	1	1	4	2	3	4	4	2	1	1	1	1	2	4	2	2	2	4	1	2
298	3	3	1	4	4	1	3	2	1	4	4	1	1	4	1	2	4	1	1	3	4	2	2	4	4	4	4	2	2	3	4	1	3	1	1	4	2	2	1	4	4	1	2	4	4	1	3	1	1
299	1	2	4	1	1	4	1	3	4	3	1	1	1	3	1	2	3	1	2	2	1	1	2	1	2	1	1	2	1	1	2	1	3	1	2	1	2	1	4	1	4	4	2	1	2	1	4	1	1
300	4	1	3	1	2	1	2	1	1	3	4	2	1	1	2	1	4	1	2	1	2	1	3	1	4	4	1	1	1	1	1	1	1	2	1	4	1	3	1	1	1	1	1	2	4	1	1	4	1
301	4	4	1	1	1	1	2	1	4	1	1	4	1	2	1	3	3	4	1	1	4	1	3	3	3	1	1	1	3	4	1	1	1	4	3	4	1	1	1	1	4	1	4	1	4	1	3	4	2
302	2	1	4	1	3	1	4	4	1	4	1	4	1	1	2	1	4	1	2	3	4	1	1	1	1	1	4	3	4	4	4	4	1	2	2	4	1	1	2	2	2	4	4	3	1	1	2	2	4
303	4	1	4	1	1	4	1	4	1	3	3	3	2	1	1	1	1	3	1	1	1	1	1	1	2	4	3	1	4	4	2	2	4	1	1	1	1	1	4	3	3	4	1	1	4	1	4	1	1
304	3	1	1	1	1	2	4	4	2	2	4	2	1	4	1	3	3	4	1	2	4	1	1	1	4	2	1	1	1	1	4	1	1	4	1	4	4	1	1	1	3	2	2	2	1	1	1	4	1
305	1	4	4	4	3	1	1	4	2	1	1	2	2	1	1	4	1	1	3	4	3	4	4	4	3	1	2	1	1	2	3	4	1	4	1	2	1	3	2	2	1	2	4	4	2	3	1	4	1
306	4	1	4	3	1	4	4	1	2	4	1	2	1	1	3	3	4	1	1	1	3	1	1	3	4	4	1	1	1	2	1	4	1	4	1	1	1	4	1	4	4	1	1	1	1	1	1	2	2
307	4	4	3	4	1	1	4	4	2	1	4	1	4	1	2	3	1	4	1	4	2	1	2	1	2	4	1	1	1	1	1	1	2	1	1	2	1	2	1	3	1	1	4	1	4	4	4	2	1
308	2	2	2	1	1	1	3	4	1	2	1	1	2	2	1	2	4	2	1	1	1	1	2	1	2	4	1	1	2	1	1	1	3	4	1	1	3	1	4	4	2	4	3	4	4	2	3	1	2
309	4	4	4	1	3	1	4	2	2	1	1	2	1	1	4	3	1	2	1	2	2	1	1	3	1	1	4	1	4	3	1	2	4	4	4	1	1	1	2	1	1	1	1	4	1	3	1	2	3
310	4	4	2	1	1	4	1	4	4	1	3	4	2	4	1	1	2	3	1	1	4	2	2	1	1	4	1	4	1	3	3	3	4	1	4	4	1	3	1	1	3	4	4	1	2	3	4	1	1
311	1	1	3	4	4	2	3	4	1	1	1	2	4	1	1	4	1	3	1	4	1	1	2	1	3	1	1	1	4	1	4	1	3	4	1	2	1	4	1	4	2	1	4	1	1	1	1	1	1
312	1	1	1	3	1	2	3	1	1	3	1	1	1	1	2	2	4	2	2	1	2	1	3	4	4	1	4	4	4	1	2	1	2	4	1	1	2	2	1	4	2	2	1	4	1	1	4	1	1
313	4	3	1	1	2	3	4	4	2	2	4	1	3	4	1	1	4	2	3	1	1	1	4	2	4	1	4	1	4	1	1	1	4	4	1	2	1	4	1	2	4	1	4	1	4	4	1	2	1
314	4	4	1	3	1	1	2	4	1	2	4	4	4	4	1	1	4	2	1	4	2	3	1	2	4	1	1	3	1	1	2	4	2	4	1	1	1	1	2	4	4	4	4	1	2	2	4	1	1
315	1	1	1	1	4	1	3	1	1	1	1	2	3	2	3	3	4	1	4	1	1	4	4	2	2	2	1	3	1	4	1	4	1	1	1	1	1	1	2	1	4	2	3	4	2	1	4	1	1
316	4	1	3	1	1	1	1	2	1	4	4	1	1	1	3	1	1	2	1	4	2	1	1	1	1	2	1	4	1	1	1	1	1	1	4	2	3	4	1	1	1	2	1	1	2	3	4	1	1
317	1	1	2	3	1	1	4	2	4	4	3	1	1	4	1	2	4	2	2	1	2	1	2	2	1	1	1	3	1	1	4	1	1	2	4	2	4	1	2	1	4	4	2	4	2	3	1	2	4
318	2	1	1	4	1	1	2	1	2	3	1	2	2	4	2	1	3	1	1	1	2	4	1	1	2	4	4	4	1	1	1	1	1	2	4	1	1	1	2	1	1	4	1	4	4	1	4	2	4
319	3	4	3	1	4	1	3	1	3	4	1	2	1	4	4	3	4	1	2	1	3	3	2	1	1	1	1	4	2	1	1	2	3	4	2	1	1	4	1	4	1	2	2	2	4	3	4	4	4
320	2	2	1	2	2	1	1	1	4	4	4	4	1	4	1	1	4	1	1	4	2	1	3	4	2	1	4	2	3	4	1	2	1	4	4	4	1	1	4	2	2	1	1	4	4	2	3	4	1
321	2	1	1	1	1	4	1	4	2	1	1	4	1	1	1	1	2	4	2	4	1	2	3	1	1	1	4	2	2	3	1	3	4	4	4	4	2	2	1	1	4	2	2	2	4	4	2	4	2
322	1	4	1	1	3	1	2	3	1	1	1	4	2	2	1	4	4	1	1	1	1	2	4	1	1	1	4	2	2	3	4	1	4	1	1	1	2	1	4	2	1	1	1	4	1	3	1	2	2
323	4	4	1	2	1	2	1	1	4	4	4	1	1	3	1	4	4	1	1	1	1	2	1	1	2	1	4	4	1	4	4	4	4	1	3	4	4	4	4	4	3	1	2	1	4	2	1	1	2
324	2	1	1	4	1	4	1	2	1	3	1	4	1	1	2	3	1	4	1	1	1	1	4	1	2	1	1	1	3	4	3	3	1	1	1	2	2	1	1	4	4	2	1	1	2	3	3	1	3
325	2	1	4	1	1	4	2	4	2	3	4	1	2	4	1	2	3	4	2	4	4	1	4	2	2	2	1	2	3	4	2	1	1	4	4	4	2	4	1	2	4	1	1	4	4	2	2	2	1
326	2	3	3	1	1	1	3	3	4	1	4	4	4	3	3	4	3	1	1	1	2	4	2	1	1	1	3	4	4	4	4	2	1	1	1	3	4	2	4	1	2	1	1	4	4	1	1	1	1
327	1	1	1	4	2	1	1	4	4	2	2	1	3	3	4	1	1	1	2	2	2	4	4	3	4	4	4	4	4	4	1	4	4	4	2	1	4	4	4	4	2	1	1	1	1	1	2	2	4
328	1	1	1	3	2	3	1	2	1	4	2	2	1	1	3	1	3	4	1	1	1	1	1	1	1	4	2	4	2	1	4	1	1	2	2	4	2	3	1	2	2	3	2	4	1	3	1	1	1
329	1	1	1	2	2	3	4	1	4	1	4	4	1	1	3	1	3	3	4	1	2	1	4	1	3	1	1	1	1	1	1	2	3	1	2	3	4	4	1	4	1	3	1	1	1	3	1	4	4
330	1	1	4	1	1	1	1	2	1	3	4	4	1	1	4	1	2	3	4	1	2	4	1	1	3	4	4	1	4	3	4	3	1	1	1	2	4	2	3	1	1	1	1	2	1	2	3	4	4
331	1	4	4	1	1	4	1	1	1	1	2	1	1	1	3	4	1	4	4	4	4	2	2	4	4	3	1	4	3	3	1	4	1	4	1	3	1	1	1	1	2	1	1	2	4	4	1	2	4
332	4	2	4	4	4	2	2	3	4	4	2	1	1	1	1	4	1	2	4	1	2	1	3	4	4	2	4	4	1	1	4	4	1	4	2	1	1	4	4	4	2	1	4	2	4	2	4	4	1
333	4	2	1	1	1	1	4	1	4	1	1	3	3	1	4	1	2	1	4	2	2	1	1	1	3	1	4	1	1	1	1	1	2	2	4	1	2	2	4	2	1	4	4	1	4	1	4	2	2
334	3	3	4	1	4	1	3	3	1	4	4	1	4	4	4	4	4	1	1	3	1	2	1	1	2	1	2	2	1	2	2	1	3	4	3	4	2	4	1	3	1	4	2	1	1	1	2	2	1
335	4	4	4	3	1	1	2	1	4	2	4	2	1	2	3	1	3	1	3	4	1	2	1	1	2	2	2	2	1	3	4	4	4	1	4	4	4	1	4	2	1	4	2	3	1	1	3	1	1
336	2	1	2	3	1	2	1	4	1	2	3	4	2	1	1	4	4	1	1	1	1	3	1	1	3	4	1	2	2	1	4	4	1	3	1	1	1	1	4	1	1	4	4	4	1	1	2	2	1
337	3	1	1	1	3	4	1	2	3	4	1	4	2	2	1	2	1	1	4	1	4	3	4	1	2	1	1	4	2	2	4	4	2	2	2	1	2	1	1	4	2	3	1	1	1	2	2	1	2
338	3	1	1	3	3	1	1	3	4	1	1	1	4	3	2	2	4	4	2	2	4	1	4	2	2	4	4	1	3	1	4	4	4	1	1	4	2	2	4	2	3	4	3	1	1	2	2	1	1
339	1	1	1	2	2	1	1	3	4	1	4	4	2	4	4	1	3	1	1	3	4	1	4	1	2	3	4	1	3	1	2	1	4	2	1	1	1	1	1	3	1	2	1	2	3	1	4	1	2
340	3	4	4	2	1	1	1	3	4	1	1	1	1	3	4	1	4	1	2	2	1	2	3	1	1	1	4	2	1	1	1	3	1	2	4	1	2	1	4	1	4	4	1	1	1	2	3	1	2
341	2	3	1	2	2	1	1	3	4	1	4	1	2	2	1	1	1	4	2	4	1	4	3	4	1	1	4	1	1	3	1	3	4	1	4	1	1	3	4	2	4	4	4	4	1	3	4	1	2
342	2	2	4	2	4	4	1	1	1	4	3	1	2	4	4	4	3	4	1	1	4	1	1	1	2	1	1	2	1	4	4	4	3	1	2	1	2	2	4	2	2	1	1	3	1	2	1	4	1
343	2	1	1	3	1	4	4	4	4	1	2	1	2	1	1	1	2	1	2	4	4	3	4	4	2	4	1	2	3	1	2	1	2	3	1	1	2	1	2	2	1	3	1	1	1	4	4	1	1
344	4	3	1	2	1	3	4	1	4	1	4	1	1	2	1	4	2	2	2	3	4	1	1	1	2	1	1	2	4	1	2	1	4	2	2	1	2	4	2	2	2	1	4	1	4	2	3	4	4
345	2	1	1	4	2	2	1	1	4	2	2	1	2	3	1	2	2	2	1	3	1	2	4	1	1	1	1	2	4	1	4	4	1	1	4	1	3	4	1	2	1	4	1	1	1	1	1	3	1
346	1	3	1	3	1	1	2	1	1	4	4	1	1	4	1	2	1	4	1	1	2	2	4	3	3	1	1	2	1	1	4	1	4	1	4	1	4	1	4	3	3	1	4	4	2	1	1	4	1
347	2	1	1	1	1	4	1	2	1	2	1	4	2	2	2	1	1	1	2	3	4	3	3	4	1	4	3	2	2	4	2	3	1	4	4	1	2	4	4	1	3	1	2	4	4	2	4	2	1
348	4	4	1	3	4	4	1	4	4	1	1	4	2	4	1	1	1	1	2	3	4	1	2	4	4	4	4	1	4	1	4	4	4	1	2	4	1	1	4	2	2	3	4	4	4	1	2	4	2
349	4	4	1	1	1	3	1	1	4	3	4	1	1	1	1	1	3	4	1	1	2	1	4	1	2	1	4	1	1	1	4	1	4	4	4	1	2	1	4	1	1	2	1	4	4	2	1	4	4
350	2	4	3	4	3	1	4	1	3	1	1	4	2	3	4	1	4	1	3	1	2	2	3	2	1	4	1	2	4	1	2	2	3	4	3	4	1	4	2	1	4	2	3	4	2	1	3	1	2
351	2	1	1	2	1	3	4	4	4	4	3	4	1	1	4	3	4	4	1	3	4	1	4	1	1	1	4	2	1	4	2	4	1	1	1	1	2	1	1	1	1	4	1	4	1	1	1	1	4
352	2	4	2	2	4	3	2	2	1	1	4	1	2	2	2	2	1	1	1	4	1	2	4	4	1	1	3	2	1	2	2	4	2	2	4	4	2	2	1	4	2	1	4	1	2	3	4	4	3
353	1	1	2	1	1	1	4	2	3	4	4	3	4	4	1	3	1	4	4	1	4	3	4	3	3	4	1	4	3	4	1	4	2	1	1	3	1	1	4	3	4	1	4	3	1	4	1	1	4
354	1	4	2	1	1	2	3	4	1	4	1	2	2	1	1	2	3	2	1	1	4	4	4	2	1	4	1	1	4	3	4	1	2	1	1	4	4	1	4	4	1	1	1	4	1	1	1	2	1
355	1	1	4	4	1	4	4	3	3	3	4	3	1	2	1	2	4	2	3	2	1	3	1	4	2	2	2	2	1	3	4	4	2	1	1	4	4	4	4	2	2	2	1	1	1	1	4	1	2
356	3	3	1	3	4	1	1	4	1	4	1	2	1	4	2	1	1	2	1	4	1	4	1	2	1	1	2	3	4	1	2	1	1	2	1	1	2	1	1	1	2	2	4	3	1	4	4	2	3
357	2	4	1	1	1	4	1	4	1	4	4	1	4	2	1	3	1	3	3	4	1	1	1	1	2	1	1	4	2	2	3	4	1	4	2	1	4	1	3	4	3	3	1	1	4	3	4	4	1
358	1	3	1	4	1	1	1	1	1	4	1	1	1	4	2	1	1	1	1	4	1	4	1	4	3	4	3	3	1	4	1	4	1	3	4	4	4	4	2	2	4	2	4	4	2	1	1	4	4
359	1	1	2	2	4	4	4	4	3	3	4	1	1	1	2	1	4	4	4	1	2	1	1	2	1	4	4	4	1	4	1	4	1	1	2	1	2	1	2	4	1	1	1	4	2	4	4	1	4
360	1	4	4	4	1	2	3	4	2	4	1	1	2	4	4	1	4	1	1	2	4	4	1	2	4	4	4	3	4	4	4	1	4	4	2	1	1	1	1	2	4	1	1	1	1	3	3	4	1
361	3	2	2	3	1	1	4	4	1	4	2	1	2	3	2	1	1	2	1	1	1	4	1	1	3	4	2	4	1	4	1	4	3	3	2	4	1	3	1	3	1	1	2	3	1	1	1	2	1
362	2	4	2	4	4	1	1	1	2	3	3	1	1	2	4	4	4	2	3	1	3	4	1	2	3	4	3	1	4	1	1	3	1	4	2	1	2	3	4	3	1	2	1	1	1	3	1	4	4
363	3	1	1	2	1	4	1	2	2	1	2	2	4	2	2	3	1	4	1	1	1	4	2	2	3	4	2	1	4	2	1	1	3	1	1	4	4	4	4	1	3	1	3	1	1	4	1	3	4
364	2	4	1	1	1	2	3	4	1	1	2	1	4	4	2	3	4	1	1	4	2	3	1	2	2	1	1	4	2	4	4	1	2	2	4	1	1	2	4	3	1	2	4	1	1	4	4	4	4
365	1	1	2	3	1	2	2	4	2	1	4	2	2	4	2	2	1	2	2	1	1	1	3	4	1	3	4	1	4	1	1	4	3	3	1	1	3	1	2	1	1	2	1	3	3	1	1	1	3
366	1	4	1	1	1	2	4	4	4	2	2	2	1	1	2	2	2	1	1	4	1	4	1	1	1	4	2	3	4	4	4	4	2	1	4	1	1	4	2	1	4	2	1	1	1	1	4	1	1
367	4	4	1	4	4	2	3	1	1	3	1	2	3	1	4	2	4	1	4	3	3	3	4	2	2	4	4	3	2	1	4	1	2	2	4	2	2	1	4	4	4	1	3	1	2	4	4	1	2
368	4	4	1	4	1	2	1	4	1	1	4	2	1	1	2	2	1	2	1	4	1	4	2	1	4	4	2	3	1	2	4	4	4	2	4	1	1	1	1	2	3	3	3	4	2	1	1	1	3
369	1	1	2	4	4	2	1	4	1	1	4	2	2	1	2	3	4	1	4	2	1	1	1	2	1	4	4	4	2	4	1	4	4	4	2	1	1	1	4	4	4	1	4	3	1	4	1	2	1
370	4	1	2	1	2	1	1	1	2	4	2	1	3	1	4	4	1	2	4	4	2	4	4	2	1	3	3	3	4	1	3	1	2	3	4	1	4	4	4	4	4	3	4	1	1	3	4	1	1
371	1	1	1	1	1	1	4	1	4	4	1	1	3	1	1	1	4	1	4	4	1	1	4	1	1	1	3	4	1	2	1	3	1	3	4	1	1	1	1	4	1	2	1	4	1	3	1	1	3
372	4	1	1	3	1	1	2	3	1	1	3	1	4	1	2	1	1	1	3	4	1	3	4	1	1	1	1	3	1	2	1	2	3	4	1	1	1	3	1	3	4	1	2	1	1	4	4	2	1
373	1	2	1	1	1	3	1	1	1	1	4	1	4	4	1	1	1	1	4	4	2	1	3	3	1	1	4	4	1	1	4	3	2	3	1	2	2	4	2	2	4	4	3	1	1	1	4	2	4
374	1	1	1	4	1	1	4	1	1	3	1	1	4	4	2	1	4	2	1	4	4	2	2	2	4	4	2	1	2	2	1	4	2	3	1	2	1	1	1	1	4	2	2	1	4	4	3	1	1
375	3	1	3	1	4	1	2	4	4	4	1	4	4	1	1	3	1	3	1	2	1	2	1	1	4	1	2	4	4	2	4	1	1	1	4	1	4	4	1	4	1	2	1	4	2	3	4	1	3
376	1	4	2	3	1	2	4	4	1	3	1	1	1	3	4	4	4	1	1	1	1	4	4	1	4	1	2	1	4	2	1	4	1	1	4	4	3	4	1	4	1	2	1	1	2	4	4	1	2
377	2	2	4	3	1	2	1	1	4	4	1	1	1	3	2	4	4	4	1	4	2	4	2	1	4	1	1	1	4	2	2	1	1	1	4	2	3	1	2	1	1	1	3	4	3	1	4	4	4
378	3	4	2	4	1	2	1	4	2	1	4	1	1	3	1	2	1	2	4	2	4	3	4	2	1	1	1	4	2	1	3	4	1	3	4	4	1	4	4	3	1	4	3	4	1	1	2	1	1
379	3	4	1	4	4	1	2	3	1	2	4	1	4	1	3	1	2	3	4	4	1	4	1	2	1	4	1	3	3	1	2	4	1	4	1	1	2	4	1	4	4	1	3	1	2	1	4	2	3
380	4	4	1	3	1	1	2	4	2	1	4	1	1	2	4	4	1	2	1	4	2	2	1	2	4	1	4	4	1	2	1	2	2	1	1	1	4	1	1	4	2	2	4	1	2	1	1	1	4
381	2	1	1	3	4	1	1	1	2	2	1	1	4	1	1	3	4	1	4	1	2	4	2	1	1	4	1	1	4	4	4	1	1	4	1	2	1	4	1	4	2	1	4	1	4	1	1	2	3
382	1	4	2	1	3	1	2	1	1	1	1	1	4	4	1	1	3	4	2	1	1	1	1	4	2	3	4	1	2	4	4	4	1	2	2	2	2	1	1	3	4	4	1	4	2	2	3	1	2
383	2	4	1	3	1	1	1	3	4	2	1	4	4	4	4	3	1	1	1	3	4	2	2	4	1	1	1	1	1	4	1	1	4	1	4	1	4	3	4	1	2	4	2	3	1	4	4	2	2
384	1	4	4	2	2	1	1	3	1	2	1	4	1	1	1	4	4	4	2	2	4	1	3	1	1	3	4	1	1	1	1	3	1	1	1	1	1	4	1	2	1	1	1	3	1	4	4	1	1
385	2	4	2	2	1	2	1	3	2	1	4	4	1	1	4	4	3	4	1	1	1	1	1	4	2	4	4	4	3	1	2	3	1	1	3	1	4	3	1	4	3	4	2	1	1	1	3	1	4
386	1	4	4	2	1	1	1	1	1	2	4	4	1	1	3	4	2	2	1	4	4	4	4	4	3	1	1	4	3	1	1	4	1	2	1	1	1	4	4	4	4	4	4	3	4	4	4	1	1
387	3	1	1	2	3	4	1	3	1	1	3	4	4	4	1	1	1	3	1	3	4	3	3	4	1	2	3	1	4	3	2	4	4	4	1	3	1	1	4	2	1	1	2	4	1	4	3	4	1
388	1	3	1	4	4	1	1	2	1	4	4	3	1	3	1	2	2	3	2	1	1	3	4	4	1	1	1	2	3	2	4	3	4	1	1	1	1	4	2	3	2	4	2	3	4	2	1	4	4
389	1	1	1	1	4	1	2	1	2	1	4	1	3	4	1	4	2	4	2	2	1	1	1	3	3	2	1	1	1	1	2	1	1	4	1	3	4	4	4	4	1	4	2	4	4	1	3	4	2
390	1	2	4	2	3	1	4	3	4	4	3	4	4	3	4	4	4	4	2	4	1	1	2	1	4	4	4	1	3	1	1	1	1	2	1	4	1	4	4	1	4	4	2	4	4	2	1	2	1
391	1	4	1	1	1	1	2	4	1	3	1	1	1	4	1	4	4	1	4	4	1	1	3	1	4	3	4	2	4	1	2	2	1	2	3	1	2	2	1	1	1	4	4	4	1	2	1	4	2
392	2	3	4	3	2	4	2	3	1	2	1	1	1	4	1	2	1	1	1	1	1	4	4	1	1	3	1	1	4	1	4	4	1	1	2	2	4	1	2	2	1	1	4	1	1	1	4	4	1
393	2	4	1	4	1	4	4	1	4	1	1	4	4	3	4	4	4	1	2	1	4	2	1	1	1	1	1	2	1	1	1	1	1	1	4	1	1	4	4	1	2	4	2	1	1	1	1	3	4
394	2	4	4	1	4	1	2	1	1	1	4	1	4	1	4	2	1	1	1	3	4	4	4	1	1	1	4	2	1	1	1	1	4	4	1	4	4	4	1	2	4	2	4	4	1	4	3	1	1
395	3	1	1	2	1	4	2	1	1	1	1	1	3	4	4	1	2	4	4	1	4	2	1	1	2	1	1	4	4	1	2	1	1	1	1	4	2	1	1	4	4	1	4	4	1	1	4	4	1
396	4	4	1	3	1	1	2	2	1	2	2	1	4	4	2	4	4	1	4	1	1	4	2	1	1	4	1	4	1	1	1	4	1	1	4	2	4	4	2	4	2	2	4	1	1	2	1	1	4
397	2	1	1	4	1	4	4	1	1	1	4	2	2	1	2	2	2	4	4	1	1	1	3	3	3	4	4	4	2	1	1	1	1	1	4	1	2	1	2	1	2	4	4	4	3	1	1	3	4
398	3	4	1	1	3	1	3	1	2	1	1	4	1	3	1	2	1	1	1	1	2	3	1	2	4	1	2	1	2	2	1	4	4	1	4	1	4	4	1	4	1	1	1	1	1	1	4	1	2
399	1	1	2	2	1	1	4	1	2	1	1	3	3	1	1	3	1	2	3	2	4	1	2	4	1	2	2	4	4	3	4	4	4	4	4	4	4	1	4	4	2	1	1	1	2	1	1	2	2
400	3	4	4	4	4	1	1	1	2	1	2	4	4	1	2	4	4	1	1	4	1	1	1	2	4	4	1	2	1	1	1	4	3	4	4	2	4	1	4	4	1	2	1	1	2	3	1	1	1
401	4	1	2	1	1	2	1	4	1	3	1	2	1	2	1	1	4	1	1	3	4	4	4	1	3	1	1	2	4	2	1	4	1	1	4	2	4	1	2	1	1	2	2	1	2	3	1	4	4
402	4	4	3	1	1	1	1	4	2	2	1	2	4	4	1	1	4	2	3	4	1	1	1	1	1	4	1	1	4	2	4	1	2	4	1	1	3	1	2	3	1	4	4	1	1	1	3	4	3
403	1	2	2	4	4	1	3	4	1	3	1	1	2	3	2	1	4	1	3	1	4	2	2	2	1	1	2	1	1	1	4	1	1	1	2	1	1	4	1	1	1	1	4	4	2	1	4	1	4
404	2	1	4	4	1	2	1	4	4	4	1	1	2	1	2	1	1	1	3	1	1	4	1	3	4	4	2	3	1	1	1	4	1	2	4	4	1	4	4	3	4	4	3	1	4	1	4	4	4
405	2	4	2	3	4	1	4	1	1	1	1	4	1	4	1	4	4	2	1	1	1	1	1	4	1	4	1	2	4	2	2	2	1	2	4	4	4	1	1	1	1	2	3	1	4	4	1	2	1
406	3	3	4	1	4	4	4	4	4	1	4	2	3	1	1	4	4	1	1	1	2	2	4	1	3	1	3	1	4	4	4	1	1	4	4	1	1	1	1	4	4	1	1	4	2	3	1	1	4
407	4	1	1	4	4	4	4	4	2	1	4	1	4	4	1	3	4	4	4	1	2	3	3	1	1	4	2	3	4	1	1	3	4	4	3	4	3	1	4	2	4	1	4	3	4	2	4	2	4
408	1	4	4	4	1	4	4	4	1	4	1	4	3	4	2	1	3	1	1	4	1	3	4	1	1	1	4	4	1	4	1	4	1	1	1	1	4	1	1	1	4	1	1	2	4	4	1	1	3
409	3	1	3	1	2	4	3	1	1	4	1	2	1	1	2	2	4	4	3	4	4	1	4	4	1	4	1	1	2	3	4	1	4	2	4	1	3	4	4	1	4	2	2	2	2	1	1	4	4
410	4	1	4	1	4	2	2	1	2	1	4	2	1	2	1	3	4	4	3	4	4	3	1	1	4	1	3	4	4	3	1	3	1	1	1	1	4	1	1	2	1	1	4	1	4	3	2	2	1
411	4	2	3	4	1	1	3	4	1	1	1	2	1	4	1	4	2	4	3	3	4	3	4	2	1	4	1	2	1	1	4	4	4	1	4	2	1	3	4	4	4	2	1	1	1	2	1	2	2
412	2	4	1	1	4	1	1	4	1	1	4	2	2	4	1	4	4	4	1	4	2	3	4	1	3	1	1	3	1	2	1	1	3	1	3	4	3	1	1	1	4	4	3	1	1	2	4	2	2
413	2	4	4	1	3	3	4	1	1	3	4	1	1	1	1	4	1	1	1	4	4	4	4	2	1	4	4	4	4	1	2	4	2	4	4	2	3	2	1	1	1	1	2	4	4	4	4	1	2
414	1	4	4	4	1	4	1	4	2	1	1	1	1	1	1	1	3	1	4	4	1	1	2	4	4	4	4	4	1	1	1	4	2	1	4	4	4	4	2	4	4	4	4	4	2	4	1	4	3
415	2	1	1	2	3	1	4	1	2	1	1	2	4	4	2	1	2	1	2	4	2	2	4	1	1	1	1	1	1	1	2	4	2	2	1	4	4	1	2	3	1	1	1	1	4	1	4	2	1
416	1	4	4	4	2	1	4	4	1	3	4	4	1	4	2	2	4	2	2	2	4	3	1	2	1	4	1	2	1	4	1	4	2	1	1	1	1	4	4	4	4	2	1	1	1	4	1	4	1
417	4	1	4	1	4	1	3	1	4	4	4	1	1	4	4	3	1	3	4	4	4	3	4	1	2	4	1	2	3	3	3	1	4	4	4	1	4	1	1	1	1	1	4	1	1	1	4	4	4
418	1	1	2	1	1	2	4	4	1	1	4	1	2	3	4	1	3	3	2	1	1	3	2	3	4	3	1	4	4	1	1	3	1	3	1	1	1	4	3	3	4	3	1	1	1	1	1	2	2
419	4	1	1	1	3	1	1	4	1	4	1	1	4	4	4	4	4	4	4	4	1	4	4	2	2	4	2	2	4	2	2	3	1	4	4	3	1	3	1	2	1	1	1	4	1	4	1	4	4
420	4	4	4	1	4	4	3	1	2	1	4	2	1	1	1	1	1	2	2	1	2	1	2	2	1	1	4	4	1	4	2	1	4	4	4	1	4	4	4	1	2	2	1	1	1	4	4	4	4
421	4	2	1	1	3	1	1	1	1	4	1	4	1	1	1	1	4	1	4	1	4	4	2	2	2	1	4	2	1	4	1	3	1	3	4	1	4	1	1	1	3	3	1	1	3	4	4	4	1
422	1	2	1	2	4	4	1	1	1	1	1	1	4	2	2	1	1	4	4	4	4	1	1	4	4	2	1	2	1	1	1	4	4	2	3	3	1	2	4	1	3	1	1	3	1	1	4	1	4
423	1	2	1	1	2	3	1	1	1	2	4	4	1	4	4	4	1	4	1	1	1	4	1	4	1	2	1	4	1	3	4	1	1	1	2	1	2	2	4	4	4	4	3	4	1	4	1	2	1
424	4	1	1	1	1	2	4	1	2	3	1	4	1	2	1	1	2	1	4	1	1	1	2	4	1	1	1	4	4	3	4	1	3	1	2	1	1	3	1	1	1	3	1	1	4	1	2	3	1
425	4	3	1	1	4	4	1	1	4	2	4	3	1	1	1	4	2	2	2	2	4	2	1	4	1	4	1	1	1	4	2	1	1	4	4	2	2	4	1	3	1	1	2	1	4	1	1	4	1
426	4	1	1	4	1	1	4	2	2	4	1	1	4	4	2	2	1	3	4	1	1	1	2	1	2	3	1	1	2	4	4	1	1	1	1	3	2	2	3	1	2	4	1	2	1	1	1	1	2
427	2	2	3	1	1	3	1	2	1	1	4	1	4	1	1	1	2	1	1	1	4	4	2	4	1	2	2	1	2	1	2	2	1	3	4	1	4	1	4	1	2	3	1	4	1	2	4	3	4
428	4	1	1	1	1	4	1	4	1	4	1	1	1	4	4	3	1	4	4	4	1	3	1	4	4	4	4	2	3	3	4	1	3	1	3	4	4	3	1	4	3	4	1	3	1	3	4	4	4
429	4	1	2	4	4	4	4	1	1	1	1	4	4	1	2	2	4	1	3	1	1	4	1	1	1	1	3	3	1	4	1	1	1	4	4	1	1	2	1	1	1	2	1	2	2	4	2	2	1
430	3	1	2	4	4	4	1	4	2	1	1	4	4	4	1	1	4	4	1	4	1	3	2	2	2	1	1	2	4	2	1	1	3	1	1	1	2	4	2	4	4	1	3	1	4	4	2	1	1
431	1	3	1	1	1	4	4	4	2	1	1	4	2	4	4	2	2	2	2	4	2	3	4	1	2	2	2	2	4	2	2	4	2	3	1	4	4	1	2	2	1	1	3	4	3	3	4	4	4
432	4	4	4	1	4	4	1	4	2	2	4	4	1	4	2	2	4	2	2	1	4	1	4	4	2	4	1	2	4	2	2	4	2	1	1	1	4	1	1	3	1	4	4	1	1	1	1	1	1
433	4	1	4	1	4	3	4	4	4	1	4	2	4	4	2	2	1	1	4	1	2	1	4	2	2	4	1	2	1	1	1	1	2	2	4	4	1	4	1	1	4	4	4	3	1	1	4	1	2
434	2	4	1	1	4	2	2	4	2	3	1	1	2	4	2	2	4	2	2	4	2	2	4	2	3	4	1	3	3	2	1	4	1	4	4	1	2	2	3	4	4	1	4	4	2	2	4	2	2
435	1	4	2	1	1	3	1	1	2	2	4	4	4	1	3	4	1	4	3	4	3	2	4	1	4	1	1	4	4	2	4	4	2	3	1	2	2	4	2	2	4	2	2	3	2	2	4	2	2
436	1	1	3	1	1	3	1	4	2	2	4	2	2	4	2	1	4	2	2	4	2	2	4	2	2	3	4	4	2	1	1	1	2	2	2	1	3	4	3	4	4	2	2	1	1	3	4	4	3
437	3	4	2	3	4	2	3	4	3	1	4	2	2	4	2	2	4	1	3	1	3	1	1	4	4	4	2	1	2	2	2	4	2	2	2	3	2	1	2	2	4	1	2	1	2	1	3	1	1
438	2	4	2	1	4	2	2	4	4	4	4	4	4	4	2	2	4	1	1	1	2	2	4	2	3	4	1	3	4	3	3	4	1	1	1	1	1	3	3	3	4	4	3	1	4	3	1	3	1
439	2	3	2	2	4	2	2	4	4	2	2	4	4	4	2	2	4	2	2	4	2	3	4	4	1	4	3	3	4	2	3	4	1	2	4	2	2	1	4	4	4	2	2	4	1	1	4	2	2
440	2	1	1	2	4	2	2	4	4	1	4	2	4	1	3	4	1	1	3	4	1	1	1	2	1	4	1	2	4	4	1	4	1	1	2	3	3	1	3	3	4	2	2	1	4	1	4	1	3
441	1	1	4	1	4	4	1	4	4	4	4	2	1	4	1	1	4	2	4	1	2	4	3	1	4	2	1	3	1	1	3	4	2	2	4	2	2	1	1	1	4	1	3	4	1	3	4	2	4
442	1	3	4	3	1	2	1	4	2	2	4	3	2	4	2	3	4	1	1	1	1	4	1	1	3	1	4	4	1	4	4	1	3	1	1	2	3	1	4	4	1	3	3	1	4	4	4	4	4
443	3	1	4	1	3	1	1	3	4	3	1	1	3	4	1	3	1	2	3	1	1	3	1	4	4	3	1	1	1	2	3	1	2	1	3	3	1	3	1	3	1	2	1	3	3	3	4	1	3
444	1	1	1	4	1	2	1	1	1	4	1	4	4	4	1	4	1	2	1	4	2	1	4	1	4	1	4	4	1	1	1	1	2	1	1	1	3	4	1	4	4	1	3	1	1	3	1	2	1
445	1	1	1	1	1	1	3	1	1	4	4	1	1	3	4	1	3	1	3	1	4	4	1	2	1	1	2	1	4	1	1	4	2	3	1	3	4	1	3	1	3	1	3	4	3	4	4	1	1
446	3	1	2	1	3	1	2	4	1	3	4	1	1	4	2	3	4	1	3	1	2	3	1	2	1	1	1	1	1	1	4	1	2	4	1	1	2	4	3	4	1	1	2	4	1	1	2	1	1
447	4	1	2	2	4	2	1	4	2	1	4	2	3	3	1	2	4	3	4	1	3	1	1	2	1	4	1	4	1	2	3	1	1	2	4	1	1	1	2	4	4	1	2	4	2	1	1	1	4
448	4	1	1	4	1	1	1	4	2	2	3	1	1	1	1	3	4	4	3	4	1	4	3	1	4	1	1	1	4	2	4	1	4	4	1	2	3	1	4	4	1	1	1	2	1	1	4	1	4
449	4	2	1	1	3	1	1	4	4	3	4	4	4	1	2	4	1	2	1	1	4	4	2	4	3	1	2	1	2	1	1	2	2	4	1	1	1	1	2	1	1	4	3	3	4	4	4	2	1
450	3	4	1	2	4	4	4	2	3	1	2	2	1	4	4	4	1	1	4	1	1	1	3	3	1	2	4	4	1	1	3	1	3	1	2	2	3	4	1	1	4	1	1	4	1	3	4	1	4
451	1	3	4	3	4	1	1	1	4	1	4	1	1	1	4	1	4	4	3	4	1	2	4	2	2	1	1	3	4	4	4	4	1	3	4	4	1	4	4	1	4	1	3	4	2	2	4	2	3
452	2	2	3	4	1	1	1	4	1	4	1	2	2	4	4	4	4	1	2	2	3	3	1	2	1	4	1	4	4	1	4	4	4	3	1	4	1	3	1	3	4	2	4	4	1	4	3	1	1
453	1	1	1	1	1	4	1	4	4	1	4	4	2	4	2	4	1	4	1	3	1	3	1	3	3	4	4	4	1	4	4	3	4	1	4	3	4	4	4	4	4	4	1	4	1	1	4	4	1
454	1	1	1	1	1	4	1	4	3	4	4	2	1	4	2	4	4	1	1	4	3	1	4	1	1	4	3	1	4	4	1	4	2	2	1	1	4	1	1	3	4	4	4	4	1	3	4	2	1
455	4	1	3	3	4	1	1	1	2	2	4	3	3	1	2	4	4	1	1	3	1	1	4	2	2	4	2	4	2	4	1	4	1	2	4	4	1	4	1	4	1	2	3	1	2	4	4	1	1
456	4	1	4	3	1	1	1	2	2	3	4	4	1	2	1	4	1	1	3	4	4	3	4	1	1	2	3	3	4	4	1	4	4	4	4	1	1	4	1	4	1	1	1	4	1	1	2	2	1
457	1	4	2	1	1	2	1	1	3	4	4	4	4	3	1	1	1	2	1	1	1	1	4	4	4	2	1	1	1	3	2	1	3	1	4	2	1	1	2	4	1	1	3	1	1	4	1	1	1
458	1	4	2	1	1	1	4	1	2	1	3	2	1	1	4	4	1	1	1	1	2	4	2	2	3	1	1	1	4	1	4	1	2	1	2	4	3	4	1	1	1	2	3	1	2	1	2	4	4
459	2	4	2	1	2	1	1	4	4	4	1	1	1	3	4	3	1	3	4	4	1	3	1	1	2	4	1	4	2	3	4	3	1	1	1	4	2	2	3	4	1	1	4	4	2	2	1	1	3
460	3	1	3	4	1	2	4	1	2	2	2	4	4	3	4	4	4	1	4	1	4	4	4	2	3	1	2	4	4	3	1	2	1	1	1	2	2	1	1	4	1	4	4	4	4	1	1	4	4
461	4	1	1	1	1	1	1	4	2	2	1	4	1	1	4	4	4	1	1	4	1	1	2	4	4	4	3	1	4	1	3	3	1	2	1	2	3	1	2	4	4	2	3	4	1	1	4	4	4
462	3	4	3	4	3	4	1	4	4	1	4	1	2	2	4	1	1	2	2	2	3	4	2	4	1	1	2	1	1	2	4	1	4	1	1	2	3	1	1	3	4	1	2	1	4	1	1	3	1
463	2	4	1	2	4	2	4	4	1	4	4	1	1	4	1	3	4	4	2	2	4	1	4	1	2	2	1	4	4	4	4	3	4	1	4	4	4	2	2	1	4	2	4	4	1	2	2	1	3
464	2	3	1	2	4	3	4	4	1	3	1	1	2	2	3	2	4	2	1	4	4	4	2	4	4	2	2	2	2	4	1	4	1	4	3	1	1	4	1	2	2	4	1	4	1	1	1	3	3
465	3	1	2	4	4	2	1	1	2	2	1	2	2	1	1	1	1	4	1	1	1	4	1	1	4	2	1	1	1	1	4	1	4	2	4	1	4	1	1	3	1	2	4	1	2	2	1	3	1
466	1	1	1	2	4	2	2	1	2	3	1	4	2	4	1	3	4	4	3	4	2	3	4	2	1	4	2	2	1	2	4	1	2	4	4	1	1	3	2	1	2	4	1	4	3	1	1	4	1
467	4	4	2	3	1	3	3	1	2	4	1	4	4	1	2	3	1	2	1	4	1	3	1	4	4	4	1	2	1	1	1	1	2	1	1	2	2	2	3	1	4	1	1	2	2	4	1	2	1
468	2	3	3	3	1	2	1	1	1	1	2	3	1	2	4	4	4	1	1	1	1	3	4	1	1	2	1	2	4	2	1	2	2	1	1	1	1	2	4	3	4	4	1	4	1	1	1	1	4
469	1	4	2	3	4	2	2	1	2	2	1	4	1	4	2	1	3	4	4	1	3	4	3	1	4	1	2	1	1	3	4	1	3	1	4	4	4	1	1	1	4	2	3	1	1	2	4	2	1
470	1	1	2	2	3	4	3	1	2	1	2	2	4	4	3	4	1	4	1	4	4	1	3	1	2	4	1	1	4	1	1	1	2	2	4	3	4	1	2	1	2	4	1	4	2	3	1	1	3
471	1	2	1	1	1	3	4	1	2	2	4	1	3	1	1	4	1	4	4	4	1	1	1	1	1	3	1	2	1	2	2	4	2	3	4	1	1	1	4	4	1	2	1	4	1	1	1	2	2
472	4	1	1	1	4	1	2	4	4	3	1	1	1	1	3	3	4	1	3	4	2	3	1	1	4	1	3	4	1	1	4	4	2	1	1	1	2	4	4	4	3	4	4	4	4	2	4	2	1
473	1	4	4	1	4	2	1	2	1	1	2	2	3	4	1	1	2	1	1	1	4	4	4	2	2	1	4	1	4	2	1	1	2	2	4	1	4	2	2	3	4	1	1	2	4	4	1	1	4
474	4	1	4	4	2	1	1	4	1	1	2	1	1	4	1	4	1	2	2	1	1	1	4	2	1	4	2	2	1	2	4	4	1	1	1	3	4	2	1	4	2	4	1	3	1	1	1	3	1
475	1	4	2	1	4	2	2	1	2	1	1	2	4	4	2	1	3	1	1	1	1	4	3	3	3	4	2	3	1	1	3	4	2	4	1	2	4	4	2	2	3	4	2	2	2	2	4	4	1
476	1	1	1	4	1	3	4	2	1	4	1	4	2	4	2	1	4	1	4	1	1	1	1	2	1	4	4	1	4	1	4	1	3	3	1	2	2	4	3	1	2	1	3	1	2	1	1	1	1
477	4	2	2	2	4	2	2	1	2	2	1	2	3	1	4	2	4	1	1	4	1	1	2	1	4	1	2	2	4	4	3	4	1	4	1	1	3	3	1	1	1	2	1	1	1	1	1	4	1
478	1	2	2	2	4	1	1	4	2	1	4	1	2	1	4	4	4	2	1	4	1	3	1	3	4	4	4	1	3	1	1	1	2	3	1	4	4	1	2	1	4	4	4	4	1	4	4	2	1
479	1	2	4	1	4	1	2	4	4	1	1	4	2	4	1	4	4	4	4	1	3	1	4	4	4	4	2	3	4	4	1	4	1	3	4	4	4	1	4	2	3	3	1	1	4	1	4	4	1
480	1	1	1	1	4	1	1	1	1	1	1	4	2	1	4	1	4	1	4	4	1	1	1	2	1	4	1	1	4	3	1	4	1	1	2	3	3	1	4	4	4	4	1	1	1	1	4	3	3
481	4	2	4	1	4	1	1	1	3	1	2	4	4	1	1	3	1	1	1	4	1	4	1	4	1	4	1	4	4	2	1	4	1	1	1	1	4	1	1	4	2	2	1	2	2	4	2	1	1
482	4	1	2	4	2	3	1	1	4	1	1	3	1	1	4	1	1	4	4	3	4	1	1	4	2	4	1	2	1	1	4	1	1	4	1	4	4	1	1	1	4	1	1	4	1	4	4	1	4
483	4	4	1	1	1	1	4	2	2	3	4	4	1	4	2	1	1	1	1	4	2	2	1	1	3	4	2	1	4	4	4	4	1	4	1	2	1	4	4	1	4	4	4	4	3	3	4	2	1
484	1	1	4	1	4	1	1	2	2	1	1	2	1	4	1	1	4	1	1	1	1	4	3	4	4	4	2	1	2	1	1	2	2	3	1	1	4	1	4	4	1	4	4	1	3	4	3	1	1
485	1	1	1	1	1	3	3	1	1	3	1	4	2	2	3	3	1	3	1	4	4	2	4	2	4	4	1	1	4	2	1	2	4	1	3	1	1	2	1	2	3	3	1	2	2	3	2	2	1
486	2	4	2	1	1	2	1	3	3	3	1	2	1	2	4	4	4	1	4	1	2	2	1	1	1	2	4	1	4	2	2	4	1	4	1	3	1	1	4	4	1	1	2	1	1	1	1	4	4
487	1	4	2	1	1	1	1	4	2	3	1	1	1	1	2	4	1	1	2	4	1	1	2	2	1	1	4	4	4	1	1	1	1	1	4	2	1	4	4	4	2	4	1	4	1	1	4	4	4
488	3	1	4	1	4	2	1	4	1	4	1	3	4	1	2	1	4	1	1	4	2	4	4	4	1	4	4	4	4	4	3	1	1	1	1	1	2	4	3	1	4	3	3	4	4	4	4	1	1
489	4	4	4	1	4	4	3	1	1	3	4	4	3	4	1	2	1	2	1	4	2	1	4	2	1	4	4	4	4	1	4	1	1	4	1	1	1	1	1	4	1	4	4	4	1	2	1	4	1
490	4	4	3	4	4	2	1	1	4	4	1	2	1	2	1	4	2	4	3	1	1	1	2	1	2	1	2	1	1	2	4	1	2	1	2	4	3	1	4	4	1	1	4	1	1	1	3	4	1
491	4	1	4	4	1	1	1	2	2	1	1	2	1	1	4	1	2	4	1	4	2	4	4	1	2	2	1	2	3	1	1	1	1	1	1	1	2	1	1	1	1	1	2	1	2	4	4	4	1
492	4	4	4	1	1	4	2	1	1	1	1	1	1	1	2	1	4	1	2	1	1	1	1	1	3	1	4	1	1	1	4	2	4	1	1	1	1	1	4	4	1	4	3	1	4	1	1	4	2
493	2	1	4	1	1	1	4	1	3	1	1	1	4	1	4	1	2	4	3	1	1	1	2	4	2	1	1	4	4	4	1	4	1	2	3	4	2	3	4	1	3	4	4	4	1	1	1	2	2
494	1	4	2	1	1	4	2	1	1	2	1	1	2	1	1	1	2	1	1	2	1	1	4	1	3	4	1	2	1	1	2	3	1	2	1	1	1	1	1	1	2	1	1	4	1	4	4	1	2
495	1	2	1	2	4	2	3	1	4	3	1	1	2	1	4	1	1	3	1	1	2	2	1	1	2	4	1	1	1	1	2	1	1	1	2	4	1	4	1	2	1	4	1	1	2	3	1	1	4
496	1	1	2	2	2	4	1	4	4	4	4	4	1	1	1	2	1	1	4	1	3	1	1	2	1	1	4	2	1	4	4	4	1	2	1	3	1	1	1	2	1	4	1	2	1	1	4	1	2
497	2	1	4	4	4	1	2	3	4	1	2	1	2	1	1	1	2	1	2	3	4	2	1	2	4	4	1	1	1	1	1	2	4	2	1	4	4	4	1	1	1	1	2	1	1	2	3	4	1
498	1	1	1	1	1	2	2	4	3	1	3	1	2	1	1	1	1	2	2	1	4	2	4	1	1	2	4	2	1	1	1	4	1	1	1	2	1	1	4	1	2	4	1	4	2	1	1	1	2
499	1	2	1	1	4	4	2	1	4	4	3	1	1	3	4	1	1	4	1	1	1	4	2	2	1	4	4	1	4	4	2	2	1	3	4	1	4	2	4	1	4	1	1	3	4	1	3	4	1
500	2	3	4	1	3	1	1	4	2	2	3	4	1	4	4	1	3	1	1	4	1	2	2	4	1	4	1	4	3	4	1	4	1	4	2	2	3	3	1	1	1	2	4	1	1	3	1	3	1
501	3	4	1	2	1	1	4	4	1	1	1	1	4	1	2	4	4	1	4	3	4	3	4	4	4	4	4	1	4	1	3	4	4	1	1	1	3	1	1	1	1	3	1	4	4	2	1	1	1
502	1	1	4	1	4	4	1	1	3	1	2	2	1	4	1	3	1	4	1	1	1	1	3	4	1	4	1	2	4	1	4	1	1	3	3	4	2	4	1	1	4	1	1	4	1	1	1	1	3
503	1	4	3	1	4	1	3	4	1	1	1	1	3	1	4	1	1	2	1	3	1	4	2	3	4	1	4	1	1	4	4	2	4	1	4	4	1	2	1	4	1	1	1	4	2	3	4	4	2
504	1	1	1	2	4	1	3	4	3	4	4	4	4	4	1	4	1	1	2	1	2	4	2	3	4	4	1	4	4	4	4	4	4	4	2	1	1	1	4	4	3	1	4	3	1	1	3	1	4
505	1	2	1	1	3	1	4	4	1	3	4	3	1	1	3	1	3	1	3	3	4	4	1	1	1	1	4	4	2	1	4	4	4	1	1	1	4	4	3	4	4	4	4	4	3	1	4	1	3
506	4	2	1	4	1	4	1	1	4	1	1	1	1	1	1	2	4	1	1	1	4	1	4	2	4	1	1	3	3	3	3	1	1	3	1	3	1	4	3	4	4	4	1	3	4	1	1	2	4
507	1	4	1	4	1	2	1	2	3	1	4	4	3	4	4	3	1	4	4	1	4	2	2	1	2	1	2	4	2	3	4	4	4	4	4	3	1	4	4	4	3	4	4	4	2	1	1	4	1
508	4	1	4	4	4	1	4	1	1	4	1	4	4	4	4	3	1	4	4	4	1	1	4	4	4	1	4	3	4	4	4	1	4	3	4	1	4	3	1	1	1	4	4	4	1	1	4	2	3
509	1	1	1	4	2	4	4	1	2	4	4	4	4	3	1	4	1	4	2	1	3	4	4	4	4	3	4	4	1	4	2	1	1	1	1	2	4	1	1	4	1	4	1	3	4	4	1	4	4
510	4	4	1	4	4	3	3	4	4	4	1	4	4	1	3	1	2	4	1	1	4	3	1	3	1	4	1	1	4	1	4	1	2	4	3	4	4	1	2	4	3	1	4	1	4	4	4	4	4
511	4	4	4	1	4	1	4	4	4	4	3	3	1	4	1	1	4	4	1	1	2	4	4	4	1	1	3	1	4	1	4	4	4	1	2	4	1	4	1	4	1	3	3	4	1	4	2	4	1
512	1	1	3	1	1	4	2	4	4	4	4	4	4	1	4	4	2	3	1	1	4	1	4	1	2	1	1	4	1	4	1	4	4	2	4	1	4	1	1	1	4	1	1	1	1	1	1	1	1
513	4	1	4	4	4	2	1	4	1	1	4	4	2	4	1	1	1	1	4	4	1	4	2	4	4	1	4	1	1	4	4	1	1	1	1	4	2	3	1	1	2	1	1	4	1	1	4	3	4
514	1	1	4	3	4	1	1	2	1	2	4	2	2	1	2	3	4	4	3	1	4	4	4	4	3	4	1	3	1	4	4	3	3	1	4	3	3	3	4	4	1	1	1	1	2	2	1	1	2
515	1	4	2	1	2	3	2	1	1	4	4	4	4	4	1	3	4	1	2	2	1	2	4	2	4	4	1	2	3	4	1	2	4	4	4	1	1	3	1	2	3	4	1	2	3	4	4	4	1
516	1	4	4	4	3	3	1	2	1	1	1	1	2	4	1	1	1	1	1	2	3	3	1	3	4	3	4	2	2	3	1	2	2	1	2	4	2	1	3	4	4	4	2	1	2	3	4	4	2
517	1	1	2	4	4	4	1	1	4	1	1	1	1	1	1	3	2	1	3	1	4	4	1	1	4	1	4	4	4	1	2	4	4	1	1	4	2	1	1	1	3	4	4	3	1	3	4	3	4
518	4	4	2	4	1	2	4	4	4	3	4	4	4	4	4	4	4	2	4	4	4	4	4	2	1	4	1	3	2	1	1	4	4	4	1	3	1	4	3	4	4	4	1	4	4	1	4	1	4
519	1	1	1	1	1	1	4	1	1	1	1	3	4	2	4	2	1	1	4	2	3	4	1	2	1	1	1	4	1	4	1	4	4	4	4	1	4	4	4	4	1	4	3	4	3	4	1	1	2
520	4	4	1	4	3	3	3	3	3	4	1	1	1	1	1	1	3	4	4	4	3	1	4	1	1	1	1	1	3	1	1	1	1	2	1	1	3	1	1	4	1	4	3	4	3	4	4	4	2
521	1	3	1	4	1	1	3	4	3	1	4	1	1	2	1	4	1	4	4	4	1	4	1	4	1	1	2	4	3	4	4	1	2	4	3	3	3	4	1	4	1	2	3	4	4	4	2	3	2
522	3	4	3	4	1	2	4	4	4	4	2	3	3	2	1	4	4	4	1	2	4	4	4	4	1	4	4	3	4	1	3	1	1	3	4	1	1	1	1	4	1	1	4	1	3	1	1	4	1
523	4	1	4	4	3	1	1	3	1	1	1	1	4	4	2	4	4	4	2	1	1	1	1	4	4	4	1	1	4	1	1	4	4	4	4	1	4	1	2	1	4	1	4	2	1	1	1	2	4
524	1	1	2	1	1	1	1	3	1	2	1	3	4	1	1	1	4	2	3	2	4	1	2	1	1	4	1	4	4	4	2	2	4	1	1	1	1	3	4	4	1	3	3	4	2	4	1	4	1
525	2	1	1	2	2	4	4	4	4	1	4	4	1	4	4	2	1	4	4	4	1	2	1	4	4	1	2	1	1	3	1	1	4	4	4	2	1	2	2	2	1	2	4	2	1	3	1	4	1
526	3	1	1	2	1	1	2	4	1	2	4	4	1	1	4	1	1	1	3	4	1	3	2	3	1	2	2	2	2	1	2	1	1	4	4	2	1	4	2	4	4	2	1	4	2	2	1	1	4
527	1	1	1	1	1	4	4	3	4	1	4	4	4	4	1	4	3	4	1	1	1	1	1	1	2	1	1	1	4	1	1	4	1	2	1	1	2	3	1	1	4	2	1	1	1	2	1	1	1
528	1	2	2	1	1	1	1	2	4	1	3	4	1	3	1	2	1	1	1	4	4	3	4	1	4	4	1	1	1	1	1	2	1	4	4	1	2	4	1	1	1	1	1	4	2	1	1	1	1
529	1	1	2	1	2	2	1	4	1	2	2	4	4	4	4	3	1	2	4	4	4	1	2	4	4	1	4	2	1	1	2	4	2	3	4	1	2	4	1	1	3	4	1	1	1	1	1	1	2
530	2	3	1	1	4	1	1	1	1	2	1	1	2	1	4	1	2	1	1	1	2	2	4	1	1	3	4	1	1	1	4	1	4	2	1	4	1	2	4	4	4	4	4	4	4	1	4	1	3
531	1	3	4	1	4	2	3	1	4	1	1	1	1	1	1	2	1	1	1	1	2	1	4	2	1	3	1	2	1	1	2	1	1	3	1	1	1	4	1	1	1	1	1	1	1	4	1	4	1
532	2	1	1	1	1	1	1	4	4	2	2	1	1	1	1	2	1	1	4	1	1	4	4	4	1	4	1	4	1	4	1	4	1	4	4	1	1	4	4	1	4	4	4	4	4	1	1	1	1
533	4	1	1	4	1	4	4	4	1	1	1	4	1	4	1	3	1	4	1	1	1	3	1	4	1	3	1	4	1	1	1	4	4	4	1	3	1	1	1	1	1	2	2	2	2	2	4	2	4
534	4	4	3	1	1	2	1	1	1	4	4	2	3	3	1	2	1	4	4	3	4	2	1	2	4	4	1	1	1	1	2	4	1	1	4	2	1	1	2	4	4	4	1	4	4	4	2	2	2
535	1	1	4	1	1	2	2	4	1	2	3	1	4	3	1	2	2	1	2	1	1	2	4	4	2	4	2	2	1	1	2	3	1	1	4	2	1	1	1	3	1	1	1	4	4	4	1	4	2
536	1	1	4	1	3	2	1	3	1	4	4	1	1	3	1	1	4	1	4	4	2	4	3	4	1	1	2	3	4	4	2	3	1	1	1	2	1	1	1	1	1	3	4	1	4	4	4	2	4
537	1	3	1	1	2	3	1	1	2	4	2	4	1	3	1	4	1	4	4	1	4	1	3	4	1	4	3	2	3	4	2	4	1	1	2	1	2	1	1	1	1	1	2	1	4	4	1	4	4
538	1	3	1	1	1	1	1	1	1	4	4	3	4	4	4	1	2	4	4	4	4	4	4	4	3	1	4	1	1	4	1	1	4	4	3	4	4	4	1	1	1	1	1	2	4	4	4	4	4
539	1	1	4	2	1	4	2	1	1	2	1	1	1	1	4	4	4	1	1	2	4	2	1	4	2	1	4	1	1	1	4	4	1	2	1	4	1	4	2	4	4	1	2	1	2	2	1	1	4
540	4	2	2	2	1	1	2	1	1	2	1	4	2	1	1	4	1	1	1	1	4	2	1	1	4	2	4	2	1	4	1	3	4	1	1	1	1	4	2	1	4	1	3	4	1	1	4	1	4
541	4	2	4	4	1	1	1	1	1	1	4	1	4	1	2	1	1	1	1	4	1	4	1	2	1	1	1	4	1	1	4	1	2	1	1	2	1	1	1	1	4	4	1	1	4	2	4	1	1
542	4	4	1	4	3	1	2	1	4	4	1	1	1	1	1	2	1	1	1	1	4	3	1	1	4	1	2	1	1	4	2	2	2	1	1	4	1	2	4	1	1	1	4	1	1	1	1	1	1
543	4	2	4	1	4	4	4	4	3	1	1	2	2	4	4	4	2	3	2	1	3	4	4	4	4	1	1	1	1	1	1	1	4	3	4	4	4	2	4	2	1	4	1	3	4	1	1	1	1
544	1	4	4	4	1	1	1	4	4	1	4	3	4	1	2	4	4	4	4	4	2	2	2	3	1	1	3	4	4	3	1	1	2	4	4	2	3	4	4	1	4	4	4	2	2	2	4	1	4
545	4	2	4	1	4	4	3	3	1	1	2	4	4	2	4	4	4	3	4	1	3	4	4	4	4	4	3	1	4	2	3	3	3	3	1	1	4	3	4	4	4	3	4	2	3	4	1	4	1
546	4	1	3	1	4	3	3	1	4	1	4	4	4	1	3	3	1	1	4	1	1	4	2	1	3	2	3	1	4	2	1	2	1	1	4	2	4	3	4	3	1	1	1	4	3	1	4	2	3
547	4	4	4	4	1	3	1	4	4	1	2	1	4	1	1	3	4	4	1	3	1	2	3	1	4	3	4	1	4	3	4	1	2	3	4	3	4	4	4	1	2	1	1	1	2	1	4	1	1
548	4	4	4	1	1	1	4	1	4	4	3	4	4	4	3	1	4	4	1	4	3	4	4	4	4	1	1	2	4	3	1	4	1	4	1	2	3	4	4	1	2	1	4	1	2	1	4	1	1
549	1	4	4	1	4	1	4	1	1	2	1	1	1	4	2	4	2	2	2	1	4	1	2	2	2	1	3	1	1	3	1	3	2	4	4	4	1	3	4	4	4	4	1	2	2	1	2	4	4
550	1	1	3	1	1	4	1	4	3	3	4	3	4	3	3	1	4	4	4	1	2	4	3	4	4	1	4	2	4	1	2	3	4	4	4	4	4	4	3	2	1	3	2	3	4	4	1	4	4
551	1	1	4	1	4	3	4	4	4	4	2	2	1	2	4	1	1	2	1	2	3	4	1	1	3	1	1	3	4	3	3	3	3	4	1	2	4	3	4	1	1	2	1	3	3	4	2	4	3
552	4	4	3	1	1	1	4	2	3	4	1	2	4	3	4	1	2	2	4	4	3	4	2	1	4	4	4	3	4	4	4	4	3	1	1	1	4	4	3	1	1	4	1	1	1	4	4	4	4
553	4	1	1	4	2	4	3	3	1	1	1	1	2	4	4	3	1	4	4	4	3	1	4	3	4	2	3	2	4	4	4	4	4	4	4	4	1	3	3	2	1	4	1	2	1	1	3	3	4
554	1	2	2	1	4	4	1	2	1	1	2	2	4	1	1	2	4	4	1	4	1	1	4	1	4	4	4	1	1	3	4	2	3	1	4	1	1	4	4	4	1	1	4	1	3	1	2	3	1
555	2	4	4	4	1	4	3	2	4	4	4	4	1	1	4	1	4	1	4	2	4	4	4	2	2	3	4	1	4	1	1	4	3	1	3	4	4	4	4	4	1	1	4	1	1	4	4	3	2
556	4	3	4	4	1	4	1	4	2	4	2	4	4	2	3	1	2	4	1	1	4	4	4	3	1	4	4	4	1	4	4	4	4	4	1	2	1	3	4	4	4	4	1	1	1	1	1	1	1
557	1	1	1	2	4	4	4	1	4	4	1	1	1	4	1	3	4	4	4	4	4	1	2	4	4	4	3	4	1	1	4	2	4	1	2	1	4	1	1	4	4	4	4	1	1	4	3	4	1
558	2	4	2	3	1	4	2	4	1	4	4	3	4	4	3	4	1	4	2	1	2	1	3	4	4	4	3	1	1	1	1	3	4	3	1	4	1	4	3	1	2	4	1	3	4	3	1	4	4
559	3	1	1	1	1	1	4	4	3	4	3	4	4	4	3	1	1	1	3	4	3	4	1	2	1	2	3	4	4	3	4	4	4	4	4	4	1	2	4	4	4	4	1	1	1	1	3	3	4
560	3	4	4	4	4	4	3	3	4	1	4	3	3	3	3	1	4	3	2	1	1	2	4	3	4	2	4	1	1	1	1	4	1	1	1	1	2	3	4	1	2	3	1	4	1	3	3	1	1
561	4	4	3	2	4	3	4	4	4	2	4	1	1	2	3	1	2	2	3	1	4	4	4	4	1	2	1	3	1	3	3	3	3	3	1	1	4	4	1	4	2	4	3	1	4	4	4	4	1
562	1	4	4	1	4	1	1	3	1	4	2	4	4	1	2	1	4	1	4	2	3	4	1	4	3	4	1	1	1	4	1	1	4	4	2	4	4	4	4	1	4	4	4	4	3	3	4	3	4
563	3	4	4	2	1	1	2	3	4	4	2	4	1	1	4	1	4	4	4	1	3	1	3	1	2	4	4	3	4	1	1	2	1	1	2	4	3	4	4	3	4	4	3	4	1	2	4	2	3
564	3	4	1	1	4	1	4	3	2	4	1	2	1	4	1	4	1	3	3	4	1	4	1	4	3	4	4	4	2	4	1	3	4	3	4	4	2	1	4	4	4	4	3	4	1	2	4	4	4
565	4	4	3	4	2	4	4	1	3	2	4	3	4	3	1	4	4	4	4	4	4	3	4	2	3	4	1	1	4	4	3	4	1	2	4	4	2	4	2	4	3	1	4	4	3	4	4	4	4
566	1	4	4	4	4	4	4	3	1	1	3	1	4	4	4	1	4	4	1	1	1	1	4	3	3	1	3	3	4	4	4	4	1	1	4	4	1	4	4	4	4	4	1	4	2	1	3	1	4
567	1	4	1	2	4	4	4	2	4	2	4	1	1	4	4	4	3	4	4	2	4	1	1	1	1	1	1	4	2	4	4	3	3	4	3	1	4	4	1	2	1	1	3	1	4	4	4	4	4
568	4	2	4	2	4	4	1	1	1	1	4	2	4	1	1	2	4	1	1	2	1	1	1	1	2	3	1	3	4	4	4	3	1	1	1	2	3	1	3	4	1	4	1	1	1	1	1	4	1
569	2	1	4	1	1	1	3	1	1	1	4	1	1	1	1	2	4	1	1	4	1	1	2	2	1	2	2	1	1	1	2	1	4	1	2	1	4	4	3	4	1	2	1	2	2	2	1	1	1
570	4	4	4	1	1	2	1	1	3	2	4	1	4	2	4	4	3	2	2	4	4	2	2	4	2	2	2	1	4	1	2	1	1	1	1	1	4	1	3	4	4	4	1	3	1	2	2	2	2
571	2	1	1	4	2	1	2	1	1	4	2	1	1	1	1	4	1	4	2	1	2	4	4	4	1	4	1	4	2	4	3	1	2	4	1	1	2	4	4	1	1	1	1	2	1	1	2	4	1
572	4	4	3	1	2	1	1	2	1	2	4	1	4	1	1	1	1	1	1	1	4	1	1	2	1	2	3	4	1	1	1	1	4	1	1	1	4	2	1	1	1	4	4	4	1	4	1	1	4
573	2	1	1	1	2	1	1	4	1	1	1	1	2	2	2	3	4	4	4	1	2	3	4	3	4	4	4	4	1	4	4	3	4	4	4	3	4	4	1	2	4	1	4	4	1	1	3	4	2
574	2	3	1	4	4	1	4	3	4	1	4	3	1	4	4	4	4	4	4	4	4	1	4	4	2	3	1	4	4	4	4	4	1	4	3	1	4	3	4	2	1	1	4	3	4	1	1	1	2
575	4	4	4	1	4	4	1	2	4	4	3	2	4	4	1	1	3	4	4	3	1	4	4	1	4	3	4	4	3	4	4	4	4	2	1	2	4	4	1	1	3	4	4	4	4	4	4	4	1
576	4	3	4	4	2	4	4	2	1	2	4	2	4	4	1	2	2	4	4	2	4	1	4	4	4	4	1	3	3	4	1	1	4	4	4	1	2	4	4	1	1	4	1	2	3	4	3	3	4
577	4	4	4	1	1	4	3	3	1	1	1	1	3	4	3	1	4	4	4	4	4	4	3	1	1	2	3	1	4	1	4	3	4	1	1	1	2	4	1	2	2	4	4	3	1	1	3	1	2
578	3	4	4	2	2	2	4	3	4	3	4	2	4	4	4	4	4	4	4	3	4	1	4	3	4	4	1	4	3	4	1	4	1	4	1	4	2	4	1	4	2	2	3	4	3	1	3	1	3
579	2	1	1	1	1	4	4	3	4	3	4	1	1	2	1	2	1	4	1	1	2	4	4	1	4	2	4	4	3	1	3	4	4	3	4	1	4	1	4	4	3	4	4	4	1	1	4	1	1
580	2	4	4	4	2	3	1	4	1	1	4	4	4	3	1	3	1	3	3	4	3	1	4	3	4	1	1	2	4	1	1	4	1	2	4	4	2	1	3	4	4	1	1	4	4	1	4	1	4
581	1	1	1	3	4	1	4	4	2	4	4	1	1	3	1	1	1	1	1	4	1	1	1	1	1	4	4	4	1	2	4	1	1	1	1	1	1	4	1	1	4	4	2	1	3	1	1	2	1
582	1	3	2	4	1	4	1	3	4	1	4	2	1	4	4	1	1	3	1	1	1	1	1	2	2	4	4	1	4	1	1	1	4	1	1	1	2	4	4	1	2	2	1	2	2	2	1	4	4
583	4	1	1	4	4	4	1	3	1	1	4	1	4	1	4	4	1	2	1	1	1	1	2	1	1	4	3	4	1	2	1	1	4	1	4	3	1	3	1	1	1	1	1	1	1	1	4	4	3
584	1	2	2	4	1	4	1	4	3	1	1	2	1	3	3	2	4	1	4	4	4	1	4	3	4	1	2	1	1	4	1	2	1	1	1	1	3	2	2	4	1	1	2	2	4	4	1	1	4
585	1	1	4	1	2	3	2	3	1	4	1	1	1	1	4	3	4	3	2	3	4	3	2	1	1	1	3	1	2	2	2	1	1	1	1	3	1	1	4	1	1	1	4	2	1	1	1	4	4
586	4	1	3	4	2	4	1	1	1	4	3	1	4	1	2	4	1	1	1	3	4	1	4	1	1	2	2	4	4	4	4	1	1	4	4	2	4	1	3	3	4	4	2	1	1	1	1	3	4
587	1	4	4	4	4	1	1	1	2	2	1	2	3	1	1	2	4	1	4	1	4	2	1	1	1	1	1	4	1	1	1	2	1	1	1	1	1	2	1	1	1	4	1	1	4	3	1	4	4
588	1	1	4	1	2	2	1	1	4	4	4	4	4	4	1	4	4	4	4	4	4	1	2	2	1	1	4	4	2	4	1	4	4	4	1	2	4	1	1	4	1	3	4	4	4	4	4	4	4
589	1	2	1	1	2	2	2	2	4	1	2	2	4	2	1	1	1	4	1	3	3	1	1	3	4	3	3	3	3	1	1	1	4	3	1	1	1	1	4	1	1	3	1	3	4	4	4	2	2
590	1	1	1	1	4	1	4	4	3	1	1	1	1	2	1	2	2	4	2	1	4	4	1	2	1	4	2	3	1	1	1	2	1	2	1	2	3	1	1	1	3	1	1	3	2	3	4	4	3
591	2	1	3	4	4	2	3	1	3	1	1	1	2	3	2	4	4	2	1	4	1	2	1	4	4	4	1	1	2	3	1	2	4	2	1	4	1	4	1	2	2	1	1	4	2	3	3	4	1
592	1	4	1	1	4	1	1	4	4	2	3	1	4	2	4	4	2	2	4	4	2	4	1	4	1	4	1	4	3	1	1	1	2	1	4	1	1	1	4	4	1	1	3	3	1	1	4	3	3
593	4	2	1	1	4	2	3	1	3	1	1	3	1	4	4	1	4	4	4	1	4	4	1	2	1	2	1	1	4	4	2	1	4	4	2	1	4	1	1	1	4	4	1	4	4	4	4	3	4
594	3	4	3	4	1	2	3	1	1	3	4	3	4	4	4	4	1	2	2	1	3	1	3	3	1	2	2	1	1	4	3	3	4	1	1	2	1	2	4	1	2	1	1	3	2	1	1	3	1
595	4	4	4	1	4	1	3	2	1	2	1	4	4	2	1	4	4	2	1	1	2	4	4	3	1	4	4	1	1	3	4	4	4	4	2	1	1	4	4	4	3	4	1	1	4	1	1	4	1
596	2	4	1	4	1	2	1	1	4	1	1	2	3	2	1	1	2	1	4	4	4	2	1	2	1	1	4	2	3	3	4	2	4	4	4	2	1	4	1	1	2	1	1	1	4	4	4	4	4
597	1	4	4	4	1	1	4	2	2	4	2	4	1	4	1	4	1	4	4	3	4	4	1	3	1	2	4	1	1	4	1	2	4	1	2	4	3	1	4	4	4	4	2	1	3	1	3	3	4
598	4	4	1	4	1	3	1	1	1	1	1	1	4	1	4	4	4	1	1	1	1	1	1	2	4	3	4	4	2	1	3	1	3	4	1	1	1	1	4	1	2	4	2	4	3	1	4	1	1
599	4	1	2	1	3	1	2	4	1	1	1	1	3	1	2	4	2	4	3	1	4	1	1	2	2	1	2	2	2	1	2	2	1	1	4	1	1	2	1	1	4	2	2	1	1	1	1	1	2
600	2	4	1	1	2	2	3	4	3	2	4	3	3	3	1	1	1	1	4	4	1	1	1	4	3	1	1	4	1	4	2	4	1	3	1	2	1	1	4	1	4	1	2	3	3	1	1	1	2
601	1	2	4	1	1	1	1	1	4	4	3	4	1	4	4	1	4	4	2	4	2	2	1	4	2	3	1	4	2	4	4	2	2	2	1	2	4	4	4	1	4	4	2	1	2	1	1	1	1
602	1	1	4	1	1	1	4	4	3	1	1	4	2	4	1	2	1	1	1	2	3	2	1	2	2	1	1	4	1	1	1	4	1	4	2	1	1	4	1	1	4	3	4	1	3	1	2	1	4
603	4	2	2	1	1	4	4	4	2	2	1	3	1	1	1	4	1	1	2	1	1	4	2	2	3	1	2	1	2	1	4	4	2	1	4	1	1	4	1	1	2	3	3	4	4	1	3	4	4
604	1	4	2	4	4	2	3	1	1	1	2	4	3	1	4	4	1	2	2	4	4	1	4	1	1	1	1	1	4	1	3	4	1	1	4	2	1	4	2	3	1	1	4	4	4	4	1	1	2
605	2	2	2	4	1	2	4	2	1	1	1	3	1	3	2	1	2	2	2	2	4	4	4	1	1	1	1	4	4	1	1	4	2	2	4	1	4	4	1	1	2	1	4	4	2	3	4	4	4
606	2	4	2	1	4	2	4	4	4	1	4	1	2	1	4	4	1	1	4	1	2	4	1	2	2	4	4	3	1	1	1	4	3	4	1	3	3	1	1	1	4	2	3	1	2	1	1	1	1
607	2	2	2	4	2	4	4	4	2	1	4	2	1	1	2	4	2	3	4	4	3	3	1	1	2	3	1	4	1	1	2	1	2	1	1	1	3	1	2	2	4	3	1	1	4	1	3	3	1
608	1	4	2	4	1	1	4	1	1	3	1	2	1	1	3	4	4	1	3	1	2	2	1	1	3	4	1	4	1	2	2	1	2	1	3	4	4	1	1	1	1	2	2	1	1	3	1	1	4
609	1	1	1	1	2	4	4	2	4	2	4	1	1	2	1	4	1	1	3	1	4	2	3	4	3	4	1	1	2	1	1	1	3	1	1	3	1	2	4	1	4	4	3	4	1	1	1	4	1
610	2	1	3	4	2	2	1	4	1	4	1	2	1	3	1	1	1	2	3	4	1	1	4	1	1	1	2	1	1	4	1	3	1	1	3	3	1	1	2	4	2	1	1	1	2	3	1	1	2
611	4	4	3	4	4	2	2	1	2	4	4	2	1	2	1	1	2	4	2	2	2	1	1	2	1	3	1	4	1	2	1	3	4	4	3	2	1	4	1	3	1	4	3	4	1	1	4	1	1
612	4	4	1	4	1	2	1	4	2	1	4	4	2	4	1	4	1	1	2	1	2	4	4	1	4	1	1	1	2	4	3	1	2	1	2	1	2	1	3	3	1	4	1	3	1	1	2	3	1
613	4	4	2	1	1	1	1	3	4	1	1	1	4	1	3	1	2	1	1	4	1	4	4	4	4	2	1	1	1	4	1	4	1	4	4	2	4	4	4	4	1	1	4	4	1	1	4	4	1
614	2	4	4	1	1	1	4	1	3	1	4	2	1	1	1	1	1	4	1	1	4	1	4	1	1	2	3	2	1	4	4	3	1	1	2	1	2	4	1	1	1	1	4	1	4	4	4	4	4
615	4	1	3	4	2	4	2	2	2	4	4	4	2	1	4	1	1	4	2	1	2	2	4	1	2	1	1	2	4	4	1	1	1	1	1	1	2	2	1	4	4	2	1	1	2	3	3	4	1
616	1	4	1	4	2	4	1	3	1	1	1	1	2	1	1	2	4	4	2	1	2	4	1	4	2	1	1	1	1	1	3	4	2	2	1	2	3	1	1	3	1	1	1	2	4	1	3	4	3
617	1	1	4	4	1	1	4	1	1	1	4	1	4	2	1	1	4	1	4	4	4	4	4	1	3	1	1	2	1	1	4	3	4	1	1	4	4	3	4	4	4	4	4	3	4	1	1	3	4
618	4	2	2	4	4	1	4	1	4	4	2	3	1	2	4	2	3	3	4	2	4	4	3	4	2	3	4	1	4	1	1	1	2	4	4	1	2	1	1	4	4	4	2	1	4	1	4	2	4
619	1	4	1	2	2	2	3	1	4	2	2	4	1	2	3	3	3	1	4	4	1	4	3	1	3	1	1	1	3	4	4	3	3	3	4	1	1	1	4	4	4	1	2	1	4	4	3	4	2
620	4	4	4	2	4	1	3	3	1	3	1	1	4	3	2	1	1	1	3	1	1	2	4	1	2	3	4	4	3	1	1	4	4	4	4	1	2	4	4	1	4	4	4	4	1	3	3	2	1
621	3	1	3	3	1	3	3	4	1	1	4	3	1	4	1	4	1	4	4	4	1	4	1	2	2	1	4	4	4	1	4	3	3	4	1	3	1	1	1	4	1	4	1	2	4	1	4	1	4
622	1	1	4	1	1	4	2	2	3	1	1	4	4	1	1	4	2	1	3	1	1	3	1	4	1	1	1	4	1	1	1	1	4	4	4	4	1	1	2	1	2	1	4	1	2	1	1	1	4
623	2	1	1	1	4	4	1	2	3	1	1	1	1	2	1	1	1	4	1	2	2	3	2	4	1	2	1	4	4	3	1	2	2	1	1	1	4	4	4	1	4	1	4	2	3	1	1	4	4
624	1	1	1	4	1	1	1	1	1	4	3	3	1	1	3	4	1	4	1	2	1	4	1	3	1	4	4	2	1	4	1	1	1	1	3	4	1	2	3	4	2	1	3	4	1	4	4	4	1
625	1	2	1	3	2	1	1	4	4	1	2	4	4	2	2	1	1	2	1	4	1	2	1	1	1	4	4	1	1	1	4	1	3	1	2	1	1	4	1	4	4	4	4	2	1	1	1	2	4
626	1	4	2	2	3	1	1	1	1	2	3	1	2	4	1	2	3	4	1	1	1	2	1	1	3	1	1	4	4	2	4	4	4	4	1	4	1	2	2	2	3	1	1	1	1	2	1	4	1
627	4	4	1	2	1	4	2	4	1	4	2	4	2	1	1	2	3	1	1	3	3	2	3	4	4	1	4	1	1	1	1	4	1	1	4	4	2	2	1	2	1	1	4	4	1	1	1	4	1
628	1	1	1	2	1	1	2	2	4	4	4	4	1	1	2	1	3	4	4	4	4	4	3	4	2	2	3	1	2	2	2	4	1	4	3	1	2	4	4	2	3	4	4	1	4	4	4	4	1
629	4	2	4	4	1	4	1	1	2	3	3	1	1	2	1	1	1	2	2	2	2	2	4	2	1	4	4	4	1	2	4	4	2	1	1	4	2	4	1	1	1	1	2	2	4	1	3	4	1
630	1	3	1	2	4	4	4	4	2	3	1	1	4	2	1	4	1	1	2	3	1	1	1	4	1	1	1	1	2	3	1	1	2	4	4	4	4	2	1	1	2	2	4	3	4	4	1	2	1
631	1	2	1	4	1	4	1	2	1	2	4	4	1	2	4	4	1	1	3	4	4	2	4	1	4	4	4	1	3	3	1	1	2	4	1	1	1	4	4	1	1	1	1	1	4	1	1	1	4
632	1	4	4	2	4	1	4	1	4	2	2	4	1	4	4	4	1	1	4	4	4	1	2	1	2	1	1	2	4	4	3	1	1	1	2	4	2	2	2	1	1	1	4	2	3	2	1	4	1
633	4	2	1	1	1	2	1	4	4	4	2	2	4	4	4	4	2	1	1	1	4	4	2	1	4	4	2	4	1	4	4	2	4	1	2	4	1	2	4	1	2	3	1	1	3	1	2	1	1
634	4	4	4	1	2	3	1	4	1	3	4	4	4	2	1	4	2	1	1	2	2	4	1	2	1	2	2	3	4	2	4	1	4	2	2	1	2	4	1	4	3	1	1	2	3	3	4	4	1
635	4	1	4	4	3	1	1	2	1	4	2	2	4	2	1	4	4	1	4	2	1	2	1	4	4	1	1	1	1	4	4	4	4	1	4	3	4	4	1	2	2	1	2	2	1	1	1	4	1
636	4	4	1	1	4	1	1	4	2	2	4	1	2	2	4	4	4	1	4	4	4	2	3	1	1	4	1	4	2	4	4	4	1	2	4	1	2	2	1	4	4	1	2	4	1	3	1	1	1
637	2	4	2	1	1	2	2	2	2	4	2	4	1	4	4	4	1	2	1	4	2	2	1	1	2	3	1	2	3	4	1	2	1	4	4	1	1	4	1	2	3	1	1	4	2	2	2	4	3
638	2	3	4	2	1	1	1	1	1	2	1	1	1	4	1	1	2	4	1	1	1	4	4	2	3	1	1	2	2	4	1	3	1	1	1	1	1	1	3	1	1	4	1	2	4	1	2	4	4
639	2	1	1	2	3	3	2	4	1	1	1	1	4	4	4	2	3	4	1	2	4	3	1	1	1	1	4	1	4	1	4	4	1	3	1	1	2	2	2	4	4	2	2	1	1	3	1	4	2
640	2	1	1	2	3	1	4	3	1	1	3	4	2	1	4	4	4	3	1	2	2	2	1	2	4	4	4	1	4	2	1	4	1	1	3	1	3	1	1	2	1	1	2	1	1	3	4	4	2
641	3	3	4	1	4	1	2	1	4	2	4	2	3	1	2	1	4	1	4	1	1	2	1	1	1	1	2	1	2	3	3	4	1	2	2	2	4	2	1	2	2	3	4	3	1	1	4	4	3
642	1	1	1	1	1	1	4	4	4	1	1	4	4	1	1	2	3	4	1	1	4	4	1	4	1	2	3	1	4	1	1	1	3	2	2	1	2	2	2	1	1	1	4	4	1	4	2	1	2
643	1	1	4	4	1	1	3	4	1	3	1	2	1	4	4	4	1	4	4	1	2	1	1	1	4	1	2	1	1	2	1	1	2	2	4	4	4	1	1	3	1	2	1	1	1	3	1	1	3
644	3	4	2	1	1	1	1	1	3	4	1	2	1	2	2	1	1	1	4	1	1	1	1	2	1	1	1	4	1	1	4	1	1	1	1	3	1	1	2	1	2	1	4	1	3	1	1	1	1
645	2	2	1	4	1	2	4	4	4	3	1	2	4	1	1	4	1	4	4	1	1	1	3	1	4	4	2	1	3	1	2	4	2	1	4	1	4	1	1	1	3	4	3	4	1	4	1	2	1
646	1	1	1	2	1	4	4	2	3	1	1	2	1	2	4	4	1	1	1	1	1	2	2	2	4	3	1	1	1	1	1	2	1	1	4	1	3	4	3	4	4	2	1	4	1	2	1	4	4
647	4	1	1	1	1	2	1	3	4	2	4	1	4	2	2	1	1	4	4	1	3	4	4	2	2	4	1	3	4	1	1	1	1	1	1	2	4	1	2	1	1	1	3	1	2	4	4	4	4
648	2	4	1	4	1	1	2	1	1	1	2	4	3	1	2	3	1	2	2	4	1	2	3	4	4	1	2	4	3	1	4	1	2	1	1	2	1	4	2	1	1	2	1	1	1	1	2	1	4
649	1	4	1	1	1	1	3	1	2	4	1	2	1	2	3	1	1	2	4	4	2	4	1	1	1	1	2	4	1	2	1	4	1	1	2	1	1	4	1	3	3	1	4	4	1	1	1	2	1
650	1	1	2	2	4	3	1	4	2	1	2	2	4	4	2	1	1	2	2	4	4	2	3	1	2	2	1	4	4	2	1	1	4	1	4	2	2	1	1	3	4	1	3	1	3	4	1	1	3
651	3	4	1	1	1	1	1	1	2	1	2	4	1	2	2	4	2	1	2	2	1	3	3	1	4	2	2	1	1	1	4	4	1	1	4	1	1	4	1	4	4	4	1	3	1	4	4	1	1
652	4	1	1	2	1	2	4	4	1	1	1	4	4	4	1	2	4	1	1	2	4	4	2	1	1	4	3	4	1	1	1	2	1	1	1	1	2	4	2	2	1	2	1	1	1	1	4	1	1
653	4	3	1	1	2	4	1	4	4	4	4	2	1	2	4	4	1	2	3	1	2	1	3	4	4	4	3	4	1	3	3	1	3	1	1	2	3	1	1	3	4	2	2	1	4	4	1	3	4
654	1	2	3	4	1	4	2	3	3	3	4	1	4	1	2	4	2	1	3	3	4	4	4	1	3	1	1	1	4	2	1	1	4	1	4	2	3	1	1	3	4	3	4	1	1	3	1	4	4
655	1	1	1	1	3	3	3	1	4	3	1	2	1	1	3	1	2	1	4	4	2	4	1	4	4	4	1	3	4	4	3	4	3	3	3	1	4	2	1	2	1	2	1	4	4	4	1	3	1
656	3	4	1	1	4	2	1	1	4	4	1	3	1	2	2	3	1	3	4	1	2	2	1	2	2	4	1	4	1	2	1	1	1	3	3	4	1	4	3	1	1	1	3	4	1	2	1	4	1
657	1	2	4	4	1	3	4	1	1	1	4	1	4	1	1	3	4	2	1	1	1	1	4	2	1	4	1	2	4	4	4	4	2	1	3	2	3	1	2	4	1	1	2	4	2	2	1	1	1
658	1	1	1	2	3	1	1	4	4	3	4	1	1	4	1	1	3	1	1	4	2	4	4	1	1	1	3	1	1	1	2	4	1	1	3	1	2	1	1	4	1	4	4	2	1	3	4	2	1
659	3	4	1	2	1	4	4	1	4	1	4	2	3	1	1	4	1	2	3	4	1	1	4	1	2	4	2	4	4	2	2	1	2	4	4	1	1	4	1	1	1	2	3	1	4	4	1	4	4
660	4	4	4	4	4	1	1	1	3	1	2	3	4	1	2	2	1	1	1	1	2	1	4	1	4	1	1	1	2	2	1	4	4	4	1	1	1	4	1	1	2	1	2	4	2	1	1	4	1
661	2	4	2	3	1	2	3	1	4	1	4	2	1	2	1	1	1	3	1	1	2	3	3	4	4	4	1	1	2	2	2	4	2	3	1	4	1	1	3	1	2	2	1	2	2	4	2	1	4
662	4	4	4	3	1	2	1	3	1	2	1	4	1	4	1	4	1	3	1	1	2	3	4	4	4	4	2	2	1	3	4	2	1	3	3	3	1	1	1	2	2	4	1	3	1	1	2	1	2
663	1	2	1	1	2	1	4	1	1	1	4	4	4	4	4	3	4	4	4	1	4	1	3	4	4	3	4	4	3	4	4	1	2	4	1	1	4	3	3	4	3	1	1	1	3	1	1	3	1
664	4	4	1	3	3	1	1	2	4	1	1	3	4	1	1	1	1	1	1	3	1	1	3	4	1	2	3	1	4	4	4	4	2	2	1	4	2	2	2	2	4	1	3	4	3	1	2	1	1
665	1	2	3	1	4	4	1	1	4	2	2	1	4	1	2	1	4	4	3	2	4	1	1	1	4	3	1	3	3	1	4	1	1	2	4	2	4	1	4	4	1	1	1	4	1	4	1	1	4
666	1	2	1	1	1	4	4	2	3	3	1	4	1	1	1	1	1	1	3	4	2	2	2	2	3	1	1	1	4	1	4	1	1	3	4	4	1	1	3	4	1	1	1	2	2	4	2	2	4
667	1	2	1	4	4	4	1	3	4	4	1	1	4	1	1	1	2	1	1	3	4	3	1	1	1	2	1	1	2	4	4	1	1	1	2	1	4	1	4	4	2	1	2	4	4	1	1	4	1
668	4	3	3	1	4	3	1	1	4	1	2	1	1	1	1	1	4	3	1	2	1	4	1	4	1	1	2	1	1	1	1	1	4	1	4	4	4	2	1	2	2	1	4	4	1	4	4	1	3
669	1	1	1	4	2	2	2	2	1	4	4	3	4	4	1	3	2	1	4	1	3	2	4	3	2	1	3	2	1	4	1	3	2	4	2	1	1	3	2	1	2	4	3	2	4	1	3	3	1
670	3	1	1	4	1	1	3	1	1	4	1	1	2	1	1	4	1	1	3	1	1	4	1	1	2	1	1	4	1	1	3	1	1	4	1	1	2	1	1	4	1	1	3	1	1	3	1	1	3
671	4	4	3	2	2	4	2	2	4	4	2	4	2	2	1	4	1	1	1	1	4	1	1	1	1	3	1	1	4	1	3	4	4	4	2	1	4	4	4	1	2	1	1	4	3	4	1	1	1
672	1	1	4	4	2	4	4	2	1	4	1	4	1	4	4	3	1	4	1	3	1	4	1	3	1	2	2	1	1	2	1	2	2	1	1	4	4	2	1	3	4	1	4	4	4	1	2	1	2
673	2	4	4	2	2	4	1	1	1	1	1	1	4	1	3	1	2	1	4	2	2	1	2	4	1	1	1	1	1	2	4	1	4	4	1	3	1	2	2	3	4	1	4	3	4	3	1	4	1
674	1	2	1	1	2	1	4	4	1	4	1	1	2	3	3	4	1	4	1	3	3	1	1	2	4	1	2	1	1	1	1	1	1	4	1	1	2	1	3	4	1	1	2	4	4	4	3	1	4
675	2	1	3	1	4	4	4	1	3	4	1	1	2	4	1	4	1	3	2	4	3	4	2	1	4	2	1	1	3	4	1	2	1	3	2	1	2	1	4	4	1	4	4	1	1	1	1	1	2
676	2	1	1	2	4	4	3	1	2	4	4	2	1	1	4	4	1	1	1	4	1	2	4	3	4	1	2	2	2	1	2	4	1	2	4	4	1	4	1	3	1	1	4	1	4	4	1	3	4
677	1	1	1	1	1	1	4	1	4	4	2	2	1	2	2	2	1	4	1	2	1	1	1	4	2	1	4	1	1	4	1	1	4	4	1	2	1	1	2	4	3	1	1	2	1	4	1	2	1
678	2	1	2	1	2	4	4	1	1	4	1	2	1	2	4	4	2	1	1	1	4	1	2	2	4	4	4	4	1	1	4	3	1	1	2	4	2	4	1	4	2	3	1	1	4	1	3	4	4
679	4	1	2	1	1	1	1	1	4	1	2	2	4	2	1	1	4	1	4	2	1	1	1	2	4	1	4	4	2	1	1	1	2	1	2	3	4	1	4	2	3	1	1	2	4	2	4	4	1
680	2	1	1	2	4	4	4	1	4	4	2	1	1	1	1	4	2	2	1	2	4	1	1	2	1	1	3	1	2	1	4	4	1	4	1	4	1	2	1	4	4	3	4	4	2	4	1	2	1
681	4	3	1	1	2	1	2	1	1	1	2	4	1	4	4	4	2	1	1	1	4	2	3	3	1	4	4	4	2	1	1	4	1	1	1	1	1	2	2	2	2	2	2	1	1	3	4	1	1
682	2	4	4	4	2	2	2	4	2	2	1	4	2	3	1	2	2	1	1	3	1	4	4	4	4	4	1	2	1	1	1	2	1	1	3	4	1	1	2	2	1	4	1	4	1	2	1	1	2
683	4	4	4	1	1	4	3	4	1	1	2	1	1	1	1	2	4	1	1	2	1	2	1	4	1	2	1	1	1	4	1	1	1	1	1	1	1	4	1	1	1	4	2	4	1	1	4	4	2
684	1	1	4	1	1	4	2	1	2	2	2	2	3	1	1	2	2	1	1	2	1	1	1	1	2	2	4	1	1	1	1	1	1	2	4	1	2	1	2	4	2	4	4	4	4	1	1	4	1
685	2	1	1	1	3	4	1	1	1	2	4	1	4	4	4	1	1	4	1	3	4	2	3	4	2	4	4	2	1	1	2	3	1	1	2	4	1	1	1	4	1	3	2	4	1	4	1	4	4
686	4	1	4	1	4	4	2	3	4	3	1	4	4	4	1	2	3	1	1	2	1	1	3	1	2	2	4	1	1	2	2	4	4	4	3	4	1	1	1	1	1	4	2	2	1	4	2	2	1
687	1	4	4	3	1	1	2	1	2	2	4	2	1	3	1	2	1	4	2	2	4	1	4	4	2	2	3	1	1	1	4	2	4	2	2	1	1	3	1	1	2	4	1	1	4	4	1	1	2
688	2	1	4	1	4	4	1	1	1	4	1	1	2	1	1	1	1	1	2	4	2	4	4	3	4	2	4	4	1	1	4	1	1	1	2	3	4	1	4	4	2	1	4	1	4	1	2	4	4
689	1	1	2	4	1	1	1	4	1	4	2	1	2	4	2	3	2	1	2	2	2	2	1	4	2	4	4	1	1	2	1	1	1	4	2	1	2	4	4	4	1	1	4	4	1	1	2	4	1
690	1	4	4	4	4	2	1	2	1	1	3	2	1	1	1	1	2	4	2	2	1	4	4	4	1	4	4	3	1	2	3	1	1	3	1	1	4	1	1	4	2	4	2	2	1	2	3	1	1
691	2	4	4	4	1	2	4	4	1	4	2	4	4	2	1	3	1	2	1	2	2	2	4	4	2	3	1	1	1	4	2	2	3	1	2	1	1	1	2	4	3	4	3	4	1	1	4	2	4
692	3	4	2	2	1	2	1	1	4	2	2	2	3	4	1	2	1	1	1	3	1	1	4	3	1	1	2	1	1	1	4	4	4	2	4	2	1	2	2	2	2	2	1	4	1	4	1	4	4
693	1	4	1	1	4	4	4	3	3	1	4	2	1	3	1	3	1	1	2	3	3	1	1	4	1	4	2	2	1	2	4	4	2	4	1	1	1	1	1	2	2	2	1	4	1	4	4	2	2
694	4	1	4	1	4	4	4	2	2	1	1	4	2	2	3	1	4	4	1	4	4	4	1	1	1	2	1	1	1	3	4	4	2	1	1	2	2	1	2	1	1	4	2	2	1	4	1	2	1
695	1	1	1	3	1	2	1	1	1	4	1	4	1	4	3	1	4	1	2	3	1	2	1	2	1	4	4	1	3	1	1	1	1	4	1	2	4	4	2	2	4	1	1	4	2	1	1	4	1
696	1	2	2	1	1	2	4	3	1	2	1	1	3	1	2	1	2	4	4	3	4	4	1	2	1	1	3	2	4	1	1	2	2	1	2	1	2	4	3	4	4	2	1	2	1	1	4	2	1
697	1	2	4	2	3	2	1	4	1	4	4	1	2	4	1	1	4	1	2	2	1	1	2	4	4	4	4	1	4	1	2	3	4	2	2	4	1	2	1	2	4	4	4	1	4	2	1	2	4
698	3	4	1	1	1	1	2	1	2	4	2	4	2	1	1	1	1	4	4	2	3	2	1	3	1	1	4	1	1	1	1	2	1	2	2	4	2	4	1	4	1	1	2	1	1	4	2	2	1
699	1	1	1	4	2	1	4	1	1	1	4	2	3	4	4	3	4	2	4	1	1	1	4	4	1	4	1	4	1	3	1	2	1	4	2	1	4	1	4	2	4	2	1	1	1	2	4	4	3
700	4	4	1	4	1	2	3	1	2	1	2	3	2	1	2	2	1	1	2	1	2	4	4	1	2	1	1	4	1	4	4	1	2	1	4	4	4	1	2	1	1	1	3	4	1	1	1	2	1
701	4	1	4	4	1	1	1	1	1	1	4	1	1	1	3	4	3	2	1	2	2	1	1	1	4	2	4	4	1	2	1	1	2	1	1	1	4	1	4	1	1	2	4	2	1	1	1	1	4
702	1	3	1	2	4	4	4	1	2	1	2	1	2	4	4	1	3	1	1	1	1	4	1	4	3	4	4	4	4	1	2	4	1	4	1	1	1	4	4	1	4	4	2	4	4	2	1	1	2
703	4	3	4	3	1	1	1	1	1	4	2	1	1	1	1	4	1	1	2	2	1	2	2	3	2	4	4	2	4	1	4	4	2	3	4	4	1	3	1	4	4	4	4	4	1	2	1	4	4
704	1	4	1	2	2	4	2	2	3	4	4	4	1	2	2	3	4	1	2	2	2	1	4	2	2	1	1	1	1	1	2	3	1	2	2	1	3	1	4	1	1	1	4	2	4	4	4	2	2
705	4	1	4	2	1	4	1	1	1	4	4	3	2	3	1	1	1	4	4	4	1	1	2	4	4	1	4	1	1	4	2	3	3	1	4	2	3	1	3	1	1	1	3	3	2	1	1	2	2
706	4	4	4	2	1	1	1	2	1	2	1	4	1	4	4	1	2	1	2	1	1	1	4	4	1	2	1	1	3	1	2	1	1	1	1	4	1	4	3	3	3	1	1	2	1	2	3	1	2
707	4	4	4	2	2	1	4	4	3	3	3	1	4	2	4	3	1	1	2	1	3	1	4	4	4	3	4	2	4	4	2	3	1	2	2	2	1	1	1	3	1	1	4	4	4	2	2	1	4
708	3	2	4	4	3	1	1	2	4	4	4	1	4	4	4	4	4	4	1	3	1	2	4	4	1	3	1	1	1	1	3	4	4	1	4	4	1	2	1	2	1	1	3	4	3	1	1	1	2
709	3	3	3	1	1	2	4	1	4	4	4	1	3	4	4	1	4	4	2	1	1	1	1	3	2	4	4	1	1	1	1	1	4	3	4	1	3	4	4	1	2	4	2	4	4	1	1	4	2
710	4	4	3	3	4	3	1	1	1	2	4	4	3	4	3	2	4	4	2	1	1	3	4	2	2	1	4	2	1	1	1	4	3	2	2	3	4	1	4	2	1	4	2	3	1	2	1	2	4
711	1	1	4	4	3	4	1	1	1	1	1	3	4	4	3	2	2	1	2	4	1	3	3	3	3	1	1	1	1	4	1	2	1	2	1	1	3	2	1	1	4	1	4	4	3	1	4	4	2
712	1	2	1	2	2	1	3	2	1	1	2	4	1	3	1	3	2	1	1	1	1	2	4	1	4	4	4	3	3	4	1	4	3	2	1	1	1	2	1	1	1	1	1	2	4	2	2	1	1
713	3	1	1	3	4	1	1	1	4	1	1	4	3	3	1	1	3	4	3	1	4	1	2	4	1	3	1	1	1	4	1	2	1	1	4	4	4	1	4	2	1	4	2	3	1	2	4	4	2
714	4	2	4	1	4	4	1	2	1	1	2	4	3	1	2	2	3	1	2	2	1	2	2	4	2	2	1	2	2	4	2	3	4	1	1	1	1	3	1	2	2	4	3	4	1	4	1	3	4
715	1	1	4	1	1	1	1	1	3	4	3	4	1	1	1	2	4	1	1	3	1	1	4	1	1	1	4	2	3	4	1	2	1	4	2	3	3	4	4	1	1	1	2	3	1	1	1	1	4
716	2	4	2	1	3	1	1	1	4	1	2	1	1	1	4	4	2	4	2	1	4	1	1	4	1	2	4	2	2	1	2	4	4	4	4	1	2	4	4	1	1	4	2	3	1	2	4	4	4
717	1	2	2	2	4	1	1	1	4	1	1	1	1	2	1	3	1	1	1	1	4	2	2	4	3	2	4	1	2	1	1	4	4	1	1	1	2	1	1	1	2	3	2	2	1	2	1	1	3
718	3	4	1	1	3	1	2	3	4	3	1	1	2	1	4	1	1	1	3	1	4	2	2	1	1	4	4	4	4	2	1	1	1	1	1	4	2	2	1	2	1	4	1	4	1	1	2	1	1
719	1	1	2	2	1	1	4	2	3	4	4	4	1	2	2	4	4	2	3	1	1	2	2	1	4	4	4	3	3	2	2	1	4	1	1	1	4	1	4	4	1	3	2	1	1	1	2	1	2
720	4	2	3	4	3	1	2	1	4	1	2	4	3	1	1	3	4	2	4	1	3	1	1	1	3	1	1	2	3	2	2	2	1	1	1	4	2	3	4	2	4	4	1	3	4	2	3	1	1
721	2	1	1	1	4	1	2	3	1	1	1	1	1	2	1	1	4	2	2	2	3	4	1	1	2	1	2	4	4	2	3	1	1	1	1	4	2	4	3	4	4	4	4	1	2	4	1	4	2
722	1	2	4	2	4	4	4	4	2	4	1	1	3	4	3	4	3	1	1	1	1	1	4	2	1	1	1	1	4	1	1	2	2	2	2	4	2	1	1	4	1	1	1	4	2	4	3	1	1
723	1	2	1	4	2	2	3	1	1	1	1	1	2	2	2	4	4	1	4	4	2	4	4	2	2	1	4	2	1	1	3	2	4	1	1	2	1	4	1	1	1	4	4	1	4	4	3	4	4
724	2	1	1	1	4	2	4	4	1	1	1	1	3	1	1	1	1	1	2	3	1	2	1	1	4	4	1	4	4	1	2	3	4	1	1	1	2	1	4	2	1	3	1	1	2	1	4	1	3
725	1	4	1	2	1	4	1	1	1	2	4	4	2	1	1	2	1	1	2	4	4	1	4	1	1	1	2	2	1	4	1	3	4	1	2	1	1	2	4	3	1	1	1	1	1	1	4	2	1
726	4	2	4	2	1	4	2	2	1	2	2	1	1	4	4	2	1	1	1	4	1	4	2	1	4	1	1	4	1	3	1	3	1	1	1	4	4	4	1	4	1	1	4	1	3	1	4	2	4
727	1	4	1	2	3	2	1	4	1	3	1	3	3	1	1	4	1	3	4	1	1	1	4	2	1	3	4	4	4	2	1	2	2	2	4	1	2	2	2	4	4	1	2	4	3	1	1	2	1
728	4	4	4	4	4	3	1	2	1	1	2	1	1	2	1	4	4	1	1	2	1	3	1	2	4	1	4	3	1	1	2	1	2	3	4	1	1	1	2	1	3	1	4	4	1	2	1	1	3
729	1	4	2	1	3	4	1	4	1	2	4	1	1	3	1	1	4	4	4	1	1	4	4	1	1	2	1	1	2	4	2	4	4	2	3	2	1	1	3	1	1	1	4	4	1	4	4	4	1
730	3	1	4	4	4	4	4	1	1	1	4	1	1	3	4	3	4	1	1	1	2	1	2	1	4	4	2	3	1	2	3	4	4	1	4	4	4	1	4	4	4	2	1	4	2	4	4	1	4
731	3	4	1	3	1	4	4	1	2	1	1	4	3	4	4	2	3	2	1	3	4	4	1	2	3	1	1	4	4	4	2	4	4	4	1	4	1	3	4	3	4	3	1	1	1	1	1	2	1
732	4	4	2	3	4	1	4	1	4	4	1	1	1	2	3	4	4	2	1	4	4	1	3	1	1	3	1	1	2	4	3	1	4	1	4	1	3	4	3	1	4	4	3	1	1	4	3	2	1
733	1	4	1	1	1	4	4	4	1	1	4	1	4	1	3	1	1	1	4	2	4	3	4	1	1	1	1	1	4	2	1	1	1	4	4	1	1	4	1	4	1	3	1	1	2	1	2	1	3
734	1	1	1	4	4	2	3	4	2	3	4	4	4	2	2	4	4	2	2	4	4	4	2	1	2	4	2	2	1	1	4	2	1	1	4	2	1	3	2	1	1	4	1	4	3	1	4	3	4
735	1	3	1	1	2	2	1	4	2	3	1	2	1	1	1	1	2	2	1	1	2	1	1	2	3	4	1	1	4	4	3	4	1	1	2	4	4	4	1	4	4	1	3	1	2	1	2	4	4
736	3	4	1	1	1	2	4	2	1	1	1	2	1	4	2	1	3	1	1	2	4	1	3	1	1	2	1	3	4	1	1	2	1	4	2	4	4	4	1	1	1	1	2	4	1	3	1	2	3
737	4	1	1	3	4	1	1	4	2	3	4	3	4	4	2	2	1	1	1	4	2	1	4	1	4	1	1	1	1	3	1	2	2	3	1	2	1	1	2	1	4	2	4	1	1	2	1	1	2
738	1	4	1	3	4	4	4	2	1	1	1	2	1	1	1	1	2	3	1	4	2	1	1	1	4	4	2	1	4	1	4	1	1	1	4	1	1	4	4	4	4	2	4	4	2	1	4	1	1
739	1	4	2	1	4	1	1	2	4	4	1	1	1	1	2	1	4	1	2	4	4	4	4	1	1	1	2	1	1	3	1	4	1	4	2	2	1	1	2	1	1	1	1	1	2	2	4	3	4
740	4	4	1	2	4	1	4	1	2	1	4	1	1	1	1	1	1	4	2	2	2	4	4	2	1	4	1	1	1	1	1	2	3	4	4	1	1	1	1	1	2	1	2	1	1	1	4	1	4
741	1	4	2	2	3	4	4	4	2	1	1	1	4	1	1	1	1	2	2	4	1	1	3	4	4	1	1	3	4	2	1	4	4	4	4	2	1	2	2	1	3	3	3	1	1	4	2	1	1
742	2	1	3	1	1	1	1	4	3	1	1	1	1	4	2	2	2	4	3	4	1	4	1	2	1	4	1	4	1	2	4	4	1	4	4	1	1	2	1	1	4	2	4	1	1	3	1	4	4
743	1	2	4	1	2	2	4	1	3	4	3	1	4	2	4	2	1	3	4	1	4	4	2	2	3	4	1	2	1	2	1	1	2	2	1	2	1	1	2	4	1	1	1	4	1	1	4	1	1
744	4	4	4	1	1	1	3	4	1	2	4	4	1	2	2	1	2	2	1	1	4	1	1	3	4	4	1	4	2	1	1	2	1	4	4	4	4	4	4	4	1	4	4	2	1	3	4	1	4
745	4	4	1	4	4	4	2	4	1	4	1	4	4	1	2	3	1	1	1	4	4	1	4	2	4	2	1	1	1	1	1	4	3	2	3	1	4	1	4	1	4	1	1	1	1	1	1	4	3
746	4	1	1	1	1	4	1	4	1	1	1	4	1	4	4	3	4	2	4	1	2	2	2	2	1	1	1	1	2	1	4	4	1	4	1	4	1	4	3	1	4	3	1	1	1	4	1	1	1
747	1	3	1	2	1	1	4	2	2	4	4	2	2	4	4	2	4	2	1	1	1	4	4	4	4	1	2	1	1	1	1	1	4	2	4	4	1	4	1	2	4	1	3	2	1	1	1	4	4
748	1	4	1	3	3	3	3	2	3	4	4	4	1	4	1	1	1	2	4	1	1	1	1	2	3	1	4	1	4	2	4	1	2	2	4	2	1	4	1	1	3	2	1	4	1	3	1	1	3
749	3	1	2	1	2	4	2	2	1	2	1	1	4	4	2	1	1	4	2	4	3	4	4	2	3	4	1	3	2	1	3	4	4	1	4	2	2	1	2	1	1	4	4	4	3	3	4	1	1
750	4	1	1	1	1	1	4	4	2	2	3	4	2	2	1	2	1	1	2	2	1	2	1	4	4	2	4	1	1	1	4	4	1	4	2	4	4	4	1	1	3	1	4	3	4	1	4	1	1
751	1	2	1	3	4	1	1	1	1	2	1	1	3	1	4	4	2	2	1	2	3	1	2	2	4	1	1	2	1	1	1	4	3	1	1	1	2	3	2	4	1	2	1	3	4	4	4	2	1
752	1	1	2	2	1	4	4	1	1	1	1	1	1	4	1	3	4	3	4	2	1	1	1	4	1	3	4	1	4	1	1	3	4	4	2	1	4	4	2	1	4	2	1	4	4	4	1	1	1
753	4	4	1	1	1	4	4	4	2	2	1	2	1	4	2	1	1	4	1	4	4	2	4	3	4	1	2	3	4	1	1	4	4	1	3	1	1	4	2	1	1	2	1	1	2	1	4	1	2
754	4	2	2	1	1	2	3	1	3	1	4	4	1	4	3	4	4	4	4	1	2	1	2	3	1	2	2	1	4	2	1	1	4	1	4	1	3	4	2	2	1	4	2	4	4	1	4	1	4
755	1	1	3	2	1	4	4	4	1	1	1	1	1	1	2	1	4	4	2	2	2	1	1	1	1	4	2	2	4	1	1	4	4	2	4	2	1	4	2	2	2	2	1	1	2	3	3	4	2
756	3	1	2	1	4	2	1	4	2	1	1	1	4	4	2	1	2	1	4	1	1	4	4	2	1	2	1	1	2	3	4	1	1	2	2	2	1	2	2	2	4	4	1	1	1	4	1	4	2
757	4	1	1	1	1	4	2	1	1	1	1	1	1	1	2	1	4	4	1	1	4	4	3	1	4	1	1	1	1	1	2	4	2	4	2	1	4	2	1	1	1	2	1	4	2	4	2	4	3
758	4	2	4	1	1	4	4	1	2	3	1	1	4	1	1	3	3	4	4	1	4	1	1	3	4	4	2	4	1	1	4	2	4	2	4	2	4	1	2	2	1	4	2	3	1	1	1	4	1
759	4	2	2	1	4	1	1	1	2	4	1	4	2	4	2	1	1	2	1	2	1	1	3	4	1	4	1	1	2	1	1	1	4	4	1	1	2	1	1	2	4	1	1	1	4	1	2	1	1
760	1	2	2	4	1	1	2	4	4	4	2	4	2	1	1	4	2	1	1	1	3	4	1	2	1	1	4	2	4	4	1	4	1	2	2	3	4	4	2	1	3	4	4	1	4	1	1	1	1
761	1	1	4	2	2	3	4	1	1	4	1	4	1	4	1	4	4	2	4	2	1	1	1	1	4	4	1	4	1	1	4	4	2	4	1	1	1	1	1	3	4	1	3	4	4	4	2	1	1
762	2	3	4	4	2	1	1	1	2	1	1	4	4	2	1	1	1	4	4	1	1	4	1	1	3	4	4	3	1	1	1	2	1	1	4	2	3	2	1	1	1	2	3	4	1	4	3	4	4
763	4	2	1	2	3	4	1	4	1	4	2	1	1	4	4	1	2	1	1	1	1	3	2	2	1	4	1	4	1	3	4	1	4	1	3	1	4	3	3	4	1	1	1	2	1	4	4	4	2
764	1	1	2	4	1	1	1	2	1	4	4	1	4	4	3	4	2	4	4	2	1	1	2	4	4	1	3	4	3	1	4	1	4	4	3	3	1	1	3	4	2	2	4	1	4	4	1	3	1
765	4	4	3	4	1	3	1	1	1	4	1	2	4	1	4	4	4	4	1	1	1	1	1	1	4	1	1	1	1	1	4	1	1	2	4	2	4	4	4	2	2	1	1	2	3	4	3	4	1
766	1	1	3	1	1	1	1	1	4	1	1	1	3	4	3	4	3	1	3	4	4	1	2	1	2	3	4	1	2	1	1	2	1	4	4	4	1	3	2	3	4	1	1	1	4	1	2	2	1
767	2	1	1	1	3	2	1	1	2	1	1	2	1	4	2	3	1	2	4	4	2	2	4	2	4	2	2	4	1	1	2	4	4	1	4	4	4	4	1	4	3	4	4	2	1	1	2	1	1
768	4	2	4	4	4	1	4	4	2	4	4	2	4	1	1	1	2	1	1	4	2	4	1	2	2	1	1	2	1	1	2	2	3	4	1	1	2	1	1	2	2	4	2	1	1	1	1	1	1
769	3	4	4	2	4	1	1	4	1	2	1	4	2	2	1	2	1	1	3	3	1	2	4	4	2	2	4	1	1	1	2	1	1	1	2	1	3	3	4	1	2	1	4	4	4	1	1	3	4
770	1	2	2	1	3	3	4	1	4	1	3	1	3	3	1	3	1	2	1	1	1	1	3	4	1	1	2	2	1	3	4	1	4	2	1	1	2	1	1	4	4	1	1	4	1	1	1	1	4
771	4	3	4	1	1	1	2	4	4	1	2	1	3	1	4	4	1	4	4	4	4	1	3	4	2	2	1	4	1	3	1	4	1	1	1	1	1	4	2	1	3	4	4	4	1	1	2	1	4
772	1	4	1	2	3	1	1	1	1	1	2	4	1	1	3	1	2	4	1	1	1	1	1	2	1	4	4	1	1	1	2	1	2	3	1	2	1	1	1	1	2	1	1	1	4	1	1	4	2
773	1	1	4	1	1	1	1	1	1	3	3	1	2	1	4	1	4	4	2	1	4	1	1	4	2	4	2	2	4	3	1	1	2	1	4	4	1	4	1	2	3	4	2	1	4	4	3	1	3
774	2	3	4	4	1	4	1	1	1	2	1	4	2	1	4	1	3	2	3	1	2	1	4	4	2	4	4	2	1	2	2	4	4	2	4	1	2	3	4	1	2	4	1	1	1	4	1	4	4
775	3	3	1	1	2	1	2	4	4	2	1	2	2	4	4	1	4	1	4	4	1	2	1	1	2	1	4	2	4	4	1	4	4	4	1	1	3	3	1	1	3	2	2	1	1	1	1	1	4
776	1	4	4	1	2	2	4	1	3	4	3	1	2	4	4	4	4	4	3	1	4	1	1	1	1	1	4	2	4	2	1	1	1	1	1	2	3	4	2	1	1	4	1	2	1	2	1	1	4
777	4	1	1	1	2	2	1	2	1	2	1	4	1	1	1	4	4	1	4	2	1	1	4	2	1	1	1	1	4	1	4	1	1	1	4	1	1	1	2	1	1	1	4	1	1	3	1	2	4
778	4	1	2	1	1	1	4	3	2	1	2	2	2	1	1	4	2	1	1	1	4	4	4	3	1	4	1	1	3	1	4	4	2	1	2	2	2	4	2	2	1	4	4	4	2	2	1	2	1
779	3	1	1	4	2	3	4	1	2	4	1	1	1	1	2	1	4	1	4	1	2	3	4	2	1	2	1	4	1	3	1	4	1	1	4	1	2	1	2	1	1	4	3	4	1	2	1	3	1
780	4	4	1	4	1	1	1	4	1	1	2	1	1	4	1	2	1	1	1	1	1	2	1	4	4	4	1	1	1	2	1	4	2	2	1	1	1	1	2	1	4	1	4	1	4	4	1	2	1
781	4	3	2	2	4	4	4	2	2	1	3	2	1	4	1	3	3	1	1	1	1	4	1	1	1	1	2	1	1	4	4	1	2	2	1	4	4	4	1	3	4	3	1	1	3	1	1	4	3
782	1	4	1	2	1	2	2	2	4	4	1	1	1	1	1	1	3	1	1	1	2	2	2	4	4	1	4	4	1	4	3	4	2	2	2	1	4	4	4	1	4	1	4	1	4	4	1	4	3
783	1	4	2	3	1	1	1	1	4	4	1	4	4	1	1	1	1	1	4	1	4	4	1	2	1	1	2	1	4	2	1	4	1	4	1	2	3	4	4	2	2	2	1	1	4	4	1	4	1
784	4	4	2	1	4	2	2	1	4	1	4	4	4	3	4	3	4	1	4	2	1	2	1	1	1	1	2	1	1	3	4	1	1	1	4	1	1	4	3	3	4	3	4	4	4	4	1	1	2
785	1	2	4	4	1	3	1	1	2	3	4	1	4	1	4	4	4	1	4	2	3	4	1	2	1	4	1	1	2	1	1	1	3	1	1	2	1	1	2	4	3	4	4	1	2	1	1	1	3
786	1	4	2	4	4	1	1	4	2	1	2	1	1	2	4	4	1	2	1	2	1	1	3	4	4	4	1	4	2	2	1	4	2	1	4	2	3	1	3	3	1	4	4	1	4	4	3	1	1
787	1	2	4	2	4	1	4	4	2	4	4	1	1	1	2	1	2	2	4	4	1	1	2	1	2	1	2	4	1	2	3	1	1	3	1	1	1	1	4	3	1	3	4	4	2	2	4	2	2
788	1	2	2	3	4	4	1	4	1	1	1	1	1	4	1	1	1	4	3	4	4	4	1	1	2	1	2	2	4	1	1	1	2	4	4	4	1	4	1	2	4	2	1	4	1	4	1	4	1
789	1	1	3	2	1	2	1	1	4	4	4	2	2	1	2	4	1	2	1	4	1	2	4	4	1	4	1	1	2	2	3	4	1	4	1	1	1	2	3	2	4	4	2	4	3	1	1	4	4
790	4	1	2	1	2	1	4	4	2	4	1	1	1	4	1	2	4	4	1	4	1	1	2	4	4	1	3	3	4	1	4	1	2	4	2	4	4	4	2	1	1	2	1	1	2	1	1	1	4
791	1	4	1	2	4	3	1	1	4	4	1	4	3	1	1	4	4	2	4	2	1	2	4	4	1	1	2	1	3	1	2	2	1	1	4	1	2	1	4	4	4	4	4	3	4	3	3	4	4
792	1	3	3	4	2	3	1	1	4	1	2	4	4	1	1	4	4	1	1	1	1	2	1	2	1	1	1	1	2	2	1	2	4	2	3	4	4	4	3	1	3	1	3	4	3	3	1	3	4
793	4	1	1	1	2	3	4	4	4	4	1	4	3	3	1	1	2	1	4	4	1	4	4	1	4	1	1	3	1	4	1	1	1	3	1	2	2	1	2	4	2	4	2	1	1	1	2	4	1
794	1	4	4	1	1	4	1	1	1	1	1	1	2	1	1	3	4	1	4	4	4	1	1	1	1	1	1	2	4	1	2	1	1	2	2	4	1	2	1	3	4	1	3	1	4	3	1	4	4
795	1	2	4	2	3	1	2	1	1	1	4	4	1	1	1	1	1	4	3	4	4	2	1	1	4	4	1	2	1	4	1	4	1	2	1	1	1	2	4	1	2	1	2	1	1	1	1	4	2
796	4	2	4	1	1	2	2	3	4	1	4	3	2	2	2	4	1	4	2	2	4	2	1	1	1	1	1	2	4	1	1	2	4	3	3	1	1	3	1	4	1	4	2	3	4	4	4	4	1
797	2	1	2	1	1	4	2	1	2	1	4	4	1	4	1	1	1	1	1	1	1	2	1	1	1	2	1	2	1	4	1	4	4	2	3	4	1	2	1	4	4	1	1	1	1	1	1	1	3
798	1	1	1	2	1	1	1	4	1	2	1	1	1	1	2	1	1	2	1	1	1	1	4	1	2	1	1	1	1	4	2	3	1	3	4	4	1	3	1	4	2	3	4	4	1	2	1	4	1
799	3	1	4	4	4	4	4	4	4	1	1	1	3	4	2	4	4	4	4	1	4	1	1	4	1	2	3	1	2	1	1	4	2	1	1	1	1	1	4	1	2	4	1	4	2	2	4	4	4
800	2	1	1	1	4	2	1	1	3	4	3	1	2	1	4	1	2	2	1	1	1	1	3	1	4	2	4	1	2	1	4	2	4	2	4	1	1	2	2	2	1	1	1	2	1	4	4	1	2
801	1	4	2	2	1	4	1	4	2	3	4	4	4	1	4	3	3	1	1	2	1	1	4	4	1	1	2	2	1	1	1	1	4	2	1	1	3	4	3	3	3	1	4	4	1	4	4	4	1
802	1	4	4	3	3	3	3	1	2	4	4	4	4	4	3	3	3	3	1	2	1	1	1	4	4	3	3	3	1	3	4	4	4	1	4	4	3	3	3	4	1	3	4	4	4	3	4	3	3
803	1	1	1	1	1	1	2	3	1	4	2	1	2	1	4	1	1	4	1	2	4	1	4	4	2	4	2	2	1	1	1	4	1	1	1	2	1	4	4	4	3	3	3	4	3	4	3	1	1
804	4	2	1	3	4	1	2	2	2	4	4	1	1	2	2	2	1	4	4	2	3	3	3	4	1	2	4	3	1	3	4	1	4	2	1	1	3	1	2	1	3	4	1	2	2	3	1	2	2
805	3	4	2	4	4	1	2	4	4	3	1	1	4	4	3	4	1	1	3	4	1	4	2	4	4	3	1	1	4	3	4	4	4	1	2	4	4	4	4	4	3	4	1	4	4	4	3	1	1
806	1	4	1	3	1	3	4	1	1	1	1	1	1	4	1	2	4	1	4	1	4	2	1	1	4	4	2	1	2	1	4	4	1	1	1	1	4	3	4	3	1	4	1	3	1	1	4	4	4
807	4	3	1	1	1	2	1	3	4	1	1	1	1	1	3	3	2	1	2	4	2	2	2	2	3	4	4	2	2	4	1	1	3	3	4	3	1	3	4	3	1	3	3	1	4	2	3	1	1
808	1	4	3	4	1	2	2	4	4	3	2	1	4	4	3	3	4	2	2	1	1	3	4	4	2	3	4	3	3	3	4	4	4	1	1	4	1	1	4	1	4	2	4	1	4	3	3	3	3
809	3	4	4	1	2	1	4	4	1	1	3	4	4	3	4	1	2	2	4	3	4	4	4	4	4	4	1	1	4	1	3	1	1	1	1	1	4	4	4	1	4	4	1	1	1	1	1	4	2
810	3	4	1	4	4	3	1	2	1	4	1	4	2	3	1	4	2	4	3	1	4	2	3	1	4	2	4	3	4	1	1	1	2	4	3	2	1	1	4	1	4	4	4	1	1	4	1	4	4
811	1	1	1	4	4	2	1	2	2	2	2	4	3	2	1	1	1	1	4	1	1	1	1	1	3	1	2	2	1	2	2	4	1	2	4	1	2	4	1	4	2	4	4	2	1	1	1	1	4
812	1	1	1	1	4	2	4	1	1	1	1	2	4	1	1	4	2	4	2	2	4	3	3	1	1	1	1	1	4	2	2	1	2	1	1	2	1	1	2	4	4	4	2	2	4	4	4	1	1
813	4	1	2	2	1	2	1	2	2	1	1	3	4	1	2	2	3	1	4	1	2	4	1	1	1	4	1	4	4	3	2	4	2	1	4	1	3	1	4	4	1	1	2	1	1	1	4	1	4
814	1	4	1	1	1	1	1	2	1	1	1	4	4	4	1	1	4	2	1	2	4	3	4	1	3	4	2	4	3	2	2	1	2	1	4	4	3	3	4	1	3	1	3	4	1	2	1	1	1
815	1	1	4	4	2	3	3	4	1	1	3	4	4	3	2	2	4	1	3	4	1	3	4	4	4	4	2	4	4	1	3	1	2	1	1	2	1	1	2	3	4	2	4	2	4	1	3	1	1
816	2	1	1	2	4	1	1	4	1	1	1	3	3	1	2	1	1	2	3	1	1	1	2	4	4	1	4	4	4	1	3	1	1	1	1	4	2	2	2	4	4	1	3	1	1	1	1	1	3
817	4	4	1	2	1	1	4	1	3	1	4	2	2	4	4	1	4	4	1	4	1	4	4	2	3	4	1	3	1	2	1	1	1	1	1	2	1	3	3	1	2	2	1	1	4	2	2	3	4
818	3	1	2	1	1	2	2	3	1	1	1	1	1	1	2	4	1	1	2	1	1	1	1	2	1	4	4	4	4	1	3	1	2	1	4	2	1	1	1	4	1	3	1	1	2	1	2	4	4
819	3	4	1	3	4	1	2	4	3	1	1	2	2	4	1	2	3	1	1	4	1	1	1	3	3	4	3	1	2	1	4	2	4	1	4	4	1	4	1	1	1	3	1	4	4	4	4	1	3
820	2	1	1	1	1	1	1	1	4	4	1	2	2	4	1	4	4	3	3	1	1	1	1	2	2	4	2	4	2	1	1	1	1	2	1	2	1	4	2	1	2	4	4	1	1	1	4	3	1
821	4	4	2	1	4	1	4	1	3	1	1	2	3	1	3	4	4	2	1	1	1	2	1	1	4	4	1	4	1	4	3	4	1	4	2	1	1	1	4	4	1	3	3	4	1	1	2	4	4
822	1	4	1	4	2	1	1	4	4	1	4	1	1	1	2	1	2	2	4	1	4	1	4	1	1	1	1	1	2	1	4	4	1	1	2	2	1	1	4	4	1	1	4	1	2	1	1	1	4
[truncated: 11 more columns]
