# Supplementary material for: SaPt-CNN-LSTM-AR-EA: a hybrid ensemble learning framework for time series-based multivariate DNA sequence prediction
Source: PeerJ. 2023 Oct 4;11:e16192. doi: 10.7717/peerj.16192 (PMC10559882; doi:10.7717/peerj.16192)
Supplement: Supplemental Information 1 [file peerj-11-16192-s001.zip › Source data/Supporting Information/F(2).xlsx]

## Sheet: page_1
DataPoint	1	2	3	4	5	6	7	8	9	10	11	12	13	14	15	16	17	18	19	20	21	22	23	24	25	26	27	28	29	30	31	32	33	34	35	36	37	38	39	40	41	42	43	44	45	46	47	48	49
1	-1	-1	-1	0.07	15	-0.52	-1.52	-0.84	0.5	-0.39	-0.72	-4.32	0.8	-2.95	-0.38	-0.83	0.25	-0.43	-0.72	-0.87	-7.83	0.92	-0.36	-0.72	-0.87	-0.94	-0.97	-0.98	255.55	1.98	-4	-1.6	0	0.55	0.79	5.32	1.1	1.03	1.01	0.9	-1.12	0.32	2.88	0.71	0.91	0.96	1.22	0.98	0.99
2	0.4	-4.56	-0.42	-1.44	-0.82	2.01	0.52	0.88	-0.25	0.43	-16.92	-0.31	-1.63	0.46	1.93	1.14	1.05	-0.09	0.48	0.75	0.88	0.94	-0.03	-0.52	-303.47	1.24	1.08	1.03	1.02	0.76	1.01	1	-0.15	0.47	-22.28	-1.66	3.84	0.09	1.55	-2.15	2.66	1.41	1.16	1.07	-0.01	-0.51	-23.6	1.26	-3.21
3	0.24	0.62	0.81	-892.01	1.91	-3.9	0.02	2.64	-0.43	3.08	0.47	0.85	0.94	-0.11	-11.95	1.51	-3.32	-0.19	0.68	1.7	0.87	-2.36	-1.31	5.18	-0.07	-2.34	-1.23	-1.09	9.42	1.76	1.27	0.07	1.12	0.91	-0.59	-0.84	-0.93	20.43	1.84	1.29	-0.01	-8.3	0.48	1.59	-1.8	-0.51	-0.88	0.25	-7.01
4	1.07	-5.54	-1.61	-0.16	-0.85	-0.94	8.91	-0.11	2.35	-0.38	-1.98	-0.77	0.49	-0.38	0.36	0.69	0.85	0.93	0.96	-0.02	0.49	0.75	-0.13	-0.56	-0.78	-2993.62	-0.89	2.89	0.37	1.38	1.09	-0.17	6.65	1.45	1.16	1.07	1.03	-34.54	2.05	1.34	1.15	1.07	0	0.51	-0.25	-0.63	-93.32	-0.81	2.81
5	1.11	-6.62	2.2	1.36	1.15	1.07	1.03	-56.23	0	1.97	1.2	0.67	1.08	-0.4	-2.42	-1.18	-0.75	0.69	0.88	-0.16	0.45	0.73	-0.14	-69.68	-1.42	0.19	0.65	0.84	-28.75	1.95	1.31	1.13	1.06	1.03	-61.97	0	1.97	-0.4	-2.01	0.53	0.82	0.92	0.96	-0.04	-37.65	-1.46	-1.15	-0.53	-0.95
6	1.12	1.05	-15.38	2.09	-3.73	0.01	-0.61	8.16	0.28	0.77	-0.25	-5.73	0.57	0.85	-0.2	0.44	0.73	0.87	10.08	-0.92	2.95	-0.21	-0.7	-0.86	0.11	0.57	-66.15	-1.76	3.82	1.56	-5.24	2.45	0.01	1.42	1.11	-0.15	0.48	0.75	0.88	-91.74	1.95	-3.89	0.01	-0.61	8	-1.93	3.43	1.52	1.2
7	0.89	-3.4	2.25	-3.07	-1.48	0.02	-0.54	-0.78	-0.89	-5.85	-1.05	-1.02	0.13	0.6	7.14	0.8	-0.41	0.4	-10.46	1.79	1.25	0.31	1.11	1.03	-6.14	-1.64	0.04	4.51	1.34	-3.9	2.41	-3.16	-0.05	1.56	0.73	-0.56	4.15	0.37	0.82	-5.41	2.09	1.33	-6.8	2.3	1.39	0	0.54	-0.26	35.01
8	-7.66	-0.04	-1.75	2.08	-2.72	-0.19	-1.42	-1.1	5.18	1.6	1.22	-0.02	0.52	9.77	0.77	0.92	-0.18	-0.62	0.22	0.62	-0.2	0.4	0.7	0.85	-1846.7	-0.07	0.64	-5.92	-1.55	4.28	1.59	-0.02	-0.56	0.26	-0.39	-25.52	-1.3	3.35	1.47	1.18	-0.02	0.51	0.76	0.88	10.85	0.94	-2.92	-0.36	0.63
9	0.93	-97.71	-0.04	-0.68	-1.94	-0.86	0.43	-0.4	0.35	0.69	-0.17	0.42	-160.93	1.72	-0.1	0.53	-0.29	-11.66	1.41	-3.26	-0.21	0.67	0.87	-11	-1.73	-1.26	0.02	8.54	1.41	-3.7	-1.52	-1.2	-0.17	1.12	0.9	-1.72	-0.59	-0.9	-0.96	0.11	-12.93	1.62	-0.15	-0.64	11.94	0.24	0.76	-0.26	9.18
10	1.87	-3.88	-0.04	1.63	0.72	1.15	0.93	-0.52	0.39	-0.37	-8	1.39	-0.23	-0.67	-0.85	27.53	-0.1	2.17	-2.01	-0.38	0.67	-0.34	-4.18	-0.7	0.47	-0.38	-4.93	-1.25	3.58	1.49	-0.05	-0.58	0.25	-0.39	-25.86	-1.29	-1.1	7.4	1.7	-4.47	-1.62	5.09	1.67	1.25	0.01	1.11	-0.35	-2.73	1.59
11	-5.72	-1.54	0.08	4.3	-1.65	3.13	1.46	-0.04	-0.57	0.25	-27.49	-1.59	-0.39	-0.88	0.28	0.68	-17.08	-1.73	-1.25	8.19	-0.02	2.3	-0.4	3.2	0.47	1.36	-0.46	0.43	-0.36	-0.69	0.17	-0.42	129.19	0.29	-0.57	0.33	0.69	0.85	0.93	0.96	-248.93	1.99	-0.01	0.57	-0.27	-11.93	-1.33	-0.65	0.68
12	-0.01	-1.9	-0.68	0.55	0.82	-0.17	-10.7	-1.37	-0.6	0.69	-3.76	2.12	1.32	0.24	0.9	-0.31	5.83	1.46	1.17	-0.05	0.5	0.76	0.88	0.94	-0.03	-277.11	-0.52	0.49	-5.47	1.93	0.28	-0.72	-1.5	-1.08	0.23	-0.46	0.31	-25.27	-0.36	0.55	-5.51	-1.51	0.09	4.25	1.32	1.11	1.05	1.02	-35.31
13	11.86	-0.4	2.55	-2.11	2.91	0.14	1.45	1.11	1.04	1.02	-23.01	2.05	-3.81	-1.58	-0.01	1.23	0.84	0.96	-4.62	-0.23	0.64	0.85	0.93	1.86	-1.11	-0.9	-1.04	-1.01	-0.98	-1	-1	-1	4.63	1.55	0.22	1.2	1.06	-5.77	-0.15	-0.75	0.27	-8.58	1.74	1.24	1.1	-0.03	15.28	-0.47	-0.82
14	-2.02	-1.3	6.53	-0.04	0.62	-6.98	-1.58	-0.29	-1.21	-1.06	5.67	-2.2	-1.36	-0.12	-0.89	-0.96	0.14	-10.5	1.65	1.21	-7.18	0.05	0.66	-0.27	-6.97	-0.66	-0.89	-0.95	-1.31	-1.02	-0.98	-1	-1	-1.01	1.21	0.82	-0.61	0.37	-0.38	-0.71	0.17	-51.27	1.6	-3.54	-0.14	-1.51	-1.12	5.06	1.59
15	-1.59	0.51	1.8	0.81	0.95	-0.2	-5.59	-0.63	-0.88	6.13	0.2	0.76	-5.45	0.2	-0.56	-2.6	0.65	-3.05	-0.41	-1.37	-1.09	0.18	-0.47	-6.6	0.68	-2.84	-0.42	-0.84	5.1	-0.18	-0.7	-0.87	16.81	-0.11	2.23	-0.38	0.47	3.24	1.19	1.07	0.76	0.98	0.99	1	1.03	1	1	1	-0.06
16	0.84	-0.13	-16.18	-0.58	-0.86	-1.4	0.73	1.35	1.06	-0.22	-0.65	0.22	-0.41	-24.67	1.32	-0.23	-0.67	-3.26	1.29	1.09	1.04	1.02	0.75	-0.94	-1.06	-1.01	0.23	-6.26	-1.46	3.97	-0.08	0.59	0.82	0.91	-0.07	44.08	0.47	-2.44	-1.29	-0.51	1.35	0.76	0.95	1.1	-0.69	-1.45	-0.88	2.24	-2.4
17	0.56	1.35	-0.49	3.64	-0.29	0.52	2.86	1.17	-0.23	-0.66	-0.84	-0.92	0.05	0.53	-217.59	0.24	0.74	0.89	-0.12	-14.29	1.49	-0.19	-3.34	-1.27	-0.65	1.46	-0.31	3.99	0.46	1.39	-0.46	3.65	-0.3	0.52	0.79	2.86	1.09	0.9	1.03	0.98	-1.89	0.26	2.52	0.7	0.91	1.21	0.96	0.99	-5.96
18	0.63	-0.6	4.13	-2.05	-0.26	-0.83	-0.93	10	-0.11	-2.07	0.43	0.78	0.9	-18.82	2	-0.03	3.9	-0.43	2.86	1.33	1.13	-9.74	-0.05	-0.71	5.51	-0.21	2.6	1.28	-0.14	-4.54	1.6	1.19	-6.78	2.24	-0.02	3.58	0.57	0.87	-0.22	-0.64	-5.68	-1.16	-0.83	0.65	-0.37	0.39	0.71	-0.17	49.02
19	0.2	5.96	-0.55	2.78	1.34	1.13	1.06	0.46	1.03	1.01	1	1	-0.03	-29.56	-0.52	-1.46	1.84	-2.69	2.68	-2.93	-0.06	0.73	0.89	0.95	-0.07	-0.54	73.8	-0.23	-0.74	-0.89	-1.78	0.84	0.94	-0.16	0.46	0.74	0.87	-0.07	0.47	-399.61	-0.27	-0.76	-1.73	-0.9	-0.97	-0.99	13.14	-0.07	2.23
20	-0.39	4.91	0.41	-0.57	-2.08	1.51	1.15	1.06	-0.05	14.64	1.47	1.16	-7.8	0.05	-0.62	0.29	0.67	-29.63	1.87	-3.71	-0.06	1.63	0.71	0.93	-0.23	-0.65	-4.94	-1.16	-1.05	-1.02	0.05	15.85	-1.52	-0.51	0.69	0.88	-0.16	0.45	-30.8	-1.68	3.8	-2.55	3.16	-2.88	-0.01	-1.48	-1.12	5.27	-2.25
21	-0.36	0.62	0.84	-0.15	15.05	-0.41	-0.8	0.22	-9.95	-1.51	-1.18	0.06	-0.5	-8.94	-1.23	-0.76	1.56	-0.3	-2.56	0.52	1.66	1.11	1.04	1.02	0.82	-1.09	-1.03	6.71	-2.16	-0.11	-0.8	0.3	0.68	-0.2	26.53	-0.4	2.46	-2.12	2.89	-2.76	-1.45	-0.08	-0.87	-0.95	0.14	0.59	8.39	0.8	-2.71
22	-0.63	0.34	0.7	0.86	0.93	-95.8	1.98	1.32	-0.01	7.97	-0.47	-0.82	0.21	-0.43	-0.72	-0.86	-0.93	263.11	-1.97	-0.04	1.35	-2.41	-1.33	0.07	0.58	0.8	5.46	1.09	1.03	0.9	0.99	1.01	-0.64	3.56	-0.26	0.53	0.79	2.86	-1.2	0.29	-0.45	-4.62	-0.75	-0.92	0.19	0.62	6.28	-1.25	-0.77
23	1.35	0.53	-1.41	2.57	1.36	-5.42	2.35	-0.02	0.58	-0.27	0.39	17.08	0.7	-0.44	0.38	-0.35	0.34	-41.92	-1.64	-1.22	7.79	-2.23	3.52	-2.77	3.12	1.51	1.2	1.09	0	1.04	-2.88	-1.39	-1.15	10.48	1.8	1.28	0	-8.78	1.59	-3.31	0.1	-0.57	-0.81	0.14	-0.44	-0.73	-0.86	323.28	-0.07
24	0.78	2.61	0.9	-2.69	0.23	2.33	1.21	1.08	1.03	-0.04	0.49	-58.11	1.76	1.25	-7.64	2.25	-3.52	-1.55	-0.01	0.85	0.94	0.97	-18.28	-0.07	1.96	-0.38	3.37	1.37	1.14	1.06	1.03	-0.01	0.5	0.75	0.88	-0.06	-587.98	1.47	0.53	0.91	1.16	-1.5	-0.66	0.62	0.85	-0.16	-0.6	-9.68	-1.19
25	3.31	-2.39	-0.15	-1.38	-0.8	-0.95	4.85	-0.16	0.57	-0.3	-6.99	-1.3	0.21	-0.48	-0.75	-4.89	-1.11	0.28	-0.45	0.32	0.67	-54.47	-1.8	-1.27	0.02	0.54	7.95	1.21	1.07	1.03	-0.05	-0.54	-15.73	-0.77	0.41	0.75	0.88	-0.09	-28.8	-0.55	0.49	-5.37	-1.49	0.1	-0.52	-0.77	-0.89	68.36	1.91
26	-0.14	18.46	-0.42	-1.61	-0.8	-0.95	-1.12	0.72	0.9	0.95	1.39	0.98	0.99	-0.15	8.62	0.46	1.47	0.83	0.95	-5.22	2.17	1.35	-0.03	0.53	-0.27	0.38	0.69	-0.16	-186.33	-0.58	0.47	0.77	-13.39	1.96	-3.61	2.67	-3.13	0.01	-0.6	8.76	1.61	-4.1	-0.08	0.7	1.68	-0.64	3.24	-2.14	3.04
27	0	-0.59	-3.13	-0.82	2.55	0.43	-0.62	0.34	-8.12	1.79	-3.38	2.62	-0.03	3.22	0.58	0.88	-0.22	0.44	-19.41	1.77	-3.57	-0.1	-0.76	-1.53	-0.9	0.44	2.38	-1.57	0.23	-4.07	-0.49	0.55	0.81	0.91	2.12	-0.89	3.03	-2.28	3.01	1.48	-5.7	2.4	-0.01	3.43	-0.43	0.48	0.77	2.93	0.89
28	0.62	0.82	0.91	-0.05	-113.49	-0.53	-1.47	-1.09	-1.04	-0.84	0.84	-3.22	-1.41	-1.16	10	-2.18	-1.37	7.26	1.76	0	-0.82	-0.93	8.92	-2.08	-1.34	0.02	-0.53	21.74	1.69	1.23	1.1	1.05	1.02	0	0.5	66.54	0.75	1.25	0.92	0.98	-5.35	-0.19	-0.76	0.27	0.66	0.84	5.33	-0.89	-1.12
29	-3.17	-1.52	5.81	1.71	0	0.56	-0.26	24.15	0.38	-0.55	-2.32	-1.15	-0.81	0.68	-3.61	2.12	1.32	1.13	-13.14	-1.84	-1.29	8.63	1.79	1.28	1.12	0	18.1	0.51	-2.43	-0.5	-1.29	2.05	-2.59	0.11	2.76	-1.76	0.19	2.97	1.25	1.09	-8.7	0.06	2.16	1.21	0.67	1.08	-0.4	0.42	-0.35
30	1.03	0.01	-1.02	-1.01	0.14	-8.86	-0.47	0.53	-5.23	-0.35	0.59	-5.03	-0.34	-0.8	-1.5	-1.06	-1.02	-0.92	-0.99	-1	-1.01	-1	2.6	0.39	-0.63	-0.85	-1.78	-0.93	-1.06	-1.01	4.5	0.22	1.54	-0.42	0.44	3.61	0.75	-0.45	0.39	-9.82	-1.56	3.94	1.55	1.21	1.09	-0.01	0.51	-0.25	-0.63
31	-0.18	0.45	0.73	0.87	-0.07	0.47	131.6	-0.73	0.42	2.74	1.19	1.07	-8.39	2.15	-3.53	-0.03	0.73	0.89	0.95	-23.47	-1.86	-0.07	-1.3	2.41	0.37	0.84	-0.26	7.44	-1.75	-1.24	0.06	7.03	1.38	1.13	1.06	-16.6	-0.03	-0.69	-1.86	-1.1	0.24	-0.46	12.96	-0.28	-1.8	-0.75	2.08	-0.27	3.41
32	1.75	1.25	1.11	-15.72	2.12	0.01	-0.79	4.08	-2.14	3.17	1.49	-5.59	2.41	1.41	1.17	0	13.62	-0.48	-0.82	0.21	-0.43	-9.86	0.68	0.89	0.95	-15.16	-0.09	-1.81	-0.71	-0.92	-0.97	0.1	-13.82	1.61	1.2	0.44	1.08	-2.6	-0.37	0.64	-0.34	-0.7	-0.86	0.09	-0.46	-0.73	0.14	0.57	-1252.05
33	-1.76	-1.27	8.59	1.78	0	-4.51	-0.56	-0.87	5.85	-0.16	-0.7	0.25	7.18	-1.47	3.21	0.21	1.46	1.11	1.04	1.02	-22.6	2.05	1.34	1.15	0	0.52	0.76	-0.13	138.13	-0.44	2.45	-2.14	2.89	1.45	-5.67	2.39	0.02	1.41	-0.37	3.87	-0.32	-0.75	0.23	0.63	-0.2	45.77	1.58	-3.65	-0.13
34	7.52	-2.12	-1.34	7.05	1.74	-0.01	4.67	0.56	0.86	1.36	-0.71	3.26	-2.17	0.11	3.05	1.27	1.1	-8.8	2.16	-0.02	0.57	0.8	0.9	0.95	-112.05	1.99	-3.93	2.66	0.01	1.45	-0.37	-2.28	1.64	-0.22	0.49	-9.77	-1.59	0.09	4	1.31	1.11	1.05	-0.04	-0.53	-0.77	0.12	0.56	0.78	0.89
35	0.9	-0.06	-55.59	1.48	1.16	1.07	1.03	1.02	-0.01	-0.51	0.25	0.63	0.81	-1839.97	-0.09	0.64	0.84	0.93	0.96	0.98	0.99	1	0	0.5	0.75	-3580.14	-1.87	-0.13	-0.83	0.3	-0.42	0.33	0.67	-70.62	0.17	1.85	0.72	0.92	0.97	-11.66	0.08	-2.27	1.98	-0.17	0.52	-0.3	16.64	-0.35	-1.71
36	-3.42	2.77	-3.09	-1.51	0	-5.9	-0.55	-0.86	-0.94	-1.38	1.17	0.85	-0.61	0.38	0.72	0.87	0.93	-83.52	1.98	1.32	0.04	1.14	1.04	-6.21	2.18	0.11	-0.75	-1.44	0.63	-3.34	-1.4	-1.15	9.67	-2.18	0.01	-0.57	-0.8	-0.9	54.54	0.06	-0.65	-2.03	0.66	0.88	0.95	-0.08	-0.55	-0.78	-0.89
37	-0.92	-0.96	0.06	-25.63	1.56	1.18	-7.38	2.22	-3.5	0.01	-0.6	-0.82	19.48	-1.96	-0.12	-1.31	2.35	1.32	1.13	1.06	1.03	1.01	0	93.85	-0.5	2.51	-2.16	-1.32	-1.13	12.51	1.83	1.29	1.13	0	0.51	17.38	1.23	-0.25	4.82	0.46	-0.55	-2.14	-1.14	0.22	-0.46	0.31	0.66	0.83	-135.76
38	0.42	-0.43	8.17	-0.29	-1.83	-0.75	-0.93	0.21	0.64	0.83	-46.71	1.93	-3.82	2.65	-0.01	-0.6	9.58	-1.9	-0.23	1.45	-2.41	2.59	-2.86	2.89	1.48	1.19	-11.99	-1.84	4.36	0	0.62	-7.78	-0.28	0.6	-5.24	-1.51	0.09	-0.52	13.58	-0.25	0.57	-0.32	-6.06	-1.28	-0.68	0.68	-3.71	-1.44	4.59
39	-0.23	0.44	-0.31	0.36	0.68	-179.77	-1.83	-0.16	-1.28	2.37	-2.53	0.1	2.85	1.26	1.1	1.04	0.64	1.02	1.01	1	1	1	-59.84	-0.02	1.98	-0.4	3.35	1.37	-4.45	-1.58	4.9	-2.47	3.32	1.53	1.21	-11.42	-1.84	4.38	0	-0.62	-2.59	-1.14	0.24	-0.46	12.45	-0.28	-1.81	-1.15	-1.06
40	-4.1	-1.5	-0.25	-1.19	0.38	2.45	1.19	-3.96	-1.52	0.05	4.88	1.35	0.58	1.12	1.03	0.92	-0.74	-1.35	-1.06	-0.91	-0.98	-0.99	-1	18.9	-2.05	-0.05	-0.8	-0.92	-1.34	-0.97	-1.03	1.76	0.56	0.89	-0.25	0.43	7.07	-1.36	-1.12	-1.05	-1.02	0.02	30.02	1.47	1.16	-7.61	2.21	-0.02	0.57
41	145.01	-0.43	0.52	2.44	1.16	-3.77	2.34	-3.14	2.81	-3.03	2.95	-3.01	-1.5	5.98	0	0.63	-7.2	-0.28	0.6	0.83	-12.45	-1.74	-1.26	-0.15	-1.11	-1.03	-1.01	-1.01	27.75	-0.03	0.65	-6.18	1.99	1.3	0.23	1.13	0.9	1.04	-2.13	0.24	-0.51	8.38	1.58	1.2	1.09	-17.17	-0.02	-1.87	-1.18
42	1	1	-0.5	0.4	-8.03	1.82	-0.11	-3.39	-1.28	-1.1	8.63	1.74	1.27	-0.01	9.05	0.53	0.85	-0.22	-0.64	-6.15	-0.82	0.41	-5.04	-1.46	-0.4	-1.17	-1.05	5.68	-2.2	3.35	-2.76	-1.46	-1.19	-0.03	-0.93	0.32	-5.44	1.84	1.26	0.34	-0.84	3.43	-0.22	0.54	-0.31	0.38	0.7	-0.16	0.42
43	0.68	-0.28	-0.66	-0.84	57.96	-1.94	3.85	-2.65	0.01	0.6	-0.27	-9.59	0.6	-2.73	2.18	1.32	1.13	1.06	1.03	1.01	0	-102.93	-1.49	3.52	-0.1	0.58	-7.82	-1.59	4.12	1.58	-5.09	2.46	-3.34	2.84	-3.08	2.96	1.49	0	-0.86	-0.95	0.14	8.39	-1.52	3.27	-2.52	0.05	3.06	0.61	0.89
44	0.78	0.9	-0.08	0.47	0.74	0.87	-473.99	1.94	1.31	-7.92	2.28	-3.55	-1.56	5.56	0	0.63	2.44	1.13	1.05	-0.11	9.75	0.48	-2.32	0.31	2.19	0.73	0.92	0.97	0.99	-0.05	0.49	-0.26	136.32	1.62	-0.12	4.39	-1.77	3.15	-0.09	2.94	-0.4	-0.78	7.89	-2.02	3.45	-2.7	3.1	-2.92	-1.49
45	0.98	-20.07	-0.06	0.66	0.86	-13.32	-0.14	-0.73	0.27	5.75	-0.58	-1.48	0.53	1.76	-0.56	-0.83	8.24	-0.15	0.59	0.82	-0.14	0.44	0.73	0.86	0.93	-549.34	1.97	1.32	-0.01	0.53	-0.26	0.38	0.69	-0.16	-0.58	-0.79	1828.82	-0.11	2.11	1.22	-0.15	-0.62	-4.7	1.28	1.09	1.04	1.02	0.74	1.01
46	1.59	-0.27	-2.68	0.52	0.82	0.92	-0.09	-17.21	1.5	-0.18	0.5	0.77	-26.75	-1.8	3.99	-2.59	-1.44	-0.03	0.86	-0.32	-0.7	-3.55	-1.13	-0.86	0.64	0.86	-0.17	-0.6	-0.81	-0.9	0.05	-176.62	1.53	1.18	-0.07	0.5	-23.46	1.79	-0.09	0.54	0.78	-0.14	-0.58	-26.89	-1.21	-1.07	7.28	-0.09	0.61
47	2212.42	-0.88	0.37	0.73	-0.19	18.88	1.54	-3.71	-0.14	-1.53	2.14	-2.65	-0.2	-0.8	-0.92	-0.96	22.7	-0.06	-0.68	-0.86	14.67	-2	3.66	0.04	0.74	1.56	1.08	-3.86	2.29	1.37	-6.45	2.33	0.02	1.4	-2.32	-1.32	-1.13	-1.06	23.23	1.9	1.31	1.13	1.06	-33.4	0	0.67	0.86	-0.13	17.48
48	-1.38	-0.36	0.79	0.92	0.96	-18.33	2.04	-3.74	-0.02	-0.74	-1.57	0.65	1.48	1.08	1.03	-0.1	-9.26	-0.57	0.49	-5.2	1.94	-3.26	2.68	-0.03	0.58	0.81	3.18	1.08	0.91	0.98	-4.23	2.23	-0.07	0.56	0.8	3.53	1.09	-0.29	0.44	-0.32	-0.67	-0.84	-0.92	254.33	1.95	1.32	1.14	0	16.1
49	-1.46	-1.1	4.86	-2.25	-0.12	-1.37	-1.1	5.38	0.15	1.61	-2.07	-0.41	1.67	-2.37	-0.32	-0.83	4.67	1.52	1.19	1.09	-0.01	-0.52	-18.92	1.26	-0.25	4.69	0.46	0.84	0.93	0.97	-26.99	-0.05	1.98	0.66	1.2	-0.47	0.42	-0.36	15.5	0.35	-0.56	0.34	0.69	5.43	1.14	1.05	1.02	0.85	-0.89
50	-1.83	4.11	1.6	0.03	-0.84	-1.24	0.62	-3.45	-0.39	-1.41	-1.09	-0.83	1.39	0.73	0.94	-0.24	-4.55	-1.29	-1.1	0.08	-0.49	-0.75	60.77	-0.13	2.17	0.62	1.23	0.9	1.05	0.97	0.99	1.01	-0.71	-0.89	-0.95	-1.4	-1.02	-0.98	-1.01	-1	-1	-1	0.71	0.89	-0.16	0.45	11.09	1.25	1.09
51	1.13	0.9	0.98	0.99	1	-0.05	0.49	-0.26	-0.63	-0.82	-65.45	-0.91	-0.97	0.16	0.61	0.81	-0.11	0.45	-184.83	1.73	1.24	1.1	-15.66	0.02	-0.65	-0.85	-2.15	0.83	-3.05	-0.37	-0.83	0.25	5.08	0.66	-2.42	-0.48	0.6	0.84	0.93	-23.36	2.01	0.07	-0.78	4.03	-2.14	-1.33	0.04	-0.52	-0.77
52	0.59	0.82	-0.15	0.44	0.73	-0.14	143.73	-0.43	-1.58	0.49	-0.43	-3.47	-1.21	-1.07	-0.74	-1.03	2.62	-0.21	0.53	0.79	-0.15	-19.02	1.46	1.15	1.06	1.03	-30.74	0.02	2.05	-0.41	3.3	-0.31	2.93	-2	2.99	-0.08	-0.64	-2.71	-0.84	0.42	-4.82	-0.4	2.06	-0.32	3.37	1.36	-0.12	-0.61	0.24
53	-0.47	-0.82	0.21	-0.43	-0.72	-0.86	-0.93	-0.97	-0.98	1079.91	-1.99	-1.33	-0.01	1.14	0.89	-1.74	2.54	-0.14	-2.67	1.75	-0.19	0.51	-9.79	-0.31	-1.6	1.95	-2.7	0.11	-0.56	-3.14	0.67	0.89	0.95	1.39	0.98	1.02	1	1	-9.88	0.08	-0.62	-2.3	-1.13	-1.05	8.19	-2.15	3.52	-2.74	-1.46
54	0.22	1.38	0.81	0.95	-0.22	7.09	-0.38	-1.74	-0.78	2.12	-0.27	-0.71	-0.87	20.71	-0.1	2.2	-0.38	-0.76	0.21	-0.42	-12.52	-0.72	2.64	1.33	1.13	1.06	-0.02	0.5	0.75	21.94	0.88	0.96	0.98	-14.79	-0.08	1.95	1.2	-0.15	6.1	-1.72	-1.22	6.92	-2.25	-0.05	-0.79	-1.38	1.52	1.15	1.06
55	-0.13	0.44	0.72	0.86	0.93	0.97	-0.02	0.49	-0.25	0.37	0.69	19885	0.84	0.95	-6.84	-1.65	-1.23	8.98	0.02	1.79	1.17	1.07	-10.37	2.13	-0.02	3.73	-0.43	-1.75	-1.13	4.31	0.19	0.77	-5.15	-1.54	4.43	0.07	-0.7	-0.88	-1.7	1.22	0.81	0.96	-0.24	0.44	0.73	-37.23	-0.15	-0.72	-1.81
56	-0.29	-5.2	-1.28	0.2	-0.48	12.26	1.62	-3.94	-1.56	0.02	-0.54	15.6	-0.24	-1.83	-0.74	-0.93	-1.16	1.4	-2.75	-0.29	0.66	0.86	0.94	-23.12	2.01	-3.78	-1.57	0.01	5.38	-1.65	0.17	-0.51	-0.77	25.17	-1.93	-0.14	0.77	-4	-0.32	-1.47	-0.8	0.53	1.98	-0.58	3.2	-2.11	3.03	-0.06	-0.63
57	-12.93	1.47	1.15	1.07	-14.93	0.03	0.66	-6.45	1.99	-3.36	-0.09	-1.52	0.39	-3.7	-0.45	0.58	-4.81	2	1.3	1.12	-0.02	0.51	0.76	-97.45	-1.86	3.91	-0.03	2.7	-0.41	-1.86	0.52	0.82	0.92	1.73	0.96	1.03	-0.58	3.7	-0.27	0.53	0.79	0.9	0.95	-0.04	-0.52	-75.63	1.24	-3.23	-0.25
58	0.6	-7.1	1.94	1.29	1.12	-0.02	14.73	-0.48	-0.82	-0.92	15.01	-0.09	0.62	0.84	-0.14	-0.58	-14.8	-0.79	-0.93	0.17	-9.08	-1.48	-1.17	8.09	-2.21	-1.37	7.11	-0.01	2.33	-1.91	0.18	0.66	-0.24	0.41	0.71	-89.29	0.15	1.87	1.17	0.72	1.07	-0.4	-2.41	1.6	1.18	1.07	0.56	-0.9	-0.96
59	1.72	-2.71	2.64	-2.93	2.91	-0.02	0.59	-9.01	1.91	0.23	1.28	1.08	-5.46	-0.16	0.66	-0.31	8.74	0.4	0.81	-5.94	-1.58	4.38	-2.49	3.25	-2.86	3.06	1.51	0	-5.93	-0.55	0.51	-5.07	-0.36	0.59	2.04	1.13	1.05	-0.1	-8.49	0.52	0.83	0.93	-15.37	2.03	-0.03	-3.69	-1.31	-0.59	-0.93
60	0.92	-0.04	0.48	-61934.6	1.74	1.25	-7.74	2.25	1.38	1.16	1.07	1.04	0.03	-0.98	3.05	1.4	1.16	1.07	-20.88	-0.02	-1.9	-1.19	4.74	1.58	1.22	1.1	-19.47	2.1	0.01	1.35	-0.37	0.44	-8.71	-1.56	4	-0.06	0.59	-7.69	-0.29	0.6	-5.24	-1.51	0.09	-0.52	0.28	13.58	1.33	-0.21	-0.66
61	0.6	-0.33	-5.02	0.6	1.46	1.09	1.03	-9.56	-0.09	0.66	0.86	0.93	-27.3	-1.87	-0.07	0.79	1.34	0.92	0.98	-0.18	-0.62	0.22	0.62	0.81	-193.96	1.91	-0.03	0.56	-11.85	1.86	1.27	1.12	1.05	-29.87	2.06	1.35	1.15	0	-0.52	0.25	-77.42	1.64	1.21	-7.56	2.23	1.38	-7.06	-0.01	0.7
62	1.05	-0.01	-29.51	1.52	0.5	-0.7	-0.88	-0.95	-1.51	-1.02	0.31	0.7	-13.56	-1.71	4.05	1.58	-5.17	2.46	1.42	0.01	-0.87	-1.18	-0.95	-0.99	-1.03	1.36	0.73	-0.61	-0.85	-0.93	-0.97	0.04	-0.49	-46.64	1.27	0.74	1.09	1.02	-0.18	0.46	0.74	0.87	-94.95	-0.07	-0.69	-0.87	13.94	0.13	-1.99
63	0.77	0.89	0.95	0.97	0.99	0.99	-673.75	-1.99	-1.33	8.01	-2.28	3.56	0	0.61	-8.35	-1.61	-1.21	8.52	1.77	-0.01	0.56	4.55	-0.71	0.41	2.91	1.2	-0.21	5.28	0.47	0.84	-0.23	0.43	-20.19	-0.31	0.57	-5.51	-0.33	0.6	0.83	0.92	-26.31	2	1.33	-0.01	0.53	0.77	7.8	0.89	0.96
64	1.26	-2.48	2.51	1.39	0.19	1.16	1.05	-0.15	0.47	0.74	0.87	-102.32	1.95	-3.89	-1.58	5.33	0.01	1.68	1.16	1.06	1.03	-0.03	0.5	0.75	0.88	-340.55	1.94	1.31	-0.01	0.53	0.77	0.89	0.94	-0.03	-0.52	0.24	0.62	0.81	-7395.62	0.09	-0.64	-0.84	-0.93	0.07	29.91	-0.52	0.49	2.57	-0.61
65	3.61	-0.11	-0.66	-2.46	-1.13	3.57	1.47	1.18	1.08	0.25	1.04	-0.34	0.43	-10.48	1.81	0.29	-0.73	3.98	1.46	1.17	1.08	0.33	1.04	1.01	-6.64	-1.66	4.46	1.62	0.04	1.23	0.84	1.07	1.02	-0.19	0.46	0.74	0.87	-91.42	1.95	1.31	1.13	1.06	1.03	-63.29	2.03	-3.94	-1.59	5.36	1.69
66	-0.23	-2.19	1.78	-2.87	-1.43	-1.17	11.21	1.82	-4.36	-1.62	-1.24	-1.11	-0.01	0.95	-3.15	-0.33	0.63	0.85	-11.11	2.02	0.13	-0.76	-0.91	9.53	1.71	1.25	-8.66	2.24	1.38	1.16	1.07	1.04	-57.46	0	-1.97	-1.2	-0.67	0.74	0.9	0.96	1.38	0.98	-0.36	4.82	-0.32	2.72	0.52	-0.57	4.59
67	1.09	1.04	-32.91	2.05	-3.87	-1.59	-1.23	-1.1	21.55	1.91	-4.19	-1.61	5.25	1.68	-4.94	0	1.66	0.71	-0.56	-1.92	-1.13	-0.82	0.68	-0.37	0.39	6.54	0.71	-0.45	5.07	-0.3	0.53	2.69	1.17	1.06	-8.18	2.15	1.35	0.08	-0.87	3.47	1.44	1.17	-0.04	-9.87	1.56	1.18	0.49	-0.83	3.38
68	0.23	1.32	1.08	1.03	1.02	1.01	-0.02	50.32	-0.49	-0.83	-0.93	0.1	-0.47	46.97	-1.75	-0.27	0.74	-3.93	2.13	-3.15	-1.49	5.59	1.69	-4.83	2.51	-3.31	2.86	1.48	0	0.54	0.78	6.15	-0.86	-1.15	-0.95	2.18	-0.24	0.51	0.78	-0.15	26.6	-0.42	-0.8	6.57	-2.05	-1.32	6.95	-2.3	3.49
69	-0.58	0.25	-26.18	-0.39	-0.8	-1.58	-1.07	-1.02	8.26	-2.13	-1.35	-1.15	-1.07	-1.03	57.62	-2.03	0	-0.57	-3.93	0.71	-2.94	2.2	-0.11	0.55	0.79	-22.44	-1.8	-1.27	-0.14	-0.91	-1.12	0.62	-0.39	6.72	1.51	-0.11	-4.05	-0.61	-1.31	1.89	1.24	-0.09	0.5	0.76	-0.14	-43.31	1.45	0.56	1.15
70	0.7	0.88	0.94	-0.07	-23.93	-1.44	3.54	-2.47	3.11	-2.86	-1.48	6.08	0	1.71	1.16	1.06	0.71	1.03	-0.36	4.65	0.43	-0.57	-2.08	1.51	1.15	0.62	1.06	-0.38	0.42	0.73	-0.16	-0.59	-23.55	0.78	1.22	1.04	-0.21	0.46	6.24	-0.67	-1.36	-0.89	-1.07	-0.97	-0.99	5.09	1.58	1.21	1.09
71	2.17	-0.34	3.3	-0.33	0.5	2.93	0.78	0.93	0.97	-13.34	2.06	0.08	-1.39	-0.77	-0.95	-0.98	-0.99	22.31	1.87	1.3	1.13	0	-0.52	-16.66	1.27	1.09	-0.11	0.48	0.75	0.88	0.94	8.62	-0.96	-0.99	-0.99	15.03	-0.06	-2.06	-1.2	-0.67	0.73	1.4	-1.61	0.26	0.69	-10.58	1.94	-3.53	0.04
72	1.32	1.13	1.06	1.03	0	0.5	0.75	-386.06	1.88	-0.04	-0.59	0.26	0.64	0.82	-115.61	1.92	-0.03	0.56	-0.27	-11.81	1.42	0.61	0.92	-0.26	0.43	6.53	1.24	1.08	1.04	-16.05	2.08	-3.73	2.71	1.46	0	-6.32	-1.39	3.8	-2.44	-0.1	0.74	0.9	-0.14	13.04	-0.42	-0.8	-0.91	15.09	1.79
73	0.72	8.2	-0.83	-1.17	0.57	0.84	0.93	-19.49	-0.08	0.65	1.99	0.85	-2.42	0.25	2.35	-0.49	3.14	-0.29	-0.73	8	-1.99	-0.19	-0.82	-1.31	-0.93	0.44	-4.43	-0.41	-0.82	-0.93	-0.97	-1.44	0.92	-0.35	-0.72	13.54	-0.17	2.32	-0.37	-0.76	0.21	-0.42	-12.48	1.33	0.69	0.94	-4.27	-0.25	0.64
74	0.9	1.17	1.03	0.96	-1.5	2.65	-0.15	-0.67	-2.57	1.34	-2.97	-1.42	0.06	5.23	-0.48	-1.62	-1.12	-1.04	9.54	-2.13	-0.07	-1.35	-1.09	-0.8	-1.04	0.4	0.75	2.48	-1.27	-0.77	-0.95	4.38	0.24	1.52	0.78	-1.97	0.27	0.71	-0.22	0.42	14.26	-1.33	3.23	0.23	1.45	-0.41	0.44	-7.95	1.84
75	0.85	-24.49	1.96	-3.76	-0.04	-1.57	-0.74	-0.93	0.22	-0.44	0.31	-0.36	-0.68	0.16	-226.27	1.59	1.19	-7.56	-1.73	-1.26	-1.12	-0.06	-0.95	-1.05	-1.01	-1	-0.98	-1	-1	-1	1.26	1.08	1.03	-0.06	-0.55	-13.58	-0.78	-1.22	-1.04	-1.02	9.8	-2.11	0.03	0.59	-0.26	18.22	-1.68	3.5	1.51
76	-14.04	1.47	0.56	-1.54	2.5	-2.6	0.08	0.63	2.88	-1.35	-1.11	0.11	0.59	6.69	0.8	0.94	0.97	-0.08	0.48	16.66	-1.29	-1.1	-0.72	-1.04	-1.01	-1.01	-0.97	-1	-1	-1	2.16	-2.46	-1.37	5.83	-2.35	-0.03	1.42	-0.37	-0.74	10.06	0.2	-0.62	-2.02	-0.84	2.4	-0.25	-2.35	-1.2	0.18
77	1.94	-3.38	2.67	-3.08	-1.5	5.85	0	-2.41	-1.24	-0.63	-0.94	0.27	0.68	-0.21	-0.61	-16.06	-1.19	-0.81	0.64	0.86	0.94	0.97	0.99	-83.39	-1.96	-0.02	-0.81	0.31	-6.63	-1.48	4	1.55	1.21	1.09	1.04	-41.25	0	0.66	-0.28	10.24	-1.73	-0.35	0.72	0.89	-9.4	-0.15	0.64	-5.37	2.01
78	0.97	-14.98	-0.08	-1.81	-0.71	-0.92	-1.17	1.41	-2.75	0.16	2.53	1.23	-0.17	0.48	-0.3	-0.66	-13.92	-0.83	-1.16	1.73	-2.63	-0.26	-0.81	0.27	0.67	0.84	-44.03	-1.87	-1.29	-0.1	0.88	0.96	-7.96	-1.69	-1.25	-1.11	-1.05	35.8	1.94	1.32	-8.22	-1.78	0	0.82	0.93	0.97	-0.07	-0.54	-19.22
79	-0.01	0.69	0.87	-12.74	-0.13	-1.75	2	1.27	-5.89	2.3	1.38	0.06	-0.87	-1.18	-1.03	0.23	-0.45	0.31	0.66	0.83	-148.5	-0.09	-0.7	0.27	6.05	-0.58	0.45	2.8	1.19	-3.77	-0.22	0.66	0.86	-11.33	-0.15	1.98	-2.1	-0.37	-0.85	4.56	1.52	-4.56	2.45	-3.27	0.01	-0.6	8.57	-0.23	-1.92
80	-0.42	-19.81	0.69	-2.74	2.22	-2.95	-1.46	0.02	0.56	-0.26	-0.64	-0.82	168.38	-0.09	2.11	-0.38	3.3	1.36	1.14	-0.05	0.5	-29.08	1.78	-3.65	2.6	-0.02	0.58	3.24	0.81	-2.55	2.31	-0.11	0.55	0.79	-0.14	28.6	-0.42	-0.81	-0.92	14.72	1.79	1.27	1.12	-16.94	0.01	-0.65	6.37	-1.98	3.35
81	-0.1	0.48	-0.28	-0.64	-27.14	0.81	-0.39	-0.74	-2.84	1.25	-0.28	-2.99	-1.23	-0.7	-1.08	-1.02	-0.95	0.74	-0.36	0.4	-12.8	1.77	0.31	0.86	1.25	-0.65	3.4	-0.26	2.9	0.53	1.32	1.07	1.03	1.01	-21.98	0.04	-0.64	6.24	1.56	1.2	1.09	-0.02	-0.52	-0.76	-0.88	0.06	-308.64	-0.47	-0.82
82	-0.26	4.07	1.39	1.14	1.06	-0.03	19.2	-0.47	-0.82	-1.55	0.72	0.9	0.96	-0.08	0.48	-53.29	1.76	-3.68	-1.54	-0.09	-1.21	2.51	-0.2	0.53	-8.17	-1.58	4.08	0.09	1.57	0.75	-0.55	4.19	1.45	-4.4	-0.1	0.69	0.87	0.94	0.97	-51.21	2.01	0.03	-0.79	0.31	-0.41	-0.72	36.22	1.8	-3.94
83	0.28	6.09	0.67	-2.47	0.27	2.25	1.19	1.07	1.03	1.02	-0.02	39.92	-0.48	-1.53	0.5	0.81	0.91	0.96	-40.66	2	-3.87	2.67	-3.18	0	2.91	1.28	0.6	-0.72	-1.42	0.6	0.85	-8.38	-1.67	-1.24	-0.18	1.15	0.88	1.05	1.01	0.97	1	1	-0.17	-5.9	-0.62	2.4	1.3	0.49	-1.33
84	-3.27	-0.83	2.6	0.42	-0.62	0.34	0.7	0.86	-46.01	-0.09	0.64	0.85	0.93	-0.07	-0.54	-0.77	-0.89	0.06	-531.39	1.53	1.18	1.08	-0.03	16.45	-0.47	-0.82	6.69	-2.06	-1.32	-1.14	0.01	14.1	-0.49	0.49	-0.36	-0.7	0.18	27.47	-0.58	-1.44	0.52	-3.51	-1.4	-0.42	0.76	-3.66	-0.34	1.89	-0.33
85	1.03	-0.86	-0.95	-1.16	0.78	0.92	0.96	0.98	-0.04	0.49	-107.3	-0.26	-0.75	0.25	-9.67	-1.51	3.85	-0.08	0.59	0.82	2.74	-0.83	3.01	1.39	1.15	1.07	-0.02	-0.52	0.25	-104.62	1.63	1.21	1.09	1.04	-0.01	0.5	0.75	-0.13	-222.3	-1.43	3.44	-0.11	-2.48	1.8	-2.92	2.65	-2.98	-1.49	-1.19
86	1.02	0.82	-0.9	-0.97	7.38	1.67	1.24	1.11	1.05	0	0.5	-0.25	-108.67	-0.63	2.62	-0.27	3.13	1.34	1.13	-0.06	-0.55	30.04	-1.81	0.08	0.61	0.82	-27.54	-0.12	0.63	0.84	-13.45	-0.14	-1.75	-1.16	4.72	-2.29	3.27	-0.03	-0.62	0.27	-14.15	1.7	-3.47	-0.13	0.7	-0.31	8	1.51	0.4
87	-3.42	-1.43	-0.33	-0.89	0.29	3.81	-0.56	0.45	0.76	-0.17	0.43	-0.3	91.85	0.36	1.63	-1.89	2.73	-0.11	0.56	3.13	1.17	0.8	-0.67	-0.87	-1.53	1.27	-2.87	-0.29	1.74	1.18	0.66	0.95	1.07	0.98	0.99	-0.18	-5.61	1.54	-3.18	-1.46	-0.2	-1.18	2.51	-0.2	-0.69	-2.47	1.34	-2.96	-0.27
88	-0.19	10.01	1.5	-3.81	-0.14	-0.76	4.94	-2.08	0.08	0.62	3.26	0.82	-0.42	-2.58	-1.19	3.86	-0.13	0.57	-7.45	-0.3	-0.78	0.25	0.65	5.71	-0.78	-0.92	-0.97	-0.98	-1.24	0.93	0.98	-0.15	9.32	-0.41	-0.8	-0.91	15.37	1.8	-0.03	0.55	0.79	-29.64	1.93	-0.04	0.56	-11.53	-1.64	-1.22	8.27
89	14.47	1.79	1.27	1.12	-0.01	17.17	-0.48	2.57	1.31	-0.12	-4.79	-1.33	-1.12	-1.05	0.04	-0.5	52.41	-1.77	-1.25	7.63	1.75	-4.54	-0.01	0.72	-4.92	2.06	1.32	-6.72	2.3	1.39	-6.97	-1.75	0	4.66	-1.68	3.16	-2.59	0.05	-0.58	0.28	-0.39	34.36	-1.72	3.61	-2.58	3.12	0.03	1.51	1.13
90	-3.6	-0.09	0.71	-4.71	2.07	1.32	0.22	1.13	1.04	-6.09	2.18	0.11	-0.75	-1.45	-0.9	0.45	2.33	-1.57	2.91	-2.57	2.98	-2.89	-0.03	0.74	-0.3	-4.47	-1.27	-0.68	-0.94	0.26	-0.44	14.47	0.32	0.78	0.91	0.96	-28.91	-0.05	-0.69	0.28	-9.63	-1.52	3.87	-2.49	-0.08	1.48	0.75	0.94	-0.23
91	2.66	0.1	0.78	1.43	-1.49	-1.15	-1.06	13.04	0.05	-0.67	5.55	-2.01	3.3	-0.05	-2.7	-1.26	-0.63	0.72	0.9	0.95	0.98	-38.84	2.01	1.33	1.14	1.07	-31.19	2.07	1.35	1.15	-15.5	0	-0.65	6.41	-0.22	-0.72	-1.98	-0.88	0.42	0.76	-0.19	0.43	0.72	0.86	-213.64	-1.92	-0.07	0.79	0.92
92	0.88	0.94	-438.54	1.97	1.32	0	8.01	-0.47	2.66	-2.12	-0.3	0.69	0.88	-0.15	13.15	-0.41	2.54	1.3	1.11	-0.05	-0.55	0.24	-0.39	0.31	0.66	0.83	-1229.76	-0.09	0.64	0.84	0.93	-0.07	-0.54	0.24	-0.38	0.31	-0.35	-0.67	0.16	0.58	0.79	0.9	3423.54	0.95	0.98	0.99	-14.95	-1.82	-0.07
93	-0.26	-3945.77	-1.37	3.37	1.47	-5.12	2.41	1.41	1.17	1.08	1.04	1.02	-107.76	0	-1.98	0.4	2.01	1.16	1.06	-0.09	-0.57	0.24	-48.43	-1.59	3.66	0.13	-0.69	-1.68	1.5	0.64	0.92	0.97	1.15	-0.82	-1.21	-1.04	-0.94	-1.01	0.42	0.76	0.89	-24.46	1.99	-3.77	0.02	2.67	-1.83	2.95	-2.66
94	2.65	0.26	1.39	1.1	-0.16	-0.62	0.23	0.62	-76.53	1.82	-0.07	-0.6	12.07	-0.22	-0.73	6.66	1.59	0.25	-0.77	3.78	1.45	-0.08	-0.59	0.25	0.63	0.82	-143.74	-1.89	-0.1	-1.3	-0.82	0.57	1.83	0.83	-0.46	-0.78	0.18	-0.43	0.3	-0.36	0.32	-288.99	-0.34	-0.78	0.24	0.64	-0.2	0.41	-89.46
95	3.53	-1.64	-1.19	6.62	1.69	1.25	1.11	0	18.7	0.51	-0.51	0.36	0.7	0.86	0.93	0.96	-0.02	0.49	0.75	-1739.77	-1.87	3.87	1.57	-0.01	0.55	-0.26	0.38	0.7	-0.16	-143.93	-0.58	0.47	0.77	0.89	0.95	0.97	0.99	-0.01	-252.68	1.5	0.5	-0.7	-0.88	-1.5	-1.04	0.28	0.69	-14.19	1.91
96	-0.34	-0.78	0.24	6.32	0.64	1.31	0.89	-0.49	-2.09	-1.15	-0.79	0.69	0.88	-0.16	-8.65	-0.6	-0.87	6.26	0.21	0.76	0.9	0.95	0.98	0.99	-0.01	-0.51	341.08	-0.25	-0.75	0.25	6.26	1.31	1.11	1.05	-0.04	17.71	-0.47	-0.82	-0.92	14.92	-0.09	0.62	0.84	0.92	0.96	-65.9	-0.03	0.66	-0.29
97	-0.41	-0.8	-1.59	-1.07	0.26	0.67	3.66	-0.76	-1.27	-0.92	2.18	-2.42	2.81	-0.06	-2.85	-1.27	4.18	1.55	-4.89	2.45	1.42	1.17	0	-13.33	1.56	1.18	-7.23	-1.71	4.52	1.63	1.24	0	0.52	-30.65	1.79	1.26	1.11	-0.02	-15.37	-0.52	-1.45	0.5	1.85	-0.55	-0.83	-1.65	-0.93	0.4	0.75
98	1.03	-2.62	-1.35	5.16	-0.06	-2.36	-1.23	4.38	1.56	-0.04	0.54	0.78	0.89	0.95	-154.6	-0.03	-1.96	-1.19	4.67	1.58	1.22	-9.69	-0.02	-1.8	-1.17	-0.7	0.74	-0.35	-0.71	0.19	0.61	-0.21	-0.61	250.5	-0.2	0.6	2.21	1.13	-0.23	-3.74	-0.66	0.49	0.79	-0.17	0.43	0.72	-0.15	-98.62	1.43
99	0.65	0.83	-409.39	1.92	-0.03	0.56	0.79	0.9	0.95	-123.64	1.98	-3.94	2.66	-3.19	-1.52	5.82	1.71	1.26	-9.66	0	0.69	-5.44	-0.29	0.61	-0.33	-5.05	-1.27	-1.09	-0.69	-1.04	2.62	1.35	1.14	1.06	1.03	1.01	-88.39	2.02	0	1.34	1.09	-5.59	-0.15	-1.62	0.41	-0.45	7.69	1.55	-4.04
100	-35.95	1.79	1.26	-7.59	0.03	0.65	2.26	1.12	0.85	1.04	1.01	0.97	1.01	1	1	1	-0.4	-0.75	0.19	-16.48	-1.53	3.72	-2.5	-1.41	6.36	1.72	1.26	0.02	-0.9	0.32	-0.42	12.3	-0.3	2.45	0.55	0.88	-5.2	2.13	1.34	-6.76	-0.03	-0.71	0.29	0.67	-0.2	-22.7	-1.38	-1.13	7.54
101	0.89	0.94	0.97	-319.4	1.99	-0.01	0.57	0.8	-27.9	1.94	-3.76	2.65	1.45	1.18	0	-0.52	0.25	-0.38	-63.58	-0.69	0.44	-5.29	-0.38	-1.48	-1.11	-1.04	10.32	-2.12	3.6	-2.72	-0.01	-0.76	4.41	0.3	-1.92	-1.21	-1.08	10.69	1.79	1.28	-0.01	-0.53	-8.72	0.73	1.28	1.06	0.91	0.99	1.02
102	0.82	0.95	-5.17	2.17	1.35	0.15	1.14	0.89	1.04	-0.46	0.41	-8.35	1.82	1.26	0.3	1.11	1.03	-0.15	0.47	-0.29	36.16	0.37	0.79	0.91	0.96	0.98	-61.27	2.01	1.33	0	-7.85	-0.54	0.51	-5.17	-0.36	-0.81	-0.92	0.11	0.57	0.79	-100.35	0.11	-0.63	-2.13	-0.84	2.43	1.31	-0.1	0.51
103	96.31	-0.53	0.49	0.78	-0.17	-0.6	-13.53	-0.8	0.41	0.75	0.88	-0.09	34.26	0.46	1.52	-0.49	3.5	1.39	1.15	1.06	0.43	1.03	0.97	1.01	1	0.99	1	1	-5.91	-1.62	-1.23	-1.1	18.54	-2.1	0	-0.57	-0.8	26.57	-1.94	3.75	1.56	1.22	-10.74	0	-0.69	0.29	-9.15	-1.52	0.12
104	-0.12	3.5	-1.82	-0.4	1.57	0.69	0.92	-0.23	0.44	7.05	-1.36	-1.12	0.1	-0.49	0.28	0.65	0.82	0.91	0.96	-0.02	-0.51	2969.49	-1.76	0.08	-4.24	-0.54	0.53	0.8	-0.17	-12.03	-1.37	3.55	0.19	-0.67	-0.87	-0.94	-1.73	1.11	0.9	0.98	0.99	-9.77	2.1	-0.03	0.57	-0.27	18.39	0.39	0.8
105	0.74	0.88	2.39	-1.14	-1.05	0.13	-8.56	1.66	1.21	-7.1	2.24	-3.48	-1.55	-0.02	-1.21	-1.06	5.93	0.15	1.63	-2.06	0.2	2.7	-0.49	0.45	0.76	-0.17	22.13	-0.41	-0.8	-0.91	-0.96	-1.62	0.92	-0.35	-0.72	13.46	0.2	-0.62	-0.84	-0.92	0.07	0.54	0.77	-213.26	-1.88	-0.12	0.78	-3.96	-1.47
106	-7.18	2.24	0.05	1.38	-0.37	3.91	-0.32	2.83	1.32	-0.13	0.5	0.76	0.88	-75.43	-1.91	-1.31	8.03	0.01	-0.69	5.33	0.29	-0.61	5.04	0.33	1.5	-2	0.21	-0.51	-3.55	1.4	0.66	0.93	-0.25	-4.35	1.54	1.17	-6.78	2.23	-0.03	-0.59	10.63	-0.23	2.42	-0.36	-2.03	-1.17	-0.75	-0.96	-1.06
107	-9.67	-0.34	-0.79	-0.91	0.11	0.57	0.79	-0.11	0.45	132.93	0.72	-0.43	-2.72	1.53	1.16	-6.52	2.23	1.37	-6.94	-0.01	-1.74	2.1	1.29	-5.83	-1.67	-1.25	-0.07	-0.91	-1.11	-1.02	-1.01	9.34	-2.11	3.56	-2.72	-1.46	6.26	-2.38	-1.41	6.9	0	0.7	-0.29	0.4	8.73	1.27	0.71	1.09	1.03
108	-550.46	-0.69	0.44	-5.31	1.9	1.27	1.11	-13.92	2.13	-3.72	2.72	-3.15	0	-0.75	4.56	0.3	-1.93	-1.21	-1.08	10.67	1.79	1.28	-0.01	-8.72	1.59	1.19	-7.09	-1.71	4.54	-0.01	-2.53	0.42	1.86	-0.52	-0.82	0.19	0.62	0.81	0.91	-151.92	-1.94	-1.31	-0.05	1.15	-0.35	-2.67	-1.21	0.2	0.65
109	0.94	-0.03	0.48	0.74	0.87	4009.82	-0.94	-0.98	-0.99	14.94	0.07	1.82	1.17	-0.16	0.48	0.75	-0.14	0.43	-124.57	1.72	-3.69	2.58	0.06	0.78	1.43	-1.5	-1.15	-1.06	13.01	-2.11	3.68	-0.01	-2.72	1.83	1.24	1.1	-13.1	-0.03	-0.69	-1.83	-0.87	0.43	0.76	0.89	-25.78	-0.09	-0.7	0.27	0.66
110	-0.07	0.48	0.75	0.87	0.94	-425.09	1.97	-3.96	0.01	2.66	1.26	1.1	-9.23	-0.07	-0.71	0.28	-0.41	0.32	0.67	0.83	-212.37	-0.09	-0.7	0.27	0.66	0.84	6.06	1.08	-0.3	-0.7	-3.14	-1.12	0.26	-0.45	-5.12	-1.23	3.51	1.48	1.18	-10.23	2.19	1.37	0	7.32	1.41	0.54	1.14	-0.41	-0.76
111	-0.3	0.61	2	-0.63	-0.87	-0.94	-0.97	35.77	-0.04	2.1	-0.39	0.47	-7.28	0.28	1.87	-0.47	-0.8	0.2	8.5	1.35	1.12	-7.79	-1.72	-1.26	9	1.79	1.28	1.12	0	0.51	-0.25	-53.93	-1.37	3.4	-2.45	-1.4	6.28	1.71	-0.01	0.56	0.79	0.9	0.95	-0.03	-146.9	-1.48	-0.52	-1.16	2.3
112	0.9	1.39	-0.78	3.18	-0.23	-0.71	8.1	0.24	-0.62	0.32	-0.39	0.33	-0.35	78.2	0.33	0.78	-0.24	-6.28	1.49	0.57	1.16	1.04	0.91	-0.74	3.39	-2.17	-1.33	6.37	-2.31	3.44	-2.8	3.1	1.51	1.2	0	0.92	1.09	1.02	-4.21	0.16	-0.57	7.2	-1.92	-0.25	0.73	1.47	0.9	-0.45	-2.31
113	-0.52	12.57	1.63	-3.96	-1.56	-1.22	10.38	0.01	0.69	1.82	0.87	1.1	1.02	-0.21	-4.63	-1.3	3.75	-2.4	-0.12	-0.79	0.29	-7.16	-0.42	2.19	-0.32	3.3	1.35	-0.13	-4.4	-0.61	-0.88	-0.95	13.2	-0.08	-0.68	-0.86	15.13	0.13	1.78	1.16	-0.16	-0.62	-4.72	1.28	1.09	0.75	-0.8	-1.26	-0.93
114	-0.34	10.6	0.37	-2.22	2.16	-2.84	2.77	-0.04	0.58	0.81	-0.13	-0.58	-21.19	-0.79	0.41	0.75	-0.19	0.43	0.72	0.86	-234.8	-1.92	3.94	1.59	1.23	-10.63	-1.83	0	-4.42	-1.35	-0.56	1.45	0.72	1.12	1.03	-5.19	2.21	1.36	1.15	-13.62	-0.01	1.87	0.68	-0.55	0.37	0.71	0.86	0.93	-96.59
115	0.69	0.93	-0.24	-0.66	0.21	-27.38	1.64	0.39	1.21	1.06	1.02	0.88	-0.86	-0.95	7.52	-2.11	-0.12	1.43	0.76	0.94	1.11	-0.69	-1.43	-1.07	-0.89	-0.98	-0.99	-1	-1.03	0.9	-0.34	-3.1	1.55	-3.01	2.56	0.12	1.41	1.1	1.04	1.02	-0.03	0.49	0.75	0.88	-362.87	-0.06	0.65	0.85	-0.14
116	1.05	1.02	0.93	1.01	-2.64	-1.35	-1.14	10.66	-0.03	-2.16	-0.66	-1.22	-1.05	-0.9	0.72	0.9	0.95	-17.95	2.03	-3.73	-1.57	5.4	1.68	1.25	-9.8	2.23	1.38	1.16	-14.52	0	2.15	1.22	-4.56	-1.57	-0.15	-0.86	-1.21	-0.95	0.44	-0.41	0.35	-0.35	-17.71	-1.31	3.4	0.22	1.47	1.11	-5.02
117	0.18	0.92	1.1	0.97	1.02	-1.89	2.54	0.26	1.38	-2.18	0.2	-0.52	8.6	1.58	-0.09	4.67	1.38	1.14	0.52	0.95	-3.44	2.27	1.36	-6.35	2.33	1.39	1.16	-13.85	-1.86	-1.3	-1.13	17.24	1.89	-4.25	-1.62	5.23	-2.47	3.36	1.54	1.21	0	11.39	-0.48	-0.82	0.21	-0.43	23.53	1.65	-3.82
118	-0.95	34.87	1.9	1.3	-0.01	-0.54	-8.17	-0.78	0.42	0.75	0.89	2.67	-0.89	3.01	1.39	-4.92	-0.08	0.69	1.74	1.1	1.03	0.87	0.99	-3.46	2.28	-3.08	-0.08	-0.76	4.64	-0.21	2.68	-0.36	-0.76	0.22	0.63	-32.32	-1.76	-1.26	-0.21	-0.91	0.31	-0.42	0.33	0.67	12.56	0.84	-2.79	-1.36	4.97
119	0.95	0.98	0.99	1	-0.02	0.49	-150.04	1.75	0.25	1.25	-0.39	-2.35	-1.18	3.99	-2.33	3.17	-0.03	2.93	0.59	0.88	0.95	0.98	0.99	-0.02	0.49	55.79	0.75	0.92	-0.18	-0.62	-6.71	1.25	1.08	-6.99	2.18	-3.46	2.75	-3.1	-1.51	5.88	1.71	-4.82	0	-0.72	4.97	-0.22	-0.71	0.24	-0.41
120	0.97	0.99	-8.93	-1.72	-0.12	0.79	0.92	0.97	-19.32	2.03	-0.02	0.57	0.8	0.9	-57.17	-0.06	-0.69	5.97	-2.01	-0.21	-0.83	4.26	1.5	1.18	-9.46	-0.03	-0.7	0.29	-0.4	-0.71	0.16	49	0.58	-2.56	-1.31	-1.12	10.22	-2.16	-1.36	7.28	1.75	1.27	0.01	-1.12	-1.04	0.14	0.6	-0.23	35.2
121	-0.47	10.36	-1.83	3.47	1.52	1.2	1.09	1.04	1.02	-87.2	2.02	-3.95	2.68	-3.19	0	2.91	1.28	0.6	1.1	-0.4	-2.38	1.6	1.18	-6.39	-1.68	-1.25	9.25	-2.23	-1.38	7.22	-2.32	0	0.78	-4.19	-0.3	-0.8	-0.92	-1.48	-0.96	-0.99	-0.99	0.07	-0.48	-0.75	-15.94	-1.12	3.16	0.29	-0.65
122	1.01	1	0.65	1	-2.98	2.34	-3	-1.48	0.02	-0.54	-0.78	40.65	0.13	1.83	1.17	1.07	-0.07	-0.56	-10.03	-0.78	-1.21	-1.04	4.45	0.21	1.54	0.77	0.94	1.12	-0.7	-0.89	8.14	0.17	0.74	0.89	-0.12	-0.58	0.22	-70.74	1.62	-3.58	-1.52	-1.2	-0.13	0.9	-3.3	2.26	1.35	-0.04	0.52
123	0.14	-32.84	-1.54	-1.18	7.7	1.73	1.26	-0.01	0.53	-0.26	-27.3	-1.36	3.42	1.48	-5.1	2.42	1.41	1.17	0	0.52	-0.26	0.38	-0.31	0.34	-578.92	-1.67	-1.22	7.68	1.74	0.05	1.27	1.07	0.83	1.03	-0.4	0.42	-0.35	-0.68	-9.44	-1.15	-0.85	-0.97	0.24	0.66	0.84	-38.16	-0.1	2.05	-0.38
124	-0.07	-6.74	-1.37	3.73	-0.11	-2.43	1.81	-0.19	0.51	0.77	0.89	0.95	-103.59	0.04	1.98	1.2	1.07	-9.96	-1.77	-0.07	-1.27	2.43	-0.19	-0.68	-2.52	0.72	1.33	-1.69	-1.19	-0.57	-1.08	-1.02	5.99	-2.18	3.38	-0.03	0.6	-0.28	-0.66	-8.36	-0.83	2.75	-0.24	-0.71	-0.87	-0.94	-2.29	1.08	0.93
125	0.72	0.86	0.93	-859.82	-0.04	-1.96	1.99	0.41	1.27	1.07	-0.17	0.47	0.75	0.88	-90.56	1.95	1.31	-0.01	-7.85	-1.41	-1.14	-1.06	16.54	-0.03	0.64	-6.34	1.98	1.3	1.13	1.06	0.23	1.03	0.97	-0.59	0.38	3.71	-1.48	3.06	1.44	-0.05	0.53	-0.27	-16.28	-0.64	-1.34	-1.07	4.49	-2.26	-1.36
126	0.4	-4.96	1.9	1.27	-6.76	2.28	-3.47	2.78	-3.1	0	0.75	1.52	0.9	1.07	1.02	0.97	1	1.01	-0.66	3.52	-0.25	-2.12	1.78	1.22	-6.19	-1.68	-1.25	9.33	1.8	-4.47	2.57	0	0.59	0.81	0.91	0.96	0.98	-205.97	-1.97	4	1.6	0	0.55	5.33	-0.72	2.89	-2.22	-1.34	6.21
127	1.13	-0.02	0.51	-41.95	1.78	1.26	1.11	1.05	1.02	1.01	-125.51	0	2.01	-1.99	-1.27	-1.11	12.42	0.03	1.83	-0.4	0.46	-7.52	-0.34	0.58	0.82	-0.16	0.44	0.73	-100.51	-1.84	3.89	1.57	1.22	0.05	-0.91	-0.97	-1.11	-0.99	-1	-1	-1	-1	56.48	-0.02	0.66	0.85	-0.13	0.45	0.73
128	-1.36	-1.15	11.97	0.02	-0.68	-1.87	-0.86	-1.1	1.83	0.54	-0.63	4.17	-0.25	-0.72	0.24	-0.41	0.31	26.85	1.33	-0.22	-0.66	0.22	-19.6	-0.41	-0.81	-0.92	-1.56	1.18	-2.91	-1.4	5.14	1.64	1.24	1.11	-19.53	0	-0.65	-0.85	-0.93	31.61	0.06	1.88	1.18	-4.69	2.3	-3.26	-0.05	0.73	0.89
129	-0.85	-0.93	0.05	0.53	0.77	-390.16	-0.12	-1.88	1.96	-2.78	-0.19	0.69	-0.32	-4.47	1.49	-3.11	2.52	1.41	1.17	-0.01	-12.47	-0.53	-0.85	-0.93	-1.44	0.85	1.17	1.03	-0.22	0.45	0.74	0.87	6.17	0.94	-2.89	2.32	-2.98	2.81	1.46	1.19	1.08	0	24.42	-0.49	0.5	-0.36	10.72	-0.32	-1.76
130	4.67	-0.38	-1.8	1.79	-2.78	0.12	-0.56	-3.09	-0.8	2.51	-0.25	3.18	-0.36	-0.76	7.85	-2.01	0.07	3.45	1.3	1.11	1.05	-17.95	-0.03	1.93	0.67	-0.55	0.37	-8.3	1.8	1.25	1.11	-14.51	-1.85	-1.3	8.56	1.79	0	-0.56	0.26	-22.64	1.67	-3.53	-0.13	-1.52	-0.76	-1.12	2.04	0.47	-0.63
131	0.75	0.87	0.94	-0.03	-0.52	-0.76	0.12	0.56	-0.22	-84643.2	-1.39	-1.13	-1.06	15.39	-2.09	-0.04	-1.35	-1.09	5.52	-0.11	-0.67	0.26	0.65	-30.74	-1.76	3.91	-0.04	2.71	0.6	1.27	0.89	-0.51	0.39	0.72	-20.52	-1.76	-1.26	-0.18	0.87	0.95	0.98	-17.02	2.05	-3.73	-0.02	0.73	-4.74	2.08	1.32
132	0.79	-0.14	0.44	0.72	-0.14	0.43	0.72	0.86	0.93	-0.04	0.48	-20164.9	1.74	-3.74	2.58	1.43	-6.35	2.36	1.4	0	0.54	0.78	6.93	-0.86	2.93	-2.28	-1.35	6.2	1.7	-4.7	2.52	-3.3	2.87	1.48	1.19	0	0.92	0.97	0.99	1.09	0.99	-0.36	4.79	1.44	-4.19	2.44	-3.21	-1.52	5.72
133	1.79	-2.87	-1.43	5.51	1.67	1.25	1.11	1.05	1.03	1.01	0.04	0.99	-3.02	0.2	0.69	0.86	-18.96	1.98	-0.04	0.56	-11.36	-0.27	-0.77	0.25	-0.42	20.89	-0.29	-0.76	-0.9	-0.95	-1.75	0.92	0.97	-0.15	0.46	0.74	0.87	9.33	-0.92	-1.08	0.59	0.84	0.93	1.69	0.97	-0.37	0.42	0.73	0.87
134	-0.91	-1.02	-1.01	5.84	-0.13	0.59	0.82	-16.23	1.97	-3.67	-1.56	-1.22	10.81	1.83	0	-1.29	0.36	0.74	0.88	0.94	-0.05	0.48	54.61	0.74	-0.42	5.24	0.39	-0.58	0.34	-0.38	0.33	0.67	-0.17	132.96	0.42	0.81	0.92	-14.35	2.03	-3.67	0.02	2.69	1.26	-0.16	-4.28	-0.63	0.5	0.79	0.9
135	-2.23	-1.29	-1.12	11.23	-0.03	-2.15	-1.21	0.16	-0.48	14.9	-1.81	-1.26	7.36	-0.03	0.63	0.84	2.34	0.92	-2.72	2.33	-2.94	-0.1	-0.77	0.29	0.68	-19.7	-0.2	-1.74	-1.15	4.67	-0.12	-2.29	1.84	1.24	-0.08	-6.2	-0.58	0.5	-5.08	-0.37	0.59	-5.01	-0.34	-1.5	-1.11	-0.8	-1.04	0.41	-0.42
136	1.21	-0.37	-2.46	1.61	-0.22	0.49	-0.31	0.37	-37.69	-1.65	0.11	-0.52	-0.78	-0.89	-4.4	-1.05	0.31	-0.44	-5.01	-1.23	-1.08	-0.74	0.82	-0.35	-3.3	-0.71	2.37	0.47	-1.83	2.33	-2.72	2.83	-2.93	-0.04	-0.76	-0.9	0.13	-0.46	0.29	0.65	-157.58	-0.18	0.61	0.83	0.92	0.96	-61.5	2	-0.01
137	0.02	0.61	-0.27	0.39	14.9	1.28	1.1	-7.47	-1.71	-0.1	-1.25	2.44	1.34	1.13	1.06	-0.02	-0.52	0.25	-0.38	0.31	0.66	253.55	-0.83	-0.94	-0.98	-1.17	-0.99	-1.01	-1	-1	-1	1.2	-2.83	0.18	2.44	1.22	-4.21	-0.17	-1.54	-1.13	0.16	4.96	0.62	-0.49	-0.79	-2.36	0.79	0.93	0.97
138	1.23	1.1	-19.99	0	0.68	-0.29	-5.71	-0.67	2.46	-0.27	-0.72	-0.87	0.11	19.55	0.56	1.42	1.08	1.03	-9.89	-0.09	1.9	0.66	0.91	-5.09	2.15	1.34	1.14	-13.64	-0.01	0.68	-5.58	2.02	-3.31	2.7	1.45	1.18	-12.42	2.17	0	0.58	0.8	0.91	0.95	0.98	0.99	0.99	0	951.66	0.5
139	2.7	0.37	-0.64	-0.85	-0.93	-1.78	-0.97	2.82	-2.34	-0.21	0.71	-0.32	-4.28	-0.69	2.43	0.47	0.86	-0.25	-4.99	-0.66	2.41	0.48	0.86	-5	-0.25	1.9	-0.35	3.45	-0.33	0.51	0.78	-0.16	-0.59	-16.55	-0.8	0.41	0.75	-0.19	18.55	-0.4	2.49	1.29	1.11	-0.05	11.08	0.5	0.84	0.93	-13.82
140	0.67	-0.48	0.38	-9.6	1.79	-0.12	0.53	0.78	4.06	0.89	-2.77	0.23	2.31	0.7	1.21	-1.93	-0.5	1.72	0.63	0.91	-0.24	0.44	7.16	0.73	0.91	0.96	-0.09	-14.11	-1.41	-1.14	7.71	1.72	1.26	-9.02	-0.01	1.81	-0.39	3.46	1.38	1.14	1.06	0.46	1.03	0.97	-0.59	-0.84	9.15	-0.14	-2.03
141	-7.87	-1.77	-1.28	-1.12	18.28	-2.11	0	3.79	-1.73	-1.22	6.63	-0.05	0.62	-6.92	-1.57	4.19	-2.49	0.02	-0.58	0.28	9.76	-1.43	-0.6	-0.92	-1.14	-0.97	2.35	0.43	-0.63	0.34	0.7	-20.29	1.9	-3.67	-0.06	-0.75	0.29	-0.41	-0.72	-0.86	0.08	-109.48	1.55	0.46	-0.71	-0.89	-1.49	0.79	0.92
142	1.02	0.83	0.99	1.01	1	1	-1.9	-0.53	-1.23	-1.06	5.14	-2.22	-1.36	6.74	0.02	-0.69	0.29	0.67	5.22	1.15	1.05	1.02	-15.75	0.05	2.07	-0.42	3.28	-0.31	0.51	2.93	1.18	-0.23	5.23	1.43	1.15	-0.06	9.48	-1.62	3.34	0.16	-0.69	-1.68	-1.09	0.23	-0.46	0.31	-0.36	-0.69	-24.63
143	-0.23	-10.03	-0.63	2.51	1.31	1.12	1.05	-21.15	0.02	2.07	-0.41	-1.96	-1.15	0.2	4.17	1.29	0.64	1.1	-2.33	0.22	0.69	-0.23	-9.06	-1.33	-0.63	1.51	0.68	1.14	1.04	1.01	1.01	-0.04	25.36	0.49	0.83	-6.35	-0.22	1.94	1.21	-0.14	6.2	-1.71	-1.22	6.93	-2.25	3.47	1.55	1.21	1.1
144	-3.49	2.21	1.34	1.14	1.06	1.03	-52.57	2.03	-3.92	2.68	0	-0.59	9.56	0.27	0.77	0.9	0.95	-28.05	2.01	-0.02	-0.58	-3.82	1.33	1.11	-6.81	2.2	-3.45	-0.03	0.73	-4.66	-1.51	-1.19	-1.08	-1.04	37.81	-0.01	0.66	-6.15	1.99	-3.34	-1.51	-0.09	-0.86	0.31	-0.42	-6.08	-0.73	0.44	-5.05
145	0.1	-0.64	-0.85	0.14	0.58	-49.25	1.81	1.27	-0.03	0.52	0.77	0.89	0.94	-0.03	260.08	-0.48	-0.83	-0.93	14.51	1.79	-4.17	2.58	-0.01	0.59	-9.7	1.89	1.28	-7.19	2.27	-3.5	2.78	1.47	1.19	1.09	0	0.51	0.76	-174.49	-1.87	-0.13	0.78	0.91	0.96	-0.07	-0.55	-19.93	-1.22	-0.78	-1.07
146	-4.07	-0.13	-1.56	2.12	0.4	0.85	1.29	1.04	1.02	0.94	1.01	1	1	-0.07	0.48	-42.49	1.76	0.26	-0.74	3.93	1.46	1.17	1.08	1.04	-0.01	39.66	1.49	-0.16	-0.64	12.66	-1.9	3.56	-2.65	-0.04	-0.77	-1.44	1.5	-0.27	-2.77	-1.23	-0.7	-1.08	2.35	0.41	1.31	1.08	-0.17	-0.62	-0.82
147	1.92	0.85	0.95	-5.9	-0.19	-0.76	0.27	-0.41	0.32	0.67	0.83	19.39	-1.09	0.3	-4.89	1.85	-0.13	-0.64	-3.21	-1.15	-1.05	-1.02	-0.83	0.9	0.97	0.98	-0.07	0.48	0.74	-0.13	-117.8	1.44	-3.42	2.48	-0.05	0.57	0.8	-0.13	-22.27	1.46	-3.37	-0.19	-0.78	0.28	-7.86	-1.5	-1.17	8.26	-2.21
148	-0.82	2.94	0.38	1.38	-2.07	-1.27	-1.11	11.77	1.82	-0.01	0.56	0.79	-0.13	-30.46	-1.42	3.49	-0.11	0.57	-7.78	1.91	1.28	1.12	-14.38	-1.86	4.28	1.62	0.01	-0.84	3.71	1.46	1.17	0.31	1.08	1.02	-0.15	-6.34	-1.34	3.69	-2.42	-1.39	-0.11	0.85	0.95	0.98	-17.71	0.06	-0.63	-0.84	14.71
149	-0.76	4.06	-2.13	3.16	-0.05	-2.75	-1.26	-0.63	0.72	-3.62	-0.35	0.61	0.84	-11.45	0.13	-0.6	-2.32	0.66	0.88	0.95	0.97	-34.75	-0.04	0.66	0.85	-0.14	17.55	-0.42	-0.8	-0.92	-0.96	31.45	0.05	-0.66	-0.85	-1.99	1.21	0.82	-1.66	-1.18	-1.07	12.02	-2.12	3.66	1.57	1.22	0	-0.52	-10.94
150	-56.96	-0.04	0.66	-5.86	2	-3.32	-1.51	-0.09	-1.2	-1.06	-0.86	-1.02	-1.01	-0.98	0.75	-0.36	-0.72	0.19	0.61	-59.38	-0.21	-0.74	-0.89	0.12	-17.56	-0.46	2.37	-0.31	3.22	-1.96	3.03	-0.08	2.99	0.58	0.88	-0.22	0.44	-0.31	-0.66	-19.11	1.19	-3.15	2.4	1.38	-0.03	-0.56	-6.22	-1.2	-1.07
151	-0.43	-0.79	-0.91	16.96	-0.09	0.62	0.84	-0.14	0.45	-48.5	1.74	1.25	1.1	-0.02	0.51	0.76	-0.13	0.44	-362.36	1.72	0.28	1.24	1.07	0.86	-0.75	3.4	1.42	-4.71	-0.09	0.69	-4.95	2.05	-0.09	-0.62	-3.25	-0.83	-0.94	-0.98	-1.15	1.15	-0.31	0.44	0.74	-0.16	34.6	-0.42	0.52	-0.35	10.6
152	0.94	0.98	0.99	-0.09	-0.57	0.23	-59.58	-1.6	-1.2	7.69	-2.23	-1.37	7.08	-0.01	0.63	0.84	0.92	-34.9	1.99	-0.02	0.56	-0.27	0.39	-0.32	-42.79	-1.33	3.37	-2.44	3.07	1.49	1.2	-0.01	0.52	-34.82	1.79	1.26	-7.59	-1.75	-0.04	-0.83	0.31	0.69	-0.2	0.42	0.71	0.86	0.93	0.96	24.31
153	3.06	-1.22	-0.8	-1.07	-0.96	1.9	0.53	-1.75	-1.19	5.4	-2.27	-0.09	-0.79	4.27	-2.13	0.09	0.62	3.19	-0.71	2.98	0.4	1.37	0.83	1.09	-2.01	2.53	-2.75	-1.44	-0.12	0.84	0.94	0.97	0.99	-37.17	2.02	1.33	1.14	1.07	0	0.51	0.76	-218.28	-1.87	3.89	1.58	0.04	-0.84	3.68	-2.19
154	-0.31	0.42	-13.61	-1.61	3.88	0.1	-0.7	4.79	1.51	1.19	1.08	0.31	-0.93	3.15	-2.29	-0.21	0.72	0.89	0.95	-21.62	-0.07	-1.85	0.41	2.01	-1.68	-0.53	-1.2	-1.05	-0.89	-1.02	2.46	1.33	-0.09	-5.23	1.61	1.19	1.08	1.04	1.02	-58.29	2.03	1.34	1.14	0	0.52	-47.19	-0.25	0.59	0.82
155	-0.8	0.21	-0.43	-0.72	-10.55	0.84	0.95	0.98	1.17	0.99	-2.76	-1.37	5.08	-0.06	0.61	0.83	0.92	2.53	0.96	0.99	-0.15	8.84	-0.41	-0.79	6.87	1.62	-4.31	2.5	1.42	-6.51	2.35	0	0.58	-10.41	1.89	1.28	1.12	1.06	-0.01	0.5	-0.25	-89.32	1.38	1.13	-0.09	0.49	8.59	-0.71	-0.9
156	-0.04	0.51	0.76	-55.52	1.9	-3.81	-0.04	-1.57	2.17	-2.66	-1.41	-1.16	11.72	1.83	0.02	-0.81	0.31	-0.41	-0.72	-6.49	-0.86	-0.96	6.68	-0.13	2.46	-1.96	-0.38	1.6	-0.33	-2.39	-1.19	-0.73	0.7	-0.36	-0.71	0.19	-23.83	1.63	-0.14	-0.63	-0.83	0.12	0.57	-97.19	0.22	1.79	-0.45	0.44	-7.24
157	-0.74	-1.38	-1.06	0.22	4.13	0.65	0.89	-5.99	-1.6	4.43	1.61	0.06	1.23	-0.36	4.19	-0.33	-1.91	-0.75	-1.16	-0.93	-0.98	-0.99	11.24	1.77	1.27	1.12	-17.33	-0.01	0.68	-5.67	2.02	-0.09	-0.62	0.25	0.64	0.82	-0.1	0.45	-328.35	1.73	1.24	1.1	1.05	1.02	0	0.5	-0.25	0.38	0.69
158	-0.27	-0.84	0.28	4.29	0.68	0.9	0.96	0.98	-28.1	-1.89	-1.3	8.24	-2.27	0	-0.78	-1.39	1.52	1.15	-6.14	-0.11	-0.73	0.28	0.67	0.84	-50.46	-1.87	-1.29	8.05	1.77	0	0.56	-13.67	1.85	-0.09	-0.61	0.25	-0.4	-0.7	-18.72	-0.85	-1.14	1.72	1.2	-0.11	-0.59	-0.8	-5.82	-1.09	-0.9
159	-14.2	2.07	1.34	-7.44	2.3	1.39	1.16	1.08	1.04	0	0.5	-169.42	-1.74	3.77	1.55	-5.24	-0.02	-1.67	-0.72	0.55	-0.37	-4.24	1.46	1.15	-0.09	8.01	0.49	-0.53	-0.8	0.16	0.6	-0.22	0.4	0.7	0.85	0.93	0.96	-3764.13	1.98	-3.98	-1.6	-1.23	10.66	1.83	1.29	1.13	1.06	0	-35.31
160	0.83	0.92	0.96	-84.19	1.99	-0.01	3.99	-1.72	0.17	0.65	-0.24	17.31	0.4	1.55	-0.47	-0.8	-1.89	-1.08	3.5	-0.17	2.85	0.56	1.3	1.07	-0.19	0.46	0.74	0.88	-0.07	0.47	0.73	-0.13	-631.9	1.43	-0.19	-3.43	-1.27	-0.65	1.46	0.7	-0.6	-0.84	-1.75	-0.93	2.62	-0.23	-0.7	-0.86	19.62
161	-0.08	0.51	0.77	0.89	-0.07	0.47	0.74	-0.13	0.43	0.72	826.44	-0.86	-0.95	6.86	0.16	1.65	1.14	1.06	-0.07	-10.39	0.51	1.54	-0.51	0.42	-0.36	-7.05	-1.27	-1.09	-0.7	0.82	-0.35	0.41	0.72	0.86	-0.08	78.42	0.46	0.82	-6.42	2.07	1.32	1.14	1.06	-0.01	0.51	-0.25	-85.1	-1.37	-1.12
162	-0.32	-0.66	-361.22	-0.83	0.39	0.74	-0.19	-13.16	1.46	1.15	1.06	1.03	-30.46	-0.02	-0.68	5.83	0.28	0.78	1.55	-0.68	-1.42	-1.07	-0.89	1.46	0.69	1.13	-2.15	-0.45	-0.86	0.25	0.66	-19.4	-0.21	0.61	0.83	0.92	0.96	0.98	-0.02	0.49	0.75	0.87	0.94	0.97	0.98	0.99	0	-0.5	0.25
163	-0.98	-0.99	-1	40.28	0.03	1.93	1.19	-4.7	0.11	-2.61	1.92	-0.17	-0.66	-0.84	23.65	1.82	1.28	1.12	0.11	1.06	0.95	1.02	1	-0.19	7.31	0.46	-0.54	0.35	0.7	0.85	0.93	-0.04	-113.45	0.52	-0.49	5.5	0.36	1.5	1.11	1.04	0.81	1.02	0.98	1.01	-0.46	-0.78	0.19	-14.72	-1.52
164	-1.59	3.94	-0.06	2.71	0.59	0.88	-5.44	-0.22	1.91	1.2	-0.14	6.25	-1.71	-1.22	6.94	-0.05	-0.66	-0.85	16.27	-0.12	2.24	1.24	-4.62	-1.58	-0.15	-0.86	-0.95	-0.98	0.06	-0.48	0.27	0.64	-0.18	-261.96	-1.41	-0.59	-0.92	4.2	0.26	0.79	-0.26	-0.66	-5.23	-1.15	-0.84	-1.05	2.26	1.3	0.44
165	0.67	-5.95	-1.55	-1.2	-0.29	0.87	-0.33	0.42	5.65	0.73	0.91	1.25	-0.74	-0.91	7.87	1.67	1.24	1.1	0.16	-0.94	0.33	-0.42	11.64	-1.79	-1.25	-1.11	-0.3	-0.96	-1.05	-0.98	0.45	-4.25	-0.41	0.58	-4.9	1.99	-3.24	-0.1	0.71	0.88	-10.83	-1.73	4.21	-2.56	-1.43	0	6.48	-0.47	2.71
166	-0.74	0.22	0.63	0.82	0.91	8.19	-0.94	2.97	-0.21	3.01	-0.37	-0.76	-0.9	17.77	0.1	-0.64	5.62	-0.23	-0.72	-2	1.37	1.11	-6.51	-0.11	-1.67	2.06	1.28	1.11	-0.04	-0.54	0.25	0.63	-161.5	-1.8	3.83	0.06	-0.71	-0.88	-0.95	-0.97	49.61	-2.01	3.89	-2.67	3.18	0	-0.6	8.75	-0.23
167	0.57	13.12	1.2	0.79	0.96	0.98	0.99	1	1	1	1	0	-0.5	-338.34	1.25	0.75	1.08	-2.25	-1.3	5.39	1.64	0.09	1.24	0.84	-0.57	3.93	1.44	1.16	1.07	-0.02	0.5	-57.77	1.77	0.25	-0.75	3.93	0.33	1.46	-0.44	0.43	-0.35	0.36	0.68	-75.97	1.86	-0.06	-3.79	-0.6	2.24
168	-5.94	-1.67	4.66	1.64	-0.01	5.09	-0.45	2.77	-0.31	0.5	0.78	0.89	3.07	-0.9	3	1.39	-0.08	-4.94	1.62	-3.17	0.1	0.65	2.57	1.13	0.84	-0.66	3.63	-0.25	2.85	0.53	-0.56	0.36	0.7	0.86	-48.62	-1.88	-1.3	-1.13	16.22	1.88	-4.26	0	-1.62	2.17	1.3	0.38	1.12	1.04	-5.96
169	-0.6	7.61	-0.23	-1.93	1.85	-0.2	0.51	-9.33	-0.31	2.12	0.59	-0.58	0.36	-8.22	1.79	1.25	1.11	1.05	1.02	1.01	0	0.5	118.92	-0.75	-0.92	-0.96	14.78	-2.05	3.69	-2.7	-1.46	0	-0.54	-0.78	-0.89	-6.34	0.93	0.98	-0.15	-0.6	0.22	0.62	25.31	-0.8	2.83	1.36	1.14	0.4	1.06
170	0.15	4.55	1.31	-0.18	-3.8	-0.64	-1.28	0.5	1.88	1.13	1.05	-0.09	-0.57	-0.79	0.12	69.14	-0.55	2.57	-2.18	2.92	-0.07	0.58	-8.59	-0.29	0.6	0.83	0.92	-27.38	2	-0.02	-3.8	1.71	0.45	-0.68	4	-0.24	0.54	0.8	0.9	-36.22	1.98	1.32	1.14	0.07	-0.94	0.33	3.2	1.23	1.08
171	0.69	-0.3	-5.24	1.48	-3.15	-0.21	-1.45	2.14	1.29	-5.67	-1.66	-0.08	1.29	0.81	0.96	1.08	-0.69	3.41	1.41	1.15	-0.04	-9.71	1.56	-0.18	4.31	-0.38	-1.8	0.5	-3.33	2.05	-0.12	-3.05	-0.64	0.51	-4.75	1.96	0.28	1.29	-0.4	3.95	0.43	1.41	-0.46	3.65	-0.3	2.86	0.52	0.86	0.94
172	-1.81	2.04	-0.19	3.56	0.52	1.35	-0.47	-0.79	-1.96	0.76	0.91	-0.17	-0.61	-7.49	-0.81	-0.94	-1.18	1.32	1.1	0.75	-1.29	0.31	-4.29	-0.45	-0.84	-1.41	-1.05	-0.93	1.53	0.66	1.15	0.92	-1.93	0.26	-0.49	8.52	-1.86	-1.27	7.12	0.04	-0.69	5.25	1.53	-4.36	-0.08	0.7	-0.3	-4.89	0.58
173	17.41	0.51	1.47	-0.5	3.53	-0.29	0.52	0.79	-0.15	0.44	0.72	-134.66	-1.84	-1.28	-0.14	0.87	0.95	0.98	-0.07	0.48	-53.65	1.76	-3.68	2.59	-0.02	-3.14	-1.29	-1.11	-1.05	-0.6	0.92	1.09	-0.6	0.39	-0.38	-0.71	-0.86	-0.93	-6.89	-0.96	2.94	0.35	-0.63	-0.85	-1.81	0.8	-3.1	-0.37	-0.83
174	0.17	0.59	-0.21	98.02	0.4	-2.38	-1.28	-0.54	1.35	0.76	-0.6	-0.84	0.17	0.6	0.81	9.63	-0.88	2.93	0.37	1.38	1.09	1.04	1.02	-0.04	24.08	-0.47	-0.82	-1.55	-1.06	-1.02	-0.92	1.24	-0.31	4.41	-0.34	2.77	1.31	-0.13	0.5	0.76	-35.17	1.91	1.3	-0.02	-0.54	0.25	-0.38	86.03	-0.31
175	-3.73	2.58	-3.15	-1.51	5.8	-2.41	-1.41	6.82	-2.34	-1.4	-1.17	0	-0.52	-0.76	-13.96	-1.12	-0.88	-1.04	-1.01	0.18	0.62	0.82	0.91	-0.05	108.02	0.48	-0.51	0.35	-0.37	-0.69	0.17	-74.11	1.59	1.2	-7.52	2.23	-3.51	2.77	1.47	1.19	1.09	0.01	1.04	1.01	1.01	-14.42	-1.82	4.21	1.61
176	1.08	1.04	1.02	-0.02	-41.01	-1.47	-1.16	-1.07	15.68	1.85	-4.23	-0.01	0.72	-4.85	-0.3	0.61	0.84	0.93	0.96	-53.49	2	-3.89	2.67	0	-3.18	-1.3	4.15	1.55	-4.91	-0.04	-1.64	-1.15	-0.72	-0.96	-0.98	0.12	-0.47	-10.76	-1.25	0.24	3.36	-0.53	2.95	-0.29	-0.73	8.14	-1.99	-1.31	7.1
177	1.11	1.05	-31.6	2.06	-3.87	2.69	0	1.46	0.76	0.94	-0.23	7.07	-0.37	-1.74	-0.78	0.5	0.8	-0.18	-10.9	1.48	-0.2	4.41	-0.38	-1.81	-0.78	-0.94	-0.97	12	-2.07	3.64	-2.71	-1.46	-0.02	1.19	-0.35	-2.59	1.61	-0.22	0.49	-0.31	-0.67	-0.84	0.09	-0.46	-121.74	-0.73	2.72	1.34	-0.1
178	0.15	1.16	-0.36	-0.73	0.2	0.62	-0.21	-44.07	1.41	-3.37	2.47	-3.07	-0.05	-1.49	2.22	1.31	-5.64	-0.08	1.77	-0.37	3.51	1.38	-0.12	0.5	5.32	-0.69	2.87	-2.2	2.98	-2.78	-1.46	-1.18	-0.06	0.92	0.97	-0.14	0.46	0.74	-0.14	-59.9	1.44	-0.19	0.49	0.76	4.54	1.11	0.89	0.98	-0.24
179	-0.12	-9.2	-0.58	0.49	0.78	-0.17	-12.82	1.47	1.15	1.07	1.03	-0.02	0.5	-0.26	-92.39	-0.63	-1.37	-1.07	-1.03	-0.88	0.84	0.94	0.98	-16.46	0.06	2.05	-0.42	-0.78	-1.94	1.31	0.74	1.1	0.94	-0.53	3.96	1.43	-4.43	2.42	0.07	-0.75	-0.9	-1.46	0.8	-3.15	-1.4	-1.15	-1.07	-0.37	0.94
180	-0.64	1.56	1.15	-5.71	-1.64	4.62	-2.5	3.28	-0.01	-2.86	-1.28	-0.61	0.72	-3.62	-0.35	0.61	-4.77	-0.34	-1.49	2.01	1.26	1.11	0.44	1.05	0.96	1.02	-2.16	-1.28	-1.11	11.26	1.81	-0.01	0.56	0.79	-0.13	-30.57	1.46	-3.39	-0.19	-1.48	2.13	-0.2	0.52	-8.73	-0.31	0.59	-5.28	1.98	1.3
181	-2.12	2.91	-0.07	-0.63	0.26	-14.36	1.69	-3.47	2.58	-3.1	0.02	-0.6	0.28	-0.39	32.09	1.65	-3.77	2.54	-3.15	-1.51	5.78	-2.41	0	-1.41	-1.11	-1.04	11.6	-2.11	-1.35	7.34	1.76	-4.62	2.55	0	-0.77	4.31	-2.12	3.19	1.5	1.2	-11.23	2.19	1.37	1.16	0	0.52	-44.1	1.78	0.25
182	-1.66	0.15	0.64	0.83	-0.12	-0.57	0.22	0.61	-391.18	-1.8	-1.27	-0.19	-1.11	2.65	-0.2	-0.69	-2.43	1.34	1.11	-0.11	0.48	-21.3	1.79	-3.6	-1.53	-1.21	10.7	1.82	-4.4	0	0.72	-4.89	-1.52	0.08	4.43	1.33	0.59	1.12	-0.41	-0.76	-0.89	23.81	0.09	-0.65	0.3	5.69	0.67	0.9	1.29
183	1.87	0.56	-1.78	-1.19	5.39	1.63	1.23	-0.01	0.52	0.77	0.88	-143.86	1.95	-3.91	-1.59	-1.23	-1.1	-0.02	0.95	0.98	-0.14	0.47	0.74	-57.7	-1.83	3.92	1.58	-5.26	-0.01	-0.71	-0.88	-1.68	0.82	1.21	1.04	-0.22	-0.65	16.55	0.22	-2.1	-1.23	4.81	-2.31	3.28	-2.8	0.01	3.06	-0.43	0.47
184	0.75	-3.48	2.17	-3.08	2.76	-0.03	0.59	-9.17	1.9	0.24	1.28	-0.39	0.44	-0.34	16.58	-0.33	-0.77	0.24	6.6	1.32	-0.2	4.9	0.48	0.84	1.41	-0.7	-1.39	1.66	-0.25	3.87	1.38	1.14	-0.06	9.92	0.5	-0.52	0.36	-9.95	-0.37	0.56	-0.34	-5.31	-1.27	-1.09	-1.04	16.45	-2.08	-1.35	-0.04
185	2.36	-0.31	-2.17	-0.73	0.5	2.19	1.15	-0.21	-0.65	-3.9	-1.15	-0.84	0.65	-3.67	-0.37	-1.43	-0.82	0.53	-4.18	-0.38	0.59	0.83	-0.16	0.44	0.73	0.86	0.93	-424.77	0.04	-0.65	-0.85	-0.93	-2.04	-1.03	0.31	0.7	3.16	-0.76	-1.27	-1.05	0.22	-6.15	1.76	-3.27	-1.49	-1.19	10.88	-0.01	-0.65
186	-1.15	3.16	-2.38	3.03	1.48	1.19	-0.01	-11.56	1.56	-3.35	-0.17	-0.78	-0.91	0.13	0.58	0.79	0.9	-191.85	1.95	-3.93	-0.02	0.72	-4.78	-0.3	0.61	0.84	0.93	0.96	-53.4	2	-3.89	-1.59	5.35	-2.46	3.37	0	0.61	-8.53	-0.27	2.07	-0.34	-2.15	1.7	0.52	0.89	0.96	-10.15	-0.12	-1.74
187	0.57	-6.71	0.25	0.73	-7.04	-0.24	1.99	-0.35	3.39	1.37	1.14	1.06	-19.05	2.08	1.35	-7.59	2.3	0	-3.53	-1.31	-0.58	0.72	-3.66	-0.35	-0.81	-0.92	0.12	0.58	0.79	-0.11	0.45	0.72	-0.14	0.43	0.72	-0.14	-0.57	0.21	-33262.9	1.61	-3.61	-0.13	-0.76	0.28	0.67	4.88	0.84	-0.4	0.4
188	0.49	-0.44	-0.75	-3.26	-1.11	-0.88	0.64	0.86	0.94	0.97	-40.39	-0.04	0.66	-5.82	2	1.3	-0.04	0.52	0.77	0.89	0.94	7.32	1.03	-0.32	-0.71	-0.86	29.1	-0.09	0.63	-0.3	-6.09	-0.67	0.47	-5.06	-1.48	-0.38	-0.89	-1.17	-1.03	-0.96	1.49	0.67	0.92	0.97	-10.29	-0.11	-0.72	-0.88	0.13
189	20.55	0.23	-2.14	0.35	-0.48	7.5	0.34	-0.58	0.33	5.21	1.27	1.09	1.04	1.02	-0.02	-0.52	-33.65	1.25	0.75	-0.65	-0.86	-0.94	-0.97	-0.99	0.02	-0.49	-0.75	-0.87	1281.52	1.93	0.06	-0.79	-1.35	-0.92	2.31	0.45	-0.62	-0.85	10.55	1.72	1.25	1.11	0.16	1.05	1.02	0.95	1.01	-2.54	0.22
190	0.33	0.74	0.89	-0.1	0.46	-0.28	-0.64	0.18	-394.06	-1.59	-1.2	-0.41	0.84	-3.37	2.22	1.34	1.14	-12.91	-1.84	-1.29	-0.02	0.89	0.96	-7.91	-1.69	4.36	1.61	-5.1	2.47	-3.34	0	-0.61	-2.85	0.69	0.89	0.95	-16.17	2.04	-0.03	0.56	0.8	0.9	0.95	-117.24	0.03	0.68	-0.28	-6.08	-1.3
191	1.79	-3.28	-0.13	0.7	0.88	0.94	-0.07	0.48	0.74	-174.05	-1.86	3.89	-0.03	0.61	-7.94	1.93	-3.42	2.67	1.44	1.18	1.08	1.04	-50.21	-1.96	0	-1.32	2.41	-2.54	-0.19	-0.8	-1.39	1.48	-0.27	0.47	-9.62	1.84	1.26	1.11	1.05	-29.55	2.06	0.01	1.35	1.09	0.8	-0.76	3.41	-0.23	2.89
192	25.34	-0.49	-1.53	0.5	-3.48	-0.42	0.59	0.83	0.92	0.96	-51.87	2	-3.89	2.67	0	0.59	0.81	0.91	-47.82	1.98	0.06	1.32	1.09	1.04	-11.94	2.1	-0.02	0.57	-11.07	-0.27	-0.77	-1.64	1.41	0.69	-0.63	-0.85	-0.93	-0.97	-1.67	0.94	-0.34	-0.72	-0.87	-3.03	-1.06	3.19	-2.34	-0.18	0.72
193	1.23	1.1	1.04	-29.4	2.06	0	3.88	0.57	-2.21	2.26	1.33	-5.95	2.33	1.39	1.16	-13.75	2.15	1.37	1.15	-14.92	-1.87	-1.3	8.57	1.79	0	4.53	-0.45	2.81	0.48	1.33	-2.03	-0.45	-1.26	2.15	1.29	-5.55	-1.65	4.72	1.64	-5.03	-1.67	-1.25	-1.11	19.94	-2.11	3.81	-2.71	0	-1.46
194	-7.57	2.21	1.37	1.15	1.07	0.06	-0.96	3.11	-2.31	3.02	1.48	1.19	1.09	1.04	-46.31	0	-0.67	0.29	-0.4	-0.71	0.16	0.58	-0.21	-197.74	-1.39	3.4	1.48	1.18	1.08	1.04	-42.44	0	-0.67	5.87	0.29	0.78	0.91	1.55	-0.83	-0.94	7.41	-0.12	0.6	-6.63	1.95	1.29	1.12	-0.02	0.51
195	0.69	0.87	-0.13	-0.58	0.22	0.61	-183.74	1.81	-0.07	0.54	0.79	-0.14	0.44	0.72	-0.14	0.43	0.72	0.86	-0.07	0.46	-0.27	0.37	0.68	20681.6	-0.84	-0.95	6.84	0.17	-0.65	5.2	1.52	1.19	-0.04	0.51	-0.27	-0.64	0.19	0.59	0.8	-1070.23	1.9	-0.03	4.1	0.56	0.87	0.94	-0.1	15.57	0.47
196	1.24	-7.68	2.25	-3.52	2.77	1.47	-6.24	-1.72	4.76	-2.53	0	0.77	0.91	0.96	-21.5	-1.86	-0.07	0.79	1.33	0.92	-0.45	0.4	-0.35	-0.69	0.17	-62.8	-0.42	2.39	-0.32	3.2	-1.97	3.03	-2.7	-1.44	6.09	0.01	0.71	-0.29	-5.17	0.58	0.85	0.94	0.97	0.99	0.99	1.48	-0.98	3.01	-2.32
197	-0.01	0.5	-128.5	-1.74	3.77	-0.05	0.6	-7.9	1.92	-3.42	2.66	0.05	0.77	1.44	0.91	-0.44	-0.77	11.32	0.19	1.7	0.74	-0.53	-0.81	10.61	-0.15	-0.7	-0.87	15.38	-0.11	-0.69	-0.87	14.98	1.78	0.13	1.27	-0.37	0.44	0.74	0.88	0.94	0.97	-0.02	0.49	-0.26	0.37	-2275.58	1.69	1.23	-0.04
198	0.99	0.99	1	1	1	-360.81	2	-3.99	2.67	0	1.45	1.12	1.05	1.02	-0.03	-23.62	-1.45	3.56	0.17	-0.68	4.72	1.5	-0.08	-0.6	-4.42	1.3	1.1	-0.11	0.48	-0.28	-0.65	-22.07	1.19	-0.27	0.46	0.75	-0.16	-0.58	-0.79	0.11	0.55	0.78	-0.11	2258.24	0.44	0.81	0.92	1.56	-0.85
199	0.57	0.82	-13.58	-1.75	-1.26	8.39	1.77	-4.51	2.56	-3.27	2.88	0	3.07	-0.43	0.47	-0.35	12.55	1.57	-3.86	2.51	-0.03	0.58	0.81	0.91	0.95	0.98	-0.02	210.27	-0.49	2.5	0.5	1.3	1.07	-4.95	2.24	-0.05	-3.29	-1.29	0.16	0.63	-0.23	22.83	1.57	-3.71	-1.53	-1.2	-1.09	-1.04	-0.13
200	-0.67	-0.89	0.18	-0.45	-0.73	57.01	1.83	-3.91	-1.58	0.01	-0.55	15.87	-1.83	-0.24	0.74	0.9	-9.4	-0.15	-1.71	2.02	-2.72	0.1	-0.56	8.61	-0.25	-1.89	-0.73	-0.93	-1.17	-0.97	-1.02	-1	-0.99	0.7	0.89	-8.3	-1.68	-1.24	8.75	-2.23	3.58	1.56	0	0.55	0.79	-0.13	0.44	0.72	0.86
201	-0.82	0.17	-0.44	0.29	0.65	0.83	-375.52	0.09	-2.09	2.03	0.38	-1.63	-1.16	5.42	1.62	-4.65	-1.63	5.02	-0.01	-2.48	-0.63	0.54	-4.58	-0.37	0.59	-0.34	-0.69	-4.95	1.22	0.79	-0.63	3.77	-0.25	0.53	0.79	-16.81	-1.77	-0.15	-1.26	0.37	-0.44	-4.07	-1.22	0.22	-5.08	-1.42	-1.15	-1.07	17.62
202	-0.01	-5.27	-0.56	0.51	-5.02	-0.36	0.59	-5	-0.34	0.6	-5	2	-3.25	2.7	1.45	1.18	1.08	1.04	1.02	0.06	-0.99	3.03	1.4	-4.98	2.39	1.4	1.17	0	0.52	-0.26	0.38	-0.31	-0.66	-148.08	-0.83	-0.94	-0.98	0.08	0.55	-0.24	0.39	-176.97	-1.69	3.71	0.1	-0.7	4.74	-2.06	-1.32
203	0.31	-1.72	2.3	-2.69	-0.17	-1.42	-1.1	5.2	1.6	1.22	0.16	1.1	-2.7	2.41	-0.09	-2.94	1.75	-2.99	-1.45	0.04	-0.53	-0.78	0.13	0.57	39.24	-0.78	0.41	-0.4	-0.72	0.17	26.93	-0.57	-0.86	-0.94	-0.97	-0.99	63.57	1.95	1.32	1.14	1.06	0	0.51	-0.25	0.38	-0.31	0.34	0.67	0.84
204	-0.43	4.18	-0.31	-0.75	0.23	-0.42	-0.72	64.31	-0.15	0.61	-0.31	-5.93	-1.29	-1.1	-1.04	-1.02	33.43	0.02	-0.67	0.29	5.81	1.29	0.67	1.1	-2.3	-0.42	0.64	0.85	0.93	-22.71	2.01	-0.02	0.56	0.8	3.91	0.9	0.97	-0.16	0.46	0.74	0.87	0.94	-239.1	1.97	1.32	1.14	0	15.97	-0.48
205	1.14	-15.81	2.13	1.36	1.15	1.07	-30.1	-1.94	-1.32	8.27	1.78	1.28	0	-0.9	3.37	1.43	1.16	1.07	-0.02	-20.26	-0.52	0.5	-0.36	-0.7	-5.36	-0.86	0.39	-0.41	0.35	-0.35	0.34	0.67	0.84	-454.62	1.92	-0.03	4.08	-0.44	2.85	1.33	1.13	1.06	1.03	1.01	-0.01	0.5	0.75	0.88	-1228.22
206	0.79	-3.48	-0.34	-1.43	-1.1	-0.81	-1.04	0.4	2.43	-1.59	-1.18	-0.56	0.8	-3.41	-0.34	-1.42	-1.1	4.93	0.17	1.58	-0.41	-0.77	0.2	-0.43	0.3	-58.69	-0.36	0.55	0.81	2.33	0.91	0.97	0.99	1.08	-0.87	3.14	1.4	1.15	1.07	1.03	-41.39	2.04	1.34	1.15	-15.62	-1.88	4.27	1.62	0
207	-0.1	0.46	-131.84	1.74	0.27	1.24	0.85	-1.84	0.27	0.71	0.87	2.49	0.94	-0.37	0.42	4.9	0.73	-0.45	0.39	0.72	0.86	0.93	-0.04	0.48	-0.26	0.37	0.69	-3239.88	-0.16	0.61	-0.31	0.39	-0.33	42.15	0.35	1.63	-0.47	3.47	1.39	1.14	-9.4	2.18	-0.02	-0.59	0.27	-18.11	1.68	1.22	1.09
208	-1.38	-1.07	4.27	-2.27	3.21	0.06	1.51	1.12	-0.15	6.68	-0.4	0.51	2.66	1.17	-0.22	0.46	-12.77	1.81	1.26	1.11	1.05	0.28	1.02	-2.9	0.2	-0.54	7.75	-0.26	-1.89	-0.74	-1.17	-1.04	-0.93	-1.02	2.42	1.32	1.13	-10.91	2.15	-0.01	0.57	0.8	-25.69	-1.81	4.01	-0.03	2.68	0.61	0.89
209	0	0.5	-0.25	-107.35	-0.63	-0.88	-0.95	-1.37	1.16	-0.31	0.44	0.74	4.62	-0.82	2.94	-2.26	2.99	-2.8	0.03	-0.59	9.1	0.28	1.61	1.13	0.77	0.96	1.05	-1.53	2.67	1.39	1.15	0.28	-1.12	2.78	0.33	0.82	0.93	0.97	-0.06	0.48	-74.1	1.75	-0.09	0.53	-0.28	20.06	0.38	-2.29	0.32
210	1.12	-10.89	2.15	-0.01	0.57	-0.27	-10.99	-1.33	3.49	1.48	1.19	1.08	1.04	0.21	1.02	1.01	1	-0.07	-14.65	1.52	1.17	1.07	-14.99	2.1	-0.01	3.79	-0.44	-0.8	7.49	0.21	-0.63	-0.84	12.46	0.15	1.74	1.16	-0.16	-4.73	0.52	-2.83	0.29	2.12	0.73	0.92	0.97	-0.1	0.47	-0.28	0.37
211	1.28	0	-0.53	27.68	-0.24	2.31	-0.35	0.48	-0.34	0.36	13.79	0.69	0.9	0.96	-0.09	16.93	-0.44	2.54	-0.31	-2.13	0.5	1.73	1.12	-0.2	-4.2	-1.29	-0.65	-1.1	2.33	-0.22	0.52	-8.24	1.88	1.27	1.12	-0.02	-14.46	1.54	1.18	1.08	1.04	-0.02	31.44	-0.48	2.53	1.3	-0.12	-0.6	-4.8
212	1.14	-0.61	-1.6	1.63	-2.77	-1.41	5.46	-0.04	2.48	0.62	1.25	1.06	-4.84	2.23	1.36	-6.68	-1.73	4.67	0	2.55	-0.42	-0.78	-1.87	0.74	0.91	-7.57	2.09	-3.46	-0.05	0.72	0.89	0.95	-0.07	26.63	-0.46	-1.56	0.5	1.83	1.13	1.05	0.81	-0.83	3.25	0.35	1.41	-0.43	3.7	1.4	-0.11
213	38.47	1.36	1.12	0.63	-0.82	3.33	-0.22	0.54	0.79	-0.15	-17.58	1.46	1.15	-0.08	-7.25	-1.38	3.7	-0.11	-0.66	0.26	-0.4	0.32	0.66	28.9	-0.82	0.39	2.84	1.2	1.07	1.03	1.02	0.74	1.01	1	0.99	1	1	1	1	-5.24	2.19	1.35	-6.76	2.32	1.39	1.16	-13.96	2.15	-3.73
214	-0.53	-29.02	-0.77	0.41	0.75	-0.18	0.43	0.72	-0.15	145.57	0.43	-2.42	-1.28	4.82	1.6	1.22	-9.72	2.21	0.01	-0.78	4.14	-2.14	-1.33	-1.14	0.02	-0.51	0.26	-67.94	-0.38	2.35	0.54	-0.58	4.47	1.47	-0.1	0.52	-0.28	-13.87	1.4	1.13	1.06	-14.97	-1.84	4.23	0.01	1.61	1.14	-0.15	0.48
215	-0.02	-0.6	0.27	9.68	-0.6	-0.86	6.89	-2.08	0.06	3.42	1.3	-0.17	5.26	0.49	0.84	-5.81	-1.58	-0.23	-1.21	2.43	1.33	1.13	1.06	-22.61	-1.9	4.16	1.61	1.23	1.1	0	0.51	-63.08	-0.25	0.59	0.82	-0.15	18.04	-0.42	2.51	-0.32	-2.12	0.5	0.81	1.73	1.07	0.92	-0.65	-0.87	-0.94
216	0.55	-7.52	-0.31	-0.78	-1.57	1.41	1.12	-0.11	0.49	-20.42	1.79	1.26	-0.04	-7.46	-1.39	0.17	-0.49	-0.76	-0.88	-0.94	132.03	-1.98	3.94	1.59	0	-5.33	1.65	-0.17	-3.2	1.66	0.49	-0.67	3.99	-2.09	-1.32	6.54	-0.03	-2.3	1.9	1.25	-0.07	-6.17	-1.36	-1.13	8.08	0.08	1.73	0.72	1.16
217	0.6	1.07	-0.38	4.45	1.43	0.42	1.16	0.9	-0.56	3.92	0.39	-1.97	-1.22	5.07	1.61	-4.73	-1.64	-0.03	-0.84	-1.24	-0.94	-0.98	-1.04	-0.99	-1.01	-1	-1	-1	0.26	-0.44	-5.87	1.37	-0.24	-0.68	0.22	0.62	-0.2	-48.79	-0.6	2.58	-0.28	3.14	-1.95	3.02	1.46	1.18	1.08	-0.01	-0.51
218	-0.86	-0.94	-1.48	0.87	0.95	1.15	0.98	0.99	-0.16	8.17	0.46	0.83	-6.01	-0.23	0.63	0.85	0.93	0.97	0.98	1.94	-1.03	2.99	0.33	1.4	0.82	0.95	-0.22	7.19	-0.38	-1.73	-0.78	2.12	-2.38	0.13	2.79	1.25	-0.17	-4.13	-0.63	2.32	0.49	0.87	0.95	-11.25	-1.76	0.03	4.24	1.33	1.12
219	0.33	0.69	0.85	-51.75	-0.09	0.64	2.05	-0.66	-1.45	1.68	0.56	0.9	-4.56	-0.25	-0.78	5.29	0.26	0.78	-0.26	-0.66	-0.84	0.1	0.55	0.78	-396.1	-0.11	-0.7	-0.87	-1.88	0.83	-3.07	-0.37	1.85	0.62	1.2	1.05	0.9	-0.73	3.42	-0.24	2.89	-0.36	-0.76	-0.89	17.99	0.1	1.81	-0.42	3.42
220	-0.83	-0.92	0.08	0.55	-78.36	-0.23	2.21	-0.35	3.27	-1.98	-0.33	-1.28	2.24	-2.55	-1.39	-1.16	-1.07	23.96	-2.08	-0.01	-0.8	-0.92	-0.96	0.07	-22.98	-0.48	-0.83	6.32	-0.17	-2.07	-1.19	0.17	-5.82	-0.48	-0.84	0.23	0.64	0.83	0.92	-0.05	122.46	0.48	0.83	0.93	-0.1	0.47	0.74	0.87	-237.46
221	-0.36	6.54	0.39	0.81	-0.24	-5.79	-1.31	-0.65	1.5	-2.56	2.58	-2.9	-1.47	5.87	1.7	1.26	-9.6	-1.81	-1.29	0	-0.9	3.38	0.32	-0.63	4.71	0.33	0.8	1.49	0.92	-0.43	-0.76	-2.43	0.77	1.26	-0.57	0.4	3.52	0.73	-0.46	0.39	-9.73	-1.56	-1.19	8.23	-0.04	2.31	0.63	1.24	-0.48
222	-3.4	-1.51	-0.12	-1.2	-0.86	0.57	1.78	-0.58	-1.59	0.56	-3.36	-0.41	-0.83	-1.39	-1.05	-1.02	8.48	1.72	0.11	-0.8	-1.32	1.56	-0.27	-0.7	-0.86	24.07	-0.1	-0.69	-0.87	14.65	-0.11	2.25	1.24	0.61	-0.74	-1.38	1.6	0.6	0.91	0.96	-0.11	-0.58	0.23	-56.02	1.63	0.38	1.21	-0.4	-0.76
223	0.76	-3.32	-0.36	-1.41	-1.1	4.93	-2.25	-0.12	-0.8	4.3	0.29	-0.62	4.89	0.33	0.8	1.5	0.92	-0.43	-2.44	-1.18	3.91	0.21	1.51	1.12	1.05	0.78	-0.86	0.35	-0.41	11.97	1.59	0.34	1.2	0.87	1.06	-0.47	0.41	4.03	0.73	-2.47	2.29	-0.12	0.55	0.79	0.9	-0.07	0.47	0.74	-349.22
224	-0.98	-0.99	31.97	1.91	-0.01	-4.09	1.7	-3.12	2.6	-3.03	-0.05	-0.76	-0.9	0.13	0.59	-0.22	-37.85	-0.62	-1.38	-1.08	-0.87	-0.98	0.26	-0.44	-0.74	0.16	-0.43	112.11	0.29	-2.27	-1.26	4.77	-0.09	-0.66	-2.33	-0.85	-1.12	-1.03	-1.01	0.09	-0.48	32.17	-1.77	-0.27	0.74	0.9	0.96	-0.07	0.48
225	2.34	0.62	0.89	1.24	-0.7	-1.4	-1.07	4.18	-0.15	-0.68	7.69	1.61	-4.19	-0.07	-0.74	4.94	-0.21	2.65	-0.36	-1.98	-0.76	2.18	0.5	0.87	-0.25	7.43	-1.74	-0.37	-0.87	4.25	1.5	1.19	-0.03	-0.54	-9.51	1.28	-0.25	4.64	0.46	-2.13	-0.56	-0.88	4.99	0.24	-0.63	-0.85	-1.9	1.23	0.8
226	-0.67	-6.34	-0.84	-0.95	-1.15	-1.02	-1.01	8.2	-0.1	-2.12	-1.2	4.47	-0.11	0.58	-7.28	-1.57	4.15	1.58	-5.07	2.46	1.42	1.17	1.08	0.01	0.96	0.99	0.99	1	1.04	-0.94	3.06	-0.21	-2.3	0.47	-0.45	-0.76	16.57	0.17	1.75	0.73	-0.53	0.38	0.72	0.86	-0.09	55.01	-0.45	2.48	-2.15
227	-0.73	0.3	0.68	-20.52	1.89	-0.06	0.55	0.79	0.9	-57.53	1.97	1.32	1.14	0	0.51	0.76	0.88	0.94	15.81	0.97	0.99	1	1	-0.03	0.49	-94.78	-0.26	-0.75	0.25	0.65	0.83	-57.29	-1.87	-1.29	8.03	-0.01	0.64	-6.83	-1.58	-1.21	8.7	-0.03	2.29	-0.4	3.2	-0.32	-2.01	1.76	0.49
228	-0.22	-0.65	16.12	-0.2	0.59	-0.31	0.38	0.7	0.85	0.93	0.96	-527.78	-1.98	3.99	0	-0.62	8	-1.93	-1.29	0.04	7.09	-0.48	-0.82	-1.59	0.73	0.9	-0.17	-0.61	0.22	-0.4	-43.93	1.31	0.69	1.1	1.03	1.01	1.01	1	1	-0.01	-101.32	-0.51	2.49	-0.3	-2.17	1.73	0.5	0.89	-4.48
229	-1.44	-1.18	-0.14	-0.93	-0.98	7.66	-2.12	0.04	0.6	3.48	0.81	-0.42	4.9	1.46	0.4	-1.39	-0.75	-0.94	4.64	1.54	-4.61	-1.62	-0.06	-0.84	-1.23	-1.04	-1.01	9.06	-2.12	-1.35	7.19	-0.01	-2.31	-0.64	2.06	-0.29	-2.34	1.7	1.21	1.09	0.51	-1.12	2.83	0.33	0.82	-0.26	-4.92	-0.66	0.48
230	1.87	1.3	1.13	1.06	1.03	-68.24	-1.97	4.06	1.6	0	1.23	1.07	0.84	1.03	-0.39	4.46	-0.31	2.75	-2.02	2.96	1.46	1.18	-11.34	-0.01	0.68	0.87	0.94	-0.07	-27.59	-0.54	0.49	0.78	-0.17	-0.6	0.21	-0.4	0.3	0.65	-0.17	1182.45	-0.41	2.41	1.28	-0.12	0.5	-0.29	0.37	0.69	-143.45
231	0.88	0.95	1.6	-0.9	3.06	-0.21	0.54	-7.54	1.9	0.26	0.84	0.94	-0.13	-9.74	-0.58	0.49	2.45	-0.6	-0.86	0.19	7.68	0.62	0.88	-6.24	-1.61	-1.22	-0.2	0.88	0.96	0.98	-16.8	-1.83	-1.29	-1.12	16.88	1.88	1.31	1.13	1.06	0	-34	-0.51	2.46	-0.3	3.18	-1.96	-1.28	-0.34	0.83
232	-43.04	1.9	-3.79	0.03	2.64	-0.43	-1.83	1.72	-0.22	-0.68	-2.8	0.73	1.31	1.06	1.02	-0.1	0.48	11.31	-0.71	-0.9	-1.3	-1.03	0.27	3.6	1.26	-0.19	5.17	-1.77	-0.38	0.7	1.53	0.88	1.08	-1.87	0.25	0.7	-0.23	-9.79	-1.34	-1.12	-1.05	-0.63	-1.02	-1.01	-0.98	0.77	0.92	1.3	0.96
233	0.49	-79.39	1.76	-3.71	-0.09	1.65	1.15	-0.15	6.53	1.44	1.15	1.07	-17.02	2.09	-0.01	-0.58	-0.8	-0.91	0.06	-64.3	-0.47	2.45	1.29	0.51	-1.35	0.32	-4.13	-0.45	-0.84	5.56	-0.18	-2.1	-1.19	-1.07	-1.03	-0.7	-1.02	2.83	1.38	-0.08	-5.07	-0.59	0.5	-5.01	-1.48	-1.17	-1.08	18.16	-2.09
234	0.93	-3.15	2.29	1.36	1.15	1.07	-25.67	-1.92	4.15	1.61	1.23	1.1	0	-21.06	1.54	-3.42	-1.49	5.21	-2.42	-0.03	1.43	0.77	0.94	0.98	0.99	-22.56	-0.05	-1.87	0.41	2.01	-1.68	-1.2	-1.08	0.04	12.97	-0.5	-1.54	1.8	1.22	-5.94	2.27	-3.39	0.02	-0.6	-2.84	-1.15	0.24	0.67	-13.99
235	-1.17	-1.07	11.93	-2.12	-1.35	-0.05	1.16	-0.35	-0.73	-0.87	0.1	25.55	1.43	1.14	-0.08	8.7	-0.44	-0.81	-0.92	15.41	1.8	1.28	-0.01	-8.4	-1.41	-1.14	7.96	-2.19	-1.37	-1.15	0	-0.52	-0.76	-0.88	-0.94	0.03	-0.48	1359.94	1.74	-3.74	-1.55	0.02	0.56	-0.26	26.58	-1.66	3.54	-2.56	-1.42
236	-0.61	0.26	-15.48	-1.56	-1.19	-0.39	1.19	0.85	0.97	-4.5	2.21	-0.07	3.55	-0.41	-1.79	1.75	-0.22	-0.68	-0.85	-0.93	-2.79	1.07	0.93	-0.61	-0.85	-1.66	-0.93	-0.98	-1.06	-0.99	2.51	-2.39	-1.37	6.01	0.04	0.72	1.69	-1.46	2.83	-0.15	3.07	-0.38	-0.77	0.22	-0.43	0.31	0.66	-0.18	183.13
237	1.14	0.87	1.05	-0.45	4.13	-0.3	-0.74	-1.97	-0.89	-0.96	0.18	6.15	1.33	-0.19	-3.68	-0.65	-0.89	-1.28	-1.03	-0.95	-1.01	2.3	-0.23	-2.44	-0.7	-0.91	5.6	-2.14	3.33	-0.03	2.87	0.59	-0.54	-0.81	0.17	-0.44	-15.69	1.31	-0.24	-3.23	1.62	-3.03	-1.45	5.36	0.04	-0.7	5.06	-0.22	2.64
238	0.06	1.79	-2.04	-1.28	5.88	-0.06	2.45	-0.4	-0.77	8.21	-2.01	0.07	3.47	1.3	1.11	1.05	1.02	-36.49	0.02	2.04	-0.41	0.46	-7.26	-0.35	2.11	-0.33	-0.74	-0.88	-0.94	41.88	-0.05	0.65	0.85	0.93	0.97	0.98	-128.88	-1.97	-0.02	-1.32	0.36	2.4	1.19	1.07	1.03	1.01	-37.17	-0.02	-1.93
239	-4.64	-1.58	4.77	1.64	1.24	1.11	1.05	-40.11	-1.95	-1.32	-1.14	-1.06	-1.03	65.63	0	1.97	1.2	-0.15	0.48	0.75	-0.14	48.92	0.43	0.81	-6.36	2.06	1.32	-6.93	2.3	-0.01	3.53	0.58	0.87	-5.69	-1.59	-1.21	0.03	9.11	0.54	0.85	-0.21	-0.63	-0.82	-0.91	-6.18	-0.96	2.93	1.39	1.15
240	1.17	0.63	1.07	1.02	1.01	-12.92	-1.8	4.24	1.61	1.23	1.1	0	0.51	0.76	-145.81	-1.86	3.9	-0.03	-0.63	-0.83	0.13	0.58	0.79	-0.11	189	-0.44	-1.56	-0.81	2.09	1.26	-5.31	-1.63	0.03	0.57	4.73	-1.31	-1.1	-0.72	-1.04	-1.01	6.1	1.63	1.23	1.1	-0.01	-18.48	1.54	-3.4	-1.49
241	1.1	0.92	-1.69	0.28	2.56	1.21	0.71	-1.45	2.6	-0.16	3.17	1.32	-4.3	-0.14	0.68	-0.31	-4.88	1.48	1.15	1.06	1.03	-29.17	0.02	-2.09	-1.21	0.15	4.62	1.31	-0.18	5.04	-1.77	3.21	1.48	-5.39	-1.67	-1.25	-1.11	-0.03	-1.05	-1.02	-1.01	-1	-1	59.93	-2.02	0.01	3.92	1.33	-0.16
242	2.13	-0.4	-1.98	-1.16	4.17	-0.13	-0.67	-0.85	17.75	-1.98	3.7	-2.67	-1.45	6.31	1.72	0	-0.83	-0.93	-0.97	-0.99	-1.27	-0.99	2.9	-0.21	3.04	-0.37	-1.92	1.75	-0.22	-2.82	-0.68	2.24	-0.28	0.5	0.77	-0.15	25.77	-0.42	-1.61	-0.8	-0.95	5.31	1.58	1.21	-9.27	0.02	-0.64	-2.26	1.41
243	-2.99	1.84	1.25	0.41	1.1	-0.37	-0.74	-2.56	-0.88	-1.1	1.77	-2.6	-1.38	-0.26	1.26	0.82	0.96	-0.23	-0.65	-4.58	-1.15	-1.05	7.54	1.7	0.11	1.25	-2.44	0.2	2.51	1.22	-4.16	-1.54	4.86	-2.45	3.31	1.53	1.21	1.09	0	-0.51	0.25	-0.38	-114.21	-1.31	-1.1	-1.04	-1.02	-0.69	0.95
244	-0.73	0.16	0.58	-118.19	1.8	1.27	-7.74	2.26	1.38	0	-7.08	-0.54	-0.85	-1.4	-0.94	0.41	-4.58	-0.41	-0.82	-0.93	0.11	0.57	0.79	12.57	0.9	0.97	0.99	-14.76	2.06	1.34	-7.46	2.3	1.39	1.16	-14.12	0	-0.68	5.6	-0.22	-0.72	7.22	1.61	1.22	1.09	-17.7	0.01	-0.65	-2.13	-0.85
245	-0.7	0.15	0.58	-877.12	1.79	1.26	1.11	1.05	1.03	-63.73	-1.97	0	-1.33	-1.09	-1.04	0.07	-0.49	-0.75	0.13	-0.44	-116.36	-0.72	-0.91	-0.96	-1.28	-1.02	0.3	0.7	0.86	-0.1	-0.56	0.23	-167.41	-1.61	3.63	-0.08	-2.53	1.82	-0.19	0.51	-9.66	1.85	-3.46	-1.52	-0.1	-1.2	2.52	1.35	0.36
246	7.57	1.39	-0.17	4.83	-0.39	-1.77	-0.78	-0.94	-1.14	-0.97	2.45	-0.23	0.52	-8.02	-0.31	-1.57	-1.12	0.17	-0.47	15.7	-0.27	0.56	2.39	-1.46	0.25	0.69	0.85	0.93	0.97	-111.42	-1.96	0.01	-4.06	-1.34	0.16	0.63	0.83	0.92	0.96	0.98	0.99	-0.01	-580.41	1.5	-0.17	0.5	-0.3	-0.66	-0.83
247	0.97	0.99	-2027.81	-0.01	-0.67	0.28	0.67	-25.98	-0.19	0.61	0.83	-13.39	-1.75	4.13	1.59	1.23	1.1	0	0.51	20.93	-0.74	-0.91	0.18	-0.45	-0.73	55.41	1.83	1.28	1.12	1.06	1.03	-64.86	0	0.66	-0.28	10.15	0.4	-0.55	5.3	1.5	1.18	-0.04	9.57	0.51	-0.52	5.23	-0.27	0.54	0.8
248	0.94	-0.27	-4.03	-0.67	0.48	2.38	1.17	-3.85	-1.51	-1.19	9.99	-2.19	0.01	-0.58	-3.66	-1.17	0.24	-0.46	0.32	-0.36	0.33	0.67	0.83	-0.08	596.16	0.46	-2.46	0.31	2.15	1.18	1.07	0.73	-1.2	0.32	-0.45	-4.47	-1.22	3.55	0.23	1.48	1.11	-0.16	6.57	-0.4	-0.79	0.22	7.04	-1.49	0.2
249	0.9	0.95	-0.06	32.59	0.48	-2.43	2.17	-2.89	2.77	-2.97	2.94	1.49	0	-6	-1.38	0.16	-4.91	-0.49	-0.84	5.78	-0.17	-0.7	-2.1	0.7	1.37	1.07	1.03	1.01	1.01	1	-81.49	2.01	0	-0.57	-3.94	-0.8	0.43	0.76	-0.18	-0.61	-12.46	1.23	-3.15	-1.44	-0.27	-0.88	0.3	0.69	0.85
250	1.26	1.11	-15.39	-1.87	-1.3	-0.02	-0.9	0.32	-0.42	0.33	0.67	12.46	-0.82	0.39	2.87	1.2	1.07	1.03	-17.51	2.07	-3.75	0.01	-0.61	-2.73	1.38	0.69	0.93	1.12	0.97	-0.43	0.41	0.73	-0.17	-22.68	1.45	-3.36	-1.48	-1.18	10.54	1.81	-4.39	2.58	1.44	-6.52	2.36	-3.47	2.81	0	-3.1
251	-0.73	0.22	-0.42	-0.72	72.78	0.15	0.72	0.88	-0.12	17.64	0.46	0.82	1.51	1.06	-3.67	0.17	0.68	-7.93	-1.62	4.18	1.59	1.22	1.1	0	0.51	-61.91	1.77	1.25	1.11	0.25	-0.93	-0.97	-0.99	-0.99	33.08	-0.03	0.65	0.85	-0.14	-0.58	51.54	0.22	-2.19	2.08	1.29	1.12	1.05	0.36	0.98
252	0.24	1.28	-2.31	-1.32	-1.13	11.34	1.81	1.29	0.04	1.12	1.04	-6.28	0.11	2.18	-1.87	-1.25	6.15	1.68	-0.02	-4.64	1.67	1.21	-6.77	-1.7	-1.25	9.21	1.8	1.28	1.12	0	0.51	0.76	-0.13	-125.51	-1.43	-1.14	-1.06	-1.03	-0.56	-0.99	0.32	-0.43	0.33	-21.66	-1.61	0.11	-0.52	-0.78	-0.89
253	1.13	1.06	-0.01	0.5	0.75	-0.13	224.41	-0.44	-0.81	-0.92	-0.96	-1.57	-1.02	0.31	-0.43	-0.74	-5.11	-1.12	-1.04	7.38	1.69	1.25	1.11	1.05	0.12	-0.97	-1.03	-0.99	2.21	-2.45	-1.37	-1.15	-0.24	0.91	-3.25	-0.33	0.63	0.85	0.93	0.97	-50.22	2	-3.89	-1.59	5.36	1.68	1.25	1.11	0
254	0.96	-30.8	-1.89	-1.3	8.2	1.78	1.28	1.12	0.01	1.06	1.02	1.01	1	1	-0.02	-59.72	-1.48	-1.16	-1.07	15.62	-0.03	0.64	0.85	0.93	2.17	0.96	0.99	1	1	-0.03	0.49	0.75	0.87	-0.06	-465.3	-1.47	-1.16	7.48	1.72	1.26	1.11	0.08	0.95	1.05	-0.61	-1.64	-1.1	-1.04	-1.02
255	1.25	1.11	-17.74	0.01	-0.65	6.35	-0.22	2.55	-0.36	-0.76	-0.89	-2	1.15	0.86	-0.61	0.38	0.72	3.76	-0.79	2.96	-0.24	-0.71	0.24	0.64	0.82	0.91	-0.05	176.35	-0.47	0.51	-0.35	-0.7	-5.54	0.8	0.93	1.21	1.02	0.97	0.99	-4.12	2.24	1.36	1.15	1.07	-0.01	0.51	0.76	-0.13	241.15
256	-20.78	1.87	1.28	1.12	1.06	-0.01	0.51	-92.26	-1.73	-1.25	0.04	-0.52	-0.77	-0.88	-0.94	0.03	249.77	1.48	1.16	-7.5	-1.72	-1.26	-0.07	-1.11	-1.04	-1.01	13.51	1.81	-0.02	4.37	1.35	0.56	0.92	-4.01	-1.49	4.7	1.62	1.23	-0.01	0.52	-29.98	-0.26	0.59	-5.61	-0.32	-0.79	0.25	-0.42	19.75
257	1.21	-0.74	3.27	1.41	1.15	1.07	0.37	0.97	1.03	1.01	-4.26	2.24	-3.2	-0.07	-0.76	0.29	-7.67	-0.41	0.56	-0.34	-5.2	-1.27	3.59	1.49	1.19	1.08	0.21	1.04	1.01	-6.67	0.11	2.16	1.21	0.68	1.08	0.95	1.02	1.01	0.99	-1.39	-0.72	-1.11	-0.94	-0.98	-1.03	-1	0.26	0.67	3.82
258	0.5	-0.28	-23.74	-1.35	3.42	-0.13	-0.66	0.25	0.65	0.83	-76.73	-0.1	2.07	-0.38	-0.76	-0.89	0.1	19.38	1.42	0.56	0.91	1.14	1.02	-3.96	-1.5	4.77	1.63	1.23	1.1	0	0.51	0.76	-0.13	179.91	0.44	-0.52	5.55	0.35	0.8	0.92	0.96	1.51	1.02	-0.31	-0.7	-0.86	-0.93	63.17	-1.98
259	1.29	1.13	0.02	1.06	-0.34	0.43	-10.4	1.81	1.26	1.11	1.05	-0.01	0.5	-89.75	-1.73	0.08	-0.53	-0.78	-0.89	60.25	1.9	0.07	1.3	-2.39	0.19	-0.53	8.35	0.31	-0.59	0.33	-0.38	-9.47	-1.28	-1.09	0.1	-0.49	0.28	-42.11	1.66	-3.58	2.56	-0.03	-0.61	-0.82	-0.91	-0.96	0.03	-0.49	-0.74
260	-0.57	-7.99	-0.79	-1.2	1.76	-0.25	3.73	0.49	0.85	1.37	-0.7	-0.89	0.17	-0.45	26.66	-1.76	3.62	-0.06	-2.59	-1.25	-1.09	-1.04	19.02	-0.03	-2.07	-1.21	4.58	-2.31	3.25	1.52	0.05	-0.84	-0.94	0.14	-0.46	-10.93	-0.74	-0.91	6.55	-2.11	-1.34	6.95	1.74	-4.63	-0.01	1.65	0.72	0.93	-4.98
261	-2.27	3.49	1.55	1.22	-11.16	0	1.84	-0.39	-2.06	-0.76	2.22	-0.27	3.33	0.5	-0.56	-0.82	-2.05	-0.92	2.65	-0.23	3.13	-1.92	3.02	1.46	1.18	1.08	-0.01	-0.51	-22.57	-0.76	-1.23	1.76	1.21	-5.84	-1.65	-0.1	0.81	-3.77	2.17	-3.13	2.76	1.46	-6.11	2.38	1.41	1.17	1.08	0	-0.51
262	-15.99	0.09	2.02	-1.93	2.81	-0.1	-0.64	-2.7	-0.84	-0.95	-0.98	0.08	-15.86	1.59	1.19	-7.29	-1.72	4.53	-0.01	-2.54	-0.63	-0.89	-1.25	-0.96	0.42	-4.51	-0.41	-0.82	-1.44	-0.93	0.42	0.76	0.89	0.95	0.97	0.99	-221.54	2	1.33	1.14	1.07	0.01	1.03	1.01	-0.14	-0.6	0.23	-37.81	-1.58
263	-1.02	0.04	22.4	1.45	1.15	-0.07	-0.57	0.24	0.63	-105.76	-1.79	-0.19	-0.84	-0.94	-0.97	0.06	0.54	-0.24	-65.1	1.39	-0.21	-3.36	0.51	1.63	1.11	1.04	-9.41	0.07	2.13	-1.91	-1.25	-0.42	-1.1	-0.92	-0.98	-0.99	0.1	0.57	-0.23	-0.62	-34.75	1.2	-3.18	2.4	1.38	1.16	1.07	-0.01	-0.51
264	23.51	0.32	1.64	1.13	0.78	1.05	-0.41	-0.75	11.09	1.7	1.24	-0.03	8.83	0.52	-0.51	-2.35	-1.16	-0.79	-1.06	2.32	1.31	1.12	-11.08	-1.81	-1.28	-1.12	17.48	-2.12	-1.36	0	0.88	-3.46	2.23	1.35	-6.37	-0.04	-0.71	0.29	-8.65	-1.51	-1.18	-1.08	0.03	16.84	-0.5	0.49	0.78	0.9	0.95
265	-5.92	1.48	1.15	1.06	1.03	0.58	1.01	1	-6.76	-0.15	-0.74	-1.66	-0.89	-0.97	-1.08	0.74	-0.37	-3.32	0.58	-2.96	-1.36	-1.14	9.86	1.78	1.28	1.12	1.06	0.05	-0.97	3.09	1.41	-4.95	-0.08	-1.63	2.11	-0.19	-0.67	9.65	1.65	0.24	0.86	0.95	0.98	0.99	0.99	-81.86	2.01	1.33	0
266	-0.12	-2.17	-1.21	-1.08	-1.03	-0.68	-1.02	2.83	1.38	-0.08	5.77	0.52	0.85	-5.92	-0.22	-0.77	-1.59	-1.07	-1.03	-1.01	0.05	17.75	1.44	0.54	1.15	1.04	1.02	1.01	1	-0.02	-50.57	-1.48	0.17	3.53	1.28	0.64	1.1	1.03	-0.17	-5.63	-1.33	-0.62	-0.93	0.27	0.67	-16.72	-0.21	-1.72	-0.74
267	-0.59	-0.86	6.72	1.63	1.22	-0.02	-8.92	1.58	1.18	1.08	-14.68	-1.85	-1.29	8.53	-2.26	0	-0.58	-3.59	-1.17	3.49	0.24	0.79	0.91	0.96	-24.49	2.02	1.33	-0.01	-7.65	-0.54	-0.85	0.22	-8.92	-1.49	-1.17	-0.44	-1.07	2.64	1.36	-0.08	-5.18	0.49	-0.47	-0.77	-2.78	-0.89	2.69	-0.23	0.52
268	1.74	1.27	1.12	0	-18.06	1.54	1.18	1.08	-0.03	-15.08	-0.53	-0.85	0.21	-9.19	-1.5	0.13	3.84	1.3	-3.91	-1.53	4.96	1.65	1.24	-9.89	0	2.22	-0.41	3.23	0.46	-1.99	-0.58	-0.89	-0.96	0.11	-13.55	1.62	-0.15	-3.41	-1.28	-1.1	8.56	1.74	-0.02	0.55	0.79	0.9	0.95	0.97	0.99
269	1.01	1.01	1	-89.14	2.01	1.34	0.01	-0.89	-1.15	-1.03	-0.96	-0.99	-1	-1	-1.01	-1	2.81	1.38	-0.08	-5.07	1.62	-3.17	2.57	-0.05	-3.04	1.76	1.23	1.09	1.04	1.02	0.45	-0.97	-1.03	-1.01	0.23	0.66	-16.9	1.89	1.29	-0.03	-7.45	1.59	1.19	-7.03	-0.07	-1.71	2.07	-2.71	-1.42
270	1.1	-0.32	-2.94	0.55	-3.01	-0.44	-0.84	-1.36	-0.94	-0.98	0.18	-0.46	-7.99	-1.24	-0.74	1.55	0.66	0.92	-0.24	-4.65	1.53	1.17	1.07	0.55	0.97	1.03	1.01	-0.23	-4.23	1.55	-3.11	-1.45	-1.18	-0.2	-1.08	-0.93	-0.99	0.23	-0.45	0.31	0.66	-0.18	103.47	0.41	-0.53	-0.8	-2.4	0.8	0.93
271	-2.31	-1.37	0.03	0.55	-0.25	0.39	-0.31	-0.66	-0.83	0.09	-0.46	2451.95	1.73	-3.73	2.58	-0.02	-3.15	1.77	1.23	-0.07	0.5	-0.28	0.37	0.69	-0.16	-186.37	1.42	-0.19	0.49	-0.31	20.53	0.37	-2.29	-1.26	4.84	1.6	-0.03	-4.79	-1.35	-1.12	8.34	-2.18	3.54	-2.75	-0.01	0.75	0.9	1.48	0.96
272	-10.23	-0.36	2.2	-0.33	-0.74	-2.16	-1.1	0.26	0.68	3.52	-0.76	2.97	1.38	1.14	-0.04	10.86	0.51	0.84	-0.22	9.08	0.43	0.82	-6.01	2.08	1.33	-6.88	-0.03	-1.73	-1.16	4.89	-2.28	-1.37	0.02	0.55	6.68	1.2	-3.37	2.39	-3.07	0.04	-0.59	0.28	8.63	1.32	1.11	1.05	1.02	-32.79	-1.92
273	-1.07	-1.03	19.02	1.87	-4.18	-1.61	0	-0.55	-5.26	1.31	0.72	0.94	-0.25	-4.32	1.54	-0.21	-3.11	1.65	-3.01	0.11	0.65	2.59	1.13	1.05	1.02	-16.73	2.07	-0.02	-3.74	1.72	1.22	-6.62	-1.7	0.02	-0.55	13.9	-0.24	-1.85	1.88	-2.78	-1.42	5.59	-2.37	-1.4	6.79	1.74	-4.68	2.54	1.44
274	-1.62	-1.22	0.02	0.54	-0.25	46.21	0.38	0.8	1.6	1.07	1.02	0.91	1.01	1	-0.16	0.46	0.74	-0.14	0.43	0.72	-395.7	-1.85	-1.28	7.87	1.76	-4.55	2.55	1.44	-6.56	2.36	0	1.4	-0.37	0.45	0.75	0.88	0.94	-95.49	1.98	-0.01	0.57	0.8	-27.68	-1.82	-1.28	8.13	-2.26	0.01	3.55
275	0.96	1.06	0.99	1.01	1	1	1	1	1	-2.83	2.35	1.37	-6.14	-1.7	-1.26	0	-0.53	28.45	-0.24	-1.8	-0.74	-0.93	0.21	0.64	-0.21	-20.46	1.43	1.14	-7.26	-0.09	1.84	-2.11	0.18	-3.5	-1.34	4.24	1.56	-4.92	-0.03	-1.65	-1.15	-0.72	-0.96	-1.06	-0.98	-1	0.18	0.62	-20.91
276	-3.66	-1.57	0	5.5	1.37	-0.16	-0.63	-3.85	1.29	-0.27	4.52	0.46	0.84	1.41	0.93	0.98	1.05	0.99	1	1	-0.08	0.48	0.75	-0.14	0.43	0.72	0.86	-1665.24	-0.07	0.64	-5.93	1.99	0.23	1.3	1.08	-0.16	0.47	0.75	0.88	-92.83	1.95	-3.89	-1.58	-0.02	-1.22	0.36	-0.44	0.34	9.26
277	-0.85	0.21	-9.37	-1.5	3.83	1.54	-0.03	0.54	-0.27	0.38	0.69	-0.16	193.41	0.42	-2.41	-1.28	4.81	-0.08	0.6	0.82	-0.14	0.45	22.27	0.73	-2.68	-1.34	-0.43	-0.91	0.29	-6.05	1.8	1.25	-6.91	-0.06	-1.72	0.4	-3.51	0.32	0.75	-7.76	-1.63	-0.23	-1.22	-1.06	-0.86	-1.03	-1.01	5.96	1.62
278	-0.16	-0.58	203.36	-1.8	3.77	-0.04	0.6	-7.94	-0.28	-1.59	-1.13	4.73	-2.27	3.27	1.52	-5.63	-1.69	-1.26	9.7	1.81	-4.46	-1.63	5.16	-2.48	3.35	1.54	1.21	-11.4	-1.84	4.38	0	1.63	-2.16	-0.38	0.66	-0.34	-0.7	-0.86	-0.93	-0.97	0.02	-194.39	-1.51	-1.17	-0.49	1.21	0.83	-1.72	2.52
279	0.53	-0.24	0.38	-261	-1.69	-1.23	7.71	1.74	1.27	1.12	1.06	-36.51	2.06	-3.89	0	0.73	-0.3	-4.77	1.49	-3.13	2.52	1.41	-6.18	0.02	-0.63	-0.84	16.62	1.78	1.27	-0.02	-0.54	-8.31	-1.21	-1.07	-1.03	15.71	-0.04	-2.08	-1.21	-1.08	-1.04	20.24	-0.03	-2.07	-1.21	-1.08	-0.67	-1.04	-0.97
280	-1.21	-1.09	-1.04	0.01	0.51	37.3	1.24	-3.27	2.41	1.39	0.15	-0.84	-0.94	-0.97	17.75	-2.04	-1.34	7.54	-0.01	2.31	0.64	-2.05	-1.25	-1.1	-1.04	0.02	-0.5	68.45	-1.76	3.7	-0.05	0.6	0.82	-18.65	-1.79	-1.27	-0.14	-1.12	2.67	-0.2	-2.42	-1.22	4.19	1.54	1.2	-9.89	0.02	-0.64	-0.84
281	-1.07	0.31	0.71	0.86	-0.1	-0.56	-28.83	-1.22	-1.07	7.28	1.69	1.25	-0.01	-9.02	-1.42	-0.54	-1.14	-1.04	-1.02	-1.01	-1	-0.91	-1	3.08	-2.32	-0.2	1.54	-2.33	-1.33	-1.13	-1.06	-1.03	47.26	-0.01	-2.04	-1.2	-1.08	-1.03	-1.02	41.71	-2.03	-1.34	7.8	0	1.77	-2.09	-1.29	-1.12	-1.05
282	2.23	-2.58	-1.4	-1.16	-0.2	-0.94	-1.07	1.62	-2.64	-1.39	-1.15	-0.27	-1.07	-1.02	6.42	-0.11	0.6	0.82	-0.14	0.45	-53.08	1.74	1.24	-7.61	2.25	-3.52	2.77	1.47	0.01	1.19	1.06	0.86	-0.76	3.36	-0.23	2.9	0.53	0.87	-5.37	2.12	-0.07	-3.31	1.72	-0.18	-3.04	1.67	1.2	-6.5	2.25
283	-0.14	0.43	0.72	72.35	0.86	-2.85	0.23	-0.53	7.62	1.57	1.2	1.09	-0.02	0.51	0.76	-0.13	0.44	-0.28	724.13	1.64	0.36	-0.73	-0.9	-1.45	1.25	1.08	1.03	1.02	1.01	-57.72	0.01	-0.66	6.09	-0.22	2.57	0.56	0.88	1.28	0.95	0.98	-0.17	0.46	-0.3	0.36	0.68	-0.16	257.89	0.42	-0.53
284	0.98	0.99	-14.92	2.06	1.34	-0.01	0.53	0.77	-0.13	0.44	0.72	0.86	-0.07	0.47	0.73	1031.58	0.87	0.96	-0.16	0.46	-0.29	0.36	0.68	0.84	41.13	0.92	-0.36	0.42	0.73	0.87	0.94	0.97	-250.43	-0.02	0.66	0.85	-0.13	-0.58	-13.93	1.24	0.77	1.08	-0.44	0.42	0.73	-0.17	29.66	-0.41	-1.61
285	3393.03	-1.63	0.12	-0.52	0.29	-20.37	1.69	1.22	1.1	1.04	0.35	-0.96	-1.05	0.6	-0.39	0.38	0.71	0.86	0.93	0.96	0.98	-0.01	0.5	0.75	0.87	0.94	0.97	-0.02	-42544	1.49	-0.17	0.5	-11.49	1.83	1.27	1.11	1.05	1.03	1.01	-120.21	2.01	-3.96	0	2.67	1.26	-0.16	0.49	-0.3	0.37
286	0.38	0.69	0.85	-0.08	1103.27	0.46	-0.51	0.35	0.7	0.85	5.54	-1.1	0.31	0.7	0.86	0.93	0.97	-0.02	129.07	0.49	0.83	0.93	1.51	0.97	-2.73	-1.36	5.07	1.63	0.08	-0.82	3.75	-0.21	-2.18	-0.7	0.51	0.8	-0.17	0.44	0.72	-91.18	-1.84	3.89	1.57	1.22	-0.01	0.52	0.77	0.88	0.94
287	14.42	-1.83	3.55	1.53	-5.33	-1.67	0.01	0.56	4.88	-0.71	2.9	0.41	-0.61	0.34	-0.39	-8.33	1.38	-3.2	2.47	1.4	1.16	-0.01	-0.53	0.25	0.63	0.82	-368.22	-1.9	3.92	-2.63	-1.45	6.38	0	1.73	0.7	1.16	1.04	1.02	-10.88	-0.09	0.66	-5.46	-0.3	-1.53	2	-2.68	-1.41	5.68	-0.03
288	1.4	-0.28	4.22	-0.35	2.8	-2.04	-0.33	-1.29	2.22	0.41	-0.65	-0.86	10.35	-0.13	-2.03	-1.19	-1.07	9.69	0.07	1.76	1.16	-0.16	-4.8	-1.32	0.18	3.78	1.28	1.1	1.04	-17.41	-0.04	1.93	0.67	0.91	-0.22	-5.14	-1.3	-1.11	-1.05	-0.65	0.91	1.1	0.97	0.99	-5.46	-0.19	0.65	0.85	0.93
289	-0.59	17.68	0.24	-2.14	-1.24	-1.09	10.23	0.06	-0.67	5.44	1.53	1.19	-0.04	0.51	9.56	-0.72	-0.91	6.93	1.64	-4.37	-1.61	5.08	1.67	0.01	1.25	1.07	-0.15	-5.83	-1.34	-0.61	0.7	0.88	0.95	-0.07	0.48	0.74	-144.2	-1.85	-1.29	7.91	-0.01	0.63	0.84	-15.97	1.98	-0.04	0.56	3.91	-0.7
290	-3.35	2.49	-3.07	-1.49	-1.2	-1.09	-0.05	-1.04	2.87	-0.2	-0.69	-2.37	-1.12	0.25	3.55	1.26	-0.19	-3.84	-0.65	-0.89	-1.28	0.72	1.37	1.07	1.02	0.9	1.01	1	0.99	1	-2.52	2.4	-2.89	0.05	2.84	1.27	1.1	-9.01	-1.75	4.39	1.62	-5.13	2.48	-3.35	2.85	0	0.6	-9.24	-0.27
291	-0.08	-15.07	-1.42	0.18	3.57	1.28	-0.18	0.48	-13.01	1.81	1.26	-7.31	2.26	-3.5	-1.55	5.57	1.69	0	0.56	-0.26	-14.62	-0.64	-1.34	1.81	-0.24	0.5	-9.03	1.85	1.27	-7.15	2.27	-3.49	-0.01	-0.74	0.3	-0.41	-7.78	-1.26	-1.09	-1.04	-1.02	0.02	-0.5	0.26	-0.37	-0.69	-0.84	0.08	1966.19
292	1.13	1.06	-34.04	-1.94	4.12	0	0.62	-7.92	1.93	-3.43	2.67	-3.09	2.91	1.49	0	0.54	0.78	0.89	0.95	0.97	-0.02	0.49	394.42	-1.25	-0.75	-0.95	-0.98	9.58	-2.09	-1.34	-1.14	14.54	-2.14	-1.36	7.48	0	-0.64	0.28	0.66	-30.01	1.86	-0.06	0.55	-11.5	-0.28	-1.63	0.45	-0.44	-0.75
293	1.14	1.06	1.03	-0.01	-0.51	0.25	0.63	-0.19	-578.51	-0.59	0.47	-5.4	1.92	1.28	-6.82	-1.72	-1.26	-0.05	-0.91	-1.11	1.61	1.17	-5.93	2.25	-0.03	0.57	3.55	0.8	-2.56	2.3	-2.91	2.81	0.06	0.77	-0.29	7.43	1.5	1.17	1.08	1.04	1.02	-69.45	-0.01	0.67	0.86	0.93	0.97	0.98	-0.02
294	-1.65	-1.22	-1.1	0.02	16.8	-1.54	-1.18	-1.07	-1.03	0.02	0.52	30.6	-0.75	-1.26	1.74	1.2	1.08	-12.27	0.04	0.66	2.12	-1.41	-1.12	0.11	-7.85	0.42	-2.64	2.1	-0.14	-2.93	-1.26	-1.09	8.81	-2.16	0.02	-0.57	10.79	-1.88	-1.28	7.25	1.74	1.27	1.12	1.06	1.03	0	0.5	0.75	0.88
295	0.97	1.25	-0.88	-1.13	-0.96	2.21	-0.24	0.51	-8.23	1.87	-3.42	2.65	-0.03	-3.09	1.77	1.23	1.09	0.44	-0.9	-0.97	7.51	-0.12	-0.68	6.93	-1.99	0.08	0.61	-11.02	-1.65	-1.23	-0.25	0.87	1.16	0.95	-2.25	-1.29	5.3	1.64	1.24	1.1	1.05	1.02	0	0.5	0.75	-0.13	-0.56	0.22	-0.39
296	-0.27	0.38	0.69	0.85	-471.71	1.93	-3.91	0.02	2.64	-1.84	-1.24	-1.1	13.05	1.83	1.29	1.13	0.03	1.06	-2.83	-1.38	-1.15	0.03	-0.51	-11.22	1.29	1.09	-0.11	8.55	1.45	0.48	-0.72	-0.89	8.99	-2.06	3.52	-2.71	-0.03	0.75	1.48	-1.51	2.78	-0.14	-0.66	0.25	-0.4	-0.71	76.6	-1.87	-1.29
297	-0.76	0.48	-0.39	-4.63	-1.25	3.6	1.49	1.19	1.08	1.04	1.02	-83.11	0	0.66	2.02	1.11	-3.71	0.15	-2.8	0.38	0.77	-0.21	-8.02	1.48	-0.2	-3.24	-0.66	-0.9	5.81	0.21	0.76	-5.41	-0.27	1.95	-0.34	-0.74	-2.18	0.74	0.91	0.96	0.98	-0.04	-33.83	-0.53	-0.84	-0.93	-1.46	1.17	-0.31
298	1.81	1.07	0.91	-1.56	-1.16	5.88	0.12	-1.82	0.37	-3.48	-1.37	4.4	1.58	-4.91	2.47	-0.01	-3.32	1.76	1.23	0.44	-0.82	-1.24	-1.04	-0.93	-0.99	-1	-1	-1.02	-1	3.21	-0.19	2.93	0.54	1.31	1.07	-4.83	-0.19	-0.76	0.27	-8.38	-1.5	3.9	-0.08	-2.48	-1.24	4.3	0.16	1.55	1.13
299	20.64	0	-2.1	1.97	1.27	-6.06	2.29	0.05	-0.76	0.31	4.2	1.26	1.09	0.69	1.04	-0.37	4.56	0.42	-0.57	-0.82	0.16	0.6	-0.22	0.4	-0.3	0.35	0.67	-0.16	0.42	0.71	-0.15	0.43	16472.1	0.71	-0.43	0.39	-0.35	0.35	-42.71	1.69	-3.61	-1.53	-0.11	0.83	-0.32	0.41	-13.5	1.78	1.25
300	-0.94	7.29	0.16	1.66	-0.42	0.45	-0.35	0.36	0.69	14.62	-0.83	-1.18	0.57	0.83	-0.18	0.44	-30.17	1.75	-0.1	0.53	-0.29	0.38	19.82	0.69	-2.64	-1.33	4.92	1.62	1.23	1.1	1.05	1.02	1.01	0	0.5	-471.93	1.75	0.25	1.25	1.07	1.03	1.01	1.01	-0.02	-50.33	1.51	1.17	-7.42	2.22
301	-1.58	-1.2	8.23	1.76	1.27	1.12	0	0.51	-54.3	1.77	1.26	-7.64	2.25	-0.01	0.58	3.58	1.17	-0.24	5.11	1.43	-4.07	2.44	0.08	0.79	0.92	1.4	1.03	1.01	0.96	-0.8	3.26	1.41	1.16	-9.92	0.03	-0.63	6.61	1.57	1.2	1.09	-17.75	2.1	-3.77	2.71	-3.16	2.92	0	-0.75	-1.49
302	-0.64	0.48	-5.07	1.93	0.29	1.28	-2.27	-1.31	5.49	-2.33	3.36	-2.8	3.08	1.51	0	0.55	-17.72	1.83	-0.08	4.08	-0.41	2.84	1.33	1.12	1.06	1.03	-40.4	0.01	-0.66	-0.85	-0.93	-0.97	63.54	-0.03	-0.67	-2	1.42	1.13	-0.11	-0.59	-0.8	-6.45	-1.09	0.29	3.17	1.24	-0.2	-0.65	-3.86
303	-1.21	7.85	-2.23	3.53	1.55	-5.54	2.44	-3.39	2.84	0	0.76	0.9	-10.35	0.12	0.69	0.86	0.94	2.05	0.97	0.99	1	1	1	1	-0.01	-123.41	0.5	1.5	-1.83	-1.23	-0.5	-0.93	-1.09	1.56	1.16	1.07	1.03	1.01	-52.21	0.01	0.67	-0.28	10.18	1.53	-3.86	2.49	-3.16	2.86	1.48
304	0.75	1.25	1.05	1.02	1.01	-0.05	-20.4	-1.44	-0.53	-0.91	-1.15	-0.96	0.43	-4.39	1.94	0.3	0.84	-0.28	6.89	-0.35	-1.77	1.82	1.23	1.09	-12.55	-0.04	0.67	0.86	0.94	0.97	-57.55	2	1.33	-7.84	2.29	-3.55	-1.56	5.57	1.7	1.26	0	-1.11	-1.04	-1.01	0.07	0.55	0.78	-102.49	1.9
305	0.99	-10.27	-1.75	-1.26	0.01	8.67	1.41	-3.71	-0.17	0.68	0.87	-0.14	-0.59	0.22	0.61	-166.6	1.81	1.27	0.19	-0.87	0.33	-0.42	-0.73	-0.87	0.08	67.45	-0.54	0.49	0.78	-0.17	18.67	-0.41	2.5	-2.12	2.9	-0.08	0.57	3.04	-1.38	-1.12	0.11	-0.49	-8.04	-1.23	-0.75	1.56	0.66	-1.75	2.45
306	-1.51	1.91	-2.69	0.11	2.71	-1.76	-1.22	6.37	-0.06	-2.26	1.89	-0.19	0.51	0.78	3.72	1.1	-0.28	5.05	1.43	1.16	0.45	1.07	1.02	0.95	-0.76	-0.91	7.98	1.68	1.24	-0.02	0.52	-26.74	1.8	-3.64	2.61	1.44	1.18	-12.68	2.17	-3.7	-1.57	5.48	1.69	1.26	1.11	1.05	1.03	0	-0.5
307	-7.72	-1.77	0	-0.56	13.78	1.66	-3.97	-1.57	-0.08	0.83	-3.69	2.19	-3.12	2.77	-0.02	3.12	0.59	-2.14	2.29	-2.81	-0.14	0.71	-0.31	0.4	-0.33	-16.56	1.37	1.12	1.05	1.02	1.01	1.01	-0.01	0.5	0.75	-0.13	0.44	-0.28	0.36	5142.38	0.68	0.89	-6.68	2.1	-3.41	-1.53	-1.21	-0.06	0.91
308	-0.22	-0.81	-0.92	0.13	0.58	0.8	10.52	-0.88	2.92	-0.22	0.53	0.79	-0.15	-0.58	0.22	-0.4	-103.27	-0.7	0.43	0.76	0.89	0.95	-0.04	0.48	-0.26	-188.75	1.37	1.12	-0.09	0.49	0.75	0.88	8.61	-0.93	2.96	1.39	0.35	1.15	-2.47	-1.34	-0.38	-1.13	0.38	-0.43	-0.74	-4.31	1.2	0.81	-0.63
309	-2.86	-1.21	-1.07	8.41	0.09	1.73	-2.05	-0.41	-0.86	0.26	0.67	-0.2	0.41	0.71	-159.95	0.15	1.86	-0.43	0.45	-0.35	-0.69	0.17	0.59	35.32	0.8	0.93	-6.75	2.12	-3.42	0.03	2.73	-0.43	-1.82	-1.14	-1.05	9.27	1.75	1.27	-0.01	0.52	0.77	0.89	0.94	-275.27	1.98	0.03	1.32	-0.37	4
310	-82.96	-1.82	-0.17	0.77	0.91	-9.25	2.06	-3.54	-1.54	5.46	0.01	-0.71	-1.7	-0.88	2.4	1.31	-0.1	6.05	0.51	0.85	-5.93	-0.22	-0.77	0.26	0.66	-22.72	1.87	-3.68	2.63	0.04	0.77	0.91	-0.14	13.12	-1.63	-1.2	7.25	0.06	1.72	1.16	0.72	-0.74	-0.9	8.37	-0.13	2.39	-0.38	3.18	1.35
311	0.7	0.85	120.75	-0.92	-0.97	-1.08	1.3	-0.3	4.33	1.41	1.15	-0.05	-8.85	1.56	1.18	-7.09	2.23	0.06	1.37	-2.33	2.57	1.4	-0.04	0.53	6.25	0.77	0.93	0.97	-14.16	2.06	-3.68	2.7	0.02	-0.76	4.38	-0.21	0.55	-6.93	1.92	-3.37	-0.1	0.71	-4.65	2.07	1.32	1.13	1.06	1.03	1.01
312	0.51	0.76	0.88	18.48	0.94	-0.35	5.05	0.42	0.82	1.45	0.93	0.98	0.99	1	-0.04	-0.53	-27	-0.77	-0.92	0.18	-0.45	0.3	22.56	-0.63	-0.88	6.75	-2.09	-1.33	-1.14	14.1	-0.01	0.65	-0.28	-6.44	1.46	1.15	-0.09	-0.58	0.24	-37.21	-0.39	-0.8	0.23	-9.46	1.71	1.23	-7.15	2.25	1.38
313	-1.45	0	6.46	1.39	-0.16	4.88	-0.39	-0.78	-1.77	-1.08	-0.9	1.54	0.65	-0.61	4.03	1.45	-4.48	-0.09	1.72	0.69	0.92	0.97	-11.13	-0.1	-1.76	2.02	-2.74	2.74	-2.94	2.93	1.49	1.19	-12.01	-1.84	4.36	0	0.62	-7.78	1.94	-0.09	-3.42	1.7	-3.05	2.61	-3.01	-1.49	5.84	-0.01	0.63
314	-0.91	-0.96	18.71	0.07	1.84	1.17	-0.16	-4.72	1.58	-0.19	-3.15	-1.26	-1.09	-1.04	17.87	1.86	-4.19	-0.01	0.72	-4.85	-0.3	1.95	0.61	-0.58	-1.89	1.56	1.16	0.6	1.07	1.02	-0.16	-6.04	-0.61	-1.34	1.85	1.23	1.09	1.04	-0.02	-24.73	-1.46	-1.16	-1.07	15.8	-0.03	-0.66	-2.1	1.41	1.13
315	0.25	0.68	0.85	0.93	-59.79	1.98	0.05	1.32	1.09	1.04	1.02	-0.03	26.33	-1.55	3.45	1.5	-0.04	5.53	-1.67	3.22	1.48	-5.34	-1.67	-0.04	-0.84	-0.94	0.14	8.81	0.59	-2.44	2.22	-2.88	2.79	1.46	1.18	1.08	1.04	1.02	0	0.5	-291.81	-0.25	2.24	-0.35	-2.09	0.51	-3.21	2.07	1.31
316	-0.56	3.67	0.4	1.42	1.09	1.04	1.02	-0.04	0.49	-67.36	-1.72	3.78	1.55	1.21	0.09	1.09	1.03	-0.15	0.47	-21.01	-0.29	0.58	0.82	0.92	0.96	-0.04	0.49	-183.45	1.75	1.25	1.11	1.05	1.02	1.01	-127.23	0	1.99	-0.4	3.34	1.37	1.14	-0.05	0.5	0.76	-0.13	89.02	-0.43	2.45	1.29
317	0.34	0.69	-0.18	33.48	0.42	0.81	-6.3	-0.23	-1.6	-1.13	0.17	4.8	1.31	-3.77	2.41	-0.05	-3.14	-0.61	-0.88	0.22	-0.44	0.31	-0.36	-0.68	0.16	0.58	0.79	185.98	0.9	0.97	-6.89	2.13	1.34	-0.02	-6.99	-0.55	-1.39	1.87	-0.23	0.5	-8.97	-1.59	-0.31	-1.21	-0.87	1.83	0.56	-0.62	-1.76
318	0	0.58	0.8	-25.94	1.94	1.31	-0.02	0.53	-0.26	38.82	0.38	-0.55	-0.81	-2.34	-0.91	0.39	2.68	0.74	0.92	0.97	-0.09	-12.93	1.51	1.17	-0.08	-7.2	-1.38	-1.13	7.98	1.73	1.26	1.11	1.05	0	-36.16	1.52	1.17	1.07	-0.03	0.5	0.75	-109.98	1.89	-3.84	-1.57	5.3	-2.45	-0.01	-1.42
319	0.78	-0.48	0.39	4.53	-1.44	3.11	0.23	1.45	0.79	-0.54	4.14	-0.27	0.53	-6.8	-1.55	0.09	-0.52	13.08	-0.25	0.57	2.4	1.15	-3.72	0.15	0.68	0.86	0.93	-38.72	-0.06	0.65	0.85	-0.14	17.63	-0.42	-1.62	0.49	0.8	-8.72	2.02	-3.49	2.69	-0.02	-0.6	-0.82	-3.11	0.84	-0.37	-0.73	-0.87
320	0	-0.55	0.26	-0.38	-0.69	0.16	0.58	0.79	-1391.79	-1.89	-1.3	-1.13	15.9	-2.13	3.76	1.58	-5.44	2.45	1.42	-6.76	0	0.7	1.74	-0.66	-1.46	0.57	-3.42	-0.41	1.95	-0.32	3.45	-0.34	0.51	-6.8	-1.54	-1.19	8.59	1.76	-4.46	-0.01	-0.72	0.29	0.68	-21.27	-1.75	-0.2	1.38	-0.35	3.99
321	-0.07	0.48	0.74	0.87	0.94	-606.75	1.97	-3.96	-0.01	0.72	0.89	-11.19	2.03	1.33	1.14	1.06	0	-29.56	-0.51	-1.47	1.84	-0.23	3.69	0.5	0.85	0.94	-12.47	-0.11	-0.72	5.69	0.27	1.55	-0.44	-0.78	-0.9	-0.95	-2.01	-1.02	0.32	0.71	-13.25	-0.2	-0.75	-0.89	-1.71	-1.04	-0.95	-1.02	-0.99
322	0.86	-40.49	1.96	1.31	0.09	1.13	-0.35	4.44	0.43	0.83	0.93	-12.6	-0.11	-0.72	0.27	-9.24	-1.52	3.88	1.54	1.21	1.09	-0.01	-20.74	1.53	1.18	1.07	-15.13	-0.03	-0.69	5.67	-0.22	2.59	-1.99	2.93	1.45	1.18	-0.02	0.52	-34.33	-0.26	0.59	0.82	0.92	-29.11	1.99	0.07	1.32	-0.37	-0.74
323	-2.79	-1.42	5.57	-0.03	0.62	-0.28	0.39	0.7	-65.26	-1.82	-1.28	7.95	1.76	0.02	1.27	-2.46	-1.34	5.39	1.65	1.24	1.11	0	0.51	0.76	-0.13	0.44	-445.34	-1.72	3.72	-2.57	-1.43	-1.17	-1.08	25.55	0	-0.67	-0.86	-0.94	-0.97	-0.98	0.02	121.26	-0.51	0.5	-5.51	-0.36	0.59	0.83	-0.16
324	-0.44	0.31	0.66	-94.4	1.84	-3.79	2.62	-0.02	0.59	3.23	0.81	-2.55	2.31	1.35	-0.05	6.55	0.52	-2.3	2.22	1.33	1.13	1.06	-24.9	2.07	0	0.57	0.8	0.9	3.86	-0.92	0.35	0.72	2.99	1.12	1.04	-0.12	-0.59	0.23	0.62	-109.94	-1.79	-0.2	0.76	0.91	-0.14	12.04	1.5	0.46	1.17
325	-1.92	0.08	-3.91	1.77	1.23	-6.63	-0.07	-1.7	-0.72	1.96	-0.28	3.49	-0.35	-1.92	1.76	-0.22	3.81	-0.37	-1.86	-0.77	-0.93	5.45	-2.15	-0.15	-0.81	-0.93	0.13	-0.46	32.36	-0.27	-1.76	0.46	0.79	-8.7	-1.66	-1.23	-0.2	-1.1	2.67	-0.2	-2.42	1.75	1.22	-6.3	-1.68	-0.08	-0.84	-0.94	0.14
326	-0.04	1.88	1.19	0.67	0.95	0.98	1.07	1.01	-0.29	5.45	-1.81	-1.25	-1.11	0.03	0.53	-0.25	0.38	71.58	1.31	1.1	-0.1	-7.34	-0.58	0.5	0.79	0.9	2.39	-0.89	-0.96	-0.98	-0.99	-1.12	0.94	0.98	0.99	1.07	-0.88	-1.13	-0.96	2.21	-0.24	0.51	0.78	-19.79	-1.78	4.03	1.58	1.22	1.1
327	0.84	0.93	0.96	-54.13	-0.04	0.66	0.85	-13.72	-1.76	-0.14	-0.84	0.3	3.96	1.26	-0.2	5.11	1.42	1.15	-0.06	-0.56	-0.78	-8.54	-1.1	0.29	-0.44	-0.74	-0.87	-0.94	-0.97	-0.98	514.25	-1.99	-1.33	-1.14	-0.01	0.94	-3.2	-1.42	-1.16	-1.07	-0.33	0.94	0.98	0.99	1	1	-0.02	-0.51	-66.15
328	1.23	1.1	1.05	0.15	-1.03	2.93	0.34	-0.64	0.33	-8.16	-0.39	-0.81	0.24	0.65	5.9	0.83	1.16	-0.56	3.64	1.41	1.15	1.07	1.03	1.02	1.01	-156.73	0	-1.98	-0.67	0.55	-4.39	2	1.3	-0.05	-0.56	-6.65	-0.79	2.66	0.42	-0.62	-0.84	10.87	-2.01	-0.13	1.42	0.76	1.11	1.03	1.01
329	1.13	1.05	1.02	-0.04	-0.53	59.26	-0.24	2.27	-2.07	2.86	-2.75	-1.45	6.02	1.71	0.02	1.26	0.83	0.96	-0.23	6.81	-0.37	0.52	-6.13	1.92	0.27	1.28	1.07	1.03	1.01	1.01	1	-0.01	100.96	0.5	-0.5	5.48	-0.28	-0.74	7.22	-2.01	3.42	0.07	1.52	1.13	1.05	0.75	1.02	-2.71	-1.36
330	0.77	0.9	-28.75	1.98	1.32	1.14	1.06	0	0.51	31.09	-0.74	-0.91	6.8	1.64	-4.39	2.51	-0.01	3.31	-0.43	2.94	-0.31	-2.06	1.75	1.22	0.5	-0.81	-0.93	8.14	-2.09	0.05	-0.56	0.28	10.73	1.32	1.11	-0.09	-7.63	-0.57	2.39	0.5	0.86	0.95	0.97	-0.05	0.48	-0.27	127.77	-0.37	-0.79
331	0.54	-7.34	-1.57	4.12	1.57	-5.07	2.46	1.42	1.17	1.08	0	0.51	0.76	0.88	26.82	-0.94	2.94	-2.31	-1.36	-1.15	-1.07	-0.21	-0.97	-1.03	-1.01	0.23	4.27	-1.55	0.2	0.67	3.11	-1.3	3.01	-2.46	3	0.07	1.48	1.12	1.05	1.02	-0.03	0.49	0.75	-0.13	-166.2	-1.43	3.44	-0.11	-2.48
332	-1.19	0	-1.09	-1.03	-1.01	-0.93	-1	3.28	-0.19	-0.69	-2.3	0.71	0.9	0.96	0.98	-34.04	2.02	-0.01	-3.85	1.72	-0.18	0.51	3.99	-0.67	-0.89	-1.38	-0.95	-0.98	6.13	1.63	-4.48	-1.62	5.05	-2.48	-0.01	0.77	0.91	-9.98	-1.72	-1.25	-0.14	0.88	-3.37	-0.33	-1.43	-0.81	-1.1	-1.02	4.99
333	-5.36	-0.33	0.6	0.83	0.92	0.96	-54.43	2	-3.9	2.67	1.45	0.01	0.87	1.18	-1.58	2.68	-0.14	0.55	-8.34	-0.3	-0.78	0.25	0.65	0.83	5.77	0.92	-2.85	2.31	1.36	1.15	1.07	1.03	0	-0.51	-50.81	1.26	-0.25	-0.68	-3.23	-0.85	0.41	-4.9	-1.46	4.21	-2.44	3.22	-2.84	-0.02	-0.76
334	0.55	0.88	-0.23	7.67	-1.73	3.34	0.14	0.77	1.5	-1.47	-1.14	6.25	-2.23	-1.37	-1.15	-1.07	-1.03	55.82	1.96	0	1.32	-0.36	0.44	0.75	-0.16	0.43	-0.29	-0.65	0.18	-0.41	-0.71	0.15	2804.43	-0.57	0.48	-0.37	-5.43	-0.7	2.5	0.46	1.32	-2.07	-0.44	0.64	0.86	0.94	-0.07	-0.55	0.23
335	-0.82	-0.94	-0.97	0.07	17.32	1.43	-0.18	0.49	-11.78	-0.3	-1.62	-0.78	0.52	-0.38	8.36	0.37	1.54	0.8	1.11	-0.49	3.88	-0.29	0.52	0.79	-0.15	-0.59	-0.8	-0.9	0.05	292.2	-0.53	-0.84	-0.93	14.55	-2.03	-1.33	-1.14	14.97	-2.14	-0.01	0.79	-4.09	-0.31	1.9	0.62	0.9	1.21	0.96	0.99
336	-0.59	0.34	-0.38	18.35	0.34	-0.57	0.33	-9.96	1.76	-0.12	4.09	-0.4	-1.78	0.5	0.81	-8.44	-1.66	4.24	1.6	1.23	1.1	0.06	1.05	1.02	0.96	-0.77	3.31	-0.23	-0.71	0.24	-12.42	-1.53	3.79	0.13	1.54	1.13	1.05	1.02	-22.41	2.06	1.34	-7.64	-1.77	-1.28	9.19	1.8	0	-0.56	0.26
337	0.38	60.44	1.3	1.1	0.69	-0.81	3.33	-0.22	2.91	-0.36	3.02	-2.01	-0.33	-0.84	0.27	-0.42	0.32	0.67	-75.61	1.85	-3.79	0.03	-0.6	7.97	-0.23	0.56	0.81	-15.16	-0.15	-0.73	-1.76	-1.09	-0.88	-0.98	-0.99	0.11	-0.47	0.28	0.65	-133.85	-0.18	2.17	0.61	0.89	0.96	-0.1	-0.57	0.23	-0.39
338	0	2.06	1.21	0.66	0.95	1.08	1.01	0.98	-0.67	3.5	1.42	1.16	-9.63	0.03	-2.26	-1.23	-0.63	-0.94	-1.09	-1.01	-0.98	1.49	-2.66	-0.29	-0.82	-1.38	-1.05	3.85	0.25	1.49	-2.08	-1.28	-1.11	11.86	1.82	-4.32	-0.01	-0.73	-1.62	-0.89	2.38	-0.24	0.51	3.25	1.18	-0.23	-0.66	0.22	0.62
339	1.15	1.06	1.03	-0.03	-0.53	0.24	0.62	67.96	-0.81	2.82	-2.27	-1.35	-0.24	-1.14	-1.04	6.02	0.15	1.63	1.14	0.75	-0.74	3.49	-2.16	3.08	-0.05	2.96	-0.41	3.01	0.48	1.34	-0.46	0.43	-7.74	-0.36	0.58	0.82	0.92	0.96	0.98	2.14	0.99	-0.34	0.43	-0.33	20.84	0.35	-2.27	2.14	-0.15
340	0.23	-0.42	-0.72	-10.82	0.84	0.95	0.98	1.17	-0.87	3.12	1.4	1.15	1.07	0.35	-0.94	3.13	-2.29	3.03	-0.05	-0.62	0.26	-0.4	31.95	0.32	0.78	0.9	-14.01	-0.11	0.65	0.85	0.93	1.98	0.97	-0.36	-2.84	1.57	-0.22	0.49	-10.07	1.84	-3.47	-1.52	5.36	1.68	1.25	0	9.82	0.53	-0.51
341	-0.41	1.45	0.73	-0.59	-0.84	0.17	0.6	9.82	-0.77	2.85	-2.25	2.97	-0.06	-0.63	0.26	0.65	0.83	-84.09	-0.1	-1.88	1.98	-2.78	0.1	-0.56	8.55	1.6	-4.08	2.51	1.42	0.05	1.17	0.87	-0.58	3.86	-2.05	3.13	1.48	0.11	-0.83	-1.24	-0.94	-0.98	-0.99	-1	25.5	0.04	-0.66	5.74	-0.23
342	-0.65	-0.9	-1.22	-0.96	-1.03	-1.01	4.63	1.55	1.2	-9.52	0.02	2.2	-0.41	-1.93	-1.15	-1.06	0.09	-0.49	29	1.69	-3.83	2.56	1.43	1.17	0	0.52	0.76	-0.13	0.44	-295.84	-1.71	-1.24	0.04	7.74	-0.49	0.48	-0.36	-0.7	-5.85	-0.85	-0.95	0.17	0.61	6.63	0.81	-0.41	0.4	-10.45	1.79
343	-0.15	0.44	0.73	18.1	0.86	-2.83	-1.37	-1.14	-1.06	21.01	-0.02	0.65	-0.29	0.4	0.71	0.86	-0.08	0.46	-0.27	-392.32	-1.36	0.21	-0.48	-0.76	-4.64	-0.88	2.77	-0.23	3.08	0.53	-0.56	0.36	-0.38	18.2	0.34	0.78	-0.24	0.42	-0.31	-0.66	0.18	101.9	0.59	0.86	0.94	-14.53	-1.8	4.17	1.6
344	-1.17	0.19	4.19	-0.52	0.46	2.87	-0.61	3.02	-2.15	3	-2.76	3	1.49	-0.01	0.54	-17.78	-0.26	-0.76	-0.9	13.68	-0.1	2.26	1.24	1.09	-0.07	0.49	0.75	-0.13	-72.46	1.44	-0.19	0.49	-11.37	-0.3	-0.78	0.25	-0.42	-9.14	-0.72	-0.91	-0.96	0.09	-16.75	1.59	-3.43	-0.15	1.68	-0.36	-0.75
345	-34.44	0.1	0.7	-6.27	-0.27	-0.78	0.26	0.66	-22.97	-0.2	-0.74	0.26	-0.41	21.44	0.32	-0.57	-0.82	-0.91	0.07	28.76	0.54	-0.49	-2.5	1.51	1.15	1.06	1.03	-0.02	-27.79	1.52	-3.43	-1.49	5.19	1.66	-4.88	2.5	0.01	-0.77	4.29	-0.21	0.55	-6.97	1.92	1.28	1.12	1.06	1.03	0.26	1.01
346	0.8	1.5	0.92	1.06	0.98	0.99	-0.19	0.46	0.74	-42.56	-1.82	3.93	1.58	-5.25	2.45	0	0.59	-10.09	1.89	1.28	-0.04	-0.55	-7.21	0.73	0.91	1.29	1.03	-0.27	0.44	0.74	-30.89	1.9	-3.75	2.64	-3.15	2.9	-3.04	2.98	-3.01	0	0.6	2.99	-1.36	-1.11	-0.69	0.8	0.93	-7.99	2.09
347	-0.4	0.3	0.65	0.83	0.91	-4720.94	1.96	-0.01	0.57	-0.27	0.39	-43.95	-0.32	-0.78	-0.9	0.11	0.57	0.79	-0.11	140.12	-0.44	0.52	0.79	-0.16	18.52	-1.63	0.14	-4.29	-1.38	-0.51	-1.14	2.37	0.4	-1.75	-1.18	5.3	-0.09	-2.28	-1.22	4.38	0.16	1.56	-0.41	-2.09	-1.16	-0.77	-1.06	-0.96	0.55
348	-2.04	-1.26	5.44	0.1	-0.68	-0.87	11.91	-2.02	-1.32	7.33	1.75	-4.6	-0.01	-1.64	2.15	1.3	1.12	1.05	-0.02	24.92	-0.48	2.54	-0.3	-2.15	-1.18	-1.07	-1.03	18.99	-2.07	3.77	-2.7	-1.46	-1.19	12.66	0	-2.17	1.95	1.26	-6.1	-0.07	-0.72	5.25	-0.21	-0.71	-0.87	16.64	-0.1	-2	-0.69
349	-2.45	-1.37	5.86	1.68	1.25	0.05	1.11	1.03	-6.33	0.11	-0.6	6.82	1.57	1.2	1.09	1.04	0.3	-0.96	3.08	1.41	-0.08	0.52	-15.52	1.82	-0.09	0.54	-11.2	1.85	1.27	1.12	-14.77	2.12	-3.73	-1.58	-1.22	10.9	0	0.65	-6.6	1.97	1.3	-0.04	0.52	-21.33	-1.68	-0.27	0.75	-3.87	-1.46
350	-0.5	-2.5	0.61	-0.42	0.38	6.08	-1.41	3.16	0.23	1.45	1.11	-5.06	-0.16	1.82	-0.36	3.49	-1.96	3.07	0.14	1.47	-0.4	-0.76	9.64	-1.98	0.06	-3.86	1.76	-0.17	-3.1	1.68	-0.2	-0.66	11	-0.2	0.58	-0.31	11	-1.74	-0.34	0.72	-3.96	-0.33	1.92	-0.33	-2.23	0.52	1.69	0.82	-0.48
351	-0.07	0.56	0.8	-0.14	0.44	28.86	-0.71	-0.9	-0.96	-0.98	0.04	-0.49	95.65	1.73	-3.77	0.05	-0.6	-0.82	18.53	0.14	-0.63	5.61	-1.99	3.3	1.51	1.2	-11.06	-0.01	0.68	-5.5	-0.29	-1.54	2.01	1.27	1.11	1.05	-0.02	0.5	0.75	0.88	0.94	-772.12	1.97	-3.96	2.66	1.45	1.18	1.08	-25.59
352	-0.25	-4.17	-0.67	-0.9	-1.28	0.73	-3.27	-1.4	0.09	0.6	-15.68	1.86	-0.08	-0.61	-0.82	-0.91	0.06	0.53	0.77	-430.66	1.89	-0.04	-3.87	-1.32	3.98	1.54	0.16	-1.28	0.35	-0.45	-0.75	-4.16	-0.88	-0.96	-1.11	-1.01	-0.98	-1	0.24	-6.12	-0.45	0.55	-5.1	1.97	-0.1	3.78	-0.4	-0.78	0.22
353	1.08	1.04	-0.05	0.49	0.75	0.88	-238.34	-0.07	2.06	-0.39	-0.76	0.21	-0.43	-0.72	72.74	0.15	1.83	-1.96	-1.26	5.96	-2.29	0.02	-0.57	0.27	0.65	-0.19	65.65	-1.61	0.14	-0.51	11.49	-1.84	-0.26	0.74	0.9	1.46	0.95	0.99	-6.29	0.12	-0.59	6.78	-1.94	0.09	3.37	-1.7	3.04	1.45	-5.41
354	3.4	-2.71	-0.04	0.75	0.9	-0.14	13.25	-0.42	2.54	-2.12	2.91	-0.07	-0.63	0.26	0.65	-0.19	55.2	-1.61	0.14	0.63	-12.27	-1.67	-1.23	-0.24	0.87	-3.37	2.24	1.35	-6.34	0.03	-0.62	7.04	-0.23	0.56	0.81	-15.37	-1.76	4.09	-2.57	-1.43	6.44	1.73	1.27	-9.46	2.24	1.38	1.16	0	0.52
355	1.48	1.11	-5.02	-1.59	4.67	-2.48	-1.42	0	0.54	0.78	-0.13	0.44	59.63	-0.72	0.43	-0.39	-5.31	-0.71	2.51	-2.27	0.12	2.9	0.64	-2.19	-0.51	-0.87	-0.95	-0.98	0.05	23.55	-0.52	-0.84	-1.5	0.73	0.9	-7.77	-1.67	-1.24	-1.1	-0.17	-0.96	-0.98	0.14	0.6	0.8	0.9	-128.12	1.96	-0.02
356	0.04	0.6	3.48	0.81	-0.42	4.9	1.46	-4.22	2.44	-3.22	2.84	-0.01	0.59	-9.18	-0.27	0.6	0.83	-0.15	0.44	-42.3	1.74	-3.65	2.59	-0.03	0.58	0.81	-0.13	28.76	-0.43	2.49	-0.31	0.5	0.77	-0.16	0.44	0.72	-0.14	0.43	0.72	0.86	-0.07	-0.54	-2519.02	0.77	1.23	-1.74	-1.2	-0.55	1.29
357	-0.08	-7.84	1.55	1.18	1.08	-14.6	2.11	-3.72	2.72	-3.15	-1.52	5.85	-2.41	0	0.77	1.41	0.91	1.06	1.01	-0.21	6.64	1.46	1.16	1.07	-0.03	0.5	0.75	-122.38	-0.13	-0.71	6.08	-0.21	2.56	-1.99	-0.36	0.68	-4.16	2.08	0.24	-0.72	0.32	0.7	4.15	1.13	-3.33	0.16	-0.55	-0.8	18.13
358	0.94	1.34	0.97	-2.68	2.36	1.36	1.15	1.07	1.03	-50.18	2.04	1.34	1.15	-15.68	0	0.68	0.86	0.94	0.97	-58.28	2	-3.9	2.67	-3.18	0	-0.6	0.27	0.65	8.74	-1.21	3.12	-2.41	3.02	0.07	-0.73	-0.89	-0.95	-0.98	-1.56	-1.01	-0.99	-1	-1	-1	-1	0.71	0.89	-8.25	-1.68
359	1.18	1.01	-0.29	-0.69	-3.4	-1.13	-1.04	-1.02	0.05	0.54	-0.24	83.98	1.61	1.2	-0.05	0.51	-23.79	-1.69	-1.23	7.99	-0.03	0.63	0.84	-0.13	0.45	-52.3	-1.69	-1.23	7.83	-2.24	3.53	-2.77	3.12	1.51	0	0.55	-0.26	0.38	-0.32	-64.72	1.35	1.12	1.05	-15.26	-0.04	-1.84	-1.18	4.75	-2.29
360	47.07	-1.36	-1.12	-1.05	15.24	-0.04	2.18	-0.4	-1.97	-0.77	2.2	1.28	-0.1	-5.21	-1.34	3.79	-2.41	3.15	1.5	-0.01	-5.72	-1.38	3.83	-0.1	-2.43	-1.23	-1.09	0.07	-0.49	-0.75	-0.88	148.02	-1.95	-1.31	-0.07	0.88	0.96	0.98	0.99	-0.03	-35.45	1.5	1.17	1.07	1.03	0.51	0.98	-0.32	5.15
361	1	-1.19	-1.06	6.53	0.13	0.74	-5.38	-1.54	4.39	-2.47	-0.05	0.76	-0.31	7.2	-1.78	0.13	0.63	-0.24	0.4	0.71	0.85	-217.45	1.93	1.31	0.08	-0.88	-1.15	-0.96	2.25	-2.43	2.83	-2.85	0.03	0.61	-9.11	-0.27	2.07	0.6	1.23	0.89	1.06	1.01	-0.2	6.94	0.46	0.83	0.93	-0.11	0.47
362	-0.22	-6.39	-0.63	-1.32	-1.07	4.57	1.55	1.21	-0.02	10	1.44	0.52	0.91	-0.27	-4.09	-1.27	-1.1	-0.67	1.21	0.83	1.07	-0.45	4.09	-0.3	2.79	-0.34	0.49	3.06	-1.44	3	1.43	0.24	1.17	-2.5	-0.37	0.64	-0.34	7.92	-0.33	0.53	2.57	-0.63	0.42	0.74	0.88	3.06	0.94	-2.84	-1.38
363	0.61	2.89	1.15	-0.24	0.46	-12.29	1.81	-0.1	-0.62	0.25	-0.4	-0.7	-18.64	-0.85	-0.95	6.79	0.17	-1.9	2.14	1.3	1.12	-12.12	-0.03	-0.69	5.58	-0.22	-2.03	0.46	-3.27	-0.45	0.59	0.83	1.97	0.92	0.98	-6.38	-1.64	-1.23	-1.1	18.32	0.01	1.89	0.68	1.19	1.04	-4.93	2.22	0.13	-0.74
364	-0.63	-2.94	1.34	1.11	1.05	-0.05	15.53	-0.46	2.56	1.3	-0.12	0.5	-15.32	-1.65	-0.29	1.4	-0.34	3.98	1.4	-4.28	-0.12	1.73	0.68	-0.57	-0.82	0.17	0.6	-38.74	-0.22	-1.75	-1.15	4.63	-0.12	-0.67	-2.29	1.37	1.12	-0.11	-6.56	0.51	1.56	-0.52	-1.78	1.66	1.19	-6.16	-1.67	-1.24	-1.11
365	3.72	1.3	-0.17	5.18	0.49	-0.54	-0.81	-2.19	-0.91	0.39	-4.82	-0.41	-0.82	-1.45	-0.93	-0.98	0.18	-0.46	-0.74	0.15	0.58	0.79	47.99	-0.89	2.9	0.37	-0.63	4.58	-2.03	3.21	1.5	-5.53	0.02	0.63	2.41	1.13	0.84	1.05	-0.43	0.42	0.73	-0.17	0.43	30.37	1.28	0.72	0.94	0.98	1.09
366	1.02	-77.82	2.02	1.34	1.14	0	-15.8	-1.45	-1.15	-0.52	-0.95	-0.98	0.13	0.59	-0.23	-0.62	-0.81	0.1	0.55	-902.14	1.78	-3.77	2.59	1.43	1.18	-12.75	0	1.86	-0.39	-0.76	-0.89	-0.95	-2.05	0.93	-3.02	2.3	1.36	-6.22	-0.04	0.69	-5.16	-0.3	0.61	0.84	0.93	0.96	-53.95	2	1.33
367	-5.84	-1.44	3.99	-2.45	-1.4	-0.08	1.2	0.86	0.97	1.06	0.99	-0.42	4.4	0.41	-2.05	-0.58	-1.23	2.06	-2.57	0.11	0.65	0.84	-0.12	-21.13	-1.41	-0.57	-0.92	0.27	-6.44	0.36	-2.64	2.07	-0.14	-0.65	-2.93	-0.84	-0.95	0.18	-8.57	-1.48	-1.17	8.12	0.06	1.74	-0.4	-2.06	-1.16	4.11	-0.13
368	-0.37	-0.72	14	-1.93	3.61	-0.04	0.6	-8.1	1.92	1.29	-7.09	-0.04	0.69	0.87	-0.14	-0.58	0.22	-0.39	0.31	-293.86	1.66	-3.64	-0.12	0.7	-4.73	-1.5	-0.31	1.35	0.77	-0.59	-1.77	-1.11	-1.04	-0.84	-1.02	2.64	1.35	1.14	1.06	-0.02	22.47	1.48	1.16	-0.07	-7.68	0.5	0.83	0.92	1.56
369	0.96	0.98	-0.06	-19.55	-1.44	-0.54	0.7	-3.79	2.12	1.32	-6.49	-0.04	-0.71	0.29	-0.41	19.18	-0.3	2.4	-2.08	-0.34	0.68	0.87	0.94	-0.07	0.48	-67.99	-1.71	-1.24	-0.27	-1.1	2.64	-2.42	-1.38	-1.15	-0.2	0.91	0.97	0.99	-16.29	-1.83	-1.29	8.42	-2.26	0	3.57	-1.74	3.07	-0.1	0.57
370	-1.58	2.14	-0.19	0.52	-0.31	0.37	0.69	0.85	-0.08	-180.21	-0.54	0.49	2.53	0.78	-2.38	-1.3	5.11	-0.07	-2.34	-1.23	-0.65	-1.09	-1.02	-0.94	0.75	1.34	1.06	1.02	-0.1	11.07	0.48	1.47	-0.49	3.54	-0.29	2.88	-1.99	-1.28	-1.12	-1.05	-1.03	0.01	-0.5	159.14	1.74	0.25	-0.75	3.91	1.46
371	0.44	0.73	0.86	0.93	0.97	0.98	-2023.33	1.99	-3.99	-1.6	5.33	1.68	0	1.25	1.07	1.03	-12.47	2.1	-3.66	-1.56	5.45	1.69	-4.89	2.51	1.43	1.18	0	-0.93	3.24	-0.2	0.54	2.93	0.8	1.17	-0.53	3.69	1.41	1.15	1.07	-19.14	2.09	-0.01	0.57	-11.4	1.87	0.24	1.28	1.07	0.84
372	-1.78	3.97	1.58	0.05	1.22	1.06	-0.15	7.57	0.47	0.83	1.45	0.93	-2.47	2.37	-0.11	0.55	0.8	0.9	3.35	-0.91	2.99	0.35	-0.63	4.61	1.49	1.18	1.08	0.34	1.04	-0.35	0.43	-0.34	19.96	-0.33	2.42	1.28	1.11	0.55	1.05	0.96	-0.58	3.77	-0.27	0.53	0.79	-16.72	-1.76	-0.15	0.78
373	0.66	-0.29	0.4	0.71	0.86	9.94	0.93	0.98	0.99	1	-30.68	2.03	-3.85	-1.58	5.38	1.69	1.26	1.11	-19.64	-1.9	0	0.81	1.31	1.05	0.93	0.99	-4	-1.5	4.74	1.62	-4.94	0.01	-2.52	1.88	0.41	-0.67	-0.87	-1.61	-0.94	-0.98	-1.05	-1.01	0.27	3.64	1.26	1.09	-8.29	-0.09	-1.73
374	5.23	1.27	1.09	-7.89	2.17	1.36	-7.09	2.31	1.39	0.01	1.16	1.05	-6.13	-1.64	-0.15	0.8	-3.78	-0.32	0.62	-4.8	-1.49	-0.33	-0.88	-0.96	-1.18	-1.02	-0.98	0.64	-0.38	-0.72	0.18	-24.24	-0.42	2.36	0.53	-0.58	0.36	0.71	0.86	0.93	-97.45	-0.04	-0.68	0.28	-9.86	-1.53	0.12	3.87	1.3
375	0.47	1.11	0.92	1.03	-2.11	2.49	-0.12	-2.78	-1.25	-1.09	8.94	-2.16	-1.36	7.18	1.75	0.01	1.27	0.82	1.08	-0.46	0.41	-0.36	0.35	0.68	-81.87	1.85	-0.06	-3.8	-1.31	-0.6	-1.11	2.36	1.32	1.12	-11.1	2.15	-3.65	-1.57	5.48	-2.44	3.38	0	0.61	-8.52	-0.27	2.07	-0.34	3.35	0.48
376	0.94	-694.79	-0.03	2.03	0.66	-0.55	-1.99	-1.13	3.92	0.22	1.51	1.12	1.05	0.78	-0.86	-0.95	-0.98	16.36	1.83	1.29	1.12	-16.9	-1.88	4.25	-2.61	3.24	0	0.6	-8.68	-0.27	0.6	-5.29	1.99	1.3	-6.8	-1.72	0.01	-0.56	13.94	-1.85	3.56	-0.05	0.59	0.82	-0.14	-18.92	-1.4	3.52	-0.11
377	-0.16	-0.61	-6.71	0.76	1.26	-0.56	0.4	0.73	-17.55	-1.75	4.02	1.58	1.22	0.06	-1.11	-0.91	-0.98	-0.99	9.98	-2.1	-0.09	-1.34	-0.8	0.56	-4.02	2.03	1.3	1.13	-13.4	-0.02	-0.69	0.29	0.67	0.84	-54.03	-0.1	2.06	0.64	-0.55	0.37	0.71	0.86	4.4	-0.9	0.36	2.97	-1.55	-1.17	-1.07
378	1.15	-0.7	-1.42	-0.89	2.24	-0.25	0.51	-8.14	-0.32	0.59	-5.25	1.98	1.3	0.25	1.12	-0.36	0.43	-0.34	-9.6	-0.68	-1.3	0.53	-0.41	-3.6	0.61	0.86	0.94	-16.16	-0.09	0.65	1.97	-0.65	3.16	0.4	-0.61	-0.84	11.24	-2.01	-1.32	0.02	7.3	-1.6	0.17	-0.5	10.77	1.61	-0.09	0.53	0.78
379	0.14	-0.51	11.69	-1.84	-1.27	7.27	-0.03	2.35	0.63	-0.54	-2.05	1.55	-2.87	2.57	0.13	1.41	-0.39	3.81	-0.32	-0.75	7.63	-2.01	3.44	-0.04	0.59	-8.22	1.92	0.24	0.84	1.29	-0.65	-1.51	1.64	-2.75	2.61	1.42	-0.03	-6.02	1.62	-3.23	-1.47	5.31	0.04	1.66	-0.39	0.45	-7.8	-0.34	2.13
380	-1.62	-1.22	8.33	0.04	1.76	1.17	-0.16	-4.84	-0.62	0.49	-4.99	1.94	1.28	-0.05	-6.76	-1.38	3.75	-0.11	0.58	-7.65	-0.29	-0.78	0.25	-0.42	-8.88	1.35	-3.19	-1.45	5.16	-0.04	0.61	-0.28	-0.66	0.19	0.6	0.8	-282.28	1.9	1.3	-7.87	-0.01	-0.7	-1.77	1.45	-0.26	0.47	0.76	0.88	-51.94
381	-0.1	0.48	0.75	11.11	-0.85	2.9	1.38	1.14	-0.04	-0.54	0.25	0.63	-137.73	1.82	1.27	0.19	-0.87	3.4	-2.23	3.07	-0.05	-2.78	-0.62	0.53	0.8	-11.49	1.99	1.31	-7.31	-1.75	-1.27	9.22	1.8	-4.48	2.57	0	0.59	-9.81	1.89	-3.48	-0.09	0.71	-4.68	2.07	-3.23	2.72	1.45	-0.01	6.25
382	1.99	-3.89	-0.01	0.72	1.6	0.89	-0.44	0.4	0.72	0.87	0.93	0.97	-216.77	-1.97	4	1.6	0.01	-0.84	-1.23	0.62	0.86	0.94	0.97	-38.58	-0.04	1.99	-0.39	3.35	-0.32	-1.99	-1.17	-1.06	9.3	-0.07	-0.67	-0.86	-0.93	0.06	0.54	33.4	-0.76	-0.92	6.81	-2.11	-0.14	-0.81	4.23	0.29	-0.62
383	-0.03	-1.94	2	0.41	1.27	1.07	1.03	0.86	-0.86	-1.17	0.6	-3.55	-1.41	-1.15	-1.07	0.02	19.42	1.45	1.15	0.52	-0.83	-1.21	-1.04	-0.94	1.47	1.13	1.06	1.03	1.01	-52.87	2.03	1.34	-7.84	2.29	-3.55	2.78	-3.12	0	-0.6	8.83	-0.23	-1.91	-0.73	2.09	0.52	-1.8	-1.2	-0.61	-0.94
384	140.82	-1.96	-1.32	-0.05	-0.89	0.32	0.7	3.44	0.86	-0.4	0.4	-10.25	1.79	1.25	1.11	-14.71	-1.86	-1.3	-0.02	-0.9	-1.13	1.6	0.61	1.17	1.04	0.91	-0.73	3.41	1.42	1.16	1.07	0.36	1.03	1.01	1	1	1	-60.02	2.02	-0.01	0.57	0.8	0.9	3.95	0.95	-2.89	-1.38	5.01	1.63
385	-0.03	-2.38	-0.64	-0.9	0.22	-0.44	0.31	18.65	-1.38	0.22	-4.56	-1.4	4.1	1.56	-4.98	-1.65	0.01	-0.55	14.88	1.66	1.23	1.1	1.05	-33.43	-0.01	-1.93	-1.19	-1.07	0.07	10.1	-0.51	2.65	0.48	0.86	1.32	0.94	-2.42	0.23	2.39	-1.73	0.2	-0.5	-3.88	0.67	0.88	0.95	1.39	0.98	-2.76
386	0.9	-3.32	-1.43	-0.33	0.79	0.92	0.96	0.98	0.99	-0.02	-78.05	-1.48	3.51	1.5	0.17	-0.82	-1.27	-1.05	0.23	-5.95	-1.45	-1.16	-1.07	-1.03	0.01	35.09	1.47	-3.54	0.1	2.49	1.24	-4.27	2.34	-0.05	0.57	0.8	0.9	-49.77	-1.9	-1.3	-1.13	-1.06	-1.03	0	-0.5	-0.75	-0.88	978.32	1.94
387	0.04	4	1.32	-0.17	5.14	-0.39	2.74	0.5	1.32	1.07	0.86	-0.72	-0.9	-0.95	17.97	1.83	1.29	0.08	1.12	0.9	-0.58	0.38	0.72	-0.18	26.03	-0.41	2.47	0.52	-1.93	0.31	-3.49	-0.48	-0.85	-0.94	12.28	0.11	1.77	1.16	-4.75	-0.16	0.66	0.86	-0.14	-11.72	1.49	-3.31	0.11	-0.57	7.91
388	0.25	1.73	0.75	-2.05	-1.25	5.3	1.63	-0.03	0.55	-14.38	-1.66	0.08	3.95	0.6	1.31	-0.49	-0.8	9.21	-2.01	0.06	0.6	3.51	-0.71	-0.9	7.25	1.65	1.23	-0.02	9.23	-1.6	-0.46	0.69	-0.34	6.96	1.5	1.18	1.08	-17.23	-0.02	1.91	-2.05	-0.39	-1.28	2.19	-0.21	-2.56	0.49	-3.09	-1.36
389	0.82	0.93	0.97	0.98	-54.4	2.01	-0.01	0.57	-0.27	0.39	-43.2	1.71	0.31	-0.74	3.92	-2.13	-0.23	-1.33	-0.82	-0.96	0.22	0.65	0.83	4.83	1.08	-3.17	0.18	0.69	0.86	0.93	-0.06	0.48	0.74	-294.23	1.87	0.13	-0.77	-0.91	-0.96	-0.98	41.33	-2.01	-0.03	-1.33	-1.09	5.57	0.15	-0.66	-1.84
390	26.54	-0.4	-1.63	-0.8	2.09	0.51	-1.79	0.31	-0.48	-0.76	0.16	-0.43	-0.72	0.14	-0.43	-0.71	-0.86	-0.93	-217.8	-0.96	2.96	1.39	-0.08	0.52	-15.66	-1.66	-1.23	8.11	0.04	1.76	1.17	1.06	1.03	-0.03	0.5	-65.94	1.76	-3.7	-1.54	5.27	-2.44	-1.42	-0.01	-1.17	-1.05	-0.87	0.76	-0.36	0.4
391	1.74	-3.33	2.6	1.43	1.17	1.08	0	-25.12	1.53	0.49	1.17	1.05	1.02	-11.85	2.09	-3.64	-1.56	5.45	-2.44	-1.42	6.76	1.74	0	1.27	-2.47	0.19	-0.53	-3.23	-0.79	2.5	-0.25	-0.71	0.23	-0.41	30.65	0.31	-0.57	-0.82	0.15	0.59	0.8	-111.76	-1.88	-1.29	7.96	-0.01	0.64	-6.83	-0.28
392	-0.57	4.12	-0.27	0.53	-6.84	-0.32	-1.55	1.97	0.45	-0.65	0.34	0.7	0.86	-42.79	1.95	-0.03	0.56	0.8	0.9	0.95	0.98	-246.66	-1.98	4	1.6	0.01	1.23	1.07	-5.89	2.2	-3.37	-1.53	5.57	1.69	0	-0.56	-4.86	1.32	-0.25	-0.68	0.22	0.62	-48.75	1.83	1.27	1.12	-15.55	-1.87	4.26
393	-0.14	-6.95	1.53	-3.23	2.53	-3.05	-1.49	5.8	-2.4	3.41	1.55	-5.65	-1.7	0	-0.56	-0.79	-0.9	72.89	-0.06	0.64	-6.01	-0.29	0.61	0.84	0.92	0.96	0.98	-0.02	0.49	0.75	0.87	0.94	0.97	0.98	-14468.5	1.99	1.33	-7.99	-1.78	4.57	0	-2.56	-0.62	0.53	0.81	0.91	0.96	2.09	-0.94
394	0	-1.47	-1.12	5.31	-2.24	3.33	-0.02	0.6	0.82	0.91	-42.28	1.98	-3.85	2.67	-3.17	-0.01	0.74	0.9	0.95	1.53	-0.9	-0.97	-0.99	15.58	1.82	1.29	-8.44	-0.01	0.69	0.87	0.94	0.97	-55.47	-1.93	4.04	-2.64	-1.45	-1.18	12.84	0	-2.17	-0.65	-1.22	-1.05	4.87	-2.23	0.06	3.28	1.29
395	0.17	1.37	1.09	-0.16	0.47	-17.57	-0.29	0.58	0.82	0.92	0.96	0.98	2.19	-0.97	-0.99	7.04	-0.11	-2.14	-1.2	4.44	-2.32	-0.11	0.74	0.9	-0.14	0.46	0.73	-78.39	-1.84	3.9	-0.03	0.61	0.82	0.92	0.96	-82.32	-0.03	0.66	0.85	-13.81	-1.76	4.13	-2.57	-1.43	6.46	1.73	-4.72	-1.65	5.07
396	-11.62	-1.74	4.18	0.04	1.6	1.14	-0.15	-0.62	0.23	-0.4	-0.7	0.15	-213.08	-1.57	-0.43	-1.19	-1.05	5.52	-2.21	3.34	1.52	-5.58	-0.01	0.71	0.88	-11.88	2.02	-3.61	2.69	1.45	1.18	-12.59	2.17	1.37	-7.41	0	-1.76	-1.17	-0.7	-1.07	-0.95	-0.99	-1.02	1.43	1.13	-0.12	0.48	0.75	-46.91
397	-0.09	0.46	0.73	-367.7	1.87	-3.86	-1.57	5.29	1.68	1.25	-9.83	0	-0.69	0.29	-0.4	-0.71	-0.86	-9.08	-1.07	3.1	1.42	1.16	0.31	0.94	0.98	-0.14	-0.59	-0.8	-7.76	0.88	0.96	0.98	0.99	1	-63.79	2.01	-0.01	0.57	-0.27	0.39	-0.32	-43.32	-1.33	-1.11	0.09	7.4	1.37	0.58	-0.7
398	0.44	-0.8	3.49	1.43	0.34	1.16	0.89	1.05	-0.47	0.41	0.73	-20.57	1.91	0.16	1.3	-0.38	0.44	0.74	0.88	0.94	-0.04	105.58	0.48	-0.51	-2.47	1.5	-0.24	0.48	-0.32	-0.67	0.18	-66.91	-1.57	3.62	-2.52	3.12	-2.87	-1.48	6.08	-2.39	3.43	1.55	1.22	1.1	1.05	1.02	-90.27	2.02	0
399	0.5	0.77	-0.15	-0.58	0.22	0.61	-364.27	1.81	-0.07	0.54	0.79	4.19	1.1	0.9	0.98	1.03	0.99	-0.43	4.37	-1.94	-0.31	1.53	-0.34	-2.4	1.65	-0.22	-0.67	-2.92	-1.13	0.26	-0.45	-0.74	-0.88	-0.94	-0.97	-0.98	-0.99	1098.95	-2	-1.33	0	0.89	0.96	0.98	-0.07	0.48	0.74	-0.13	-0.57
400	1.86	-0.65	-0.87	-0.95	-0.97	35.63	1.91	1.31	-0.01	0.53	-0.26	-24.62	-1.35	3.43	-0.13	-2.45	-1.23	4.26	1.55	-4.85	2.46	1.42	1.17	0	-13.31	-1.44	3.64	-0.1	0.58	0.81	0.91	-39.34	0.06	-0.64	-0.84	-2.12	-0.93	2.71	-2.34	-1.36	6.1	-0.03	0.62	0.83	-0.13	21.42	0.45	0.82	0.92
401	-2.2	3.08	-0.05	0.59	0.81	-0.14	0.45	-65.87	1.74	0.28	1.24	-0.39	0.43	-0.34	0.36	0.68	-85.36	1.85	1.28	0.16	-0.87	-0.95	-0.98	17.14	0.07	1.84	1.17	-0.16	-4.73	-0.62	0.49	-4.98	1.94	1.28	-6.76	-0.05	-1.72	2.09	-0.19	0.52	0.78	-0.15	-0.58	0.22	-0.39	277.33	0.3	-2.3	-1.26
402	-1.03	-1.01	0.03	31.29	1.46	1.16	1.07	-15.73	-0.03	-0.69	0.28	-0.4	-9.39	-1.27	3.43	1.47	-5.05	-0.05	1.72	-0.38	3.54	1.38	1.14	1.06	1.03	-38.36	2.04	1.34	-7.79	0	-1.77	2.09	-0.18	-2.73	1.71	1.21	0.48	1.09	-0.37	4.43	0.43	-2.07	-1.24	5.03	1.61	1.23	0.12	-0.9	0.33
403	0.33	-0.38	-0.7	-10.2	-1.14	3.21	0.28	-0.65	4.65	0.33	1.49	1.11	-0.17	6.43	-1.72	0.15	-4.07	1.8	0.39	1.24	-2.25	-0.41	-0.85	-0.94	0.12	0.58	-0.23	0.39	0.7	0.85	-715.91	1.93	1.31	1.13	-0.01	0.51	0.76	-111.78	1.89	1.29	1.13	1.06	-31.63	-1.94	0	0.8	-3.96	2.16	-3.15
404	-0.48	0.26	-7966.86	-1.63	3.63	-0.07	0.59	-7.88	-1.59	-1.21	8.54	1.77	-0.01	0.56	-0.27	0.38	0.7	0.85	22.59	0.92	0.98	-6.9	2.13	0.12	-0.75	-0.9	-1.44	1.24	0.8	0.96	0.98	-9.92	2.09	-0.03	-3.58	-1.31	4.04	-2.39	-1.39	0.02	-0.53	-0.78	0.13	45.95	-1.45	3.4	-2.49	-1.4	-1.16
405	-0.71	-1.78	-0.88	2.43	-0.24	3.23	-1.92	3.03	1.46	1.18	1.08	-22.54	2.09	-3.82	2.7	-3.17	-1.52	0	0.85	0.95	0.98	0.99	0.99	-76.01	2.01	-3.93	2.67	0	-3.19	-0.59	-0.88	-0.95	0.1	-0.47	-15.13	-1.25	-1.08	7.41	1.7	1.25	1.11	-0.01	18.34	0.51	-2.43	-1.29	4.88	-0.08	0.6
406	1.13	1.04	-0.12	8.95	-1.66	-1.21	-1.09	-1.04	-1.02	59.85	-2.03	-0.01	1.34	0.8	0.95	-4.73	-1.55	4.6	1.62	1.23	-0.01	-0.53	-10.03	1.28	0.73	1.09	0.95	1.02	-2.06	-1.26	-1.1	11.43	1.81	-4.32	-1.62	5.18	1.67	1.25	1.11	-19.82	-1.9	4.21	1.62	-5.25	0	1.68	0.71	0.93	-5.01
407	-0.83	2.45	1.32	-5.11	-1.63	-1.23	-1.1	-1.05	-0.1	0.97	-3.08	2.31	-3.01	-1.48	5.71	0.02	-0.7	-0.88	-0.94	25.58	-0.06	2.14	1.22	0.64	0.94	-3.85	-0.28	1.85	-0.34	3.5	1.37	0.47	-0.75	-0.91	0.15	-0.45	0.29	28.86	-1.37	-0.63	-1.12	2.27	-2.49	0.11	-0.55	-3.27	-0.8	-1.17	-0.94
408	1.4	-3.26	-1.46	-1.18	10.55	-2.18	-1.37	-1.16	14.62	-2.15	3.74	-2.73	0	-0.59	-3.16	0.69	1.36	0.89	0.97	-5.44	2.17	0.14	-0.74	4.16	1.48	1.18	-9.41	-1.78	4.42	-2.57	3.26	-2.88	3.06	1.51	1.2	1.09	-23.76	2.09	1.35	1.15	-15.35	2.14	1.36	0	-7.51	-1.41	3.75	1.52	0.16
409	17.93	0.45	1.52	0.82	-0.51	-2.07	0.58	1.57	1.1	-4.22	2.28	-0.06	0.56	0.8	-0.14	-0.58	-23.25	-1.21	0.26	-0.46	-0.75	27.47	-1.91	-1.3	7.61	-2.27	3.53	1.56	0	5.58	-0.46	2.75	-2.1	-0.31	-1.31	2.22	0.41	-0.65	-0.86	10.35	-2.03	-0.13	-0.81	-0.93	-0.97	0.06	0.54	-67.14	-1.75
410	-17.75	1.9	-3.65	2.64	-3.13	-0.02	-0.75	0.3	-0.41	0.33	-31.92	-0.35	0.56	-0.34	0.38	10.14	-0.66	-0.88	0.19	-0.44	-0.73	0.15	56.48	1.42	-3.45	2.47	0.11	-0.73	-0.89	0.14	10.12	0.59	1.38	1.08	1.03	1.01	-20.78	2.05	1.34	-0.01	0.53	0.77	-53.49	1.91	-3.81	0.03	-2.72	-1.27	0.15
411	-5.98	0	1.72	-0.39	3.53	1.38	0.46	-0.75	3.66	1.44	1.17	-0.04	0.51	-29.61	1.79	-3.65	-0.09	-1.54	0.39	0.76	-0.2	0.43	-0.3	-32.83	0.64	-2.68	2.21	-0.12	0.54	0.79	-22.18	-1.79	-1.27	8.18	-2.25	-0.02	0.78	1.39	-0.63	-0.86	-0.94	-1.53	0.88	0.96	0.98	-0.07	0.48	-0.27	-0.64
412	-0.2	-1.38	2.23	1.3	-5.57	2.32	1.39	-6.8	2.33	1.4	-6.97	0	-0.7	-1.75	1.46	-2.84	-1.41	-1.16	10.94	-2.17	-0.02	1.38	-0.36	3.93	0.45	1.4	1.09	0.84	1.04	-0.41	0.42	0.73	4.37	0.87	1.12	-0.56	0.4	3.66	1.23	1.08	-8.09	-1.72	0.03	4.42	1.34	-0.16	-3.92	-0.63	-0.89
413	-0.17	-1.76	-1.16	4.69	0.17	0.76	-0.27	8.33	1.51	0.41	-0.73	3.78	1.45	1.17	1.07	-19.47	2.09	1.35	1.15	-15.21	-1.88	-1.3	-1.13	0	0.94	-3.19	-1.42	-1.16	-1.07	20.6	-0.01	-2.08	-0.66	-1.21	-1.05	-0.91	1.4	-2.69	0.16	0.67	0.85	0.93	-0.06	-42.74	-1.46	-1.15	-1.07	15.64	-0.03
414	1.6	-3.54	-1.51	-1.2	10.57	-2.19	3.65	-2.75	0	0.76	0.9	0.96	0.98	0.99	0.99	1	1.47	1	-2.99	-1.4	5	1.63	-0.02	-4.84	-1.35	-1.13	-1.05	-1.03	35.05	1.93	1.32	-8.21	0	0.69	-5.35	-1.53	-1.19	-1.09	-0.29	-1.04	-1.01	-1.01	-1	-1	-0.96	-1	2.94	-2.34	0.09
415	-0.55	0.35	0.7	-0.18	32.83	0.42	-2.37	2.15	-0.14	0.53	0.79	-0.14	-22	-1.4	-0.58	0.69	-0.35	0.39	-0.34	-14.38	-0.68	-0.89	-1.31	1.34	1.1	1.04	1.02	1.01	1	1	0	-226.22	-0.5	-0.83	0.21	-9.48	-1.5	3.83	-0.08	2.74	0.59	0.88	0.95	0.98	-25.58	2.03	-3.81	-0.02	0.73
416	1.2	-8.74	-1.77	-1.28	-0.04	0.9	-3.37	-1.43	4.82	0.08	-0.69	-0.87	11.67	-2.02	-0.12	-0.81	-1.32	-0.93	-0.98	-0.99	-1.05	0.86	1.16	-0.59	0.39	-6.86	1.83	-0.12	0.53	-10.64	1.86	-3.49	-0.09	0.71	0.88	0.95	0.97	-48.88	-1.93	-1.31	-1.14	-0.03	0.94	0.98	0.99	-15.98	2.06	-3.72	2.7
417	-3.08	2.89	-3.02	2.97	-3	2.99	0	1.5	-2.25	-1.31	-1.12	11.62	1.82	-4.33	-1.62	0	5.18	0.55	-0.52	-0.8	-0.91	0.08	-0.47	85.28	-0.27	-1.75	1.9	-0.21	3.66	1.36	1.13	0.51	-1.18	-1.05	-1.02	13.62	-2.08	3.69	1.57	1.22	1.1	1.05	-43.65	2.05	1.34	1.15	-15.64	-1.88	-1.31
418	1.8	1.27	-0.02	0.52	0.77	-0.13	-57.13	-1.43	3.46	1.49	-5.13	2.42	-0.01	3.4	-0.43	2.93	0.48	0.85	-5.26	0.18	0.7	2.12	-1.37	2.92	-0.15	0.55	3.03	-1.4	-1.13	6.67	1.68	0.11	1.25	0.84	1.07	1.02	1.01	-11.31	0.07	0.67	-0.27	0.4	10.8	1.27	1.09	1.04	1.02	-0.02	-0.52
419	-5.47	2.44	1.42	1.17	0	1.08	1.03	-6.52	2.17	-3.42	2.75	1.46	-6.21	-1.72	-1.26	-1.12	-1.06	-1.03	-1.01	-1.01	304.92	-2.01	-1.33	0	-0.89	-1.14	-0.96	-0.99	-1.03	-1	-1	5.94	0.17	-1.87	-1.19	0.14	4.95	0.61	1.32	-0.5	0.42	0.74	0.87	-40.35	1.96	-3.83	2.66	-3.17	-1.52
420	-74.39	-1.24	-1.08	7.27	-2.18	-1.36	0.01	7.03	-0.47	0.49	-5.91	-0.35	0.58	0.83	0.92	0.96	0.98	-0.02	-0.51	0.25	-0.38	0.31	-0.34	-0.67	0.16	0.58	-46440.6	-1.79	3.79	-2.6	-0.04	0.75	-4.34	-1.49	-1.18	9.35	-2.2	-1.37	-1.16	14.47	0	-0.65	0.28	0.66	0.84	-62.29	-1.88	-1.3	-1.13
421	-10.42	-0.36	0.57	0.82	2.19	0.91	0.97	0.99	0.99	-28.93	2.03	-3.84	2.68	1.46	1.19	1.08	-25.42	2.08	-3.85	2.7	-3.17	-1.52	0	-0.85	-0.95	0.14	-10.86	-0.46	0.53	-5.29	1.95	0.27	1.29	0.84	-0.55	4.02	-2.03	3.15	1.49	1.19	0.11	0.93	1.09	1.02	0.97	-0.68	-0.88	-0.95	18.35
422	0.72	-0.15	0.43	-0.29	-425.66	-1.36	3.36	1.47	1.18	1.08	1.04	1.02	-85.1	0	-0.67	0.29	0.67	-25.7	-1.76	-1.26	-1.11	16.33	1.87	-4.25	-1.62	0	0.84	-0.31	0.42	0.72	0.87	-72.95	-1.9	-0.08	1.35	1.1	0.79	-0.76	-1.33	1.62	0.59	1.18	1.05	0.91	1.02	1.01	-5.89	2.17	-3.37
423	1.14	0	0.52	0.76	-0.13	142.56	0.44	0.81	0.92	-0.1	-14.38	-1.41	3.56	-2.46	-1.4	-1.16	12.77	-2.16	3.7	1.57	1.22	-10.95	2.2	-3.67	2.75	0	0.59	-9.43	1.9	0.23	-0.74	4.02	1.47	1.17	-0.04	0.51	-0.27	-0.64	-29.03	-1.18	-1.06	-1.03	0.05	-0.49	47.49	-1.76	3.68	-0.05	0.59
424	-1.51	5.38	1.67	1.25	1.11	0	-19.54	1.54	-0.17	4.39	0.5	-2.16	2.24	-0.14	0.54	0.79	-0.14	0.44	-71.46	1.73	1.24	1.1	-0.02	-15.56	1.54	1.18	1.08	-15.02	-1.85	0.01	-0.56	12.79	0.27	1.65	-0.45	0.44	0.75	3.49	0.88	0.96	0.98	1.11	0.99	1	-6.5	2.15	-0.05	3.65	0.56
425	-1.13	0.03	11.15	1.42	-3.64	-1.51	5.09	1.65	-4.9	-0.01	-1.66	0.39	2.14	1.17	1.06	-8.94	-0.09	-0.72	-0.88	-0.95	-1.74	-0.97	0.36	-4.89	1.87	-3.22	2.66	1.44	1.18	-12.41	-0.01	0.68	0.87	-12.96	-1.76	-0.13	-0.84	-1.26	1.54	0.64	1.15	1.04	-0.18	0.46	-17.57	1.79	1.25	-7.41	2.26
426	-1.79	3.63	1.54	-5.3	2.44	1.42	-6.73	0	-0.7	-1.74	1.46	1.14	-6.34	-1.67	-0.11	-0.84	0.3	3.85	-0.57	2.91	1.35	1.13	-0.05	0.5	-0.27	52.09	0.37	0.79	-0.23	-6.29	-1.31	3.63	1.5	1.19	1.09	0.2	-1.06	-1.02	6.69	0.14	-0.65	-1.88	1.47	-0.26	0.48	0.76	0.88	0.94	-0.04
427	-1.18	-1.06	6.23	0.14	0.74	1.65	0.89	-0.43	0.4	0.72	-23.42	1.9	-3.7	2.64	1.44	1.18	0	0.52	0.76	0.88	-190.61	-1.93	-0.06	-1.31	2.39	-0.19	-0.68	0.24	-0.41	0.31	-0.35	-0.68	0.16	311.5	-0.58	2.59	-2.19	2.92	-2.78	2.98	-0.02	3.01	0.59	-2.14	2.29	-0.14	-2.8	0.47	-0.46
428	-0.76	111.62	1.86	1.29	1.12	-16	2.12	-3.76	2.72	-3.16	2.92	1.49	1.2	-12.15	-1.85	0	4.36	-1.69	-1.21	-1.09	13.9	0.03	1.84	-2.04	-1.28	-1.11	-1.05	-0.4	1.06	1.02	-0.14	8.64	0.47	1.47	0.83	-0.51	-0.8	0.18	10.57	-1.48	0.2	-0.49	10.98	0.31	1.61	0.78	-0.52	-0.81	-0.91
429	-0.99	2.66	-0.22	-2.37	-1.21	-1.08	-1.03	18.86	1.87	1.3	1.13	-16.82	-1.89	4.25	0	-0.62	-2.61	1.38	0.68	1.12	1.03	-5.35	2.2	1.36	1.15	1.07	0.13	0.97	1.03	-1.65	2.62	1.38	1.15	-11.33	-1.82	4.35	1.62	0	0.55	0.79	0.9	-0.06	0.47	-0.27	-0.63	-243.66	-0.82	-0.94	0.17
430	1.6	0.9	-0.43	-2.43	-1.18	-1.06	8.57	-2.15	-0.07	0.77	0.91	-9.65	-1.72	-1.25	8.65	1.78	-4.5	-1.63	5.13	-2.48	3.35	0	-1.54	-1.13	-1.05	0.07	0.55	-0.24	-36.28	-0.62	0.46	0.77	2.59	0.89	0.97	0.99	-0.08	-13.96	-0.55	-1.42	-1.09	4.54	0.19	1.55	-2.08	-1.28	-0.42	0.8	0.93
431	2.09	0.05	1.35	1.09	1.04	-11.83	-1.79	-1.28	-0.07	0.89	0.96	-7.9	-0.14	-1.69	-1.15	-0.74	-0.96	-0.98	-0.99	-1.06	-1	2.8	-0.21	3.07	-0.37	-0.76	-0.9	-0.95	-1.92	-0.98	-0.99	-1.02	-1	2.54	0.39	-1.78	-1.19	5.25	-0.09	-0.66	0.26	0.65	7.36	-0.79	0.39	0.74	-0.19	-0.61	-0.81
432	-1.02	-1.01	-1	35.8	-2.03	-1.34	7.76	-2.29	0	-0.78	-1.39	-1.06	3.96	-2.28	-0.16	-0.8	-1.36	-0.92	-0.98	0.18	-7.86	1.7	-3.33	-1.49	-0.14	-1.19	2.51	-0.2	-2.48	-0.68	-0.91	-1.22	-0.96	0.41	0.76	0.89	-25.44	1.98	1.32	0.09	1.14	-2.65	-1.36	5.22	1.64	1.24	1.11	1.05	1.02
433	-0.93	23.79	-2.01	3.78	-2.68	0.01	-0.59	-0.81	-0.91	47.61	-1.98	-0.06	-1.32	-1.09	-0.81	-0.97	0.28	0.68	-15.27	1.9	-0.07	0.55	-11.21	-0.28	-0.77	-1.63	1.4	-0.27	0.47	0.75	0.88	0.94	-0.04	-0.52	-108.73	-1.24	3.25	-2.41	3.05	1.49	-5.75	-1.7	-1.26	0	9.65	1.43	-3.69	2.46	-0.05
434	-0.77	-1.48	1.47	1.14	-6.24	-0.11	-0.73	-1.66	-0.89	2.42	0.43	0.85	-0.25	-4.91	-0.66	-0.89	-1.29	-0.95	-0.99	-1.03	-0.99	-1	-1	-1	2.5	-0.22	3.2	0.52	0.86	-5.45	0.17	-2.58	1.97	-2.93	-1.45	5.58	-0.02	-0.64	7.3	-0.22	-0.72	6.97	-2.01	-1.31	-0.2	-0.9	-1.13	-0.96	-0.99
435	1.21	-7.15	-0.06	0.68	0.87	1.82	0.94	0.98	-0.16	-0.61	-6.42	-1.18	-1.06	7.46	0.11	-0.66	5.27	-2.02	0.09	-0.54	0.29	-17.77	-0.38	2.29	-2.15	2.85	1.44	-5.69	-1.69	-0.03	-1.25	-1.07	-0.83	1.33	0.76	-0.61	-0.85	-1.71	-0.93	-0.98	-1.06	-0.99	-1	6.03	-2.16	-1.35	-0.13	-1.15	-1.04
436	1.33	1.13	0.22	1.06	1.02	0.95	1.01	-2.53	-0.39	-0.84	-1.34	-0.94	-0.98	-1.05	-0.99	0.4	-4.5	-0.42	-0.82	-1.44	-0.93	-0.98	-1.05	-0.99	-1	5.99	-0.13	-0.68	-2.17	0.69	0.89	0.95	-0.08	-0.55	-0.78	0.12	126.82	-0.56	0.48	-0.37	-0.7	-5.46	-1.13	0.27	0.69	3.27	-0.76	-0.92	0.17
437	2.32	-0.23	-2.45	1.73	-0.2	-2.92	1.67	-0.2	0.5	3.99	-1.38	-0.67	-0.93	-1.12	-0.97	-0.99	-1.02	1.35	0.74	1.1	0.94	1.03	1.01	-5.07	-1.58	-1.21	-0.2	0.89	-0.33	-0.71	-0.86	-3.33	-0.93	-0.98	-0.99	14.5	-2.06	0.02	-0.57	-0.8	-3.82	1.17	-0.29	0.45	-0.33	0.36	20.2	0.68	0.9
438	-5.48	-0.87	-1.12	0.57	-3.65	-0.4	-0.83	-1.42	-1.05	-1.02	-1.01	-1	-1	-1	-0.93	-1	-1	1.66	1.18	1.07	-0.05	-0.54	-12.22	-0.78	2.71	-0.25	3.1	0.52	-0.56	0.36	0.7	-0.18	31.68	1.56	1.19	1.08	1.04	0.42	0.98	0.99	-0.14	-0.6	0.23	25.78	-1.41	0.2	3.34	0.66	1.26
439	-1	5.94	-2.17	-1.35	-0.13	-1.15	-1.04	-0.89	-0.99	-1.02	-1	-1	-1	-1	-1	-1	-1	-1	-1	-1	-1	2.47	-0.22	-0.7	8.84	-1.96	0.07	0.61	-0.25	-11.22	1.43	-0.21	4.47	-0.37	-1.81	-0.77	-0.94	0.21	-7.71	-1.47	-1.17	-0.45	-0.94	-1.07	1.59	1.16	-5.93	-0.11	-0.74
440	-1.04	0.15	0.61	-0.23	-21.93	-0.62	-0.87	-1.37	-1.04	3.64	-2.29	-0.17	-1.36	2.26	0.39	-0.65	4.33	1.47	0.34	-0.77	3.7	1.45	1.17	-0.04	0.51	-29.59	1.79	-0.09	-3.65	-1.3	3.98	-2.39	3.17	1.51	-0.01	5.8	1.38	0.54	1.14	1.04	-0.17	-5.6	-1.33	0.19	-4.95	1.78	-3.2	2.62	0.08
441	0.7	0.9	-6.88	2.09	-3.42	-1.53	5.5	-2.43	-1.41	-1.17	-1.08	-0.01	0.96	-3.11	2.3	1.36	-6.25	-0.04	-1.7	2.1	-0.19	-2.71	0.49	1.71	-1.72	-0.53	0.64	1.66	0.86	0.96	1.1	-0.73	-1.36	-1.06	-0.9	-1.02	-1.01	0.17	0.62	0.82	-47.78	1.93	0.1	-0.78	3.99	0.32	-0.62	-1.9	-0.84
442	4.37	0.07	-0.7	0.3	4.89	-0.58	0.45	-5.81	-0.37	-0.81	-1.5	0.69	-3.24	-0.39	-1.4	2.05	-0.21	3.51	1.35	1.13	1.06	-18.6	2.08	1.35	0.03	1.15	-2.65	-1.36	5.23	-2.36	-1.4	6.73	0.01	1.74	1.16	-0.15	6.31	0.48	-2.24	-1.26	4.96	0.12	0.74	1.61	-1.45	-1.14	-1.06	-1.03	-1.01
443	0.39	14.7	-1.34	3.24	0.23	1.46	1.11	0.79	-0.74	0.36	3.46	1.23	0.72	-0.69	3.66	0.36	1.43	-0.44	3.67	0.43	0.83	1.4	0.93	-2.44	-1.32	0.09	5.19	1.34	1.12	-0.08	9.37	0.49	-0.52	0.36	5.24	1.26	0.7	1.09	0.94	1.03	0.99	-0.51	0.4	3.98	1.23	1.08	-0.09	9.46	0.49
444	1.02	1.01	1	-51.84	2.02	-0.01	0.57	0.8	0.9	-58.87	1.97	-3.88	-1.58	-1.22	10.7	-2.2	3.66	0	0.61	-8.26	-0.28	0.6	-5.27	1.99	-3.27	2.7	-3.06	-1.5	5.87	1.71	1.26	1.12	0	0.51	0.76	0.88	19.28	-0.93	2.95	-2.31	-1.36	6.19	0.04	1.7	1.16	0.71	1.06	-0.4	0.42
445	0.85	0.95	0.98	0.99	1	1	1.15	1	1	-6.94	-1.66	4.43	1.62	0.04	-0.83	3.72	0.32	1.46	0.8	1.11	-2.01	-1.26	5.55	-0.07	0.61	0.83	-0.14	0.45	-55.04	1.74	1.24	-7.62	-0.04	1.81	0.68	1.18	-0.47	3.86	0.41	1.42	0.83	1.09	0.96	-0.51	0.4	-0.36	-0.7	40.32	1.8
446	0.17	1.61	-0.42	0.45	3.56	0.75	-0.45	-2.46	1.55	0.58	-0.65	3.96	1.45	-4.52	-0.09	1.72	-0.37	3.55	0.46	1.38	-0.46	3.67	0.43	-0.58	0.34	0.7	0.85	0.93	0.96	0.98	-430.36	1.99	0	-3.98	1.71	1.22	-0.07	-6.66	0.5	-0.48	5.88	1.51	-0.1	-4.17	1.64	1.2	-0.08	0.5	0.76
447	-1.11	6.05	-0.1	-0.67	-2.22	-0.85	0.43	-4.73	-0.4	0.58	-4.97	-0.34	2.01	1.22	0.6	-0.76	-1.35	0.6	-0.4	6.64	0.38	1.51	1.11	-0.18	0.47	-15.74	1.79	-3.55	2.61	-0.03	3.23	0.58	0.88	-0.22	-5.61	1.52	1.16	1.07	-0.04	-14.37	-1.43	3.6	-0.1	-2.47	-0.66	0.52	0.8	0.91	-24.77
448	-1.61	3.61	1.52	-5.2	2.43	1.41	1.17	-13.45	0	-0.68	5.59	0.29	0.79	0.91	0.96	1.54	-0.91	-0.97	0.15	-0.46	23.79	-1.77	0.1	3.61	-1.68	3.07	1.46	1.18	-10.96	-0.02	-1.82	2.06	-2.75	-1.42	5.68	-0.03	2.45	0.62	-2.06	-1.25	5.19	1.62	1.23	-0.01	0.52	0.77	-67.73	1.9	-3.82
449	-1.11	-0.63	0.83	0.94	1.21	0.97	0.99	-6.18	-1.63	0.05	-0.54	-0.78	-0.89	69.51	-0.06	-1.96	1.97	-0.19	0.52	0.78	-22.05	-1.79	-0.15	-1.27	0.38	2.39	-0.54	0.43	-0.37	0.35	0.69	-0.17	-0.59	-63.16	1.21	1.07	1.03	1.01	-0.03	0.5	0.75	-222.47	0.13	0.71	-0.27	-0.66	-0.83	-6.15	0.89
450	2.09	-0.33	3.35	-0.33	-1.96	-1.16	-1.06	-0.75	1.19	0.84	-0.6	-0.85	0.17	-12.73	-1.51	-1.17	7.94	1.74	-4.48	2.55	1.43	1.18	0.01	0.93	1.08	-0.61	-1.63	-1.1	4.1	1.52	0.22	1.2	0.87	1.06	-0.47	-0.79	10.2	-0.16	2.36	1.25	-4.6	2.34	1.38	-6.61	2.33	0.01	-0.77	4.2	-2.13
451	1.2	0.21	-0.89	0.33	-0.42	12.19	1.6	1.21	-8.14	2.22	-3.54	2.76	1.47	1.19	-12.5	2.17	-3.7	-1.57	0	-0.55	16.44	-0.24	-1.83	-0.74	-0.93	0.21	0.64	5.3	-0.77	-0.92	-0.97	-0.98	32.03	0.04	-0.66	-0.86	13.56	-2	-1.32	7.4	-2.29	3.52	0.01	-0.73	-1.56	-1.08	-0.89	-1.03	2.32
452	-0.76	-0.9	11.37	-0.11	2.3	1.24	1.09	-9.79	2.15	-3.6	2.73	-0.01	-0.6	-3.13	-1.16	-1.06	-1.02	16.57	-0.04	-0.67	6.42	1.57	0.28	-0.77	0.33	-6.49	1.81	-3.31	-1.5	5.39	-2.42	-1.41	-1.17	0	13.52	-1.56	3.37	0.17	1.49	0.78	-0.55	-1.93	-0.82	-0.95	5.74	-2.15	0.06	3.35	1.29
453	0.44	0.72	0.86	0.93	0.97	-1423.49	1.98	-3.98	-1.6	5.33	-2.46	-1.42	0	-1.17	-0.87	-1.05	2.14	-2.49	2.79	0.12	1.44	0.78	1.11	0.94	0.99	-0.21	-0.64	-0.83	43.03	-1.94	-1.31	0.01	-0.53	23.41	-1.8	0.09	-0.54	-0.78	-0.9	-0.95	-0.97	-0.99	492.05	-2	3.98	1.6	-5.33	-1.68	4.92
454	0.31	0.66	0.83	0.92	0.96	-632.08	1.98	-3.97	0	-0.61	-0.83	-2.68	0.84	-3.02	-0.37	-1.39	-1.09	4.97	1.58	-4.66	0.03	2.48	-1.86	2.91	1.44	-5.53	0.03	2.39	-1.88	-1.25	6.21	-2.28	-0.06	-0.79	0.3	0.68	-18.23	1.9	1.29	0.18	-0.86	-0.95	-0.98	-0.99	35.63	0.03	-0.66	-1.98	0.66
455	-8.97	1.72	0.37	0.87	-0.28	6.68	1.48	1.17	-0.05	-0.56	-8.38	0.74	0.91	1.27	-0.75	-1.31	-1.06	4.21	1.52	0.22	1.2	1.06	-5.79	-0.15	-0.75	-1.63	-0.89	-1.08	-0.97	-1.02	1.96	-2.52	2.74	-0.06	-2.88	-1.27	4.17	-2.36	3.2	-2.82	3.05	-0.01	2.98	0.6	-0.53	-2.14	-1.14	3.88	1.51
456	-1.62	5.04	-2.48	0	3.34	1.3	1.11	-0.07	-0.56	28.81	-0.23	-0.74	6.4	-0.2	0.57	-6.58	1.93	1.29	0.25	-0.85	-0.94	0.14	-0.46	26.66	1.67	-0.09	4.4	1.37	-0.15	-0.63	14.19	-1.88	-1.28	-1.12	-1.06	30.13	1.93	-4.13	2.64	-3.22	2.9	1.49	1.2	-12.21	2.18	1.37	0	-0.54	0.26
457	0.88	-9.25	-0.16	0.64	0.85	-0.14	0.45	0.73	16.6	-0.85	-0.95	-0.98	-0.99	0.04	31.12	1.46	1.15	-0.07	0.5	0.76	0.88	0.94	-251.38	-1.96	-1.32	-0.03	0.89	0.96	0.98	1.15	-1.12	0.32	2.9	0.71	-2.31	-0.48	0.61	0.84	-0.16	-10.64	1.49	1.16	0.55	1.07	1.02	-6.13	2.17	1.35	1.15
458	0.69	-5.15	-0.3	0.61	0.84	0.93	-25.98	2	-0.02	0.56	3.93	-1.34	0.25	0.68	-11.97	-1.68	4.07	1.58	1.22	1.1	0	-20.8	-0.51	-0.84	6.35	0.21	0.76	0.9	-12.58	2.03	-3.63	2.69	-0.01	0.59	-0.27	-9.44	0.6	-0.45	5.6	1.49	1.18	-0.05	9.46	0.51	-0.52	0.36	-0.37	-9.93	-1.29
459	-0.92	-1.03	-0.98	0.51	-0.4	0.37	0.7	-39.48	-1.8	-1.27	8	1.76	1.27	0.02	-0.9	0.32	3.37	0.7	-0.48	-0.78	12.04	0.18	1.72	1.15	-0.17	-4.72	1.58	-3.14	-0.2	1.68	-0.35	0.46	3.61	1.21	1.07	-7.99	-0.1	-0.72	5.46	-0.21	2.6	1.28	-4.54	-1.58	-0.14	-0.86	0.3	0.69	3.79
460	0.74	1.05	0.96	-0.55	3.85	-0.27	-2.04	1.79	-0.21	-0.67	-0.85	-2.84	-1.07	0.29	-0.44	-0.74	-0.87	61.42	-1.95	3.87	-2.65	-1.45	-1.18	-0.02	1.09	0.93	-0.59	-1.71	-1.11	0.22	4.05	-0.53	0.46	0.76	0.89	-0.08	-0.55	0.23	0.62	-460.46	1.81	-3.8	-1.56	-1.22	-1.1	21.28	1.91	-4.19	-1.61
461	-92.43	1.59	1.2	1.08	1.04	1.02	1.01	-126.79	0	-0.67	0.29	-9.92	1.73	1.23	-7.17	-1.72	-1.26	9.17	1.8	-4.48	2.57	1.44	0	-6.54	-1.39	-1.14	0.07	8.12	-1.56	3.28	0.18	0.78	1.48	-0.66	0.39	-0.39	12.79	0.35	-0.57	-2.21	-1.14	-0.82	1.5	-0.3	3.96	1.39	-4.25	-1.57	-1.21
462	0.5	-0.31	0.37	-0.33	0.34	-0.33	281.19	-1.67	-1.22	7.65	-2.24	3.52	-0.01	-0.61	-2.77	1.37	1.12	-0.11	-0.59	-0.8	52.07	-0.11	-1.92	-0.7	2.03	1.24	-0.11	0.5	0.76	-0.14	-40.13	1.45	-3.4	2.49	1.4	-0.02	6.5	0.53	0.85	1.4	-0.72	3.25	-0.24	0.53	-7.28	1.9	1.28	0.26	1.12
463	-0.72	-1.31	1.73	-0.25	-2.67	-0.69	-1.22	-1.05	4.71	-2.24	-1.36	6.66	1.73	-4.67	2.54	0	-0.77	-0.91	-1.44	-1.04	-0.96	1.58	-2.62	2.6	-0.07	-0.63	0.26	-15.15	-1.56	-1.19	-1.08	0.03	-0.5	49.65	-1.77	-1.25	-1.11	-0.25	-0.96	0.32	-5.32	-0.43	-1.45	-1.1	4.73	-0.13	-0.68	0.26	7.5
464	-1.33	1.36	0.73	-0.62	-1.68	0.59	-0.41	-0.74	16.21	0.18	1.74	1.15	-0.17	-0.63	17.01	-1.87	-0.21	-1.28	0.38	-4.01	-1.41	-1.15	-0.44	-1.07	-1.02	-0.95	-0.99	-1	-1	-1.01	1.11	-2.9	2.39	-2.98	0.04	2.84	1.27	-4.2	2.36	-0.05	-0.61	-3.21	1.34	-3.01	2.48	1.4	1.16	0.15	0.94
465	0.74	1.03	-0.37	-2.69	-1.2	-0.73	0.69	0.88	-0.16	-0.6	0.22	-0.4	-0.7	0.15	0.58	0.79	0.89	-4947.06	1.95	1.32	1.14	-15.94	2.13	1.36	-7.53	0	0.7	0.87	0.94	0.97	-54.73	2	-3.9	-0.01	-1.59	2.18	-2.66	2.79	1.45	0.09	1.18	-0.36	-2.56	1.61	-0.22	-0.68	0.23	11.02	0.63
466	1.31	1.13	1.06	0	-33.48	-0.51	-0.84	0.21	-0.43	22.17	0.31	-2.23	-0.57	-1.25	2.03	0.46	-0.64	-0.86	0.16	-0.45	-13.63	1.31	-0.24	-3.22	0.52	-2.97	-0.45	-0.85	0.24	-0.43	-7.92	1.35	-0.24	-3.18	-1.25	3.92	1.52	0.19	-1.29	0.34	-0.45	-4.15	1.42	-3.08	0.14	2.5	1.23	-4.23	2.34
467	-0.39	-0.71	-10.86	1.17	0.83	1.06	1.02	0.97	-0.73	-1.37	1.63	-2.72	-1.4	5.48	-0.04	2.48	0.62	-0.54	0.37	-8.69	1.79	0.32	1.25	-2.3	-1.31	-1.12	11.32	-0.03	0.64	0.84	0.93	0.96	-0.03	0.49	0.74	-0.13	-0.56	-0.78	3990.63	0.11	-2.11	2.04	1.28	-0.07	-0.57	-6.02	1.29	-0.26	0.46
468	0	1.56	1.14	1.05	0.74	-0.86	0.34	0.71	0.87	0.93	-0.05	73.14	0.48	-0.51	-2.46	-1.16	-1.06	8.36	1.73	1.26	1.11	0.1	-0.94	3.17	1.41	-0.08	0.52	-0.28	-15.38	-0.65	0.46	-0.38	-0.71	0.17	0.59	0.8	0.9	-0.05	-474.05	0.53	-0.49	-0.78	13.49	-1.96	3.62	1.55	1.21	1.1	-21.73
469	1.49	-5.02	-0.05	1.71	-0.38	-2.15	-1.17	0.2	-0.47	-0.75	0.15	-44.42	1.59	-3.53	-0.14	0.69	1.68	-0.64	-0.87	7.99	0.18	-0.64	0.31	5.28	-1.47	3.15	-0.13	0.56	0.8	2.95	-0.83	3	0.37	1.39	-2.07	-1.27	-1.11	11.78	1.82	1.29	-8.67	-0.01	1.8	0.69	0.92	-0.22	-5.08	-0.65	0.48
470	0.8	0.9	-0.05	-0.53	1458.44	-0.24	0.59	2.24	-0.64	0.41	-0.38	-0.71	-6.03	-1.13	0.28	-0.45	11.48	-1.81	3.49	-2.62	-1.44	6.26	0.01	1.72	-0.39	-2.11	1.67	1.2	-6.26	2.25	1.37	1.16	-0.01	-0.52	-13.88	0.74	-0.41	5.34	-0.31	0.53	-0.33	-6.45	1.43	-3.18	-0.22	1.71	0.67	0.92	1.17
471	1.3	-0.08	0.51	0.77	0.89	6.47	-0.92	2.96	-0.21	-0.7	-2.3	1.34	0.72	1.11	1.03	-5.34	2.2	-3.32	-1.52	-1.2	11.21	1.83	1.29	1.13	1.06	0.01	1.03	-0.34	0.43	-0.33	-0.68	-10.7	-0.84	2.78	-0.23	3.07	1.33	1.12	-9.31	-1.77	4.39	-0.01	0.62	-7.72	1.94	1.29	1.12	-0.02	-0.53
472	-1.09	24.09	1.92	1.32	-8.35	2.27	0	-3.57	-1.32	0.16	4.07	1.3	1.11	1.05	0.63	0.98	-0.32	5.26	0.43	-0.56	-2.13	1.51	0.62	0.91	-4.44	2.18	0.17	-0.73	4.18	1.48	-4.54	-1.6	-0.08	0.82	0.93	0.97	-0.07	-18.69	-1.43	-1.15	0.08	-0.5	-0.76	-0.88	-0.94	-8.75	-0.97	-1.03	0.59
473	0.59	-5.65	-1.52	4.26	-2.47	-0.06	0.75	-0.31	0.41	0.72	-0.16	-0.58	145.25	-0.21	2.22	1.24	-0.14	0.49	0.76	0.88	-79.26	-1.91	-1.31	-0.07	-0.9	0.32	-5.69	1.82	-3.27	-0.13	0.7	0.88	-0.14	-0.59	-10.89	1.24	-3.15	-0.26	-0.8	4.94	-0.19	2.64	1.29	-0.14	-4.51	-1.31	3.82	1.52	-4.98
474	-1.18	1.75	-2.63	-1.39	-0.25	0.82	0.93	-8.4	2.09	1.34	-0.02	0.53	0.77	-50.63	1.91	-3.81	2.64	-0.01	-0.6	0.27	0.65	0.83	-92.46	-0.09	0.64	-5.85	-0.3	-0.79	0.25	-0.42	-8.65	-1.26	3.42	1.47	1.18	0.23	-0.89	-1.13	0.61	-3.55	-0.39	-1.41	2.03	0.45	1.27	1.07	1.03	0.86	1.01
475	11.97	-2.06	-0.09	0.77	-4.07	-0.31	-0.8	0.26	-0.42	0.32	0.66	-0.18	-89.4	-1.41	-0.59	0.68	1.53	0.88	0.96	0.99	0.99	-25.86	0.04	0.67	0.86	-0.13	-14.58	1.48	0.54	0.91	1.16	-0.66	-1.49	-0.87	2.24	-0.25	-2.39	-1.21	-0.7	-0.95	3.96	-0.18	-2.23	-1.21	-1.08	-1.03	-0.69	-0.99	3.19
476	0.83	0.92	0.96	-217.82	1.98	0.02	-0.79	-1.34	0.63	-3.38	2.12	-3.06	-0.11	-1.48	-0.77	0.55	-4.14	2.02	-3.16	2.71	1.45	1.18	1.08	0	0.51	-74.28	-1.73	3.79	-2.57	3.16	-2.88	3.04	0.01	0.75	1.5	-0.64	-0.87	-1.5	0.76	1.29	-0.58	0.4	3.49	0.73	-0.46	0.39	0.72	0.86	0.93
477	-1.2	-0.86	-0.97	-0.99	-1.06	-0.99	-1	0.16	-0.46	-0.74	0.14	-0.43	168.02	0.29	-2.28	-0.57	-1.26	2.03	1.26	-5.63	2.3	1.38	-0.01	0.53	-20.55	1.81	-0.09	-0.61	-3.62	-1.16	0.25	-0.46	12.01	-1.81	3.5	1.52	0.1	0.86	1.2	1.03	1.01	-0.1	0.48	0.74	0.87	0.94	0.97	-632.25	1.99
478	1.13	-0.02	-0.53	-0.77	-13.73	1.13	1.04	-7.06	-0.13	0.66	-5.23	2.02	-0.09	0.54	-10.29	-1.62	-1.22	-0.29	0.87	-3.36	2.24	0.21	1.35	0.82	-0.55	-0.82	-0.92	21.87	0.08	1.84	1.17	1.07	-0.07	11.52	0.49	-2.36	-1.28	4.9	-0.08	0.6	-7.24	-1.58	-1.21	-1.09	17.52	-2.1	-1.35	-0.02	0.88
479	0.25	-0.38	-148.44	1.31	-3.31	2.44	-0.06	-3.06	-1.28	4.12	1.54	-4.9	-0.04	-1.64	2.13	-2.69	-1.41	-1.16	-1.07	23.51	0.01	1.91	-2.03	-1.28	-1.11	-1.05	-0.4	1.06	-0.33	-0.72	12.49	-1.94	3.58	0.06	-0.71	-0.88	-0.95	23.65	-2.02	-0.06	1.37	1.1	0.78	0.97	-3.71	2.26	-3.12	-1.49	5.66
480	3.6	1.56	1.22	1.1	-22.11	2.09	1.35	1.15	1.07	1.03	1.02	-122.46	0	0.67	-5.95	2	-3.33	2.7	-3.07	-1.5	5.86	1.71	1.26	0	0.53	-28.91	1.8	1.26	-7.55	0.03	2.26	-1.91	2.87	1.44	-0.04	5.93	1.39	0.53	-1.45	-1.13	-1.05	-1.02	25.34	1.9	1.31	1.13	-16.61	0	0.65
481	-2.32	-0.86	-1.11	1.8	-2.59	2.68	1.43	1.17	0.13	1.08	-0.35	-2.76	-1.21	3.9	1.52	0.2	1.2	1.06	1.02	-12.51	2.09	-3.66	2.71	-3.14	2.92	-3.03	2.98	-3.01	-1.5	0	0.86	-3.6	2.21	1.34	1.14	1.06	-26.28	2.07	1.35	-7.7	0	-0.7	0.29	-0.4	-0.71	-8.85	-0.86	0.39	0.74
482	-3.97	1.72	-0.17	-3.11	-0.65	2.25	0.5	0.87	-4.95	2.14	1.34	0.18	1.14	1.04	-6.09	2.18	1.36	-6.89	-1.74	0.01	-0.56	13.98	1.66	-3.96	-0.08	-1.57	2.15	-0.19	0.52	0.78	-20.99	1.94	1.3	-7.55	2.28	-3.52	-1.56	5.57	1.69	1.26	-9.75	2.23	1.38	-7.26	2.32	-3.52	-1.56	5.59	-2.44
483	-1.5	-1.17	7.57	1.73	1.26	1.11	-18.2	0	-0.68	5.69	-0.22	-0.72	7.2	-2	-0.2	0.74	0.9	0.95	0.98	-42.81	-0.03	-0.68	0.28	0.67	5.9	-0.79	-1.23	0.57	-3.57	-1.41	-1.15	-1.07	19.34	-2.09	3.79	0	0.61	-8.13	-1.6	4.13	-2.51	-1.42	-1.17	-1.08	0	0.51	-0.25	-78.29	0.62
484	0.96	0.98	-186.36	1.99	-3.96	2.67	1.45	0	-0.54	0.26	0.64	-0.19	0.41	-287.69	1.71	1.24	-7.68	2.24	1.38	1.16	1.07	-28.4	0	-0.66	-0.85	-0.93	-2.07	0.91	-0.35	0.42	0.73	-0.16	-0.59	104.2	0.21	0.74	-6.16	2.03	-3.35	-1.52	5.49	-2.42	-1.41	6.77	0	-0.7	0.29	5.23	1.28
485	0.74	0.93	0.97	0.99	0.99	1.13	1	1	1	1	1	-2.36	-0.42	-0.85	4.85	1.54	0.25	1.2	0.87	-1.81	-1.21	-0.57	-1.08	-0.94	-1.02	-1.01	5.21	1.59	-4.58	-0.05	0.7	-0.3	-4.93	1.48	0.58	1.15	1.04	-0.17	0.46	-0.3	32.44	1.61	0.36	-0.73	-0.9	9.15	-2.06	-1.33	0.02
486	-0.65	-2.13	-0.85	0.43	0.76	-0.18	0.43	16.78	1.27	1.09	0.72	-0.81	0.35	-0.41	-5.8	-1.25	-1.09	7.74	-2.17	3.5	-0.02	-0.62	0.27	0.65	0.83	-0.1	-80.47	1.46	-3.43	-0.18	-0.78	-1.49	1.46	-2.8	2.54	0.15	1.4	1.1	-5.26	-1.6	4.64	1.63	-0.01	0.55	0.79	0.9	0.95	-156.66	-1.96
487	0.45	-38.65	-0.29	0.58	0.82	0.92	0.96	-60.59	-0.04	2	0.66	0.91	0.96	0.98	-0.05	-24.32	1.51	1.17	-0.08	-7.33	1.57	1.18	-0.08	-0.57	0.24	0.63	-97.27	-1.79	-1.27	7.87	1.76	1.27	1.12	1.06	-36.5	0	0.67	-5.84	-1.55	-1.2	-0.29	-1.09	2.68	-2.41	2.93	1.47	-5.78	-1.7	-1.26
488	0.61	1.13	-2.26	2.49	-2.82	-0.11	0.72	-4.46	2.09	-3.21	2.73	0.05	-0.74	4.41	-0.22	0.55	-6.92	1.92	1.28	-6.99	-0.04	-1.73	-1.16	-1.06	10.47	-2.13	-1.35	-1.15	-1.07	-1.03	0	58.69	1.49	1.16	1.07	1.03	-0.02	-31.77	0.5	1.52	-1.82	0.23	0.69	-0.23	-0.63	-0.82	-0.91	195.3	1.94
489	-1.83	-1.27	-1.11	14.78	-2.12	-1.36	0	7.48	1.41	0.54	-0.71	-0.89	0.16	-0.45	29.84	-0.28	0.57	-0.33	0.38	-22.25	-0.33	0.57	-5.51	-0.33	0.6	-5.06	-1.5	-1.18	-1.08	18.3	-2.09	3.78	1.58	-5.42	2.45	1.42	1.17	1.08	1.04	-54.05	2.04	-3.93	-1.59	-1.23	10.73	0	0.65	-6.62	1.97
490	-1.27	-1.12	0	-0.51	-0.76	-18.68	0.87	0.96	-6.92	-1.65	4.41	-0.03	0.61	-0.28	0.39	-28.12	-0.32	-1.65	0.46	1.91	1.14	1.05	-0.09	0.48	-0.28	0.37	-0.32	0.34	0.67	-0.16	-1050.77	1.42	-0.19	0.49	-0.31	-11.41	0.62	1.4	-1.77	-1.21	5.91	1.66	-4.64	2.51	1.43	1.18	0.02	-0.93	3.24
491	-1.14	10.02	-2.17	-1.36	7.26	1.75	1.27	0	-0.53	0.26	0.63	-0.19	0.41	0.7	-1010.4	1.85	-0.05	-3.85	1.69	-3.09	-0.18	-1.46	-1.11	5.1	-0.11	-0.67	0.26	-0.4	26.66	0.32	0.78	0.9	0.96	0.98	0.99	0.99	-0.01	0.5	0.75	0.87	0.94	0.97	-0.02	0.49	-0.25	-47658.1	-1.37	-1.12	7.37
492	-1.24	-1.09	-1.04	17.23	1.86	-4.19	-0.01	0.72	0.89	0.95	0.97	0.99	0.99	1	0	0.5	-1241.03	1.75	-0.08	0.54	0.78	0.9	0.95	0.97	4.25	0.99	-2.97	2.33	1.36	1.15	-12.59	-0.02	-1.84	2.05	1.28	1.11	1.05	1.02	-50.01	-1.95	4.07	-2.65	0	3.21	-1.78	3.03	1.45	-5.45	-0.04
493	-0.1	0.47	-47.06	1.75	1.25	1.11	-15.49	2.12	0.02	1.36	1.1	1.04	-11.85	2.1	-3.65	2.72	-0.01	-3.14	0.43	1.78	1.14	1.05	-0.09	-9.34	-0.57	0.5	0.79	-12.83	-1.73	-1.25	8.39	-2.24	3.56	0	2.78	-0.42	-1.83	1.73	-0.22	3.84	0.5	-0.55	-0.81	-0.91	25.71	1.86	1.29	-0.01	-0.54
494	1.97	-3.27	-0.1	0.71	0.88	-10.85	-0.14	0.64	0.85	-0.14	0.45	0.73	-0.14	0.43	0.72	0.86	-0.07	0.46	0.73	-0.13	0.43	0.72	-104142	1.86	0.14	-0.77	3.95	-0.22	0.55	0.8	-0.15	22.47	0.44	-0.53	0.35	0.7	0.85	0.93	0.96	0.98	-0.01	0.5	0.75	-3489.82	1.87	-3.87	-1.57	5.29	-0.01
495	0.93	-0.04	0.48	-0.26	-500.66	-0.63	2.63	0.46	-1.87	0.32	2.31	1.19	-0.19	0.47	-13.76	1.81	1.26	0.27	1.11	1.03	-0.15	-0.61	0.23	0.62	-0.2	-91	1.41	1.14	1.06	1.03	-0.02	0.5	0.75	0.88	-0.06	-477.29	1.47	-3.46	2.49	-0.05	0.57	-9.49	1.89	1.28	-0.04	7.66	0.52	0.85	-6.07
496	1.36	1.15	-0.02	-0.53	-0.77	-12.18	1.13	-3.09	-1.42	-1.16	-1.07	-1.03	42.52	1.95	1.32	0	0.53	0.77	-57.33	1.9	0.12	1.3	1.08	-0.15	0.47	0.75	-43.84	-0.14	0.62	-5.75	-1.54	-1.19	8.86	-0.03	0.63	2.28	0.84	0.95	0.98	-0.08	0.48	-42.06	1.76	-0.09	0.53	0.78	-27.26	1.93	-0.04
497	0	0.67	-5.93	-1.55	-1.2	8.87	-0.03	2.28	-0.4	3.21	-0.32	0.51	-0.33	0.37	0.69	0.85	-0.08	0.46	-0.27	807.24	-0.36	-1.64	0.47	-0.43	-3.45	-1.21	3.67	1.49	1.19	1.08	1.04	-0.01	-41.15	-0.51	0.5	-5.43	-1.5	-1.18	8.8	1.77	1.27	1.12	0	0.51	0.76	-0.13	161.69	-0.44	2.45
498	2.32	1.35	1.14	1.07	1.03	0	-0.51	-50.28	0.75	1.26	0.92	1.05	-0.51	0.4	0.73	0.87	0.94	-0.04	-0.52	0.24	-461.36	-0.38	-1.62	1.87	1.24	-0.09	-5.92	-0.58	0.5	0.79	0.9	-27.33	1.99	1.32	1.14	-0.01	0.51	0.76	-108.27	1.89	-0.04	-3.84	1.7	-3.09	-0.18	0.69	0.87	0.94	-0.07
499	1.73	-0.09	0.53	0.78	-27.45	-1.81	-0.14	0.78	-3.91	-1.46	0.08	4.62	1.33	0.59	-0.71	3.7	1.44	-4.61	2.42	1.4	1.17	-13.26	0	-0.69	0.29	-9.3	-1.52	3.89	-2.49	-1.41	-0.08	-0.88	0.31	3.56	-0.56	2.93	-2.13	-0.28	-1.32	2.23	-2.57	2.81	1.45	0.1	-0.84	3.58	0.32	-0.63	4.76
500	-0.19	1.39	-0.35	3.98	0.45	1.4	1.09	-4.79	-0.18	-0.76	5.22	-0.2	2.62	-1.98	-1.28	6.23	0.07	1.69	1.15	-4.9	2.28	-0.05	-0.61	-3.29	1.34	-3.02	2.47	-3	0.04	-0.59	8.72	-1.91	3.45	-2.66	-0.05	-0.77	4.42	1.5	0.3	0.88	0.95	-0.13	-8.91	1.52	1.17	0.53	1.07	0.95	1.02
501	0.81	-0.8	3.31	-0.23	0.54	0.79	-17.57	-1.77	4.06	1.59	1.22	1.1	-20.95	2.1	0	-3.82	-1.33	4.03	-2.4	0.04	-0.57	0.28	-0.39	-0.7	-0.85	-0.93	-0.96	824.7	-1.98	3.98	0.01	-0.73	-0.89	11.19	1.74	1.26	0.14	1.11	1.03	1.01	1.01	0.91	1	-2.87	-1.38	-0.35	0.79	0.92	0.97
502	1.02	1.01	-113.25	2.01	-3.96	-1.6	5.35	1.68	0	1.26	-0.36	-0.74	0.2	-15.79	1.66	0.39	1.21	-2.3	2.52	1.39	1.16	1.07	0.21	-0.95	3.12	-2.3	3.02	-0.05	-2.81	1.79	-2.97	2.65	1.43	0.1	0.87	-0.31	-3.6	-0.7	2.37	1.3	-5.05	2.34	1.39	-6.7	2.33	1.4	1.17	1.08	0.01
503	4.02	-2.64	0	3.2	-1.77	3.03	0.18	-0.69	4.56	1.49	1.18	1.08	0.32	1.04	-2.83	2.37	1.37	-0.04	0.53	6.53	0.77	-2.64	-0.42	1.84	-0.32	3.53	-1.94	3.08	1.47	-5.52	-1.68	-0.03	-1.25	2.48	-2.5	-1.39	5.95	-0.03	0.62	-7.13	1.95	1.29	1.12	-14.25	-0.02	1.89	-0.39	-0.76	-2.05
504	1.07	1.03	1.01	-0.05	-18.32	1.52	0.51	-0.69	0.35	-0.4	-0.71	-0.86	-0.93	-0.97	337.42	-1.99	3.97	1.6	0	0.55	-0.26	-16.01	-0.64	2.57	-0.27	-0.72	8.52	-1.98	-1.3	-1.13	-1.06	-1.03	-1.01	-1.01	-0.19	0.99	1	1	-15.06	-1.82	0.02	4.2	-1.69	0.18	3.13	1.26	0.65	1.09	-2.35
505	1.21	-0.17	0.48	0.75	5.78	0.88	-2.79	-1.36	4.99	0.09	-0.69	0.3	5	1.28	0.68	1.1	0.94	1.03	0.99	1	-0.2	-0.64	18.84	1.72	1.25	1.11	-16.49	-1.87	-0.01	0.81	-3.92	-1.47	-1.17	9.58	1.79	1.28	-8.86	-1.79	0	-0.56	-0.79	-0.9	-0.95	-0.98	0.02	283.9	-1.49	3.49	0.17
506	-2.85	-0.03	0.75	-4.45	2.1	-3.21	2.74	1.45	-6.14	2.38	1.41	1.17	1.08	1.04	1.02	0	-110.2	1.51	1.17	1.07	-15.43	2.1	-3.73	-0.01	-1.57	2.19	1.3	0.38	0.91	0.97	0.99	1.12	1.01	0.99	1	1	1	-2.06	0.25	-0.5	-0.77	-0.89	44.11	0.07	-0.65	5.81	1.54	-0.08	-4.29
507	6.71	-2.34	3.48	-2.8	3.11	0	0.6	-0.27	14.74	0.39	-2.28	-1.26	0.12	-0.49	-0.76	0.14	37.32	-1.45	-1.15	7.35	-2.21	-0.06	-0.79	0.3	-0.41	0.33	-0.35	-29.21	-0.68	2.64	-0.26	-0.72	-0.87	-0.94	-0.97	0.03	83.42	-1.5	-1.16	-1.07	0.03	-0.5	-0.75	-0.88	-16.42	0.93	0.98	-6.96	2.13
508	-1.42	4.7	-2.4	-1.4	-1.17	13.3	-2.16	3.72	1.58	-5.47	2.45	-3.38	-1.54	-1.21	-1.1	0	22.72	-1.53	-1.18	-1.07	15.17	1.85	-4.24	-1.61	-1.23	10.43	-2.21	0	-0.58	-0.81	-0.91	54.76	-1.97	0.02	-0.56	11.74	-1.86	0.09	3.52	1.3	1.11	-8.61	-1.74	-1.27	8.9	1.79	-4.49	0	1.64
509	1.42	1.11	1.04	-11.54	-0.07	-1.79	-1.17	4.78	-0.11	-2.29	-1.22	-1.08	-1.04	0.04	19.44	-1.52	3.4	-2.52	-0.1	0.74	1.5	-0.63	-0.86	-0.94	-0.97	0.04	-0.49	-0.74	268.85	-1.88	-0.13	0.77	0.91	0.96	0.98	-0.03	-41.33	1.5	1.17	-7.4	2.22	-3.49	2.76	0.01	-0.75	-0.9	10.29	-2.05	-1.33
510	-1.32	-1.14	15.65	-2.13	-1.36	0	0.54	-0.26	-0.64	-0.82	218.12	-1.91	-1.3	7.87	0.01	1.77	-0.39	-2.08	1.68	1.2	-6.25	0.07	2.25	0.66	1.22	-1.97	2.59	1.39	-5.7	2.36	-3.39	2.81	0	-3.09	0.43	-0.47	-0.77	16.1	-0.15	-1.95	0.44	1.91	-1.69	2.83	-2.62	-1.42	-1.17	-1.08	-1.04
511	-1.15	-1.07	-1.03	31.39	-2.05	3.86	-2.69	-1.46	-1.19	-1.09	0	0.51	25.44	-1.26	3.22	1.45	-5.1	-1.65	4.86	1.65	0	-5.01	-1.36	-1.13	8.33	1.74	0.07	1.26	-2.44	2.51	-2.87	-1.46	-1.18	11.78	-0.01	-2.18	1.94	-2.85	2.71	-2.96	2.92	0.02	0.76	-0.3	7.47	-1.77	-0.35	-1.24	2.29
512	1.3	1.13	0	1.06	1.02	-6.62	-0.14	-1.66	-1.14	-1.06	-1.03	-1.01	-1.01	88.52	-2.01	-1.34	-0.01	1.15	0.89	0.98	-4.52	2.21	-3.23	2.77	-0.02	0.59	0.81	-21.59	1.95	-3.72	2.66	-3.15	-1.51	-0.01	-1.2	2.56	-2.47	2.9	1.46	1.18	-11.73	2.18	1.37	1.16	1.07	1.03	1.02	1.01	1
513	-11.74	1.86	-3.52	-1.53	-1.2	-0.09	0.91	-3.29	2.26	1.35	-6.31	-1.71	-0.04	-1.26	2.47	1.34	1.13	1.06	-22.59	-1.9	4.17	-2.62	0	-1.45	-1.11	5.34	-2.24	3.33	1.53	-5.6	-1.69	4.85	1.66	1.25	1.11	-20.14	0	1.91	0.68	0.91	-0.22	0.44	0.73	-43.17	1.89	1.29	-7.7	0.02	-0.63
514	1.37	1.09	-4.96	0.12	-0.59	7.08	1.57	-0.09	0.53	-0.28	-13.09	-0.65	-0.89	0.2	-0.44	22.02	-0.28	-0.76	0.24	6.5	-1.48	-1.15	-1.07	-1.03	0.02	-0.5	89.95	0.26	1.73	-1.92	-1.25	0.08	0.58	5.94	-1.28	0.26	0.68	0.85	-0.1	-0.56	95.5	1.76	1.26	1.11	-0.01	-0.52	0.25	0.63	-0.19
515	0.83	-233.12	-0.09	0.64	-0.3	10.05	-1.74	0.13	0.63	-11.64	-1.66	-1.23	-1.1	-1.05	34.03	0.01	-0.67	5.82	-0.22	-0.72	0.25	-0.41	-11.19	-0.71	-1.27	-1.06	4.48	-0.14	2.66	-0.38	3.09	-0.32	-2.02	-1.17	-1.06	9.26	1.75	0.08	1.27	-0.37	4.1	-0.32	2.8	-0.34	3.05	-0.33	-0.75	-0.89	17.93
516	5.99	-2.39	-1.41	-1.17	0	0.52	13.72	-0.74	0.41	0.75	0.88	0.94	-0.04	-62.39	1.49	1.16	1.07	1.03	1.02	-0.01	64.03	1.49	0.5	1.16	-0.41	0.43	-0.35	-8.71	-1.29	3.48	0.22	-0.66	-0.86	0.15	-0.45	-14.65	-0.73	0.43	2.66	-0.59	-0.85	-0.93	-1.54	0.87	-0.35	5.38	-0.33	-0.76	-1.85
517	2.03	1.2	-0.15	-4.63	-1.31	-1.11	8.21	1.73	-4.43	2.55	1.43	1.18	1.08	1.04	1.02	0.01	-1.01	0.33	2.97	0.72	-2.33	-1.29	5.09	1.62	-4.77	2.49	-3.3	-1.53	-1.21	11.44	0	-2.19	-1.22	4.53	1.57	-4.8	-0.04	0.7	0.88	0.94	1.69	-0.9	-0.97	0.15	7.21	0.6	-0.49	0.37	-0.36
518	-9.95	-1.62	-0.28	-1.22	2.38	-0.2	-2.51	-1.22	-1.08	0.08	-0.49	-0.75	-0.88	-0.94	-0.97	-0.98	-0.99	-10.36	-1	-1	-1	-1	-1	-1	0.97	-3.03	2.32	0.2	-1.54	0.35	0.74	-9.86	-1.67	-1.24	8.51	0.03	1.77	-2.07	0.19	-0.52	-0.78	-0.89	46.53	-1.97	-1.32	7.77	-2.28	3.54	-2.78
519	0.56	0.8	0.9	0.95	0.98	0.99	-529.31	2	1.33	1.14	1.07	0.01	-0.97	-1.03	-0.99	-1.01	0.52	0.81	-9.7	-0.18	1.99	-0.36	3.38	-0.33	0.51	0.78	0.9	-36.21	1.98	-3.83	2.66	-3.17	-1.52	-1.21	-1.09	23.32	-2.09	-1.35	-1.15	-1.07	30.68	-2.07	0	-0.57	0.27	-0.39	42.61	1.66	-0.1
520	-2.4	-1.41	6.86	-2.34	0	0.58	0.81	0.91	0.95	-0.03	115.2	1.51	1.17	1.07	1.03	1.02	0.49	-0.98	-0.99	-1	0.07	15.23	-1.52	3.36	1.48	1.19	1.08	1.04	0.18	1.02	1.01	1	1	-0.03	0.49	0.75	32.26	0.87	0.96	-6.84	2.13	-3.43	0.03	-0.6	0.28	-0.39	-0.7	-0.85	-13.96
521	0.45	1.82	0.79	-2.2	2.37	1.36	0.26	-0.82	0.33	3.53	-1.53	3.05	1.44	-0.05	0.53	-16.36	1.82	-3.58	-1.53	-1.21	10.74	-2.19	3.65	-2.75	3.14	1.52	0	-5.87	0.46	-0.49	-0.78	14.76	-0.15	-1.96	0.44	0.78	0.9	-0.1	22.85	-1.58	3.46	-0.09	2.84	-0.4	-0.78	-0.9	-1.88	1.15	-2.95
522	0.01	-0.53	0.26	-0.38	98.49	-0.31	-1.7	-1.14	-1.05	-1.02	-0.77	1.09	1.03	-6.72	0.11	-2.44	-1.26	-1.1	9.62	-0.05	-2.15	-1.21	-1.08	-1.04	19.99	-2.07	-1.34	0	-0.53	22.86	0.26	1.69	1.14	0.76	-0.72	3.51	1.42	1.16	1.07	-19.73	2.09	1.35	-7.6	2.3	0	1.39	1.1	-5.46	2.23
523	-1.38	6.55	-2.34	-1.4	0	6.94	1.4	0.54	1.14	1.04	1.02	1.01	-25.06	-1.89	-0.04	-1.3	-1.08	-1.03	-0.81	0.87	0.95	0.98	0.99	-33.54	-1.91	-1.31	8.2	1.78	-4.55	2.56	1.44	-6.56	-1.74	-1.27	-1.12	18.88	-2.11	3.8	0	0.61	-8.14	1.93	-3.43	-0.09	0.71	0.88	0.95	-0.07	-23.52
524	591.04	1.72	-0.09	0.53	0.78	0.89	0.95	4.29	0.97	-0.35	0.42	4.99	-0.64	2.87	1.35	1.14	-10.02	-0.05	1.86	-2.08	-0.38	1.65	-0.33	0.47	0.76	-20.57	1.93	-3.7	-1.56	-1.22	-0.05	-0.92	-1.1	1.62	1.17	1.07	1.03	0.61	-0.94	-0.98	7.25	0.15	0.74	-0.27	-5.47	-0.66	2.45	-2.26	2.88
525	-0.42	0.46	0.76	-0.17	-0.59	-17.69	-1.2	-1.07	-1.03	15.39	-2.08	-1.34	7.49	-2.3	-1.39	-0.01	0.88	-3.49	-1.44	-1.17	9.87	-0.03	0.64	-6.62	-1.57	4.22	-0.05	0.6	0.82	2.65	0.92	0.97	-6.55	-1.64	-1.23	-0.16	0.89	-0.33	-0.71	-0.86	0.1	-0.46	-39.24	-0.73	0.43	2.71	0.75	-2.36	2.32
526	1.03	1	1	-0.16	0.46	0.74	-0.15	-48.6	1.44	-0.19	-3.4	-1.27	3.92	1.52	-4.94	2.44	1.41	1.17	0.03	-0.93	3.24	0.33	-1.83	2.26	0.33	-0.67	-0.87	-0.94	-0.97	0.04	-0.49	0.26	0.63	-619.74	-1.81	-0.19	0.76	-3.94	-0.32	-1.46	-1.11	-0.8	0.73	-3.47	-0.36	-0.82	0.25	0.66	-21.32
527	0.15	0.58	0.79	0.9	0.95	-1371.27	-1.97	0.01	-0.57	11.98	-1.86	-1.28	-1.12	-1.05	29.88	-2.06	0	-0.57	11.61	1.64	1.22	1.1	1.05	1.02	0	0.5	0.75	0.88	-1026	1.94	1.31	-7.93	2.28	0	0.58	0.81	-0.13	32	0.45	0.82	-6.33	-0.22	0.63	0.84	0.93	-0.07	0.47	0.74	0.87
528	0.22	-0.44	-0.73	0.15	0.58	0.79	0.9	-0.05	-899.24	1.47	0.53	-0.69	3.83	0.35	1.45	-0.44	0.43	0.74	0.88	-41.85	-1.88	0.03	-0.56	12.19	-1.86	-1.27	7.3	1.74	1.27	1.12	1.06	0	0.51	-110.64	-1.74	3.78	-0.05	-2.58	1.83	1.24	1.1	1.05	1.02	-53.44	-0.01	0.67	0.86	0.93	0.97
529	0.5	0.75	-0.13	0.44	-0.28	-0.64	0.18	-11879.5	1.59	-0.14	-0.63	-3.59	-1.15	-1.05	-1.02	0.05	16.24	-0.51	-1.52	-1.1	-1.04	9.73	-0.07	-2.12	-1.21	4.5	-2.32	-0.11	0.75	0.9	-0.14	-9.93	-0.59	2.46	-0.28	3.19	-0.35	-1.95	1.76	1.22	0.5	-0.8	3.44	1.43	1.16	1.07	1.03	1.02	0
530	0	1.8	0.69	0.92	-5.08	2.16	1.34	1.14	1.07	-0.01	0.51	0.76	-0.13	0.44	-634.44	1.72	-0.09	0.53	0.78	0.89	-0.07	-0.54	-59.65	1.24	1.08	0.76	-0.8	3.32	1.42	1.16	-9.89	2.18	-3.61	-0.01	0.73	-4.7	2.08	-0.09	-3.23	-1.28	-1.1	-1.05	-1.02	-1.01	-1.01	149.07	-2.01	3.97	0
531	1.77	0.88	-0.43	4.61	-1.93	-0.3	1.52	0.71	-1.81	2.44	1.36	1.14	1.07	1.03	1.02	0	0.5	0.75	0.88	0.94	-0.03	0.48	-9079.01	-0.26	0.58	2.26	0.82	-0.45	0.4	0.72	-0.17	0.42	0.72	33.14	0.86	0.95	0.98	-14.79	2.06	1.34	1.14	1.07	1.03	1.02	1.01	-240.81	2.01	-3.98	2.67
532	-0.73	0.3	0.68	0.85	0.92	0.96	0.98	-403.97	-1.98	-0.01	-0.8	0.31	0.69	0.85	0.93	-0.05	0.48	0.74	-592.85	1.87	1.29	-7.86	-1.76	-1.27	9.13	-2.24	3.6	-2.77	3.13	-2.94	3.03	-2.98	3.01	-3	-1.5	6	1.71	-4.8	-1.66	5.05	-2.49	-1.43	-1.18	-1.08	-1.04	53.43	1.96	1.33	1.14
533	-2.18	3.4	1.53	-5.55	2.43	-3.39	-1.54	-1.21	11.34	1.84	1.3	-8.77	2.26	-3.59	2.77	0	1.47	-2.27	2.61	1.4	1.16	0.19	1.07	-2.76	2.39	0.2	1.37	-2.23	2.59	1.4	1.16	-11.84	-1.83	-1.29	8.71	0	1.79	1.17	1.07	1.03	1.01	-0.02	-0.51	-0.76	-0.88	-0.94	-43.67	-0.97	-1.03
534	-12.37	-1.49	0.14	3.73	1.29	-0.18	0.48	0.76	0.88	-67.5	-1.9	-0.07	1.35	1.1	0.79	-0.76	0.36	-6.07	-1.48	0.12	-0.51	-4.87	0.69	-0.42	-2.89	-1.2	3.79	1.5	1.19	1.09	-0.01	-20.31	1.53	1.17	-7.32	-0.07	0.67	0.86	-0.14	-12.35	-1.39	-1.13	7.71	-2.19	-1.36	-1.15	-0.06	-0.94	-0.98
535	0.65	0.83	-52.74	1.94	1.31	-0.01	-0.54	-7.77	1.29	-0.25	4.61	0.47	-2.13	0.31	2.23	-0.51	-0.82	0.2	-0.43	0.3	0.66	-0.18	-128.45	-1.41	-0.59	-1.14	-0.92	-0.98	0.22	0.64	-0.21	28.05	0.41	0.8	-6.26	-0.23	0.63	0.84	0.93	1.95	0.97	0.99	1	-14.42	-1.82	-1.28	8.48	-2.26	-0.01
536	1.06	1.03	-60.77	2.03	0	-1.34	0.36	2.39	0.74	-2.27	-1.28	5.14	1.63	0.1	1.23	1.07	-5.79	2.2	-3.37	-1.53	-0.04	-1.21	0.36	-0.44	9.33	1.57	-0.1	4.66	-0.41	-0.79	-1.74	1.34	0.73	0.94	0.98	-0.11	0.47	0.74	0.87	0.94	0.97	12.18	-0.98	2.99	-2.33	-1.36	-1.15	-0.2	-1.07
537	1.01	0.64	1.01	1	-0.14	8.87	0.47	0.83	-0.23	-6.05	-0.64	-1.31	1.84	0.51	1.23	-2.16	2.55	-2.79	-1.45	5.88	-2.38	3.41	0.01	-0.74	4.64	-2.09	0.09	-3.66	1.79	-0.16	-3.08	-0.65	2.24	1.28	-0.11	0.5	-0.29	0.37	0.69	0.85	0.92	0.96	-0.02	0.49	-4272.73	-1.74	3.75	-2.58	-1.43
538	0.95	1.49	0.98	0.99	1	1	1	1	1	-243.41	-1.99	0	-0.57	-0.8	-0.9	60.24	-0.06	-1.97	-1.19	-1.07	-1.03	-1.02	-1.01	-1	0	169.1	-1.5	3.49	1.5	-5.17	2.42	1.41	-6.71	-1.74	0	-0.56	-0.79	-0.9	70.45	1.91	1.31	1.13	1.06	0	-32.37	-1.48	-1.16	-1.07	-1.03
539	1.83	1.28	-8.18	-0.01	0.69	-5.34	-0.29	0.61	0.84	-0.15	0.45	0.73	0.87	0.93	-433.08	-1.96	-1.32	7.98	1.77	0	-4.56	-0.56	0.52	-4.96	-0.36	0.59	-4.99	1.99	1.3	1.12	-13.75	-1.85	4.29	0	0.62	-7.81	1.94	-3.42	-0.09	-1.52	-1.13	5.11	-0.11	0.59	-0.3	-0.67	0.19	0.6	-122.79
540	-1.96	-0.02	-0.81	-0.93	0.14	0.59	-0.22	0.4	0.7	-0.15	0.42	-969.31	-0.29	0.57	0.82	-13.7	1.98	1.31	1.13	1.06	-29.98	0	0.67	0.86	-13.55	-0.13	-1.76	-0.72	0.54	-4.32	2	0.27	-0.71	4.11	1.47	1.17	1.08	-19.13	-0.02	0.67	-5.69	2.01	0.22	-0.73	4.1	1.47	-4.55	2.43	-3.26
541	-0.42	-1.24	-0.87	-0.97	4.85	1.56	1.21	1.09	1.04	1.02	-76.8	2.02	-3.95	2.68	0	0.59	0.81	0.91	0.96	-98.94	1.99	-3.93	2.66	0	0.59	0.81	0.91	-47.9	1.98	1.32	-7.79	2.28	0	0.58	0.81	-0.13	0.45	0.73	0.86	0.93	-876.31	-1.96	3.97	1.59	-5.32	0	-1.68	2.13	1.29
542	-1.07	-1.03	15.77	-2.08	0.02	3.73	-0.45	0.48	-6.33	-1.52	4.14	1.57	1.22	1.1	1.05	0	0.5	0.75	0.88	0.94	-1276.43	0.03	1.97	1.19	-4.66	2.31	-0.05	0.57	0.8	-23.47	-0.13	-0.72	-0.88	0.13	0.58	-48.09	1.81	-0.07	-3.72	1.69	1.21	1.09	-13.73	2.12	1.35	1.15	1.07	1.03	1.02
543	-0.63	-3.88	-0.83	2.63	-2.3	-1.35	-1.14	-1.07	0.01	25.07	1.47	-0.17	-0.64	-3.57	-1.15	-1.05	-0.83	1.24	-2.77	0.18	2.46	-0.47	-0.8	-0.91	-0.96	37.27	1.91	1.31	1.13	1.06	1.03	1.01	-131.32	0	-0.66	-0.86	-0.93	-2.02	-0.97	-1.03	0.58	-3.68	2.07	0.27	-0.71	4.15	1.47	1.17	1.08
544	3.04	-2.93	-1.49	-1.2	12.07	1.85	1.3	-8.72	-1.79	4.52	-2.57	0	-0.59	9.83	-0.23	-1.89	-1.17	-1.06	-1.03	-1.01	-0.73	-0.99	-1	7.19	0.14	0.74	1.67	-0.67	-0.88	0.17	7.87	1.35	-0.19	-3.62	-1.28	-0.65	1.47	-0.31	-0.72	10.53	-1.95	-1.3	-1.13	-0.18	-0.95	-0.98	-1.06	1.27	-2.8
545	-3.56	-0.05	-1.54	2.18	-2.65	-1.41	0.04	0.56	5.77	1.19	-0.25	-3.38	-1.25	-0.68	-1.09	-1.03	-1.01	0.08	-0.48	38.4	0.27	-0.58	-0.82	-0.92	-0.96	-0.98	0.02	123.38	-1.5	-0.51	1.5	1.14	1.06	1.03	0.7	0.99	-3.15	0.2	-0.54	-0.8	-0.9	0.07	-0.47	-45.07	1.28	-0.24	4.7	-1.82	3.19
546	-1.2	11.85	0	1.84	-2.06	0.18	0.67	2.75	-1.32	2.98	-2.47	-1.39	-1.16	12.45	0.01	0.69	1.84	1.1	-3.76	2.31	1.37	-6.42	-0.03	0.69	1.76	-1.46	2.84	0.26	-1.7	-0.67	0.58	-0.37	0.38	0.7	-40.52	-0.17	-1.8	0.43	-0.45	0.35	7.33	1.28	1.1	-7.7	0.07	2.18	-1.9	-0.43	1.63
547	-0.78	-0.89	-0.95	-0.97	331.31	0.02	1.98	-2	-1.27	5.99	-0.05	0.61	-7.04	1.95	1.29	0.23	-0.85	-0.95	8.08	0.14	1.69	-0.42	3.5	0.45	-2	0.32	-0.48	7.93	-1.86	0.1	-0.54	10.75	-0.25	2.43	-0.35	0.48	-0.34	-0.68	-0.85	76.18	-0.09	0.64	0.84	0.93	-0.07	0.47	-95.05	1.75	1.25
548	-11.66	-1.77	-1.27	8.57	1.78	1.28	-9.03	2.25	-3.6	-1.57	0	-0.55	-0.79	-0.9	0.06	83.06	-1.48	-1.16	7.43	-2.21	0.02	-0.57	-0.8	-0.9	-0.95	110.09	1.95	-0.01	-4	0.45	1.71	-1.76	2.77	-2.65	2.95	-0.03	3.03	-0.42	-0.79	7.8	-0.17	0.58	-6.49	1.94	-0.09	0.54	-10.55	1.86	1.27
549	6.38	-2.37	-1.41	6.92	-2.34	3.49	-2.8	3.11	1.51	0	0.55	0.78	0.89	-88.44	-0.06	-1.92	-0.69	-0.92	-0.97	0.1	-13.96	1.61	-0.15	-0.64	-0.83	0.11	27.38	0.56	0.86	1.42	0.94	1.05	-1.8	-0.55	-0.89	-0.96	10.56	0.11	-0.65	-0.85	-0.93	-0.97	57.05	-0.03	-0.67	0.28	-0.4	-10.14	-1.27
550	0.71	0.85	159.72	0.93	0.98	-6.92	2.13	-3.44	0.03	0.62	-0.27	0.39	-0.32	0.35	0.68	58.39	-1.17	-1.06	-1.02	15.12	-0.05	-2.08	0.42	-0.46	-0.76	17.61	-1.94	-0.15	-1.3	2.35	-0.2	3.3	-0.37	-0.77	-0.9	-0.95	-0.98	-0.99	0.01	-156.31	0.49	1.51	-1.83	2.7	-0.12	-0.65	8.95	-1.94	-1.29
551	0.93	0.97	-31	2.02	-3.84	0.01	-0.61	-0.83	-0.92	-0.96	-2.71	-1.02	0.32	-0.43	-5.03	1.4	1.13	-0.1	0.49	-0.28	38.32	-0.36	2.4	1.28	0.54	1.11	1.03	0.93	-0.75	0.36	0.72	0.87	0.94	-0.05	78.53	-0.47	-1.53	0.5	-0.43	7.16	1.53	-0.11	0.52	4.78	1.2	-0.24	-3.47	-0.67	0.49
552	-1.93	-1.32	0	8.27	1.41	1.14	-7.98	-0.07	1.85	-0.38	3.45	-0.32	-1.98	0.49	-0.44	6.8	-0.3	-0.75	-1.86	-1.09	0.25	-0.45	-5.4	0.66	-2.86	-1.36	-1.14	0.04	-0.5	-0.76	-0.88	-0.94	0.03	324.24	1.48	1.16	-7.49	-1.72	0.02	4.5	1.34	-3.92	2.41	1.39	1.16	-12.98	-1.85	-1.3	-1.13
553	-0.43	103.79	1.7	-3.74	-0.1	-1.54	0.39	0.76	2.15	1.09	1.03	1.01	-0.05	-16.61	-1.43	0.17	3.58	-1.63	-1.19	-1.08	0.04	13.76	-1.54	0.17	-0.5	-4.36	1.37	-3.08	-0.24	-0.8	-0.92	-0.96	-0.98	-0.99	-1	-1	402.93	0	0.67	-5.99	0.22	-2.57	2	-0.16	0.53	0.78	3.64	1.1	-0.28
554	0.4	-0.56	-0.81	0.16	-17.18	-1.52	3.7	-0.09	0.58	0.81	-0.14	-0.58	-18.32	1.23	1.08	-0.11	-7.13	-1.36	3.68	-2.43	3.13	1.5	-5.74	2.41	-3.4	-1.54	-1.21	11.32	1.84	0	-0.81	-1.3	1.55	0.63	-1.69	2.46	1.36	-5.62	-1.67	-1.25	9.56	1.81	-4.46	2.58	0	1.44	-0.37	3.83	0.45
555	-1.05	-0.99	-1	-1	12.3	-2.08	0.03	-3.79	-0.57	-0.87	-0.95	-0.97	26.88	1.89	-4.1	2.62	-3.21	2.9	-3.05	0	-1.51	-1.13	-1.05	-0.75	-0.98	3.34	-0.19	2.9	-1.93	2.98	1.46	-5.54	0.02	2.39	0.64	-0.53	-0.81	-0.91	-0.96	-0.98	104.05	1.96	-4.02	2.65	1.45	-6.41	-1.73	0	-4.74
556	-0.75	0.16	-0.43	-0.72	194.03	-1.86	3.84	-2.62	-0.03	-1.44	-0.77	-1.11	-1.03	-0.94	1.39	0.72	-0.61	-1.71	1.58	1.17	-6.2	-1.67	-1.24	0.01	9.28	-1.58	-1.19	-1.08	14.71	-2.11	-1.35	-1.15	-1.07	-1.03	60.02	0	0.66	2.03	-0.67	-0.88	-0.95	-0.98	35.06	1.91	1.31	1.13	1.06	1.03	1.01
557	12.36	1.65	1.22	-0.04	-8.25	-1.4	-1.14	7.95	-2.19	-1.37	7.1	1.75	1.27	-9.29	2.24	0	-0.78	-0.92	-0.96	-0.98	-0.99	87.12	-0.02	-2.01	-1.2	-1.08	0.07	-0.49	31.21	1.69	-3.82	-0.09	-1.55	2.15	-0.19	0.52	-8.76	1.87	1.27	-7.13	-1.73	-1.26	-1.12	18.46	1.9	-4.23	0	-0.62	7.86
558	-3.03	-0.58	-1.3	1.95	0.48	-1.71	-0.64	-1.18	2.1	-2.54	-1.39	0.05	-0.52	-0.77	0.13	-0.44	137.84	-1.73	-0.28	0.74	-0.33	0.4	6.77	-0.65	-0.88	-0.95	0.09	15.4	1.42	1.14	1.06	0.56	-0.91	0.34	3.16	-1.55	3.02	-2.56	0.06	3	-0.45	-1.76	1.73	0.52	-0.65	0.35	4.08	-1.48	-1.15
559	0	7.18	1.4	1.14	1.06	1.03	-33.85	-1.93	0.01	-0.57	0.27	-0.39	-0.7	-0.85	0.08	243.05	1.46	1.15	0.54	-0.83	0.34	-0.41	12.49	-0.3	0.55	-0.33	10.91	-0.34	-0.77	0.23	-0.42	-0.72	-0.86	-0.93	-0.97	-0.98	1078.05	-0.01	-1.99	-1.2	-1.08	-1.03	20.66	1.88	1.3	1.13	0.03	0.95	-0.33
560	0	-0.51	-0.76	-0.88	-0.94	-0.97	0.02	0.51	-0.25	6796.95	-1.62	0.13	0.63	0.83	0.92	3.62	-1.07	0.32	-4.87	0.34	0.76	-0.23	-7.31	0.57	-0.46	-2.75	-0.77	2.39	1.3	1.12	1.05	-21.75	2.07	1.35	1.15	1.07	0	30.64	-0.49	2.54	-0.3	3.15	0.5	-2.02	2.28	0.31	0.83	1.33	1.05
561	-0.94	-0.98	0.15	-9.06	-0.46	0.53	-0.35	-0.7	-0.85	-5.24	-0.93	2.87	1.38	-0.08	5.73	0.51	-0.53	-0.8	12.38	0.17	-2.02	-1.21	-1.08	-1.04	21.2	-0.03	0.65	2.13	0.85	1.12	1.03	1.01	1	1	0.95	1	-3.09	-1.41	4.97	-2.39	-0.05	-1.4	0.38	2.3	-1.64	-1.19	-1.08	-1.04	27
562	1.37	-6.69	-1.73	4.67	-2.54	3.29	1.53	0	1.21	-2.55	-0.35	-1.35	-1.09	5.08	-0.12	0.59	-7.05	1.93	-3.38	-0.09	1.62	-0.37	3.65	-1.95	0.13	-0.53	9.93	1.61	1.21	-8.34	2.22	1.38	-7.14	-1.75	0	-1.27	-1.08	-1.03	-1.01	25.51	-2.05	-1.34	-1.14	-1.07	0	0.51	-0.25	0.38	-0.31
563	0	-0.52	-0.76	-16.02	0.87	0.96	-0.16	9.2	-0.4	-0.79	-1.67	-0.91	2.51	1.33	-5.14	2.35	-3.33	-1.53	-1.21	11.32	0	1.84	0.69	1.18	-0.47	-2.02	-1.15	0.21	-0.47	13.68	1.62	-0.1	0.53	0.78	-0.14	-29.22	0.56	-0.48	-0.77	0.17	-0.43	-0.72	0.15	-0.43	370.93	-0.29	-1.72	-0.76	2.06
564	0.48	-0.48	5.88	1.51	-4.17	2.47	-3.21	0.02	-2.91	-0.6	2.13	-0.29	0.49	-7.96	1.87	-3.4	2.65	0.06	0.77	-0.3	7.3	-1.77	3.34	-2.62	0.03	-0.58	-0.81	-0.91	-3.22	-0.95	2.88	0.36	-0.63	0.34	-0.39	-0.71	-8.18	0.82	-2.9	-1.37	-1.14	-1.06	0.02	-0.5	63.2	-0.25	-1.77	-1.15	-1.06
565	-0.86	-0.95	0.14	-0.46	-10.79	-0.74	-0.91	6.55	0.18	-1.91	-0.64	0.57	-0.37	0.38	8.16	-1.38	-1.12	-1.05	-1.02	-1.01	-1.01	0.01	-0.5	-123.72	1.25	-0.25	4.74	1.42	-4.11	-1.56	0.03	-0.54	15.23	-0.24	-1.83	-1.16	-0.74	-1.06	-0.96	-1.02	0.48	2.09	-1.6	-1.18	0.1	-0.49	-0.76	-0.88	-0.94
566	1.87	-3.87	-1.57	-1.22	-1.1	-1.05	-1.02	0	85.29	1.49	0.5	1.16	-2.3	-1.31	-1.12	11.22	-2.15	-1.36	7.33	1.76	1.27	1.12	-18.51	0	0.65	2.11	0.85	0.95	-0.18	-0.62	-0.82	-0.91	108.43	1.93	-3.98	-1.59	5.3	-2.46	-1.42	-1.17	-1.08	-1.04	53.87	-2.04	0	0.8	1.34	0.92	-2.32
567	1.66	-5.02	2.5	0	-3.34	-1.3	-1.11	-0.59	-1.05	-0.96	-1.02	2.14	1.28	-5.41	-1.64	-1.24	0.01	-0.52	-0.77	-9.74	-0.89	2.84	1.37	1.14	1.06	1.03	1.01	-85.33	0	-1.97	-1.2	0.15	0.62	-0.23	0.4	26.1	-1.32	-1.11	7.22	-0.08	0.61	0.83	2.39	0.92	-2.72	-1.36	-1.14	-1.06	-1.03
568	-199.86	-0.03	-1.96	-0.68	-1.19	-1.05	4.91	1.57	1.21	1.09	-19.13	-0.01	-1.89	2.03	1.28	-0.07	-5.94	1.59	1.19	-0.08	0.5	0.76	0.88	0.94	-0.03	245.18	0.48	1.51	-0.5	-0.81	-0.91	0.09	19.51	1.42	1.14	-0.08	8.75	0.5	1.45	-0.49	3.56	-2.03	3.09	1.48	1.19	1.08	1.04	-45.33	2.04
569	-0.03	0.56	-11.33	1.87	1.28	1.12	0.24	1.05	1.02	1.01	-14.05	2.07	1.34	1.14	1.07	0	-29.94	1.52	1.17	-7.38	2.22	1.37	-0.01	-0.54	0.26	-0.38	-0.69	0.16	0.58	0.79	-0.11	0.45	-5259.54	1.72	-0.09	0.53	-11.72	-1.63	0.09	-0.53	12.52	-0.25	0.57	-0.32	-0.68	-0.85	0.09	0.55	0.78
570	-1.09	-1.04	-1.02	55.47	1.96	0	0.57	0.8	4.08	-1.16	-0.85	1.64	-2.56	-0.28	-1.37	-1.09	0.16	-6.78	-1.45	-0.47	-0.9	-1.16	-1.03	-0.96	-1.01	-1	-1	0.08	-14.31	1.6	-0.16	0.51	0.77	0.89	0.95	0.97	-242.43	1.99	0.02	-0.8	-0.92	-0.96	20.02	0.07	1.85	-0.41	-0.77	-0.9	-0.95
571	-0.09	0.93	0.98	-7.51	-0.14	0.65	-0.31	0.39	0.71	-48.26	-0.16	0.62	0.84	0.92	0.96	-60.78	2	-3.9	-0.01	0.73	-0.3	-4.78	-1.27	-1.1	8	-2.17	3.52	-2.75	-0.02	-1.46	0.37	2.27	-0.54	-1.65	1.7	1.2	-0.1	-6.08	-1.36	3.74	1.51	1.2	1.09	-0.01	0.51	0.76	-0.13	-145.49	1.44
572	-7.88	-1.77	0	4.58	-0.45	0.48	0.77	-0.17	0.43	-0.29	-51.08	1.36	-3.33	2.46	1.4	1.16	1.07	1.04	1.02	1.01	-204.39	2.01	1.34	0	0.53	-0.26	39.81	-0.37	2.41	1.28	1.11	1.05	-20.68	2.07	1.35	1.15	-15.26	0	0.68	0.87	0.94	-28.16	-1.88	-1.3	8.21	-2.27	3.56	1.56	-5.55
573	-0.03	0.49	0.75	0.87	-0.06	0.47	0.73	-6385.59	1.87	1.29	1.12	1.06	0	-0.51	-0.76	224.1	-0.12	-0.71	-0.87	14.18	-0.11	2.26	-0.38	0.47	-0.34	-0.69	-0.85	-0.92	159.97	-1.97	-1.32	0.01	-0.53	-0.77	-0.89	0.06	-0.47	-0.74	882.68	-0.13	-1.87	1.96	-2.77	-1.42	5.62	1.68	0.04	-0.82	-1.27
574	0	6.76	0.54	-2.33	-1.28	4.96	-2.33	0.03	-0.57	10.07	-1.88	0.09	3.49	-1.7	-1.21	-1.09	-1.04	-1.02	-1.01	-1	-1	450.93	-2	-1.33	0	1.14	0.89	-1.74	-1.2	-1.08	-1.04	-1.02	49.36	-2.03	0	3.91	-1.72	0.17	-0.51	-3.99	0.67	0.89	-7.23	0.14	-0.59	6.61	1.56	1.2	-0.04
575	-1.93	-1.29	-1.12	14.31	-2.13	-1.36	7.47	0	-2.31	-1.23	0.16	-5.74	-0.48	-0.84	5.86	1.59	0.23	-0.78	-0.92	0.15	8.86	-1.51	-1.16	7.09	-2.22	0.02	-0.57	-0.8	0.13	-0.44	-0.72	-0.86	-0.93	-31.89	0.96	-0.34	-2.97	-1.22	3.85	1.51	0.2	-0.8	-0.93	-0.97	-0.98	-0.99	-1	-1	316.84
576	-1.67	0.2	-0.5	-0.77	-4.01	-0.89	-0.96	-1.1	0.76	-0.37	-3.28	-0.72	-1.22	-1.05	4.62	-0.14	-0.68	-2.24	-1.12	-0.86	-1.04	2.29	-2.45	-1.37	-1.15	-1.07	24.27	0.01	0.68	-0.29	9.6	1.53	-3.88	-1.54	-1.21	10.32	-0.01	-2.2	-1.22	4.52	1.57	-4.8	2.47	-0.01	3.35	-0.43	0.48	0.77	-0.16
577	-10.28	-1.81	-1.29	8.83	1.8	-4.51	0	0.62	2.57	1.14	1.05	1.02	0.83	-0.9	0.34	3.13	-1.55	-1.17	-1.07	-1.03	-1.02	-1.01	0	113.93	1.49	-0.17	4.52	0.5	-2.17	2.24	-2.82	0.07	-0.57	8.68	1.6	1.21	-0.04	-8.46	1.57	-0.18	-0.65	-3.3	-1.14	0.26	3.45	1.26	0.68	1.09	-0.41
578	0.59	-0.23	-0.62	-21.88	-1.18	-1.06	-0.81	0.8	-0.35	0.41	-0.34	-12.44	-0.68	-0.89	-0.96	-0.98	-0.99	-1	-1	0.01	-0.5	746.23	-1.75	0.08	-0.54	-0.78	27.72	-1.93	0.04	-0.55	11.51	-1.86	3.52	-2.64	3.11	-2.9	-0.01	-1.48	2.25	-2.62	-0.19	-0.8	4.59	-0.2	0.56	2.68	0.8	1.16	0.94
579	-0.05	0.6	0.82	0.91	0.96	-81.97	-1.94	0.01	-0.57	0.27	-0.39	44.49	1.66	-0.1	0.53	-0.29	0.38	-44.37	1.71	1.23	-0.05	-7.57	-1.39	3.72	-2.44	-0.11	-1.4	-1.1	0.15	5.32	0.61	-0.49	-0.79	0.17	-0.43	42	-1.74	3.65	-2.58	-1.43	0.01	-0.54	-0.78	-0.89	95.62	1.92	-3.98	2.64	1.45
580	-0.13	-1.56	-1.13	-1.05	-0.76	1.17	0.86	-1.69	2.54	1.37	-5.58	-1.67	-1.25	0.01	9.59	0.53	1.42	0.85	0.96	-0.2	0.45	7.42	-1.35	0.24	-0.47	10.86	1.6	-0.1	-3.96	1.66	1.2	-6.68	2.25	-0.02	-3.45	-1.31	-0.59	0.72	1.43	-0.6	-0.85	8.36	1.67	-4.27	-1.6	5.11	-2.47	3.34	-2.85
581	2	1.27	1.11	0.4	-0.9	3.22	-2.26	-1.35	-0.21	-1.14	-1.04	6.04	1.64	0.15	1.23	1.07	1.03	1.01	1.01	-51.87	2.02	1.34	1.14	1.07	1.03	-62.79	-1.97	-1.33	8.13	0	-2.28	1.92	1.26	1.11	1.05	1.02	1.01	-104.57	2.02	1.34	-7.92	-1.78	0	0.82	1.28	0.93	0.98	-0.18	0.46
582	0.5	503.24	-1.25	-0.75	1.58	-2.55	2.61	0.15	-0.71	4.39	-2.09	-0.22	0.72	-4.14	-1.47	4.54	1.6	0.08	1.23	1.06	1.03	1.01	1.01	-0.02	-0.51	-52.55	-1.24	3.26	-2.41	3.05	1.49	1.19	-11.56	2.18	1.37	1.16	0	-14.73	-1.45	3.62	-0.1	-0.66	0.26	-0.4	-0.71	-0.86	0.08	-181.78	-1.53
583	-98.69	2.02	1.34	-7.92	-1.78	-1.28	9.16	0	1.8	1.17	-4.84	2.29	-3.28	2.79	-3.06	-1.5	5.9	0	0.63	0.84	0.92	0.96	-0.03	0.49	0.74	-536.73	0.13	-0.62	5.88	-0.24	0.55	0.8	-15.69	1.97	-3.66	0.03	2.67	0.62	1.26	1.06	1.02	1.01	1.01	1	1	1	-362.76	-1.99	0
584	1.81	-0.09	-0.61	-3.6	1.32	-3.04	2.46	-3.01	0.04	2.86	1.27	-0.16	0.49	5.44	1.22	-3.46	-0.24	1.76	-2.24	-1.32	-1.13	11.87	-2.15	0.01	-0.57	11.07	-0.24	0.57	0.81	-14.75	1.97	-0.05	0.56	0.79	0.9	0.95	3.91	-1.04	-1.01	-0.96	1.28	1.09	-0.13	-0.6	-6.32	-1.18	3.34	1.45	-5.02
585	0.83	0.92	-33.64	1.99	-0.02	3.96	-1.73	3.11	0.17	-1.66	2.25	1.32	1.13	1.06	-23.88	0.01	-0.65	0.29	-10.45	1.73	-0.13	0.52	-10.97	0.26	0.74	0.89	1.85	0.95	-0.38	-0.74	-0.88	0.09	0.55	0.78	0.89	27.5	0.95	0.98	-6.93	2.14	1.35	1.14	-14.1	-0.01	0.68	0.86	0.94	-28.02	-1.87
586	-1.07	20.97	0.02	-0.67	-1.93	-0.86	2.43	1.32	1.12	-10.72	0.04	2.15	-1.93	2.84	-0.1	-2.7	1.78	1.23	1.09	0.45	-0.9	3.2	-2.27	3.04	1.48	-0.02	-0.56	-5.69	-1.19	-1.07	-1.03	15.94	1.84	-4.2	-1.61	-0.02	-1.23	2.52	0.36	0.83	-0.26	-0.66	-4.82	0.77	0.92	0.97	0.98	1.25	-0.93
587	2.08	-3.85	-1.59	-1.23	-1.1	21.62	1.91	1.31	0	-0.53	0.26	-0.38	92.27	0.31	0.77	-0.24	-6.27	1.49	-3.19	2.52	-3.04	-0.06	0.73	0.89	0.95	0.98	0.99	-95.68	2	1.33	1.14	0	0.52	0.76	0.88	0.94	0.97	-0.02	0.49	0.75	0.87	-15187.8	1.94	1.31	-7.94	0.01	2.28	-1.92	-1.26
588	15.9	1.87	-4.25	2.61	0	-0.59	0.27	0.65	-42.12	-1.78	-1.26	-1.11	-1.05	-1.03	65.07	-2.03	-1.34	-1.14	-1.07	-1.03	-1.02	126.07	0	-0.66	0.29	0.67	-26.21	-1.76	-0.19	-1.26	2.38	-2.52	-1.39	-1.16	12.01	-0.02	-2.16	1.94	1.26	-6.1	2.29	0.05	-0.76	-0.91	-0.96	-0.98	-0.99	-1	-1
589	2.15	0	0.58	0.8	-0.13	-0.57	-0.79	-0.89	-26.14	1.06	-0.32	-0.71	-3.05	-0.86	0.41	0.75	0.88	-27.47	1.98	0.08	0.81	1.32	1.05	0.93	-0.67	0.37	0.72	0.87	0.94	3.53	1.03	1.01	-7.13	0.11	2.15	1.21	1.08	1.03	-19.81	2.07	1.34	0.03	1.15	0.89	-0.58	-0.84	-0.93	-1.74	-1.03
590	2.75	1.47	1.19	1.09	-25.12	2.08	-3.85	-1.59	0	5.4	1.37	1.13	1.06	-0.03	0.5	-0.26	-0.63	-52.34	-0.82	0.4	-5.17	-1.46	4.17	-0.07	0.59	-7.57	-0.29	2.06	0.6	0.89	0.96	-0.11	0.47	-0.28	0.37	-0.32	264.88	0.34	0.78	0.91	1.66	0.96	0.99	1.04	-1.31	2.77	-0.17	-0.67	0.25
591	-0.18	0.42	22.45	-0.7	-0.9	-1.31	1.33	0.75	1.1	0.94	0.99	0.99	-0.1	12.79	-1.61	-0.44	-0.88	-1.2	0.66	-3.41	2.13	-0.11	0.54	-9.71	-1.61	-1.21	8.36	1.76	-0.01	4.56	0.56	-0.52	-2.25	-0.8	0.46	-4.66	1.94	-3.21	2.68	-0.03	-0.61	0.27	0.65	-40.38	-0.19	2.15	1.23	-0.14	5.98
592	7.14	-2.27	3.49	1.55	-5.57	2.43	1.42	-6.78	-1.74	0	1.27	0.82	-1.79	-0.58	-1.21	-1.05	-0.9	-0.99	-1.02	-1	-0.99	-1	2.34	-2.43	2.85	-2.85	2.96	-2.96	0.01	2.99	1.28	1.1	-0.07	0.49	-28.19	1.78	1.26	1.11	-15.33	-1.86	4.26	1.62	0.01	0.84	1.24	1.04	-4.07	0.16	0.68
593	-22.97	-0.05	0.66	0.86	-13.4	-0.14	2	0.64	1.21	0.9	0.98	1.05	0.99	-2.43	-1.32	5.23	-2.34	-1.39	-1.16	13.53	-2.15	-1.37	7.45	0	0.64	-0.28	0.4	0.71	-62.37	-1.82	-0.16	0.77	-3.93	-1.46	-0.32	0.78	-3.68	2.17	1.33	1.14	-13.12	-1.85	4.31	-2.6	-1.44	-1.18	-1.08	0	-0.51
594	0.04	-0.49	0.26	-0.37	295.22	-0.31	2.32	0.56	0.88	1.26	-0.69	0.38	-0.39	-0.71	-0.86	-0.93	145.53	-0.04	-0.68	0.28	6.08	0.66	1.3	1.06	0.89	-0.71	-0.89	0.16	0.6	-30.82	0.21	0.73	-0.25	10.04	1.52	-0.13	0.51	-0.29	-12.36	1.4	-0.21	0.48	0.76	4.5	-1.18	0.29	0.7	3.05	0.86
595	-0.79	-0.9	-0.95	53.54	-2	3.89	0.01	-1.6	0.38	-0.45	0.34	-15.29	-1.59	-0.36	0.74	-3.83	-1.45	-0.34	0.78	0.92	-0.15	-8.69	-1.37	0.19	3.61	-1.62	-1.19	6.64	1.69	0.08	-0.81	-0.93	-0.97	-0.98	-1.3	0.95	0.98	-7.14	-1.67	-1.24	0.02	-0.52	27.19	1.7	-3.85	2.56	1.43	-6.38	2.36
596	-1.77	-0.43	1.58	-2.43	2.63	-0.08	0.57	0.8	-21.01	1.95	1.31	-0.02	7.81	-1.61	0.17	0.65	-0.23	0.4	-41.77	-1.67	-1.22	-0.31	0.86	-0.33	0.42	0.72	-30.74	-0.16	2.1	1.22	-0.14	-4.76	-0.61	-0.88	-0.95	-1.32	0.85	-3.12	2.25	1.35	-0.04	0.52	0.77	0.89	-97.11	-1.92	-1.31	-1.13	-1.06
597	18.24	-1.54	-1.18	-1.08	15.09	1.85	-4.24	-0.01	-0.73	-1.61	-0.89	-1.08	1.84	-2.57	2.7	-2.9	2.92	-2.97	-1.49	0	-0.54	-0.78	41.94	0.13	1.84	-0.42	-1.97	1.68	1.2	-6.21	2.26	-0.03	-3.41	1.74	-0.18	-3.05	0.49	1.68	-1.73	-1.21	-1.08	-1.04	-0.53	0.94	1.06	0.98	1.01	1	-0.21
598	-2.37	-1.31	5.18	-2.34	3.33	0.03	1.53	1.13	1.05	1.02	1.01	1.01	-93.87	2.01	-3.95	-1.6	-1.23	10.7	1.83	1.29	1.13	1.06	1.03	0	-70.59	0.5	-0.5	-0.78	-2.52	0.79	1.23	0.93	1.04	-0.52	3.87	1.42	1.16	1.07	-18.94	2.09	-0.01	-3.78	-0.58	-1.32	0.49	1.92	-1.64	2.84	1.42
599	-2.46	3.24	-0.01	0.6	2.89	0.82	-0.43	-2.53	1.55	1.17	1.07	1.03	0.58	1.02	-0.34	-2.88	-0.72	-1.22	0.51	1.87	-1.63	2.83	1.42	-0.05	-0.57	0.25	-0.39	-0.7	-0.85	0.08	-0.46	-0.73	0.13	0.57	-9104.24	1.78	1.26	-0.03	0.52	0.77	-55.78	-0.13	-0.71	0.27	0.66	0.83	0.92	0.96	-0.02
600	-0.44	-2.43	1.56	1.17	-0.1	-0.58	21.61	-0.22	0.58	-5.98	-0.32	0.6	0.83	0.92	2.03	1.03	1.01	1.01	-15.62	-1.83	4.19	1.61	1.23	-10.44	0	2.21	1.22	-4.52	2.32	-3.25	-0.04	-1.52	2.21	0.38	1.31	-0.42	0.43	0.74	-20.19	1.92	-3.69	2.65	-0.01	3.21	1.3	0.59	0.93	0.97	-0.12
601	0.96	-0.03	-199.08	1.49	1.16	1.07	1.03	1.02	-63.33	-1.96	0	-0.57	12.18	-1.86	-1.28	7.3	-2.27	-1.38	-0.03	-1.16	-0.88	-0.97	0.23	-6.65	-0.45	2.21	0.55	-1.89	-0.59	-1.21	-1.05	-0.9	-0.98	-0.99	0.12	-0.47	-10.63	-1.24	-1.08	7.47	-2.17	-1.36	-0.08	0.87	-0.32	0.42	0.73	0.87	0.93
602	0.88	0.94	-7883.01	1.97	1.32	1.14	-15.97	-1.88	0	4.26	1.34	-3.96	-0.16	-1.54	2.11	-0.2	0.52	0.78	0.89	-0.07	52.51	-1.55	0.16	-0.51	-0.77	0.14	0.58	-99.45	1.8	1.26	1.11	-15.66	2.12	-3.75	0	0.73	0.89	-11.06	2.04	1.33	-7.3	0.01	-0.63	6.92	0.28	1.58	-0.44	0.44	-7.52
603	-1.96	-0.02	-0.81	0.31	0.69	-17.25	-1.73	-1.25	-0.2	-0.91	0.31	3.43	0.7	0.91	0.96	-13.17	2.06	1.34	-0.01	0.53	0.77	-52.29	-0.13	-0.71	6.03	0.27	-0.61	0.33	-0.39	0.33	-37.47	-1.63	-0.35	0.73	-3.86	2.13	1.33	-6.5	2.31	1.39	0	6.99	1.4	-0.16	-0.64	13.46	0.23	-0.61	-0.83
604	0.48	-509.26	-0.26	-1.74	-1.15	-0.75	1.4	0.72	0.94	0.98	-0.11	-10.26	0.53	1.52	-1.79	-1.22	5.94	-0.07	-0.66	-2.27	-1.12	3.62	-2.33	3.11	1.5	1.2	1.09	1.04	-46.03	2.04	0	-0.8	4.03	1.48	-4.61	-0.08	0.69	-4.93	-0.3	1.96	0.61	0.9	-5	-1.55	-1.2	-1.09	18.84	1.89	0
605	-0.57	-0.79	-0.9	-10.27	1.06	-0.32	-3.04	-0.71	0.48	0.78	0.9	2.33	0.95	1.05	-1.71	0.27	-0.49	-0.76	-0.89	-0.94	-3.76	-1.03	-1.01	7.11	1.67	1.24	1.11	-18.12	-1.89	4.22	1.62	-5.24	0	-0.71	-1.68	1.47	-2.83	-1.41	5.35	1.66	-0.01	0.55	-14.54	-1.66	-0.27	1.39	-0.34	-0.73	-0.88
606	-0.87	-3.48	-0.94	0.36	-4.96	-0.42	-1.45	-1.1	-1.04	10.32	-2.12	3.6	-0.01	0.61	-8.22	-1.6	4.12	1.58	-5.09	2.46	-0.01	-3.34	1.76	-0.18	-0.66	-3.04	-1.14	0.25	3.47	1.26	1.09	-8.37	0.07	-0.62	6.66	0.29	0.78	1.57	1.07	1.03	-8.38	-0.11	1.89	0.66	-0.56	0.37	0.71	0.86	0.93
607	-0.68	-0.94	-0.98	-1.1	-0.99	-1.01	-1	-1	-1	0.83	-3.2	-0.35	0.62	0.85	-0.15	-11.19	-0.59	2.48	-0.28	-0.72	0.23	0.63	8.59	1.17	-0.27	4.92	0.46	-2.14	2.22	1.32	-0.06	0.52	-0.27	0.38	0.69	0.85	31.55	0.92	-0.36	-0.73	-2.91	0.77	1.26	1.05	-4.3	2.26	0.15	0.8	1.36
608	0.41	-2.06	-0.58	-1.23	2.06	1.27	-5.6	2.31	1.38	0.06	1.16	-0.35	0.44	0.74	4.37	-0.81	-0.94	7.1	0.16	1.66	-0.42	-0.77	0.2	0.62	9.08	-0.78	2.86	-2.25	2.97	-0.06	-0.63	0.26	-0.4	0.32	32.04	-0.65	-0.88	6.73	1.63	1.23	1.1	-0.01	-0.52	0.25	0.63	54.96	0.81	0.94	-6.79
609	1.44	1.18	1.08	1.04	0	-51.13	-1.49	-0.51	-1.16	-0.9	-1.04	2.07	1.26	-0.1	0.5	-17.38	1.81	1.26	0.26	1.11	-2.62	-0.36	1.76	-0.33	0.47	-0.33	15.36	1.58	-0.11	0.52	0.77	0.89	4.54	0.95	0.98	1.05	0.99	-0.39	-2.54	1.58	-2.94	-1.43	0.05	-0.53	16.56	1.67	1.23	-8.1	2.23
610	-0.04	0.55	4.08	-0.7	-1.34	-1.07	0.21	-6.12	1.75	-3.27	2.61	-0.04	0.58	3.22	0.81	0.94	0.97	-0.08	15.98	-0.45	2.55	1.3	-4.77	2.35	1.39	1.16	-0.01	0.52	0.76	-94.07	1.89	0.12	1.3	1.08	0.82	0.98	1.03	1.01	-0.24	-4.08	-0.66	0.48	0.78	0.9	-0.08	31.49	0.47	0.82	-0.22
611	-3.69	-1.53	0.03	-0.54	-0.78	-5.43	-1.1	0.29	-0.45	-4.99	-1.23	-0.74	0.67	-0.36	0.39	0.71	-0.17	-35.06	-0.59	-0.86	-0.94	0.09	0.56	-0.23	0.39	77.65	0.7	-2.68	2.23	-0.12	0.54	3.46	-0.68	-0.89	0.18	-10.06	0.4	-2.57	2.1	0.32	1.3	-2.22	0.21	-0.52	8.51	1.58	-4.06	2.5	1.42
612	-11.49	-1.79	4.29	-2.58	3.24	0	0.6	-8.66	-0.27	0.6	-5.29	-1.51	-0.33	-1.19	2.41	-2.49	2.86	1.46	-0.02	0.54	-0.27	-17.7	-1.34	3.45	-2.44	3.09	1.5	1.2	-0.01	-11.56	0.48	1.56	-0.5	0.42	-0.36	0.35	-0.34	0.34	56.03	1.33	0.67	-1.55	2.54	0.3	1.37	1.09	-0.17	6.77	0.47
613	-1.16	-1.07	-0.13	0.96	0.99	0.99	1	1.05	-0.94	3.06	1.4	1.15	-10.22	2.17	0.03	1.37	-0.37	0.44	0.75	-21.19	1.92	-3.7	-1.56	-1.22	-1.1	-0.05	0.95	0.98	0.99	-15.72	2.06	-3.72	2.7	-3.15	-1.52	-0.01	-1.21	-1.06	-1.02	-1.01	26.47	1.9	-4.12	-1.61	5.26	1.68	-4.93	-1.66	5.02
614	-0.71	-12.14	-1.14	3.19	1.43	1.17	-10.34	2.18	0.02	1.37	-2.35	-0.37	0.65	0.86	0.94	0.97	0.99	-95.38	2	1.33	-7.9	2.29	-3.55	2.78	1.47	0	6.24	-1.63	0.17	-4.17	-1.38	0.14	4.12	1.3	-0.18	0.48	-0.3	-12.83	1.4	1.13	1.06	1.03	-30.51	2.05	-3.86	-1.59	-1.23	-1.1	-1.05
615	-1.29	2.91	0.29	-0.66	-1.73	-0.86	-1.1	-1.02	-1.01	-0.96	-1	-1	-1	0.8	-3.26	2.21	1.34	-6.32	-0.04	0.69	-0.3	-0.68	-5.18	1.23	-0.27	0.46	0.75	-0.16	-26.24	-1.4	3.48	1.49	1.19	1.08	1.04	1.02	0	-0.5	0.25	-424.19	-1.62	-0.38	0.73	0.89	-0.15	12.12	1.5	-0.14	4.65
616	0.75	-1.72	2.49	-2.67	-0.15	-1.42	2.22	0.39	1.3	1.08	1.03	1.01	-0.04	0.49	0.75	-0.13	-167.11	-1.43	-0.57	0.69	-0.35	-3.81	1.5	-3.07	-0.22	0.67	0.87	0.94	0.97	0.99	1.7	-0.97	-1.03	-1.01	0.23	-0.45	14.96	0.31	0.78	1.63	0.91	0.97	0.99	-0.08	-13.08	1.52	0.52	-0.69	0.35
617	1.14	1.07	-30.76	-1.94	4.13	1.61	-5.28	2.47	1.42	1.17	-13.45	2.16	-3.72	0	0.73	0.89	-11.04	2.04	-3.59	-1.55	-1.21	-1.1	-1.05	43.78	0	1.95	1.19	-0.15	0.48	0.75	-36.95	0.14	-0.62	6	1.54	-4.25	-1.59	0.02	-0.54	-0.78	-0.89	-0.95	-0.97	0.02	-0.49	978.74	1.74	0.25	-0.75
618	-2.06	-0.57	-0.89	-1.24	-1.03	3.81	-2.28	3.14	-2.8	-1.46	-0.04	1.2	0.85	-0.58	-1.76	-0.84	2.28	1.29	-0.1	-5.2	-0.59	-0.87	0.21	-0.44	-8.69	1.34	-0.24	4.55	-1.82	3.18	1.48	1.19	-0.01	-11	-1.43	3.66	-0.1	0.58	0.81	-18.23	-1.78	-1.27	-0.14	0.88	-3.39	2.24	-3.07	-0.09	-1.48
619	1.18	-2	2.57	-0.12	-0.65	-0.84	21.08	0.12	-2.03	-0.64	-0.9	-1.21	1.41	-0.28	4.15	1.4	1.15	0.47	-1.18	-1.05	6.37	-2.18	0.04	3.41	0.6	1.3	1.07	1.03	0.88	-0.85	-0.95	0.15	0.6	0.81	-0.11	77.88	1.54	1.18	-7.61	-1.73	-1.26	9.07	-0.01	0.64	-6.73	-1.57	0.08	-0.53	-4.78
620	-0.92	-0.97	-0.98	-1.28	-0.99	2.89	0.35	0.82	1.39	0.93	1.05	1.01	-4.65	0.15	-2.64	0.38	0.77	0.9	1.94	0.95	0.98	-0.16	-6.58	1.53	-0.19	4.29	-0.38	-0.78	0.22	7.42	1.33	-3.6	-1.5	-1.19	-1.08	20.76	-0.01	-2.09	-1.21	4.59	-2.32	-1.38	-1.16	-1.07	26.77	0	0.68	-5.79	0.22
621	0.01	2.18	0.65	0.9	1.22	0.96	0.99	-0.17	7.97	1.47	-3.85	0.09	2.47	-1.82	2.91	-2.66	2.98	-2.91	-1.48	-1.19	12.06	-2.18	3.69	0	-0.61	0.28	-13.71	-1.55	-1.19	7.99	-2.22	0.02	0.59	-0.27	17.83	0.39	1.57	1.12	1.05	-9.99	2.12	-3.59	2.73	-0.01	-3.13	1.78	-3.02	2.64	-3
622	0.54	0.77	-4362.44	1.89	1.29	-7.88	-0.02	-0.7	5.35	0.29	0.79	-5.48	-1.56	4.41	1.6	-5.02	-0.02	0.71	1.68	0.88	0.96	1.09	0.99	-2.49	2.4	1.37	1.15	-12.22	2.16	1.36	1.15	1.07	-29.6	-1.93	-1.32	-1.14	16.56	1.89	0	0.57	-0.27	0.39	-46.83	1.71	-0.1	0.53	0.78	0.89	-58.82
623	-1.05	0.17	0.62	0.82	-45.45	-1.86	3.97	-0.02	2.68	0.61	0.89	0.95	0.98	-0.05	0.49	0.75	0.87	-402.53	1.94	-0.02	-0.58	12.04	-1.87	-0.23	1.45	-0.34	0.45	-8.74	-1.57	0.1	4.01	-0.48	-0.81	0.21	0.63	0.82	-64.94	-1.87	-1.29	8.01	-2.27	3.55	-2.78	0	1.47	0.76	0.94	-4.85	-1.55
624	0.65	0.82	0.91	-4130.93	1.96	1.32	1.14	1.06	1.03	-63.94	0	0.66	2.03	1.11	0.86	-0.67	3.6	-2.12	3.1	-0.06	0.58	-8.45	1.91	0.24	1.28	-2.31	-1.32	-0.39	0.8	-3.54	2.19	1.34	1.14	1.06	0.22	-0.96	3.11	-0.2	2.97	-0.37	-1.93	0.51	1.74	-0.54	3.31	-2.08	-1.31	-1.13	13.05
625	5.76	-0.06	0.61	2.47	-1.41	0.26	0.69	-11.53	-1.68	4.08	-0.04	-2.54	-1.25	-0.63	-0.94	0.27	0.68	-0.21	0.41	-56.23	1.72	-0.1	0.53	0.78	0.89	-58.97	-1.9	4	1.59	1.23	-10.59	2.21	0	1.38	-0.37	0.45	0.75	-21.2	1.92	-3.7	-1.56	-1.22	-1.1	-0.05	0.95	0.98	0.99	-0.07	-15.72
626	2.53	-2.46	-0.2	-0.81	4.53	0.28	0.79	0.91	0.96	-0.06	28.88	0.48	-0.51	-2.43	1.5	-0.24	4.16	-0.36	2.81	1.32	1.12	-0.05	0.5	0.76	10.69	0.88	0.96	-6.79	-1.65	-0.16	-1.23	-1.07	-1.03	-1.01	25.41	-2.05	3.82	-0.01	-0.62	-0.83	18.92	0.13	0.72	0.88	0.94	-0.06	0.48	-89.96	1.75
627	-1.22	-1.1	16.54	-0.02	0.65	-6.36	-0.29	-1.56	1.99	-2.69	-0.21	-1.41	-0.8	0.55	0.82	-0.17	13.94	0.44	0.82	1.52	1.06	-3.68	2.3	-0.07	-0.62	10.02	-1.91	3.5	1.53	1.21	1.09	-21.81	2.09	1.35	-7.65	-1.77	0	-0.82	0.31	-0.42	0.33	0.67	-67.72	-1.81	3.88	1.57	1.22	-10.57	2.2
628	0.92	0.96	0.98	-0.02	0.49	0.75	-0.13	-0.56	-1188.57	-1.22	-1.07	-1.03	15.22	1.84	-0.02	0.56	4.32	-0.71	-0.9	-0.96	-0.98	-0.99	0.02	-0.49	-69.31	-1.25	3.27	0.25	-0.66	-0.86	-0.94	-1.75	1.11	-2.95	0.18	2.39	-0.47	-1.77	-1.13	-0.8	1.45	-0.3	-0.71	10.71	-1.95	-1.3	-1.13	-1.06	29.59
629	-1.55	-0.09	-1.21	-1.06	5.88	-2.2	3.37	1.53	-0.01	5.66	1.38	0.54	0.92	-0.27	0.43	0.73	0.87	-0.08	-0.54	-0.77	-0.89	-0.94	-76.56	-0.97	0.34	-5.03	-1.45	-1.16	8.72	-0.04	-2.19	-1.22	-0.66	0.73	0.9	-8.53	-0.16	-1.69	2.02	1.27	1.11	1.05	-0.02	-0.52	-24.67	1.26	0.75	-0.65	3.76
630	3.1	0.02	1.51	-0.38	-2.23	-1.18	-1.07	-1.03	-0.75	1.1	0.91	0.98	-4.4	-0.23	0.64	-4.91	2.03	1.31	-0.04	7.21	0.52	0.85	0.94	-13.51	2.04	1.33	1.14	1.07	0	30.08	0.51	0.84	-0.22	-6.39	-1.32	-1.11	-1.05	-0.63	0.91	0.97	-0.15	-0.6	-7.4	0.76	-0.4	-0.74	13.62	-0.16	0.6
631	0.42	-0.35	0.35	-37.07	1.7	-3.6	2.57	-0.03	0.58	-0.28	-9.5	-1.32	3.51	-0.13	-2.43	-1.23	4.27	1.55	0.17	-0.81	-0.93	-1.29	-0.97	2.61	-2.37	-1.36	-1.15	12.33	0.02	0.69	1.84	1.1	-0.24	-3.75	1.58	1.18	1.07	-13.9	-1.84	4.26	1.61	1.23	1.1	1.05	-41.69	2.05	1.34	1.15	-15.63
632	1.46	-4.16	-1.57	-0.11	-1.22	2.49	-2.49	2.88	-2.87	-0.05	-0.76	-1.47	1.5	-2.78	-1.4	-1.16	11.03	1.82	-4.36	-1.62	-1.24	10.35	0	0.65	-0.28	0.4	0.71	-0.16	-59.77	-1.41	0.19	3.45	1.27	1.1	-0.08	-8.48	-0.57	-0.86	-0.94	0.1	0.56	0.79	-107.58	-0.11	2.1	-2.04	0.17	-3.57	1.85
633	-1.14	-0.91	0.55	0.82	0.92	-0.08	0.47	-67.56	-1.71	-1.24	-0.27	-0.92	-1.1	-1.02	-1.01	-1	-0.97	0.91	0.97	0.99	-15.72	-1.83	-0.07	0.8	-3.9	-1.47	-0.31	-1.17	2.44	-2.48	-1.38	-0.2	-1.15	2.55	-0.2	-2.46	1.74	-0.2	-2.92	1.68	-0.2	3.98	0.5	0.85	1.37	0.94	-0.42	0.41	0.73
634	-10.62	-1.82	-1.29	8.82	0	2.26	0.64	-2.05	2.34	0.29	-0.68	-0.87	-0.94	-1.62	0.89	-3.06	-0.35	0.63	0.85	-0.15	-0.59	-11.08	1.24	-0.26	0.46	-0.32	-0.67	51.78	-0.17	-1.85	-0.72	2.04	-2.38	-0.28	-0.82	0.27	-0.42	-7.3	1.36	-3.17	0.14	2.47	1.23	-0.17	5.57	1.42	-0.14	-0.62	13.84
635	-78.82	1.73	-3.68	-1.54	0.02	5.25	1.36	-0.16	0.49	-12.68	-0.3	-0.78	-1.63	-0.9	0.42	-4.61	-1.45	4.25	-2.44	-0.07	0.75	-0.31	0.41	-15.77	-1.62	3.85	1.55	1.21	1.09	-20.93	-1.9	-1.31	-1.13	16.79	-2.13	0	-0.58	-0.8	26.43	-0.12	-0.7	0.27	-0.41	-0.71	0.16	0.58	0.79	-473.55	1.9
636	-0.73	-0.88	16.63	1.8	-4.11	2.58	1.44	-6.45	0	-0.7	-1.73	1.46	-0.26	-0.69	-2.84	-1.12	-1.04	7.76	-2.15	-1.35	-1.15	-0.09	1.08	0.93	0.99	-4.43	2.22	-3.22	-0.07	-1.51	-1.12	-1.05	11.08	-0.06	-2.11	1.92	-0.19	-0.67	0.24	-15.86	-1.55	3.75	-0.08	-2.5	1.82	0.44	1.24	1.06	1.02
637	-0.02	-5.2	-0.56	0.51	0.8	-0.17	-0.6	-0.8	-0.9	-12.33	-0.95	-1.05	1.69	-2.61	-1.38	-1.15	11.37	-0.02	0.64	-6.54	-0.29	-0.78	0.25	0.65	-0.2	34.33	0.41	-0.54	5.5	-0.27	2.64	-0.35	0.49	-7.13	-1.55	4.1	1.57	-5.07	2.46	-0.01	3.37	0.58	0.88	-5.65	-0.22	-0.77	-0.9	-1.58	0.83
638	-0.72	11.86	-0.18	-1.95	0.44	0.79	0.91	0.95	0.98	-0.02	0.49	0.75	0.87	-1249.51	1.94	1.31	-0.01	-7.93	1.6	1.19	1.08	-14.58	-1.85	-0.03	1.31	0.8	0.95	-0.23	-0.65	-4.7	1.26	0.76	1.08	1.02	1.01	1	1	1	0.95	1	1	-6.92	2.14	-0.04	-3.44	1.73	-0.18	-3.05	-1.26
639	-1	0.08	0.56	-0.24	67.75	1.6	-3.65	-0.13	1.68	1.16	1.06	1.03	-22.56	-1.89	-1.3	-0.03	1.14	-0.35	4.46	-0.33	-1.89	0.49	1.79	1.13	1.05	1.02	-19.1	2.06	-3.77	2.7	-3.16	-1.52	5.84	0	1.71	1.16	-0.15	-0.62	-0.82	-4.95	-1.09	-0.91	-0.98	0.24	0.66	4.27	0.84	-2.67	-0.41
640	-0.33	0.49	0.77	-0.16	24.22	0.44	-2.37	0.31	2.16	1.18	0.74	-0.71	-1.44	0.59	-3.39	-1.4	-1.15	0.04	9.6	-0.5	-0.83	-0.92	0.1	-0.47	-18.4	-1.25	-1.09	7.38	-2.18	-0.08	0.76	-4.14	2.13	1.33	0.22	1.14	0.9	1.04	1.01	-0.19	0.46	0.74	-0.15	0.43	0.72	56.93	-0.85	-0.95	-1.15
641	4.3	1.19	-0.24	5.05	-1.8	3.21	-0.08	0.58	-8.18	-0.29	-1.59	-0.78	2.02	0.53	-0.61	0.35	-7.86	1.8	-3.37	2.62	1.43	-0.01	0.54	0.78	0.89	0.95	-0.03	0.49	-0.26	1013.77	1.63	-0.12	4.37	-0.4	-0.79	-0.91	-1.77	-0.96	0.37	-0.42	-0.73	25.51	-0.15	0.61	2.23	1.13	-3.72	-1.49	0.06
642	5.46	1.69	1.26	1.11	1.05	1.03	-78.35	-1.97	-1.33	8.1	1.78	-4.56	-1.64	5.12	1.67	0	4.97	-0.45	2.78	1.33	-4.68	-1.6	4.85	-2.48	3.31	0	2.87	0.6	-2.13	2.3	1.34	1.14	0.29	-1.11	-1.04	0.14	-0.47	-0.74	-0.87	0.07	0.54	0.77	-837.28	-1.88	3.89	-2.63	-0.02	0.76	-0.3
643	0.76	0.9	-10.22	-1.73	4.24	1.6	0.04	-0.83	3.71	0.32	1.45	-0.43	0.44	-7.77	-1.54	-1.19	8.42	-2.21	-1.37	7.14	0	0.64	0.84	0.92	-34.85	1.99	-0.02	0.56	0.8	-0.13	0.44	0.72	-0.14	-0.57	-214.18	-1.21	-1.07	7.22	1.69	0.11	1.25	-0.37	0.44	0.74	0.88	4.12	0.94	0.98	1.06
644	17.94	-0.42	-1.62	0.49	0.8	0.91	0.96	0.98	1.84	-0.97	3.01	-0.2	0.54	-0.31	-0.67	0.18	0.6	0.8	-305.12	1.9	1.3	1.13	1.06	0	0.51	0.76	0.88	-478.49	1.94	1.31	-7.92	2.28	1.39	1.16	1.08	0.01	1.04	1.01	-0.14	0.47	-0.29	0.37	-84.04	1.69	0.32	1.23	1.06	1.03	1.01
645	-0.26	-0.73	0.23	-11.91	1.69	-0.13	-3.43	-1.28	-1.1	0.08	8.58	-0.51	-1.55	1.79	1.22	-5.96	2.27	-3.4	-1.54	5.6	1.69	1.26	0.01	1.11	-2.72	-1.37	-0.35	0.79	1.3	0.92	-0.45	-2.27	-0.77	0.47	-4.64	1.95	-3.21	2.68	1.44	1.18	0.06	-0.92	0.33	-0.42	11.96	-1.79	3.49	-0.06	0.59
646	1.54	1.21	1.09	-0.01	0.51	-63.31	-1.73	-0.25	1.41	0.75	0.94	-0.23	0.44	-0.31	-16.32	-1.32	3.42	1.48	1.18	1.08	1.04	-0.01	-0.51	-0.76	-42.15	0.87	1.13	1.03	1.01	1	1	-0.02	0.49	0.75	-297.42	1.88	0.13	-0.77	0.32	-0.41	-0.72	-6.72	0.82	-2.91	2.26	-0.1	0.55	-9.41	-1.61
647	-3.38	2.72	1.45	1.18	1.08	0	0.51	25	-0.74	-1.26	-0.91	2.15	-2.43	-0.25	-0.81	0.28	0.67	-19.22	-1.73	3.97	0.06	-0.71	-0.88	-1.65	-1.05	-0.95	1.58	0.64	-0.62	4.05	1.45	1.17	1.07	1.03	1.02	0	-77.03	1.51	-0.17	0.5	0.77	0.89	4.47	0.94	-0.36	-2.88	-1.21	-1.08	-1.03
648	0	-6.36	1.63	-3.24	2.57	1.42	-0.02	0.53	0.78	0.89	-0.06	-94.42	0.53	1.48	-0.51	3.5	0.42	-0.59	-0.83	-1.97	1.24	-0.29	4.52	-0.35	-0.76	7.38	-0.18	-2.02	0.45	1.87	-1.69	2.82	-0.12	0.56	0.8	-0.14	0.44	-65.35	-0.29	0.57	0.82	-0.15	0.44	0.73	0.86	0.93	-0.04	0.48	-1501.26
649	3.03	-2.91	3.01	1.5	1.2	1.09	0.01	1.04	-0.34	-2.88	1.58	-0.22	0.49	-0.31	18.25	0.37	0.79	-0.24	-6.14	-1.31	-0.64	-1.11	2.31	1.31	1.12	1.06	-0.02	-22.72	1.52	-0.17	0.5	-11.25	1.84	1.27	-0.04	0.52	0.77	-52.37	1.9	0.13	0.82	1.3	-1.53	-1.15	6.1	1.66	1.24	-0.01	0.52
650	1.06	1.03	0	-0.5	-73.78	0.75	1.25	-1.75	-0.55	0.63	-0.35	-0.71	-4.11	-1.13	-0.86	0.64	0.86	-0.17	-0.6	-8.93	-1.18	-0.81	1.58	0.65	-0.61	-0.85	0.16	-13.35	-1.51	-0.44	0.72	0.89	-9.06	2.06	-3.53	-0.05	-0.75	0.29	0.68	4.74	-0.78	2.93	0.39	1.37	0.83	-0.53	4.14	1.44	0.38
651	17.7	-0.46	2.55	1.3	1.12	1.05	1.02	1.01	-0.01	0.5	-0.25	-253	1.38	-0.21	-0.66	-3.37	-0.84	0.41	-0.4	-0.72	0.17	25.21	1.4	0.59	-1.52	-0.69	-0.93	0.24	0.65	0.84	-41.81	-1.86	3.99	1.59	-5.26	2.46	1.42	-6.72	2.35	-3.48	-1.55	-1.22	11.22	0	1.84	-2.06	-1.28	5.89	1.67
652	-1.5	1.92	1.25	-0.09	0.5	-0.28	-18.45	-1.34	3.43	1.48	1.18	-10.39	-1.81	-1.29	8.81	0	-2.25	1.93	1.26	-0.07	-6.14	-1.36	-0.58	0.7	0.89	-8.93	0.13	-0.6	6.48	1.56	1.2	-0.04	0.51	0.76	0.88	0.94	-0.03	-279.29	-0.52	-0.84	0.21	-0.43	0.31	0.66	0.83	0.92	-488.64	1.96	1.32
653	-0.9	0.15	8.78	1.36	-0.19	-3.61	1.62	-3.06	-1.45	-1.18	-1.08	-0.2	0.95	-0.33	-3.13	-1.23	3.83	-0.13	2.77	0.57	-0.55	0.36	4.64	-0.61	-0.86	-0.94	0.09	-0.47	50.42	0.28	0.76	1.7	0.9	1.08	1.02	-0.21	6.54	0.45	0.83	1.46	-0.71	-1.39	-1.07	0.22	-5.99	-1.45	3.98	0.13	-0.68
654	1.29	-0.12	5.84	-0.41	2.71	-2.08	-0.32	1.58	1.15	1.06	-0.06	12.94	-1.59	3.39	-0.09	-2.54	-0.65	0.52	2.13	1.15	-0.22	-0.66	-0.84	33.67	0.11	1.85	1.17	1.07	-10.05	-0.07	0.67	0.86	-12.75	2.01	-3.62	-0.04	1.6	0.72	0.93	1.15	-0.7	0.38	-0.39	12.94	1.59	0.34	1.2	-2.36	-1.32
655	0.32	0.67	0.84	0.92	18.33	1.04	1.01	0.96	-1.28	0.31	2.77	-0.53	0.44	0.75	3.04	0.88	-0.39	0.41	-10.28	-1.57	-0.35	-1.2	2.37	-2.5	-1.39	-1.16	12.02	0.02	-0.68	-0.86	0.14	-0.45	0.29	0.65	0.82	42.51	-1.09	-0.91	0.62	-0.38	0.38	-0.34	0.34	-57.07	-1.65	-1.22	7.76	0.05	1.74
656	0.25	-0.46	11.57	1.61	-3.94	-0.1	0.7	0.88	-11.28	-1.74	4.19	0.04	1.6	-0.39	-0.76	9.4	0.2	1.67	-0.43	3.5	-0.31	-0.74	0.23	-0.42	-0.72	-11.78	1.17	-3.11	2.39	-0.08	0.56	0.8	0.9	3.36	1.05	-0.31	5.03	-1.84	0.13	3.22	1.27	1.1	0.64	-0.84	3.28	-0.22	0.54	-7.38	1.9
657	6.02	-0.47	-1.63	-1.12	4.38	0.19	-0.66	4.9	1.51	1.18	-9.08	2.2	-3.58	2.75	1.47	0.01	-0.86	-1.19	0.62	0.86	0.94	0.97	-38.93	-0.04	0.66	-5.82	2	-0.09	-3.32	-1.29	-1.1	-1.05	-0.62	0.92	1.09	-1.65	2.63	0.27	-0.67	-1.67	1.52	1.15	-0.11	-6.25	-0.59	-0.87	0.21	0.63	0.82
658	1.53	1.19	1.08	-0.02	18.6	0.51	0.84	-6.32	-1.61	0.06	-0.53	13.55	1.65	-3.95	2.53	1.42	0.05	1.17	1.05	-6.06	-0.15	-1.64	-1.14	4.86	1.58	1.22	0.16	1.1	1.03	1.01	-0.07	-13.59	1.52	1.17	0.51	1.07	-0.37	0.43	0.74	-23.85	1.91	-3.71	-1.56	-0.05	0.84	1.24	-0.62	-1.57	0.57
659	0.36	-0.78	3.64	-0.22	0.54	-7.17	-1.56	4.13	-2.49	3.21	-2.86	-0.01	1.49	0.75	0.94	-4.86	2.18	-0.07	3.59	-0.42	2.9	1.33	-4.6	2.37	-0.03	-3.26	-0.6	-1.29	-1.07	-0.88	-0.98	0.27	-0.44	-5.89	-1.24	3.48	1.48	-5.02	2.42	1.41	1.17	0	13.47	0.52	-2.41	-1.29	4.89	-2.34	-1.39
660	-2.86	-1.11	-1.04	-1.02	-1.01	33.27	1.92	1.31	0.03	1.13	-0.35	4.46	-0.33	2.76	-0.33	-0.75	0.22	0.63	0.82	0.91	-0.05	0.48	-480.99	1.74	-3.73	2.58	1.43	1.18	0	-0.52	0.25	-63.93	-1.61	-1.2	7.7	1.74	1.27	-9.08	2.24	1.38	0	0.54	-0.26	-21.63	-0.64	0.46	0.77	-13.15	1.96
661	-1.18	-0.99	-1.01	1.74	0.57	-0.62	4.13	0.36	-1.96	2.23	-2.76	-0.16	0.71	-0.32	0.4	0.71	0.86	7.64	0.93	0.98	-0.15	8.99	1.47	-0.14	-0.63	-0.83	30.35	1.83	-0.04	-0.58	-0.81	-4.01	-0.91	2.79	0.38	-1.81	2.29	1.33	0.33	1.13	-0.37	-0.74	0.2	-0.42	-0.72	-16.27	-0.86	0.38	-5.1
662	-1.11	-1.04	-1.02	0.05	17.78	-0.51	0.49	2.59	0.78	-0.46	0.39	-9.53	1.79	-3.43	2.62	-3.09	2.9	0.02	1.48	1.12	-0.15	6.77	-0.4	-0.79	-0.91	-0.96	-1.7	-1.02	0.31	3.14	-0.55	-1.57	0.54	1.72	1.12	1.04	0.82	0.98	0.99	-0.13	-0.59	-7.88	1.26	0.76	1.08	1.02	-0.18	0.46	-0.3
663	0.88	-0.71	0.36	0.72	-0.19	0.42	-55.32	1.73	1.24	1.1	-15.51	-1.86	-1.3	-1.13	-1.06	0	-0.51	-0.76	-0.88	512.42	-1.94	3.93	0.02	-0.72	-0.89	0.14	-0.45	-0.73	0.14	-0.43	-0.72	702.13	-0.14	-1.86	1.95	1.26	-5.97	0.06	0.65	-0.27	0.4	11.77	1.28	1.09	0.71	1.04	1.01	0.97	1.01
664	-1.29	-1.1	7.44	0.1	0.73	1.7	1.09	-0.24	-3.77	1.57	1.18	0.54	-0.81	3.4	1.42	1.16	1.07	1.03	1.02	0.34	1.01	1	0.99	-0.78	3.29	-0.23	2.92	0.53	-2.03	-1.24	-1.09	-1.04	-0.56	-0.98	0.32	-5.2	-0.43	-0.83	-0.93	-0.97	-1.45	1.09	0.92	-0.61	0.38	3.73	-0.6	0.44	0.75
665	0.53	-0.26	32.1	0.38	-2.33	-1.27	4.82	1.6	-4.79	-0.03	-0.72	0.29	-8.29	1.76	-0.13	0.52	-10.81	-1.62	0.09	-4.58	-0.53	2.21	1.26	1.1	-10.57	0.04	2.15	0.66	0.91	1.21	-1.4	2.76	1.39	-0.06	-5.33	-0.58	-1.35	1.88	-2.65	-1.4	5.63	1.67	1.25	-9.6	2.23	-3.62	2.76	1.47	-6.27
666	0.54	-0.32	0.38	0.7	0.85	-142.29	-1.91	-0.08	1.36	1.1	0.78	-1.33	2.7	1.38	1.15	1.07	1.03	1.02	0.31	-0.99	-1.01	-1	-1	-1	20.26	0.05	0.69	0.87	-13.42	2.01	-3.64	2.68	1.45	0.02	-0.86	-0.95	8.31	1.7	0.14	-0.79	3.82	1.46	1.17	-0.04	-0.54	-9.61	-0.78	-0.93	-1.21
667	3.29	-0.01	0.6	-8.56	-1.61	-1.21	8.49	0.04	-0.68	-0.87	12.54	1.75	-4.16	2.56	1.43	1.18	0	0.52	0.76	13.01	-0.87	0.37	2.9	1.21	1.08	-0.09	0.49	0.75	-0.14	-63.18	-1.42	3.46	1.49	1.19	-0.02	0.52	-31.74	1.79	-3.66	-1.54	-0.09	0.83	-0.32	-3.67	-1.25	3.76	1.51	-4.96	2.43
668	-1.66	0.02	0.57	4.71	-1.31	0.26	3.08	1.24	-3.92	2.36	-0.05	0.57	0.8	0.9	0.95	0.98	-206.92	0.02	1.99	-0.4	0.46	-7.32	1.86	-3.37	2.65	1.44	-0.01	0.54	0.78	0.89	0.95	0.97	-395.71	1.99	-3.97	-1.6	-1.23	-0.01	0.91	-0.32	-0.7	0.2	-20.96	-1.55	3.7	-2.51	-1.41	6.35	0.02
669	1.11	1.05	1.02	-40.32	-0.01	-0.68	-0.86	-0.94	0.06	-33.17	-1.51	0.16	-0.5	-0.77	27.98	0.14	-2.08	0.37	-3.32	1.98	0.32	-1.56	-0.7	0.58	-4.1	0.26	2.04	-1.8	0.21	-3.79	1.85	0.37	-1.55	-0.69	-1.15	0.46	0.78	2.1	-1.28	0.28	-0.46	-4.46	0.65	-2.89	-0.42	1.89	0.61	0.9	1.21
670	24.03	0.52	0.84	-6.38	2.08	1.33	0.16	1.14	1.04	-6.11	2.18	1.36	-0.02	0.53	0.77	-48.9	1.91	1.3	0.12	1.13	1.04	-6.2	2.18	1.35	-0.02	0.53	0.77	-48.97	1.91	1.3	0.12	1.13	1.04	-6.2	2.18	1.35	-0.02	0.53	0.77	-48.97	1.91	1.3	0.12	1.13	1.04	0.9	1.02	1	0.99
671	-5.52	-1.51	0.1	-4.92	-1.39	-0.52	-1.14	-1.04	-0.91	-0.99	-1.02	-1	-1	-1	0.21	-6.74	1.74	1.23	1.1	1.05	-29.06	2.06	1.34	1.15	1.07	0.01	1.03	1.01	-6.78	2.15	0.11	-0.76	-0.9	-0.96	-1.44	0.9	-3.07	-1.4	-1.15	10.16	-0.03	0.64	0.84	-15.44	0.12	-0.61	6.22	1.55	1.2
672	0.99	1	-155.88	-1.98	-0.01	-1.33	-1.09	-0.8	0.76	-3.41	2.18	-3.07	2.77	-3.02	-1.5	0.01	5.91	-1.64	3.23	0.17	1.47	-2.15	2.63	0.2	1.4	-0.4	-0.76	0.2	0.62	-0.21	0.4	-0.3	-0.65	0.17	0.59	-2434.65	-1.79	-0.21	0.76	1.4	-0.62	3.37	-2.11	-1.32	-1.13	13.04	-0.02	0.64	-0.29
673	-0.59	-4.99	-1.18	-0.8	-0.96	-1.06	1.48	1.14	1.06	1.03	1.01	1.01	-106.85	2.01	0.01	1.34	-0.36	0.44	-8.78	-0.34	-0.79	0.24	-0.42	-8.98	1.35	1.11	1.05	1.02	1.01	-0.01	-61.24	1.51	-3.47	-1.5	5.18	0.04	1.66	-0.39	-0.76	9.25	-0.17	2.4	-2	0.16	-0.52	0.3	9.4	-1.42	3.24
674	0.82	-0.14	0.45	0.73	-0.14	0.43	-449.55	-1.71	3.72	-2.57	3.14	1.51	-0.01	5.84	1.38	-0.16	4.92	-1.76	3.2	0.15	0.78	1.48	1.07	-0.24	-3.85	1.57	-0.21	0.49	0.77	0.89	0.94	0.97	0.99	-459.18	2	1.33	0	0.53	7.99	-0.73	2.84	1.36	-0.1	-4.87	-1.33	-1.12	0.08	8.24	-1.55
675	-0.44	0.34	8.89	0.68	-2.56	-1.32	-1.12	10.35	0.05	-0.67	5.45	1.54	-0.08	-4.34	1.65	-3.13	2.58	0.1	-1.52	-0.73	0.57	-0.37	-4.12	0.6	-2.9	-0.44	0.6	0.84	1.9	-0.79	3.09	-0.23	0.53	2.97	-1.42	0.25	-0.48	0.32	-18.9	-1.59	3.78	-2.52	-1.42	6.37	1.72	1.26	1.12	1.06	0
676	-0.26	0.37	0.69	-0.16	-1149.86	-1.42	0.19	3.42	-0.51	-1.63	-1.11	-0.82	0.7	0.89	-8.5	-1.69	4.29	1.6	1.23	-10.27	2.21	0	-3.64	0.44	-0.48	6.37	-0.28	-0.74	-0.89	0.11	-0.46	-19.83	1.29	-0.24	-3.23	-1.25	3.9	-2.37	3.16	0.05	1.5	1.12	-5.18	2.25	-3.31	-1.52	5.61	0.01	-0.71
677	3.41	1.47	1.18	1.08	1.04	1.02	-84.23	2.02	-3.95	-1.6	0	-0.84	0.31	-0.42	-0.72	-0.87	0.08	-84.85	1.55	-0.15	0.51	0.77	0.89	-59.16	-0.07	0.65	-5.84	1.99	1.3	-6.87	2.29	1.39	-6.98	-1.75	4.66	0	0.62	0.83	-0.13	-17.82	0.55	1.47	1.09	-0.2	0.46	-15.02	1.79	-0.1	0.53
678	-0.01	0.72	-0.3	0.41	-0.33	-18	-1.32	3.41	1.47	-5.08	2.41	-0.01	0.58	-0.27	-10.06	-1.32	-0.65	0.68	0.88	0.95	-19.55	2.02	-0.02	-0.59	-3.75	-1.17	-1.06	-1.03	16.31	1.85	-4.2	0.01	2.6	1.26	-0.16	-4.32	-0.63	-1.31	1.88	-2.63	-0.24	1.64	0.69	0.92	-4.86	2.17	0.17	-0.74	-0.9
679	-1.51	5.48	-0.01	0.62	0.83	0.92	0.96	0.98	-153.54	2	-0.01	-0.57	-3.96	-0.8	0.43	0.76	-12.46	1.96	-3.59	-0.06	0.72	0.88	0.95	-0.07	-23.65	1.5	-3.4	-1.49	-0.18	0.81	0.93	0.97	-0.07	0.48	-0.27	99.58	-0.36	2.38	-2.12	-0.33	1.6	0.68	0.92	-0.23	-4.8	-0.65	-1.29	-1.06	4.6
680	-0.38	0.45	0.75	-0.16	-20.43	-1.39	-1.13	7.58	-2.2	-1.36	-0.06	0.87	0.95	0.98	0.99	-36.05	-0.03	-0.68	0.28	-0.4	-9.71	1.35	1.12	-0.1	0.49	0.75	8.42	0.88	-0.38	0.41	-10.69	-1.58	3.93	-2.51	3.18	-2.86	3.04	0	0.6	-8.91	-1.61	0.08	-0.53	-0.78	-4.64	-0.89	2.79	-0.23	0.53
681	-6.03	0.03	2.33	1.23	-0.16	0.48	-0.3	0.37	0.69	0.84	-0.08	-298.16	1.46	-3.45	-1.49	-1.19	-0.18	0.9	0.96	0.98	-16.53	-0.07	1.95	1.2	0.66	-1.37	-1.11	-1.04	-0.74	0.88	0.96	-7.5	2.11	1.34	1.14	1.07	1.03	0	-0.51	-0.75	-0.88	-0.94	-0.97	0.02	0.51	3613.83	-0.75	2.75	1.35
682	-0.62	-4.51	-1.17	-1.06	-0.82	-0.98	-0.99	-1.02	-1	-1	0.16	-8.21	-0.46	2.27	0.54	-0.59	-0.83	0.16	0.6	10.74	0.8	-2.73	-1.35	-1.14	-1.06	-1.03	42.54	-0.01	0.66	0.85	0.93	-0.06	0.48	0.74	34.82	-0.86	2.88	1.37	-0.09	-0.59	0.24	-26.26	1.65	-3.53	2.56	-0.03	0.58	0.81	-0.13
683	-7.59	-1.68	-1.24	8.88	1.79	-4.48	0	-0.62	7.71	1.59	-0.08	0.53	0.78	0.89	0.95	-0.03	-137.07	1.49	1.16	-0.07	0.5	-0.27	0.37	-87.18	1.7	-0.11	0.53	0.78	0.89	-59.22	1.96	1.32	1.14	1.06	1.03	1.02	1.01	-251.96	2.01	1.34	1.14	-15.94	0	-1.88	2.04	1.28	-5.93	-1.67	-0.07
684	1.23	1.09	-11.4	2.13	1.36	-7.34	-0.01	0.7	-0.29	-0.67	-0.84	-0.92	107.45	0.05	0.68	-0.28	-0.66	0.2	0.6	-0.2	0.4	0.7	0.85	0.93	-0.04	-0.52	-3907.38	1.24	1.08	1.03	1.02	1.01	1	-0.01	-127.23	1.5	-0.17	0.5	-0.3	-11.45	-0.66	-1.32	-1.07	-1.03	-1.01	20.67	1.87	-4.15	2.61
685	-0.46	0.31	0.66	0.83	14.26	-0.91	2.93	1.38	1.15	-0.04	-10.28	1.56	-3.33	-1.48	-1.19	10.66	1.82	-4.39	2.58	0	-0.76	-1.44	1.51	-0.27	-2.77	-0.7	-0.91	-1.23	0.72	0.9	-0.16	10.71	0.45	0.82	-0.23	-6.1	1.5	1.16	1.07	-14.45	2.1	0.04	-1.38	-0.78	1.83	-2.47	2.7	-2.87	-1.47
686	-1.05	10.21	-2.12	3.6	-2.73	-1.46	-0.01	1.19	-0.35	0.44	4.31	-1.41	-1.13	-1.06	14.28	-0.04	2.19	0.64	0.9	-0.22	0.44	0.73	7.71	0.87	-0.39	-0.74	-2.8	1.26	1.08	-0.12	-0.59	-6.75	-1.18	-1.06	0.11	-0.48	24.02	1.68	1.23	1.1	1.05	-32.71	-0.01	-0.68	0.29	-9.7	-0.4	-0.81	0.23
687	2.65	-3.08	-1.5	0.01	5.84	1.38	-0.16	0.49	-0.3	-0.66	-12.57	-0.83	0.4	2.78	0.74	-0.47	0.39	-9.45	-0.36	-0.8	-1.56	1.39	-2.83	-1.4	-0.28	-0.89	3.71	0.3	0.8	0.92	-11.81	-0.12	-1.76	-0.72	-0.93	0.22	0.64	5.14	0.83	0.94	-0.17	-6.54	1.52	1.17	-6.97	-1.7	4.53	1.63	-0.01
688	-0.04	0.48	-118.51	1.75	-3.72	-1.55	5.26	1.67	1.25	-9.82	2.22	1.38	0	0.54	0.78	0.89	0.95	0.97	-0.02	-457.51	-0.51	-1.49	-1.1	0.19	-0.47	-6.17	-0.75	-0.92	6.41	1.63	-4.42	2.5	1.42	1.17	0	13.18	-0.48	2.6	-2.14	-1.31	-0.3	0.83	-3.5	2.2	-3.09	2.77	-0.02	-3.02	-1.28
689	5.37	1.69	0	-4.91	1.67	1.21	1.09	-14.07	2.11	-3.71	-0.01	0.73	-0.3	-4.73	-0.68	2.43	-2.27	0.13	-0.54	-0.79	-0.9	-0.95	0.03	-104.22	-0.49	-1.51	-1.1	4.51	1.55	-0.05	0.53	0.78	0.89	-73.63	-0.07	0.65	-0.3	-5.86	-1.29	-1.1	7.87	1.72	-4.44	-1.62	5.11	1.67	0	-4.96	1.67
690	0.72	-4.28	-1.48	-1.18	-1.08	-0.32	0.94	-0.33	0.42	0.73	5.29	-1.19	0.28	0.69	0.86	0.93	-0.05	-59.09	-0.53	-0.84	0.21	-9.4	-1.5	-1.17	8.1	-2.21	-1.37	0.01	7.12	-0.47	2.69	0.49	0.86	1.32	0.94	0.98	-5.89	2.16	1.35	-6.86	-0.02	-1.73	-0.71	-0.92	0.22	-0.44	17.5	0.31	0.78
691	-0.16	-1.67	-1.15	-1.06	10.35	-0.06	-2.12	-1.21	4.51	-2.32	-0.11	-1.38	-1.1	-0.8	0.75	1.35	0.91	-0.46	0.4	-0.36	-0.69	-0.85	-8.86	-1.07	-0.93	1.63	0.62	0.91	0.96	-10.45	-0.11	-0.72	5.62	0.27	-0.62	0.33	0.69	0.85	-0.09	-51.28	0.54	-0.48	0.36	-0.36	21.65	1.62	-3.79	-0.11	-1.54
692	0.47	-0.33	-8.12	-1.29	0.21	-0.48	0.31	0.67	-55	-0.18	-0.73	-0.88	13.97	-0.11	2.26	-0.38	0.47	0.76	0.89	3.23	0.95	0.98	-6.76	0.12	2.14	1.2	-0.17	0.48	0.75	0.88	-76.04	-1.91	-1.3	-0.07	-1.13	-0.9	0.58	-0.38	-0.72	-0.87	-0.94	-0.97	0.02	-181.81	1.51	-3.5	2.51	-3.1	-1.5
693	0.69	-4.72	2.06	1.31	-6.69	-1.72	-1.26	0	0.53	9.31	-1.28	-0.73	0.65	1.6	0.86	1.09	0.96	0.99	-0.2	7.19	1.46	0.45	0.9	-4.03	2.2	-3.17	-0.08	-0.76	0.29	-0.41	-7.66	-1.26	-0.72	-1.09	2.28	1.3	1.12	1.05	1.03	-0.01	-0.51	-0.76	0.12	-416.95	1.56	-3.56	-1.51	-0.15	-0.87
694	-1.36	3.9	-2.42	3.16	-2.84	-1.47	-1.19	-0.02	-0.93	0.32	0.71	-14.15	-0.2	-0.74	5.85	0.26	-1.97	-1.21	4.96	-2.3	-1.38	-1.16	13.47	1.86	1.3	0	0.53	0.77	0.89	8.64	-0.93	-0.98	-1.07	0.77	0.92	-0.16	-0.6	0.22	-0.4	0.31	0.65	-482.78	-0.17	-0.73	0.26	-9.81	1.72	-0.13	0.52
695	1.37	1.16	1.07	0.01	1.04	-0.34	0.43	0.73	0.87	-57.06	1.95	-3.86	2.65	-3.17	0	2.91	-1.81	2.99	-0.1	3.01	0.57	-0.54	0.36	-0.37	0.34	-36.09	-1.63	3.73	0.11	1.54	1.13	1.05	1.02	-22.48	2.06	-0.01	-3.8	-1.32	-0.58	-0.92	-1.12	1.51	1.15	-6.04	-0.11	0.67	0.86	-12.09	2.01
696	0.59	-0.3	-0.67	0.19	0.6	-0.21	-116.08	0.6	1.4	-0.52	0.42	0.74	3.53	0.88	-0.39	0.41	-0.35	-10.35	-1.3	0.22	-0.47	-0.75	28.26	-0.14	0.61	0.83	2.21	-1.21	-0.82	1.66	1.18	-0.12	-0.6	0.23	-0.4	0.31	-0.35	-132.17	0.67	-0.44	-0.76	-2.68	0.78	-0.38	0.4	0.72	-28.62	-0.17	0.62
697	3.24	-0.32	-2	-0.75	2.16	-2.36	0.13	-3.35	1.84	-3.05	-1.46	5.48	-0.02	-2.4	1.88	1.25	-6.21	2.28	-0.02	-0.59	0.27	0.65	-0.19	-45.13	-1.39	-1.13	-1.06	15.55	-2.09	3.73	-0.01	2.74	-0.42	-1.84	-1.14	-0.78	1.44	-0.3	0.46	-0.33	-9.3	-1.3	-1.1	7.63	-2.18	-0.07	0.77	-0.31	-4.14
698	0.12	-0.6	6.49	1.56	1.2	1.09	-0.02	0.51	-0.26	-53.81	-0.63	-1.36	-0.88	0.49	0.79	0.9	0.95	-49.01	-1.92	-0.04	1.34	-2.42	0.19	2.54	0.68	0.91	-5.6	2.13	1.34	1.14	1.07	-0.01	0.51	-0.25	-0.63	-83.57	-0.81	-1.18	1.73	-2.64	2.65	1.42	-0.03	0.53	0.78	-42.53	-0.13	-0.71	0.27
699	0.6	0.82	0.91	-38.99	-0.07	0.65	-5.8	2	1.3	1.13	-13.96	-0.02	1.88	-0.39	-0.76	0.21	-0.43	-12.98	-0.72	2.64	1.33	1.13	-10.31	-1.79	4.37	-2.57	3.25	-2.88	3.06	0	1.51	-0.38	0.45	-8.23	-0.34	0.58	-5.25	1.98	-3.27	-0.1	-1.5	-0.76	0.55	0.82	0.92	-0.08	-22.32	-1.43	0.18
700	-2.06	-1.3	6.3	-2.3	3.43	-0.01	2.82	0.6	-0.53	0.37	-0.37	18.25	-1.74	0.11	-0.53	-0.78	0.14	0.58	-0.22	0.39	-0.3	-343.68	-1.35	3.35	-0.13	0.57	0.81	-18.44	1.96	-3.69	-1.56	5.37	-0.01	0.63	-7.35	-1.59	-1.21	8.63	-0.03	0.63	0.84	0.92	2.29	-0.91	3.02	1.4	1.15	-0.04	0.51
701	-1.19	9.19	-2.2	-1.37	7.21	1.75	1.27	1.12	1.06	1.03	-74.26	2.03	1.34	1.15	0	-0.94	0.33	-5.34	0.34	-0.52	-0.79	0.16	0.59	0.8	-129.54	-0.11	-1.88	-1.18	4.64	-0.11	0.59	0.82	-0.14	0.44	0.73	0.86	-292.61	1.94	-3.92	2.65	1.45	0	-6.38	-0.54	0.51	0.79	0.9	0.95	-57.04
702	0.55	4.98	0.79	-0.42	-2.62	-1.19	-1.07	8.45	-0.07	0.62	-0.29	0.39	-0.32	-24.59	-1.32	3.39	0.22	1.47	1.11	1.04	1.02	-22.46	2.05	-3.8	0.01	-0.61	-0.83	-0.92	-0.96	83.86	-0.03	-1.99	1.98	-2.8	2.72	1.44	1.18	-12.1	-1.84	4.35	-2.59	-1.44	0	-1.18	-1.05	-0.87	0.76	0.91	-0.16
703	-0.58	0.41	-0.37	0.35	13.1	1.3	1.1	1.04	1.02	-32.15	-0.02	0.67	0.86	0.93	0.97	-60.15	2	1.33	0	-0.54	0.26	-0.38	-0.69	212.61	-1.85	-0.16	-0.83	-1.28	-0.93	2.32	-2.4	-1.37	-0.24	1.24	-0.34	-0.73	11.15	0.2	1.69	-1.98	-1.26	-1.11	-1.05	-1.02	50.04	-0.01	0.66	-6.11	-1.56
704	0.07	-23.37	1.57	-0.16	-0.64	-3.46	-0.83	-0.95	6.37	-0.13	-0.69	-0.86	16.32	-0.11	-0.69	6.47	-0.21	2.54	-0.36	-0.76	-0.89	0.1	-22.52	-0.46	-0.82	0.22	0.64	0.82	0.91	0.96	-0.03	256.21	0.49	-0.5	-0.79	0.17	13.49	0.6	-2.5	2.22	1.33	1.13	-12.44	-0.02	-1.83	-1.18	-1.07	-0.69	-0.97
705	-8.85	1.95	-3.47	-0.08	0.71	-4.67	2.07	1.32	1.13	-13.58	-1.85	0.01	-4.33	1.7	0.45	0.88	0.95	-9.88	-1.73	-1.26	8.67	1.78	0	-4.5	-1.35	3.93	-2.41	3.17	1.51	-5.72	-0.01	1.71	1.16	0.7	-1.37	-0.74	1.73	0.6	1.19	0.9	0.98	0.99	1.05	1	-3.37	0.19	0.69	-0.25	-0.64
706	-1.74	-1.09	-1.03	-0.89	0.82	0.93	0.97	-0.07	0.48	-0.27	0.37	-196.17	1.69	-3.67	-1.54	5.23	-0.02	0.62	-0.28	0.39	0.7	0.85	-145.17	-1.91	3.95	-0.02	0.61	0.83	2.69	0.92	-0.38	0.41	0.73	0.87	0.94	-117.36	1.98	-3.93	0.01	0.62	0.83	2.66	1.07	-0.29	0.44	-0.32	21.9	0.36	-0.56
707	-0.99	-1	-1	-1.02	-1	0.31	-5.18	-1.45	0.12	0.62	0.82	4.11	-1.14	-0.86	-1.05	0.45	2.21	1.16	-0.21	0.47	5.52	0.75	-2.57	-1.33	-1.13	0.04	-0.5	-11.3	-0.76	-0.92	-1.23	1.33	0.75	-0.62	-0.85	-0.93	0.08	0.55	0.78	20.6	0.89	0.96	-6.85	-1.65	-1.24	-0.16	-0.92	0.32	-5.59
708	101.86	-1.18	-0.82	-0.96	0.24	4.28	1.28	-0.19	-3.75	-1.28	-1.1	8.37	-2.17	-1.36	-1.15	-1.07	-1.03	-1.02	115.16	0	1.98	-0.4	-2.01	-1.16	4.15	0.2	1.53	1.12	1.05	1.02	0.77	-0.93	-0.97	7.28	-2.12	-1.34	7.03	-0.01	0.63	-0.28	0.4	0.71	11.65	-0.83	0.38	2.88	1.21	1.07	-0.09
709	4.28	1.19	1.07	0.78	0.98	-0.29	-3.5	1.56	-3.05	-1.45	-1.17	10.86	0.02	-0.68	-0.87	12.82	-2.01	-1.32	-0.12	0.87	0.95	0.98	0.99	1.17	-1.06	-0.94	-0.99	4.36	1.53	1.2	1.09	1.04	-39.07	0.01	-0.66	6.15	0.29	-0.61	-0.84	12.26	-0.13	-2	-0.7	-1.19	-1.04	4.87	1.57	-4.65	-0.05
710	-1.42	-1.16	0.04	0.54	-0.25	0.38	50.88	1.3	1.1	-0.1	-7.36	-1.37	0.18	-0.49	0.3	-21.9	-0.37	-0.79	-1.6	0.7	0.89	1.38	-0.77	-1.29	-1.05	0.22	-6.06	-0.46	0.55	0.81	0.91	-26.97	0.07	-2.15	-1.22	4.64	-0.1	2.62	-1.92	-0.39	0.68	-4.12	-0.34	1.94	0.61	-0.58	0.36	-0.38	-8.06
711	29.47	1.8	-3.97	-1.58	0.01	-0.55	15.8	1.67	1.23	1.1	1.05	0.26	-0.96	-0.99	0.14	-9.28	-1.47	0.14	-0.5	-4.72	1.36	0.68	0.93	0.97	0.99	1.11	1.01	1	1	-15.78	2.06	-0.02	0.57	-0.27	0.39	0.7	18.93	-1.17	0.28	0.69	-12.74	1.92	-3.58	-1.54	0.02	5.38	-1.64	-1.2	-0.46
712	21.64	-0.02	0.65	-0.29	-0.67	0.19	27.25	-1.43	0.2	0.66	-0.23	-12.41	1.44	0.59	1.14	0.92	-1.88	0.27	0.7	0.87	0.94	-0.05	-46.19	1.49	-3.44	-1.49	-1.19	0.02	0.53	-0.25	53.34	-1.64	0.13	-4.33	0.4	0.78	0.91	-0.1	0.46	0.74	0.87	0.93	0.97	-0.02	-1152.15	-0.51	-0.84	0.21	0.63
713	5.47	0.41	0.82	1.47	-0.7	3.25	1.4	1.15	-9.81	2.18	1.37	-7.25	0	0.64	2.31	1.13	0.84	-0.66	0.37	3.62	-1.5	3.05	-0.13	-2.53	1.78	0.46	1.23	1.06	1.02	-11.48	2.1	-0.02	0.57	0.8	-25.84	-1.81	-1.28	8.15	-2.26	-0.01	0.78	-4.16	-0.31	1.91	0.62	-0.58	-1.88	-1.12	-0.83
714	-6.65	-0.33	-1.54	1.97	-2.68	-1.41	5.66	-0.03	0.62	0.83	-0.13	-16.83	0.55	1.47	-0.52	-0.81	8.78	0.19	-0.63	-0.84	0.15	-0.45	-0.73	-16.6	-0.87	-0.96	0.16	-0.46	-0.74	-9.06	-0.87	2.81	-0.23	3.06	1.32	1.12	1.05	0.53	1.03	-0.35	-0.72	-2.83	0.76	-0.39	5.55	-1.87	3.27	0.12	-0.7
715	1.66	1.23	-8.85	2.23	1.38	1.16	1.07	1.04	0.02	-0.98	0.33	-0.43	11.19	1.59	1.2	-0.04	-8.19	1.57	1.18	0.49	1.08	1.02	-6.12	2.17	1.35	1.15	-13.9	-0.01	1.87	-0.39	3.41	-0.32	0.51	-6.88	-0.33	2.08	1.23	-0.13	-0.61	17.15	1.7	1.24	-0.03	8.61	0.52	0.85	0.93	0.97	-28.77
716	-0.92	-1.07	-0.97	0.47	2.13	0.79	0.94	0.97	-12.65	2.07	-0.03	0.57	0.8	0.9	-55.87	-1.9	-0.06	-1.3	-0.82	0.57	-3.99	2.04	1.3	-6.56	2.3	-0.01	-3.45	-0.59	-0.88	0.22	-0.44	-8.3	-1.25	-1.09	-1.04	15.86	-0.04	-2.08	-1.21	4.56	1.57	-4.79	-0.04	1.69	0.7	-0.56	-1.92	-1.13	-1.05
717	1.95	-0.18	-0.66	-0.85	-2.86	1.15	1.05	1.02	-14.55	2.08	1.34	1.15	1.07	0	0.51	30.1	0.76	0.92	0.97	0.98	-30.5	-0.04	-0.69	-1.9	0.67	-3.16	-0.4	1.9	-0.32	0.48	0.76	-19.52	-1.77	4.02	1.58	1.22	-0.01	0.52	0.77	0.88	-0.06	178.79	-1.54	-1.18	0.07	-0.5	0.27	0.64	23.46
718	0.88	-0.5	4.21	1.44	0.39	1.16	-0.39	4.2	-0.32	0.52	2.79	1.17	-0.23	0.46	-12.64	1.81	1.26	1.11	0.28	1.05	-2.8	-0.35	-0.82	0.26	0.66	-20.33	-1.74	-1.25	-1.11	-0.2	0.93	0.98	0.99	1	1	-67.01	-0.02	-0.68	0.28	-0.4	0.32	-41.38	1.68	-3.6	2.57	1.43	-0.01	0.54	0.78
719	1.01	1	-0.11	-0.58	0.23	0.62	-125.19	-0.2	2.18	-0.36	-0.75	-0.89	19.31	-0.09	-0.69	-2	-1.11	-0.87	1.53	0.66	0.92	-0.24	-0.66	0.21	-27.63	-1.57	-1.19	0.06	0.56	-24.94	-1.71	0.08	-4.37	1.74	1.23	1.09	-13.85	2.12	-3.71	-1.57	5.45	0	-1.69	0.39	0.76	0.89	-0.1	0.46	-0.28
720	-2.64	-0.24	1.64	-0.35	0.46	3.67	-0.64	0.42	-5.79	1.88	-0.12	-3.29	0.48	1.69	1.12	0.81	-0.7	-1.44	-0.89	2.26	0.46	1.29	1.07	1.03	0.86	1.01	1	-0.16	8.37	-1.68	-1.22	-1.09	0.03	0.53	0.77	-105.3	-0.12	2.1	-0.38	-2.05	-0.76	-0.93	5.57	0.2	-0.64	-1.89	1.48	0.64	0.92
721	-0.05	0.74	0.9	0.95	-22.39	2.02	-0.02	3.9	0.57	0.87	0.95	0.97	0.99	-0.02	0.49	0.75	-395.05	-0.13	-0.71	-0.88	14.1	-0.11	2.26	1.24	-0.15	0.49	-0.29	-15.06	-1.33	-0.66	1.53	0.68	0.92	0.97	0.99	-22.08	-0.05	-1.87	0.41	-0.46	-0.76	-0.88	-0.94	83.18	-0.04	-1.98	1.98	-2.8	-0.19
722	0.91	-0.16	-8.06	-0.6	-1.36	-1.07	-1.03	-1.01	-0.87	-1.01	2.83	1.38	0.35	-0.79	0.33	-0.41	0.33	13.41	1.31	1.1	1.05	1.02	-32.16	-0.02	0.67	0.86	0.93	0.97	-60.15	2	1.33	0	-0.54	-0.78	-0.89	-7.84	-0.95	0.36	0.72	-12.96	1.94	1.3	1.13	-14.88	-0.01	-1.86	0.4	2.04	1.16
723	9.49	-0.19	0.58	-6.33	-0.31	-0.79	5.63	0.25	0.77	0.91	0.96	0.98	-0.03	-0.52	-0.76	-54.61	-1.12	3.13	-2.37	-1.37	-0.18	-1.15	-1.05	-0.89	-0.99	0.28	-5.69	-0.44	0.56	0.81	2.16	-1.23	-0.8	1.66	1.18	-0.12	0.49	-18.32	1.8	1.26	1.11	-15.13	-1.86	4.26	-2.6	-1.44	0	-0.54	-0.78
724	-0.57	0.24	0.63	0.81	-226.13	-0.1	-1.9	-1.18	4.64	1.57	1.21	1.09	0.16	1.04	1.01	1.01	1	1	-0.02	61.87	0.5	-0.5	0.36	0.7	-26.28	-1.77	3.95	-2.58	-1.43	6.41	0	2.37	-0.41	3.17	1.36	1.13	-0.05	0.5	-29.43	-0.27	0.58	2.21	0.82	0.95	-0.19	0.45	-20.14	1.77	0.28
725	1.04	-5.85	2.19	-0.05	0.56	-10.34	1.88	1.28	1.12	-0.02	-14.69	-1.44	-0.53	0.7	0.89	-0.16	0.45	0.73	-0.14	-72.36	-1.42	3.45	-2.47	3.09	1.5	1.2	0	-0.52	0.25	-58.1	1.64	0.37	-0.72	3.89	-0.23	0.54	0.8	-0.15	-16.88	0.56	1.47	1.09	1.04	1.02	1.01	1	-83.77	-0.01	0.67
726	-1.42	-0.01	-1.17	-0.87	0.58	-3.86	-0.38	-0.82	0.25	-0.43	-0.72	0.15	0.58	-171.17	-1.78	-0.21	0.76	0.91	0.96	-19.9	2.03	-3.76	-0.02	0.72	-4.74	2.08	1.32	-6.69	2.3	0.03	1.39	0.78	1.1	1.03	1.01	-11.16	-1.78	-1.27	8.63	-2.25	3.58	1.56	-5.54	2.44	0	1.42	-2.32	-0.37	-1.32
727	0.77	-49.78	1.9	-0.04	4.06	-1.74	0.17	-3.98	1.82	0.39	1.25	0.86	0.97	1.06	1.01	-3.83	2.27	0.17	-0.73	4.22	1.48	1.18	-9.37	-0.04	0.68	1.84	-0.66	-0.88	-0.95	-1.45	0.87	-0.35	-0.72	-0.87	-3.09	1.12	-0.31	-0.7	-0.86	-3	-1.06	3.2	-0.18	-2.34	0.47	1.78	1.13	-0.2	0.47
728	-1.28	-1.12	-1.05	-1.03	-1.01	0	114.52	-0.5	0.5	0.79	-0.17	0.44	0.72	-0.15	0.43	-367.1	-1.71	3.72	1.54	-0.02	0.54	5.43	0.78	-0.42	-2.62	1.55	-2.96	0.13	2.56	1.24	-0.17	0.48	-0.3	25.03	-0.35	2.42	1.28	1.11	-0.06	0.5	11.12	0.76	-2.67	-1.34	4.95	-0.07	0.6	0.82	2.55
729	1.82	-4.37	-0.01	0.72	1.63	-0.65	3.25	-2.14	3.04	-0.06	-2.76	1.79	1.23	0.44	1.1	1.03	-6.05	-1.63	-1.23	9.18	1.79	-4.46	-1.63	5.14	1.67	0	0.56	0.79	-0.13	-34.75	-0.57	-1.42	-1.08	-0.86	1.43	-2.66	0.16	0.67	2.55	0.85	0.95	0.98	-13.58	-1.8	4.21	-2.58	-1.44	-1.18	12.96
730	0.18	3.53	-1.63	-1.19	-1.08	-1.04	-1.02	56.5	1.96	1.32	-8.13	2.28	1.39	0	-0.88	0.32	-0.42	12.8	1.6	1.21	-0.04	0.51	-0.27	0.38	-92.67	-1.67	-0.32	1.43	0.74	-0.59	4.03	-0.26	-0.73	7.62	-1.99	-1.31	-1.13	14.31	-2.13	-1.36	-1.15	-0.01	0.94	-3.21	-0.33	-1.42	-1.1	4.97	-2.25
731	1.94	-0.37	3.4	0.47	1.37	-1.99	-1.26	5.72	-0.06	0.61	0.83	-16.62	0.12	-0.61	-0.83	-2.25	1.2	-2.96	0.17	2.43	-0.47	-0.8	8.03	-0.16	2.43	0.59	0.88	-5.27	-1.57	-1.21	-0.23	-1.09	-1.03	-1.01	13.54	-2.08	3.68	0.02	-0.73	0.3	-0.41	0.33	17.35	1.32	1.11	1.05	1.02	-0.02	0.5
732	-950.47	-1.47	-0.53	1.51	-0.32	3.89	-1.91	3.12	-2.68	-1.44	6.13	1.71	1.26	0	9.55	-0.47	-0.82	-1.58	0.73	-3.19	-1.4	4.75	0.09	1.61	1.14	0.74	1.06	1.02	-0.17	-5.85	0.53	1.54	-1.77	2.73	-2.66	2.94	0.06	-0.73	0.31	4.49	-1.5	-1.16	0.09	6.81	1.37	-3.71	0.11	-2.78	0.39
733	0.59	-5.59	1.97	1.29	1.12	-13.93	-1.85	-1.3	8.59	1.79	-4.52	2.57	-3.28	2.88	0	1.48	1.12	1.05	-11.31	-0.07	-1.79	0.41	-0.45	7.52	1.54	1.19	1.08	1.04	-34.86	-0.01	0.67	0.86	0.93	-29.16	-1.88	4.07	1.6	-5.26	2.46	-3.36	2.85	0	1.48	1.12	-0.15	0.48	-0.29	0.37	30.96
734	1.07	1.03	1.02	-56.01	-1.96	-0.01	1.33	-0.36	-2.41	1.63	-0.22	-0.68	-0.85	-2.92	-1.07	-0.93	-0.99	-1.02	-1	-0.99	-1	-1	-1	0.82	-0.35	-3.22	-0.72	-0.91	0.2	0.63	-22.8	-0.21	0.6	0.83	-13.33	-0.15	0.63	2.01	-1.46	0.26	0.69	-11.24	1.93	-3.54	0.04	2.66	-1.82	0.18	-0.51
735	0.64	2.18	0.84	0.95	-0.18	-0.62	0.22	-34.66	-0.4	2.35	0.54	-0.58	0.36	0.71	0.86	0.93	-0.04	-0.52	0.24	0.62	-0.19	0.41	0.7	-0.15	15004.9	-0.43	2.43	1.29	-4.81	-1.6	0.03	-0.54	14.65	1.66	-0.08	-3.94	-1.31	-1.11	8.47	-2.17	-1.36	7.15	0.01	1.75	-0.39	0.46	-0.34	-7.69	-1.29
736	0.46	-0.58	4.77	1.48	1.18	-0.04	-9.04	-0.55	0.5	0.79	0.9	-0.08	0.47	-88.75	-0.27	0.58	2.25	0.82	0.95	-0.19	-5.96	1.53	0.54	1.17	1.04	-0.17	0.47	7.21	-0.69	2.83	1.35	-0.1	0.51	-15.37	-0.28	-1.65	-1.14	-1.05	10.07	1.77	1.27	1.12	0	-17.55	1.54	0.49	1.18	-0.41	4.08
737	-6.59	1.79	1.25	0.34	-0.84	3.42	1.43	-4.77	-0.08	1.73	-0.37	0.46	-0.34	-0.69	-7.87	-1.15	0.27	0.69	0.85	-29.47	-0.1	0.64	-5.73	1.99	-3.31	2.69	1.45	1.18	1.08	0.05	1.04	-0.34	-0.72	12.5	0.2	-0.62	0.32	0.68	-0.19	0.42	-84.68	-0.3	-1.69	1.91	1.25	-0.09	0.5	0.76	-0.14
738	4.46	-2.58	3.27	0	-0.74	-0.9	-0.95	-1.53	0.9	0.97	0.99	-0.07	0.48	0.74	0.87	0.94	-0.03	551.57	0.48	-2.48	-0.51	0.59	0.83	0.92	-23.69	-1.85	-0.08	0.79	-3.92	2.15	-3.15	2.76	1.46	1.18	-12.28	2.17	1.37	-7.4	-1.76	-1.28	-1.12	0	-1.06	-1.02	-0.95	0.77	-3.31	2.2	1.34
739	0.52	-30.63	-0.26	0.59	-5.61	1.97	1.29	-0.04	-6.84	-1.38	3.75	1.52	1.2	1.09	-0.01	0.51	-62.36	1.77	-0.08	-3.7	-1.3	-1.11	-1.05	17.71	1.86	1.3	0	0.53	0.77	8.5	0.89	-2.83	2.3	-2.97	-0.1	-0.77	0.29	0.68	-0.2	0.41	0.71	0.86	0.93	0.96	-0.02	-0.51	-1530.3	0.75	-0.42
740	-1.59	-1.2	7.71	-0.04	-2.23	1.91	-2.86	2.69	-0.05	0.58	-9.1	1.9	1.28	1.12	1.06	1.03	1.01	-118.11	0	-0.67	-0.86	-1.98	-1.06	-0.93	0.63	-3.63	2.1	1.32	1.13	1.06	1.03	0	53.97	-0.49	-0.83	6.56	1.61	1.22	1.1	1.05	-0.01	0.5	-0.25	0.38	0.69	0.84	-2154.63	1.92	-3.92
741	0.96	-5.63	-0.19	-0.76	5.37	-0.2	-0.71	-0.87	-2.07	0.84	0.95	0.98	-15.73	2.05	1.34	1.14	1.07	0	-0.51	-30.15	1.26	1.09	0.74	-0.8	-0.93	7.9	1.68	0.15	-0.79	-1.33	0.62	-3.4	-1.4	-1.15	-1.07	-0.39	0.93	-0.33	-0.71	0.2	13.7	1.37	1.12	0.61	0.96	-3.5	-0.3	0.64	0.85
742	-0.09	0.5	7.41	0.76	0.92	0.97	0.98	-29.65	0.04	2.03	1.2	1.08	1.03	-20.43	-0.03	-0.69	-0.87	-1.88	0.82	-0.37	5.48	-1.86	3.26	-0.07	0.58	-8.2	1.91	-3.43	2.66	-0.02	-3.09	-1.29	4.15	-2.37	-1.39	6.51	1.72	-0.01	0.56	0.79	-32.97	-0.13	-1.83	1.98	1.26	0.42	1.11	-2.54	-1.34
743	0.9	-0.05	-328.86	1.48	-0.18	-0.65	-3.47	1.3	0.74	-0.64	0.37	3.82	-1.49	-0.59	-1.15	-0.91	0.54	1.89	-0.58	3.23	-2.11	-1.31	-0.27	-0.9	3.58	-0.2	2.84	-0.37	0.49	-0.34	0.37	0.69	-0.17	-0.59	0.21	-0.4	0.3	0.65	-0.17	-4210.81	1.41	1.14	1.06	-15.41	2.09	1.35	-7.49	2.3	1.39
744	-12.31	-1.82	-1.29	8.64	1.79	1.28	0.01	-0.9	3.37	-0.2	-2.25	-1.2	4.27	-0.12	-0.67	0.26	-0.4	-0.71	0.16	0.58	-252.77	1.79	1.26	0.21	-0.87	-0.95	7.97	-2.1	-0.12	0.76	0.91	-0.14	0.46	-31.78	-1.68	-1.23	-1.1	-1.05	-1.02	-1.01	130.67	-2.01	-1.34	0	0.89	1.14	-0.62	3.52	-2.1
745	-6.51	-1.73	4.7	-2.53	-1.43	-1.18	0	-1.08	2.79	-2.39	2.96	-2.84	-1.47	6.03	-0.01	2.4	0.63	0.89	0.96	-11.99	-1.77	4.23	-2.57	-0.02	-1.44	-0.77	0.56	0.83	0.92	0.96	0.98	-93.23	0.02	-2.04	2	0.4	-1.63	2.38	-2.65	2.85	-2.91	2.96	1.49	1.2	1.09	1.04	1.02	-95.93	0
746	-0.64	6.95	1.58	1.21	1.09	-17.66	2.1	-3.77	2.71	1.46	1.19	-12.66	2.17	-3.71	-1.58	0	-0.55	-5.48	-0.79	2.63	-0.25	-0.71	-0.87	-0.94	0.05	0.53	0.77	0.88	-0.06	0.47	-2038.6	-1.73	3.74	-2.58	3.15	-2.88	3.04	-2.97	0	3.01	-1.8	0.18	3	1.25	1.09	-8.71	2.16	1.36	1.15
747	1.5	0.09	1.2	-0.36	0.44	0.74	-22.9	-0.16	-0.73	-1.78	-1.09	-0.88	-0.98	-1.03	-1.01	-0.99	-1	-1	0.54	0.82	0.92	-21.01	-1.84	-1.29	-1.12	16.65	0	0.65	0.85	0.93	0.97	0.98	-134	-0.02	-1.97	-1.2	4.67	-2.31	3.26	-0.02	-2.8	1.81	0.43	-1.6	0.32	0.73	0.88	-22.31	-1.83
748	0.87	-2179.4	1.94	0.06	0.81	0.93	0.97	-20.02	2.03	-0.02	-0.58	-0.81	26.81	-1.94	3.75	1.57	1.22	0	-10.74	1.57	1.18	1.08	1.04	-0.02	31.06	0.5	-2.45	2.18	-2.89	-0.14	-1.45	2.2	-0.2	-0.68	-2.62	-0.85	0.42	-4.82	1.91	1.27	0.31	-1.22	0.33	-4.34	1.89	0.33	1.27	1.07	0.85
749	0.76	1.49	-0.65	0.39	-0.38	-6.27	-0.71	-0.91	0.19	-0.45	0.3	0.66	-100.09	-1.81	-0.18	0.77	0.91	-9.25	-0.14	-1.71	0.42	-0.45	-0.75	-3.49	1.21	-0.28	4.63	0.45	-2.12	0.31	2.23	-0.51	-0.82	8.04	-2.03	-0.16	-0.82	0.29	-0.42	0.32	0.67	-73.11	-1.81	-1.27	0.02	0.54	-0.25	40.28	1.6
750	-7.26	2.32	1.4	1.17	1.08	1.04	-56.25	-1.97	0	-0.8	3.98	-0.21	-2.16	-1.2	0.18	-0.48	0.3	0.66	-0.18	-0.59	0.21	-0.4	0.3	-1671.65	-1.65	-0.35	-1.22	2.33	1.32	1.13	-11.24	-1.81	4.34	-2.58	-0.01	-1.44	-1.11	-1.05	11.47	1.79	0.07	1.28	-2.43	0.19	-0.53	8.3	-1.88	3.42	1.52
751	1.14	0	0.52	15.78	-0.74	2.79	1.35	1.14	1.06	-0.02	0.5	0.75	21.64	0.88	-2.86	-1.37	-0.38	-0.9	0.29	-0.43	13.62	0.32	-0.57	-0.82	-2.2	1.22	1.07	-0.12	0.48	0.75	0.88	-111.8	0.07	1.95	1.19	1.07	-0.07	11.32	-1.61	-0.45	1.51	-0.32	0.46	3.87	-0.64	-0.88	-0.95	-1.42	0.87
752	0.95	0.97	-0.02	-0.51	0.25	-700.58	-1.62	3.63	1.52	1.2	1.09	1.04	1.02	-85.18	2.02	0	-0.8	0.31	-0.41	-6.69	0.66	0.88	0.95	-15.41	2.04	0.08	-0.77	4.05	-2.14	3.16	1.49	0.09	-0.84	-0.94	-1.23	0.79	-3.2	-1.4	-0.36	0.78	-3.63	-0.34	0.62	-4.77	-1.49	-1.18	9.08	1.78	1.28
753	-3.06	-1.26	4.01	1.53	1.2	-10	-1.81	-1.29	-0.02	-0.9	0.32	-0.42	0.33	-23.67	-0.35	0.56	0.81	-13.29	1.98	-3.62	-1.55	-0.05	-1.21	0.36	-0.44	9.29	-0.29	2.5	-0.34	3.15	1.35	-4.46	-1.58	4.89	0.03	1.65	1.15	-4.99	-0.15	0.66	0.86	-0.14	0.45	0.73	-0.14	0.43	-311.37	1.72	-0.1
754	-7.11	0	-0.7	0.29	0.67	-0.19	33.31	0.41	1.57	0.81	-2.07	-1.26	5.32	-2.31	0.03	-0.57	-0.8	-0.91	-0.95	105.76	-0.03	0.65	-0.29	10.12	0.4	-0.55	-0.81	0.16	-17.3	-0.44	0.53	0.8	-13.14	1.98	-3.61	2.67	0.03	-0.75	-1.48	-1.07	0.24	-5.73	-0.45	-1.44	-1.1	4.69	-2.26	3.26	-2.78
755	0.72	0.89	1.6	-1.22	0.3	-4.52	-1.42	-1.15	8.8	1.76	1.27	1.12	1.06	1.03	0	0.5	-215.23	-1.74	-0.25	-0.85	-0.94	0.13	0.59	0.8	0.9	-161.06	-0.06	-0.69	-1.93	1.42	1.13	-6.43	-1.67	-0.11	-1.24	-0.84	0.57	-3.94	-0.38	-0.82	-0.92	-0.97	0.05	0.54	-0.24	134.84	1.61	-0.13	-3.64
756	0.01	22.34	-0.5	0.49	-5.62	-0.36	0.59	-5.07	-0.34	0.6	0.83	0.92	-26.06	-1.86	-0.07	0.79	-0.31	0.41	-14.47	1.77	1.25	-7.34	-1.73	-0.05	0.81	-0.31	0.41	0.72	-0.16	47.28	-0.42	2.45	1.29	-0.12	-0.61	-0.81	0.12	-0.45	-0.73	-0.86	-47.28	-1.07	3.07	1.41	1.16	-10.35	2.17	-3.63	-0.01
757	-1.87	3.89	1.58	1.22	1.1	-21.26	0	0.68	0.86	0.94	0.97	0.98	0.99	1	0	0.5	-1465.22	-1.75	3.75	1.55	-5.25	-1.67	0	4.9	-1.67	3.18	1.47	1.18	1.08	1.04	0	-43.99	-0.51	-1.48	-0.84	0.5	-4.29	-0.39	0.59	0.83	0.92	-0.08	0.47	-80.99	-0.27	-1.72	-0.76	-1.14	0.49
758	-0.94	-1.54	-0.97	2.78	1.37	-5.06	-1.63	4.82	-0.01	2.53	0.62	0.89	-5.42	2.13	1.34	0.16	0.89	-0.31	-0.7	15.15	-1.91	3.62	1.55	0.06	-0.83	-0.94	-1.24	-0.97	2.61	1.35	-5.13	-0.09	-1.63	-0.73	-1.14	-0.93	-1.04	2.01	-0.25	-0.7	0.23	-14.53	-0.41	2.3	0.54	0.88	0.95	-11.43	2.06
759	-3.96	-0.01	-0.73	0.3	-7.99	1.76	1.24	1.1	-0.03	-14.49	1.54	-3.37	-0.17	-1.49	-0.78	0.55	0.82	-0.17	0.44	-0.3	0.36	0.68	62.78	-0.84	2.85	-2.28	2.97	1.47	-0.02	0.54	0.78	0.89	-87.15	-1.92	3.98	1.59	0	0.55	0.79	-0.13	-37.18	1.45	1.15	1.06	-15.26	2.1	-0.01	0.57	0.8
760	1.13	-0.19	-0.64	-4.31	1.27	1.09	-0.11	-6.87	-1.36	-1.13	-0.59	-1.05	-0.96	0.57	0.83	-9.34	-0.17	0.63	0.85	0.93	1.98	-0.9	3.04	-0.21	0.53	0.79	-18.11	-0.15	-1.77	-1.16	4.69	-2.29	3.26	-0.03	-0.62	8.57	-0.23	-0.73	-1.92	0.7	1.38	-0.57	-0.84	8.6	-2.03	3.5	1.54	1.21	1.09
761	1.51	1.19	-9.38	-0.03	-0.7	5.46	-0.22	2.61	1.28	-4.54	2.35	-3.25	2.81	-3.06	2.95	-3.01	-1.5	0	-1.2	-0.86	0.58	0.84	0.93	0.96	-43.42	-1.92	4.05	-2.63	3.21	1.52	-5.8	-1.71	0	-1.26	2.49	1.34	1.14	1.06	1.03	0.36	-0.97	3.06	0.33	-0.63	-0.85	-0.93	-1.81	0.89	0.96
762	-0.24	1.62	-0.35	-0.74	-2.31	0.75	0.91	0.96	-0.08	0.48	0.74	-120.89	-1.85	-0.14	0.77	0.91	0.96	-19.91	-1.85	4.13	1.6	-5.23	2.47	1.42	0	-0.87	-0.95	0.14	8.22	1.36	1.13	-0.08	0.49	0.75	-58.55	-0.14	2.1	-2.05	0.17	0.66	0.85	-0.11	28.34	-0.44	2.49	-2.13	0.14	-0.53	-0.79
763	-61.37	-0.01	0.67	-0.29	9.85	-0.35	2.54	-2.08	2.91	-2.75	-0.08	0.73	0.89	-10.37	-1.73	4.23	-0.03	0.61	0.83	0.92	0.96	2.64	-1.04	-1.01	0.14	-8.86	1.67	-3.35	2.57	0.09	-0.74	4.35	-2.1	3.2	0.09	1.5	-2.19	0.19	0.68	-0.24	14.73	1.54	1.19	-0.06	0.51	-24.63	-1.69	-1.23	-0.27
764	0.89	0.95	-0.04	-54.28	1.49	1.16	1.07	-0.03	0.5	-47.06	-1.71	3.8	-2.57	-1.43	0.01	-0.54	-6.47	-0.78	-0.93	-1.21	0.75	0.91	-0.16	-7.86	-1.35	3.62	0.19	-0.67	0.32	4.74	-1.48	3.12	-2.52	-1.41	0.02	0.55	6.18	1.2	0.79	-0.65	-1.56	-1.09	-0.87	1.47	-2.64	-1.38	5.42	0.06	1.66
765	-0.15	-0.75	0.28	-0.41	18.67	0.32	1.63	1.13	1.05	-10.02	2.12	-0.02	-3.59	1.73	-3.07	-1.46	-1.18	-1.08	22.17	1.91	1.31	1.13	1.06	1.03	-66.99	2.03	1.34	1.15	1.07	1.03	-63.06	2.03	1.34	0	-7.88	-0.53	-1.41	-1.09	-1.03	-0.85	-0.99	0.3	0.69	-0.2	21.01	-0.39	0.53	-0.34	10.71
766	2.86	1.37	0.38	1.14	1.04	1.02	1.01	1	-52.99	2.02	1.34	1.14	0.02	-0.94	0.33	-0.42	0.33	11.75	0.68	-0.45	-0.77	12.96	-0.16	0.6	-0.31	10.86	-0.34	2.51	-0.33	0.49	0.77	-0.16	0.44	-59.63	-1.69	-1.23	7.81	0.04	-1.81	2.1	-0.18	3.51	1.35	1.13	-9	2.17	-0.02	-0.59	0.26
767	-0.19	0.74	0.9	0.95	1.46	-1.12	0.32	0.71	-0.2	0.42	0.71	-0.15	0.43	-349.2	-0.29	2.28	0.57	-0.57	-1.94	-1.13	-0.83	-0.97	-1.05	-0.99	-1.01	-1	-1	-1	1.39	1.11	-0.12	-6.16	-1.35	3.72	-2.42	-1.4	-1.16	-1.07	25.87	-2.08	0	-0.57	-0.8	-3.86	0.85	0.95	-0.16	0.46	0.74
768	-22.56	-0.39	-1.57	-1.12	-1.05	9.96	-2.12	-1.35	-0.07	-1.15	-1.04	-0.89	-1.02	2.52	1.34	1.13	-0.04	0.5	0.76	-77.98	-0.13	-1.85	1.96	-0.19	-0.67	0.24	0.63	-0.2	0.41	0.7	-0.15	-0.58	1287.15	-0.21	2.21	1.24	-0.14	0.49	0.76	-0.14	-0.58	-36.73	-0.79	0.41	0.75	0.88	0.94	0.97	0.99
769	0.02	-0.5	-0.75	-33.05	-0.88	2.86	1.37	-4.96	2.37	-0.03	0.58	-10.05	-0.27	-0.77	0.25	-0.42	0.32	0.66	20.72	1.16	0.83	-0.64	-1.6	-1.1	-0.86	-0.98	-1.04	1.51	1.14	1.06	-0.05	0.49	0.75	0.88	-0.07	0.47	227.47	1.26	-0.24	4.74	-0.36	0.51	-6.39	-1.53	-1.19	8.64	1.77	0.04	-0.81
770	1.08	-0.02	-0.52	0.25	56.78	1.37	-0.21	4.65	-1.8	3.18	0.15	1.48	0.77	0.94	1.12	0.98	1.02	-0.55	0.39	0.73	0.87	0.94	3.82	-0.95	2.99	1.39	-0.08	-0.59	0.25	16.29	-0.6	2.68	-2.19	-0.28	0.7	0.88	-0.15	0.45	0.73	-79.7	-1.84	3.9	1.57	-5.27	2.45	1.42	1.17	1.08	-26.92
771	-4.17	0.1	-0.58	7.43	1.58	1.21	-0.04	-8.58	-1.4	3.69	-0.1	0.58	2.79	0.81	-2.5	-1.32	5.07	-2.35	-1.39	-1.16	-1.07	27.02	0	-0.67	-1.93	-1.11	0.24	-5.46	1.79	0.37	1.24	-2.27	2.53	1.39	1.16	1.07	1.03	-48.3	0	0.67	1.96	-0.66	-0.88	-0.95	16.91	1.82	-0.03	0.56	-12.61
772	19.15	-1.75	3.56	-0.06	2.8	0.59	0.88	0.95	0.98	0.99	-0.02	-52.71	1.5	1.17	0.51	1.07	-0.37	-2.61	1.59	1.18	1.07	1.03	1.02	-0.01	0.5	-167.75	-1.74	3.76	1.55	1.21	-0.01	0.52	-0.26	53.34	0.38	-0.54	0.34	0.69	0.85	0.93	-0.04	0.48	0.74	0.87	-1892.17	1.94	1.31	-7.93	-0.01
773	0.78	0.98	-3.51	2.27	1.36	1.15	1.07	1.03	1.02	0.19	0.99	1.01	-0.6	0.38	-6.98	1.83	-3.34	-1.5	-0.12	0.83	-3.64	2.19	1.34	-6.43	-0.04	-1.71	-0.71	-0.92	-1.16	0.7	1.41	1.07	-0.22	0.46	-14.3	-1.63	3.9	-2.53	3.17	-0.01	2.92	-0.42	-1.82	0.52	-3.31	-1.38	0.11	4.56	0.6
774	-0.11	4.16	-0.41	-0.79	7.42	-2.03	3.43	1.53	1.21	-0.01	0.52	-33.14	-0.26	0.59	-5.62	1.97	0.25	-1.49	2.4	0.34	-0.66	0.33	-7.75	-1.51	-0.39	-1.18	-1.05	-0.89	0.75	-0.36	-0.72	-3.38	-1.12	-0.87	-1.04	2.26	-0.23	3.33	-0.36	2.93	-0.33	-2.02	1.75	1.21	1.09	-12.85	2.12	-3.69	-1.57
775	0.29	0.95	1.06	1.01	-0.23	0.45	-0.31	-14.64	-1.32	-0.66	0.67	-0.36	-0.71	-3.75	-1.12	3.33	-2.36	3.06	-2.82	-1.47	6.07	-0.01	0.63	0.84	-0.13	0.45	-55	-0.29	-1.7	-1.14	4.59	-2.28	-1.37	-1.15	13.36	1.85	0.01	0.81	1.3	1.05	0.93	-1.49	-1.14	0.12	0.6	0.81	0.9	0.95	-207
776	0.57	-6.69	-1.56	4.18	-0.06	-0.64	-2.49	1.37	0.69	-0.64	0.36	3.87	-0.59	-1.49	-1.09	-1.03	-1.02	-1.01	0.02	40.56	-1.51	3.45	1.49	1.19	1.09	1.04	-42.67	0	-1.95	-0.67	0.55	0.82	0.92	0.96	0.98	-0.02	103.92	-0.49	-1.52	0.5	0.81	-8.82	2.02	-0.06	0.55	-0.28	0.38	0.7	-98.57
777	-1.76	1.44	1.13	1.06	-0.05	-0.54	0.24	-0.38	0.31	-0.35	0.33	-1194.47	1.66	1.22	1.09	-15.65	-1.86	4.24	-2.61	0	0.76	0.91	-10.12	-0.14	0.64	0.85	0.93	0.97	-56.95	2	-3.9	2.67	1.45	1.18	-12.75	2.17	1.37	1.16	0	0.52	0.76	0.88	-222.55	1.95	1.31	0.06	1.13	-0.35	-2.66
778	-0.96	15.7	-0.07	0.63	0.84	0.92	-31.8	0.06	-2.13	0.39	-0.47	-0.76	-0.89	0.08	0.55	-130.04	-0.23	0.59	0.82	0.92	-29.59	-1.87	-1.3	0.01	8.19	-1.59	3.3	1.48	0.17	1.19	-2.51	-1.34	-0.37	0.8	-0.34	-0.71	-0.86	-3.56	-0.93	-0.98	0.16	-8.86	-1.47	-1.16	-0.46	-0.94	0.3	-0.43	0.33
779	108.73	0.47	0.82	-6.44	-0.22	1.95	-0.35	3.41	-0.33	-1.97	1.77	1.22	1.09	1.04	-0.02	0.5	-79.17	1.76	-3.71	2.59	-0.02	3.24	-0.43	-1.79	0.51	-0.43	0.36	-13.46	1.75	0.32	1.24	-2.31	2.53	1.39	-5.87	2.35	-0.01	0.58	-0.27	0.39	0.7	-92.72	0.16	-0.61	5.9	-0.24	0.55	2.59	0.8
780	-0.35	-0.77	6.89	-2.03	3.4	1.52	1.2	-11.02	2.19	1.37	0	0.54	0.78	-51.36	1.91	-0.04	0.55	0.79	0.9	0.95	0.98	-0.02	0.49	-751.08	-1.74	-1.25	7.75	1.75	1.27	0	0.53	-27.39	-0.26	-0.76	0.25	0.65	0.83	0.92	-0.05	0.48	-367.69	1.74	-3.73	2.58	-3.15	-1.51	5.8	0	0.63
781	-1.11	0.54	-3.72	-1.42	-0.4	-0.9	-0.96	-1.15	-1.01	0.29	3.46	-1.57	0.21	-4.14	1.83	0.37	0.86	1.25	1.04	1.01	1.01	-18.54	2.06	1.34	1.14	1.07	0	0.51	0.76	-213.02	-1.87	3.89	-0.03	-0.63	0.27	-13.27	-1.55	-1.19	8	0.05	-0.68	0.3	5.32	1.28	0.68	1.1	1.03	-5.55	0.13
782	34.98	-1.92	3.78	-0.02	0.6	-0.28	-0.66	-0.83	-8.03	-1.08	3.13	1.42	1.16	1.07	1.03	1.02	0.3	1.01	1	1	-0.07	-0.55	-0.78	-14.82	-1.11	3.14	-2.37	-1.37	6.23	-2.34	0.01	-0.58	-3.48	-1.17	-1.06	0.11	-9.43	-1.46	-1.16	8.01	-2.2	3.53	-2.76	3.12	-2.94	-1.49	6.06	-2.39	0
783	3.19	-2.39	-0.16	1.53	0.72	0.93	0.97	0.99	-22.68	-1.87	4.13	-2.61	-1.44	6.44	1.73	1.27	1.12	1.06	-37.87	2.05	-3.9	-1.59	5.38	0	0.63	0.83	-0.13	0.45	-56.5	-0.28	0.58	-5.65	1.96	-3.3	2.68	-0.03	3.18	-0.42	-0.79	-1.8	-1.08	-1.03	0.11	0.58	-27.72	-1.73	3.88	-2.57	3.17
784	-2.47	-1.23	-0.66	0.72	-3.6	-0.35	-0.82	0.25	-8.1	1.74	-3.36	-1.5	-1.19	0.01	-0.52	0.26	-0.38	120.21	-1.7	-0.31	0.74	-0.33	0.4	0.72	0.86	0.93	-0.04	0.48	0.74	177.78	-0.87	2.87	1.37	1.14	-10.29	2.17	1.36	-7.28	0	0.64	-0.28	0.4	-0.32	-0.67	-0.83	-0.92	567.6	1.95	-0.01
785	0.24	-0.39	-47.46	-1.3	3.33	0.23	1.46	1.11	-0.16	6.6	-0.4	2.66	-2.08	2.94	-2.75	-1.45	-1.18	12.17	-2.17	-0.01	1.37	-0.37	3.93	-0.32	0.51	-6.69	1.9	1.28	-0.04	0.52	0.77	0.89	7.51	0.94	0.98	-0.15	0.46	0.74	-0.14	-54.46	0.57	-0.48	-0.77	13.54	-0.15	0.6	0.83	0.92	2.3
786	0.7	-103.1	-0.16	-1.83	-1.17	4.63	1.57	-4.75	-0.04	0.7	-0.3	0.4	0.71	-0.16	-44.85	-1.41	3.45	-0.12	0.57	-0.3	0.38	0.7	13.48	-0.83	-0.94	-0.98	15.02	-2.05	-0.07	-0.8	0.3	-6.78	-0.42	0.56	-5.15	-0.34	2.02	0.59	1.23	1.05	0.89	-1.39	-1.11	6.11	-2.22	-1.36	0.02	6.89	1.39
787	0.49	-0.4	-4.18	-0.72	-1.23	1.83	-2.62	-1.39	-0.24	-1.16	-1.05	5.94	1.63	1.23	-0.02	0.52	-0.26	-0.64	-27.96	-1.18	3.21	1.44	-0.06	0.52	-0.28	0.38	-0.32	-58.27	1.35	-0.22	4.63	0.48	0.84	1.41	0.93	0.98	0.99	1	-27	0.04	2.04	0.67	-0.54	-0.81	-2.02	-1.07	-0.91	-1.03	-1.01
788	1.14	-0.09	-0.57	24.12	-0.22	-0.74	6.44	-2.02	3.37	1.52	1.2	1.09	1.04	-44.38	2.04	1.34	1.15	-15.65	0	-0.65	-0.85	-0.93	32.05	1.88	-0.02	0.56	-0.27	-0.65	-12.3	1.2	1.07	1.03	-0.05	-14.96	-1.43	-1.15	7.72	-2.2	3.51	-0.01	-2.76	-0.61	0.53	-4.66	1.98	-3.21	2.69	-3.05	2.92
789	1.57	1.22	0.1	-1.12	0.34	-0.44	0.33	0.68	-48.3	-1.8	-1.27	-0.18	-0.91	0.31	-0.42	-5.68	1.39	-0.23	0.48	-10.72	1.83	-0.1	-3.48	-1.29	4	-2.38	3.18	1.51	-0.01	-0.55	17.29	-0.24	2.35	-2.05	2.87	1.44	1.18	-0.01	11.75	-1.57	-0.47	-0.89	-1.19	-0.96	0.43	2.35	1.17	-3.93	-1.51
790	-1.49	5.22	-0.03	0.62	-0.28	0.39	-26.97	-1.64	-0.32	-1.22	2.35	1.32	1.13	-11.22	2.15	-0.01	-3.65	-1.32	4.04	-2.39	3.19	1.51	-0.01	-5.7	-1.38	3.83	0.16	0.77	-0.28	8.04	-1.75	3.36	-0.08	-2.61	-0.64	-1.25	-1.06	-1.02	-0.9	0.85	0.95	-0.15	0.46	0.74	-0.14	0.43	0.72	0.86	-1042.72
791	0.98	-7.18	2.13	-0.05	-3.45	0.45	1.73	1.13	-4.29	-1.54	4.78	-2.45	0.01	3.3	1.3	-4.11	-1.55	-0.16	-1.21	-0.86	0.57	-0.38	-3.91	-1.23	3.66	1.49	-0.05	0.53	5.39	0.78	-0.43	-0.76	0.18	0.61	-48.4	1.82	-0.07	0.54	-11.6	-1.63	-1.22	-1.1	-1.04	0.01	-0.5	0.25	0.63	-0.19	-0.59
792	0.88	120.13	1.06	-0.31	-3.06	1.58	0.55	0.9	-4.39	2.18	-0.07	-3.21	-1.28	4.07	1.54	-4.92	-1.64	4.94	1.66	1.25	1.11	0	0.51	-0.25	0.38	0.69	0.85	0.92	-0.04	-0.52	0.24	-0.38	-12713	-0.69	2.69	-0.26	-0.72	-0.87	0.11	19.1	0.57	1.41	0.86	-0.5	0.39	0.72	4.27	0.87	-0.39
793	-3.87	2.68	1.46	1.19	0	12.74	-0.48	-0.82	-0.92	-0.96	31.75	-2.01	0.02	0.58	3.84	1.17	-0.25	0.46	-12.02	-1.61	3.93	-2.52	-1.42	6.42	-2.35	3.46	1.55	0	1.22	-2.55	2.48	1.39	1.16	0.19	1.07	-0.35	-0.72	0.2	-0.42	-17.56	-0.72	-1.28	-0.91	0.48	0.79	0.9	-0.09	-23.38	1.49
794	2.32	-3.5	-1.55	5.6	1.7	-4.87	2.52	1.43	1.18	1.08	1.04	1.02	0	0.5	0.75	106.19	-0.87	2.88	-2.29	-1.35	-1.14	12.58	1.84	1.29	1.13	1.06	1.03	0	-69.4	1.51	-0.17	0.5	0.77	-0.15	-0.58	-27.3	1.22	-0.26	0.46	4.75	-0.66	2.88	0.42	1.36	-2.05	0.22	2.61	-1.71	-1.21
795	1.94	0	-4.12	-0.57	2.23	0.52	-0.6	0.35	0.7	0.86	-45.59	-1.87	3.99	1.59	1.23	1.1	1.05	-42.35	0	-0.66	-0.85	-2.05	0.82	0.94	-7.32	-1.66	4.37	-0.03	0.61	-7.65	1.93	-3.41	2.67	-0.02	0.59	0.81	0.91	-0.06	-47.03	1.48	-0.18	0.5	-0.3	0.37	0.69	0.85	0.92	-486.62	-0.04
796	-1.02	-0.97	-1.01	2.36	1.31	-0.09	-0.59	17.53	-0.22	2.33	-2.05	0.16	-3.59	-1.35	-1.13	-0.53	1.18	-2.76	-0.33	-0.82	-1.38	-0.93	0.43	0.76	0.89	0.95	0.97	-0.02	-107.99	1.5	1.16	-0.07	-7.46	0.5	0.83	1.57	1.06	0.92	1.02	-2.29	2.45	-2.83	-0.11	1.56	-0.36	-0.74	-0.88	-0.94	45.6
797	-1.07	0.73	-0.37	0.4	0.72	-31.55	-0.17	0.62	-0.31	0.39	-21.27	-1.63	3.8	-2.53	3.16	1.51	1.2	1.09	1.04	1.02	1.01	0	0.5	0.75	0.88	-0.06	0.47	-0.27	0.37	-32487	1.68	-3.68	-1.54	-0.11	1.26	-0.35	4.19	-0.33	0.52	-6.6	-1.54	4.14	1.57	1.22	1.1	1.05	1.02	1.01	0.1
798	1.75	1.25	1.11	-0.02	0.51	0.76	0.88	-239.4	1.94	-0.02	0.56	0.8	0.9	0.95	-0.03	0.49	0.74	-0.13	0.44	0.72	0.86	0.93	-31488.8	1.96	-0.01	0.57	0.8	0.9	0.95	-123.96	-0.03	2.02	0.66	1.2	-0.47	-0.79	9.64	0.19	1.68	-2	-0.43	1.67	-0.32	-0.73	9.76	-0.18	0.59	-6.32	1.95
799	231.54	0.86	-2.85	-1.37	-1.14	-1.06	-1.03	-1.01	-1.01	170.32	1.99	1.33	0	-0.89	-1.14	-0.96	-0.99	-1	-1	25.23	-2.04	3.82	1.58	-5.39	2.45	0	3.38	0.59	-0.53	0.36	0.71	-23.08	-0.18	0.62	0.84	0.92	0.96	0.98	-121.47	2	-0.01	-3.95	1.71	-3.11	-0.17	-0.78	-1.46	-1.06	-1.02
800	-0.18	0.6	0.83	0.92	-30.44	-0.07	0.65	0.85	2.01	-0.82	0.37	3.07	-0.57	0.44	-6.07	1.88	-0.11	-0.63	0.25	0.64	0.82	0.91	11.1	0.96	-2.94	-0.35	-1.39	2.09	-0.21	0.51	-8.71	-0.31	-1.58	-0.78	-1.12	1.99	1.25	-0.1	-0.59	-0.8	0.12	0.56	0.78	-0.11	0.45	-1122.74	-1.72	3.72	-0.06
801	3.65	-2.46	-0.1	-0.79	0.29	-7.2	1.77	-3.33	-0.13	1.65	-0.36	-0.75	-0.88	21.22	-1.99	0.03	0.59	3.75	1.17	-0.25	0.46	0.75	-29.14	-1.8	3.97	1.58	-0.01	-0.56	0.26	0.64	0.82	0.91	-322.15	-0.05	0.65	0.85	2.04	-0.82	0.37	0.73	0.87	3.06	-1.12	-1.04	6.89	-2.16	-1.35	-1.15	14.08
802	0.96	-81.87	-1.95	0.01	0.57	0.8	0.9	4.02	-0.92	-1.08	-1.02	-1.01	-1	-1	0.02	0.52	0.76	0.88	41.47	-0.94	0.35	0.72	0.87	-29.1	-1.85	0.03	0.58	0.8	4.03	0.91	-0.38	-0.73	-0.88	28.27	-1.97	-1.32	0.01	0.54	0.78	-0.13	69.67	0.44	-0.52	-0.8	-0.9	0.08	-0.47	0.27	0.64
803	4.93	1.63	1.23	1.1	1.05	1.02	0	79.04	0.5	-2.48	-0.5	0.59	-0.35	0.38	-17.28	1.74	1.24	-7.39	2.25	-0.01	-3.5	1.74	-3.06	-1.46	-0.18	-1.18	-0.88	-0.97	0.23	0.65	0.83	-40.75	1.94	1.31	1.13	-0.01	0.51	-46.87	-1.72	-1.24	0.04	0.55	0.78	-0.12	0.44	-0.28	0.36	333.07	1.32
804	-1.21	-0.01	0.92	1.1	-0.61	3.56	-0.26	-0.72	-0.88	-2.09	-1.05	3.27	1.44	-0.07	-0.58	-0.8	0.12	-46.91	-1.54	-0.45	1.47	1.13	1.05	-0.06	13.54	-0.45	-1.59	0.5	1.82	0.81	-0.48	4.49	-1.96	-0.29	0.71	0.89	1.52	0.95	-0.39	0.41	4.72	-0.64	2.87	-0.27	-0.72	8.25	0.23	-0.62	-0.84
805	2.37	-0.32	-2.15	-0.74	-0.92	5.56	-0.15	-2.14	-1.2	0.17	4.39	1.3	-3.81	-1.52	0.04	-0.53	15.31	1.66	0.27	-0.76	3.85	-2.14	-0.22	-1.33	-1.09	0.16	5.34	1.33	-3.74	0.12	-0.58	-0.81	-0.91	38.76	-0.07	-1.98	-1.19	-1.07	-1.03	-1.02	0.02	-0.5	126.3	-1.76	-1.25	-1.11	0.02	15.65	1.45
806	0.13	-6.12	1.71	0.41	1.22	0.87	-0.55	3.99	1.44	1.16	1.07	1.03	1.02	-76.77	2.02	0	-3.94	1.72	-3.11	2.61	-3.02	-0.05	0.73	0.89	-10.58	-1.73	-0.14	0.79	-0.32	0.41	-14.23	-1.61	3.87	1.55	1.21	1.09	-20.89	0	-0.65	0.28	6.29	-1.46	3.19	0.21	1.46	1.11	-5.06	-1.59	-1.22
807	-1.59	0.01	5.22	1.37	1.13	-0.07	0.5	9.4	-0.71	2.81	1.35	1.14	1.06	1.03	0.42	0.99	-3.08	0.2	-0.54	-2.97	-0.79	-0.94	-0.97	-0.99	28.07	-0.04	-0.67	-2.03	-1.11	-0.86	1.52	1.15	0.67	0.96	-0.29	0.43	5.78	0.73	-0.44	0.39	5.04	0.72	0.91	1.25	-1.35	-0.74	1.69	0.62	0.91
808	1.73	-4.33	0.02	-0.61	7.71	-0.23	-0.73	-1.93	-1.09	0.25	-5.39	0.36	-2.7	-1.31	0.12	0.61	-0.24	-15.94	-1.35	0.2	0.66	3.47	-0.74	-0.91	-1.29	1.3	-0.29	0.46	0.75	0.88	-0.08	-0.54	-0.77	405.28	1.88	-3.89	2.63	1.44	-6.38	2.37	-3.46	0	-1.55	2.21	-2.65	0.09	0.64	0.84	0.92
809	110.02	-0.25	-0.75	6.29	-0.19	0.57	-6.6	-1.55	4.18	1.58	0.09	-0.82	-0.93	0.14	-0.46	28.53	-0.27	-0.75	-1.76	0.7	-0.39	-0.73	-0.87	-0.94	-0.97	-0.98	288.35	1.98	-4	2.66	0	1.45	1.12	1.05	1.02	1.01	-48.01	-1.94	-1.32	8.15	-2.28	-1.39	7.13	1.75	1.27	1.12	1.06	-37.22	0
810	1.22	-0.45	3.88	-1.98	-1.29	0.05	6.55	-0.49	0.48	-5.91	1.91	-3.3	-0.11	1.63	0.71	-1.88	-0.57	-1.22	0.45	2.1	-1.62	-0.56	1.64	0.65	-1.79	-0.6	-1.2	0.45	-0.42	8.12	1.55	1.19	-0.05	-8.37	0.49	-2.67	0.3	0.73	-8.33	1.99	-3.47	-1.53	-1.21	10.95	1.83	-4.39	2.59	-3.26	-1.53
811	2.61	1.15	1.05	-8.13	-1.72	-0.1	0.8	-0.32	-0.7	-0.86	-0.93	-3.83	0.94	-2.99	0.21	0.7	0.86	0.94	-40.19	1.99	1.33	1.14	1.06	1.03	0.05	1.02	-0.34	-0.72	0.2	-0.42	-0.71	-18.7	1.16	-0.28	-3.12	1.59	-0.21	-3.01	1.66	-3	-0.2	-1.44	-1.11	-0.79	0.74	0.9	0.96	0.98	-37.17
812	0.69	0.84	0.92	0.96	-1365.71	-0.02	-1.98	1.99	1.27	1.11	1.05	-0.02	-25.19	1.52	1.17	-7.35	-0.07	-1.72	-0.72	-0.93	-1.16	0.7	0.89	1.41	1.04	1.01	1.01	1	-34.8	-0.03	-0.68	0.28	-0.4	0.32	0.67	-0.17	0.42	0.71	-0.15	-850.19	-1.43	-1.14	-0.57	-0.95	-1.06	-1.01	-1	9.26	1.73
813	-0.65	1.65	-0.3	-0.72	0.22	-0.42	0.31	-0.35	-0.68	0.16	0.58	334.02	-0.79	2.79	-0.24	-0.71	8.4	0.23	-2.02	2.14	-0.16	-2.79	1.72	1.21	1.09	-13.32	2.12	-3.7	-1.57	0	-5.48	-0.55	-1.38	0.49	-3.61	2.02	0.29	1.3	-2.25	-1.31	5.51	1.65	-0.02	0.55	0.79	0.9	-72.12	1.96	-3.89
814	1.86	-3.81	2.62	1.44	1.18	1.08	1.04	0	0.5	0.75	0.88	-766.68	-1.94	-1.31	7.95	1.77	-4.56	0	0.72	-0.3	-4.92	0.58	-0.45	5.82	0.37	-0.58	-2.09	-0.82	0.45	-4.64	-1.45	0.11	-0.51	0.29	-23.72	-1.59	0.12	0.62	-0.24	20.18	0.4	1.57	0.8	-0.51	4.3	-0.28	0.53	0.79	0.9
815	1.26	1.11	-15.3	-1.86	-0.02	1.31	1.09	-0.15	7.29	1.45	0.47	-0.72	-0.89	0.15	-11.84	-1.5	-0.45	1.45	0.72	-0.59	4.02	0.37	-0.6	-0.83	-0.92	-0.96	-1.97	-0.98	-0.99	6.84	0.15	1.66	-0.42	0.45	0.75	-0.17	0.43	0.72	-0.15	204.03	-0.43	-1.58	-0.81	-1.12	-0.95	2.02	0.5	1.25	1.06
816	-0.04	0.64	0.84	-0.14	-15.06	1.48	1.16	-7.23	2.21	1.37	1.15	0.06	0.94	1.07	-0.61	0.39	0.73	-0.18	24.43	0.42	0.81	0.92	-0.11	-14.08	-1.41	3.56	-2.46	-1.4	-1.16	12.77	0.01	1.85	1.18	1.07	1.03	-21.21	-0.03	-0.69	-0.87	-1.88	-1.05	3.34	0.29	1.44	1.1	1.04	1.02	1.01	0.8
817	-13.46	-1.81	4.23	-0.01	0.61	0.83	-18.22	1.97	0.12	1.31	-2.35	-0.38	-0.84	-1.32	-1.05	3.85	-2.28	-1.36	6.46	-2.33	3.45	-2.8	-1.47	0	1.19	-0.35	4.31	0.44	1.42	-0.46	0.43	0.74	0.88	0.94	0.97	-0.02	0.49	182.98	1.25	0.75	-0.65	-0.87	0.16	0.6	-33.57	-0.22	-0.74	6.07	-0.2
818	18.92	0.64	-0.46	0.38	0.71	-0.17	-0.59	99.4	0.21	0.74	0.89	0.95	0.97	0.99	-0.01	-125.21	1.5	1.17	-0.07	0.5	0.76	0.88	0.94	-0.03	0.48	-756.51	-1.74	-1.25	-1.11	15.76	0.02	1.87	-0.4	0.46	-7.48	-0.34	0.58	0.82	0.92	-27.19	2	0.07	1.32	1.09	-0.15	0.47	-0.29	-18.26	-1.33
819	1.41	-0.37	3.87	0.45	-0.57	4.84	-0.26	-1.99	0.47	1.81	1.13	-0.2	-0.65	-4.18	1.27	-0.27	4.56	0.46	0.84	-5.66	2.1	1.33	1.14	0.18	0.95	-0.32	0.43	5.37	-0.65	0.43	-5.64	-0.38	-1.49	1.97	-2.67	-1.4	5.67	-2.37	3.39	1.54	1.21	0.01	1.1	-2.76	-1.38	-1.15	-1.07	21.64	0.02
820	-0.09	0.51	0.77	0.89	0.94	0.97	0.99	0.99	-1412.06	-1.99	4	0	-0.62	-2.66	1.38	-2.97	-1.42	0.06	0.58	5.25	1.18	1.06	1.03	-0.05	-0.54	-15.96	-0.77	-1.22	-0.93	0.48	0.79	0.9	0.95	-0.04	0.48	-0.26	0.37	-559.38	-0.32	0.56	-0.33	-5.68	-1.28	3.58	1.49	1.19	-10.24	0.02	2.19
821	-1.34	-1.14	-0.25	0.91	-3.23	2.27	-3.04	2.8	0.05	1.46	1.12	-0.15	6.79	0.48	1.44	-0.48	-0.8	-1.91	0.76	0.91	0.96	-0.08	0.48	0.74	-121.94	-1.85	3.89	-2.62	3.18	-2.9	0	-0.6	9.14	-1.91	-0.23	0.74	0.9	0.95	-20.48	-1.85	4.12	0.02	0.73	-0.29	8.06	1.51	-0.12	-3.93	-1.3
822	0.51	-44.43	1.78	-3.68	-0.09	0.71	0.88	-11.11	-1.74	4.2	-2.56	3.22	1.52	1.21	0	0.52	-0.26	-0.63	-34.65	1.19	-3.17	2.4	-3.03	2.84	1.47	1.19	1.09	1.04	0	0.5	-146.21	-1.74	3.77	1.55	-0.02	-0.56	0.26	0.64	-69.13	-1.79	3.86	1.57	-5.25	2.45	0	0.59	0.81	0.91	-50.49
[truncated: 11 more columns]
