# Supplementary material for: SaPt-CNN-LSTM-AR-EA: a hybrid ensemble learning framework for time series-based multivariate DNA sequence prediction
Source: PeerJ. 2023 Oct 4;11:e16192. doi: 10.7717/peerj.16192 (PMC10559882; doi:10.7717/peerj.16192)
Supplement: Supplemental Information 1 [file peerj-11-16192-s001.zip › Source data/Supporting Information/F(3).xlsx]

## Sheet: page_1
DataPoint	1	2	3	4	5	6	7	8	9	10	11	12	13	14	15	16	17	18	19	20	21	22	23	24	25	26	27	28	29	30	31	32	33	34	35	36	37	38	39	40	41	42	43	44	45	46	47	48	49
1	0	0	0	-0.67	-0.3	0	0	0.87	0.69	1.63	2.54	2.57	1.83	2.68	2.73	2.74	1.91	1.89	1.86	1.83	2.8	2.68	3.64	4.56	5.43	6.26	7.05	7.8	6.95	6.07	6.77	7.46	7.42	7.36	7.27	6.41	5.51	4.57	3.61	3.58	3.93	2.97	2.95	2	1.13	0.44	0.39	0	-0.11
2	-1.13	-0.6	-0.7	0	0	0	-0.7	-1.18	-1.39	-1.72	-1.21	-1.39	-0.7	-0.7	-1.21	-1.49	-1.57	-1.95	-1.91	-1.71	-1.39	-0.98	-1.54	-2.14	-2.25	-1.93	-1.52	-1.05	-0.54	0	0.58	1.17	0.61	1.22	0.56	0	0.53	1.09	1.65	1.01	1.55	2.1	2.66	3.22	2.77	2.29	1.61	2.17	1.52
3	5.37	5.98	6.59	5.76	6.36	5.56	6.19	6.78	6.36	7.02	7.62	8.22	8.82	8.41	7.55	8.15	7.32	6.9	7.49	8.15	8.75	7.91	7.09	7.67	7.27	6.48	5.72	4.99	5.54	6.09	6.64	7.23	7.79	8.39	7.6	6.84	6.11	6.65	7.18	7.73	7.37	6.64	7.18	7.73	6.99	6.64	6.27	6.81	6.1
4	10.45	9.67	8.92	8.58	8.22	7.86	8.42	7.68	8.22	7.86	7.14	6.76	7.3	6.92	7.46	8.01	8.55	9.11	9.66	9.28	9.84	10.4	10.01	9.61	9.2	8.45	8.02	8.63	9.2	9.82	10.44	9.65	10.22	10.8	11.37	11.95	12.53	11.72	12.29	12.87	13.44	14.02	13.64	14.22	13.83	13.44	12.62	12.22	12.85
5	15.25	14.42	15	15.58	16.17	16.75	17.34	16.49	16.12	16.75	17.39	17.98	18.62	17.76	17.39	17.02	16.17	16.81	17.45	16.59	17.22	17.86	17	16.64	16.27	16.86	17.45	18.03	17.17	17.76	18.34	18.92	19.51	20.09	19.22	18.87	19.51	18.64	18.29	18.87	19.45	20.04	20.62	20.27	19.4	18.55	17.71	17.35	16.98
6	15.63	16.18	15.39	15.95	15.17	15.73	14.96	15.5	16.07	16.63	15.84	15.52	16.07	16.62	16.29	16.84	17.4	17.96	18.53	17.73	18.28	17.96	17.62	17.28	17.84	18.41	17.6	16.81	17.36	17.92	17.13	17.68	18.25	18.81	19.36	19.04	19.59	20.16	20.72	19.91	20.46	19.66	20.23	19.43	19.98	19.19	19.74	20.29	20.84
7	20.35	19.58	20.12	19.36	18.61	19.13	18.39	17.65	16.93	16.62	16.31	15.99	16.51	17.03	17.55	18.08	17.76	18.3	17.56	18.09	18.62	19.15	19.68	20.22	19.47	18.73	19.24	19.77	20.31	19.56	20.09	19.35	19.05	19.56	20.09	19.78	20.31	20.84	21.38	20.62	21.15	21.69	20.94	21.47	22	21.7	22.23	21.93	22.46
8	25.47	25.17	24.39	24.93	24.16	23.86	23.1	22.35	22.88	23.41	23.94	23.64	24.18	24.71	25.25	25.79	25.48	25.17	25.72	26.26	25.95	26.49	27.04	27.59	26.8	26.49	27.04	26.26	25.49	26.03	26.57	26.26	25.94	26.49	26.17	25.4	24.64	25.18	25.72	26.26	25.94	26.48	27.02	27.57	28.12	28.67	27.89	27.57	28.11
9	33.01	32.21	31.89	31.57	30.77	30.44	31	30.67	31.23	31.78	31.45	32.01	31.21	31.77	31.43	31.99	31.66	30.86	31.42	30.62	30.29	30.84	31.4	30.61	29.83	29.05	29.61	30.16	30.71	29.93	29.16	28.4	28.07	28.62	29.16	28.4	28.07	27.73	27.39	27.94	27.18	27.73	27.39	27.04	27.6	28.14	28.69	28.34	28.91
10	26.37	25.64	25.3	25.83	26.37	26.9	27.44	27.11	27.64	27.31	26.57	27.1	26.77	26.43	26.08	26.63	25.89	26.43	25.69	25.35	25.89	25.54	24.81	24.46	25	24.65	23.93	23.22	23.74	24.27	23.92	23.57	24.1	23.74	23.03	22.33	21.64	22.16	22.68	21.99	21.31	21.82	22.34	22.86	23.39	23.91	23.56	22.86	23.39
11	22.18	21.51	22.02	22.53	21.86	22.37	22.89	22.54	22.18	22.7	22.03	21.36	21.01	20.65	21.16	21.67	21.01	20.35	19.71	20.21	19.86	20.35	19.71	20.21	20.71	21.21	20.86	21.37	21.01	20.66	21.17	20.8	21.32	21.83	21.47	21.98	22.5	23.02	23.54	24.06	23.38	23.9	23.54	24.06	23.7	23.02	22.35	21.98	22.5
12	23.38	22.71	22.35	22.86	23.38	23.01	22.35	21.69	21.32	21.83	21.18	21.69	22.2	22.71	23.22	22.56	23.07	23.59	24.1	23.74	24.26	24.77	25.29	25.81	25.45	24.77	24.41	24.93	24.25	24.77	25.29	24.62	24.25	23.89	24.4	24.04	24.55	23.89	23.52	24.03	23.37	22.71	23.22	23.74	24.25	24.77	25.29	25.8	25.13
13	22.2	21.56	22.07	21.43	21.93	22.44	22.94	23.45	23.96	24.47	23.82	24.33	23.68	23.03	22.67	23.17	23.68	24.18	23.54	23.17	23.68	24.19	24.69	25.2	24.84	24.19	23.82	23.45	22.81	22.44	21.81	21.18	21.68	22.18	22.68	23.18	23.68	23.05	22.68	22.31	22.82	22.18	22.68	23.19	23.69	23.32	23.83	23.19	22.55
14	22.04	21.42	21.91	21.55	22.04	21.43	20.83	20.47	19.87	19.28	19.76	19.17	18.59	18.24	17.88	17.53	18	17.42	17.89	18.37	17.79	18.25	18.71	18.13	17.78	17.21	16.65	16.1	15.75	15.4	14.86	14.32	13.8	13.45	13.88	14.32	13.97	14.42	14.06	13.71	14.16	13.63	14.08	13.55	13.19	12.67	12.16	12.6	13.04
15	11.97	12.4	12.82	13.26	13.7	13.35	12.84	12.49	12.13	12.56	12.99	13.43	12.92	13.35	12.84	12.49	12.92	12.42	12.06	11.57	11.08	11.49	11	10.66	11.08	10.6	10.25	9.9	10.31	9.83	9.36	8.9	9.31	8.97	9.36	8.9	9.3	9.71	10.12	10.54	10.94	11.35	11.75	12.16	12.59	13.02	13.45	13.89	13.54
16	13.25	12.91	12.42	12.08	11.73	11.25	11.65	12.08	12.5	12.16	11.81	12.24	11.89	11.4	11.83	11.48	11.13	10.65	11.07	11.49	11.92	12.35	12.76	12.27	11.92	11.57	12	11.51	11.02	11.44	11.1	11.52	11.95	12.37	12.02	12.44	12.87	12.37	11.88	11.53	11.95	12.37	12.8	13.22	12.72	12.37	11.88	12.31	11.82
17	10.95	11.35	10.88	11.29	10.95	11.36	11.77	12.18	11.7	11.22	10.75	10.28	10.68	11.07	10.73	11.15	11.56	11.98	11.63	11.16	11.57	11.23	10.76	10.3	9.96	10.35	9.89	10.3	10.69	11.1	10.76	11.16	10.69	11.09	11.48	11.9	12.31	12.72	13.14	13.55	13.21	13.63	14.04	14.47	14.9	15.32	15.76	16.19	15.68
18	15.52	15.01	15.44	14.94	14.6	14.27	13.93	14.34	13.85	13.51	13.93	14.36	14.79	14.29	14.71	14.38	14.79	14.29	14.71	15.14	15.57	15.07	14.73	14.39	14.8	14.3	14.73	15.16	14.82	14.32	14.75	15.18	14.67	15.1	14.76	15.18	15.61	16.04	15.7	15.36	14.85	14.35	14.01	14.44	14.1	14.53	14.96	14.61	15.03
19	13.36	13.77	13.28	13.7	14.13	14.56	14.99	15.4	15.84	16.27	16.71	17.15	16.81	16.29	15.94	15.43	15.87	15.36	15.79	15.29	14.95	15.38	15.81	16.24	15.9	15.55	15.97	15.46	14.96	14.46	14.12	14.55	14.98	14.63	15.06	15.49	15.93	15.58	16.01	15.51	15.16	14.81	14.31	13.96	13.6	13.25	13.67	13.18	13.6
20	15.48	15.91	16.35	15.99	15.48	15.92	16.36	16.81	16.45	16.88	17.32	17.76	17.4	17.85	17.49	17.94	18.4	17.86	18.32	17.78	17.42	17.86	18.32	18.77	18.41	18.05	17.51	16.98	16.46	15.94	16.37	16.82	16.3	15.94	16.39	16.83	16.47	16.92	16.4	15.88	16.32	15.81	16.25	15.74	15.38	14.88	14.38	14.82	14.32
21	10.04	10.45	10.85	10.5	10.9	10.45	9.99	10.39	10.04	9.69	9.34	9.75	9.39	8.95	8.51	8.16	8.55	8.11	7.76	8.16	8.55	8.94	9.33	9.72	10.13	9.68	9.24	9.64	9.19	8.85	8.5	8.9	9.3	8.95	9.34	8.9	9.3	8.86	9.26	8.82	8.39	8.04	7.69	7.34	7.74	8.13	8.52	8.92	8.48
22	7.75	8.14	8.54	8.94	9.34	8.9	9.3	9.7	9.35	9.74	9.3	8.86	9.25	8.81	8.38	7.95	7.53	7.92	7.5	7.16	7.53	7.19	6.85	7.23	7.62	8.01	8.39	8.77	9.16	9.55	9.95	10.34	9.9	10.3	9.95	10.35	10.76	11.15	10.8	11.21	10.86	10.41	10.06	9.71	10.12	10.52	10.92	10.57	10.12
23	10.02	10.42	9.98	10.38	10.78	10.33	10.73	10.39	10.79	10.44	10.85	11.25	11.66	11.31	11.72	11.36	11.78	11.32	10.86	10.41	10.82	10.37	10.77	10.32	10.72	11.13	11.53	11.94	12.34	12.75	12.29	11.83	11.38	11.78	12.19	12.59	12.25	11.79	12.2	11.75	12.14	11.68	11.24	11.62	11.18	10.74	10.31	10.7	10.36
24	11.93	12.31	12.71	12.26	12.65	13.05	13.45	13.85	14.26	13.92	14.33	13.87	14.28	14.68	14.22	14.63	14.16	13.7	13.37	13.77	14.18	14.58	14.12	13.79	14.18	13.72	14.12	14.53	14.93	15.34	15.75	15.42	15.83	16.24	16.66	16.32	15.84	16.26	16.66	17.06	17.47	16.99	16.66	17.07	17.49	17.15	16.82	16.34	15.86
25	15.83	15.49	15.02	14.69	14.23	13.77	14.17	13.84	14.24	13.91	13.45	13	13.38	12.93	12.49	12.16	11.82	12.22	11.88	12.28	12.68	12.23	11.79	11.36	11.73	12.11	12.5	12.9	13.29	13.69	13.36	13.03	12.58	12.25	12.64	13.04	13.44	13.1	12.66	12.32	12.72	12.27	11.83	12.21	11.77	11.34	10.91	11.3	11.69
26	10.8	11.17	10.75	10.42	10.01	9.59	9.27	9.64	10.02	10.4	10.76	11.14	11.53	11.2	11.57	11.96	12.33	12.72	13.11	12.67	13.06	13.45	13.12	13.52	13.19	13.58	13.98	13.65	13.2	12.87	13.27	13.66	13.22	13.61	13.17	13.56	13.12	13.5	13.06	13.45	13.84	13.4	13.08	13.47	13.84	13.4	13.79	13.36	13.75
27	13.57	13.25	12.81	12.49	12.86	13.25	12.92	13.31	12.88	13.26	12.83	13.22	12.89	13.26	13.65	14.04	13.71	14.1	13.67	14.05	13.62	13.29	12.97	12.54	12.21	12.6	12.97	12.64	13.03	12.6	12.27	12.66	13.04	13.43	13.81	13.37	13.76	13.33	13.71	14.1	13.67	14.06	13.73	14.1	13.67	14.04	14.41	14.8	15.18
28	14.63	15.02	15.42	15.09	14.64	14.31	13.87	13.43	13	12.67	13.06	12.63	12.2	11.78	12.16	11.74	11.32	11.7	12.08	12.44	12.02	11.61	11.98	11.57	11.16	11.51	11.11	11.48	11.85	12.22	12.6	12.97	13.35	13.03	13.41	13.78	14.16	14.53	14.91	15.3	14.86	14.54	14.22	14.61	15	15.39	15.76	15.32	15
29	14.93	14.5	14.89	15.27	14.95	15.34	15.02	15.39	15.78	15.45	15.02	14.58	14.26	14.65	14.21	14.6	14.99	15.37	14.94	14.51	14.08	14.46	14.84	15.23	15.61	15.29	15.66	16.05	15.61	15.29	14.86	15.24	14.81	15.18	15.56	15.13	15.5	15.88	16.27	16.66	16.22	16.59	16.98	17.37	17.74	18.13	17.81	18.21	17.89
30	20.97	21.35	21.03	20.71	21.11	20.65	20.32	20.73	20.26	19.94	20.34	19.88	19.56	19.23	18.78	18.32	17.87	17.55	17.23	16.91	16.46	16.14	16.51	16.91	16.58	16.25	15.81	15.49	15.05	14.62	15.01	15.38	15.77	15.44	15.83	16.2	16.6	16.27	16.66	16.22	15.78	16.17	16.56	16.96	17.35	17.02	17.42	17.09	16.76
31	17.52	17.92	18.32	18.72	18.39	18.79	19.18	18.72	19.1	19.51	19.91	20.32	19.86	20.26	19.8	19.47	19.87	20.28	20.68	20.22	19.76	19.43	18.97	19.37	19.76	20.14	19.68	20.08	19.63	19.17	19.55	19.95	20.35	20.75	21.16	20.7	20.37	20.04	19.59	19.13	19.51	19.06	19.46	19.13	18.68	18.36	18.74	18.29	18.68
32	20.31	20.71	21.11	20.65	21.05	21.44	20.98	21.38	20.92	21.32	21.72	21.26	21.66	22.06	22.47	22.14	22.53	22.06	21.6	21.98	21.52	21.2	21.6	22	22.4	21.94	21.62	21.16	20.84	20.52	20.19	20.59	20.14	20.53	20.93	21.32	21.72	21.26	20.93	21.33	21.01	20.69	20.36	20.76	20.43	20.11	20.51	20.91	20.45
33	20.36	19.9	20.3	20.7	20.37	19.92	19.59	19.27	19.65	19.2	18.75	19.13	19.52	19.07	19.47	19.85	20.25	20.64	21.04	21.45	20.99	21.39	21.79	22.19	21.87	22.27	22.67	22.35	22.74	22.27	22.67	22.21	22.61	23.02	22.55	22.96	23.34	23.75	23.43	23.81	23.34	22.88	23.26	23.65	23.18	23.59	23.99	23.52	23.2
34	23.82	23.36	22.9	23.3	23.7	23.38	23.76	24.16	24.57	24.95	24.48	24.89	24.42	24.8	25.21	25.61	26.02	25.55	25.95	25.64	26.04	26.45	26.86	27.27	26.79	27.2	26.72	27.13	27.52	27.93	27.61	27.13	27.54	27.22	27.64	27.16	26.68	27.06	27.47	27.88	28.3	28.71	28.39	28.07	27.75	28.16	28.58	28.99	29.41
35	31.85	31.53	31.03	31.45	31.87	32.3	32.72	33.15	32.82	32.5	32.92	33.35	33.78	33.27	32.95	33.37	33.8	34.23	34.66	35.09	35.52	35.96	35.63	36.06	36.5	35.98	35.46	35.13	34.81	35.24	34.91	35.34	35.78	35.26	35.67	36.1	36.52	36.93	37.35	37.02	37.46	36.93	37.37	37.04	37.48	37.15	37.57	37.04	36.71
36	36.56	37	36.47	35.95	36.37	36.04	35.52	35.01	34.5	34.17	34.58	35.01	34.68	35.11	35.54	35.98	36.41	35.89	36.32	36.76	37.17	37.6	38.04	37.52	37.95	38.37	37.84	37.52	37.95	37.43	36.91	36.39	36.82	36.31	36.72	36.2	35.69	35.18	35.61	36.01	35.5	35.18	35.61	36.03	36.46	36.14	35.82	35.5	35.17
37	32.06	31.73	32.15	31.66	32.08	32.5	32	32.42	31.93	32.33	31.83	31.34	31.76	31.27	30.95	30.46	30.87	31.29	31.71	32.13	32.55	32.97	32.64	33.04	32.55	32.97	32.47	31.98	31.49	31.91	32.32	32.74	33.16	32.84	33.26	33.65	34.05	33.56	33.98	34.38	33.88	33.56	33.23	33.65	33.33	33.75	34.17	34.6	34.1
38	32.29	31.8	32.22	31.9	31.41	31.09	30.77	31.18	31.6	32.01	31.52	31.94	31.45	31.87	31.54	31.22	31.62	31.29	30.81	31.22	30.74	31.15	30.67	31.08	31.49	31.91	31.42	30.94	31.35	31.03	31.45	30.96	30.64	31.05	30.57	30.09	30.48	30.01	30.42	30.09	30.5	30.18	29.71	29.23	28.91	29.32	28.85	28.38	28.78
39	28.1	28.5	28.18	28.59	28.99	28.52	28.06	27.74	27.27	27.68	27.21	27.59	28	28.4	28.8	29.21	29.59	30	30.41	30.82	31.23	31.64	31.16	30.84	31.23	30.75	31.16	31.57	31.09	30.62	31.02	30.55	30.96	31.36	31.77	31.3	30.82	31.23	30.91	30.59	30.12	29.65	30.03	29.57	29.97	29.65	29.19	28.72	28.26
40	28.14	27.69	27.37	26.92	27.29	27.69	28.08	27.63	27.18	27.55	27.94	28.34	28.71	29.11	29.5	29.88	29.42	29.11	28.79	28.34	27.88	27.43	26.98	27.37	26.92	26.61	26.3	25.99	25.55	25.24	24.8	25.18	25.55	25.92	25.47	25.84	26.23	25.78	25.34	24.91	24.47	24.83	25.21	25.6	25.98	25.54	25.93	25.62	26
41	27.01	26.57	26.93	27.32	27.71	27.26	27.65	27.21	27.6	27.15	27.54	27.09	26.65	27.04	26.73	27.12	26.67	26.37	26.75	27.14	26.7	26.26	25.82	25.51	25.08	24.65	24.22	23.79	24.17	23.87	24.24	23.82	24.19	24.57	24.92	25.3	25.66	26.04	25.61	25.96	25.53	25.91	26.29	26.67	27.05	26.61	26.31	25.88	25.45
42	29.95	30.34	30.03	30.42	29.97	30.36	30.06	29.61	29.16	28.72	29.1	29.49	29.88	29.57	29.94	30.32	30.71	30.41	30.11	29.66	29.35	29.74	29.29	28.85	28.54	28.1	27.66	28.05	27.61	27.99	27.55	27.12	26.68	26.38	26.08	26.46	26.03	26.41	26.79	27.14	26.71	27.09	26.79	27.16	26.86	27.24	27.62	27.32	27.7
43	30.07	29.62	29.18	28.74	29.12	28.68	29.06	28.62	28.98	29.34	28.9	28.6	28.98	28.54	28.93	29.31	29.69	30.08	30.46	30.85	30.55	30.1	29.66	30.04	29.74	30.13	29.68	29.24	29.62	30.01	29.57	29.95	29.51	29.89	29.45	29.83	30.22	30.58	30.13	29.69	30.05	30.43	29.99	30.37	29.94	30.29	30.67	31.03	31.39
44	32.42	32.81	32.51	32.9	33.29	33.68	33.22	33.61	34.01	33.55	33.94	33.49	33.03	33.42	33.12	33.51	33.88	34.24	34.61	34.15	34.54	34.9	34.61	35	35.36	35.76	36.15	36.55	36.95	36.65	37.04	36.74	37.11	37.48	37.02	37.41	36.95	37.34	37.04	37.41	36.95	36.48	36.88	36.41	36.81	36.34	36.74	36.28	35.82
45	39.13	38.65	38.36	38.75	39.15	38.68	38.38	38.08	38.48	38.85	38.38	38.08	38.48	38.85	38.38	37.91	38.31	38.01	38.41	38.81	38.51	38.91	39.31	39.71	40.12	39.64	40.04	40.44	40.14	40.55	40.24	40.65	41.05	40.75	40.45	40.14	40.52	40.04	40.45	40.85	40.55	40.24	39.76	40.17	40.57	40.98	41.39	41.77	42.18
46	43.63	43.15	42.84	43.25	43.66	44.07	43.77	43.28	43.69	43.38	43.8	44.21	43.72	43.23	43.64	43.15	42.67	42.36	42.77	42.47	42.16	41.68	41.2	40.89	41.3	41.7	41.4	41.09	40.78	40.48	40.88	40.4	40.81	41.22	40.91	41.32	40.84	41.24	40.93	41.34	41.75	41.44	41.13	40.65	40.17	39.7	40.1	39.79	40.2
47	41.47	40.99	41.37	41.76	41.28	41.69	42.1	41.61	41.3	40.82	41.23	40.75	40.44	40.12	39.81	39.5	39.88	39.41	38.93	38.46	38.86	38.39	38.79	39.17	39.55	39.96	40.37	39.89	40.3	40.7	40.22	40.63	41.01	41.42	40.94	40.46	39.99	39.52	39.92	40.32	40.73	41.13	41.54	41.06	40.75	41.16	41.56	41.25	41.63
48	41.52	41.21	41.61	42.02	42.43	41.95	42.35	41.88	41.57	41.26	40.78	41.16	41.57	41.97	42.38	42.07	41.59	41.28	41.69	41.21	41.62	41.14	41.55	41.24	41.64	42.05	42.43	42.81	43.22	43.63	43.15	43.56	43.25	43.66	44.07	44.45	44.84	44.35	44.74	44.25	43.77	43.28	42.8	43.21	43.62	44.03	44.43	44.13	44.51
49	42.61	42.14	42.54	42.07	41.76	41.29	40.82	41.22	41.59	42	41.52	41.22	41.59	41.29	40.82	40.35	40.75	41.15	41.55	41.95	41.65	41.34	40.87	41.27	40.97	41.34	41.74	42.14	42.55	42.95	42.48	42.17	42.55	42.95	43.33	42.85	43.23	42.76	43.16	43.54	43.06	43.44	43.81	44.22	44.62	45.03	45.44	45.82	45.33
50	46.1	46.51	46.92	47.3	46.81	46.51	46.92	46.43	46.13	45.64	45.16	44.86	45.24	45.64	46.05	45.75	45.27	44.79	44.31	44.69	44.21	43.73	44.14	43.83	44.21	44.61	44.99	45.39	45.77	46.17	46.58	46.96	46.48	45.99	45.51	45.21	44.91	44.44	44.14	43.66	43.19	42.89	43.29	43.69	43.39	43.79	44.16	44.54	44.91
51	43.92	44.32	44.72	45.12	45.53	45.22	45.63	45.33	45.02	44.72	44.25	43.94	43.64	44.04	44.45	44.85	44.55	44.95	44.47	44.88	45.28	45.69	45.21	45.59	45.11	44.63	44.33	44.73	44.26	43.95	43.65	44.05	44.43	44.83	44.36	44.05	44.45	44.86	45.26	44.79	45.19	45.57	45.09	45.49	45.02	44.54	44.92	44.44	43.97
52	45.63	46.03	45.73	46.14	46.54	46.24	46.61	46.14	45.83	46.24	45.93	45.46	44.98	44.51	44.21	43.73	44.13	43.83	44.23	44.63	44.33	43.86	44.26	44.66	45.06	45.46	44.99	45.37	45.77	45.46	45.84	45.37	45.77	45.29	45.7	45.39	45.09	44.62	44.31	44.71	44.24	43.94	44.31	43.84	44.24	44.64	44.34	44.03	44.43
53	43.43	42.96	43.33	42.87	42.4	41.94	41.48	41.02	40.57	40.96	40.5	40.05	39.75	40.11	40.5	40.05	40.44	40.14	39.69	40.08	39.78	40.17	39.72	39.42	38.97	39.35	38.91	39.27	38.82	38.52	38.91	39.29	39.68	40.04	40.43	40.79	41.16	41.52	41.22	41.61	41.31	40.86	40.4	39.95	40.34	39.89	40.28	39.83	39.38
54	39.4	39.79	40.15	40.51	40.06	40.45	40.15	39.7	39.4	39.76	39.32	38.87	38.43	38.81	38.51	38.87	38.43	37.99	38.34	37.9	37.61	37.17	37.55	37.93	38.31	38.69	38.39	38.78	39.16	39.52	39.9	40.29	40.67	40.22	39.93	40.29	40.64	40.2	40.58	40.13	39.69	40.07	39.63	39.33	39.04	38.6	38.98	39.36	39.74
55	40.66	41.04	41.43	41.82	42.2	42.59	42.3	42.69	42.39	42.78	43.17	43.53	43.92	44.32	43.86	43.4	42.94	43.33	43.7	44.09	44.48	44.87	44.41	44.81	44.51	44.87	44.41	44.12	43.82	44.18	44.58	44.97	44.51	44.05	44.44	44.81	44.35	43.89	43.59	43.96	44.35	44.74	44.44	44.83	45.23	44.77	44.47	44.17	43.71
56	42.8	42.35	41.9	42.25	41.81	42.19	42.58	42.13	41.68	42.04	41.59	41.97	41.68	41.24	40.94	40.65	40.21	40.59	40.15	39.85	40.23	40.61	41	40.55	40.94	40.49	40.05	40.41	40.79	40.35	40.7	40.26	39.82	40.2	39.76	39.47	39.85	39.41	39.12	38.69	38.39	38.77	39.12	38.69	39.06	38.63	39	38.71	38.42
57	36.37	36.74	37.11	37.49	37.06	37.4	37.75	37.46	37.81	37.52	37.09	36.79	37.17	36.74	36.45	36.82	36.39	36.76	37.14	37.51	37.22	37.59	37.97	37.54	37.11	37.48	37.19	37.54	37.11	36.82	37.19	37.56	37.94	38.29	38.67	39.02	38.58	38.96	38.67	39.04	39.42	39.8	40.18	39.88	39.59	39.15	39.53	39.09	38.8
58	38.04	37.61	37.99	38.36	38.74	38.44	38.8	38.36	37.93	37.5	37.88	37.58	37.96	38.33	38.04	37.74	37.31	37.02	36.72	37.1	36.67	36.24	35.82	36.19	35.77	35.35	35.72	35.42	35.77	35.47	35.84	36.22	35.92	36.29	36.67	36.24	36.59	36.96	37.33	37.68	38.06	37.76	37.33	37.71	38.08	38.46	38.81	38.38	37.95
59	37.04	36.62	36.99	36.56	36.93	36.64	37.01	36.59	36.96	37.31	37.68	38.05	37.62	37.33	37.7	37.41	37.76	38.13	38.5	38.08	37.65	38.02	37.6	37.97	37.54	37.91	38.29	37.99	37.57	37.28	37.65	37.22	36.93	37.3	37.65	37.99	38.34	37.91	37.62	37.99	38.37	38.74	38.31	38.68	38.39	37.97	37.54	37.25	36.96
60	39.43	39.14	39.51	39.08	39.46	39.84	39.4	39.78	40.16	40.53	40.91	41.29	41.65	41.21	41.59	41.97	42.35	42.73	42.29	41.99	41.56	41.12	41.5	41.88	42.26	42.64	42.2	42.58	42.93	43.31	43.02	43.4	42.96	42.52	42.9	42.61	42.99	42.55	42.25	42.63	42.19	41.76	42.11	41.67	42.02	42.4	42.78	42.49	42.19
61	40.65	40.35	39.92	40.27	40.65	41.02	41.4	40.97	40.67	41.05	41.43	41.8	41.37	40.94	40.64	41.02	41.37	41.75	42.13	41.83	41.53	41.91	42.29	42.67	42.23	42.61	42.32	42.7	42.26	42.64	43.02	43.4	43.78	43.34	43.72	44.1	44.49	44.19	43.89	44.28	43.83	44.22	44.6	44.16	44.54	44.92	44.48	44.18	44.57
62	46.13	45.83	45.39	45.77	46.13	45.68	45.24	44.8	44.5	44.2	44.58	44.97	44.53	44.08	44.47	44.85	44.41	44.79	45.17	45.53	45.09	44.79	44.35	43.91	43.61	43.97	44.35	44.05	43.76	43.46	43.16	43.54	43.24	42.8	43.19	43.54	43.92	44.3	44.01	44.39	44.77	45.16	44.71	44.41	44.11	43.81	44.17	44.56	44.11
63	44.99	45.38	45.76	46.15	46.54	46.92	46.47	46.03	45.58	45.97	45.52	45.91	45.61	45.99	45.55	45.11	44.66	45.05	45.43	45.13	45.51	45.87	45.43	45.79	46.17	46.56	46.26	46.62	47	47.39	47.09	47.48	47.03	46.73	47.12	46.67	46.37	46.76	47.14	47.53	47.08	47.47	47.86	47.56	47.94	48.33	48.7	49.09	49.48
64	49.22	48.77	49.16	49.55	49.91	50.3	50.69	50.39	50.78	51.18	51.57	51.11	51.5	51.05	50.59	50.98	51.35	51.74	52.13	52.52	52.92	52.62	53.01	53.41	53.8	53.34	53.73	54.13	53.83	54.22	54.62	55.02	55.41	55.11	54.81	55.21	55.61	56.01	55.54	55.91	55.44	54.98	54.51	54.88	55.28	54.98	55.37	55.74	55.28
65	55.86	55.56	55.26	54.8	54.33	54.73	55.12	55.52	55.92	56.29	56.68	56.38	56.78	56.31	56.71	57.08	56.61	57.01	57.41	57.81	58.21	58.58	58.98	59.38	58.91	58.44	58.84	59.24	59.61	60.01	60.39	60.79	61.19	60.89	61.3	61.7	62.1	61.62	62.03	62.43	62.84	63.24	63.65	63.17	63.57	63.09	62.61	63.01	63.42
66	65.05	64.56	64.97	64.48	64	63.52	63.92	64.33	63.85	63.37	62.89	62.41	62.11	62.51	62.04	61.74	62.14	62.54	62.07	62.47	62.84	62.36	61.89	62.29	62.69	63.09	62.62	63.02	63.42	63.82	64.23	64.63	64.15	63.85	63.37	62.9	62.6	63	63.4	63.81	64.18	64.58	64.29	64.66	64.18	64.58	64.96	64.48	64.88
67	65.42	65.83	65.35	65.75	65.27	64.79	64.31	63.84	64.24	64.64	64.16	63.69	64.09	64.49	64.01	63.72	64.09	64.49	64.19	63.72	63.25	62.95	63.35	63.06	63.46	63.83	64.23	63.93	64.3	63.83	64.19	64.59	65	65.4	64.92	65.32	65.72	66.09	65.61	66.01	66.42	66.82	66.53	66.05	66.45	66.85	67.22	66.74	67.14
68	67.87	68.28	68.68	69.09	69.49	69.9	69.6	69.98	69.49	69.01	68.52	68.89	68.41	68.82	68.33	68.04	68.44	67.96	68.37	67.88	67.4	67.81	68.21	67.73	68.13	67.65	68.05	68.45	68.16	68.56	68.97	69.34	68.86	68.56	68.08	68.49	68.19	68.6	69	68.71	69.08	68.6	68.12	68.52	68.04	67.56	67.96	67.48	67.88
69	67.44	67.84	67.37	67.07	66.78	66.31	65.83	65.36	65.76	65.28	64.81	64.34	63.88	63.41	63.8	63.34	63.7	63.23	62.94	63.34	62.87	63.27	62.98	63.37	63.76	63.3	62.83	62.37	62.08	61.79	61.33	61.69	61.23	61.62	62.01	61.72	61.26	60.97	60.52	60.9	61.29	61	61.39	61.78	61.5	61.04	61.43	61.78	62.18
70	62.44	62.83	63.23	62.94	62.47	62.01	62.4	61.94	62.33	61.87	61.41	61.8	62.16	62.55	62.94	63.34	63.7	64.09	63.8	64.16	64.56	64.26	63.8	64.19	64.59	64.95	65.34	65.05	65.45	65.85	65.55	65.26	64.79	65.16	65.55	65.95	65.66	66.05	66.42	65.95	65.66	65.19	64.9	64.43	63.96	64.36	64.75	65.15	65.54
71	66.41	65.94	66.34	66.04	66.44	66.81	67.2	67.6	68	67.53	67.93	68.29	68	67.53	67.06	66.59	66.12	66.51	66.91	67.31	67.7	67.41	67.12	66.65	67.05	67.44	67.15	67.55	67.95	68.35	68.74	69.11	68.64	68.16	67.69	68.09	67.8	67.33	66.86	66.56	66.96	67.33	67.03	67.43	67.83	67.36	67.75	67.28	67.65
72	69.09	69.49	69.89	70.29	70	70.4	70.8	70.32	70.72	70.43	70.14	70.54	70.94	71.34	70.86	71.26	70.97	71.37	71.08	70.6	71	71.37	71.74	71.26	71.63	72.03	72.44	72.84	73.24	72.76	73.16	72.68	73.09	73.49	73.2	72.71	72.23	72.64	72.16	71.87	72.27	72.67	72.38	72.75	72.27	71.79	71.31	71.71	72.11
73	72.36	72.73	72.25	71.96	72.36	72.76	73.17	72.69	72.39	72.8	73.17	73.57	73.09	73.46	73.86	73.57	73.94	73.46	72.98	73.38	72.9	72.61	72.32	71.84	71.55	71.95	71.47	71.18	70.88	70.59	70.3	69.82	70.19	69.72	69.24	69.64	69.35	69.72	69.24	68.77	69.14	68.67	68.38	68.74	69.14	69.54	69.07	68.77	69.17
74	70.52	70.89	71.25	71.65	71.18	71.58	71.29	70.99	70.52	70.92	70.44	69.97	70.34	70.74	70.44	69.97	69.5	69.03	69.43	68.96	68.67	68.2	67.73	67.44	66.98	67.34	67.7	68.09	67.63	67.34	67.05	67.41	67.8	68.17	68.56	68.09	68.46	68.82	68.35	68.71	69.11	68.64	69.04	69.4	69.79	69.5	69.9	69.43	69.83
75	70.73	70.25	70.65	70.18	69.89	69.42	69.13	68.84	69.24	68.95	69.34	69.05	68.76	69.16	68.69	69.08	69.48	69.01	68.54	68.08	67.61	67.32	67.03	66.57	66.11	65.65	65.36	65.07	64.78	64.32	64.71	65.1	65.49	65.2	64.91	64.45	64.16	63.7	63.25	62.79	63.18	62.73	63.08	63.44	62.98	63.37	62.92	63.3	63.69
76	63.69	64.05	64.44	63.98	64.37	63.91	64.27	64.62	65.01	64.56	64.1	64.46	64.81	65.2	65.56	65.91	66.27	65.81	66.17	66.56	66.1	65.64	65.35	64.9	64.44	63.99	63.71	63.25	62.97	62.52	62.9	62.45	62	62.39	61.94	61.65	62	61.56	61.11	61.49	61.84	61.4	61.11	60.67	61.05	60.76	60.32	59.88	60.22
77	61.58	61.14	61.52	61.07	60.63	61.01	60.73	60.29	59.85	59.56	59.28	59.66	60.03	59.75	59.47	59.03	58.59	58.31	58.68	59.06	59.44	59.81	60.19	59.75	59.31	59.03	58.75	59.12	58.69	58.25	58.62	59	59.38	59.75	60.13	59.69	60.04	60.38	59.94	60.32	59.88	59.6	59.97	60.35	59.91	59.63	60	59.57	59.94
78	61.23	60.79	60.51	60.07	59.79	59.5	59.07	59.44	59.01	59.35	59.72	60.1	59.82	60.19	59.91	59.63	59.19	58.91	58.47	58.85	58.41	58.13	57.85	58.22	58.6	58.97	58.53	58.1	57.67	57.39	57.76	58.13	57.7	57.27	56.84	56.41	55.98	56.35	56.72	57.09	56.66	56.23	55.95	56.32	56.69	57.06	56.78	56.5	56.07
79	54.72	55.08	55.45	55.03	54.75	54.32	54.69	55.06	54.63	55	55.37	55.71	55.28	55	54.72	55.09	54.8	55.17	55.54	55.91	55.48	55.2	54.92	55.29	55.63	55.2	55.54	55.91	56.28	55.85	55.57	55.94	56.31	55.88	55.6	55.94	55.66	55.23	54.81	55.18	55.54	55.12	55.49	55.06	55.4	54.98	55.34	55.06	54.64
80	55.79	55.51	55.88	55.46	55.82	55.4	54.98	55.31	55.65	55.23	54.81	54.39	54.75	54.47	54.81	54.39	54.75	55.12	55.48	55.2	55.57	55.15	55.51	55.09	55.46	55.18	55.54	55.88	56.24	55.82	56.19	55.91	56.27	56.64	56.36	56.7	56.27	55.85	55.43	55.8	56.16	56.53	56.89	56.47	56.81	56.38	56.75	56.33	56.69
81	56.69	57.03	56.6	56.18	55.91	56.27	55.99	55.71	55.29	55.66	55.38	54.96	54.54	54.26	53.85	53.43	53.15	53.51	53.24	53.6	53.18	53.54	53.88	54.21	54.57	54.29	54.63	54.21	54.57	54.9	55.27	55.63	56	56.36	55.94	56.28	55.85	56.22	56.58	56.95	57.32	57.04	56.76	56.48	56.2	56.57	56.14	55.86	55.58
82	56.09	56.45	56.82	57.19	57.55	57.27	57.61	57.19	56.76	56.48	56.85	57.22	57.58	57.3	57.67	57.25	57.61	57.19	56.77	56.49	56.07	56.43	56.15	56.52	56.1	55.68	56.04	56.38	56.74	57.08	56.66	57.02	57.39	56.96	56.69	57.05	57.42	57.78	58.15	57.73	58.09	58.43	58.01	58.34	57.92	57.5	57.86	58.23	57.8
83	54.91	55.24	55.6	55.19	55.52	55.88	56.24	56.6	56.97	57.33	57.05	57.39	56.97	56.69	57.05	57.42	57.78	58.15	57.73	58.09	57.67	58.04	57.62	57.95	58.31	58.68	59.01	58.59	58.31	58.68	59.05	58.62	58.2	57.78	57.5	57.84	58.2	58.53	58.87	59.23	59.57	59.9	59.48	59.2	58.78	59.14	59.51	59.84	59.57
84	58.2	57.92	58.26	58.62	58.34	58.71	59.08	59.44	59.02	58.74	59.11	59.47	59.84	59.56	59.29	59.01	58.73	59.09	58.67	59.04	59.4	59.77	59.49	59.83	59.4	58.98	59.35	58.92	58.5	58.08	58.41	58.78	58.5	58.87	58.59	58.31	58.67	59.01	58.59	58.31	58.67	58.25	57.83	57.55	57.92	57.5	57.22	57.55	57.13
85	59.35	58.93	58.5	58.23	58.59	58.96	59.32	59.69	59.41	59.78	59.36	59.08	58.8	59.16	58.74	58.32	58.68	58.4	58.77	59.14	59.47	59.05	59.42	59.78	60.15	60.52	60.24	59.96	60.33	59.9	60.27	60.64	61.01	61.38	61.1	61.47	61.84	61.56	61.13	60.7	61.07	60.79	60.36	60.73	60.3	60.67	60.25	59.82	59.4
86	60.08	60.41	59.99	59.56	59.93	60.3	60.67	61.03	61.4	61.12	61.49	61.21	60.78	60.5	60.84	60.42	60.78	61.15	61.52	61.24	60.96	61.3	61.02	61.39	61.76	62.13	61.7	61.42	61.79	62.16	61.73	61.45	61.02	60.6	60.96	60.54	60.91	60.63	60.34	60.71	60.29	60.66	60.23	59.95	60.32	60.04	60.37	60.71	61.08
87	60.03	59.61	59.33	59.05	59.41	59.75	59.33	59.66	60	59.58	59.91	59.49	59.86	60.19	60.56	60.14	60.5	60.22	60.59	60.93	61.26	61.63	61.35	61.07	60.65	61.01	60.59	60.31	60.65	60.98	61.35	61.72	62.06	62.43	62.8	62.52	62.09	62.46	62.03	61.6	61.32	60.9	61.27	60.99	60.71	60.28	60.65	60.23	59.95
88	59.98	60.35	60.71	60.29	60.01	59.73	60.07	59.78	60.15	60.52	60.86	61.22	60.94	60.52	60.1	60.46	60.18	60.55	60.13	59.84	59.56	59.93	60.3	60.63	60.21	59.79	59.37	58.95	58.67	59.03	59.4	59.12	59.45	59.03	58.61	58.19	58.56	58.92	58.64	59.01	59.37	58.95	59.32	59.04	59.4	58.98	58.56	58.14	58.51
89	58.57	58.93	59.29	59.66	59.38	59.71	59.29	59.66	60.02	59.74	59.32	58.91	58.49	58.07	58.4	57.99	58.35	57.93	57.52	57.88	58.24	57.83	57.55	57.91	57.5	57.86	58.22	57.8	58.16	58.53	58.11	57.7	58.03	58.39	57.97	58.34	57.92	58.25	57.84	58.17	57.76	58.12	57.7	58.06	57.65	58.01	58.34	58.7	59.06
90	60.4	60.12	60.48	60.06	60.43	60.79	61.12	61.48	61.85	61.43	61.79	62.12	61.7	61.43	61.01	61.34	61.7	61.29	61.65	61.23	61.59	61.18	60.9	61.26	60.99	60.57	60.15	59.88	59.6	59.96	59.69	60.02	60.38	60.74	61.1	61.47	61.05	60.77	60.49	60.86	60.44	60.02	60.39	59.97	59.69	60.02	60.39	60.75	60.47
91	59.48	59.81	60.14	60.5	60.08	59.67	59.26	59.62	59.94	59.53	59.89	59.48	59.84	59.56	59.15	58.74	58.47	58.82	59.18	59.54	59.9	59.49	59.84	60.2	60.56	60.92	60.51	60.87	61.23	61.59	61.17	61.5	61.09	61.45	61.17	60.9	60.49	60.21	60.57	60.93	60.66	61.02	61.38	61.74	61.32	60.91	60.63	60.99	61.35
92	62.86	63.23	62.81	63.17	63.53	63.26	63.59	63.17	63.53	63.11	62.84	63.2	63.56	63.29	63.62	63.2	63.56	63.93	64.29	64.01	63.74	64.1	63.83	64.19	64.56	64.92	64.5	64.22	64.59	64.95	65.32	65.04	64.76	65.13	64.85	65.22	64.94	64.66	65.02	65.39	65.76	66.13	66.47	66.84	67.2	67.57	67.15	66.72	66.44
93	67.62	67.19	66.77	67.14	67.51	67.08	67.45	67.82	68.19	68.56	68.93	69.31	68.87	68.59	68.16	68.5	68.87	69.25	69.62	69.34	69.05	69.43	69	68.56	68.94	69.28	68.85	68.56	68.9	69.28	69.65	70.02	70.37	69.93	69.65	69.37	68.94	68.65	69.03	69.4	69.77	69.34	69.71	69.28	69.62	69.99	69.56	69.93	69.5
94	69.53	69.87	70.25	70.62	70.34	70.06	70.43	70.8	70.37	70.74	70.46	70.18	70.52	70.09	69.65	70.03	70.4	70.74	70.31	70.68	71.06	70.77	70.49	70.86	71.24	71.61	71.18	70.74	70.46	70.03	69.74	70.12	70.46	70.83	70.55	70.27	70.64	70.36	70.73	70.45	70.82	70.39	70.11	69.82	70.2	70.57	70.29	70.66	70.23
95	70.95	70.51	70.08	70.45	70.82	71.2	71.57	71.29	71.64	72.01	71.73	72.1	72.48	72.86	73.23	73.61	73.33	73.71	74.08	73.64	73.2	73.58	73.96	73.67	74.05	73.77	74.14	74.52	74.24	73.8	73.51	73.89	74.27	74.65	75.03	75.41	75.79	75.5	75.06	75.44	75.79	75.34	74.9	74.61	74.33	74.71	75.09	74.64	75.02
96	73.93	73.64	74.02	74.37	74.76	75.11	75.49	75.2	74.76	74.31	74.02	74.4	74.79	74.5	74.05	73.76	73.47	73.83	74.21	74.59	74.97	75.35	75.73	76.12	75.83	75.54	75.89	75.44	75	75.35	75.73	76.12	76.5	76.88	76.59	76.95	76.5	76.05	75.61	75.99	75.7	76.08	76.46	76.85	77.23	76.78	76.49	76.88	76.59
97	78.31	77.86	77.57	77.28	77.66	78.05	78.41	77.96	77.66	77.21	77.6	77.15	77.54	77.24	76.8	76.35	76.73	77.12	76.67	77.05	77.44	77.82	77.53	77.08	77.47	77.85	77.4	76.95	77.34	77.72	78.11	77.82	78.2	77.75	78.14	78.52	78.91	78.61	78.16	77.87	77.43	77.78	78.16	77.87	77.58	77.13	76.84	77.23	77.61
98	79.8	79.35	78.9	79.28	78.99	78.54	78.09	78.48	78.86	78.57	78.96	79.34	79.73	80.12	79.66	79.37	78.92	78.47	78.86	79.24	79.63	79.18	78.89	78.44	77.99	77.7	78.08	77.79	77.5	77.88	78.27	77.98	77.68	78.04	77.59	77.95	78.33	78.72	78.42	77.98	77.68	78.07	78.45	78.16	78.54	78.93	78.64	78.19	78.57
99	80.3	80.69	80.24	80.63	80.33	80.72	81.11	81.5	81.89	81.43	81.82	81.37	81.76	81.3	80.85	81.24	81.62	82.01	81.56	81.26	81.65	81.2	80.91	81.29	81	80.55	80.1	79.64	79.35	78.9	79.29	79.67	80.06	80.45	80.83	81.22	80.77	81.16	81.51	81.9	82.29	81.84	81.54	81.09	81.45	81	81.38	81.77	81.32
100	81.25	81.63	82.02	81.57	81.93	82.28	82.67	83.06	83.42	83.81	84.2	84.56	84.94	85.33	85.7	86.09	85.79	85.5	85.89	85.43	84.97	85.36	84.91	84.45	84.84	85.23	85.62	85.98	85.52	85.88	85.42	85.81	85.52	85.88	86.27	86.66	86.2	86.59	86.99	86.53	86.23	85.94	86.33	86.72	86.43	85.97	85.51	85.06	85.45
101	88.54	88.93	89.33	88.86	89.26	88.96	89.36	89.75	89.29	89.68	89.22	89.61	90	90.4	90.1	89.81	90.2	89.91	89.45	89.15	89.55	89.08	88.79	88.33	87.87	87.41	87.8	87.34	87.73	87.27	86.98	86.69	87.05	87.44	86.98	86.52	86.07	86.46	86.85	87.23	86.94	86.65	86.19	86.55	86.94	87.33	87.69	88.05	88.45
102	91.64	92.03	91.57	91.96	92.36	92.72	93.12	93.48	93.88	93.59	93.98	93.51	93.91	94.31	94.67	95.07	95.47	95.17	95.57	95.28	95.65	96.04	96.44	96.84	97.24	97.64	97.17	97.57	97.97	97.67	97.2	96.9	97.3	96.83	96.53	96.24	95.95	96.34	96.74	97.14	96.67	97.04	96.57	96.27	95.8	96.2	96.6	96.3	96.7
103	94.64	94.34	94.74	95.14	94.84	94.55	94.08	93.79	94.18	94.58	94.98	94.68	95.05	95.45	95.82	95.34	95.74	96.14	96.54	96.94	97.31	97.71	98.08	98.48	98.88	99.25	99.65	100.05	99.57	99.1	98.62	98.15	98.55	98.07	98.44	97.97	97.49	97.89	97.42	97.82	98.22	98.62	98.14	97.85	97.56	97.95	97.48	97.01	97.38
104	94.98	95.38	94.91	94.62	94.98	95.38	95.78	95.48	95.88	96.25	95.95	95.66	96.06	95.76	96.16	96.56	96.96	97.35	97.75	97.46	97.16	97.53	97.24	97.64	97.16	96.87	97.27	97.67	97.37	96.9	96.43	96.82	97.19	96.72	96.25	95.78	95.49	95.85	96.25	96.65	97.05	96.58	96.97	96.68	97.08	96.78	97.15	97.55	97.95
105	98.85	99.25	99.62	99.33	99.03	99.43	98.96	99.36	99.76	99.28	99.68	99.21	98.73	98.44	97.96	97.49	97.89	98.26	98.66	98.19	98.55	98.95	98.66	99.06	99.46	99.16	99.53	99.06	98.58	98.11	97.64	97.35	97.74	97.45	97.15	97.52	97.92	97.63	97.33	97.03	97.43	97.83	98.23	97.76	97.29	96.99	97.39	96.92	96.45
106	94.81	95.2	95.57	95.97	95.67	96.04	95.57	95.97	96.36	96.07	96.47	96.86	97.26	96.79	96.32	95.85	96.25	96.62	96.15	96.54	96.91	96.44	96.84	97.21	97.6	97.13	97.5	97.03	96.74	97.1	97.5	97.9	97.6	97.13	97.53	97.93	97.46	97.86	97.56	97.27	97.63	97.16	97.56	97.27	96.8	96.33	96.03	95.74	95.27
107	96.2	95.9	95.6	95.31	95.71	96.1	96.5	96.2	96.6	96.97	97.37	97.07	96.6	97	97.4	96.93	97.32	97.72	97.25	96.95	96.49	96.88	97.28	96.81	96.34	95.88	95.58	95.28	94.82	94.35	93.89	94.28	93.82	94.21	93.75	93.29	93.68	93.22	92.76	93.15	93.51	93.88	93.42	93.78	94.17	94.56	94.93	95.32	95.72
108	95.98	95.68	96.08	95.61	96.01	96.4	96.8	96.33	96.73	96.26	96.66	96.19	95.9	95.6	95.97	96.36	95.9	95.43	94.97	95.36	95.75	96.15	95.85	95.39	95.78	96.18	95.71	95.25	95.64	95.35	94.89	95.25	95.64	95.35	95.06	95.45	95.84	96.24	96.63	96.17	95.7	95.24	94.95	95.31	94.85	94.55	94.26	94.65	95.05
109	99.07	98.77	99.17	99.57	99.96	100.33	99.86	99.39	98.92	99.32	99.69	100.09	100.48	100.19	100.59	100.98	100.69	101.09	100.62	101.01	100.54	100.94	101.31	101.68	102.08	101.6	101.13	100.66	101.06	100.59	100.99	100.69	100.22	100.62	101.02	101.42	100.95	100.65	100.36	99.89	99.59	99.99	100.39	100.78	100.31	100.02	99.72	100.12	100.52
110	101.27	101.67	102.07	102.47	102.86	102.39	102.79	102.32	102.69	103.09	103.49	103.89	103.41	103.12	102.82	103.22	102.92	103.32	103.72	104.12	103.65	103.35	103.06	103.46	103.86	104.26	104.63	105	104.52	104.05	103.75	103.46	103.86	103.56	103.09	102.61	103.01	103.41	103.81	103.34	103.74	104.14	103.84	104.21	104.58	104.98	105.36	104.88	104.41
111	103.1	103.5	103.87	103.4	102.93	102.45	101.98	102.38	102.09	102.45	101.98	102.35	102.06	102.45	102.82	102.35	101.88	102.25	102.65	103.05	103.45	102.97	102.5	102.03	102.43	102.83	103.23	103.62	103.33	103.73	103.43	102.96	102.49	102.89	102.42	101.95	102.35	102.74	102.45	102.85	103.24	103.64	104.04	103.74	103.27	102.8	102.51	102.04	102.43
112	100.8	101.16	100.69	101.09	100.8	100.5	100.87	101.26	100.97	101.36	101.07	101.46	101.17	101.53	101.93	102.33	102.03	101.56	101.96	102.33	102.73	103.13	103.49	103.02	103.42	102.95	102.48	102.88	102.41	102.81	102.34	102.73	103.13	103.53	103.9	104.27	104.66	105.06	104.59	104.96	104.49	104.89	104.41	104.12	104.52	104.89	105.28	104.99	104.52
113	104.37	104.77	105.17	104.7	104.23	103.76	104.15	104.52	104.89	105.29	105.65	106.05	106.45	106.16	105.68	105.21	105.61	105.14	104.85	104.55	104.95	104.48	104.18	104.55	104.08	104.48	104.88	104.58	104.11	103.82	103.52	103.23	103.6	103.13	102.66	102.19	102.59	102.95	103.35	103.75	103.45	103.16	102.69	103.09	103.48	103.85	103.38	103.09	102.62
114	101.79	102.15	102.55	102.08	102.48	102.01	102.4	102.11	102.51	102.9	102.61	102.31	101.85	101.55	101.95	102.34	102.05	102.44	102.84	103.23	102.77	102.3	102.7	103.09	103.49	103.02	102.55	102.92	102.63	102.33	101.87	102.26	102.63	103.02	103.42	102.95	103.34	103.74	104.14	103.67	103.37	103.74	104.14	103.84	104.24	104.64	105.03	105.43	104.96
115	104.27	104.67	104.37	104.07	104.47	104	104.4	104.77	105.16	105.56	105.96	106.33	105.86	105.39	105.78	105.31	105.02	105.39	105.78	106.18	106.55	106.08	105.78	105.49	105.02	104.55	104.08	103.62	103.32	103.72	103.42	102.96	103.35	102.89	103.28	103.65	104.04	104.44	104.83	105.23	104.94	105.33	105.73	106.13	105.66	105.36	105.76	106.16	105.86
116	106.41	106.81	107.17	107.57	107.1	106.63	106.16	106.56	106.26	105.8	105.5	105.03	104.57	104.27	104.67	105.06	105.46	104.99	105.39	104.92	104.45	104.85	105.24	105.64	105.17	105.57	105.96	106.36	105.89	106.26	106.65	107.05	106.58	106.11	105.82	105.53	105.06	104.77	105.16	104.87	105.26	104.97	104.5	104.04	104.43	104.8	105.19	105.59	105.12
117	104.95	105.31	105.71	106.07	106.47	106	106.4	106.76	107.16	106.69	107.06	106.59	106.98	107.38	107.09	107.45	107.82	108.18	108.58	108.98	108.51	108.9	109.3	108.83	109.23	109.62	110.02	109.55	109.08	108.61	108.14	108.54	108.93	108.46	108	108.39	107.92	108.32	108.71	109.11	108.82	109.18	108.71	108.25	108.61	108.14	108.54	108.93	108.47
118	108.32	108.71	109.11	109.5	109.21	108.92	108.46	108.16	108.56	108.95	109.35	109.71	109.25	109.64	110.04	109.57	109.28	109.67	110.04	110.4	110.77	111.16	111.56	111.09	111.49	111.02	110.72	110.43	110.8	110.33	110.72	110.43	110.14	110.54	110.93	110.46	110	109.53	109.24	108.94	109.34	109.05	109.44	109.84	110.2	110.6	110.13	109.66	110.06
119	114.01	114.41	114.81	115.21	114.92	115.32	114.84	115.24	115.61	116.01	115.72	115.24	114.77	115.17	114.69	115.09	114.8	115.17	115.57	115.97	116.37	116.77	117.17	116.88	117.28	117.65	118.05	118.45	118.16	117.87	117.39	117.79	118.19	117.71	118.11	117.63	118.04	117.56	117.08	117.48	117.88	117.4	117.11	116.82	117.19	116.71	116.23	116.6	116.12
120	117	117.4	116.92	116.45	116.16	116.56	116.96	117.36	116.88	117.28	116.99	117.39	117.79	118.19	117.71	117.42	117.13	117.5	117.21	116.73	116.25	116.65	117.05	117.45	116.98	116.68	116.39	116.79	116.5	116.21	116.61	116.98	117.38	116.9	116.42	115.95	116.35	115.87	115.4	115.8	116.2	116.6	116.96	116.67	116.38	116.78	117.18	116.89	117.26
121	116.89	117.29	116.81	117.21	117.61	118.01	118.41	118.81	119.21	118.74	119.14	118.66	119.06	118.58	118.95	119.35	119.75	120.12	120.52	120.23	119.75	120.15	120.56	120.08	119.6	119.12	119.52	119.04	118.57	118.97	118.49	118.2	118.6	118.12	117.83	117.54	117.25	116.78	116.48	116.19	115.9	116.3	116.01	115.72	115.24	114.77	115.17	115.54	115.06
122	115.16	115.56	115.92	116.32	115.85	116.25	115.77	115.3	115.67	115.19	114.72	115.12	115.49	115.88	116.28	116.68	116.39	116.1	115.62	115.33	114.86	114.39	114.79	115.15	115.55	115.91	116.28	116.68	116.39	116.1	116.46	116.86	117.26	117.66	117.37	117.07	117.47	117	117.4	116.92	116.45	115.98	115.69	116.08	115.61	116.01	116.41	116.12	116.51
123	117.57	117.09	116.62	116.15	116.55	116.94	117.34	117.05	117.45	117.16	116.68	116.21	116.61	117.01	116.53	116.93	117.33	117.73	117.44	117.84	117.54	117.94	117.65	118.05	117.58	117.1	116.63	117.03	117.43	117.79	118.19	118.59	118.96	119.36	119.07	119.47	119.17	118.88	118.41	117.93	117.64	117.34	117.74	118.14	118.54	118.07	117.78	118.14	117.67
124	116.89	116.42	115.95	116.34	116.05	115.58	115.98	115.68	116.08	116.48	116.88	117.28	116.8	117.17	117.57	117.97	118.37	117.89	117.42	117.13	116.66	117.05	116.76	116.47	116	116.36	116.76	116.29	115.82	115.53	115.06	114.59	114.98	114.52	114.91	114.62	115.01	114.72	114.43	113.96	113.67	114.03	113.57	113.1	112.63	112.17	111.88	112.24	112.63
125	113.73	114.13	114.52	114.05	113.76	113.29	113.69	114.05	114.45	114.85	114.55	114.95	115.34	115.74	115.27	115.67	116.07	115.77	115.3	114.83	114.37	113.9	114.29	114	114.4	113.93	114.32	114.72	115.12	115.51	115.88	116.27	116.64	116.17	116.54	116.93	116.46	116.86	117.26	116.96	117.36	117.07	116.6	116.31	115.84	115.37	115.76	115.29	114.83
126	112.51	112.05	112.44	112.84	112.37	112.77	112.3	112.69	112.23	111.94	112.33	112.69	113.09	113.45	113.81	114.21	114.6	114.97	114.5	114.89	114.6	114.14	114.53	114.92	114.46	113.99	113.53	113.92	114.32	113.85	114.25	113.95	114.35	114.74	115.13	115.53	115.92	115.46	114.99	115.39	115.78	115.49	115.88	116.25	115.78	116.17	115.71	115.24	115.64
127	116.24	115.95	116.34	115.88	116.27	116.67	117.06	117.45	117.85	118.24	117.78	118.14	118.54	118.07	117.6	117.13	117.53	117.89	118.29	118	118.39	117.92	117.63	118.03	118.42	118.13	118.53	118.92	118.45	117.99	118.38	118.78	119.17	119.53	119.07	118.6	118.31	117.84	117.37	116.91	116.45	115.98	116.37	116.08	116.48	116.87	116.58	116.97	117.37
128	116.54	116.08	116.47	116.83	116.37	116.08	115.61	115.32	115.68	116.08	115.79	116.15	115.68	115.22	115.58	115.12	115.48	115.87	116.26	115.97	115.68	116.08	115.61	115.32	115.03	114.74	114.28	114.67	114.21	113.75	114.14	114.53	114.92	115.32	114.85	115.21	114.75	114.29	113.83	114.22	114.58	114.97	115.36	114.9	115.29	114.83	114.54	114.93	115.32
129	115.56	115.27	115.66	116.05	116.44	115.98	115.69	115.23	115.62	115.16	114.87	115.26	114.97	114.51	114.9	114.44	114.83	115.22	115.61	115.32	114.86	114.57	114.28	113.99	113.53	113.89	114.28	114.67	114.38	114.77	115.16	115.56	115.92	116.31	115.85	116.24	115.78	116.17	116.56	116.95	117.34	117.05	117.42	116.95	117.31	116.85	117.24	116.95	116.49
130	118.06	117.77	117.3	117.7	117.23	117.6	117.13	116.84	116.38	116.77	116.48	116.84	116.38	115.92	116.31	115.85	116.21	116.6	116.99	117.38	117.77	117.31	117.02	117.38	117.77	117.48	117.88	117.41	117.81	118.2	118.59	118.13	117.66	117.2	117.59	117.99	117.7	117.41	117.8	117.34	117.73	117.26	116.97	116.51	116.22	115.76	116.15	116.51	116.05
131	120.04	120.44	120.83	120.54	120.25	119.96	120.35	120.75	120.46	119.99	119.52	119.06	118.6	118.99	118.53	118.24	117.77	117.31	117.7	117.41	117.12	117.51	117.91	117.44	116.98	117.37	117.08	117.44	117.83	118.2	118.59	118.3	118.69	119.08	118.62	118.16	117.69	117.4	117.8	118.19	118.58	118.12	118.51	118.05	117.76	118.15	117.69	118.08	118.47
132	118.39	118.1	118.49	118.88	118.59	118.99	119.38	119.77	120.16	119.87	120.27	119.8	120.19	119.73	120.12	120.52	120.05	120.45	120.84	120.55	120.94	121.33	121.7	121.23	121.63	121.16	120.7	121.09	121.48	121.02	121.41	120.95	121.34	121.73	122.13	122.49	122.85	123.21	123.58	123.97	124.34	123.87	124.26	124.66	124.19	124.59	124.12	123.65	124.04
133	124.58	124.12	123.65	124.04	124.44	124.83	125.23	125.62	126.02	126.41	126.77	127.14	126.85	127.24	127.64	128.04	127.57	127.96	127.67	128.07	127.6	127.31	127.02	127.41	127.12	127.49	127.02	126.55	126.08	125.61	125.32	125.72	126.11	125.82	126.22	126.61	127.01	127.37	126.9	126.61	127.01	127.4	127.8	128.16	128.56	128.27	128.67	129.07	129.46
134	127.82	127.35	126.88	127.28	126.99	127.38	127.78	127.31	127.71	127.24	126.77	126.3	126.7	127.09	127.45	127.16	127.56	127.95	128.35	128.75	128.46	128.85	129.22	129.61	129.32	129.69	130.09	129.8	130.19	129.9	130.3	130.7	130.41	130.77	131.17	131.57	131.97	131.5	131.89	131.42	131.79	132.19	132.58	132.29	131.82	131.53	131.93	132.33	132.72
135	133.63	133.16	132.68	133.08	132.79	132.31	131.84	132.21	131.73	132.13	131.66	131.18	131.58	131.29	131.69	132.09	132.45	132.85	132.38	132.78	132.3	132.01	131.72	132.12	132.52	132.04	131.75	131.28	130.81	131.2	130.91	130.44	130.84	131.24	130.95	130.47	130.18	130.58	130.11	129.82	130.21	129.74	129.45	128.98	128.51	128.22	127.75	128.12	127.65
136	127.53	127.24	126.78	127.17	126.88	127.28	126.98	127.38	126.91	126.45	126.81	126.34	125.88	125.41	125.12	124.83	125.23	124.93	124.47	124.01	123.55	123.26	123.65	123.36	122.89	122.6	122.96	123.36	122.89	123.29	122.82	123.22	122.75	122.46	122.17	121.88	122.28	121.98	122.38	122.77	122.31	122.02	122.41	122.8	123.19	123.58	123.12	123.51	123.22
137	122.09	122.45	121.99	122.35	122.74	123.13	123.52	123.06	122.6	122.31	121.85	122.24	122.63	123.02	123.41	123.12	122.83	123.22	122.93	123.32	123.72	124.08	123.61	123.15	122.69	122.4	121.94	121.65	121.36	121.07	120.61	121	120.55	120.91	121.29	121.68	121.23	120.94	120.48	120.02	120.38	120.77	121.13	120.67	120.21	119.92	120.31	120.7	121.09
138	120.34	120.72	120.27	119.98	120.37	120.08	119.62	119.33	119.69	119.23	118.78	118.32	118.68	119.07	119.42	119.81	120.2	120.59	120.13	119.84	120.2	120.59	120.98	120.52	120.91	121.3	121.69	121.23	120.94	121.33	120.87	121.26	120.8	121.19	121.58	121.97	121.51	121.9	121.61	122	122.39	122.78	123.17	123.56	123.95	124.34	124.05	124.41	124.8
139	121.67	122.02	121.57	121.11	120.66	120.37	119.91	120.3	119.84	119.55	119.94	119.65	119.2	118.91	119.27	119.65	120.04	119.75	119.3	119.01	119.36	119.75	120.14	119.68	119.39	119.75	119.3	119.68	119.39	119.78	120.17	119.88	119.59	119.13	118.84	119.23	119.62	119.33	119.68	119.23	119.62	120	120.39	120.1	120.46	120.85	121.24	121.63	121.17
140	121.33	121.04	121.43	120.98	121.36	121.07	121.46	121.85	122.21	122.6	122.14	122.5	122.89	123.25	123.64	123.18	122.89	123.25	123.64	124.03	123.74	124.13	124.49	124.88	125.28	125.67	125.38	124.91	124.45	123.99	124.38	124.78	125.17	124.71	124.42	124.78	124.32	124.71	125.1	125.49	125.88	126.24	126.63	127	126.53	126.07	126.46	126.17	125.71
141	125.97	125.51	125.05	124.59	124.98	124.52	124.88	125.27	124.81	124.35	124.74	124.45	124.84	124.38	123.93	124.32	123.86	124.22	123.76	124.12	124.51	124.05	123.76	123.47	123.01	122.72	123.08	123.47	123.18	123.57	123.96	123.5	123.89	123.43	123.14	122.85	123.24	122.95	122.66	122.37	122.76	122.3	122.69	123.05	122.59	122.13	121.84	122.23	122.62
142	124.34	124.7	125.06	125.46	125.82	126.21	125.75	125.46	125	124.54	124.93	124.47	124.01	124.4	124.76	124.3	124.66	125.02	125.41	125.8	126.19	126.58	126.12	126.48	126.87	126.58	126.94	126.48	126.84	127.23	127.62	127.33	127.69	128.05	128.42	127.95	128.34	127.88	128.27	128.64	128.17	127.88	127.59	127.98	127.69	128.09	127.79	127.5	127.04
143	127.49	127.2	126.74	127.13	127.52	127.91	128.31	127.84	128.2	128.6	128.31	127.84	127.38	127.74	128.13	128.53	128.89	129.28	128.82	129.18	129.54	129.07	128.78	128.49	128.03	128.42	128.78	129.18	129.57	129.96	130.35	130.06	130.42	130.82	131.21	130.75	130.46	130.82	131.18	130.71	131.11	130.64	130.18	130.57	130.11	130.5	130.89	131.29	131.68
144	132.19	132.58	132.97	133.37	133.76	134.15	133.69	134.08	133.61	134.01	133.72	133.43	133.79	134.19	134.58	134.97	135.37	134.9	135.3	135.01	134.72	134.25	134.64	135.04	134.57	134.97	134.5	134.21	134.6	134.14	133.67	133.2	132.74	132.27	132.67	132.38	132.77	132.31	132.7	132.24	131.77	131.48	131.19	131.59	131.3	130.83	130.55	130.94	130.47
145	130.71	130.42	130.13	130.52	130.91	130.45	130.84	131.24	130.95	131.34	131.73	132.12	132.52	132.23	132.59	132.12	131.66	131.2	131.59	131.98	131.52	131.91	131.62	132.01	131.55	131.94	132.33	131.87	132.26	131.8	132.19	132.58	132.98	133.37	133.08	133.47	133.87	133.4	132.94	132.65	133.04	133.43	133.83	133.54	133.24	132.78	132.32	132.03	131.56
146	132.1	131.81	131.35	131.74	132.1	132.46	132.86	133.25	133.64	134	134.4	134.79	135.18	134.89	135.29	134.82	135.22	135.58	135.11	135.51	135.9	136.29	136.69	137.08	136.79	137.16	137.52	137.05	136.58	136.98	136.51	136.9	136.44	136.15	135.86	135.39	135.79	135.5	135.03	134.57	134.28	133.81	134.21	134.57	134.96	135.35	135.06	134.77	134.48
147	136.89	137.28	137.68	137.21	136.92	136.63	137.02	136.73	137.13	137.52	137.92	138.28	137.99	138.39	137.92	138.31	138.02	137.73	137.26	136.8	136.33	135.86	135.57	135.96	136.36	136.75	136.46	136.86	137.25	136.96	136.49	136.89	136.42	136.82	136.52	136.92	137.32	137.02	136.56	136.95	136.48	136.19	135.9	136.3	135.83	135.36	134.9	135.29	134.83
148	135.06	135.46	135.82	136.21	135.75	135.28	134.82	135.21	135.6	135.31	135.71	136.1	135.81	135.34	134.88	135.27	134.98	135.37	134.91	135.3	135.7	136.09	135.63	135.16	135.55	135.95	136.31	135.85	136.24	136.63	137.03	137.39	137.79	138.18	137.89	137.42	136.96	137.35	136.88	136.42	136.13	136.52	136.91	137.31	136.84	137.21	136.74	136.28	136.67
149	137.38	137.78	137.31	137.71	137.42	136.95	136.49	136.2	136.59	136.12	135.83	136.23	136.62	136.16	136.52	136.05	135.76	136.16	136.55	136.94	137.33	136.87	136.58	136.97	137.37	137.08	137.44	136.97	136.51	136.04	135.58	135.97	136.33	135.87	135.41	135.12	135.48	135.87	135.41	134.95	134.49	134.88	134.42	134.81	135.2	135.59	135.3	135.01	134.55
150	136.15	135.86	136.25	135.78	136.18	135.71	135.25	134.96	134.5	134.04	133.75	133.29	132.83	132.54	132.93	132.64	132.35	132.74	133.13	132.68	132.39	132.09	131.8	132.19	131.74	131.45	131.8	131.35	131.74	131.28	131.67	131.38	131.74	132.13	132.52	132.22	132.61	132.32	132.03	131.58	131.96	131.51	131.9	132.29	132	131.7	131.25	130.79	130.33
151	129.55	129.1	128.64	129.03	128.74	129.13	129.51	129.22	129.61	129.16	129.54	129.93	130.32	130.03	130.42	130.81	130.51	130.9	130.45	130.84	131.19	131.58	131.97	132.33	131.87	132.26	132.65	132.2	131.9	132.29	131.84	132.23	131.93	131.64	131.19	130.9	130.6	130.31	129.86	130.25	129.95	130.34	130.73	130.44	130.8	130.34	130.7	130.25	130.63
152	132.13	132.52	132.91	132.62	132.33	132.72	132.26	131.8	131.34	131.73	131.28	130.82	131.21	130.92	131.31	131.7	132.09	131.63	132.02	131.73	132.12	131.82	132.21	131.92	131.46	131.01	131.4	130.94	131.33	131.72	132.11	131.82	132.21	131.75	132.14	132.53	132.07	131.61	131.32	131.03	131.42	131.81	131.52	131.91	132.29	132.68	133.07	133.46	133.83
153	133.49	133.03	132.74	132.29	131.99	132.35	132.74	132.29	131.83	132.22	131.76	131.47	131.18	131.54	131.25	131.64	132.02	132.38	131.93	132.32	132.68	133.06	133.42	133.81	133.36	133.75	133.29	132.83	132.54	132.93	133.32	133.71	134.1	133.64	134.03	134.42	134.81	135.2	134.91	135.3	135.69	135.23	134.77	135.16	135.55	135.91	135.45	135.84	135.38
154	134.43	134.82	134.36	133.9	134.29	134.65	134.19	134.58	134.97	135.36	135.75	136.11	135.65	136.04	135.58	135.29	135.68	136.07	136.46	136	135.71	135.26	135.61	136	135.55	135.26	134.8	134.34	134.05	133.6	133.98	134.37	134.08	133.63	134.02	134.4	134.79	135.18	135.57	135.11	135.5	135.89	136.28	135.99	136.38	135.92	135.63	136.02	136.41
155	135.46	135.81	135.36	134.9	134.61	135	135.39	135.78	136.14	136.52	136.07	135.61	136	135.71	136.1	136.49	136.88	137.23	137.62	138.01	137.72	138.08	137.62	137.17	137.55	137.94	137.49	137.88	138.27	137.81	138.2	137.91	138.3	137.84	138.23	138.62	139.01	139.4	139.11	139.5	139.21	138.75	139.14	139.53	139.24	139.63	139.99	139.53	139.07
156	140.18	140.57	140.97	140.5	140.9	140.43	140.14	139.68	140.07	139.61	139.15	138.7	139.08	139.48	139.83	139.38	139.73	139.28	138.82	138.53	138.07	137.61	138	137.71	138.07	137.78	137.32	137.71	137.42	136.96	136.51	136.22	136.61	136.32	136.03	136.42	135.96	136.35	136.06	135.77	135.48	135.86	136.25	135.8	136.16	136.54	136.25	136.64	136.19
157	135.89	135.6	135.31	135.69	136.05	136.44	136.83	136.37	135.92	136.3	136.69	137.05	137.44	137.15	137.51	137.05	136.76	136.3	136.01	135.56	135.1	134.65	135.04	135.42	135.81	136.2	135.75	135.46	135.84	135.39	135.78	135.49	135.2	135.58	135.97	136.36	136.07	136.46	136	136.39	136.78	137.16	137.55	137.94	137.65	138.04	137.75	138.14	138.53
158	137.68	137.39	137.78	138.14	138.53	138.92	139.31	139.7	139.24	138.78	138.32	138.71	138.26	137.97	137.67	137.22	137.61	138	137.54	137.25	136.96	137.35	137.73	138.12	137.67	137.21	136.76	137.14	137.53	137.24	137.63	137.17	137.56	137.27	136.98	137.37	137.08	136.79	136.33	136.04	135.59	135.97	136.36	136.07	135.78	135.49	135.03	134.58	134.29
159	135.84	136.23	136.61	136.16	136.55	136.94	137.32	137.71	138.1	137.81	138.2	137.74	137.29	137.68	138.06	137.61	137.32	136.86	136.57	136.96	136.67	136.21	136.6	136.99	136.69	137.05	137.44	137.15	136.86	137.25	137.64	137.34	137.73	138.12	138.51	138.9	139.29	138.83	139.22	138.77	138.31	137.85	138.24	138.63	139.02	139.41	139.8	139.51	139.05
160	138.13	138.52	138.91	138.45	138.84	138.55	138.91	138.62	139	139.39	139.1	139.46	139.85	140.21	139.75	139.3	139	138.71	139.07	138.62	139	139.36	139.75	140.14	139.85	140.24	140.63	141.02	140.73	141.12	141.51	141.22	140.76	141.15	140.86	140.4	139.94	139.65	140.01	140.4	140.1	139.81	139.35	139.06	139.42	138.96	138.51	138.05	138.44
161	136.68	137.07	137.45	137.84	137.55	137.94	138.33	138.03	138.42	138.81	139.17	138.72	138.26	138.65	139.01	139.4	139.79	140.18	139.88	139.43	139.79	140.18	139.88	140.27	139.98	139.52	139.07	138.61	138.32	138.71	138.41	138.8	139.19	139.58	139.29	139.65	140.04	140.43	139.97	140.36	140.75	141.14	141.53	141.24	141.63	141.34	140.88	140.42	139.96
162	140.21	139.92	139.46	139.17	139.56	139.95	139.65	139.2	139.59	139.98	140.37	140.76	140.3	140.01	139.71	140.07	140.46	140.85	141.22	140.76	140.46	140.17	139.71	140.1	140.46	140.85	140.4	140.1	139.81	140.2	140.59	140.13	139.84	140.23	140.62	141.01	141.4	141.79	141.5	141.89	142.28	142.67	143.06	143.46	143.85	144.24	143.95	143.65	144.04
163	142.37	141.91	141.45	141.84	142.2	142.59	142.98	142.53	142.89	142.59	142.96	142.5	142.04	141.58	141.97	142.36	142.75	143.14	143.51	143.9	144.26	144.66	145.05	144.75	145.12	145.51	145.21	145.61	146	146.4	146.79	146.49	146.03	146.4	145.93	146.33	146.69	147.08	147.48	147.87	148.24	148.63	149	149.39	149.1	148.8	149.2	148.73	148.27
164	147.67	148.06	147.76	148.13	148.52	148.92	148.45	148.16	148.52	148.89	148.43	148.82	148.36	147.89	148.29	147.99	147.69	147.4	147.76	147.3	147.69	148.09	147.62	147.16	146.87	146.57	146.27	145.98	146.37	146.07	146.47	146.86	146.57	146.1	145.64	145.34	145.05	145.41	145.81	146.2	145.9	145.61	145.14	144.68	144.39	143.92	144.32	144.71	145.08
165	147.4	146.94	146.47	146.01	145.71	146.11	145.81	146.21	146.57	146.97	147.36	147.73	147.26	146.8	147.19	147.59	147.98	148.38	148.74	148.28	148.65	148.18	148.58	148.11	147.65	147.18	146.89	146.59	146.13	145.83	146.23	145.77	145.47	145.86	145.4	145.79	145.33	145.04	145.43	145.82	145.36	144.9	145.29	144.83	144.37	144.74	145.13	144.83	145.2
166	144.37	144.77	145.16	145.55	145.94	146.31	145.85	146.24	145.94	146.31	145.85	145.39	144.93	145.32	145.68	145.22	145.61	145.32	145.02	144.56	144.95	145.35	144.89	144.59	144.13	144.52	144.92	145.31	145.01	144.72	145.11	145.5	145.04	144.58	144.97	145.34	144.88	144.42	143.96	143.5	143.89	143.43	143.83	143.37	143.76	143.46	143.17	143.53	143.07
167	142.61	142.97	143.33	143.72	144.11	144.5	144.9	145.29	145.68	146.07	146.46	146.17	145.87	145.41	145.8	146.17	146.56	146.1	145.64	146.03	146.42	146.79	147.18	147.54	147.08	147.48	147.87	148.26	148.65	148.36	148.75	148.29	148.68	149.05	148.59	148.98	149.34	149.74	149.44	149.84	149.54	149.93	150.33	149.87	150.26	149.96	149.5	149.2	149.57
168	150.35	149.88	150.28	150.67	150.38	150.74	150.28	150.67	150.38	150.77	151.16	151.56	151.93	151.46	151.86	152.25	151.95	151.49	151.88	151.42	151.79	152.15	152.55	152.94	153.31	152.84	153.24	152.94	153.31	153.7	153.41	153.8	154.2	154.6	154.13	153.66	153.2	152.73	153.13	153.52	153.06	152.76	152.3	152.69	153.09	153.45	153.85	154.24	153.78
169	155.02	155.41	155.12	154.65	155.05	154.75	155.15	154.68	154.38	154.75	155.15	154.85	155.25	154.78	155.18	155.57	155.97	156.36	156.76	157.16	156.86	157.26	157.63	157.16	156.69	156.22	156.62	156.15	156.55	156.08	155.61	155.98	155.51	155.05	154.58	154.29	154.68	155.08	154.78	154.49	154.88	155.28	155.64	155.18	155.57	155.97	156.36	156.73	157.12
170	155.12	155.51	155.91	155.61	155.15	154.85	154.39	154.75	155.15	155.54	155.94	155.64	155.35	155.05	155.45	155.81	155.35	155.74	155.28	155.67	155.38	155.77	155.31	155.01	155.41	155.8	156.2	155.73	156.13	155.83	155.37	155.76	156.13	155.66	156.06	155.76	156.16	156.55	156.95	156.48	156.88	157.27	157.67	158.03	157.57	157.93	158.33	158.72	159.12
171	158.17	157.88	157.41	157.81	157.34	157.05	156.58	156.98	157.37	156.91	156.44	156.15	156.51	156.91	157.3	157.67	157.2	157.59	157.99	158.39	158.09	157.62	158.02	157.73	158.09	157.62	157.33	157.73	157.26	157.65	157.36	156.89	156.6	157	156.53	156.92	157.29	157.68	157.39	157.76	158.15	158.52	158.05	158.45	158.15	158.52	158.91	159.31	159.7
172	158.04	158.43	158.14	158.5	158.9	159.27	158.8	158.33	158.04	158.43	158.83	158.53	158.24	157.77	157.48	157.18	156.72	157.11	157.51	157.87	157.58	157.97	157.51	157.21	156.92	156.45	155.99	155.69	156.06	156.45	156.82	157.21	156.75	157.11	156.65	157.04	156.58	156.11	156.51	156.87	156.41	156.8	157.2	156.73	156.44	156.83	156.54	156.07	156.44
173	156.99	157.38	157.74	157.28	157.67	157.38	157.77	158.17	157.87	158.27	158.66	158.2	157.73	157.27	156.98	157.37	157.76	158.16	157.86	158.26	157.79	158.19	157.72	158.12	157.82	157.36	156.89	156.43	155.97	155.67	156.07	156.43	155.97	156.33	155.87	155.41	154.95	154.48	154.19	153.73	154.12	154.48	154.02	153.56	153.27	153.66	153.2	152.91	152.62
174	150.63	151.02	150.72	151.08	151.47	151.02	150.56	150.26	150.63	151.02	150.72	150.43	150.82	151.21	151.6	151.96	151.5	151.89	152.26	152.65	153.04	153.43	153.82	153.53	153.89	153.43	152.97	152.68	152.38	152.09	151.63	152.02	151.73	152.09	151.63	152.02	152.41	152.12	152.51	152.9	152.44	152.83	153.22	152.93	152.63	153.03	152.73	153.09	152.63
175	153.57	153.97	153.5	153.04	153.44	152.98	152.52	152.91	152.45	151.99	151.53	151.89	151.44	150.98	150.69	150.39	149.94	149.64	149.35	149.74	150.13	150.52	150.91	150.61	150.97	151.36	151.07	151.46	151.17	150.87	151.26	150.8	151.19	151.59	151.13	151.52	151.06	151.45	151.84	152.23	152.62	152.99	153.38	153.77	154.16	153.7	153.24	153.63	154.03
176	155.46	155.85	156.24	155.95	155.49	155.03	154.57	154.11	154.5	154.89	154.43	154.14	154.53	154.07	153.77	154.16	154.56	154.95	155.34	154.88	155.27	154.81	155.2	154.91	154.45	153.99	154.38	154.77	154.31	154.02	153.56	153.1	152.81	152.52	152.22	152.61	152.32	151.86	151.4	151.76	152.15	151.86	152.22	151.76	151.31	151.7	151.24	150.79	151.18
177	151.42	151.81	151.36	151.75	151.29	151.68	152.04	152.43	152.79	153.15	152.7	153.09	152.79	152.33	152.04	152.43	152.82	152.53	152.07	152.46	152.17	152.53	152.07	151.78	151.32	150.86	150.41	150.8	150.34	150.73	150.28	149.82	149.53	149.89	149.44	149.14	149.5	149.05	149.41	148.96	148.5	148.05	148.41	147.96	147.66	147.21	147.6	147.99	147.69
178	148.43	148.82	148.52	148.23	148.62	149	148.71	148.26	148.65	148.19	148.58	148.13	147.84	147.39	147.77	148.16	147.71	147.41	147.77	147.32	147.71	148.09	147.8	148.19	148.55	148.09	148.48	148.03	148.42	147.96	147.51	147.06	146.77	147.16	147.54	147.25	147.64	148.02	147.73	147.28	147.66	147.37	147.76	148.14	148.5	148.86	149.25	149.63	149.34
179	150.89	150.44	150.14	150.53	150.92	150.63	150.17	150.56	150.95	151.34	151.72	151.43	151.82	151.52	151.07	150.78	150.32	149.87	149.42	149.12	149.51	149.9	150.29	149.83	150.19	150.58	150.29	149.99	149.54	149.93	150.29	150.67	151.03	150.58	150.97	151.36	150.9	151.29	151.65	151.2	150.74	150.45	150.84	150.39	149.93	149.48	149.03	148.74	149.12
180	147.82	148.21	148.59	148.14	147.69	148.08	147.63	148.01	147.72	147.27	146.82	146.53	146.92	146.47	146.17	146.56	146.11	145.82	145.37	145.75	146.14	146.52	146.88	147.27	147.62	148.01	147.56	147.11	146.66	147.05	147.43	147.14	147.52	147.91	147.62	147.17	147.55	147.1	146.81	146.36	146.75	146.45	146.84	146.39	146.1	146.48	146.03	146.42	146.8
181	146.86	147.24	146.95	146.66	147.04	146.59	146.98	146.53	146.92	146.47	146.82	146.38	146.73	146.29	146.67	147.05	146.61	146.99	146.54	146.1	146.48	146.03	145.74	145.3	144.85	144.41	144.79	144.34	143.9	144.28	144.66	144.22	144.6	144.96	144.51	144.89	144.45	144.83	145.22	145.6	145.15	145.54	145.92	146.3	146.01	146.39	145.95	146.33	146.68
182	145.88	146.27	146.65	147.03	146.74	146.45	146.83	147.22	146.77	146.32	145.88	145.59	145.14	145.52	145.23	144.94	144.5	144.88	145.26	144.97	145.35	144.91	145.29	144.85	144.4	143.96	144.34	144.72	144.28	143.99	144.37	143.93	143.48	143.84	144.22	144.6	144.95	145.33	145.04	144.75	144.46	144.81	145.19	144.9	145.28	145.64	146.02	146.4	146.76
183	144.34	144.72	144.27	143.83	144.21	144.59	144.98	144.68	145.06	145.45	145.83	145.39	145.77	145.32	144.88	144.44	144	143.7	144.09	144.47	144.17	144.56	144.94	144.49	144.05	144.43	144.81	144.37	144.08	143.79	143.5	143.06	143.41	143.79	144.17	143.88	143.59	143.94	144.32	143.88	143.44	143.82	143.38	143.76	143.32	143.67	144.05	143.76	144.14
184	142.43	141.99	142.37	141.93	142.31	142.02	142.4	141.96	142.34	142.69	143.07	142.78	143.16	142.87	143.22	142.78	142.34	142.69	143.07	143.45	143.16	143.51	143.89	144.27	144.62	144.18	143.89	144.24	143.8	144.18	144.56	144.94	144.65	145	145.38	145.09	145.47	145.03	144.74	145.12	144.83	144.39	143.95	143.5	143.06	143.44	143	142.56	142.27
185	141.81	141.37	141.08	140.64	140.99	141.37	141.75	141.46	141.16	140.73	140.29	140	140.38	139.94	139.65	139.21	138.92	139.3	138.86	138.57	138.95	139.32	139.03	139.41	139.79	140.17	140.54	140.11	140.46	140.02	139.58	139.15	138.86	138.57	138.94	139.32	139.67	139.23	138.94	138.65	139.03	138.59	138.97	138.53	138.1	137.66	138.04	137.75	137.46
186	136.87	137.25	136.81	137.19	137.57	137.94	137.65	137.22	137.59	137.16	136.87	136.58	136.28	136.66	137.04	137.41	137.79	137.36	137.73	137.3	137.01	137.38	136.95	136.66	137.03	137.41	137.79	138.16	137.73	138.11	137.67	137.24	137.61	137.18	137.56	137.26	137.64	137.21	136.91	137.26	136.83	136.54	136.89	137.26	137.64	138.02	137.58	137.29	136.86
187	136.19	135.9	136.27	136.65	136.22	135.92	136.27	135.84	136.22	136.59	136.97	137.34	136.91	137.29	137.66	137.23	137.61	137.31	136.88	136.45	136.16	136.53	136.1	135.81	135.51	135.22	135.6	135.97	136.35	136.06	136.43	136.81	136.52	136.89	137.27	136.98	136.68	137.06	136.63	137	136.57	136.28	135.98	136.36	136.74	137.09	137.46	137.17	137.55
188	136.76	136.47	136.17	135.74	135.31	135.01	135.39	135.77	136.14	136.52	136.09	135.79	136.17	135.74	136.11	136.49	136.2	136.57	136.95	137.33	137.7	138.06	138.41	137.97	137.54	137.1	137.48	137.19	137.56	137.27	136.84	136.54	136.92	136.49	136.05	135.76	135.46	135.03	134.6	134.31	134.66	135.03	135.41	135.78	135.35	135.06	134.76	134.47	134.85
189	135.66	136.03	135.6	135.95	135.52	135.89	136.24	135.81	136.16	136.54	136.91	137.29	137.67	138.05	137.75	137.46	137.02	137.4	137.75	137.32	136.88	136.45	136.02	135.59	135.94	135.5	135.07	134.64	135.02	135.39	135.74	135.31	135.02	134.59	134.96	135.31	134.88	134.45	134.82	135.2	135.57	135.95	136.3	136.67	137.05	137.4	137.77	137.34	137.69
190	137.07	137.45	137.83	137.53	137.91	137.62	137.32	137.7	137.27	136.83	136.4	136.11	136.48	136.05	136.43	136.8	137.18	136.75	136.32	135.88	135.59	135.97	136.34	135.91	135.48	135.86	136.23	135.8	136.17	135.74	136.09	135.66	135.37	135.74	136.12	136.49	136.06	136.44	136.14	136.52	136.89	137.27	137.65	137.21	137.56	137.91	137.48	137.19	136.89
191	135.36	134.93	134.64	135.01	135.39	135.76	135.47	135.85	136.22	135.79	135.36	135.73	135.44	135.82	135.39	135.76	135.33	135.7	136.08	136.45	136.83	137.2	136.77	136.34	136.05	135.62	135.99	135.56	135.27	134.98	134.55	134.92	134.63	135.01	134.58	134.95	135.32	135.7	136.07	135.64	136.02	136.37	136.74	137.11	137.46	137.03	137.41	137.11	137.46
192	138.99	138.56	138.27	138.64	138.21	137.92	138.29	138.67	139.04	139.42	138.99	139.36	138.93	139.31	139.01	139.39	139.77	140.14	139.71	140.09	140.44	140.81	141.19	141.57	141.13	141.51	141.22	141.59	141.16	140.87	140.57	140.14	140.51	140.87	140.43	140	139.57	139.13	138.84	139.22	138.92	138.63	138.34	137.91	137.48	137.85	137.42	137.13	137.5
193	136.89	137.26	137.64	137.21	137.58	137.29	137.64	138.01	137.58	137.96	138.33	137.9	138.27	138.65	139.03	138.59	138.97	139.34	139.72	139.29	138.86	138.43	138.8	139.18	138.88	139.23	138.8	139.18	139.53	139.9	139.47	139.18	138.75	139.12	139.5	139.06	138.63	139.01	139.38	138.95	138.52	138.09	137.66	138.04	137.61	137.98	137.55	137.26	136.83
194	136.59	136.96	137.33	137.7	138.08	138.42	138	138.37	137.94	138.31	138.69	139.06	139.43	139.81	139.38	139.09	138.8	139.17	138.88	138.59	138.96	139.33	139.04	138.61	138.18	138.56	138.93	139.3	139.68	140.05	139.62	139.33	139.04	139.39	139.76	140.14	140.51	140.86	140.43	140	140.37	140.08	140.45	140.02	140.4	140.77	141.15	140.86	141.23
195	140.23	140.6	140.31	140.02	140.39	140.77	140.34	140.71	140.42	140.79	141.17	140.88	141.25	141.63	141.33	141.71	142.08	142.46	142.17	142.54	142.25	142.63	143	143.35	142.92	142.49	142.86	143.21	142.78	143.15	143.53	143.91	143.61	143.99	143.7	143.4	143.78	144.16	144.53	144.1	144.48	144.18	144.53	144.91	145.29	145.67	145.37	145.72	146.1
196	148.46	148.02	148.4	147.96	148.34	148.72	148.28	147.85	148.23	147.79	147.49	147.87	148.25	148.63	148.19	147.76	147.46	147.84	148.19	148.57	148.28	148.66	148.36	148.07	148.45	148.01	147.72	148.07	147.63	148.01	147.58	147.95	147.52	147.08	147.46	147.81	148.16	147.73	147.43	147.81	148.19	148.57	148.95	149.33	149.71	150.06	149.62	150	149.56
197	148.68	149.06	148.62	148.19	148.56	148.27	148.65	148.21	148.59	148.16	148.53	148.88	149.24	149.61	149.97	149.53	149.09	149.47	149.82	150.2	150.55	150.11	149.68	150.06	149.76	149.47	149.18	149.53	149.09	148.66	148.22	148.6	148.98	149.33	149.7	149.41	149.79	150.17	150.55	150.93	151.31	151.01	151.39	151.1	151.48	151.04	151.42	151.8	151.51
198	151.53	151.91	152.29	152.67	153.05	152.61	152.99	152.55	152.93	153.29	153.67	154.05	154.43	154.81	154.51	154.07	153.63	154.01	154.37	153.93	154.31	154.69	154.39	154.1	153.66	154.04	154.42	154.13	154.51	154.22	153.92	153.48	153.86	153.57	153.95	154.33	154.04	153.74	153.45	153.83	154.21	154.59	154.3	154.65	155.03	155.41	155.8	156.15	155.71
199	155.94	156.32	155.88	155.44	154.99	155.38	155.76	155.32	155.7	155.25	155.64	155.34	155.7	155.25	155.61	155.17	155.55	155.93	155.49	155.87	155.58	155.96	156.34	156.72	157.1	157.49	157.19	157.55	157.1	157.49	157.84	158.22	158.61	158.16	158.55	158.25	157.81	157.37	157.72	158.08	157.63	158.01	158.4	157.95	157.51	157.07	156.63	156.18	155.89
200	156.71	156.27	156.63	156.18	155.74	156.12	156.5	156.06	155.62	155.98	155.54	155.92	155.48	155.18	155.56	155.94	155.5	155.21	154.77	155.15	154.71	155.06	154.62	155	154.71	154.27	153.98	153.69	153.25	152.95	152.52	152.08	151.79	152.17	152.54	152.11	151.67	151.23	151.61	151.18	151.55	151.93	151.64	152.02	152.39	152.1	152.48	152.86	153.24
201	151.78	152.16	151.86	152.24	152.62	153	152.56	152.91	152.62	152.97	153.35	152.91	152.48	152.85	153.23	152.8	152.36	152.74	152.44	152.01	151.72	152.09	151.66	151.36	151.74	151.45	151.16	150.72	151.1	151.45	151.01	151.39	151.1	151.48	151.85	151.42	150.98	150.69	150.25	150.6	150.17	149.88	149.58	149.96	149.53	149.09	148.66	148.23	148.6
202	148.68	148.25	147.96	148.33	147.9	147.61	147.98	147.55	147.26	147.63	147.2	147.58	147.15	147.52	147.9	148.27	148.65	149.02	149.4	149.75	149.32	149.69	150.07	149.64	150.01	150.39	150.77	150.47	150.85	150.56	150.93	150.64	150.35	149.91	149.62	149.33	149.03	149.41	149.79	149.49	149.87	149.44	149	149.38	149.73	149.3	149.67	149.24	148.81
203	150.15	149.71	150.09	149.66	149.36	148.93	148.5	148.87	149.25	149.63	149.97	150.35	149.92	150.29	150	149.57	149.94	149.51	149.08	149.43	149	148.56	148.91	149.26	149.64	149.34	149.72	149.43	149.14	149.51	149.86	149.43	149	148.56	148.13	147.7	148.08	148.45	148.83	149.2	149.58	149.28	149.66	149.37	149.74	149.45	149.83	150.2	150.58
204	153.49	153.84	153.4	152.97	153.32	152.88	152.45	152.82	152.53	152.91	152.62	152.18	151.75	151.31	150.88	150.45	150.82	151.17	150.74	151.09	151.46	151.84	152.19	152.57	152.13	151.84	152.22	152.59	152.97	152.53	152.91	152.62	153	153.37	153.72	154.1	154.48	154.19	154.56	154.94	155.32	155.7	155.26	155.64	156.02	156.39	156.1	156.45	156.02
205	158.26	157.82	158.2	158.58	158.95	159.33	158.89	158.46	158.02	158.4	158.78	159.15	159.51	159.07	159.45	159.83	160.21	160.59	160.29	159.85	159.56	159.94	159.65	159.36	158.92	158.63	159.01	158.71	159.09	158.8	159.18	159.56	159.94	159.5	159.88	159.59	159.94	159.5	159.88	160.26	160.64	161.02	161.4	161.78	161.49	161.87	162.25	162.63	162.19
206	162.07	161.63	161.34	160.89	160.45	160.16	159.72	160.08	160.45	160.02	159.58	159.28	159.66	159.22	158.93	158.49	158.06	158.44	158.79	159.17	158.87	158.58	158.96	158.67	159.05	158.61	158.32	158.69	159.07	159.43	159.81	160.19	160.56	160.92	160.48	160.86	161.24	161.62	162	162.38	161.94	162.32	162.7	163.08	162.64	162.2	162.58	162.96	162.67
207	162.05	162.43	161.99	162.37	162.72	163.1	163.46	163.16	163.54	163.93	164.31	164.66	165.04	164.75	165.13	165.49	165.87	165.58	165.96	166.34	166.72	167.11	166.81	167.2	166.9	167.29	167.67	167.22	166.93	167.31	167.02	167.4	167.11	167.47	167.85	168.21	167.76	168.14	168.53	168.91	168.46	168.85	168.55	168.26	168.64	168.2	168.58	168.97	169.35
208	170.03	169.58	169.97	169.52	169.9	170.26	170.65	171.03	170.74	171.09	170.65	171	171.39	171.77	171.48	171.86	171.42	171.8	172.19	172.57	172.96	173.32	173.7	173.25	173.61	173.16	173.55	173.25	172.8	172.51	172.06	171.61	171.32	170.87	171.25	171.64	172.02	171.58	171.96	171.67	172.05	172.44	171.99	171.54	171.93	171.63	171.99	172.37	172.76
209	174.98	175.37	175.08	174.63	174.33	174.04	173.74	173.29	173.68	173.39	173.77	174.16	174.52	174.07	174.45	174	174.39	173.94	174.3	173.85	174.23	174.59	174.98	175.36	175.72	176.08	176.47	176.01	176.4	176.79	177.18	177.53	177.24	177.6	177.99	178.37	178.76	179.15	178.86	179.24	178.79	179.18	178.88	179.27	178.98	179.34	179.73	179.27	179.63
210	178.85	178.39	178.78	178.49	178.88	178.58	178.13	177.68	178.06	178.45	178.84	179.23	179.62	179.98	180.36	180.75	181.14	180.85	180.39	180.78	181.17	181.56	181.1	181.49	181.2	181.56	181.1	180.65	181.04	181.4	180.94	180.49	180.88	181.24	181.63	182.02	181.72	181.27	181.63	181.33	181.72	182.08	182.47	182.86	183.25	182.96	183.34	183.05	183.44
211	182.36	182.06	181.77	182.13	181.68	182.06	181.77	182.16	181.86	182.25	182.61	183	183.39	183.78	183.49	183.85	183.39	183.78	183.49	183.03	183.39	183.78	184.17	183.88	183.42	182.97	182.67	182.22	182.61	182.31	182.7	182.24	182.63	183.02	183.41	183.12	182.66	183.05	183.44	183.83	184.22	183.93	184.29	183.83	184.22	184.61	184.32	184.02	183.56
212	184.96	184.51	184.21	184.57	184.28	183.98	184.34	183.89	184.28	184.64	185.03	185.42	184.96	185.35	185.74	185.29	184.83	185.22	184.93	185.29	184.83	184.37	184.08	184.47	184.86	184.4	184.79	184.34	184.04	184.43	184.82	185.21	184.92	185.28	184.82	184.53	184.92	185.28	185.64	186	186.39	186.1	186.46	186.85	187.21	186.75	187.14	187.54	187.24
213	186.09	186.48	186.88	187.24	186.78	187.17	186.88	187.27	187.66	187.36	186.9	187.29	187.69	187.39	186.93	186.48	186.87	186.57	186.28	186.67	186.37	186.76	187.15	187.52	187.06	187.42	187.81	188.2	188.59	188.98	189.38	189.74	190.13	190.52	190.89	191.28	191.64	192.04	192.43	191.97	192.36	192.75	192.29	192.68	193.08	193.47	193.01	193.4	192.94
214	194.71	194.25	193.95	194.34	194.74	194.44	194.84	195.23	194.94	195.3	195.69	195.23	194.77	195.16	195.56	195.95	195.49	195.88	196.25	195.78	196.18	195.71	195.25	194.78	195.15	194.69	195.05	194.76	194.29	194.69	195.05	194.59	194.98	195.37	195.08	195.47	195.18	194.72	195.11	195.5	195.9	195.43	194.97	195.36	195.73	196.12	196.52	196.22	196.61
215	194.79	194.5	194.89	195.25	194.79	194.33	194.72	194.26	194.62	195.02	195.41	195.12	195.48	195.87	196.27	195.8	195.34	195.05	194.58	194.98	195.37	195.76	196.16	195.69	195.23	195.62	196.02	196.41	196.8	196.51	196.9	196.44	196.15	196.54	196.93	196.64	197	196.54	196.93	196.64	196.18	196.54	196.9	197.3	197.69	198.05	197.59	197.13	196.66
216	194.69	194.23	193.94	193.64	193.18	193.57	193.97	193.67	194.06	193.6	194	194.39	194.09	193.63	193.17	193.54	193.08	192.62	192.16	191.7	192.09	191.63	192.02	192.41	192.12	191.66	192.05	191.76	191.3	191.69	192.05	191.59	191.98	191.52	191.07	191.46	191.16	190.7	191.09	191.49	191.19	190.73	190.28	189.82	190.21	190.57	190.96	191.32	191.71
217	192.42	192.82	192.52	192.88	193.24	193.64	194	194.39	194.1	194.46	194.85	194.39	193.93	194.32	194.71	194.25	193.79	193.5	193.21	192.75	192.45	192.16	191.7	191.41	190.95	190.49	190.2	189.91	190.3	190	189.55	189.94	189.64	189.35	189.74	190.13	189.83	189.38	189.08	189.45	188.99	189.38	188.92	189.31	189.7	190.09	190.48	190.19	189.89
218	188.91	188.46	188.16	188.55	188.94	189.3	189.69	190.08	189.79	190.15	190.54	190.93	190.47	190.18	190.57	190.96	191.35	191.74	192.13	192.49	192.2	192.56	192.95	193.31	193.7	194.09	193.8	194.16	193.7	193.41	192.95	193.34	192.88	193.24	193.63	194.03	193.73	193.27	192.98	193.34	193.73	194.12	194.52	194.06	193.6	193.96	194.35	194.74	195.13
219	195.52	195.92	196.31	195.85	195.55	195.94	196.31	195.85	195.55	195.92	196.31	196.7	196.24	195.94	195.65	196.01	196.41	196.8	196.5	196.21	195.91	196.31	196.7	197.09	196.63	196.33	196.04	195.74	195.28	195.65	195.35	194.89	195.28	195.65	196.04	196.43	196.8	196.33	196.73	196.43	196.8	196.33	195.87	195.41	195.8	196.17	196.56	196.27	196.63
220	196.85	196.56	196.95	197.35	196.88	196.59	196.95	196.49	196.88	196.42	196.13	195.66	196.06	195.6	195.14	194.67	194.22	194.61	194.15	193.85	193.56	193.26	192.97	193.36	192.9	192.6	192.31	192.67	192.21	191.92	191.62	192.01	191.55	191.26	190.96	191.35	191.74	192.13	192.53	192.23	192.59	192.99	193.38	193.77	193.47	193.87	194.26	194.65	194.19
221	191.83	192.22	192.58	192.95	192.49	192.19	191.89	191.44	191.83	191.37	191.76	191.3	190.85	191.24	191.63	192.02	191.56	191.1	190.65	190.35	190.05	190.42	190.81	190.51	190.87	191.26	191.66	192.02	192.41	192.11	191.82	191.36	191.72	192.11	191.82	192.21	192.57	192.96	192.67	193.06	192.6	192.14	191.68	192.08	191.78	192.14	192.53	192.9	192.44
222	194.01	193.55	193.25	192.79	192.49	192.89	193.25	192.79	192.49	192.89	192.43	192.13	191.84	191.38	190.92	190.46	190.85	191.24	191.61	191.15	190.85	191.22	190.76	190.3	189.85	190.24	189.94	189.64	189.35	189.71	189.25	189.64	190.03	190.4	189.94	189.64	190.01	190.4	190.79	191.18	190.88	190.59	190.98	190.52	190.91	191.27	191.66	191.37	191.07
223	188.61	188.16	187.86	187.41	186.96	187.34	186.89	186.59	186.3	186.66	187.05	186.75	187.11	187.5	187.89	188.25	188.64	188.35	187.89	187.44	187.83	188.19	188.58	188.97	189.36	189.72	189.26	189.62	189.17	189.56	189.95	190.31	190.7	191.06	191.45	191.16	191.55	191.91	192.3	191.84	192.24	191.94	192.33	192.72	193.11	192.82	193.21	193.6	193.14
224	191.66	191.2	191.59	191.99	191.69	191.23	191.62	191.17	191.56	191.1	190.8	190.51	190.21	190.6	190.99	190.69	190.24	189.94	189.49	189.03	188.73	188.44	188.83	188.53	188.23	188.62	188.33	188.69	189.08	188.62	188.17	188.56	188.26	187.96	187.51	187.21	186.76	186.31	185.85	186.21	185.76	186.15	185.7	185.4	185.79	186.18	186.57	186.27	186.66
225	184.19	184.58	184.97	185.33	184.87	184.58	184.28	184.64	184.19	183.74	184.13	184.51	184.06	183.77	183.47	183.83	183.38	183.77	183.47	183.02	182.72	183.08	183.47	183.86	183.56	183.92	183.62	183.17	182.72	183.11	183.5	183.88	183.59	183.29	182.84	183.23	182.93	183.29	183.68	183.23	182.93	182.63	182.99	183.38	183.08	182.79	182.34	182.72	183.08
226	182.43	181.98	181.68	181.38	180.93	180.48	180.03	180.42	180.12	179.68	179.23	179.61	179.32	179.7	179.25	178.81	179.19	179.58	179.13	179.52	179.9	180.29	180.67	181.03	181.39	181.75	182.11	182.47	182.86	182.56	182.92	182.47	182.18	182.56	182.26	181.97	182.33	182.72	183.08	183.46	183.17	183.55	183.94	184.33	184.03	184.39	183.94	184.33	183.88
227	183.96	184.35	184.73	184.28	184.67	184.37	184.76	185.15	185.54	185.09	185.47	185.86	186.25	185.95	186.34	186.73	187.12	187.51	187.87	188.26	188.65	189.04	189.43	189.13	189.52	189.07	188.77	188.47	188.86	189.25	189.64	189.19	188.73	188.28	188.67	188.37	188.76	188.31	187.85	187.4	187.79	187.49	187.85	187.4	187.79	187.49	187.04	187.43	187.79
228	187.63	187.18	187.57	187.27	187.66	187.36	187.75	188.14	188.53	188.92	189.31	188.85	188.4	188.79	188.49	188.19	188.56	188.26	187.96	188.35	188.71	188.26	187.8	187.51	187.9	188.29	187.99	187.69	188.08	187.78	187.33	187.72	188.08	188.47	188.86	189.25	189.64	190.03	190.42	190.12	189.67	189.37	189.73	189.27	188.98	189.34	189.73	190.12	189.67
229	189.56	189.11	188.81	188.51	188.21	188.58	188.28	188.67	189.06	189.42	189.81	189.51	189.88	190.24	190.63	190.17	189.88	189.58	189.94	190.3	190	189.71	189.25	188.8	188.5	188.2	187.9	188.26	187.96	187.66	188.03	187.57	187.27	186.82	187.21	186.91	186.46	186.85	187.23	187.62	187.99	187.69	188.05	188.44	188.83	188.53	188.08	187.78	188.17
230	188.78	189.18	189.57	189.96	190.35	189.89	189.44	189.83	190.22	190.58	190.97	191.37	191.73	192.12	191.82	192.19	191.73	192.12	191.66	192.06	192.45	192.84	192.38	192.08	192.47	192.87	193.26	192.96	192.5	192.2	192.59	192.99	192.69	192.39	192.78	192.48	192.87	193.26	192.96	193.33	192.87	193.26	193.65	193.35	193.75	193.45	193.84	194.23	193.77
231	192.98	193.37	193.73	193.28	193.67	193.37	193.76	193.3	193.7	194.06	194.43	194.79	194.34	194.04	193.58	193.94	194.34	194.04	193.73	194.13	194.49	194.89	195.28	194.82	194.36	193.9	193.6	194	194.39	194.78	194.32	193.87	193.41	192.95	193.34	193.73	194.13	194.52	194.91	194.61	194.15	193.85	194.22	193.76	194.15	193.7	193.24	192.94	193.33
232	192.56	192.95	192.5	192.86	193.25	192.95	192.5	192.89	192.59	192.29	191.83	192.2	192.59	192.98	193.37	193.07	193.46	193.83	193.37	192.91	192.61	192.31	192.71	193.07	193.44	192.98	193.37	192.91	192.61	193.01	193.37	193.76	194.13	193.83	194.22	194.61	194.31	193.86	193.4	192.94	192.49	192.19	191.73	191.27	190.97	191.36	191.76	192.12	192.51
233	194.11	193.65	194.04	193.58	193.28	193.65	194.01	193.56	193.95	194.34	194.73	195.12	194.67	195.06	194.76	194.46	194.16	193.86	194.25	193.79	193.49	193.86	194.22	194.62	194.16	194.52	194.22	193.77	193.31	193.7	193.4	192.94	192.49	192.03	191.58	191.28	190.82	191.21	191.6	191.3	190.85	190.55	190.94	190.49	190.03	189.58	189.13	189.51	189.06
234	188.15	187.7	188.08	188.47	188.86	189.25	188.8	188.35	188.73	189.12	189.51	189.9	189.6	189.15	189.54	189.09	188.64	189.02	188.57	188.27	188.64	189.02	189.41	189.8	190.19	189.74	189.44	188.99	189.35	189.74	189.29	188.83	188.38	188.74	189.13	188.83	188.38	188.77	189.16	188.71	189.1	188.65	189.01	188.56	188.26	187.96	188.35	188.73	188.28
235	187.32	186.87	187.26	186.81	186.36	186.06	186.42	185.97	185.53	185.08	185.44	185.82	186.21	186.6	186.3	186.66	186.21	185.76	185.31	185.7	186.09	186.47	186.17	185.73	185.28	184.83	185.22	184.77	184.32	183.88	184.24	183.79	183.34	182.9	182.45	182.81	182.37	182.75	183.13	182.69	182.24	182.6	182.96	182.51	182.9	182.45	182.84	182.39	181.95
236	182.15	182.53	182.09	181.65	181.2	180.91	181.26	181.65	182.03	181.59	181.97	181.67	182.03	181.59	181.29	181.65	181.2	180.76	180.32	179.88	179.58	179.94	180.32	180.02	179.73	179.29	178.99	178.69	178.25	177.96	178.31	178.02	177.72	178.08	178.46	178.84	179.2	178.9	179.26	178.81	179.2	178.9	178.6	178.99	178.69	179.07	179.45	179.16	179.51
237	176.13	176.51	176.87	176.43	176.81	176.51	176.22	175.78	175.48	175.19	175.57	175.92	176.28	175.84	175.54	175.1	174.66	174.37	174.07	173.63	173.34	173.69	173.25	172.96	172.52	172.09	172.46	172.03	172.41	172.11	172.46	172.84	172.55	172.25	172.63	172.34	171.9	172.28	171.98	171.55	171.92	171.49	171.05	171.43	171.78	171.35	171.73	171.43	171.78
238	173.13	173.51	173.08	172.64	173.02	172.72	173.08	172.64	172.2	172.58	172.15	172.5	172.88	173.26	173.64	174.01	174.39	173.96	174.31	174.69	174.39	174.77	174.34	174.04	174.39	173.96	173.52	173.08	172.65	173.03	172.73	173.11	173.49	173.87	174.25	174.63	174.19	173.75	173.46	173.02	173.37	173.75	174.13	174.51	174.89	175.27	174.83	174.54	174.1
239	175.64	175.2	175.58	175.96	176.34	176.72	177.1	176.66	176.23	175.79	175.35	174.92	174.48	174.86	175.21	175.59	175.97	175.67	176.05	176.43	176.14	176.49	176.87	177.25	176.81	177.19	177.57	177.13	177.51	177.22	177.57	177.95	178.33	177.89	177.45	177.02	177.37	177.75	178.1	178.45	178.02	177.58	177.14	176.7	176.41	175.97	176.35	176.73	177.11
240	174.07	174.42	174.8	175.18	175.56	175.12	174.69	175.06	175.44	175.82	176.2	175.9	176.28	176.66	176.22	175.79	176.17	175.87	175.58	175.28	175.66	176.04	176.42	176.13	176.48	176.04	175.75	175.31	175.69	176.07	175.63	175.2	175.55	175.9	176.28	175.84	175.41	175.11	174.68	174.24	174.62	175	175.37	175.75	175.46	175.02	175.4	174.97	174.53
241	171.62	172	171.57	171.92	172.29	172.67	173.02	172.73	173.08	172.64	173.02	173.4	172.96	172.67	173.05	172.75	172.32	172.7	173.07	173.45	173.83	173.39	173.74	173.45	173.16	173.53	173.88	174.23	173.8	174.18	173.74	174.12	174.5	174.06	173.63	173.2	172.76	172.47	172.04	171.61	171.17	170.74	170.31	170.69	170.26	170.61	170.98	171.36	171.06
242	169.37	168.94	168.65	168.36	168.7	168.27	167.85	167.42	167.79	167.36	167.74	167.31	166.88	167.25	167.63	167.97	167.55	167.12	166.69	166.27	165.97	165.55	165.92	165.63	165.97	165.55	165.26	165.6	165.18	164.89	164.46	164.83	164.54	164.91	165.28	164.99	165.34	164.91	164.62	164.2	163.77	164.14	164.51	164.88	164.46	164.8	164.38	164.09	164.43
243	163	163.37	163.74	164.09	164.46	164.17	163.88	163.45	163.16	162.74	163.11	162.68	162.26	161.97	162.31	162.68	163.05	162.76	162.47	162.05	161.63	161.2	161.57	161.94	162.29	162.66	162.23	162.58	162.95	163.32	162.89	162.47	162.84	162.42	162.79	163.16	163.53	163.9	163.61	163.32	163.69	163.4	162.97	162.55	162.13	161.7	161.28	160.99	161.36
244	158.54	158.91	159.28	158.86	159.23	159.59	159.17	159.54	159.91	159.62	159.2	158.91	158.62	158.2	157.91	158.27	157.86	157.56	157.27	156.98	157.35	157.72	158.09	158.43	158.8	159.16	159.53	159.11	159.48	159.85	159.43	159.8	160.17	160.54	160.11	159.82	159.53	159.88	159.45	159.03	159.4	159.77	160.14	160.51	160.09	160.43	160.01	159.72	159.3
245	158.06	158.42	158.79	158.37	158.74	159.11	159.48	159.85	160.21	159.79	159.37	159.08	158.66	158.24	157.83	158.17	157.75	157.33	157.67	157.26	156.96	156.55	156.13	155.71	155.42	155.13	155.5	155.87	156.23	155.94	155.65	156.02	155.6	155.18	155.55	155.26	154.84	155.21	154.92	155.28	154.87	155.23	154.82	154.4	154.11	153.7	154.06	154.43	154.77
246	154.37	154.73	154.44	154.78	154.37	154.08	153.66	153.25	152.96	152.55	152.91	152.62	152.98	152.57	152.28	151.87	151.45	151.79	151.38	151.74	151.45	151.82	152.16	151.87	152.23	152.6	152.96	153.32	153.69	153.27	152.86	153.2	152.91	152.62	152.98	153.35	153.71	154.08	154.44	154.81	155.17	154.88	154.47	154.83	154.54	154.91	154.62	154.33	154.04
247	156.99	157.35	156.94	156.65	156.35	156.72	157.09	156.67	156.38	156.75	157.11	156.7	156.28	156.64	157.01	157.38	157.74	157.45	157.82	158.16	157.74	157.33	157.67	157.25	156.83	157.2	157.57	157.93	158.3	158.67	159.03	158.62	158.96	159.3	158.88	159.25	159.59	159.17	159.54	159.91	160.27	159.98	160.33	160.69	160.4	160.74	160.33	160.67	161.01
248	163.12	162.69	162.4	161.98	162.33	162.69	163.06	162.64	162.22	161.8	162.17	161.75	162.09	161.67	161.38	161.09	161.46	161.17	161.54	161.25	161.62	161.98	162.35	162.06	162.4	162.77	162.35	162.69	163.06	163.43	163.8	164.14	163.85	164.22	163.93	163.51	163.09	163.46	163.8	164.17	164.54	164.25	164.59	164.17	163.75	164.09	164.46	164.04	164.38
249	166.78	167.15	166.86	167.21	167.58	167.15	167.52	167.1	167.47	167.05	167.42	167.79	167.49	167.07	166.65	166.99	166.7	166.28	165.86	166.23	165.93	165.64	165.22	165.57	165.93	166.3	166.67	167.04	167.41	167.78	167.36	167.73	167.44	167.15	166.73	166.43	166.8	167.17	166.88	166.59	166.17	166.54	166.12	165.69	165.4	165.11	165.48	165.85	166.22
250	167.62	167.99	167.57	167.14	166.72	166.43	166.14	166.51	166.22	166.59	166.96	167.3	166.88	167.22	167.59	167.96	168.33	168.71	168.28	168.65	168.23	168.57	168.15	167.86	168.2	168.57	168.94	169.29	169.66	169.37	169.74	170.11	169.82	169.39	169.76	169.34	168.92	168.49	168.86	169.23	168.81	169.18	169.55	169.13	169.5	169.07	169.44	169.15	168.73
251	167.17	167.54	167.25	166.96	167.3	167.67	168.04	168.41	168.12	168.46	168.83	169.2	169.55	169.89	169.6	169.97	170.34	169.92	169.49	169.87	170.24	170.61	170.98	170.69	171.06	170.63	171	171.38	171.75	172.09	171.67	171.24	170.82	170.39	170.76	170.47	170.84	171.21	170.92	170.63	170.98	171.35	170.92	171.29	171.67	172.04	172.41	172.75	173.1
252	172.99	173.36	172.94	172.51	172.08	172.46	172.83	173.2	173.54	173.92	174.29	173.86	174.21	174.58	174.15	173.73	174.1	174.47	174.18	173.75	174.12	174.5	174.07	173.64	173.22	173.59	173.96	174.33	174.7	174.41	174.79	175.16	174.87	174.44	174.01	173.59	173.16	172.74	172.45	172.16	172.53	172.24	172.61	172.18	171.76	172.1	171.68	171.25	170.83
253	172.34	172.71	172.42	172.79	173.16	172.87	173.21	172.79	172.36	171.94	171.52	171.23	170.94	171.31	171.01	170.72	170.3	169.88	169.46	169.83	170.19	170.56	170.93	171.3	171.65	171.22	170.93	170.51	170.88	170.46	170.04	169.61	169.32	169.69	169.27	168.98	169.35	169.72	170.09	170.46	170.03	170.4	169.98	169.56	169.93	170.3	170.67	171.04	171.38
254	172.04	171.62	171.19	170.77	171.14	171.51	171.88	172.25	172.59	172.96	173.33	173.7	174.07	174.44	174.15	173.73	173.3	172.88	172.46	172.83	172.54	172.91	173.28	173.65	173.99	174.36	174.73	175.1	175.47	175.18	175.55	175.92	176.3	176.01	175.58	175.15	174.73	175.1	175.47	175.84	176.21	176.56	176.9	177.27	176.98	176.56	176.13	175.71	175.28
255	175.86	176.23	175.8	176.15	175.72	176.09	175.8	176.15	175.72	175.3	174.87	174.59	174.93	175.3	175.01	175.38	175.75	176.09	175.67	176.04	175.75	175.46	175.83	176.2	176.57	176.94	176.65	177	176.57	176.92	176.49	176.07	175.78	176.15	176.52	176.86	177.21	177.58	177.95	177.52	177.89	178.26	178.64	179.01	178.72	179.09	179.46	179.17	179.52
256	178	178.37	178.74	179.12	179.49	179.2	179.57	179.14	178.72	178.29	178.63	178.21	177.78	177.36	176.93	177.27	177.64	178.02	178.39	177.96	177.54	177.11	176.82	176.4	175.97	175.55	175.92	176.29	176	176.34	176.69	177.06	177.43	177	176.58	176.95	177.32	177.69	177.4	177.77	177.34	177.06	177.43	177	176.71	176.42	176.79	176.5	176.85
257	179.76	179.33	179.7	180.08	180.45	180.82	181.16	181.51	181.88	182.25	181.82	182.2	181.77	181.48	181.19	181.56	181.14	180.85	181.22	180.93	180.5	180.07	180.45	180.82	181.19	181.56	181.91	182.28	182.65	182.22	182.57	182.94	183.31	183.66	184.03	184.38	184.75	185.12	185.47	185.18	184.75	184.46	184.03	183.6	183.31	183.02	183.4	183.77	184.11
258	184.66	184.37	183.95	183.52	183.89	183.6	183.31	183.68	184.06	184.43	184	183.71	184.06	183.63	183.2	182.77	183.12	183.49	183.86	184.21	184.55	184.92	185.3	184.87	184.44	184.81	185.18	185.56	185.93	185.64	186.01	186.39	186.1	186.44	186.82	186.53	186.87	187.25	187.62	188	188.37	188.72	189.06	188.63	188.2	187.77	187.34	187.71	187.28
259	187.86	188.23	188.58	188.95	188.66	189.04	188.6	188.98	189.35	189.73	190.1	189.81	190.19	189.76	189.32	189.67	189.24	188.81	188.38	188.75	189.12	189.47	189.84	189.41	189.76	189.33	189.7	190.05	189.61	189.96	189.53	189.24	188.95	188.66	189.04	188.75	189.12	188.69	189.07	188.63	189.01	188.72	188.43	188.14	187.85	187.57	187.94	187.65	187.36
260	188.05	187.62	187.33	186.9	187.28	186.99	187.33	187.71	188.08	188.43	187.99	187.56	187.91	187.48	187.85	187.42	187.8	187.51	187.08	186.65	186.22	185.79	186.16	185.87	185.45	185.02	185.39	184.96	185.33	185.7	186.05	185.62	185.19	185.54	185.11	184.82	184.39	183.97	184.34	183.91	183.48	183.86	184.23	183.8	183.51	183.86	184.23	184.6	184.17
261	183.12	183.49	183.86	184.23	183.81	183.52	183.86	183.44	183.15	182.73	183.1	182.81	183.15	183.52	183.23	182.95	182.52	182.23	182.58	182.15	182.52	182.1	182.47	182.84	183.21	183.58	183.29	183	182.58	182.29	181.86	182.23	182.6	182.18	181.75	181.47	181.84	181.41	181.78	181.36	181.73	182.1	181.67	182.04	182.41	182.78	183.15	182.86	182.58
262	183.15	183.49	183.86	183.44	183.81	183.52	183.23	182.81	182.52	182.23	181.95	182.32	181.89	182.26	182.63	182.21	181.78	182.15	181.87	181.44	181.15	180.87	180.44	180.16	180.52	180.1	179.81	179.53	179.1	178.82	179.18	179.55	179.92	180.29	180.66	181.03	180.61	180.98	181.34	181.71	182.08	182.43	182.8	183.17	182.88	182.59	182.96	182.54	182.11
263	178.86	179.2	179.57	179.94	180.31	180.02	179.73	180.1	180.47	180.05	179.63	179.34	179.05	178.76	178.48	178.84	179.21	178.92	178.5	178.87	178.58	178.16	178.5	178.87	179.24	179.61	179.19	179.53	179.9	179.47	179.05	178.76	178.34	178.05	177.77	177.48	177.85	178.21	177.93	177.64	177.22	177.59	177.16	177.53	177.9	178.27	178.64	178.35	178.06
264	176.67	177.04	177.38	177.72	178.09	178.43	178.01	177.59	177.95	178.32	178.69	178.4	178.74	179.11	178.82	178.4	177.98	177.69	177.27	177.64	178.01	178.38	177.95	177.53	177.11	176.69	177.06	176.64	176.22	175.93	176.3	175.88	176.25	176.61	176.19	175.91	175.62	175.98	175.57	175.15	174.73	174.31	174.65	175.01	174.73	175.09	175.46	175.83	176.19
265	175.72	176.09	176.46	176.83	177.19	177.53	177.9	178.27	177.85	177.56	177.27	176.85	176.56	176.28	175.86	176.2	175.78	175.49	175.86	175.44	175.02	174.6	174.96	175.33	175.7	176.07	176.43	176.77	176.35	176.72	177.09	176.67	176.38	175.96	176.33	176.04	175.75	176.09	176.43	176.8	177.17	177.53	177.9	178.27	178.64	178.22	178.58	178.95	178.66
266	176.49	176.07	175.65	175.23	174.81	174.52	174.1	174.47	174.84	174.55	174.89	175.25	175.62	175.2	174.91	174.63	174.21	173.79	173.37	172.96	173.3	173.66	174.03	174.37	174.73	175.1	175.46	175.83	176.2	175.91	175.49	175.07	175.41	175.78	176.14	176.48	176.85	177.22	176.93	176.51	176.09	175.81	175.52	175.88	176.25	175.83	175.54	175.13	174.84
267	174.34	173.92	174.29	174.65	175.02	174.73	174.31	174.68	175.05	175.41	174.99	174.58	174.16	174.52	174.11	174.45	174.03	173.74	173.45	173.79	174.16	174.52	174.89	175.26	174.84	175.21	175.57	175.28	174.87	174.58	174.29	174.66	174.24	173.82	173.4	173.12	172.7	173.06	173.43	173.14	172.73	173.06	172.65	172.23	171.94	171.53	171.89	171.61	171.97
268	172.67	173.04	173.41	173.12	172.7	173.07	173.43	173.8	173.51	173.09	172.8	172.52	172.88	172.46	172.05	172.39	172.75	173.12	172.7	172.29	172.65	173.02	173.38	172.96	173.3	173.67	173.38	173.72	174.09	173.67	173.38	173.09	172.8	173.17	172.75	173.12	172.83	172.41	172	171.58	171.95	172.31	172.03	172.39	172.75	173.12	173.48	173.85	174.22
269	176.2	176.57	176.94	176.52	176.88	177.25	177.59	177.17	176.88	176.6	176.18	175.76	175.34	174.93	174.64	174.22	174.59	174.95	174.66	174.25	174.61	174.2	174.56	174.27	173.86	174.22	174.59	174.95	175.32	175.68	176.02	175.61	175.32	175.03	175.4	175.76	175.34	175.71	176.08	175.79	175.37	175.74	176.1	175.68	175.4	174.98	175.35	174.93	174.51
270	173.08	172.66	172.38	172.74	172.33	172.04	171.75	171.34	171.05	170.76	171.13	170.84	170.42	170.01	169.72	170.06	170.42	170.79	170.5	170.09	170.45	170.81	171.18	171.52	171.85	172.22	172.58	172.29	171.88	172.24	171.83	171.41	171	170.71	170.3	170.01	169.72	170.09	169.8	170.16	170.53	170.24	170.58	170.94	170.65	170.36	169.95	170.29	170.63
271	169.15	168.74	169.08	169.41	169	169.34	168.93	168.51	168.1	168.44	168.03	168.39	168.75	168.34	168.7	168.41	168	168.36	168.73	168.44	168.8	168.51	168.88	169.24	168.95	168.54	168.9	168.61	168.98	168.69	169.03	169.39	168.98	168.57	168.93	169.29	169	168.59	168.18	167.77	168.13	167.72	168.08	167.67	167.38	167.74	168.11	168.44	168.81
272	169.73	169.44	169.78	169.37	168.95	168.67	168.38	168.74	169.1	169.44	169.03	169.39	169.76	170.12	169.83	170.17	170.53	170.89	170.61	170.94	171.31	171.67	171.26	171.62	171.99	171.57	171.28	170.87	170.46	170.82	170.41	169.99	170.33	170.67	171.03	171.4	170.98	171.35	170.93	171.27	170.86	171.2	171.56	171.92	172.29	172.65	173.01	172.6	172.18
273	171.46	171.05	171.41	171.77	171.36	170.95	171.28	170.87	170.59	170.92	171.28	171.65	171.36	170.95	171.31	171.02	170.61	170.97	170.56	170.9	171.23	171.6	171.96	172.32	172.69	172.27	172.64	172.35	171.94	172.3	172.66	172.25	171.84	172.17	171.76	172.12	171.84	171.42	171.79	171.37	170.96	171.32	170.91	170.5	170.86	171.22	170.81	171.18	171.54
274	170.69	170.28	170.62	170.95	170.54	170.9	171.24	171.57	171.93	172.3	172.66	172.99	173.36	173.72	173.43	173.8	174.16	173.87	174.24	174.6	174.19	173.77	173.36	173.72	174.08	173.67	174.03	174.4	173.98	174.35	174.68	175.05	174.76	175.12	175.49	175.85	176.21	175.8	176.16	175.88	176.24	176.6	176.19	175.77	175.36	175.72	175.31	175.65	176.01
275	178.19	178.55	178.89	179.26	179.62	179.99	180.35	180.69	181.05	180.64	181	181.37	180.95	180.53	180.12	180.45	180.04	180.4	180.12	179.7	179.41	179.13	179.49	179.86	179.57	179.15	179.52	179.88	179.47	179.18	179.52	179.23	179.6	179.18	178.77	179.13	179.49	179.08	178.79	178.38	177.96	177.68	177.39	176.98	176.69	176.4	176.77	177.13	176.72
276	177.16	176.75	177.08	177.45	177.81	177.52	177.24	176.82	177.19	176.9	177.24	177.6	177.97	178.3	178.67	179.03	179.37	179.73	180.1	180.46	180.17	180.54	180.9	180.62	180.98	181.35	181.71	181.3	181.01	181.37	180.96	181.32	181.66	182.03	182.39	182.1	182.47	182.84	183.2	182.78	183.15	182.73	182.31	182.03	181.61	181.95	181.53	181.87	182.23
277	181.14	181.51	181.09	180.67	181.04	181.4	181.12	181.48	181.2	181.56	181.93	181.64	181.98	182.34	181.93	181.51	181.87	181.59	181.95	182.32	182.03	182.4	182.74	183.1	182.68	182.27	181.98	181.69	182.06	181.64	182.01	182.37	181.95	181.67	181.25	181.59	181.3	181.67	182.03	181.61	181.2	180.91	180.49	180.08	179.79	179.38	178.96	179.32	179.69
278	181.62	181.2	181.56	181.15	181.51	181.23	181.59	181.17	180.89	180.47	180.06	180.42	180.01	180.37	180.73	180.32	179.9	179.49	179.85	180.22	179.8	179.39	179.75	179.34	179.7	180.06	180.43	180.01	179.6	179.96	180.3	180.66	180.25	179.96	180.32	180.04	179.75	179.47	179.18	178.89	179.26	178.84	178.43	178.02	177.73	178.07	178.43	178.02	178.38
279	176.38	176.1	176.46	176.05	175.64	175.23	175.59	175.95	176.31	176.67	177.04	176.62	176.98	176.57	176.29	176.65	176.36	175.95	176.31	175.9	176.26	176.63	176.21	176.55	176.14	175.73	176.09	176.45	176.81	176.52	176.24	175.83	175.42	175.01	174.59	174.96	174.67	174.26	173.85	173.44	173.03	173.39	173.11	172.7	172.29	171.88	171.6	171.19	170.9
280	170.68	170.28	169.87	170.2	170.53	170.89	171.25	170.85	171.2	171.56	171.9	171.49	171.08	170.67	171.03	170.63	170.22	170.58	170.29	170.63	170.98	170.58	170.17	169.77	169.36	169.69	169.29	169.64	169.24	169.6	169.31	169.67	170.03	169.62	169.22	168.81	168.53	168.12	168.48	168.2	167.79	167.39	167.75	168.1	168.46	168.06	168.39	167.98	167.58
281	169.03	169.39	169.74	170.1	169.82	169.53	169.13	168.73	168.32	168.68	169.03	169.39	169.11	168.7	168.3	168.02	167.61	167.21	166.81	166.4	166	165.72	165.44	165.77	165.48	165.08	165.44	165.04	164.63	164.23	163.83	163.43	163.79	163.5	163.11	162.71	162.31	161.91	161.51	161.86	161.46	161.07	161.42	161.75	162.1	161.7	161.3	160.9	160.51
282	158.95	158.55	158.16	157.76	157.48	157.2	156.81	157.16	156.76	156.37	155.97	155.69	155.3	154.91	155.26	154.98	155.33	155.68	155.4	155.74	155.35	155.7	156.05	155.66	156.01	155.61	155.96	156.31	156.64	156.99	157.34	157.66	157.27	157.62	157.34	157.66	158.01	158.36	157.97	158.32	158.04	157.64	157.99	157.71	157.32	157.67	158.02	157.62	157.97
283	160.89	161.24	161.6	161.92	162.27	161.88	162.2	161.81	162.16	162.51	162.86	163.21	162.93	163.28	163.64	163.36	163.71	163.43	163.75	164.08	164.43	164.15	163.87	163.47	163.83	164.18	164.53	164.88	165.24	164.84	165.17	164.77	165.12	164.84	165.17	165.52	165.87	166.2	166.55	166.91	166.63	166.98	166.7	167.05	167.41	167.13	167.45	167.81	167.53
284	170.49	170.85	170.44	170.8	171.15	170.87	171.23	171.59	171.3	171.66	172.02	172.37	172.09	172.45	172.8	173.13	173.49	173.85	173.57	173.92	173.64	174	174.36	174.71	175.05	175.4	175.12	175.48	175.84	176.2	176.56	176.92	176.51	176.22	176.58	176.94	176.66	176.37	175.97	176.32	176.66	177.02	176.73	177.09	177.45	177.17	177.5	177.09	176.81
285	179.81	179.53	179.89	179.6	179.97	179.55	179.92	180.28	180.64	181	181.33	180.92	180.64	181	180.71	181.08	181.44	181.8	182.16	182.52	182.88	182.6	182.96	183.32	183.69	184.05	184.41	184.13	183.71	184.07	183.79	184.15	183.74	184.1	184.46	184.83	185.19	185.55	185.92	185.5	185.87	185.45	185.79	186.15	186.51	186.23	186.59	186.31	186.67
286	188.31	188.67	189.04	188.75	189.09	189.46	189.17	189.54	189.9	190.27	190.6	190.32	190.68	191.05	191.42	191.78	192.15	191.86	192.2	192.57	192.93	193.3	193.64	194.01	193.59	193.17	193.53	193.9	194.24	193.82	194.19	193.9	193.48	193.19	193.56	193.93	193.64	194.01	194.37	193.95	193.53	193.9	194.27	194.64	194.35	194.72	195.08	195.45	195.82
287	194.95	194.53	194.9	195.26	194.84	194.42	194.76	195.1	195.47	195.18	195.52	195.89	195.6	195.97	195.68	195.26	195.63	195.21	195.58	195.95	196.31	196.03	195.74	196.11	196.47	196.84	196.42	196	196.37	195.95	195.53	195.89	196.23	196.6	196.94	197.31	197.68	198.04	197.62	197.34	197.7	197.28	197	196.57	196.94	196.52	196.1	196.47	196.18
288	196.23	195.95	196.29	195.87	196.23	195.81	195.53	195.11	195.47	195.81	195.39	194.97	195.34	195.05	194.63	194.22	193.8	194.16	194.5	194.87	195.23	194.95	194.53	194.11	194.45	194.82	195.18	195.55	195.91	195.5	195.21	195.55	195.91	196.28	196	195.58	195.16	194.74	194.32	194.03	194.4	194.74	195.1	195.47	195.05	194.76	195.13	195.5	195.86
289	194.61	194.95	195.32	194.9	194.48	194.06	194.43	194.77	194.35	194.71	195.08	195.44	195.16	195.52	195.86	195.44	195.03	195.39	195.76	195.34	194.92	195.29	195.65	195.99	196.36	196.72	196.44	196.02	195.6	195.31	195.68	196.05	196.41	196.13	196.49	196.86	196.44	196.02	195.6	195.97	195.68	196.05	196.41	195.99	196.36	196.07	196.44	196.78	196.36
290	197.17	197.54	197.12	196.7	196.28	195.86	195.58	195.16	195.52	195.24	194.95	194.53	194.11	194.45	194.82	195.18	194.9	194.48	194.19	193.91	193.49	193.83	194.19	194.56	194.93	195.26	195.63	196	196.34	196.7	196.28	196.65	196.23	196.57	196.93	197.3	197.67	197.25	196.83	197.2	197.56	197.14	197.51	197.09	197.46	197.17	197.54	197.12	196.83
291	195.97	195.55	195.13	195.47	195.83	196.2	195.91	196.28	195.86	196.23	196.59	196.17	196.54	196.12	195.7	196.07	196.43	196.15	196.51	196.23	195.81	195.53	195.11	195.47	195.19	195.55	195.13	195.5	195.86	195.45	195.81	195.39	195.11	194.82	195.19	194.9	194.49	194.07	193.65	193.24	192.82	193.16	192.74	193.08	192.66	192.25	191.83	192.17	192.53
292	193.13	193.49	193.08	192.66	193.03	192.74	193.11	192.69	193.05	192.64	193	192.59	192.95	193.31	193.03	193.39	193.76	194.12	194.48	194.85	194.56	194.93	195.27	194.98	194.56	194.15	193.73	194.1	193.68	193.27	192.85	193.21	192.8	192.38	192.75	192.46	192.18	192.54	192.9	192.49	192.85	192.57	192.93	192.52	192.23	191.82	192.15	191.74	191.33
293	189.6	189.96	190.32	190.04	189.76	190.12	190.48	190.2	189.78	189.5	189.86	189.45	189.81	190.17	189.76	189.35	188.94	188.65	188.37	187.96	188.32	188.68	188.27	188.63	188.34	188.71	189.04	189.4	188.99	189.35	188.94	189.3	189.63	189.97	189.56	189.92	190.28	190.64	191	191.36	191.73	191.31	191.03	191.39	191.75	192.12	192.48	192.84	192.56
294	193.93	193.52	193.1	193.44	193.8	193.39	192.97	192.56	192.15	192.48	192.82	193.18	192.9	192.48	192.84	193.21	193.57	193.15	193.49	193.82	194.19	193.77	193.36	193.69	193.41	193.77	193.36	193.72	193.44	193.03	192.61	192.2	192.56	192.15	192.48	192.07	192.43	192.02	191.61	191.97	192.33	192.69	193.05	193.41	193.78	193.49	193.85	194.22	194.58
295	194.66	195	194.58	194.3	193.89	194.25	193.96	194.33	193.91	194.27	193.86	194.22	193.94	193.53	193.89	194.25	194.61	194.95	194.53	194.12	194.48	194.2	193.92	194.25	193.97	194.33	194.69	194.28	193.86	193.45	193.17	193.53	193.86	194.23	193.81	193.4	193.76	194.12	194.49	194.85	195.21	195.57	195.29	195.65	196.01	195.73	195.45	195.81	195.53
296	196.51	196.88	197.24	197.6	197.19	197.55	197.14	197.47	197.84	197.42	197.01	196.59	196.95	197.32	197.68	198.04	198.38	198.74	198.33	197.91	197.5	197.83	197.42	197.14	197.47	197.81	197.39	197.75	198.12	198.45	198.04	197.62	197.99	197.57	197.93	197.52	197.24	197.6	197.93	197.65	197.99	197.57	197.16	197.49	197.08	196.66	197.03	196.61	196.2
297	196.36	196.72	196.43	196.02	195.61	195.97	196.33	196.69	197.06	197.42	197.78	197.37	197.7	198.04	198.4	198.76	198.35	198.68	198.4	198.76	199.12	198.84	198.43	198.79	198.51	198.09	197.81	197.53	197.86	198.22	198.59	198.17	197.89	198.22	197.81	197.39	197.11	197.47	197.84	198.2	198.56	198.28	197.86	197.58	197.3	197.01	196.6	196.96	196.68
298	198.85	199.19	199.55	199.14	198.72	199.08	199.42	199.14	199.5	199.08	198.67	199.03	199.4	198.98	199.34	199.06	198.64	199.01	199.37	199.71	199.29	199.01	198.72	198.31	197.89	197.48	197.07	196.78	196.5	196.83	196.42	196.78	197.12	197.48	197.84	197.43	197.15	196.86	197.22	196.81	196.4	196.76	196.48	196.06	195.65	196.01	196.35	196.71	197.07
299	195.96	195.68	195.26	195.63	195.99	195.57	195.94	196.27	195.86	196.19	196.55	196.91	197.27	197.61	197.97	197.69	198.02	198.38	198.1	197.82	198.18	198.54	198.26	198.62	198.34	198.7	199.06	198.78	199.14	199.51	199.22	199.59	199.92	200.29	200	200.37	200.08	200.45	200.03	200.39	199.98	199.56	199.28	199.64	199.36	199.72	199.31	199.67	200.03
300	199.8	200.16	200.5	200.86	200.57	200.94	200.65	201.02	201.38	201.72	201.3	201.02	201.38	201.75	201.46	201.83	201.41	201.77	201.49	201.85	201.57	201.93	202.27	202.63	202.22	201.8	202.16	202.53	202.89	203.26	203.62	203.99	204.35	204.07	204.43	204.01	204.38	204.72	205.08	205.45	205.81	206.18	206.54	206.26	205.84	206.2	206.57	206.15	206.52
301	207.84	207.42	207.79	208.15	208.52	208.89	208.6	208.97	208.55	208.91	209.28	208.86	209.23	208.94	209.31	209.65	209.99	209.57	209.93	210.3	209.88	210.24	210.58	210.92	211.26	211.63	211.99	212.36	212.7	212.28	212.64	213.01	213.38	212.96	213.3	212.87	213.24	213.61	213.98	214.34	213.92	214.29	213.87	214.23	213.81	214.18	214.52	214.09	213.81
302	213.87	214.23	213.81	214.18	214.52	214.89	214.46	214.04	214.41	213.99	214.35	213.93	214.3	214.67	214.38	214.75	214.33	214.69	214.41	214.75	214.33	214.69	215.06	215.43	215.8	216.16	215.74	216.08	215.66	215.23	214.81	214.39	214.76	214.47	214.19	213.77	214.14	214.5	214.22	213.94	213.65	213.23	212.81	213.15	213.51	213.88	213.6	213.31	212.89
303	212.27	212.64	212.22	212.58	212.95	212.53	212.89	212.47	212.84	213.18	213.52	213.85	213.57	213.94	214.31	214.67	215.04	215.38	215.75	216.11	216.48	216.85	217.22	217.59	217.3	216.88	217.22	217.59	217.16	216.74	216.45	216.17	215.75	216.12	216.48	216.85	217.22	217.59	217.16	217.5	217.84	217.42	217.79	218.16	217.73	218.1	217.68	218.04	218.41
304	219.12	219.49	219.86	220.23	220.6	220.31	219.89	219.46	219.18	218.9	218.47	218.19	218.56	218.13	218.5	218.84	219.18	218.76	219.12	218.84	218.42	218.78	219.15	219.52	219.1	218.81	219.18	219.55	219.92	220.29	219.86	220.23	220.6	220.18	220.54	220.12	219.69	220.06	220.43	220.8	221.14	220.86	220.57	220.29	220.66	221.03	221.4	220.97	221.34
305	221.26	220.83	220.41	219.98	220.32	220.69	221.06	220.63	220.35	220.72	221.09	220.8	220.52	220.89	221.26	220.83	221.2	221.57	221.91	221.49	221.83	221.4	220.98	220.55	220.89	221.26	220.98	221.34	221.71	221.43	221.77	221.34	221.71	221.29	221.66	221.37	221.74	222.08	221.8	221.51	221.88	221.6	221.17	220.75	220.47	220.81	221.17	220.75	221.12
306	219.76	220.13	219.7	220.04	220.41	219.99	219.56	219.93	219.65	219.23	219.59	219.31	219.68	220.05	220.39	220.72	220.3	220.67	221.04	221.41	221.75	222.11	222.48	222.82	222.4	221.97	222.34	222.71	223.08	222.8	223.17	222.74	223.11	222.68	223.05	223.42	223.79	223.37	223.73	223.31	222.88	223.25	223.62	223.99	224.36	224.73	225.1	224.82	224.53
307	225.13	224.7	225.04	224.62	224.99	225.36	224.93	224.5	224.22	224.59	224.17	224.53	224.11	224.48	224.19	224.53	224.9	224.48	224.85	224.42	224.14	224.51	224.22	224.59	224.31	223.88	224.25	224.62	224.99	225.36	225.73	226.1	225.82	226.19	226.56	226.27	226.64	226.36	226.73	227.07	227.44	227.81	227.38	227.75	227.32	226.9	226.47	226.19	226.56
308	223.75	223.46	223.18	223.55	223.92	224.29	224.63	224.2	224.57	224.29	224.66	225.03	224.74	224.46	224.83	224.54	224.12	223.83	224.2	224.57	224.94	225.31	225.03	225.4	225.11	224.68	225.05	225.42	225.14	225.51	225.88	226.25	226.59	226.16	226.53	226.91	227.25	227.62	227.19	226.76	226.48	226.05	226.39	225.97	225.54	225.26	225.6	225.97	225.68
309	227.33	226.91	226.48	226.85	227.19	227.56	227.13	226.85	226.56	226.94	227.31	227.02	227.39	227.76	227.33	227.68	228.05	227.76	228.13	227.85	227.56	227.93	228.3	228.65	229.02	229.39	228.96	229.33	228.9	229.25	229.62	229.33	228.9	228.48	228.05	228.42	228.79	229.16	228.88	229.25	229.62	229.99	230.36	229.93	230.3	230.65	231.02	230.73	231.08
310	233.37	232.94	232.65	233.02	233.4	232.97	233.34	232.91	232.48	232.85	233.19	232.76	232.48	232.05	232.42	232.79	232.51	232.85	233.22	233.59	233.16	232.88	232.59	232.97	233.34	232.91	233.28	232.85	233.22	233.57	233.91	234.25	233.82	234.19	233.76	233.33	233.71	234.05	234.42	234.79	235.14	234.71	234.28	234.65	234.36	234.71	234.28	234.65	235.02
311	236.03	236.4	236.75	236.32	235.88	235.6	235.94	235.51	235.88	236.26	236.63	236.34	235.91	236.29	236.66	236.23	236.6	236.94	237.32	236.89	237.26	237.63	237.35	237.72	238.07	238.44	238.81	239.19	238.75	239.13	238.69	239.07	239.41	238.98	239.35	239.07	239.44	239.01	239.38	238.95	238.67	239.04	238.61	238.98	239.35	239.73	240.1	240.48	240.85
312	241.72	242.09	242.47	242.81	243.19	242.9	243.25	243.62	244	244.35	244.72	245.1	245.47	245.85	245.56	245.28	244.84	244.56	244.27	244.65	244.36	244.74	245.08	244.65	244.21	244.59	244.15	243.71	243.28	243.65	243.37	243.74	243.46	243.02	243.4	243.77	243.49	243.2	243.58	243.14	242.86	242.57	242.94	242.51	242.88	243.26	242.82	243.2	243.58
313	243.22	243.56	243.94	244.31	244.03	244.37	243.94	243.5	243.22	242.93	242.5	242.87	243.22	242.78	243.16	243.53	243.1	242.81	243.16	243.53	243.91	244.28	243.85	243.56	243.13	243.5	243.07	243.44	243.01	243.38	243.76	244.13	243.7	243.26	243.64	243.35	243.73	243.29	243.67	243.38	242.95	243.32	242.89	243.26	242.83	242.39	242.77	242.48	242.86
314	242.74	242.3	242.68	243.02	243.4	243.77	243.49	243.05	243.43	243.14	242.71	242.28	241.84	241.41	241.78	242.16	241.72	241.44	241.81	241.38	241.09	241.44	241.81	241.53	241.09	241.47	241.84	242.19	242.56	242.93	242.65	242.22	241.93	241.5	241.87	242.25	242.62	242.99	242.71	242.27	241.84	241.41	240.98	241.35	241.06	240.78	240.35	240.72	241.09
315	242.11	242.48	242.86	243.23	242.8	243.17	243.52	243.89	244.27	244.64	245.01	244.73	245.07	244.79	245.13	245.48	245.04	245.42	244.99	245.36	245.74	245.3	244.87	244.58	244.29	244.01	244.38	244.73	245.1	244.67	245.04	244.61	244.98	245.36	245.73	246.11	246.49	246.86	246.58	246.95	246.51	246.23	246.58	246.14	245.85	246.23	245.79	246.17	246.54
316	245.76	246.14	246.48	246.86	247.24	247.61	247.99	247.7	248.08	247.64	247.21	247.58	247.96	248.33	248.68	249.05	249.43	249.14	249.52	249.08	248.8	249.17	249.55	249.93	250.3	250.02	250.39	249.96	250.33	250.71	251.09	251.46	251.84	252.22	251.78	251.49	251.84	251.4	251.78	252.16	252.53	252.25	252.63	253	252.72	253.06	252.63	253	253.38
317	255.2	255.58	255.29	255.64	256.02	256.4	255.96	255.67	255.23	254.79	255.14	255.51	255.89	255.45	255.83	255.54	255.1	254.82	254.53	254.91	254.62	255	254.71	254.43	254.81	255.18	255.56	255.91	256.29	256.67	256.23	256.61	256.99	256.7	256.26	255.97	255.53	255.91	255.62	256	255.56	255.12	254.83	254.39	254.11	254.45	254.83	254.55	254.11
318	254.86	255.24	255.62	255.18	255.56	255.93	255.65	256.03	255.74	256.09	256.47	256.18	255.89	255.45	255.16	255.54	255.89	256.27	256.65	257.03	256.74	256.3	256.68	257.06	256.77	256.33	255.89	255.45	255.83	256.21	256.58	256.96	257.34	257.06	256.61	256.99	257.37	257.75	257.46	257.84	258.22	257.78	258.16	257.72	257.28	257.66	257.22	256.93	256.49
319	256.37	255.92	256.27	256.65	256.21	256.59	256.94	257.32	257.67	257.23	257.61	257.32	257.7	257.26	256.82	257.17	256.73	257.1	256.82	257.2	257.54	257.89	257.61	257.99	258.36	258.74	259.12	258.68	258.39	258.77	259.15	258.87	259.21	258.77	258.49	258.87	259.24	258.8	259.18	258.74	259.12	258.83	258.55	258.26	257.82	258.17	257.72	257.28	256.84
320	257.6	257.31	257.69	257.4	257.12	257.49	257.87	258.25	257.81	257.37	256.93	256.49	256.87	256.43	256.81	257.19	256.75	257.12	257.5	257.06	256.78	257.15	257.5	257.06	256.78	257.15	256.71	256.43	256.78	256.34	256.71	256.43	256.81	256.37	255.93	255.49	255.86	256.24	255.8	255.52	255.23	255.61	255.99	255.55	255.11	254.82	255.17	254.73	255.11
321	255.2	255.57	255.95	256.33	256.71	256.27	256.65	256.21	255.92	256.3	256.68	256.24	256.61	256.99	257.37	257.75	257.46	257.02	256.73	256.3	256.67	256.39	256.73	257.11	257.49	257.87	257.43	257.14	256.86	257.2	257.58	257.93	257.49	257.05	256.61	256.17	255.89	255.6	255.98	256.35	255.92	255.63	255.34	255.05	254.62	254.18	253.89	253.45	253.16
322	254.67	254.24	254.61	254.99	255.34	255.72	255.43	255.78	256.16	256.53	256.91	256.47	256.18	255.9	256.28	255.84	255.4	255.78	256.15	256.53	256.91	256.62	256.18	256.56	256.94	257.32	256.88	256.59	256.3	256.65	256.21	256.59	256.15	256.53	256.91	257.29	257	257.38	256.94	256.65	257.03	257.41	257.78	257.34	257.72	258.07	258.45	258.16	257.87
323	257.6	257.16	257.54	257.25	257.63	257.34	257.72	258.1	257.66	257.22	256.78	257.16	257.54	257.89	258.26	257.82	257.39	257.76	258.14	258.52	258.9	258.61	258.99	259.37	259.08	259.46	259.02	258.58	258.96	258.52	258.08	257.64	257.2	257.58	257.93	257.49	257.05	256.61	256.17	255.74	256.08	256.46	256.17	256.55	256.11	255.83	256.2	256.58	256.29
324	254.87	255.25	255.63	255.19	255.57	255.13	255.51	255.22	255.59	255.94	256.32	255.88	256.26	256.64	256.35	256.7	257.07	256.64	257.01	257.39	257.77	258.15	257.71	258.09	257.8	258.18	258.55	258.93	259.28	258.84	259.19	259.54	259.92	260.29	260.67	260.39	260.1	260.48	260.85	260.41	259.98	259.69	260.07	260.44	260.16	260.51	260.85	261.23	261.58
325	260.95	261.32	260.88	261.26	261.64	261.2	260.91	260.47	260.19	260.54	260.1	260.47	260.19	259.75	260.13	259.84	260.19	259.75	259.46	259.02	258.58	258.96	258.52	258.23	257.95	257.66	258.04	257.75	258.1	257.66	257.37	257.75	258.13	257.69	257.25	256.81	256.52	256.09	256.46	256.17	255.74	256.11	256.49	256.05	255.62	255.33	255.04	254.75	255.13
326	253.08	253.42	253.77	254.15	254.52	254.9	255.25	255.6	255.16	255.54	255.1	254.66	254.23	254.57	254.92	254.49	254.83	255.21	255.59	255.96	255.68	255.24	254.95	255.33	255.7	256.08	256.43	255.99	255.55	255.12	254.68	254.39	254.77	255.15	255.52	255.87	255.43	255.15	254.71	255.09	254.8	255.18	255.55	255.12	254.68	255.06	255.43	255.81	256.19
327	256.94	257.32	257.69	257.25	256.97	257.34	257.72	257.28	256.85	256.56	256.27	256.65	257	257.34	256.91	257.28	257.66	258.04	257.75	257.46	257.18	256.74	256.3	256.65	256.21	255.78	255.34	254.9	254.47	254.03	254.41	253.97	253.54	253.1	252.82	253.19	252.76	252.32	251.89	251.45	251.17	251.54	251.92	252.29	252.67	253.04	252.76	252.47	252.03
328	251.17	251.54	251.92	252.26	251.97	252.32	252.7	252.41	252.78	252.35	252.06	251.78	252.15	252.53	252.87	253.25	253.59	253.16	253.53	253.91	254.28	254.66	255.04	255.41	255.79	255.35	255.06	254.63	254.34	254.72	254.28	254.66	255.03	254.75	254.46	254.03	253.74	254.08	254.46	254.17	253.89	254.23	253.94	253.51	253.89	254.23	254.61	254.98	255.36
329	255.39	255.77	256.14	255.85	255.57	255.91	255.48	255.85	255.42	255.79	255.36	254.92	255.3	255.67	256.02	256.4	256.75	257.09	256.66	257.03	256.75	257.12	256.69	257.06	257.41	257.79	258.16	258.54	258.92	259.29	259.67	259.38	259.73	260.11	259.82	260.17	259.73	259.29	259.67	259.23	259.61	259.96	260.34	260.71	261.09	261.44	261.82	261.38	260.94
330	260.36	260.74	260.3	260.68	261.06	261.43	261.81	261.52	261.9	262.25	261.81	261.37	261.75	262.13	261.69	262.07	261.78	262.13	261.69	262.07	261.78	261.34	261.72	262.1	262.45	262.01	261.57	261.95	261.51	261.86	261.42	261.77	262.14	262.52	262.9	262.61	262.17	261.89	262.23	262.61	262.99	263.37	263.75	263.46	263.84	263.55	263.9	263.46	263.02
331	264.56	264.12	263.68	264.06	264.44	264	264.38	264.76	265.13	265.51	265.22	265.6	265.98	266.36	266.71	266.27	266.65	266.21	265.77	265.33	264.89	264.6	264.31	263.87	263.44	263.78	264.16	263.72	264.07	264.42	264.8	264.36	264.74	264.3	264.68	265.02	265.4	265.78	266.16	266.54	266.25	266.63	267.01	266.72	266.28	265.84	266.22	265.93	265.49
332	263.49	263.21	262.77	262.33	261.89	261.61	261.32	261.67	261.23	260.79	260.51	260.88	261.26	261.64	262.01	261.58	261.95	261.67	261.23	261.61	261.32	261.7	262.04	261.61	261.17	260.88	260.45	260.01	260.39	260.76	260.33	259.89	260.27	259.83	259.54	259.92	260.3	259.86	259.43	258.99	258.7	259.08	258.64	258.36	257.92	257.64	257.2	256.77	257.14
333	257.86	257.58	257.95	258.33	258.7	259.08	258.64	259.02	258.58	258.96	259.33	259.68	260.03	260.4	259.97	260.34	260.05	260.43	259.99	259.71	259.42	259.8	260.17	260.55	260.9	261.27	260.84	261.21	261.59	261.96	262.34	262.71	262.43	262.14	261.71	262.08	261.8	261.51	261.07	260.79	261.16	260.73	260.29	260.67	260.23	260.61	260.17	259.89	259.6
334	261.25	261.6	261.16	261.54	261.1	261.48	261.82	262.17	262.55	262.11	261.67	262.05	261.61	261.18	260.74	260.31	259.87	260.25	260.62	260.97	261.34	261.06	261.43	261.81	261.52	261.9	261.61	261.33	261.7	261.42	261.13	261.51	261.85	261.42	261.76	261.33	261.04	260.6	260.98	261.33	261.7	261.27	260.98	261.36	261.73	262.11	261.82	261.53	261.91
335	261.01	260.57	260.14	260.48	260.86	261.24	260.95	261.32	260.89	260.6	260.17	259.88	260.26	259.97	260.32	260.69	261.04	261.41	261.76	261.32	261.7	261.41	261.79	262.17	261.88	261.59	261.31	261.02	261.39	261.74	261.31	260.87	260.43	260.81	260.38	259.94	259.51	259.88	259.45	259.16	259.54	259.1	258.81	259.16	259.54	259.91	260.26	260.63	261.01
336	262.6	262.98	262.69	263.04	263.41	263.13	263.5	263.07	263.44	263.16	263.5	263.07	262.78	263.16	263.53	263.09	262.66	263.03	263.41	263.79	264.16	264.51	264.89	265.26	265.61	265.17	265.55	265.26	264.98	265.35	264.92	264.48	264.86	265.2	265.58	265.96	266.33	266.71	266.27	266.65	267.03	266.59	266.15	265.72	266.09	266.47	266.18	265.9	266.27
337	265.13	265.5	265.88	266.26	266.6	266.17	266.54	266.26	266.6	266.17	266.54	266.11	265.82	265.53	265.91	265.62	266	266.38	265.94	266.32	265.88	266.23	265.79	266.17	265.88	266.26	266.63	266.2	265.91	265.62	265.19	264.75	264.46	264.18	263.89	264.27	263.98	264.36	264.73	264.3	264.01	264.36	264.73	265.11	265.48	265.2	264.91	265.29	265
338	265.42	265.8	266.18	266.52	266.87	267.25	267.63	267.97	267.53	267.91	268.29	268.67	268.23	268.58	268.29	268	267.56	267.13	266.84	266.55	266.12	266.49	266.06	265.77	265.48	265.05	264.61	264.98	265.33	265.71	265.27	264.84	264.4	264.78	265.15	264.72	264.43	264.14	263.71	263.42	263.77	263.33	263.68	264.05	264.43	264.14	263.86	264.23	264.61
339	265.78	266.16	266.54	266.25	265.96	266.34	266.72	267.06	266.63	267	266.57	266.13	265.84	265.41	264.97	265.35	265.69	266.07	266.44	266.79	266.36	266.73	266.29	266.67	266.38	266.73	266.29	266.67	267.02	267.39	267.11	267.48	267.05	266.76	267.14	267.51	267.89	268.27	268.64	268.99	269.37	269.08	269.46	269.17	269.52	269.9	269.46	269.84	269.55
340	268.61	268.18	267.74	267.45	267.83	268.21	268.58	268.93	268.49	268.87	269.25	269.62	270	270.35	269.91	270.29	269.85	270.23	269.94	269.65	270.03	269.74	270.09	270.47	270.85	271.22	270.78	270.5	270.87	271.25	271.63	271.98	272.36	272.07	271.63	272.01	271.72	272.1	271.66	272.04	271.6	271.16	271.54	271.91	272.29	272.01	272.35	272.73	272.45
341	271.05	271.4	271.78	271.49	271.2	271.58	271.96	272.31	271.87	272.25	271.81	272.19	271.9	271.61	271.99	272.37	272.75	272.31	272.02	271.58	271.96	271.52	271.87	271.43	271.81	272.18	271.74	272.12	272.5	272.85	273.23	273.58	273.14	273.51	273.07	273.45	273.83	274.18	273.74	273.45	273.01	272.57	272.14	271.7	272.07	272.42	271.98	272.36	272.07
342	269.69	269.4	268.97	268.68	268.24	267.81	268.18	268.56	268.93	268.5	268.84	269.22	268.93	268.5	268.06	267.63	267.97	267.54	267.91	268.29	267.85	268.23	268.6	268.98	268.69	269.07	269.45	269.16	269.54	269.1	268.66	268.23	268.57	268.95	268.66	269.04	268.75	268.47	268.03	267.74	267.46	267.83	268.21	268.56	268.93	268.65	269.02	268.59	268.96
343	269.2	269.58	269.95	270.3	270.68	270.24	269.8	269.37	268.93	269.31	269.02	269.4	269.11	269.49	269.86	270.24	269.95	270.33	270.04	269.6	269.17	269.51	269.08	268.64	268.36	267.92	268.3	268.01	268.36	268.73	268.44	268.82	268.53	268.88	269.26	269.63	269.35	269.72	269.44	269.15	269.53	269.87	270.25	270.63	271	270.57	270.13	270.51	270.88
344	268.8	269.15	269.52	269.24	269.61	269.96	269.52	269.9	269.46	269.84	269.4	269.78	270.16	269.87	270.25	269.81	269.52	269.24	268.95	269.3	268.86	269.24	269.61	269.99	269.7	270.08	270.46	270.17	269.73	270.11	269.82	270.2	269.76	269.47	269.19	269.56	269.27	268.84	268.55	268.26	267.97	268.35	267.91	268.29	267.85	267.57	267.91	267.48	267.04
345	266.23	266.61	266.98	266.55	266.26	265.97	266.35	266.72	266.29	266	265.71	266.09	265.8	266.15	266.52	266.24	265.95	265.66	266.04	266.38	266.76	266.47	266.04	266.41	266.79	267.17	267.54	267.25	266.82	267.19	266.76	266.32	266.7	267.08	266.64	267.02	267.36	266.93	267.3	267.02	267.39	266.96	267.33	267.71	268.09	268.46	268.84	269.19	269.56
346	272.04	272.39	272.77	273.12	273.49	273.87	273.58	273.96	274.34	273.9	273.46	273.84	274.22	273.78	274.16	273.87	274.25	273.81	274.19	274.57	274.28	273.99	273.55	273.9	274.25	274.63	275.01	274.72	275.1	275.47	275.03	275.41	274.97	275.35	274.91	275.29	274.85	275.23	274.79	275.14	275.49	275.87	275.43	274.99	274.7	275.08	275.46	275.02	275.4
347	275.61	275.98	276.36	276.74	277.12	276.68	277.06	276.77	277.15	276.86	277.24	276.8	276.51	276.22	275.93	276.31	276.69	277.07	276.78	277.13	276.69	277.04	277.39	276.95	277.33	276.89	277.24	276.95	276.66	276.22	275.93	276.28	276.66	276.22	275.78	276.16	275.87	275.43	274.99	275.37	275.72	276.1	275.81	275.37	274.93	274.64	274.21	273.92	274.29
348	276.39	275.95	276.33	276.68	276.24	275.8	276.18	275.74	275.3	275.68	276.05	275.62	275.33	274.89	275.27	275.64	276.02	276.4	276.11	276.46	276.02	276.4	276.11	275.67	275.23	274.8	274.36	274.73	274.3	274.67	274.24	273.8	273.36	273.74	273.45	273.01	273.39	273.77	273.33	273.04	272.75	273.1	272.66	272.23	271.79	272.17	271.88	271.44	271.15
349	271.88	271.44	271.82	272.19	272.57	272.92	273.3	273.67	273.23	273.58	273.15	273.52	273.9	274.28	274.65	275.03	275.38	274.94	275.32	275.7	275.41	275.79	275.35	275.73	275.44	275.82	275.38	275.76	276.13	276.51	276.07	276.45	276.01	275.57	275.14	275.51	275.23	275.6	275.17	275.54	275.92	275.63	276.01	275.57	275.13	274.85	275.22	274.79	274.35
350	273.38	272.94	273.29	272.85	273.2	273.57	273.14	273.51	273.86	274.24	274.62	274.18	273.89	274.24	273.8	274.18	273.74	274.12	274.47	274.84	274.56	274.27	274.62	274.33	274.71	274.27	274.65	274.36	273.92	274.3	274.01	273.72	274.07	273.63	273.98	273.54	273.92	273.48	273.2	273.57	273.14	272.85	273.2	272.76	272.47	272.85	273.2	273.57	273.28
351	272.71	273.08	273.46	273.17	273.55	273.9	273.46	273.02	272.59	272.15	272.5	272.06	272.44	272.81	272.38	272.73	272.29	271.85	272.23	272.58	272.14	272.52	272.08	272.46	272.83	273.21	272.77	272.49	272.86	272.43	272.14	271.7	272.08	272.46	272.83	273.21	272.92	273.3	273.67	274.05	274.43	273.99	274.37	273.93	274.31	274.68	275.06	275.44	275
352	276.63	276.19	275.91	275.62	275.18	275.53	275.24	274.95	275.33	275.71	275.27	275.65	275.36	275.07	274.78	274.49	274.87	275.25	275.63	275.19	275.57	275.28	274.84	274.4	274.78	275.16	275.51	275.22	275.59	275.31	275.02	274.58	274.29	274	273.57	273.13	272.84	272.55	272.93	272.49	272.21	272.58	272.15	272.52	272.23	272.58	272.15	271.71	272.06
353	273.62	274	273.71	274.09	274.47	274.84	274.41	274.12	274.47	274.03	273.59	273.94	273.5	273.07	273.44	273.79	274.17	273.73	273.29	273.67	273.24	273.58	273.15	273.49	273.84	273.41	273.78	273.35	273.69	273.26	273.63	273.2	272.91	273.29	273.66	274.01	274.39	274.76	274.33	274.67	274.24	274.62	274.18	274.53	274.9	274.47	274.84	275.22	274.78
354	275.48	275.04	274.75	275.13	275.51	275.22	275.57	275.13	275.51	275.07	275.45	275.16	274.87	275.25	275.62	275.34	275.68	275.4	275.77	276.15	275.71	275.28	274.84	274.55	274.93	274.49	274.87	275.24	274.81	275.16	274.72	275.1	274.81	275.18	275.56	275.12	274.69	275.07	274.63	274.19	274.57	274.95	275.32	274.89	275.26	275.64	276.01	275.73	276.1
355	276.83	277.2	276.77	276.33	276.71	276.27	275.83	276.18	276.53	276.88	276.44	276.79	277.16	276.88	277.25	276.96	276.53	276.24	276.59	276.3	276.68	277.02	277.4	276.96	276.68	276.39	276.1	275.81	276.19	276.54	276.1	275.67	275.38	275.75	276.13	275.69	275.26	274.82	274.39	274.1	273.81	273.53	273.9	274.28	274.65	275.03	274.59	274.97	274.68
356	272.45	272.8	273.18	273.52	273.09	273.46	273.84	273.41	273.78	273.35	273.72	273.43	273.81	273.37	273.09	273.46	273.84	273.55	273.93	273.49	273.87	273.43	273.81	273.52	273.9	274.27	273.98	274.33	273.9	274.27	273.98	274.36	274.74	274.45	274.82	275.2	274.91	275.29	275.67	276.04	275.75	275.47	275.03	275.38	275.75	275.32	274.88	274.59	274.94
357	275.64	275.2	275.58	275.95	276.33	275.89	276.27	275.83	276.21	275.77	275.34	275.71	275.28	274.99	275.37	275.71	276.09	276.44	276.78	276.35	276.72	277.1	277.48	277.85	277.57	277.94	278.32	277.88	277.6	277.31	277.66	277.22	277.6	277.16	276.87	277.25	276.81	277.19	277.54	277.1	277.45	277.79	278.17	278.55	278.11	278.46	278.02	277.59	277.96
358	278.8	279.15	279.53	279.09	279.47	279.85	280.22	280.6	280.98	280.54	280.92	281.29	281.67	281.23	280.95	281.32	281.7	282.08	282.46	282.02	282.4	281.96	282.34	281.9	282.25	281.81	282.16	282.5	282.88	282.44	282.82	282.38	282.76	283.11	282.67	282.23	281.79	281.36	281.07	280.78	280.34	280.06	279.62	279.18	278.9	279.27	279.65	279.21	278.78
359	281.67	282.05	281.76	281.47	281.04	280.6	280.16	279.73	280.07	280.42	279.98	280.36	280.74	281.11	280.83	281.2	280.77	280.33	279.89	280.27	279.98	280.36	280.74	280.45	280.83	280.39	279.95	279.52	279.89	279.46	279.83	279.4	279.77	280.15	279.86	280.24	279.95	280.33	280.04	279.6	279.98	280.36	280.73	280.3	280.01	279.57	279.14	279.51	279.08
360	281.04	280.6	280.16	279.73	280.1	279.82	280.16	279.73	279.44	279.01	279.38	279.76	279.47	279.04	278.6	278.98	278.54	278.92	279.29	279.01	278.57	278.14	278.51	278.22	277.79	277.36	276.92	277.27	276.83	276.4	275.97	276.34	275.91	275.47	275.19	275.56	275.94	276.31	276.68	276.4	275.97	276.34	276.71	277.09	277.46	277.81	278.15	277.72	278.09
361	278.61	278.32	278.03	278.38	278.75	279.13	278.69	278.26	278.64	278.2	277.92	278.29	278	278.35	278.06	278.44	278.81	278.53	278.9	279.28	279.65	279.22	279.59	279.97	280.31	279.88	279.59	279.16	279.53	279.1	279.47	279.04	279.38	279.73	279.44	279.01	279.38	279.73	280.1	280.45	280.83	281.2	280.91	281.26	281.64	282.01	282.39	282.1	282.48
362	284.16	283.72	283.44	283	282.57	282.94	283.32	283.69	283.41	283.75	284.1	284.48	284.85	284.57	284.13	283.69	283.26	282.97	283.32	283.69	284.04	283.6	283.98	283.69	284.04	283.6	283.95	284.33	283.89	284.27	284.64	284.99	285.37	284.93	284.64	285.02	284.73	285.08	284.64	284.99	285.37	285.08	285.46	285.83	286.21	286.56	286.93	286.5	286.06
363	287.38	287.76	288.14	287.85	288.23	287.79	288.17	287.88	287.6	287.97	287.69	287.4	286.96	286.68	286.39	286.74	287.11	286.68	287.05	287.43	287.81	287.37	287.08	286.8	287.14	286.71	286.42	286.8	286.36	286.07	286.45	286.83	287.17	287.55	287.93	287.49	287.05	286.61	286.18	286.55	286.9	287.28	287.62	288	288.38	287.94	288.32	288.66	288.23
364	290.55	290.11	290.49	290.87	291.25	290.96	291.31	290.87	291.25	291.62	291.34	291.72	291.28	290.84	290.55	290.9	290.46	290.84	291.21	290.77	290.49	290.84	291.21	290.93	290.64	291.02	291.4	290.96	290.67	290.23	289.79	290.17	289.88	289.6	289.16	289.54	289.91	289.63	289.19	289.54	289.91	289.63	289.19	289.57	289.94	289.51	289.07	288.63	288.19
365	289.07	289.44	289.16	289.5	289.88	289.6	289.31	288.87	288.58	288.96	288.52	288.24	287.95	287.51	287.23	286.94	287.32	287.03	286.74	287.12	287.5	287.87	288.22	287.78	288.16	288.51	288.07	288.45	288.01	288.39	288.76	288.33	288.67	289.02	289.4	289.78	290.12	290.5	290.21	290.59	290.97	290.68	291.06	291.41	291.76	292.14	292.52	292.89	293.24
366	295.45	295.01	295.39	295.77	296.15	295.86	295.42	294.98	294.54	294.25	293.97	293.68	294.06	294.44	294.15	293.86	293.58	293.95	294.33	293.89	294.27	293.83	294.21	294.59	294.97	294.53	294.24	294.59	294.15	293.71	293.27	292.83	292.54	292.92	292.48	292.86	293.23	292.79	292.51	292.89	292.45	292.16	292.54	292.92	293.29	293.67	293.23	293.61	293.99
367	293.84	293.4	293.77	293.33	292.89	292.61	292.96	293.33	293.71	294.06	294.44	294.15	294.5	294.88	294.44	294.15	293.71	294.09	293.65	294	294.35	294.7	294.26	293.97	293.68	293.24	292.8	293.15	292.86	293.24	292.8	293.18	292.89	292.61	292.17	291.88	291.59	291.97	291.53	291.09	290.66	291.03	291.38	291.76	291.47	291.03	290.59	290.97	290.69
368	290.08	289.64	290.02	289.58	289.96	289.67	290.05	289.61	289.99	290.37	289.93	289.64	290.02	290.39	290.11	289.82	290.2	289.91	290.29	289.85	290.23	289.79	289.5	289.88	289.44	289	288.72	289.07	289.44	289.16	288.72	288.28	287.84	287.56	287.12	287.5	287.87	288.25	288.63	288.34	288.69	289.03	289.38	288.94	288.66	289.03	289.41	289.79	290.14
369	293.07	293.45	293.16	292.72	292.28	291.99	292.37	291.93	292.31	292.69	292.25	291.96	291.68	292.05	291.77	292.11	291.68	292.05	291.61	291.33	291.71	292.08	292.46	292.17	292.55	292.11	291.67	291.24	290.95	290.51	290.89	290.45	290.01	289.57	289.29	289.66	290.04	290.42	289.98	289.54	289.1	289.48	289.04	289.39	289.77	289.33	289.71	289.42	289.8
370	288.89	289.27	288.98	289.36	289.07	289.45	289.83	290.2	289.92	289.48	289.19	289.57	289.92	290.29	289.86	289.42	289.79	289.51	289.07	288.63	288.35	287.91	287.47	287.19	287.56	287.91	288.26	288.6	288.17	288.54	288.89	289.27	288.98	289.33	288.89	289.27	288.83	288.39	287.96	287.52	287.09	287.43	287	287.37	287.75	288.09	287.66	288.03	288.41
371	290.12	290.5	290.88	291.25	291.63	292.01	291.57	291.95	291.51	291.07	291.45	291.83	292.17	292.55	292.93	293.3	292.87	293.24	292.81	292.37	292.74	293.12	292.68	293.06	293.44	293.81	294.16	293.72	294.1	293.81	294.19	294.54	294.92	295.26	294.83	295.2	295.58	295.96	296.34	295.9	296.27	295.99	296.37	295.93	296.3	296.65	297.03	297.41	297.76
372	299.93	300.31	300.69	301.04	301.42	301.8	301.51	301.86	302.24	302.62	302.97	303.35	302.91	303.29	303	303.38	303.76	304.14	304.49	304.04	304.42	304.77	304.33	304.71	305.09	305.47	305.85	306.2	306.58	306.29	306.68	306.39	306.74	306.29	306.68	307.06	307.44	307.79	308.17	308.52	308.07	308.45	308.17	308.55	308.93	308.48	308.04	307.75	308.13
373	310.49	310.2	310.58	310.96	311.34	311.69	312.08	312.46	312.84	313.22	312.78	313.16	312.71	312.26	312.65	313.03	313.41	313.79	313.35	312.9	312.61	312.99	313.35	313.7	314.08	314.46	314.02	313.57	313.95	314.33	313.89	314.24	313.95	314.3	314.68	314.4	314.11	313.66	313.38	313.09	312.64	312.2	312.55	312.93	313.31	313.69	313.25	312.96	312.51
374	313.15	313.53	313.92	313.47	313.85	314.23	313.79	314.17	314.55	314.9	315.28	315.67	315.22	314.77	314.49	314.87	314.42	314.14	314.52	314.07	313.62	313.34	313.05	312.76	312.32	311.87	311.59	311.97	311.68	311.39	311.78	311.33	311.04	311.39	311.78	311.49	311.87	312.25	312.63	313.02	312.57	312.28	312	312.38	311.93	311.49	311.84	312.22	312.6
375	314.1	314.48	314.83	315.21	314.77	315.15	314.86	314.42	313.97	313.52	313.9	313.46	313.01	313.39	313.78	314.13	314.51	314.86	315.24	314.96	315.34	315.05	315.43	315.82	315.37	315.75	315.46	315.02	314.57	314.28	313.84	314.22	314.6	314.98	314.54	314.92	314.47	314.03	314.41	313.96	314.34	314.06	314.44	313.99	313.71	314.06	313.61	313.99	314.34
376	317.4	316.95	316.67	317.02	317.4	317.11	316.67	316.22	316.6	316.95	317.33	317.72	318.1	318.45	318	317.56	317.11	317.49	317.87	318.26	318.64	318.19	317.74	318.13	317.68	318.06	317.77	318.16	317.71	317.42	317.81	317.36	317.74	318.12	317.68	317.23	317.58	317.13	317.52	317.07	317.45	317.16	317.55	317.93	317.64	317.2	316.75	317.13	316.84
377	318.56	318.28	317.83	318.18	318.56	318.28	318.66	319.04	318.6	318.15	318.53	318.91	319.3	319.65	319.36	318.91	318.47	318.02	318.4	317.95	317.67	317.22	316.93	317.32	316.87	317.25	317.63	318.02	317.57	317.28	317	317.38	317.76	318.14	317.69	317.41	317.76	318.14	317.86	318.24	318.62	319	319.35	318.91	319.26	319.64	319.19	318.75	318.3
378	318.84	318.39	318.1	317.66	318.04	317.75	318.14	317.69	317.4	317.78	317.34	317.72	318.1	318.45	318.83	318.55	318.93	318.64	318.2	317.91	317.46	317.82	317.37	317.08	317.46	317.85	318.23	317.78	317.5	317.88	318.23	317.78	318.16	318.51	318.07	317.62	318	317.56	317.11	317.46	317.84	317.4	317.75	317.3	317.68	318.06	317.78	318.16	318.54
379	318.6	318.16	318.54	318.09	317.65	318.03	317.74	318.09	318.47	318.19	317.74	318.12	317.68	318.06	318.41	318.79	318.51	318.86	318.41	317.96	318.35	317.9	318.28	317.99	318.38	317.93	318.31	318.66	319.01	319.39	319.11	318.66	319.04	318.6	318.98	319.36	319.07	318.63	319.01	318.56	318.12	318.5	318.85	319.23	318.95	319.33	318.88	318.6	318.95
380	318.05	317.61	317.99	318.34	318.72	319.1	318.81	318.37	318.08	318.46	318.02	318.4	318.78	318.49	318.05	317.6	317.98	317.7	318.08	317.63	317.35	317.06	317.44	317.16	316.71	317.09	316.65	316.2	316.58	316.3	316.68	316.39	316.11	316.49	316.87	317.25	316.81	317.19	317.57	317.12	316.84	316.55	316.11	316.49	316.2	316.58	316.96	317.34	316.9
381	317.12	317.5	317.88	318.23	317.79	318.17	318.55	318.93	318.64	318.36	318.74	319.12	318.67	319.06	319.44	319.79	319.34	319.72	319.28	319.66	319.37	318.93	318.64	319.02	319.4	318.96	319.34	319.72	319.27	318.83	318.38	318.77	319.15	318.7	319.08	318.8	319.18	318.73	319.11	318.67	318.38	318.76	318.32	318.7	318.25	318.63	319.02	318.73	319.08
382	319.33	318.89	318.6	318.98	319.33	319.71	319.43	319.81	320.19	320.57	320.95	321.33	320.89	320.44	320.82	321.21	321.56	321.11	320.82	321.21	321.59	321.97	322.35	321.9	321.62	321.97	321.52	321.9	321.62	321.17	320.73	320.28	320.66	320.37	320.09	319.8	319.51	319.9	320.28	320.63	320.18	319.74	320.12	319.67	319.39	319.1	319.45	319.83	319.55
383	320.28	319.83	320.21	320.56	320.94	321.33	321.71	322.06	321.61	321.33	321.71	321.26	320.81	320.37	319.92	320.27	320.66	321.04	321.42	321.77	321.32	321.04	320.75	320.3	320.69	321.07	321.45	321.83	322.21	321.77	322.15	322.53	322.08	322.47	322.02	322.4	321.96	322.31	321.86	322.24	321.96	321.51	321.22	321.57	321.96	321.51	321.06	320.78	320.49
384	318.71	318.27	317.82	317.54	317.25	317.63	318.01	318.36	318.74	318.46	318.84	318.39	318.77	319.15	319.53	319.09	318.64	318.2	317.91	317.63	317.18	317.57	317.91	318.3	318.68	319.03	318.58	318.96	319.34	319.72	320.1	320.45	320.84	321.22	321.6	321.98	322.36	321.91	322.3	322.01	322.39	322.77	323.15	323.5	323.89	323.44	322.99	323.38	323.76
385	323.69	323.24	322.96	322.67	323.05	322.77	323.15	323.5	323.21	323.59	323.15	322.7	323.08	323.47	323.02	322.57	322.92	322.48	322.86	323.24	323.62	324	324.39	323.94	323.65	323.21	322.76	322.32	322.67	323.05	322.76	323.11	323.49	323.88	324.23	324.61	324.16	324.51	324.89	324.45	324.8	324.35	324.07	324.45	324.83	325.21	325.56	325.94	325.5
386	324.41	323.96	323.52	323.23	323.62	324	324.38	324.76	325.14	324.85	324.41	323.96	324.34	324.72	325.08	324.63	324.34	324.06	324.44	323.99	323.55	323.1	322.66	322.21	322.56	322.94	323.32	322.88	323.23	323.61	323.99	323.55	323.93	323.64	324.02	324.4	324.78	324.34	323.89	323.45	323	322.56	322.12	322.46	322.02	321.58	321.13	321.51	321.89
387	323.28	323.66	324.04	323.76	324.11	323.66	324.04	324.39	324.77	325.15	325.5	325.06	324.61	324.17	324.55	324.93	325.31	325.66	326.04	326.39	325.94	326.29	326.64	326.2	326.58	326.29	326.64	327.02	326.58	326.93	326.64	326.2	325.75	325.31	325.69	326.04	326.42	326.8	326.35	326.07	326.45	326.83	326.55	326.1	326.48	326.04	326.38	325.94	326.32
388	327.21	327.56	327.94	327.49	327.05	327.43	327.81	327.52	327.91	327.46	327.01	327.36	327.74	328.09	328.47	328.19	327.91	328.25	327.97	328.35	328.73	329.08	328.64	328.19	328.57	328.95	329.33	329.05	329.4	329.11	328.67	329.02	328.57	328.95	329.33	329.71	330.09	329.65	329.36	329.71	329.43	328.98	328.7	329.05	328.6	328.32	328.7	328.25	327.81
389	330.13	330.51	330.89	331.27	330.82	331.21	330.92	331.3	331.02	331.4	330.95	331.33	331.68	331.24	331.62	331.17	330.89	330.44	330.16	329.87	330.25	330.63	331.02	331.37	331.72	331.43	331.81	332.19	332.58	332.96	332.67	333.06	333.44	332.99	333.37	333.72	333.28	332.83	332.38	331.93	332.31	331.87	331.58	331.14	330.69	331.07	331.42	330.97	330.69
390	331.99	331.71	331.26	330.97	331.32	331.71	331.26	331.61	331.16	330.72	331.06	330.62	330.17	330.52	330.08	329.63	329.19	328.74	328.46	328.01	328.39	328.77	328.49	328.87	328.42	327.98	327.53	327.91	328.26	328.64	329.02	329.4	329.78	329.5	329.88	329.43	329.82	329.37	328.93	329.31	328.86	328.42	328.13	327.69	327.24	326.96	327.34	327.06	327.44
391	326.84	326.39	326.77	327.15	327.53	327.91	327.63	327.18	327.56	327.91	328.29	328.67	329.05	328.61	328.99	328.54	328.1	328.48	328.03	327.59	327.97	328.35	328.7	329.08	328.63	328.98	328.54	328.25	327.81	328.19	327.9	327.62	328	327.72	328.06	328.44	328.16	327.88	328.26	328.64	329.02	328.57	328.13	327.68	328.06	327.78	328.16	327.72	327.43
392	326.64	326.99	326.55	326.89	326.61	326.17	325.88	326.23	326.61	326.33	326.71	327.08	327.46	327.02	327.4	327.12	327.5	327.88	328.25	328.63	329.01	328.57	328.13	328.51	328.89	329.23	329.61	329.99	329.55	329.93	329.49	329.04	329.42	329.8	329.52	329.23	328.79	329.17	328.88	328.6	328.98	329.36	328.92	329.3	329.68	330.06	329.61	329.17	329.55
393	331.92	331.48	331.86	331.41	331.8	331.35	330.91	331.29	330.84	331.22	331.6	331.16	330.71	331.06	330.62	330.17	329.73	330.11	329.82	330.2	329.76	329.48	329.86	330.23	330.61	330.99	331.37	331.09	331.47	331.85	332.23	332.61	332.99	333.37	332.93	333.31	333.69	333.24	332.8	333.18	332.89	332.45	332.17	332.55	332.93	333.31	333.69	334.04	333.59
394	332.51	332.06	331.62	332	331.55	331.93	331.65	332.03	332.41	332.79	332.34	332.72	332.28	332.66	332.21	331.93	332.31	332.69	333.07	333.42	332.97	332.53	332.09	332.46	332.84	333.22	332.78	332.5	332.88	333.26	333.64	334.02	333.57	333.13	333.51	333.06	332.62	332.17	332.55	332.27	331.83	331.54	331.1	330.66	331.04	330.59	330.94	331.32	331.7
395	332.36	332.74	333.12	332.84	333.22	332.77	332.49	332.87	333.25	333.63	334.01	334.39	334.73	334.29	333.85	334.22	333.94	333.5	333.05	333.43	332.99	332.71	333.09	333.47	333.18	333.56	333.94	333.5	333.05	333.43	333.15	333.53	333.91	334.29	334.67	334.22	333.94	334.32	334.7	334.26	333.81	334.19	333.75	333.3	333.68	334.06	333.62	333.17	333.55
396	333.46	333.01	333.39	333.74	334.12	334.5	334.22	333.93	334.31	334.03	333.75	334.13	333.68	333.24	332.96	332.51	332.07	332.45	332.01	332.38	332.76	332.32	332.04	332.42	332.79	332.35	332.73	332.29	332.67	333.05	333.42	332.98	333.36	333.74	333.3	333.01	332.57	332.13	331.85	331.4	331.12	330.84	330.4	330.77	331.15	330.87	331.25	331.63	331.18
397	332.07	332.45	332.83	332.38	332.76	332.32	331.88	332.26	332.63	333.01	332.57	332.29	332	332.38	332.1	331.82	331.53	331.09	330.65	331.03	331.41	331.79	332.13	332.48	332.83	332.38	331.94	331.5	331.22	331.59	331.97	332.35	332.73	333.11	332.67	333.04	332.76	333.14	332.86	333.24	332.95	332.51	332.07	331.63	331.97	332.35	332.73	333.08	332.63
398	331.88	331.43	331.81	332.19	332.54	332.92	333.26	333.64	333.36	333.74	334.12	333.67	334.05	334.4	334.78	334.49	334.87	335.25	335.63	336.01	335.73	336.08	336.46	336.17	335.73	336.11	335.82	336.2	335.92	335.64	336.02	335.57	335.13	335.51	335.07	335.44	335	334.56	334.94	334.49	334.87	335.25	335.63	336.01	336.39	336.77	336.33	336.7	336.42
399	335.19	335.57	335.29	335.01	335.38	335.76	335.32	335.7	335.42	335.8	336.17	336.52	336.87	337.25	337.63	337.98	338.36	338.07	338.42	338.14	337.69	338.07	337.79	337.35	337.73	337.44	337.16	336.71	336.27	336.62	336.17	335.73	335.29	334.84	334.4	333.96	333.52	333.9	333.45	333.01	332.73	333.11	333.48	333.86	333.58	333.96	334.34	334.05	333.77
400	334.46	334.02	333.58	333.14	332.7	333.07	333.45	333.83	333.55	333.93	333.64	333.2	332.76	333.14	332.85	332.41	331.97	332.35	332.73	332.29	332.66	333.04	333.42	333.14	332.69	332.25	332.63	332.35	332.73	333.1	333.48	333.04	333.39	332.95	332.5	332.22	331.78	332.16	331.72	331.28	331.65	331.37	331.75	332.13	331.84	332.19	332.57	332.95	333.32
401	333.23	333.61	333.32	333.7	334.08	333.8	334.18	333.73	334.11	334.46	334.84	334.55	334.93	334.65	335.03	335.41	334.96	335.34	335.72	336.07	335.63	335.18	334.74	335.12	335.47	335.85	336.22	335.94	335.5	335.22	335.59	335.15	335.53	335.91	335.47	335.18	334.74	335.12	334.84	335.22	335.59	335.31	335.03	335.41	335.12	335.47	335.85	335.41	334.96
402	334.24	333.8	334.14	334.52	334.9	335.28	335.66	335.21	334.93	334.65	335.03	334.74	334.3	333.86	334.24	334.62	334.17	333.89	334.24	333.8	334.17	334.55	334.93	335.31	335.69	335.25	335.62	336	335.56	335.28	334.83	335.21	334.93	334.49	334.87	335.24	335.59	335.97	335.69	336.03	336.41	335.97	335.53	335.91	336.29	336.66	337.01	336.57	336.92
403	338.09	337.8	337.52	337.08	336.63	337.01	337.36	336.92	337.3	337.64	338.02	338.4	338.12	338.47	338.18	338.56	338.12	338.5	338.85	339.23	338.78	338.5	338.22	337.93	338.31	338.69	338.41	338.79	339.17	339.55	339.1	339.48	339.86	340.24	339.96	340.34	340.72	340.27	340.65	341.03	341.41	341.79	341.35	340.9	340.62	341	340.56	340.93	340.49
404	341.07	341.45	341	340.56	340.94	340.65	341.03	340.59	340.14	339.7	340.08	340.46	340.18	340.56	340.27	340.65	341.03	341.41	341.76	342.14	342.52	342.08	342.46	342.81	342.36	341.92	341.63	341.98	342.36	342.74	343.12	342.68	343.06	342.77	342.33	341.88	342.26	341.82	341.37	341.72	341.28	340.83	341.18	341.56	341.12	341.5	341.05	340.61	340.17
405	339.57	339.12	338.84	339.19	338.74	339.12	338.68	339.06	339.44	339.82	340.2	339.75	340.13	339.69	340.07	339.63	339.18	338.9	339.28	339.66	340.04	340.42	340.8	340.35	340.73	340.29	340.67	340.38	339.94	339.66	339.37	339.09	339.47	339.18	338.74	338.3	337.86	338.24	338.61	338.99	339.37	339.09	339.44	339.82	339.37	338.93	339.31	339.02	339.4
406	340.92	341.27	340.83	341.2	340.76	340.32	339.88	339.43	338.99	339.37	338.93	338.64	338.99	339.37	339.75	339.31	338.86	339.24	339.62	340	339.72	339.43	338.99	339.37	339.72	340.09	340.44	340.82	340.38	339.94	339.49	339.87	340.25	339.81	339.37	339.74	340.12	340.5	340.88	340.44	340	340.37	340.75	340.31	340.03	340.37	340.75	341.13	340.69
407	339.11	339.49	339.87	339.43	338.98	338.54	338.1	337.66	337.38	337.76	337.31	337.69	337.25	336.81	337.19	337.53	337.09	336.65	336.21	336.59	336.31	336.65	337	337.38	337.75	337.31	337.03	337.38	336.94	337.31	337.69	338.04	337.6	337.16	337.5	337.06	337.41	337.78	337.34	337.06	336.62	337	336.56	336.9	336.46	336.18	335.74	335.46	335.02
408	335.71	335.27	334.83	334.39	334.77	334.33	333.89	333.45	333.83	333.39	333.77	333.33	333.67	333.23	332.95	333.33	333.67	334.05	334.42	333.99	334.36	334.71	334.27	334.64	335.02	335.4	334.96	334.52	334.89	334.46	334.83	334.39	334.77	335.15	335.52	335.9	335.46	335.83	336.21	336.59	336.15	336.52	336.9	336.62	336.18	335.74	336.12	336.49	336.84
409	337.87	338.25	338.6	338.97	338.69	338.25	338.6	338.97	339.35	338.91	339.29	339	339.38	339.76	339.48	339.19	338.75	338.31	338.66	338.22	337.78	338.16	337.72	337.28	337.65	337.22	337.59	337.97	337.69	338.03	337.59	337.97	337.53	337.25	336.81	337.18	337.53	337.09	336.65	337.03	336.59	336.31	336.03	335.74	335.46	335.84	336.22	335.78	335.34
410	333.65	334.03	333.59	333.97	333.53	333.25	332.97	333.34	333.06	333.43	333	332.72	333.09	332.81	333.18	333.53	333.09	332.65	333	332.56	332.12	332.47	332.84	333.22	332.78	333.15	333.5	333.06	332.62	332.97	333.34	333.69	334.06	334.43	334.81	335.19	334.75	335.12	335.5	335.22	335.59	335.97	335.53	335.91	335.47	335.81	335.53	335.25	335.62
411	334.59	334.31	334.66	334.22	334.59	334.97	335.31	334.88	335.25	335.63	336	335.72	336.1	335.66	336.03	335.6	335.31	334.88	335.22	335.56	335.13	335.47	335.03	334.75	335.13	334.69	335.06	334.78	335.16	335.53	335.1	334.66	334.22	334.6	334.16	333.88	334.25	334.6	334.16	333.72	333.29	333.01	333.38	333.76	334.13	333.85	334.23	333.94	333.66
412	332.76	332.33	332.7	333.07	332.64	333.01	333.39	332.95	333.33	333.7	333.26	332.98	332.7	332.27	332.64	332.21	331.77	331.34	331.71	331.27	330.99	331.34	330.9	331.27	331.62	331.99	332.36	332.7	333.08	332.8	333.17	333.55	333.89	334.26	334.6	334.17	334.51	334.88	335.26	335.63	335.2	334.76	335.1	335.48	335.85	335.57	335.14	334.86	334.57
413	334.45	334.02	333.58	333.95	334.3	334.64	334.2	334.58	334.95	335.29	334.86	335.23	335.6	335.98	336.35	335.92	336.29	336.66	337.04	336.6	336.17	335.73	335.29	335.01	335.39	334.95	334.52	334.08	333.65	334.02	333.74	333.31	333.03	332.59	332.16	331.88	332.22	331.94	332.31	332.69	333.06	333.43	333.15	332.72	332.28	331.85	331.41	331.79	331.51
414	330.95	330.52	330.08	329.65	330.02	329.59	329.96	329.53	329.25	329.62	329.99	330.37	330.74	331.11	331.48	331.86	332.2	332.57	332.14	331.7	332.08	332.45	332.17	331.73	331.3	330.87	330.43	330	330.37	330.75	331.12	330.69	330.41	330.78	330.35	329.91	329.48	329.05	328.77	328.34	327.9	327.47	327.04	326.61	326.33	325.9	326.27	325.84	326.18
415	325.59	325.96	326.34	326.06	326.4	326.77	326.34	326.71	326.43	326.8	327.17	326.89	326.46	326.03	325.75	326.12	325.84	326.21	325.93	325.5	325.22	324.94	324.51	324.88	325.25	325.62	326	326.37	326.74	327.11	326.83	326.4	326.12	325.84	326.21	325.78	325.35	325.72	325.44	325.78	326.15	326.52	326.89	327.26	326.83	327.2	326.77	326.49	326.86
416	328.2	327.77	327.33	326.9	326.62	327	326.56	326.13	326.5	326.84	326.41	325.98	326.35	325.92	325.64	325.36	324.93	324.66	324.38	324.1	323.67	324.01	324.38	324.1	324.47	324.04	324.41	324.13	324.5	324.07	324.44	324.01	323.73	324.1	324.47	324.84	325.21	324.78	324.35	323.92	323.49	323.21	323.58	323.95	324.32	323.89	324.26	323.84	324.21
417	323.35	323.72	323.29	323.66	323.23	323.6	323.94	324.31	323.88	323.45	323.02	323.39	323.76	323.33	322.91	323.24	323.61	323.95	323.52	323.09	322.67	323	322.58	322.94	322.67	322.24	322.61	322.33	322.67	323	323.34	323.71	323.28	322.85	322.43	322.79	322.37	322.74	323.1	323.47	323.84	324.21	323.78	324.15	324.52	324.89	324.46	324.03	323.61
418	324.78	325.15	324.87	325.24	325.61	325.33	324.91	324.48	324.85	325.22	324.79	325.16	324.88	325.22	324.79	325.16	325.49	325.83	325.55	325.92	326.29	326.63	326.35	326.69	326.26	326.6	326.97	326.54	326.11	326.48	326.85	327.19	327.56	327.89	328.26	328.63	329	328.57	328.91	329.25	328.82	329.16	329.53	329.9	330.27	330.64	331.01	330.73	330.45
419	328.64	329.01	329.38	329.75	330.09	330.46	330.83	330.4	330.77	330.34	330.71	331.08	330.65	330.22	329.79	329.36	328.93	328.5	328.07	327.65	328.01	327.59	327.16	326.88	326.6	326.18	325.9	325.62	325.19	324.92	324.64	324.97	325.34	324.92	324.49	324.82	325.19	325.53	325.9	325.62	325.99	326.36	326.73	326.3	326.67	326.24	326.61	326.18	325.75
420	327.26	326.83	326.4	326.77	326.34	325.92	326.25	326.62	326.34	326.71	326.29	326.01	326.38	326.74	327.11	327.48	327.85	327.57	327.3	327.67	327.39	327.76	327.48	327.2	327.57	327.94	327.51	327.08	327.45	327.02	326.75	327.11	326.69	326.26	325.83	326.2	325.77	325.35	324.92	325.29	325.01	324.73	325.1	325.47	325.84	325.41	324.98	324.56	324.13
421	324.34	324.07	324.43	324.8	325.14	325.51	325.87	326.24	326.61	326.18	326.55	326.12	326.49	326.86	327.23	327.6	327.17	327.54	327.11	327.48	327.05	326.62	326.35	326.07	325.79	326.16	325.73	325.46	325.82	325.4	325.77	326.1	326.47	326.81	326.38	326.75	326.32	326.69	327.06	327.43	327.76	328.1	328.47	328.84	329.17	328.74	328.32	327.89	328.26
422	329.73	329.45	329.82	329.55	329.12	328.69	329.06	329.43	329.8	330.17	330.53	330.9	330.48	330.2	329.92	330.29	330.66	330.23	329.8	329.37	328.95	329.31	329.68	329.25	328.83	328.55	328.92	328.64	329.01	329.38	329.75	329.32	328.89	328.61	328.95	329.29	329.66	329.38	328.95	329.32	329.66	330.02	330.39	330.73	331.1	331.47	331.04	331.41	330.98
423	332.52	332.24	332.61	332.98	332.7	333.04	333.41	333.78	334.15	333.87	333.44	333.01	333.38	332.95	332.53	332.1	332.47	332.04	332.41	332.78	333.14	332.72	333.09	332.66	333.03	332.75	333.12	332.69	333.06	333.39	332.97	333.33	333.7	334.07	333.8	334.17	333.89	333.61	333.18	332.75	332.32	331.9	332.23	331.8	332.17	331.74	332.11	331.84	332.21
424	331.97	332.34	332.7	333.07	333.44	333.17	332.74	333.11	332.83	333.17	333.53	333.11	333.48	333.2	333.57	333.94	333.66	334.03	333.6	333.97	334.34	334.71	334.43	334	334.37	334.74	335.11	334.68	334.25	334.59	334.16	334.53	334.86	335.23	334.96	335.33	335.7	336.03	336.4	336.77	337.14	337.48	337.85	338.22	337.79	338.16	337.88	338.22	338.59
425	337.55	337.89	338.26	338.63	338.2	337.77	338.14	338.51	338.08	337.8	337.37	337.71	338.08	338.45	338.82	338.39	338.11	337.83	337.55	337.28	336.85	336.57	336.94	336.51	336.88	336.45	336.82	337.19	337.56	337.13	336.85	337.22	337.59	337.16	336.73	336.45	336.18	335.75	336.12	336.45	336.82	337.19	336.92	337.29	336.86	337.23	337.6	337.17	337.54
426	337.26	337.63	338	337.57	337.94	338.31	337.88	337.61	337.33	336.9	337.27	337.64	337.21	336.78	336.5	336.22	336.59	336.93	336.5	336.87	337.24	337.61	337.33	337.7	337.43	337.76	338.13	338.5	338.22	337.8	337.37	337.73	338.1	338.47	338.84	339.18	338.9	338.63	338.96	339.33	339.06	338.63	339	338.72	339.09	339.46	339.83	340.2	339.92
427	341.44	341.16	341.5	341.87	342.24	342.58	342.95	342.67	343.04	343.41	342.98	343.35	342.92	343.29	343.66	344.03	343.76	344.13	344.5	344.87	344.44	344.01	343.73	343.3	343.67	343.39	343.11	343.48	343.2	343.58	343.3	343.02	343.39	343.73	343.3	343.67	343.24	343.61	343.18	343.55	343.27	343.61	343.98	343.55	343.92	343.64	343.21	343.55	343.12
428	339.51	339.88	340.25	340.62	340.99	340.56	340.93	340.5	340.87	340.44	340.81	341.18	341.55	341.12	340.69	341.03	341.4	340.97	340.54	340.11	340.48	340.82	341.19	340.76	340.33	339.9	339.47	339.19	339.53	339.87	339.44	339.81	340.14	340.51	340.85	340.42	339.99	340.33	340.7	340.27	340.6	340.17	340.54	340.88	341.25	341.59	341.16	340.73	340.3
429	338.12	338.49	338.21	337.78	337.36	336.93	336.5	336.87	337.24	337.61	337.97	337.55	337.12	337.49	337.21	336.93	336.51	336.87	337.21	337.58	337.95	337.52	337.89	338.26	338.62	338.99	339.33	339.67	340.03	339.61	339.97	340.34	340.71	340.28	339.85	340.22	340.59	340.32	340.68	341.05	341.42	341.15	341.52	341.24	340.96	340.53	340.26	339.98	340.35
430	340.38	340.75	340.48	340.05	339.62	339.19	339.56	339.13	338.85	339.22	339.59	339.16	338.73	338.31	338.67	339.04	338.61	338.19	338.55	338.13	338.49	338.83	338.55	338.28	338	338.37	338.74	338.46	338.03	337.76	338.13	338.5	338.83	339.2	339.57	339.94	339.66	339.23	338.96	338.53	338.1	338.47	338.8	339.17	338.74	338.32	338.04	338.41	338.78
431	340.25	340.59	340.96	341.33	341.7	341.27	340.84	340.41	340.13	340.5	340.87	340.44	340.16	339.74	339.31	339.03	338.76	338.48	338.2	337.77	337.5	337.83	337.41	337.77	337.5	337.22	336.95	336.67	336.24	335.96	335.69	335.26	334.98	335.32	335.69	335.26	334.83	335.2	334.93	334.65	335.02	335.38	335.72	335.29	335.63	335.96	335.54	335.11	334.68
432	333.31	332.89	332.46	332.83	332.4	331.98	332.34	331.92	331.64	331.37	330.94	330.52	330.88	330.46	330.18	329.91	329.48	329.2	328.93	329.29	328.87	329.24	328.81	328.39	328.11	327.69	328.06	327.78	327.36	327.08	326.8	326.38	326.1	326.47	326.84	327.2	326.78	327.14	327.51	327.84	328.21	327.79	327.36	327.73	328.09	328.46	328.82	329.19	329.56
433	330.08	330.45	330.03	330.39	329.97	330.3	329.88	329.45	329.03	329.4	328.97	328.7	328.27	327.85	327.58	327.3	327.66	328.03	327.61	327.97	327.7	328.06	327.64	327.36	327.09	326.66	327.03	326.75	327.12	327.48	327.85	328.21	327.94	327.66	327.24	326.82	327.18	326.76	327.13	327.49	327.07	326.65	326.22	326.56	326.92	327.29	326.86	327.23	326.95
434	324.95	324.53	324.89	325.26	324.83	324.56	324.28	323.86	323.59	323.92	324.28	324.65	324.37	323.95	323.67	323.4	322.98	322.7	322.42	322	321.73	321.45	321.03	320.75	321.09	320.67	321.03	321.36	321.7	321.42	321.78	321.36	321.73	321.31	320.89	321.25	320.97	320.7	321.03	320.61	320.19	320.55	320.14	319.72	319.44	319.16	318.74	318.47	318.19
435	317.47	317.05	316.78	317.14	317.5	317.84	318.2	318.56	318.29	318.01	317.59	317.17	316.75	317.12	317.45	317.03	317.39	316.97	317.31	316.89	317.22	316.94	316.53	316.89	316.47	316.83	317.2	316.78	316.36	316.08	315.67	315.25	314.97	315.3	315.67	315.39	315.11	314.7	314.42	314.15	313.73	313.45	313.18	313.51	313.23	312.96	312.54	312.26	311.99
436	312.55	312.91	313.24	313.6	313.96	314.29	314.66	314.24	313.96	313.69	313.27	312.99	312.72	312.3	312.02	312.39	311.97	311.69	311.42	311	310.73	310.45	310.03	309.76	309.48	309.81	309.4	308.98	308.71	309.07	309.43	309.79	309.51	309.24	308.96	309.32	309.65	309.24	309.57	309.15	308.74	308.46	308.18	308.54	308.9	309.24	308.82	308.41	308.74
437	307.19	306.77	306.49	306.82	306.41	306.13	306.46	306.05	306.38	306.74	306.33	306.05	305.77	305.36	305.09	304.81	304.4	304.76	305.09	305.45	305.77	306.13	306.49	306.08	305.67	305.25	304.98	305.34	305.06	304.79	304.51	304.1	303.82	303.54	303.27	303.6	303.32	303.68	303.4	303.13	302.72	303.08	302.8	303.16	302.88	303.24	303.57	303.93	304.29
438	302.17	301.76	301.48	301.84	301.43	301.15	300.88	300.46	300.05	299.64	299.23	298.82	298.41	298	297.72	297.44	297.03	297.39	297.75	298.11	297.83	297.56	297.15	296.87	297.2	296.79	297.15	297.47	297.06	297.39	297.72	297.31	297.67	298.03	298.39	298.74	299.1	299.43	299.76	300.09	299.68	299.27	299.59	299.95	299.54	299.87	300.23	300.56	300.92
439	298.3	298.63	298.36	298.08	297.67	297.39	297.12	296.71	296.3	296.02	295.74	295.33	294.93	294.52	294.24	293.96	293.56	293.28	293	292.6	292.32	292.65	292.24	291.83	292.19	291.78	292.11	292.43	292.03	291.75	292.08	291.67	292.03	291.75	291.34	291.07	290.79	291.15	290.74	290.33	289.93	289.65	289.37	288.97	289.32	289.68	289.27	289	288.72
440	287.01	287.37	287.73	287.45	287.04	286.77	286.49	286.08	285.68	286.03	285.63	285.35	284.95	285.3	285.63	285.22	285.58	285.93	286.26	285.85	286.21	286.57	286.92	286.64	287	286.59	286.95	286.67	286.27	285.86	286.22	285.81	286.17	286.52	286.25	286.57	286.9	287.25	287.58	287.91	287.5	287.23	286.95	287.31	286.9	287.25	286.85	287.2	287.53
441	288.77	289.12	288.71	289.07	288.66	288.26	288.61	288.21	287.8	287.4	286.99	286.71	287.07	286.66	287.02	287.37	286.97	286.69	286.29	286.64	286.37	285.96	286.29	286.64	286.24	285.96	286.32	286.64	287	287.35	287.68	287.27	287	286.72	286.32	286.04	285.77	286.12	286.48	286.83	286.43	286.78	287.11	286.7	287.06	287.38	286.98	286.7	286.3
442	285.6	285.92	285.52	285.84	286.2	285.92	286.28	285.87	285.6	285.32	284.92	285.24	284.96	284.56	284.29	284.61	284.21	284.56	284.92	285.27	285.62	285.22	285.57	285.93	286.25	286.61	286.2	285.8	286.15	285.75	285.35	285.7	286.03	286.38	286.73	286.46	286.78	287.14	286.73	286.33	286.68	287.01	287.34	287.69	287.28	286.88	286.48	286.07	285.67
443	286.17	286.52	286.12	286.47	286.8	287.15	287.5	287.83	287.43	287.75	288.1	288.46	288.78	288.38	288.73	289.06	289.41	289.14	289.46	289.82	290.17	290.5	290.85	290.45	290.04	290.37	290.72	291.08	291.43	291.16	291.49	291.84	291.57	291.92	292.25	292.57	292.93	293.25	293.61	293.94	294.29	294.02	294.37	294.7	295.03	295.35	294.95	295.3	295.63
444	298.29	298.65	299	298.59	298.95	298.68	299.03	299.39	299.75	299.34	299.69	299.29	298.88	298.47	298.82	298.42	298.77	298.5	298.85	298.45	298.17	298.53	298.12	298.48	298.07	298.42	298.02	297.61	297.96	298.32	298.68	299.03	298.76	299.12	299.47	299.83	300.16	299.75	300.1	299.7	299.29	299.64	299.97	300.33	300.68	301.01	301.37	301.09	301.45
445	299.71	300.07	300.42	300.78	301.14	301.49	301.82	302.18	302.54	302.13	301.72	302.07	302.43	302.76	302.35	302.71	303.03	303.39	303.72	304.08	303.66	303.25	303.61	303.34	303.7	304.05	303.78	304.14	303.73	304.08	304.44	304.03	303.76	304.08	304.44	304.77	304.36	304.72	305.04	305.4	305.73	306.09	306.41	306	306.33	305.92	305.51	305.87	306.22
446	305.38	305.74	305.46	305.82	306.15	306.51	306.23	305.82	306.18	306.51	306.1	306.45	306.81	306.4	306.13	306.45	306.04	306.4	306.73	307.09	306.81	307.14	307.5	307.22	307.58	307.94	308.3	308.66	309.02	309.37	308.96	309.32	309.05	308.63	308.99	309.35	309.08	308.66	308.99	308.58	308.94	309.3	309.02	308.61	308.97	309.33	309.05	309.41	309.77
447	309.53	309.89	309.61	309.34	308.92	308.65	309.01	308.6	308.32	308.68	308.27	307.99	308.32	308.65	309.01	308.73	308.32	308.65	308.24	308.6	308.92	309.28	309.64	309.37	309.73	309.31	309.67	309.26	309.62	309.34	309.67	310.03	310.39	310.12	309.7	310.06	310.42	310.78	310.51	310.09	309.68	310.04	309.76	309.35	309.08	309.44	309.8	310.15	309.74
448	310.61	310.96	311.32	310.91	311.27	311.63	311.99	311.58	311.3	311.03	311.35	311.71	312.07	312.43	312.79	313.12	312.71	312.29	312.62	312.21	312.57	312.16	312.48	312.84	312.43	312.79	313.15	313.51	313.1	312.82	312.41	312.77	312.35	311.94	312.3	312.03	312.35	312.71	312.3	311.89	312.25	312.61	312.96	312.69	313.05	313.41	313	313.35	312.94
449	312.09	311.82	312.18	312.54	312.87	313.22	313.58	313.17	312.76	313.09	312.67	312.26	311.85	312.21	311.93	311.52	311.88	311.61	311.96	312.32	311.91	311.5	311.22	310.81	311.14	311.5	311.22	311.58	311.31	311.67	312.03	311.75	311.48	311.06	311.42	311.78	312.14	312.5	312.22	312.58	312.94	312.53	312.86	313.19	312.77	312.36	311.95	311.67	312.03
450	311.29	310.88	311.24	310.97	310.55	310.14	309.73	309.46	309.78	310.14	309.87	309.59	309.95	309.54	309.13	308.72	309.08	309.43	309.02	309.38	309.74	310.1	310.43	310.75	311.11	310.84	310.43	310.01	310.37	310.73	311.06	311.42	311.74	312.1	311.83	311.55	311.88	311.47	311.83	312.19	311.77	312.13	312.49	312.08	312.44	312.77	312.35	312.71	312.3
451	313.6	313.92	313.51	313.84	313.43	313.79	314.14	314.5	314.09	314.45	314.04	314.4	314.75	315.11	314.7	315.06	314.65	314.23	314.56	314.15	314.51	314.23	313.82	313.55	313.28	313.63	313.99	314.32	313.91	313.5	313.08	312.67	313.03	313.36	312.95	312.53	312.89	312.48	312.07	312.43	312.02	312.37	312.7	312.29	312.02	311.74	311.33	311.06	311.39
452	310.65	310.38	310.7	310.29	310.65	311.01	311.36	310.95	311.31	310.9	311.26	310.98	310.71	310.3	309.89	309.48	309.07	309.43	309.15	308.88	309.21	309.53	309.89	309.62	309.97	309.56	309.92	309.51	309.1	309.46	309.05	308.64	308.23	308.56	308.91	308.5	308.86	309.19	309.54	309.87	309.46	309.19	308.78	308.37	308.72	308.31	308.64	309	309.35
453	308.79	309.14	309.5	309.85	310.21	309.8	310.16	309.75	309.34	309.7	309.29	308.88	308.61	308.2	307.92	307.52	307.87	307.46	307.82	308.14	308.5	308.83	309.18	309.51	309.83	309.42	309.01	308.61	308.96	308.55	308.15	308.47	308.06	308.42	308.01	308.33	307.93	307.52	307.11	306.7	306.29	305.89	306.24	305.84	306.19	306.55	306.14	305.73	306.09
454	306.88	307.23	307.59	307.95	308.3	307.89	308.25	307.84	308.17	307.76	307.35	307.08	307.43	307.03	306.75	306.35	305.94	306.3	306.65	306.24	306.57	306.92	306.51	306.87	307.22	306.82	307.14	307.5	307.09	306.68	307.04	306.63	306.36	306.09	306.44	306.8	306.39	306.74	307.1	307.42	307.02	306.61	306.2	305.8	306.15	306.47	306.07	305.8	306.15
455	305.59	305.94	306.26	306.59	306.18	306.54	306.89	307.25	306.97	306.7	306.3	306.62	306.94	307.3	307.03	306.62	306.21	306.57	306.92	307.25	307.6	307.95	307.55	307.28	307	306.6	306.33	305.92	305.65	305.24	305.6	305.19	305.55	305.27	304.87	304.46	304.82	304.41	304.76	304.36	304.71	304.44	304.76	305.12	304.85	304.44	304.04	304.39	304.74
456	302.43	302.78	302.38	302.7	303.05	303.4	303.76	303.49	303.22	303.54	303.13	302.73	303.08	302.81	303.16	302.76	303.11	303.47	303.79	303.38	302.98	303.3	302.9	303.25	303.6	303.33	303.66	303.98	303.57	303.17	303.52	303.12	302.71	302.31	301.9	302.26	302.61	302.21	302.56	302.15	302.51	302.86	303.21	302.81	303.16	303.51	303.24	302.97	303.33
457	301.87	301.47	301.2	301.55	301.91	301.64	301.99	302.34	302.66	302.26	301.85	301.45	301.05	301.37	301.72	302.07	302.43	302.16	302.51	302.86	303.21	303.57	303.16	302.76	302.36	302.09	302.44	302.79	303.14	303.46	303.19	303.55	303.87	304.22	303.82	303.55	303.9	304.25	303.98	303.58	303.93	304.28	304.61	304.96	305.31	304.91	305.26	305.61	305.97
458	307.28	306.87	306.6	306.96	307.31	307.66	307.26	307.61	307.34	307.7	308.02	307.75	308.1	308.46	308.05	307.64	308	308.35	308.71	309.06	308.79	308.38	308.11	307.84	308.16	308.52	308.87	309.23	308.82	309.17	308.77	309.12	308.85	309.21	308.93	308.53	308.85	308.44	308.8	309.15	309.51	309.24	309.56	309.91	309.64	310	309.73	309.32	308.91
459	308.98	308.57	308.3	308.65	308.38	308.74	309.09	308.68	308.28	307.87	308.23	308.58	308.93	309.26	308.85	309.17	309.53	309.85	309.45	309.04	309.39	309.72	310.07	310.42	310.15	309.75	310.1	309.7	309.42	309.75	309.34	309.66	310.02	310.37	310.73	310.32	310.05	309.78	310.1	309.7	310.05	310.4	310	309.59	309.32	309.05	309.4	309.76	310.08
460	311.36	311.72	312.04	311.63	311.99	311.72	311.31	311.67	311.39	311.12	310.85	310.45	310.04	310.36	309.96	309.55	309.14	309.5	309.09	309.45	309.04	308.63	308.23	307.96	308.28	308.63	308.36	307.96	307.55	307.88	308.23	307.96	308.31	308.67	309.02	308.75	308.48	308.83	309.19	308.78	309.13	308.73	308.32	307.92	307.51	307.87	308.22	307.81	307.41
461	306.88	307.23	307.59	307.94	308.29	308.65	309	308.59	308.32	308.05	308.41	308	308.35	308.71	308.3	307.9	307.49	307.85	308.2	307.8	308.15	308.5	308.23	307.83	307.42	307.02	307.34	307.69	307.29	307.64	307.96	308.29	308.64	308.37	308.72	308.45	308.77	309.13	308.86	308.45	308.05	307.78	308.1	307.69	308.05	308.4	307.99	307.59	307.19
462	306.43	306.03	306.35	305.94	306.26	305.86	306.21	305.81	305.41	305.76	305.36	305.71	305.44	305.17	304.76	305.12	305.47	305.2	304.93	304.66	304.98	304.58	304.31	303.9	304.26	304.61	304.34	304.69	305.04	304.77	304.37	304.72	304.32	304.67	305.02	304.75	305.07	305.42	305.78	306.1	305.69	306.05	305.78	306.13	305.73	306.08	306.43	306.75	307.1
463	307.63	307.22	307.57	307.3	306.9	306.63	306.23	305.82	306.17	305.77	305.37	305.72	306.07	305.67	306.02	306.34	305.94	305.54	305.27	305	304.59	304.95	304.54	304.9	304.63	304.36	304.71	304.3	303.9	303.5	303.1	303.42	303.02	303.37	302.97	302.56	302.16	301.89	301.62	301.98	301.57	301.3	300.9	300.5	300.85	300.58	300.31	300.66	300.98
464	299.51	299.83	300.18	299.91	299.51	299.83	299.43	299.03	299.38	299.7	300.05	300.4	300.13	299.86	300.18	299.91	299.51	299.24	299.59	299.19	298.79	298.39	298.13	297.73	297.33	297.06	296.79	296.52	296.25	295.85	296.2	295.8	296.15	295.75	296.07	296.42	296.77	296.37	296.72	296.45	296.18	295.78	296.13	295.73	296.08	296.43	296.78	297.1	297.42
465	300.03	300.38	300.11	299.71	299.31	299.04	299.39	299.74	299.47	299.2	299.55	299.28	299.01	299.36	299.71	300.06	300.41	300.01	300.36	300.71	301.06	300.66	301.01	301.36	300.96	300.69	301.04	301.39	301.74	302.09	301.69	302.04	301.64	301.37	300.97	301.32	300.92	301.27	301.62	301.94	302.29	302.02	301.62	301.97	301.7	301.43	301.78	302.1	302.46
466	302.25	302.61	302.96	302.69	302.29	302.02	301.75	302.1	301.83	302.15	302.5	302.1	301.83	301.43	301.78	302.1	301.7	301.3	301.62	301.21	300.94	301.26	300.86	300.59	300.94	300.54	300.27	300.01	300.36	300.09	299.69	300.04	299.77	299.37	298.97	299.32	299.67	299.99	299.72	300.07	299.8	299.4	299.75	299.35	299.67	300.02	300.37	299.97	300.32
467	302.15	301.75	301.48	301.8	302.15	302.47	302.79	303.14	302.87	302.47	302.82	302.42	302.02	302.37	302.1	302.42	302.77	302.5	302.85	302.45	302.8	303.12	303.47	303.07	302.67	302.27	302.62	302.35	302.7	303.05	303.4	303.75	303.48	303.83	304.18	303.91	303.64	303.37	303.69	304.04	303.64	303.99	304.34	304.07	303.8	303.4	303.75	303.48	303.83
468	303.04	303.36	303.68	304	304.36	304.09	304.44	304.79	305.14	305.49	305.22	305.54	305.89	305.62	305.22	304.82	304.42	304.77	305.12	305.47	305.82	306.14	305.74	306.09	306.44	306.17	306.53	306.26	305.85	305.58	305.93	305.66	305.39	305.75	306.1	306.45	306.8	306.53	306.13	306.45	306.05	305.64	306	305.59	305.95	306.3	306.65	307	306.6
469	307.25	306.85	306.58	306.9	306.5	306.23	305.96	306.31	306.04	305.77	306.12	305.72	306.07	305.67	305.4	305.75	306.07	305.67	305.26	305.62	305.94	305.53	305.86	306.21	305.8	306.16	305.89	306.24	306.59	306.91	306.51	306.86	307.18	307.53	307.13	306.73	306.33	306.68	307.03	307.38	306.98	306.71	307.03	307.38	307.73	307.46	307.06	306.79	307.14
470	307.47	307.82	307.55	307.28	307.6	307.2	307.52	307.87	307.6	307.95	307.68	307.41	307.01	306.6	306.93	306.52	306.87	306.47	306.82	306.42	306.02	306.37	306.69	307.04	306.77	306.37	306.72	307.07	306.67	307.02	307.38	307.73	307.46	307.19	306.78	307.11	306.7	307.06	306.78	307.14	306.87	306.46	306.82	306.41	306.14	306.46	306.82	307.17	307.49
471	307.45	307.18	307.53	307.88	308.23	308.56	308.15	308.5	308.23	307.96	307.56	307.91	308.23	308.59	308.94	308.54	308.89	308.48	308.08	307.68	308.03	308.38	308.74	309.09	309.44	309.76	310.11	309.84	310.19	309.92	309.65	309.25	308.98	309.3	308.9	309.25	309.6	309.95	309.55	309.15	309.5	309.23	309.58	309.18	309.53	309.88	310.24	309.97	309.69
472	307.88	308.23	308.58	308.94	308.53	308.89	308.62	308.21	307.81	308.13	308.48	308.84	309.19	309.54	309.86	310.18	309.78	310.13	310.45	310.05	309.78	310.1	310.45	310.8	310.4	310.75	311.07	310.67	311.02	311.38	310.97	310.57	310.3	310.65	311	311.36	311.09	310.68	310.28	309.88	310.2	309.8	309.39	308.99	308.59	308.32	307.92	307.65	308
473	309.44	309.03	308.63	308.98	308.58	308.31	308.66	308.39	308.74	309.09	308.82	308.55	308.88	308.47	308.82	309.18	308.91	309.26	309.61	309.96	309.56	309.16	308.75	308.48	308.21	308.57	308.16	308.52	308.11	307.84	308.19	308.55	308.28	308.01	307.6	307.95	307.55	307.28	307.01	307.33	306.93	307.28	307.63	307.36	306.96	306.56	306.91	307.26	306.86
474	304.21	304.56	304.16	303.76	303.49	303.84	304.19	303.79	304.14	304.49	304.22	304.57	304.92	304.52	304.87	304.47	304.82	304.55	304.28	304.63	304.98	305.33	304.93	304.66	305.01	304.61	304.34	304.07	304.42	304.15	303.75	303.35	303.7	304.05	304.4	304.72	304.32	304.05	304.4	304	303.73	303.33	303.68	304	304.35	304.7	305.05	305.37	305.73
475	305.5	305.1	304.83	305.18	304.78	304.51	304.23	304.59	304.31	304.67	305.02	304.75	304.35	303.95	303.67	304.03	304.35	304.7	305.05	305.4	305.75	305.35	305.67	305.99	306.31	305.91	305.64	305.96	306.31	306.66	306.98	306.58	306.31	305.91	306.26	305.99	305.59	305.19	304.92	304.65	304.97	304.57	304.3	304.03	303.75	303.48	303.08	302.69	303.04
476	303.13	303.48	303.83	303.43	303.78	304.1	303.7	303.43	303.78	303.38	303.73	303.33	303.06	302.66	302.39	302.74	302.34	302.69	302.29	302.64	302.99	303.34	303.69	303.42	303.77	303.37	302.97	303.32	302.92	303.27	302.87	303.22	303.54	303.86	304.21	303.94	303.67	303.27	303.59	303.94	303.67	304.02	304.34	304.69	304.42	304.77	305.12	305.47	305.82
477	303.4	303.13	302.86	302.59	302.19	301.92	301.65	302	301.73	301.46	301.81	301.54	301.86	302.21	301.81	301.54	301.14	301.49	301.84	301.44	301.79	302.14	301.87	302.22	301.82	302.17	301.9	301.63	301.23	300.83	301.15	300.76	301.1	300.71	301.06	301.4	301.72	302.04	302.39	302.74	303.09	302.82	303.17	303.52	303.87	304.22	304.57	304.17	304.52
478	306.55	306.28	306	305.73	305.33	305.68	306.03	305.63	305.36	305.71	305.31	305.67	305.39	305.74	305.34	304.94	304.55	304.27	304.62	304.23	304.58	304.9	305.25	305.57	305.17	304.77	304.37	304.72	305.04	305.39	305.74	306.09	305.82	306.14	306.49	306.09	305.69	306.04	305.77	306.12	305.72	305.32	304.92	304.52	304.87	304.47	304.07	303.8	304.15
479	304.99	304.72	304.32	304.67	304.27	304.62	304.35	303.95	303.55	303.9	304.25	303.85	303.58	303.18	303.53	303.14	302.74	302.34	301.94	302.29	302.61	302.96	302.56	302.16	301.76	301.37	301.1	301.42	301.02	300.62	300.97	300.57	300.92	301.24	300.84	300.45	300.05	300.4	300	299.73	300.05	300.37	300.72	301.06	300.67	301.02	300.62	300.22	300.57
480	301.09	301.44	301.79	302.14	301.74	302.09	302.44	302.78	303.13	303.48	303.83	303.43	303.16	303.51	303.11	303.46	303.07	303.41	303.02	302.62	302.97	303.32	303.66	303.4	303.74	303.35	303.7	304.04	303.65	303.96	304.31	303.92	304.26	304.61	304.34	304.66	304.98	305.33	304.93	304.53	304.14	303.74	304.09	304.44	304.78	305.13	304.74	305.05	305.37
481	306.8	306.53	306.13	306.48	306.08	306.43	306.78	307.13	307.45	307.8	307.53	307.13	306.73	307.08	307.43	307.75	308.1	308.45	308.8	308.4	308.75	308.35	308.7	308.3	308.65	308.25	308.6	308.2	307.8	307.53	307.88	307.48	307.83	308.18	308.53	308.88	308.48	308.83	309.18	308.78	308.51	308.24	308.59	308.32	308.05	307.65	307.39	307.73	308.08
482	309.41	309.76	309.49	309.09	308.82	309.14	309.49	309.84	309.44	309.79	310.14	310.46	310.81	311.16	310.76	311.11	311.46	311.06	310.66	310.98	310.58	310.93	311.28	310.88	310.61	310.21	310.56	310.29	310.64	310.99	310.6	310.94	311.29	310.9	311.25	310.85	310.45	310.8	311.15	311.5	311.1	311.45	311.8	311.4	311.75	311.35	310.95	311.3	310.9
483	308.26	307.86	308.21	308.56	308.9	309.25	308.86	308.59	308.32	308.64	308.24	307.84	308.19	307.79	307.52	307.87	308.22	308.57	308.92	308.52	308.25	307.98	308.33	308.68	309	308.6	308.33	308.68	308.28	307.88	307.48	307.09	307.43	307.04	307.39	307.12	307.47	307.07	306.67	307.02	306.62	306.22	305.83	305.43	305.75	306.07	305.67	305.4	305.75
484	305.71	306.06	305.66	306.01	305.61	305.96	306.31	306.04	305.77	306.12	306.47	306.2	306.55	306.15	306.5	306.85	306.45	306.8	307.15	307.49	307.84	307.45	307.76	307.37	306.97	306.57	306.3	306.65	306.38	306.73	307.08	306.81	306.54	306.86	307.21	307.56	307.16	307.51	307.11	306.71	307.06	306.66	306.27	306.61	306.93	306.54	306.85	307.2	307.55
485	306.71	307.05	307.4	307.75	308.1	308.42	308.73	309.08	309.43	309.75	310.1	309.7	309.43	309.16	309.48	309.8	310.15	310.46	310.81	310.42	310.02	309.75	309.35	309.08	308.69	308.29	308.64	308.98	308.59	308.32	308.67	308.4	308	308.35	308.67	309.01	309.36	309.09	309.44	309.17	309.49	309.81	310.16	309.89	309.62	309.94	309.67	309.4	309.75
486	309.71	309.31	309.05	309.39	309.74	309.47	309.82	310.14	310.46	310.78	311.13	310.86	311.21	310.94	310.54	310.14	309.74	310.09	309.69	310.04	309.77	309.5	309.85	310.2	310.55	310.28	309.88	310.23	309.83	309.57	309.3	308.9	309.25	308.85	309.2	309.52	309.87	310.21	309.82	309.42	309.77	310.12	309.85	310.2	310.54	310.89	311.24	310.84	310.45
487	309.79	309.39	309.12	309.47	309.82	310.17	310.52	310.12	309.85	310.17	310.52	310.87	311.22	311.57	311.3	310.9	311.25	311.6	311.33	310.93	311.28	311.63	311.36	311.09	311.44	311.79	311.39	310.99	310.59	310.94	311.29	311.64	311.99	312.34	311.94	311.67	312.02	311.62	311.22	310.82	310.55	310.16	310.5	310.11	310.46	310.8	310.41	310.01	309.61
488	309.51	309.86	309.47	309.81	309.42	309.15	309.5	309.1	309.45	309.05	309.4	309.72	309.32	309.67	309.4	309.75	309.35	309.7	310.05	309.65	309.38	308.98	308.59	308.19	308.54	308.14	307.75	307.35	306.95	306.56	306.87	307.22	307.57	307.92	308.26	308.61	308.34	307.95	308.26	308.61	308.22	308.53	308.85	308.45	308.06	307.66	307.27	307.61	307.96
489	306.84	306.44	306.05	306.39	306	305.6	305.92	306.27	306.61	306.93	306.53	306.14	306.45	306.06	306.41	306.14	306.48	306.22	306.56	306.17	305.9	306.25	305.85	305.59	305.93	305.54	305.14	304.75	304.36	304.7	304.31	304.65	305	304.61	304.95	305.3	305.64	305.99	306.34	305.94	306.29	305.89	305.5	305.11	305.45	305.18	305.53	305.14	305.48
490	304.58	304.19	304.5	304.11	303.72	303.45	303.79	304.14	303.75	303.35	303.7	303.43	303.78	303.51	303.86	303.46	303.2	302.8	303.12	303.46	303.81	304.15	303.89	304.23	303.96	304.31	304.04	304.39	304.73	304.47	304.07	304.42	304.15	304.5	304.23	303.84	304.15	304.5	304.1	303.71	304.06	304.4	304.01	304.35	304.7	305.04	305.36	304.97	305.31
491	302.91	303.25	302.86	302.47	302.81	303.16	303.5	303.23	302.97	303.31	303.66	303.39	303.74	304.08	303.69	304.03	303.77	303.37	303.72	303.33	303.06	302.67	302.27	302.62	302.35	302.09	302.43	302.16	302.48	302.82	303.17	303.51	303.86	304.2	304.55	304.89	304.62	304.97	305.32	305.66	306.01	306.35	306.09	306.43	306.16	305.77	305.38	304.98	305.33
492	303.08	302.69	302.3	302.64	302.99	302.59	302.33	302.67	303.02	303.36	303.71	304.05	304.4	304.74	304.47	304.82	304.43	304.77	304.5	304.85	305.19	305.54	305.88	306.23	306.55	306.89	306.5	306.84	307.19	307.53	307.14	306.87	306.48	306.83	307.17	307.52	307.86	308.21	307.81	307.42	307.77	307.37	307.69	308.03	307.64	307.99	308.33	307.94	307.67
493	307.58	307.92	307.53	307.87	308.22	308.56	308.17	308.52	308.83	309.18	309.52	309.87	309.47	309.82	309.43	309.77	309.51	309.11	309.43	309.77	310.12	310.46	310.2	309.8	309.54	309.88	310.23	309.83	309.44	309.05	309.39	309	309.34	309.08	309.39	309	308.73	309.05	308.65	309	309.31	308.92	308.53	308.13	308.48	308.82	309.17	308.9	308.63
494	308.82	308.43	308.16	308.51	308.85	308.46	308.19	308.54	308.88	308.62	308.96	309.31	309.04	309.39	309.73	310.08	309.81	310.16	310.5	310.24	310.58	310.93	310.53	310.88	311.2	310.8	311.15	310.88	311.23	311.57	311.31	311.62	311.97	311.7	312.05	312.39	312.74	313.09	313.43	313.78	313.51	313.86	314.21	313.81	314.16	313.76	313.37	313.71	313.45
495	314.99	314.73	315.07	314.81	314.41	314.14	314.46	314.81	314.41	314.73	315.07	315.42	315.15	315.5	315.1	315.45	315.8	316.12	316.47	316.81	316.54	316.28	316.62	316.97	316.7	316.31	316.66	317	317.35	317.7	317.43	317.78	318.13	318.48	318.21	317.81	318.16	317.76	318.11	317.84	318.19	317.79	318.14	318.49	318.22	318.54	318.89	319.24	318.84
496	319.39	319.74	319.47	319.2	318.93	318.53	318.88	318.48	318.08	317.69	317.29	316.89	317.24	317.59	317.94	317.67	318.02	318.37	317.97	318.32	318.63	318.98	319.33	319.06	319.41	319.76	319.36	319.09	319.44	319.04	318.65	318.25	318.6	318.33	318.68	318.99	319.34	319.69	320.04	319.77	320.12	319.72	320.07	319.8	320.15	320.5	320.1	320.45	320.18
497	322.23	322.58	322.18	321.78	321.38	321.73	321.46	321.78	321.38	321.73	321.46	321.81	321.54	321.89	322.24	322.59	322.32	322.67	322.4	322.72	322.32	322.05	322.4	322.13	321.73	321.33	321.68	322.03	322.38	322.73	323.08	322.81	322.41	322.14	322.49	322.09	321.69	321.3	321.64	321.99	322.34	322.69	322.42	322.77	323.12	322.85	323.17	322.77	323.12
498	325.14	325.49	325.84	326.19	326.54	326.27	326	325.6	325.92	326.27	326.59	326.94	326.67	327.02	327.37	327.72	328.07	327.8	327.53	327.88	327.48	327.21	326.81	327.16	327.51	327.24	326.84	326.57	326.93	327.28	327.63	327.23	327.58	327.93	328.28	328.01	328.36	328.71	328.31	328.66	328.39	327.99	328.34	327.94	327.67	328.02	328.37	328.72	328.45
499	328.54	328.27	328.63	328.98	328.57	328.17	327.9	328.25	327.85	327.45	327.77	328.12	328.47	328.79	328.39	328.74	329.09	328.69	329.04	329.4	329.75	329.35	329.08	328.81	329.16	328.76	328.35	328.71	328.3	327.9	327.63	327.36	327.71	328.03	327.63	327.98	327.58	327.31	326.91	327.26	326.86	327.21	327.56	327.88	327.48	327.83	328.15	327.75	328.1
500	327.44	327.76	327.36	327.71	328.03	328.38	328.73	328.33	328.06	327.8	328.11	327.71	328.06	327.66	327.26	327.61	327.93	328.28	328.63	328.23	328.58	328.31	328.05	327.64	328	327.59	327.95	327.54	327.86	327.46	327.81	327.41	327.76	327.36	327.09	326.83	327.14	327.46	327.81	328.16	328.51	328.25	327.85	328.2	328.55	328.87	329.22	329.54	329.89
501	331.45	331.05	331.4	331.13	331.48	331.83	331.43	331.03	331.38	331.73	332.08	332.44	332.03	332.39	332.12	331.71	331.31	331.66	331.26	331.58	331.18	331.5	331.1	330.7	330.3	329.9	329.5	329.85	329.45	329.8	330.12	329.71	329.31	329.66	330.01	330.36	330.68	331.03	331.39	331.74	332.09	332.41	332.76	332.36	331.95	331.69	332.04	332.39	332.74
502	334.83	335.18	334.77	335.13	334.72	334.32	334.67	335.02	335.34	335.7	335.43	335.16	335.51	335.11	335.46	335.78	336.13	335.73	336.08	336.43	336.78	337.13	337.45	337.05	337.4	337	337.35	337.08	336.68	337.03	336.63	336.98	337.33	337.65	337.97	337.57	337.3	336.9	337.25	337.6	337.2	337.55	337.9	337.5	337.85	338.2	338.55	338.91	339.23
503	340.67	340.26	340.58	340.94	340.53	340.88	341.21	340.8	341.15	341.51	341.86	342.21	342.53	342.88	342.48	342.83	343.19	342.92	343.27	343.59	343.94	343.54	343.27	343.59	343.19	343.54	343.13	343.49	343.84	343.43	343.03	342.76	342.36	342.71	342.3	341.9	342.25	341.98	342.34	341.93	342.28	342.64	342.99	342.59	342.32	342.64	342.23	341.83	341.56
504	343.46	343.81	344.16	343.89	343.49	343.84	344.16	343.76	344.08	343.67	343.27	342.86	342.46	342.06	342.41	342	342.36	342.71	342.44	342.79	342.52	342.12	341.85	342.17	341.77	341.36	341.72	341.31	340.91	340.51	340.1	339.7	339.3	338.9	338.63	338.98	339.33	339.68	339.28	338.88	339.2	339.55	339.15	339.46	339.82	340.17	340.49	340.84	340.43
505	343.08	342.81	343.16	343.52	343.84	344.19	343.78	343.38	343.73	344.05	343.65	343.97	344.32	344.67	344.99	345.35	345.67	346.02	346.34	346.66	346.25	345.85	346.2	346.55	346.91	347.26	346.85	346.45	346.18	346.53	346.13	345.73	345.32	345.67	346.03	346.38	345.97	345.57	345.89	345.49	345.08	344.68	344.27	343.87	344.19	344.54	344.14	344.49	344.81
506	345.36	345.09	345.44	345.04	345.39	344.99	345.34	345.69	345.29	345.64	345.99	346.34	346.69	347.04	347.4	347.13	346.72	347.08	347.43	347.78	347.38	347.73	347.32	347.06	346.65	347	347.36	347.68	348	348.32	348.64	348.99	349.34	349.66	350.01	350.33	350.69	350.28	350.6	350.19	349.79	349.39	349.74	350.06	349.65	350	350.36	350.09	349.69
507	350.82	350.41	350.77	350.36	350.71	350.45	350.8	350.53	350.85	351.2	350.8	350.39	350.71	350.31	349.9	350.22	350.58	350.17	349.77	350.12	349.71	349.45	349.18	349.53	349.27	349.62	349.35	348.95	348.68	349	348.59	348.19	347.79	347.38	346.98	347.3	347.65	347.25	346.84	346.44	346.76	346.36	345.95	345.55	345.28	345.64	345.99	345.58	345.93
508	344.36	344.71	344.31	343.9	343.5	343.85	343.45	343.8	344.15	343.75	344.1	343.7	343.3	342.9	342.49	342.81	343.16	342.76	342.36	341.96	342.31	342.66	342.26	341.86	341.46	341.81	341.41	341.72	341.32	340.92	340.52	340.87	340.47	340.79	340.39	340.74	340.34	340.65	341	341.35	341.7	341.3	340.9	340.5	340.85	341.2	340.8	340.53	340.85
509	342.72	343.07	343.42	343.02	342.76	342.36	341.96	342.3	342.04	341.64	341.24	340.84	340.44	340.76	341.11	340.71	341.06	340.66	340.39	340.74	341.06	340.66	340.26	339.86	339.46	339.77	339.38	338.98	339.33	338.93	338.66	339.01	339.36	339.71	340.05	339.79	339.39	339.74	340.09	339.69	340.04	339.64	339.99	340.3	339.9	339.5	339.85	339.45	339.05
510	337.94	337.54	337.89	337.49	337.1	337.41	337.73	337.33	336.93	336.53	336.88	336.48	336.09	336.43	336.75	337.09	336.83	336.43	336.78	337.13	336.73	337.04	337.39	337.7	338.05	337.65	338	338.35	337.95	338.3	337.9	338.25	337.98	337.59	337.9	337.5	337.11	337.45	337.19	336.79	337.11	337.45	337.06	337.4	337.01	336.61	336.21	335.82	335.42
511	334.28	333.89	333.49	333.84	333.45	333.79	333.4	333	332.61	332.21	332.52	332.84	333.18	332.79	333.13	333.48	333.08	332.69	333.03	333.38	333.12	332.72	332.33	331.93	332.28	332.62	332.93	333.28	332.88	333.23	332.83	332.44	332.05	332.39	332.13	331.74	332.08	331.69	332.03	331.64	331.98	332.29	332.6	332.21	332.55	332.16	331.9	331.51	331.85
512	331.55	331.9	332.21	332.55	332.9	332.5	332.24	331.85	331.46	331.06	330.67	330.28	329.89	330.23	329.84	329.45	329.18	329.49	329.84	330.18	329.79	330.13	329.74	330.08	329.82	330.16	330.51	330.12	330.46	330.07	330.41	330.02	329.63	329.36	328.97	329.32	328.92	329.27	329.61	329.95	329.56	329.9	330.25	330.59	330.93	331.28	331.62	331.96	332.31
513	331.8	332.14	331.75	331.36	330.97	330.7	331.05	330.66	331	331.34	330.95	330.56	330.3	329.9	330.25	330.59	330.93	331.28	330.88	330.49	330.84	330.44	330.18	329.79	329.4	329.74	329.35	329.69	330.04	329.64	329.25	329.6	329.94	330.28	330.62	330.23	329.97	330.28	330.62	330.97	330.71	331.05	331.39	331	331.34	331.69	331.29	331.6	331.21
514	331.24	331.59	331.2	331.51	331.11	331.46	331.8	331.54	331.88	331.62	331.23	330.97	330.71	331.05	330.79	331.1	330.71	330.31	330.62	330.97	330.58	330.18	329.79	329.4	329.71	329.32	329.66	329.97	330.32	329.92	329.53	329.84	330.15	330.49	330.1	330.41	330.72	331.03	330.64	330.25	330.59	330.93	331.28	331.62	331.36	331.1	331.44	331.78	331.52
515	331.28	330.89	330.63	330.97	330.71	331.02	330.76	331.1	331.44	331.05	330.66	330.27	329.88	329.48	329.83	330.14	329.75	330.09	329.83	329.57	329.91	329.65	329.26	329	328.6	328.21	328.56	328.3	328.6	328.21	328.56	328.3	327.9	327.51	327.12	327.47	327.81	328.12	328.46	328.2	328.51	328.12	328.46	328.2	328.51	328.12	327.73	327.34	327.68
516	327.36	326.97	326.58	326.19	326.5	326.81	327.15	326.89	327.23	327.57	327.91	328.25	327.99	327.6	327.94	328.28	328.63	328.97	329.31	329.05	329.36	329.67	330.01	330.32	329.93	330.24	329.85	329.59	329.33	329.63	329.98	329.72	329.46	329.8	329.54	329.15	328.89	329.23	329.54	329.15	328.76	328.37	328.11	328.45	328.19	328.5	328.11	327.72	327.45
517	328.72	329.07	328.81	328.42	328.03	327.64	327.98	328.32	327.93	328.27	328.61	328.95	329.3	329.64	329.98	330.29	330.03	330.37	330.68	331.02	330.63	330.24	330.58	330.92	330.53	330.88	330.48	330.09	329.7	330.05	329.79	329.4	329.01	329.35	329.69	329.3	329.04	329.38	329.72	330.06	330.37	329.98	329.59	329.9	330.24	330.55	330.16	330.47	330.08
518	330.15	329.76	329.49	329.11	329.45	329.19	328.8	328.41	328.02	328.33	327.94	327.55	327.16	326.77	326.38	325.99	325.61	325.35	324.96	324.57	324.18	323.8	323.41	323.15	323.49	323.1	323.44	323.75	323.49	323.83	324.17	323.78	323.39	323.01	323.35	323.65	323.99	323.61	323.91	323.53	323.14	322.75	323.09	322.71	322.32	322.66	322.27	322.61	322.22
519	322.13	322.47	322.81	323.15	323.49	323.82	323.44	323.78	324.12	324.46	324.8	325.1	324.72	324.46	324.07	323.81	324.15	324.49	324.1	323.84	324.15	323.76	324.1	323.84	324.18	324.52	324.86	324.47	324.81	324.43	324.77	324.38	323.99	323.61	323.22	323.56	323.17	322.79	322.4	322.01	322.35	321.97	322.27	321.89	322.19	321.81	322.15	322.49	322.23
520	321.22	320.84	321.17	320.79	321.09	321.4	321.7	322.01	322.32	321.93	322.27	322.61	322.94	323.28	323.62	323.96	324.27	323.88	323.49	323.11	323.41	323.75	323.37	323.7	324.04	324.38	324.72	325.06	325.36	325.7	326.04	326.38	326.72	326.46	326.8	327.14	327.45	327.79	328.12	327.74	328.08	327.69	328	327.61	327.91	327.53	327.14	326.75	326.5
521	326.62	326.93	327.27	326.88	327.22	327.56	327.87	327.48	327.79	328.13	327.74	328.08	328.42	328.16	328.5	328.11	328.45	328.06	327.68	327.29	327.63	327.24	327.58	327.19	327.53	327.87	327.61	327.23	327.53	327.15	326.76	327.1	326.84	326.45	326.76	327.07	327.37	326.98	327.32	326.94	327.28	327.02	327.32	326.94	326.55	326.16	325.91	326.21	325.95
522	326.29	325.91	326.21	325.83	326.17	325.91	325.52	325.14	324.75	324.37	324.11	324.41	324.72	324.46	324.8	324.41	324.03	323.65	323.98	323.73	323.34	322.96	322.57	322.19	322.53	322.14	321.76	322.06	321.68	322.01	322.32	322.66	322.99	323.3	322.91	323.25	323.59	323.92	324.26	323.88	324.21	324.55	324.17	324.5	324.81	325.15	325.48	325.1	325.44
523	323.96	324.3	323.92	323.53	323.84	324.17	324.51	324.81	325.15	325.49	325.83	326.16	325.78	325.39	325.14	324.75	324.37	323.99	323.73	324.07	324.4	324.74	325.08	324.69	324.31	323.92	324.26	324.6	324.21	324.55	324.89	324.5	324.12	323.74	323.35	323.69	323.31	323.64	323.39	323.72	323.34	323.68	323.29	323.04	323.37	323.71	324.05	323.79	323.41
524	321.62	321.96	321.7	322.04	322.37	322.71	323.04	323.35	323.68	323.43	323.76	324.07	323.68	324.02	324.36	324.69	324.31	324.05	324.36	324.1	323.72	324.05	323.8	324.13	324.47	324.09	324.42	324.04	323.66	323.27	323.02	322.76	322.38	322.71	323.05	323.39	323.72	324.03	323.64	323.26	323.6	323.9	324.2	323.82	323.56	323.18	323.52	323.13	323.47
525	324.13	324.46	324.8	324.54	324.29	323.91	323.52	323.14	322.76	323.09	322.71	322.33	322.66	322.28	321.9	321.64	321.98	321.6	321.21	320.83	321.17	320.91	321.25	320.87	320.48	320.82	320.56	320.9	321.23	321.54	321.87	322.21	321.83	321.44	321.06	320.81	321.14	320.89	320.63	320.37	320.71	320.45	320.07	319.82	320.15	320.45	320.79	320.41	320.74
526	323.39	323.73	324.07	323.81	324.15	324.48	324.23	323.84	324.18	323.92	323.54	323.16	323.49	323.83	323.45	323.78	324.12	324.46	324.76	324.38	324.71	325.01	324.76	325.06	325.4	325.14	324.89	324.63	324.37	324.71	324.45	324.79	325.13	324.74	324.36	324.1	324.44	324.06	323.8	323.42	323.03	322.78	323.11	322.73	322.48	322.22	322.56	322.89	322.51
527	321.39	321.73	322.06	322.4	322.73	322.35	321.97	322.27	321.89	322.23	321.84	321.46	321.08	320.7	321.03	320.65	320.95	320.57	320.91	321.24	321.58	321.91	322.25	322.58	322.33	322.66	323	323.34	322.95	323.29	323.63	323.24	323.58	323.32	323.66	323.99	323.74	324.04	324.38	324.71	324.33	324.07	324.41	324.75	325.08	324.83	325.16	325.5	325.84
528	325.94	325.68	325.42	325.76	326.09	326.43	326.77	326.51	326.13	326.46	326.77	326.38	326.72	327.03	327.36	327.11	327.44	327.78	328.12	327.73	327.35	327.65	327.27	327.61	327.22	326.84	327.17	327.51	327.85	328.19	328.52	328.27	328.6	328.22	327.83	328.17	327.91	327.53	327.87	328.2	328.54	328.88	329.22	328.83	328.57	328.91	329.25	329.59	329.92
529	331.9	332.24	331.98	332.32	332.06	331.81	332.15	331.76	332.1	331.84	331.58	331.2	330.81	330.43	330.04	330.35	330.68	330.43	330.04	329.66	329.27	329.61	329.35	328.97	328.59	328.92	328.54	328.28	328.62	328.96	328.7	328.31	328.06	328.36	327.98	328.31	328.06	327.67	328.01	328.35	328.65	328.27	328.6	328.94	329.28	329.62	329.95	330.29	330.03
530	329.88	330.18	330.52	330.86	330.47	330.81	331.15	331.49	331.82	331.57	331.9	332.24	331.98	332.32	331.94	332.27	332.02	332.36	332.69	333.03	332.77	332.52	332.13	332.47	332.81	333.11	332.73	333.06	333.4	333.74	333.36	333.69	333.31	333.05	333.39	333	333.34	333.08	332.7	332.31	331.93	331.54	331.16	330.77	330.39	330.73	330.34	330.68	330.98
531	330.89	331.19	330.81	331.15	330.76	330.5	330.81	331.15	330.76	331.1	331.44	331.77	332.11	332.45	332.79	332.53	332.87	333.2	333.54	333.88	333.62	333.96	333.57	333.32	333.66	333.96	334.3	334.04	334.38	334.72	334.46	334.8	335.14	335.44	335.78	336.12	336.46	336.07	336.41	336.75	337.09	337.43	337.76	338.1	338.44	338.06	338.39	338.01	338.35
532	338.45	338.79	339.13	339.46	339.8	340.14	340.48	340.09	339.71	339.45	339.19	339.53	339.87	340.21	340.55	340.29	340.63	340.97	340.58	340.92	341.26	340.87	340.49	340.1	340.44	340.05	340.39	340	340.34	339.95	340.29	339.91	340.25	339.86	339.47	339.81	340.15	339.76	339.37	339.71	339.33	338.94	338.55	338.17	337.78	338.12	338.46	338.8	339.13
533	337.53	337.86	338.2	337.82	338.16	337.77	337.38	337	337.34	337.67	338.01	337.63	337.96	337.58	337.92	338.22	338.56	338.17	338.51	338.85	339.19	339.49	339.83	339.44	339.78	340.09	340.43	340.04	340.38	340.72	341.05	340.67	340.28	339.89	340.23	340.54	340.88	341.21	341.55	341.89	342.23	341.97	341.72	341.46	341.2	340.95	340.56	340.3	339.92
534	338.66	338.28	338.58	338.92	339.26	339	339.34	339.68	340.02	339.63	339.25	338.99	339.29	339.6	339.94	339.68	340.02	339.63	339.25	339.55	339.16	338.91	339.25	338.99	338.6	338.22	338.55	338.89	339.23	339.57	339.31	338.93	339.26	339.6	339.22	338.96	339.3	339.64	339.38	338.99	338.61	338.22	338.56	338.17	337.79	337.4	337.15	336.89	336.63
535	336.14	336.48	336.09	336.43	336.77	336.51	336.25	335.87	336.21	335.95	336.25	336.59	336.21	336.51	336.85	336.59	336.33	336.67	336.41	336.75	337.09	336.83	336.45	336.06	335.81	335.42	335.16	334.91	335.24	335.58	335.32	335.63	335.97	336.3	335.92	335.66	336	336.34	336.68	336.98	337.32	337.66	338	337.61	337.22	336.84	337.18	336.79	336.53
536	337.92	338.26	337.87	338.21	338.51	338.26	338.6	338.9	339.24	338.85	338.47	338.81	339.14	339.45	339.79	340.13	339.74	340.08	339.69	339.31	339.05	338.66	338.97	338.58	338.92	339.26	339	339.31	338.92	338.53	338.28	338.58	338.92	339.26	339.6	339.34	339.68	340.02	340.35	340.69	341.03	341.34	340.95	341.29	340.9	340.52	340.13	339.87	339.49
537	341.31	341.61	341.95	342.29	342.03	342.34	342.68	343.01	342.76	342.37	342.11	341.73	342.06	342.37	342.71	342.32	342.66	342.27	341.89	342.23	341.84	342.18	342.48	342.1	342.43	342.05	342.35	342.1	342.4	342.01	341.76	341.37	341.71	342.05	341.79	342.13	341.87	342.21	342.55	342.89	343.23	343.57	343.31	343.65	343.26	342.87	343.21	342.83	342.44
538	343.14	343.44	343.78	344.12	344.46	344.8	345.14	345.48	345.82	345.43	345.04	345.35	344.96	344.57	344.18	344.52	344.27	343.88	343.49	343.1	342.72	342.33	341.95	341.56	341.86	342.2	341.82	342.15	342.49	342.11	342.44	342.78	342.4	342.01	342.32	341.93	341.54	341.16	341.5	341.83	342.17	342.51	342.85	342.59	342.21	341.82	341.43	341.05	340.66
539	340.41	340.74	340.36	340.1	340.44	340.05	339.8	340.14	340.47	340.22	340.55	340.89	341.23	341.57	341.18	340.8	340.41	340.75	341.09	340.83	340.45	340.19	340.53	340.14	339.89	340.22	339.84	340.18	340.51	340.85	340.46	340.08	340.42	340.16	340.5	340.11	340.45	340.07	339.81	339.43	339.04	339.38	339.12	339.46	339.2	338.95	339.28	339.62	339.24
540	338.74	338.49	338.23	337.98	338.31	338.65	338.39	338.73	339.07	338.81	339.15	338.76	338.51	338.84	339.18	338.8	339.13	339.47	339.81	340.15	339.76	339.5	339.84	340.18	339.79	339.54	339.15	338.9	339.23	338.85	339.19	339.49	339.11	339.44	339.78	340.12	340.46	340.07	339.81	340.15	339.77	340.1	340.41	340.02	340.36	340.7	340.31	340.65	340.27
541	338.17	337.91	337.53	337.14	337.48	337.82	338.15	338.49	338.83	339.17	338.78	339.12	338.73	339.07	338.81	339.15	339.49	339.83	340.16	339.78	340.12	339.73	340.07	339.81	340.15	340.49	340.82	340.44	340.78	341.11	340.73	341.07	340.81	341.15	341.48	341.23	341.56	341.9	342.24	342.58	342.19	341.81	342.14	342.48	342.1	341.84	341.46	341.79	342.13
542	340.79	340.4	340.74	340.36	340.66	341	340.74	341.08	340.69	340.31	340.65	340.98	341.32	341.66	341.99	341.74	342.07	342.41	342.75	343.09	342.7	343.01	343.34	343.68	343.3	343.63	343.38	343.72	344.05	343.67	343.41	343.15	342.9	343.24	343.57	343.19	343.53	343.27	342.88	343.22	343.56	343.9	343.51	343.85	344.19	344.53	344.86	345.2	345.54
543	344.82	344.56	344.17	344.51	344.13	343.74	343.35	342.97	343.27	343.61	343.95	343.69	343.44	343.05	342.67	342.28	342.02	342.33	342.07	342.41	342.71	342.33	341.94	341.56	341.18	341.51	341.85	342.19	342.52	342.86	343.2	343.54	343.15	343.46	343.07	342.69	342.3	342.04	341.66	341.4	341.74	341.36	341.69	342	341.61	341.95	342.29	342.62	342.96
544	342.77	342.39	342	341.62	341.96	342.29	342.63	342.25	341.86	342.2	341.81	342.12	341.73	342.07	341.81	341.43	341.05	340.66	340.28	339.9	339.64	339.39	339.13	339.43	339.77	340.1	340.41	340.02	339.64	339.94	340.28	340.62	340.36	339.98	339.59	339.34	339.64	339.26	338.88	339.21	338.83	338.45	338.06	337.81	337.55	337.3	336.92	337.25	336.87
545	336.84	336.59	336.21	336.54	336.16	335.78	336.08	336.38	336.72	337.05	336.8	336.41	336.03	335.78	335.4	335.02	334.63	334.94	334.56	334.89	335.19	334.81	334.43	334.05	333.67	333.29	333.59	333.92	333.54	333.29	333.59	333.89	334.19	334.49	334.83	335.16	334.78	335.08	334.7	334.32	333.94	334.24	333.86	333.61	333.91	333.53	333.86	333.48	333.82
546	332.24	332.57	332.87	333.21	332.83	333.13	333.43	333.76	333.38	333.71	333.34	332.96	332.58	332.91	333.21	333.51	333.84	334.18	333.8	334.13	334.47	334.09	333.83	334.16	334.47	334.21	334.51	334.85	334.47	334.21	334.54	334.29	334.62	334.96	334.58	334.32	333.94	334.24	333.86	334.16	334.5	334.83	335.17	334.79	335.09	335.42	335.04	334.79	335.09
547	334.71	334.33	333.95	333.57	333.9	334.2	334.54	334.16	333.78	334.11	333.86	334.19	333.81	334.15	334.48	334.78	334.4	334.02	334.35	334.65	334.99	334.73	335.03	335.37	334.99	335.29	334.91	335.24	334.86	335.16	334.78	335.12	334.86	335.16	334.78	335.08	334.7	334.32	333.94	334.28	334.02	334.36	334.69	335.02	334.77	335.1	334.72	335.06	335.39
548	335.17	334.79	334.41	334.75	335.08	335.41	335.03	335.37	334.99	334.61	334.91	334.53	334.15	333.77	334.07	334.4	334.03	333.65	333.98	333.6	333.9	333.52	333.14	332.77	332.39	332.72	333.05	332.8	332.42	332.72	333.05	332.67	333.01	332.63	332.96	332.71	333.01	332.63	332.25	332.58	332.33	332.66	332.28	332.62	332.36	332.7	332.32	332.65	332.98
549	331.26	330.88	330.5	330.83	330.46	330.79	330.41	330.74	331.08	330.82	331.15	331.49	331.82	331.44	331.19	330.81	330.56	330.31	330.05	330.39	330.01	330.34	330.09	329.83	329.58	329.91	330.21	330.54	330.87	331.17	331.5	331.8	331.55	331.17	330.8	330.42	330.75	331.05	330.67	330.29	329.92	329.54	329.87	329.62	329.37	329.7	329.45	329.07	328.69
550	328.92	329.25	329.55	329.88	330.21	329.83	330.16	329.79	330.09	330.38	330.01	330.3	329.93	330.23	330.52	330.85	330.48	330.1	329.73	330.06	329.8	329.43	329.73	329.35	328.97	329.3	328.93	328.68	328.3	328.63	328.38	328.68	328.3	327.93	327.55	327.18	326.8	326.43	326.72	326.47	326.8	327.1	326.85	327.14	326.77	326.39	326.72	326.35	325.97
551	325.09	325.42	325.05	325.38	325	325.3	324.93	324.55	324.18	323.8	323.55	323.3	323.63	323.38	323.01	323.34	323.66	323.41	323.74	323.49	323.79	323.41	323.74	324.07	324.37	324.7	325.03	325.32	324.95	325.24	325.54	325.84	326.13	325.76	326.09	325.84	325.46	325.76	325.38	325.71	326.04	325.79	326.12	326.42	326.71	326.34	326.09	325.71	326.01
552	327.82	327.44	327.74	328.07	328.4	328.73	328.35	328.1	328.4	328.02	328.35	328.1	327.73	328.02	327.65	327.98	327.73	327.48	327.1	326.73	327.02	326.65	326.4	326.73	326.36	325.98	325.61	325.9	325.53	325.16	324.78	324.41	324.71	325.03	325.36	325.69	325.32	324.95	325.24	325.57	325.9	325.52	325.85	326.18	326.51	326.14	325.76	325.39	325.02
553	324.65	324.98	325.31	324.94	324.69	324.31	324.61	324.9	325.23	325.56	325.89	326.22	325.97	325.59	325.22	325.51	325.84	325.47	325.1	324.72	325.02	325.35	324.97	325.27	324.9	324.65	324.94	324.69	324.32	323.95	323.57	323.2	322.83	322.46	322.09	321.72	322.04	322.34	322.63	322.38	322.71	322.34	322.67	322.42	322.74	323.07	323.36	323.66	323.29
554	324.69	324.44	324.19	324.51	324.14	323.77	324.1	323.85	324.18	324.5	324.25	324	323.63	323.96	324.29	324.04	323.67	323.29	323.62	323.25	323.58	323.9	323.53	323.86	323.49	323.12	322.75	323.07	323.4	323.69	323.32	323.07	323.37	323.69	323.32	323.65	323.98	323.61	323.23	322.86	323.19	323.52	323.15	323.47	323.77	324.1	323.85	324.14	324.47
555	323.92	323.55	323.18	322.81	323.14	322.77	323.06	322.81	322.44	322.07	321.7	321.33	321.65	321.98	321.61	321.94	321.57	321.89	321.52	321.27	320.9	320.53	320.16	319.91	319.66	319.96	319.59	319.91	319.54	319.87	320.2	319.83	320.12	320.44	320.74	320.37	320	319.63	319.26	318.89	319.22	319.54	319.17	319.5	319.82	319.45	319.08	319.38	319.13
556	317.5	317.79	317.42	317.05	317.38	317.01	317.34	316.97	316.72	316.35	316.1	315.74	315.37	315.12	315.41	315.74	315.49	315.12	315.44	315.77	315.4	315.03	314.67	314.96	315.28	314.92	314.55	314.18	314.51	314.14	313.77	313.41	313.04	312.67	313	312.75	313.07	313.36	313	312.63	312.26	311.9	312.22	312.55	312.87	313.19	313.52	313.84	314.16
557	314.11	314.44	314.76	314.51	314.15	313.78	313.41	313.74	313.37	313	313.33	313.65	313.98	313.61	313.93	314.22	313.86	313.49	313.12	312.76	312.39	312.72	312.47	312.1	311.74	311.37	311.66	311.3	311.62	311.94	311.58	311.33	310.97	311.29	311.04	311.36	311	311.32	311.64	311.28	310.91	310.55	310.19	310.51	310.83	310.47	310.76	310.39	310.71
558	311.43	311.07	310.82	311.11	311.43	311.07	310.82	310.46	310.78	310.42	310.05	310.34	309.98	309.61	309.9	309.54	309.86	309.49	309.25	309.57	309.32	309.64	309.93	309.57	309.21	308.84	309.13	309.45	309.77	310.1	310.42	310.71	310.34	310.63	310.95	310.59	310.91	310.55	310.84	311.16	310.91	310.55	310.87	311.16	310.79	311.08	311.41	311.04	310.68
559	309.14	309.46	309.78	310.1	310.43	310.75	310.38	310.02	310.31	309.94	310.23	309.87	309.51	309.14	309.43	309.75	310.07	310.4	310.68	310.32	310.61	310.24	310.57	310.32	310.64	310.4	310.68	310.32	309.96	310.24	309.88	309.52	309.16	308.79	308.43	308.07	308.39	308.14	307.78	307.42	307.06	306.69	307.01	307.33	307.65	307.98	308.26	308.55	308.19
560	307.16	306.79	306.43	306.07	305.71	305.35	305.64	305.92	305.56	305.88	305.52	305.81	306.09	306.38	306.66	306.98	306.62	306.91	306.66	306.98	307.3	307.06	306.7	306.98	306.62	306.38	306.02	306.34	306.66	306.98	307.3	306.94	307.26	307.58	307.9	308.22	307.97	308.26	307.9	308.22	307.97	308.26	308.58	308.22	308.54	308.82	309.11	309.43	309.75
561	306.82	306.46	306.75	306.5	306.14	306.43	306.07	305.71	305.35	305.1	304.74	305.06	305.38	305.14	305.42	305.74	305.5	305.25	305.54	305.86	305.5	305.14	304.78	304.42	304.73	304.49	304.81	305.1	305.41	305.7	305.99	306.27	306.56	306.84	307.16	307.48	307.12	306.76	307.08	306.72	306.47	306.11	306.4	306.72	306.36	306	305.64	305.28	305.6
562	306.67	306.31	305.95	306.27	305.91	306.23	306.55	306.83	307.15	306.79	306.55	306.19	305.83	306.15	305.9	306.22	305.86	306.18	305.82	305.58	305.86	305.5	305.82	305.46	305.75	305.39	305.71	306.02	306.34	305.98	306.3	306.62	306.26	305.9	305.66	305.3	304.94	304.58	304.22	304.54	304.18	303.82	303.46	303.1	303.39	303.67	303.31	303.6	303.24
563	300.9	300.54	300.19	299.94	300.26	300.58	300.34	300.62	300.26	299.9	299.66	299.31	299.62	299.94	299.58	299.9	299.54	299.18	298.83	299.14	299.43	299.74	300.03	300.34	300.1	299.74	299.39	299.67	299.31	299.63	299.95	299.7	300.02	300.34	300.09	299.74	300.02	299.66	299.31	299.59	299.23	298.88	299.16	298.8	299.12	298.88	298.52	298.28	298.56
564	298.51	298.16	298.47	298.79	298.43	298.75	298.39	298.68	298.43	298.08	298.39	298.15	298.47	298.11	298.43	298.07	298.39	298.67	298.95	298.6	298.91	298.56	298.87	298.52	298.8	298.44	298.09	297.73	297.49	297.13	297.45	297.73	297.38	297.66	297.3	296.95	296.71	297.02	296.67	296.31	295.96	295.6	295.88	295.53	295.84	295.6	295.25	294.89	294.54
565	294.38	294.03	294.31	293.96	293.71	293.36	293.01	293.32	293.6	293.36	293.01	293.29	292.94	293.22	293.53	293.18	292.82	292.47	292.12	291.77	291.41	291.69	291.34	291.1	291.38	291.03	291.34	291.65	291.3	290.95	291.23	290.88	291.19	290.95	290.6	290.25	290.01	289.65	289.41	289.06	289.34	289.65	289.3	288.95	289.23	288.88	288.53	288.18	287.83
566	286.21	285.86	285.51	285.16	284.81	284.46	284.11	284.39	284.7	285.01	285.29	285.6	285.25	284.9	284.56	284.87	284.52	284.17	284.48	284.79	285.1	285.41	285.06	285.34	285.62	285.93	286.2	286.48	286.13	285.78	285.44	285.09	285.4	285.71	285.36	285.01	285.32	284.97	284.62	284.28	283.93	283.58	283.89	283.54	283.3	283.61	283.89	284.2	283.85
567	282.97	282.62	282.93	282.69	282.34	282	281.65	281.41	281.07	280.83	280.48	280.79	281.1	280.75	280.41	280.06	280.34	279.99	279.64	279.41	279.06	279.37	279.68	279.98	280.29	280.6	280.91	280.56	280.33	279.98	279.63	279.91	280.19	279.84	280.11	280.42	280.08	279.73	280.04	279.8	280.11	280.42	280.69	281	280.66	280.31	279.97	279.62	279.27
568	278.83	278.59	278.24	278.01	277.66	277.32	277.62	277.93	278.24	278.55	278.2	277.96	277.62	277.93	278.24	278	277.65	277.96	278.27	278.03	278.34	278.65	278.95	279.26	279.02	279.3	279.61	279.88	279.54	279.19	278.85	279.12	279.43	279.74	280.05	279.81	280.08	280.39	280.67	280.32	280.63	280.28	280.59	280.9	281.21	281.52	281.83	281.48	281.79
569	281.31	281.62	281.27	281.58	281.89	282.19	282.47	282.78	283.09	283.4	283.05	283.36	283.67	283.98	284.29	284.05	283.7	284.01	284.32	283.97	284.28	284.59	284.35	284.11	284.42	284.19	283.95	284.26	284.57	284.87	284.64	284.95	284.6	284.91	284.67	284.98	284.63	284.28	284.56	284.21	284.52	284.28	284.59	284.36	284.12	283.88	284.19	284.5	284.81
570	283.86	283.51	283.16	283.47	283.78	283.54	283.85	284.16	284.44	284.2	283.85	284.16	283.81	283.58	283.23	282.88	283.16	282.92	282.68	282.34	281.99	281.75	281.51	281.17	280.93	280.69	280.45	280.76	280.41	280.72	280.48	280.79	281.1	281.41	281.72	282.03	281.68	281.99	282.27	281.92	281.57	281.23	281.54	281.81	282.12	281.88	281.64	281.41	281.17
571	278.65	278.96	279.27	278.92	278.68	278.99	278.75	279.06	279.37	279.02	278.78	279.09	279.4	279.71	280.02	279.67	279.98	279.63	279.4	279.7	279.47	279.12	278.78	278.43	278.74	278.39	278.7	278.36	278.12	277.77	278.05	278.36	278.12	277.77	278.08	278.39	278.15	277.81	277.46	277.77	278.08	278.38	278.69	278.45	278.76	279.07	278.83	278.49	278.79
572	279.33	278.99	279.26	279.57	279.33	279.64	279.95	279.71	280.02	279.78	279.43	279.74	279.4	279.7	280.01	280.32	280.63	280.94	281.24	281.55	281.21	281.52	281.82	281.59	281.89	281.66	281.93	281.59	281.89	282.2	282.51	282.82	282.47	282.78	283.09	283.4	283.05	282.82	283.12	283.43	283.74	283.4	283.05	282.7	283.01	282.67	282.97	283.28	282.94
573	284.21	284.51	284.82	285.13	284.89	285.2	285.51	285.17	285.48	285.78	286.09	286.4	286.16	285.93	285.69	285.96	285.62	285.27	284.92	285.23	284.99	285.27	284.92	285.2	284.85	284.5	284.16	283.81	284.12	283.77	283.43	283.7	283.36	283.01	282.67	282.94	282.6	282.25	282.56	282.32	281.97	282.28	281.94	281.59	281.9	282.21	282.48	282.14	281.9
574	281.75	282.03	282.34	281.99	281.64	281.95	281.61	281.88	281.54	281.85	281.5	281.78	282.08	281.74	281.39	281.05	280.7	280.36	280.02	279.67	279.33	279.63	279.29	278.95	278.71	278.98	279.29	278.95	278.6	278.26	277.92	277.57	277.88	277.54	277.81	278.12	277.77	278.05	277.71	277.47	277.77	278.08	277.74	278.01	277.67	277.98	278.28	278.59	278.35
575	278.17	277.83	277.49	277.79	277.45	277.11	277.41	277.18	276.83	276.49	276.76	276.53	276.19	275.84	276.15	276.45	276.73	276.39	276.04	276.32	276.62	276.28	275.94	276.24	275.9	276.18	275.83	275.49	275.77	275.42	275.08	274.74	274.4	274.16	274.47	274.23	273.89	273.55	273.86	274.16	274.43	274.09	273.75	273.41	273.07	272.73	272.39	272.05	272.35
576	272.72	272.99	272.65	272.31	272.07	271.73	271.4	271.16	271.46	271.23	270.89	270.65	270.31	269.97	270.28	270.04	269.81	269.47	269.13	268.89	268.56	268.86	268.52	268.18	267.84	267.51	267.81	268.08	268.35	268.01	268.31	268.62	268.28	267.94	267.6	267.91	267.67	267.33	267	267.3	267.6	267.26	267.57	267.33	267.6	267.26	267.53	267.8	267.47
577	267.36	267.02	266.68	266.99	267.29	266.95	267.22	267.49	267.79	268.09	268.4	268.7	268.97	268.63	268.9	269.2	268.87	268.53	268.19	267.85	267.52	267.18	267.45	267.75	268.05	267.82	268.09	268.39	268.05	268.36	268.02	268.29	267.95	268.25	268.56	268.86	268.62	268.29	268.59	268.35	268.12	267.78	267.44	267.71	268.02	268.32	268.59	268.89	268.66
578	268.92	268.58	268.25	268.01	267.78	267.54	267.21	267.48	267.14	267.41	267.07	266.84	266.5	266.17	265.83	265.49	265.16	264.82	264.49	264.76	264.42	264.72	264.39	264.65	264.32	263.98	264.28	263.95	264.22	263.88	264.18	263.85	264.15	263.81	264.11	263.78	263.55	263.21	263.51	263.18	262.94	262.71	262.98	262.64	262.91	263.21	263.48	263.78	264.05
579	265.25	265.55	265.85	266.15	266.45	266.12	265.78	266.05	265.71	265.98	265.65	265.95	266.25	266.01	266.31	266.08	266.38	266.05	266.35	266.65	266.41	266.08	265.74	266.04	265.71	265.47	265.14	264.8	265.07	265.37	265.64	265.31	264.97	265.24	264.9	265.2	264.87	265.17	264.83	264.5	264.77	264.43	264.1	263.76	264.06	264.36	264.03	264.33	264.63
580	263.29	262.96	262.62	262.29	262.06	262.32	262.62	262.29	262.59	262.89	262.56	262.22	261.89	262.16	262.45	262.72	263.02	263.29	263.56	263.22	263.49	263.79	263.45	263.72	263.39	263.69	263.99	263.75	263.42	263.72	264.02	263.68	263.98	263.75	263.42	263.08	262.85	263.15	263.42	263.08	262.75	263.05	263.35	263.01	262.68	262.98	262.65	262.95	262.61
581	263.84	264.14	264.44	264.71	264.37	264.67	264.34	264	263.77	263.44	263.11	263.4	263.7	263.97	264.27	264.57	264.87	265.17	265.47	265.13	265.43	265.73	266.03	266.33	266.63	266.3	265.96	265.63	265.93	265.69	265.36	265.66	265.96	266.26	266.56	266.86	267.16	266.82	267.12	267.42	267.09	266.75	266.52	266.82	267.09	267.39	267.69	267.46	267.76
582	269.66	269.93	269.69	269.36	269.66	269.32	269.62	269.89	269.55	269.86	269.52	269.29	269.59	269.25	268.92	269.22	269.52	269.78	270.09	270.39	270.69	270.99	271.29	271.06	270.82	270.49	270.15	270.45	270.12	270.42	270.72	271.02	270.68	270.98	271.28	271.58	271.35	271.02	270.68	270.98	270.75	270.51	270.81	270.58	270.35	270.12	270.42	270.08	269.74
583	271.44	271.74	272.05	271.71	271.37	271.04	271.34	271.61	271.91	272.21	271.87	272.17	271.84	272.14	271.8	271.47	271.77	271.53	271.83	272.14	272.44	272.74	272.5	272.81	273.11	272.77	273.04	272.7	273	272.77	273.07	273.37	273.04	273.34	273	273.27	273.57	273.84	274.14	274.44	274.74	275.05	275.35	275.65	275.95	276.25	275.91	275.58	275.85
584	275.91	275.68	275.45	275.11	275.41	275.07	275.37	275.04	275.31	275.61	275.91	275.68	275.98	276.25	276.52	276.28	275.94	276.25	275.91	275.57	275.23	275.54	275.2	275.47	275.13	275.43	275.2	275.5	275.8	275.46	275.77	275.53	275.83	276.14	276.44	276.74	277.01	276.78	276.54	276.21	276.51	276.81	276.58	276.34	276.01	275.67	275.97	276.27	275.93
585	275.97	276.27	275.93	276.23	276	276.27	276.04	276.3	276.61	276.27	276.57	276.87	277.17	277.48	277.14	277.41	277.07	277.34	277.11	277.38	277.04	277.31	277.07	277.38	277.68	277.98	278.25	278.55	278.32	278.08	277.85	278.15	278.46	278.76	279.06	279.33	279.63	279.94	279.6	279.9	280.2	280.51	280.17	279.93	280.24	280.54	280.84	280.5	280.16
586	276.85	277.15	277.42	277.08	276.85	276.51	276.81	277.12	277.42	277.08	277.35	277.65	277.31	277.62	277.38	277.04	277.35	277.65	277.95	278.22	277.88	278.18	277.85	278.15	278.45	278.22	277.98	277.65	277.31	276.97	276.63	276.93	277.24	276.9	276.56	276.33	275.99	276.29	276.56	276.83	276.49	276.16	275.92	276.22	276.53	276.83	277.13	277.4	277.06
587	278.76	278.43	278.09	277.75	277.41	277.71	278.02	278.32	278.09	277.85	278.15	277.92	278.19	278.49	278.79	278.56	278.22	278.53	278.19	278.49	278.15	277.92	278.22	278.52	278.82	279.13	279.43	279.09	279.39	279.7	280	279.76	280.07	280.37	280.67	280.97	281.28	281.04	281.35	281.65	281.95	281.61	281.92	282.22	281.88	282.15	282.45	282.11	281.77
588	281.23	281.53	281.2	281.5	281.27	281.03	281.33	281.64	281.3	280.96	280.62	280.28	279.94	279.61	279.91	279.57	279.23	278.89	278.56	278.22	277.88	278.18	277.95	277.72	278.02	278.32	277.98	277.65	277.41	277.08	277.38	277.04	276.71	276.37	276.67	276.44	276.1	276.4	276.7	276.37	276.67	276.94	276.6	276.26	275.93	275.59	275.25	274.92	274.58
589	276.28	276.05	276.35	276.65	276.42	276.18	275.95	275.72	275.38	275.68	275.45	275.22	274.88	274.65	274.95	275.25	275.55	275.22	275.52	275.78	276.05	276.35	276.65	276.92	276.59	276.85	277.12	277.39	277.66	277.96	278.26	278.56	278.23	278.49	278.8	279.1	279.4	279.7	279.36	279.66	279.97	280.23	280.54	280.8	280.47	280.13	279.79	279.56	279.33
590	279.86	280.16	280.46	280.76	280.42	280.72	280.39	280.05	280.32	280.62	280.92	281.22	281.53	281.29	281.59	281.36	281.13	280.79	280.56	280.86	280.52	280.19	280.49	280.25	280.56	280.22	279.99	280.25	280.56	280.86	281.16	280.93	281.23	281	281.3	281.07	281.33	281.64	281.94	282.24	282.51	282.81	283.11	283.38	283.15	283.42	283.08	282.74	283.01
591	283.69	283.99	284.26	283.92	283.58	283.35	283.62	283.92	284.19	284.49	284.79	285.1	284.86	285.13	284.9	284.56	284.22	283.99	284.29	283.95	284.26	284.02	284.33	283.99	283.65	283.31	283.61	283.91	283.68	283.95	284.25	284.02	283.68	283.45	283.75	283.41	283.71	283.38	283.68	283.45	283.21	283.51	283.82	283.48	283.25	283.51	283.78	283.45	283.75
592	283.46	283.13	283.43	283.73	283.39	283.69	284	283.66	283.32	283.09	283.36	283.66	283.32	283.09	282.75	282.41	282.18	281.94	281.61	281.27	281.04	280.7	281	280.66	280.96	280.63	280.93	280.59	280.86	281.16	281.46	281.76	281.53	281.83	281.5	281.8	282.1	282.4	282.06	281.73	282.03	282.33	282.6	282.87	283.17	283.47	283.13	283.4	283.67
593	284.27	284.04	284.34	284.64	284.31	284.07	284.34	284.64	284.91	285.22	285.52	285.79	286.09	285.75	285.41	285.72	285.38	285.04	284.7	285	284.66	284.32	284.63	284.39	284.7	284.46	284.77	285.07	284.73	284.39	284.16	284.46	284.12	283.78	283.55	283.85	283.52	283.82	284.12	284.42	284.08	283.75	284.05	283.71	283.37	283.03	282.7	282.96	282.63
594	280.64	280.3	280.57	280.23	280.54	280.3	280.57	280.87	281.17	281.44	281.1	281.37	281.03	280.7	280.36	280.03	280.33	280.09	279.86	280.16	280.43	280.73	281	281.27	281.57	281.34	281.1	281.4	281.71	281.37	281.64	281.9	281.57	281.87	282.17	281.94	282.24	282.01	281.67	281.97	281.74	282.04	282.34	282.61	282.38	282.68	282.98	283.25	283.55
595	283.34	283	282.66	282.97	282.63	282.93	283.2	282.97	283.27	283.04	283.34	283	282.66	282.43	282.73	282.39	282.06	281.83	282.13	282.43	282.2	281.86	281.52	281.79	282.09	281.75	281.42	281.72	282.02	282.29	281.95	281.61	281.28	280.94	280.71	281.01	281.31	280.97	280.64	280.3	280.57	280.23	280.53	280.83	280.5	280.8	281.1	280.76	281.06
596	280.99	280.66	280.96	280.62	280.92	280.69	280.99	281.29	280.95	281.25	281.55	281.32	281.59	281.36	281.66	281.96	281.73	282.03	281.69	281.36	281.02	280.79	281.09	280.86	281.16	281.46	281.12	280.89	281.16	281.43	281.09	280.86	280.52	280.19	279.85	279.62	279.92	279.58	279.88	280.18	279.95	280.25	280.55	280.85	280.52	280.18	279.85	279.51	279.17
597	278.9	278.56	278.23	277.89	278.19	278.49	278.16	277.93	277.69	277.36	277.13	276.79	277.09	276.76	277.06	276.72	277.02	276.69	276.36	276.62	276.29	275.95	276.25	276.52	276.82	276.59	276.25	276.55	276.85	276.52	276.82	276.58	276.25	276.55	276.32	275.99	276.25	276.55	276.22	275.88	275.55	275.22	274.99	275.28	275.55	275.85	276.11	276.38	276.05
598	277.07	276.74	277.04	276.7	277	277.27	277.56	277.86	278.16	278.46	278.76	279.06	278.73	279.02	278.69	278.36	278.02	278.32	278.62	278.92	279.22	279.52	279.82	279.59	279.25	279.52	279.18	278.85	278.62	278.92	279.18	279.48	279.75	279.41	279.71	280.01	280.31	280.61	280.28	280.58	280.34	280.01	279.78	279.44	279.71	280.01	279.68	279.97	280.27
599	279.53	279.83	279.6	279.9	280.17	280.47	280.23	279.9	280.2	280.5	280.8	281.1	281.36	281.66	281.43	281.1	280.87	280.53	280.8	281.1	280.76	281.06	281.36	281.13	280.9	281.2	280.97	280.74	280.51	280.81	280.58	280.35	280.65	280.94	280.61	280.91	281.21	280.98	281.28	281.58	281.24	281.01	280.78	281.08	281.38	281.68	281.98	282.28	282.05
600	282.75	282.42	282.72	283.02	282.78	282.55	282.82	282.48	282.75	282.52	282.18	282.45	282.72	282.98	283.29	283.59	283.89	284.19	283.85	283.51	283.81	284.12	284.42	284.08	284.35	284.65	284.95	284.61	284.91	284.58	284.34	284.01	284.31	284.58	284.88	284.65	284.95	285.25	284.91	285.21	284.87	285.17	284.94	285.21	285.48	285.78	286.08	286.38	286.15
601	286.89	286.66	286.32	286.62	286.92	287.22	287.53	287.83	287.49	287.15	287.42	287.08	287.38	287.05	286.71	287.01	286.67	286.34	286.1	285.77	285.54	285.3	285.61	285.27	285.04	285.3	285.61	285.27	285.04	284.7	284.36	284.13	283.9	283.67	283.97	283.74	283.4	283.07	282.73	283.03	282.7	282.36	282.13	282.43	282.2	282.5	282.8	283.1	283.4
602	285.84	286.14	285.8	286.1	286.4	286.71	286.37	286.03	286.3	286.6	286.9	286.56	286.33	286	286.3	286.06	286.37	286.67	286.97	286.74	287	286.77	287.07	286.84	286.61	286.91	287.21	286.88	287.18	287.48	287.78	287.44	287.74	287.41	287.17	287.48	287.78	287.44	287.74	288.04	287.7	287.97	287.64	287.94	288.2	288.51	288.27	288.58	288.24
603	288.13	287.9	287.66	287.97	288.27	287.93	287.59	287.25	287.02	286.79	287.09	287.36	287.66	287.96	288.26	287.93	288.23	288.53	288.3	288.6	288.9	288.56	288.33	288.1	288.37	288.67	288.44	288.74	288.51	288.81	288.47	288.13	287.9	288.2	287.87	288.17	288.47	288.13	288.43	288.73	288.5	288.77	289.04	288.7	288.36	288.66	288.93	288.59	288.26
604	288.46	288.13	287.89	287.56	287.22	286.99	287.25	287.56	287.86	288.16	287.93	287.59	287.86	288.16	287.82	287.48	287.79	287.55	287.32	286.98	286.65	286.95	286.61	286.91	287.21	287.52	287.82	288.12	287.78	288.08	288.35	288.01	288.31	288.62	288.28	288.05	288.35	288.01	287.78	288.05	288.35	288.65	288.31	287.97	287.64	287.3	287.6	287.9	287.67
605	288.34	288.11	287.88	287.54	287.84	287.61	287.27	287.04	287.34	287.64	287.95	288.21	288.51	288.78	288.55	288.85	288.62	288.39	288.16	287.92	287.59	287.25	286.91	287.21	287.51	287.82	288.12	287.78	287.44	287.74	288.05	287.71	287.48	287.24	286.91	287.21	286.87	286.53	286.84	287.14	286.9	287.21	286.87	286.53	286.3	286.57	286.23	285.89	285.56
606	285.2	284.86	284.63	284.93	284.59	284.36	284.02	283.69	283.35	283.65	283.32	283.62	283.38	283.69	283.35	283.01	283.31	283.61	283.28	283.58	283.35	283.01	283.31	283.08	282.85	282.51	282.18	282.44	282.74	283.04	283.34	283.01	283.28	282.94	283.24	283.51	283.78	284.08	284.38	284.68	284.34	284.11	284.38	284.68	284.44	284.75	285.05	285.35	285.65
607	283.41	283.18	282.94	282.61	282.38	282.04	281.71	281.37	281.14	281.44	281.1	280.87	281.17	281.47	281.24	280.91	280.67	280.94	280.61	280.27	280.54	280.81	281.1	281.4	281.17	281.44	281.74	281.4	281.7	282	281.77	282.07	281.84	282.14	282.44	282.74	283.01	283.31	283.08	282.84	282.51	282.78	283.08	283.38	283.04	283.34	283.61	283.88	284.18
608	286.59	286.25	286.02	285.68	285.98	286.28	285.95	286.25	286.55	286.82	287.12	286.89	287.19	287.49	287.76	287.42	287.08	287.38	287.65	287.95	287.72	287.49	287.79	288.09	288.36	288.02	288.32	287.99	288.29	288.06	287.82	288.13	287.89	288.19	288.46	288.13	287.79	288.09	288.39	288.69	288.99	288.76	288.53	288.83	289.13	289.4	289.7	290	289.67
609	291.48	291.78	292.08	292.38	292.15	291.81	291.47	291.24	290.9	290.67	290.33	290.63	290.94	290.7	291.01	290.67	290.97	291.27	291.54	291.84	291.51	291.27	291.54	291.2	291.47	291.13	291.44	291.74	291.51	291.81	292.11	292.41	292.68	292.98	293.29	293.56	293.86	293.63	293.29	293.59	293.25	292.91	293.18	292.84	293.14	293.45	293.75	293.41	293.71
610	294.96	295.26	295.53	295.19	294.96	294.73	295.03	294.69	294.99	294.65	294.96	294.72	295.03	295.3	295.6	295.9	296.21	295.97	296.24	295.9	296.21	296.51	296.17	296.47	296.78	297.08	296.85	297.15	297.45	297.11	297.42	297.69	297.99	298.3	298.57	298.84	299.14	299.44	299.21	298.87	298.64	298.94	299.24	299.55	299.32	299.59	299.89	300.2	299.96
611	299.75	299.4	299.67	299.33	298.99	298.76	298.53	298.83	298.6	298.26	297.92	297.68	297.99	297.75	298.06	298.36	298.13	297.79	297.55	297.32	297.09	297.39	297.69	297.46	297.76	298.03	298.34	298	298.3	298.07	298.37	298.64	298.3	297.96	298.23	298	298.3	297.96	298.26	298.53	298.84	298.5	298.77	298.43	298.73	299.04	298.69	299	299.3
612	299.69	299.35	299.66	299.31	299.62	299.39	299.69	299.35	299.12	299.42	299.08	298.74	298.5	298.16	298.47	298.13	298.43	298.73	298.5	298.81	298.57	298.23	297.89	298.19	297.85	298.16	298.46	298.77	298.53	298.19	298.46	298.77	298.53	298.84	298.6	298.91	298.67	298.98	299.25	299.52	299.82	299.48	299.78	300.06	300.36	300.66	300.43	300.7	301.01
613	298.53	298.19	297.95	298.26	298.56	298.86	299.17	299.44	299.1	299.4	299.7	300.01	299.67	299.97	300.24	300.55	300.31	300.62	300.92	300.58	300.88	300.54	300.2	299.86	299.52	299.29	299.59	299.9	300.2	299.86	300.16	299.82	300.13	299.78	299.44	299.21	298.87	298.53	298.19	297.85	298.15	298.46	298.12	297.78	298.08	298.38	298.04	297.7	298.01
614	297.54	297.2	296.86	297.16	297.46	297.77	297.43	297.73	298	298.3	297.96	297.73	298.03	298.34	298.64	298.94	299.25	298.91	299.21	299.51	299.17	299.48	299.14	299.44	299.74	299.51	299.78	299.55	299.85	299.51	299.17	299.44	299.74	300.05	299.82	300.12	299.89	299.55	299.85	300.15	300.46	300.76	300.42	300.72	300.38	300.04	299.7	299.36	299.02
615	299.02	299.32	299.59	299.25	299.02	298.68	298.45	298.22	297.98	297.64	297.3	296.96	296.73	297.03	296.69	297	297.3	296.96	296.73	297.03	296.8	296.57	296.23	296.53	296.3	296.6	296.9	296.67	296.33	295.99	296.29	296.6	296.9	297.2	297.5	297.81	297.57	297.34	297.64	297.3	296.97	296.73	297.04	297.34	297.11	297.37	297.64	297.3	297.61
616	297.57	297.23	297.53	297.19	296.96	296.62	296.92	297.19	297.5	297.8	298.1	298.41	298.17	298.48	298.78	298.55	298.21	297.87	297.63	297.94	297.7	297.36	297.67	297.33	297.09	297.4	297.7	298	298.31	298.61	298.88	298.54	298.31	298.07	298.38	298.14	298.41	298.72	299.02	299.29	299.59	299.9	300.2	299.97	299.63	299.93	300.2	299.86	300.13
617	302.53	302.83	302.49	302.15	302.46	302.76	302.42	302.72	303.03	303.33	302.99	303.29	302.95	302.72	303.02	303.33	302.99	303.29	302.95	302.61	302.27	301.93	301.59	301.89	302.16	302.46	302.77	302.54	302.84	303.14	302.8	303.07	302.73	303.04	303.34	303	302.66	302.93	302.59	302.25	301.91	301.56	301.22	301.49	301.15	301.46	301.76	302.03	301.69
618	302.15	301.92	301.69	301.35	301.01	301.31	300.97	301.27	300.93	300.59	300.36	300.63	300.93	300.7	300.36	300.13	300.4	300.67	300.33	300.09	299.75	299.41	299.68	299.34	299.11	299.38	299.04	299.34	299.01	299.31	299.61	299.91	299.68	299.34	299	299.31	299.07	299.38	299.68	299.34	299	298.66	298.43	298.73	298.39	298.69	298.36	298.12	297.78
619	297.57	297.23	297.54	297.3	297.07	296.84	297.11	297.41	297.07	296.84	296.61	296.27	296.57	296.34	296.61	296.87	297.14	297.45	297.11	296.77	297.07	296.73	297	297.3	297.57	297.87	298.18	298.48	298.75	298.41	298.07	298.34	298.61	298.88	298.54	298.84	299.14	299.44	299.11	298.77	298.43	298.73	298.5	298.8	298.46	298.12	298.39	298.05	297.82
620	296.5	296.16	295.83	295.6	295.26	295.56	295.83	296.09	296.4	296.66	296.97	297.27	296.93	297.2	296.97	297.27	297.57	297.87	298.14	298.44	298.74	298.51	298.17	298.48	298.24	298.51	298.17	297.84	298.1	298.41	298.71	298.37	298.03	297.69	297.36	297.66	297.43	297.09	296.75	297.05	296.71	296.38	296.04	295.7	296	296.27	296.54	296.31	296.61
621	296.96	297.26	297.53	297.8	298.1	298.37	298.64	298.3	298.6	298.9	298.56	298.83	299.13	298.8	299.1	298.76	299.06	298.72	298.39	298.05	298.35	298.01	298.31	298.08	297.85	298.15	297.81	297.48	297.14	297.44	297.1	297.37	297.64	297.3	297.6	297.87	298.17	298.47	298.77	298.44	298.74	298.4	298.7	298.47	298.13	298.43	298.1	298.4	298.06
622	298.98	299.28	298.94	299.24	299.55	299.21	298.98	298.75	299.01	299.31	299.62	299.28	298.94	299.24	299.54	299.21	298.97	299.28	299.54	299.85	300.15	300.42	300.72	300.38	300.68	300.98	301.29	300.95	301.25	301.55	301.85	302.16	301.82	301.48	301.14	300.8	301.1	301.4	301.17	301.48	301.24	301.55	301.21	301.51	301.28	301.58	301.88	302.18	301.85
623	301.38	301.68	301.98	302.29	301.95	301.61	301.91	301.68	301.95	302.25	302.55	302.85	303.16	302.93	303.23	303.53	303.83	303.49	303.8	303.56	303.33	303.6	303.37	303.03	303.33	303.1	303.4	303.06	302.73	302.99	303.3	303.06	302.83	303.13	303.44	303.74	303.4	303.06	302.72	303.03	302.69	302.99	302.65	302.42	302.69	302.99	303.29	302.95	302.61
624	302.82	303.12	303.43	303.09	303.39	303.69	304	304.3	304.6	304.26	304.53	304.8	305.1	305.41	305.67	305.33	305.64	305.3	305.6	305.37	305.67	305.33	305.64	305.9	306.21	305.87	305.53	305.3	305.6	305.26	305.56	305.86	306.17	306.47	306.74	306.4	306.7	306.47	306.74	306.4	306.17	306.47	306.74	306.4	306.7	306.36	306.02	305.68	305.99
625	305.3	305.07	305.37	305.64	305.41	305.71	306.02	305.68	305.34	305.64	305.41	305.07	304.73	304.5	304.27	304.57	304.87	304.64	304.94	304.6	304.91	304.67	304.98	305.28	305.58	305.24	304.9	305.21	305.51	305.81	305.47	305.77	306.04	306.35	306.11	306.42	306.72	306.38	306.68	306.34	306	305.66	305.32	305.09	305.4	305.7	306	305.77	305.43
626	303.71	303.37	303.14	302.91	303.18	303.48	303.78	304.09	304.39	304.16	304.43	304.73	304.5	304.16	304.46	304.23	304.5	304.16	304.46	304.76	305.06	304.83	305.14	305.44	305.71	306.01	306.31	305.97	305.63	305.4	305.06	304.72	304.38	304.04	304.35	304.01	304.31	304.08	303.85	303.61	303.88	304.19	304.49	304.79	305.09	304.86	305.16	304.82	305.13
627	304.45	304.11	304.41	304.18	304.48	304.14	303.91	303.57	303.87	303.53	303.3	302.96	302.73	303.03	303.34	303.1	303.37	303.67	303.98	304.25	304.51	304.28	304.55	304.21	303.87	304.17	303.84	304.14	304.44	304.74	305.05	304.71	305.01	305.31	304.97	304.63	304.4	304.17	304.47	304.24	304.54	304.85	304.51	304.17	304.47	304.77	305.07	304.74	305.04
628	306.32	306.62	306.92	306.69	306.99	307.3	307.07	306.83	306.49	306.15	305.81	305.47	305.78	306.08	305.85	306.15	306.42	306.08	305.74	305.4	305.06	304.72	304.99	304.65	304.42	304.19	304.46	304.76	304.53	304.29	304.06	303.72	304.03	303.69	303.96	304.26	304.03	303.69	303.35	303.12	303.38	303.05	302.71	303.01	302.67	302.33	301.99	301.66	301.96
629	302.59	302.36	302.02	301.69	301.99	301.65	301.95	302.25	302.02	302.29	302.56	302.86	303.16	302.93	303.23	303.53	303.84	303.6	303.37	303.14	302.91	302.67	302.34	302.1	302.41	302.07	301.73	301.39	301.69	301.46	301.12	300.79	300.55	300.86	301.16	300.82	300.59	300.25	300.55	300.85	301.15	301.46	301.22	300.99	300.65	300.96	301.22	300.89	301.19
630	301.04	301.31	301.61	301.38	301.04	300.71	300.37	300.03	299.8	300.07	300.37	300.67	300.33	300.1	300.4	300.06	300.37	300.67	300.44	300.7	301.01	301.31	301.61	301.27	301.57	301.87	302.18	302.48	302.25	302.51	302.82	303.12	302.89	302.55	302.21	301.87	301.53	301.3	301.6	301.91	301.67	301.44	301.1	301.37	301.03	300.7	301	300.77	301.07
631	303.45	303.22	303.52	303.18	303.48	303.14	303.45	303.21	303.52	303.28	302.95	302.61	302.91	302.68	302.34	302	302.3	302.6	302.87	302.53	302.2	301.96	301.63	301.93	301.59	301.25	300.92	301.22	301.49	301.75	302.05	302.36	302.12	301.79	302.09	302.39	302.69	302.35	302.02	302.32	302.62	302.92	303.22	303.53	303.19	303.49	303.79	304.09	303.75
632	303.93	303.59	303.25	303.02	302.68	302.98	302.65	302.95	302.61	302.38	302.15	301.81	302.11	301.77	301.43	301.1	301.4	301.7	301.36	301.03	300.69	300.99	300.76	301.06	300.83	301.13	301.43	301.2	300.86	300.52	300.79	301.09	301.39	301.69	301.46	301.13	300.89	300.66	300.43	300.73	301.03	301.33	301	300.76	301.03	300.8	301.1	300.76	301.07
633	300.53	300.29	300.6	300.9	301.2	300.97	301.27	300.93	300.59	300.26	300.02	299.79	299.45	299.12	298.78	298.45	298.21	298.51	298.81	299.12	298.78	298.44	298.21	298.51	298.18	297.84	297.61	297.27	297.57	297.24	296.9	296.67	296.33	296.63	296.4	296.07	296.37	296.13	295.8	296.1	295.87	296.13	296.43	296.73	297	297.3	297.07	297.37	297.67
634	298.84	298.5	298.16	298.46	298.23	298.5	298.8	298.46	298.76	299.03	298.7	298.36	298.02	297.79	298.09	297.76	297.52	297.82	298.13	297.89	297.66	297.33	297.63	297.39	297.69	297.46	297.23	297.5	297.16	296.93	296.59	296.89	296.56	296.33	296.09	296.39	296.16	295.83	296.13	295.79	296.06	296.36	296.66	296.43	296.69	296.96	296.63	296.29	296.59
635	297.83	298.13	297.79	297.45	297.72	298.02	298.32	298.09	298.39	298.06	297.82	297.59	297.26	297.02	297.32	296.99	296.65	296.95	296.62	296.38	296.68	296.45	296.75	296.42	296.08	296.38	296.68	296.98	297.28	296.95	296.61	296.28	295.94	296.24	295.91	296.17	295.84	295.5	295.8	295.57	295.34	295.64	295.41	295.17	295.47	295.77	296.07	295.74	296.04
636	296.07	295.74	296.04	296.34	296	296.3	296.6	296.27	296.04	295.8	295.47	295.77	295.54	295.3	294.97	294.63	294.3	294.6	294.26	293.93	293.6	293.36	293.63	293.93	294.23	293.89	294.19	293.86	293.63	293.29	292.96	292.63	292.93	292.69	292.36	292.66	292.43	292.19	292.49	292.16	291.83	292.13	291.89	291.56	291.86	292.13	292.42	292.72	293.02
637	293.12	292.79	292.55	292.85	293.15	292.92	292.69	292.46	292.22	291.89	291.66	291.32	291.62	291.29	290.96	290.62	290.92	290.69	290.99	290.66	290.42	290.19	290.49	290.79	290.56	290.82	291.12	290.89	291.16	290.82	291.12	290.89	291.19	290.86	290.52	290.82	291.12	290.79	291.09	290.85	291.12	291.42	291.72	291.38	291.15	290.92	290.69	290.35	290.62
638	291.85	292.12	291.78	291.55	291.85	292.15	292.45	292.75	293.05	292.81	293.11	293.41	293.71	293.38	293.68	293.98	293.75	293.41	293.71	294.01	294.31	293.98	293.64	293.41	293.68	293.98	294.27	294.04	293.81	293.48	293.77	294.04	294.34	294.64	294.94	295.24	295.54	295.84	296.11	296.41	296.71	296.38	296.68	296.44	296.11	296.41	296.17	295.84	295.5
639	293.37	293.67	293.97	293.74	294	294.27	294.04	293.7	294	294.3	294.6	294.9	294.57	294.23	293.9	293.67	293.93	293.6	293.9	293.67	293.33	293.6	293.9	294.2	294.5	294.8	294.46	294.76	294.43	294.73	294.39	294.06	294.36	294.63	294.93	295.23	294.99	294.76	294.53	294.19	293.86	293.63	293.39	293.69	293.99	294.26	294.56	294.23	293.99
640	294.06	294.36	294.66	294.42	294.69	294.99	294.66	294.93	295.23	295.53	295.79	295.46	295.23	295.53	295.19	294.86	294.52	294.79	295.09	294.86	294.62	294.39	294.69	294.46	294.12	293.79	293.45	293.75	293.42	293.19	293.49	293.15	293.45	293.75	294.02	294.32	294.59	294.89	295.19	294.95	295.25	295.55	295.32	295.62	295.92	296.19	295.85	295.52	295.29
641	296.62	296.89	296.55	296.85	296.52	296.82	296.59	296.89	296.55	296.32	295.98	295.75	296.02	296.32	296.08	296.38	296.05	296.35	296.01	296.31	296.62	296.38	296.68	296.98	297.28	297.58	297.35	297.65	297.42	297.69	297.96	297.62	297.92	297.69	297.45	297.22	296.88	296.65	296.95	296.72	296.48	296.75	296.42	296.69	296.99	297.29	296.95	296.62	296.88
642	297.95	298.25	298.55	298.85	299.15	299.45	299.12	298.78	298.44	298.74	299.05	298.71	298.37	298.67	298.98	298.74	299.01	298.67	298.98	299.28	298.94	298.6	298.91	298.57	298.87	298.64	298.91	299.21	298.87	299.17	299.47	299.77	300.04	299.81	299.57	299.88	299.64	299.41	299.18	299.48	299.78	300.08	299.74	299.41	299.71	299.37	299.14	299.44	299.2
643	298.43	298.73	298.39	298.06	298.36	298.66	298.93	298.59	298.89	299.16	299.46	299.23	299.53	299.19	298.86	298.52	298.82	298.49	298.15	298.45	298.22	298.52	298.82	299.12	298.78	299.08	298.85	299.15	299.45	299.22	299.52	299.82	299.59	299.35	299.02	298.68	298.35	298.65	298.95	299.22	299.52	299.28	299.59	299.89	300.19	300.46	300.76	301.06	301.33
644	302.13	301.8	301.56	301.86	302.17	302.47	302.77	303.07	303.34	303	303.31	303.07	303.37	303.14	302.91	303.21	303.51	303.81	303.47	303.78	304.08	304.38	304.68	304.45	304.75	305.05	305.36	305.02	305.32	305.62	305.29	305.59	305.89	306.19	306.5	306.77	307.07	307.37	307.14	307.44	307.21	307.51	307.17	307.47	307.74	308.05	308.35	308.65	308.96
645	310.71	310.47	310.78	310.44	310.74	310.51	310.17	309.83	309.49	309.76	310.06	309.83	309.49	309.79	310.09	309.75	310.06	309.72	309.38	309.68	309.99	310.29	310.56	310.86	310.52	310.18	309.95	310.25	310.52	310.83	310.59	310.25	310.02	310.32	309.98	310.29	309.95	310.25	310.55	310.86	311.13	310.79	311.06	310.72	311.02	310.68	310.99	310.75	311.06
646	311.02	311.32	311.62	311.39	311.69	311.35	311.01	310.78	311.05	311.35	311.66	311.42	311.73	311.49	311.15	310.81	311.12	311.42	311.72	312.03	312.33	312.1	311.86	311.63	311.29	311.56	311.86	312.17	312.47	312.77	313.08	312.84	313.15	313.45	313.11	313.41	313.69	313.35	313.62	313.28	312.93	312.7	313	312.66	312.97	312.73	313.04	312.7	312.36
647	314.15	314.45	314.75	315.06	315.36	315.13	315.43	315.7	315.36	315.13	314.79	315.09	314.75	314.52	314.28	314.59	314.89	314.55	314.21	314.51	314.78	314.44	314.1	313.87	313.63	313.29	313.6	313.87	313.53	313.83	314.13	314.44	314.74	315.05	315.35	315.12	314.78	315.08	314.85	315.15	315.46	315.76	316.03	316.34	316.1	315.76	315.42	315.08	314.74
648	315.48	315.14	315.45	315.1	315.41	315.71	315.48	315.78	316.09	316.39	316.16	315.82	316.09	316.39	316.16	316.43	316.73	316.5	316.26	315.92	316.23	315.99	316.26	315.92	315.58	315.89	315.65	315.31	315.58	315.89	315.54	315.85	315.61	315.92	316.22	315.99	316.29	315.95	315.72	316.02	316.33	316.09	316.4	316.7	317.01	317.31	317.08	317.38	317.04
649	317.47	317.13	317.44	317.74	318.05	318.35	318.62	318.93	318.69	318.35	318.66	318.42	318.73	318.49	318.76	319.07	319.38	319.14	318.8	318.46	318.22	317.88	318.18	318.49	318.79	319.1	318.86	318.52	318.83	318.59	318.9	318.55	318.86	319.17	318.93	319.24	319.54	319.2	319.5	319.78	320.05	320.36	320.01	319.67	319.98	320.28	320.59	320.35	320.66
650	320.44	320.74	320.51	320.27	319.93	320.2	320.51	320.16	319.93	320.23	320	319.76	319.42	319.08	318.84	319.15	319.45	319.22	318.98	318.64	318.3	318.06	318.33	318.64	318.4	318.17	318.47	318.13	317.79	317.55	317.86	318.16	317.82	318.13	317.79	317.55	317.31	317.62	317.93	318.2	317.86	318.16	318.43	318.74	319.01	318.67	318.97	319.28	319.55
651	321.28	320.94	321.25	321.55	321.86	322.16	322.47	322.78	322.54	322.85	322.61	322.27	322.57	322.34	322.1	321.76	321.52	321.83	321.59	321.36	321.66	321.94	322.21	322.52	322.17	321.94	321.7	322.01	322.31	322.62	322.28	321.93	322.24	322.55	322.2	322.51	322.82	322.47	322.78	322.44	322.09	321.75	322.05	322.33	322.63	322.29	321.95	322.25	322.56
652	320.82	321.12	321.43	321.19	321.5	321.27	320.92	320.58	320.89	321.19	321.5	321.15	320.81	320.47	320.77	320.54	320.2	320.5	320.81	320.57	320.23	319.89	319.65	319.96	320.26	319.92	320.19	319.85	320.16	320.46	320.77	320.53	320.84	321.14	321.45	321.75	321.52	321.18	320.94	320.7	321.01	320.77	321.08	321.39	321.69	322	321.66	321.96	322.27
653	321.51	321.78	322.09	322.4	322.16	321.82	322.12	321.78	321.44	321.09	320.75	320.52	320.82	320.59	320.24	319.9	320.21	319.97	320.24	320.55	320.31	320.62	320.89	320.55	320.21	319.86	320.14	319.79	320.1	320.37	320.64	320.95	321.22	321.53	321.83	321.6	321.87	322.18	322.48	322.76	322.41	322.18	321.94	322.25	321.9	321.56	321.87	322.14	321.8
654	322.51	322.28	322.55	322.21	322.51	322.17	321.93	322.21	322.48	322.75	322.41	322.72	322.37	322.68	322.44	322.1	321.86	322.17	322.44	322.72	322.37	322.03	321.69	321.99	322.26	322.57	322.88	323.18	322.84	322.6	322.91	323.22	322.87	323.18	322.84	322.6	322.87	323.18	323.49	323.76	323.41	323.69	323.34	323.65	323.96	324.23	324.54	324.19	323.85
655	323.95	324.25	324.56	324.87	325.14	325.41	325.69	325.99	325.65	325.92	326.23	325.99	326.3	326.61	326.88	327.19	326.95	327.26	326.91	326.57	326.33	325.99	326.3	325.95	325.61	325.26	325.57	325.84	325.5	325.16	325.43	325.09	325.36	325.63	325.9	326.21	325.87	325.63	325.94	325.7	326.01	325.77	326.08	325.74	325.39	325.05	325.35	325.63	325.93
656	325.86	325.51	325.82	326.13	325.78	325.55	325.85	326.16	325.82	325.47	325.78	326.05	326.36	326.12	325.89	326.16	326.47	326.74	326.4	326.7	326.47	326.23	326.54	326.3	326.07	325.72	326.03	325.69	325.99	325.76	326.06	326.37	326.68	326.95	327.22	326.88	327.19	326.84	327.11	327.42	327.73	328.03	328.31	327.96	328.27	328.03	328.34	328	328.3
657	326.85	326.62	326.27	325.93	326.24	326.51	326.16	326.47	326.78	327.08	326.74	327.05	326.7	327.01	327.31	327.59	327.24	327.01	327.31	327.62	327.93	328.23	327.89	327.65	327.96	327.62	327.92	327.69	327.34	327	326.66	326.31	326.08	326.38	326.66	326.42	326.69	327	326.77	326.42	326.73	327.03	326.8	326.46	326.22	325.98	326.29	326.6	326.9
658	327.62	327.93	328.23	328	328.27	328.58	328.89	328.54	328.2	328.47	328.13	328.43	328.74	328.39	328.7	329.01	329.28	329.59	329.9	329.55	329.32	328.97	328.63	328.93	329.24	329.55	329.82	330.13	330.43	330.74	330.51	330.16	330.47	330.77	331.05	331.36	331.12	331.43	331.73	331.39	331.7	331.35	331.01	330.77	331.08	331.35	331.01	330.77	331.08
659	333.36	333.01	333.32	333.09	333.39	333.05	332.7	333.01	332.67	332.97	332.63	332.39	332.67	332.97	333.28	332.93	333.24	333.01	333.28	332.93	333.24	333.55	333.2	333.51	333.28	332.93	332.69	332.35	332	331.77	331.53	331.84	331.6	331.26	330.92	331.22	331.53	331.18	331.49	331.8	332.11	331.87	332.14	332.45	332.11	331.76	332.07	331.72	331.38
660	332.75	332.41	332.06	331.72	331.37	331.68	331.98	332.29	332.57	332.87	332.64	332.91	332.57	332.87	332.64	332.4	332.71	333.02	333.32	333.63	333.4	333.7	333.36	333.66	333.32	333.63	333.93	334.24	334.01	333.77	334.08	333.73	333.39	333.04	333.35	333.66	333.96	333.62	333.93	334.23	334	334.31	334.07	333.72	333.49	333.8	334.1	333.76	334.07
661	331.63	331.29	331.05	331.32	331.63	331.4	331.67	331.98	331.63	331.94	331.59	331.36	331.67	331.43	331.74	332.04	332.35	332.63	332.93	333.24	333	333.28	333.55	333.21	332.86	332.52	332.82	333.13	332.89	332.66	332.42	332.08	331.84	332.12	332.42	332.08	332.39	332.69	332.97	333.27	333.04	332.8	333.11	332.87	332.64	332.29	332.06	332.36	332.02
662	331	330.65	330.31	330.58	330.89	330.65	330.96	331.24	331.54	331.31	331.61	331.27	331.58	331.23	331.54	331.19	331.5	331.77	332.08	332.39	332.15	332.43	332.08	331.74	331.39	331.05	330.81	330.57	330.88	331.16	330.81	330.57	330.88	331.16	331.43	331.7	332.01	332.32	332.63	332.39	332.15	331.81	332.12	332.39	332.7	333	332.77	333.08	332.84
663	333.6	333.37	333.67	333.98	333.75	334.05	333.71	334.02	334.32	334.63	334.29	333.94	333.59	333.25	332.9	333.18	332.83	332.49	332.14	332.45	332.1	332.41	332.68	332.34	331.99	332.27	331.92	331.58	331.85	331.51	331.16	331.47	331.23	330.89	331.2	331.5	331.16	331.43	331.7	331.36	331.63	331.94	332.25	332.55	332.83	333.14	333.44	333.72	334.02
664	334.09	333.75	334.05	334.33	334.6	334.91	335.22	334.98	334.64	334.94	335.25	335.53	335.18	335.49	335.79	336.1	336.41	336.72	337.03	337.3	337.61	337.92	338.19	337.85	338.15	337.92	338.19	338.5	338.15	337.81	337.46	337.11	336.88	336.64	336.95	336.6	336.37	336.13	335.9	335.66	335.31	335.62	335.9	335.55	335.82	336.13	335.9	336.2	336.51
665	337.27	337.03	337.31	337.62	337.27	336.92	337.23	337.54	337.19	336.96	336.72	337.03	336.68	336.99	336.75	337.06	336.72	336.37	336.64	336.41	336.06	336.37	336.68	336.99	336.64	336.91	337.22	337.5	337.77	338.08	337.73	338.04	338.35	338.11	337.77	337.53	337.18	337.49	337.15	336.8	337.11	337.42	337.72	337.38	337.69	337.34	337.65	337.96	337.61
666	338.77	338.54	338.85	339.16	339.46	339.12	338.77	338.53	338.81	339.08	339.39	339.05	339.35	339.66	339.97	340.28	340.59	340.9	341.17	340.82	340.59	340.35	340.12	339.88	340.15	340.46	340.77	341.08	340.73	341.04	340.69	341	341.31	341.59	341.24	340.89	341.2	341.51	341.79	341.44	341.75	342.06	342.37	342.13	341.89	341.54	341.31	341.07	340.72
667	342.39	342.16	342.47	342.12	341.77	341.42	341.73	342.01	341.66	341.31	341.62	341.93	341.58	341.89	342.2	342.51	342.27	342.58	342.89	343.17	342.82	343.09	343.4	343.71	344.02	343.79	344.1	344.41	344.17	343.82	343.47	343.78	344.09	344.4	344.16	344.47	344.13	344.44	344.09	343.74	343.5	343.81	343.58	343.23	342.88	343.19	343.5	343.15	343.46
668	343.34	343.61	343.89	344.2	343.85	344.12	344.43	344.74	344.4	344.7	344.47	344.78	345.09	345.4	345.71	346.02	345.67	345.94	346.25	346.02	346.33	345.98	346.29	345.94	346.25	346.56	346.32	346.63	346.94	347.25	347.56	347.87	347.52	347.83	347.48	347.13	346.79	346.55	346.86	346.62	346.39	346.7	346.35	346	346.31	345.96	345.61	345.92	346.2
669	346.92	347.23	347.54	347.19	346.96	346.72	346.48	346.25	346.56	346.21	345.86	346.14	345.79	345.44	345.75	346.02	345.79	346.1	345.75	346.06	346.33	346.1	345.75	346.02	345.79	346.1	346.37	346.14	346.45	346.1	346.41	346.68	346.45	346.1	345.86	346.17	346.48	346.75	346.52	346.83	346.59	346.24	346.52	346.28	345.93	346.24	346.52	346.79	347.1
670	347.33	347.64	347.95	347.6	347.91	348.22	348.5	348.81	349.12	348.77	349.08	349.39	349.15	349.46	349.77	349.42	349.73	350.04	350.32	350.63	350.94	350.59	350.9	351.21	350.98	351.29	351.6	351.25	351.56	351.87	352.15	352.46	352.77	352.42	352.73	353.04	352.8	353.11	353.43	353.07	353.39	353.7	353.97	354.29	354.6	354.87	355.19	355.5	355.77
671	355.88	355.53	355.8	355.57	355.33	354.98	354.74	354.5	354.15	353.8	353.56	353.21	352.98	352.74	353.05	352.7	353.01	353.32	353.63	353.94	353.59	353.9	354.22	354.53	354.84	355.12	355.43	355.74	355.39	355.7	355.98	355.63	355.27	354.92	354.69	355	354.65	354.29	353.94	354.26	354.02	354.33	354.64	354.29	354.57	354.22	354.53	354.84	355.15
672	356.43	356.74	356.39	356.04	355.8	355.45	355.1	354.86	355.17	354.82	355.14	354.78	355.1	354.74	354.39	354.67	354.98	354.63	354.94	355.22	355.53	355.18	355.49	355.77	356.08	355.84	355.6	355.92	356.23	355.99	356.3	356.07	355.83	356.14	356.45	356.1	355.75	355.51	355.82	356.1	355.75	356.06	355.71	355.36	355.01	355.32	355.08	355.39	355.15
673	356.55	356.2	355.85	355.61	355.37	355.02	355.33	355.64	355.96	356.27	356.58	356.89	356.54	356.85	357.13	357.44	357.2	357.52	357.16	356.93	356.69	357	356.76	356.41	356.72	357.04	357.35	357.66	357.97	357.73	357.38	357.69	357.34	356.99	357.3	357.58	357.89	357.65	357.42	357.69	357.34	357.65	357.3	357.58	357.23	357.51	357.82	357.47	357.78
674	359.06	358.82	359.14	359.45	359.21	359.52	359.17	358.82	359.13	358.78	359.09	359.4	359.17	359.44	359.72	359.37	359.68	359.33	359.64	359.92	360.2	360.51	360.82	360.58	360.23	360.54	360.31	360.62	360.93	361.24	361.56	361.87	362.18	361.83	362.14	362.46	362.22	362.53	362.81	362.46	362.77	363.08	362.84	362.49	362.14	361.78	362.06	362.38	362.02
675	361.98	362.29	362.57	362.88	362.53	362.17	361.82	362.13	362.41	362.06	362.37	362.68	362.45	362.09	362.41	362.05	362.37	362.64	362.41	362.05	362.33	361.98	361.74	362.05	361.7	361.46	361.78	362.09	362.37	362.01	362.33	362.09	362.4	362.68	362.44	362.75	362.52	362.83	362.48	362.12	362.44	362.08	361.73	362.04	362.36	362.67	362.98	363.29	363.06
676	364.46	364.77	365.09	364.85	364.49	364.14	364.42	364.73	364.49	364.14	363.79	363.55	363.86	364.18	363.82	363.47	363.78	364.1	364.41	364.05	364.37	364.13	363.78	364.05	363.7	364.01	363.78	363.54	363.3	363.61	363.38	363.02	363.34	363.1	362.74	362.39	362.7	362.35	362.66	362.94	363.26	363.57	363.21	363.53	363.17	362.82	363.13	363.41	363.06
677	362.43	362.74	363.05	363.37	363.68	363.99	363.64	363.95	363.6	363.25	363.01	362.77	363.08	362.85	362.61	362.37	362.68	362.33	362.64	362.4	362.72	363.03	363.34	362.99	362.75	363.07	362.71	363.03	363.34	362.99	363.3	363.61	363.26	362.9	363.22	362.98	363.29	363.61	363.37	363.01	363.29	363.61	363.92	363.68	363.99	363.64	363.95	363.72	364.03
678	362.69	363	362.76	363.07	362.84	362.48	362.13	362.44	362.76	362.4	362.71	362.48	362.79	362.55	362.2	361.85	361.61	361.92	362.23	362.55	362.19	362.51	362.27	362.03	361.68	361.33	360.97	360.62	360.93	361.25	360.89	361.17	361.48	361.8	361.56	361.21	360.97	360.61	360.93	360.58	360.34	360.61	360.93	361.24	360.89	361.2	361.48	361.13	360.77
679	360.76	361.07	360.84	361.15	361.46	361.77	362.09	362.4	362.05	362.36	362.12	361.88	361.53	361.29	361.61	361.92	361.57	361.88	361.53	361.29	361.6	361.91	362.23	361.99	361.63	361.95	361.59	361.24	361	361.32	361.63	361.94	361.7	362.02	361.78	362.06	361.7	362.02	361.66	361.43	361.7	362.02	362.33	362.09	361.74	361.5	361.15	360.8	361.11
680	361.73	362.04	362.35	362.12	361.76	361.41	361.06	361.37	361.02	360.67	360.43	360.74	361.05	361.36	361.68	361.33	361.09	360.85	361.16	360.92	360.57	360.88	361.2	360.96	361.27	361.58	361.86	362.17	361.94	362.25	361.9	361.54	361.86	361.5	361.82	361.46	361.78	361.54	361.85	361.5	361.15	361.42	361.07	360.72	360.48	360.13	360.44	360.2	360.52
681	360.47	360.75	361.06	361.37	361.13	361.45	361.21	361.52	361.83	362.15	361.91	361.56	361.87	361.52	361.16	360.81	360.57	360.89	361.2	361.51	361.16	360.92	361.2	361.48	361.79	361.44	361.08	360.73	360.49	360.81	361.12	360.77	361.08	361.39	361.7	362.02	362.33	362.09	361.85	361.61	361.38	361.14	360.9	361.21	361.52	361.8	361.45	361.76	362.07
682	361.59	361.24	360.89	360.54	360.3	360.06	359.82	359.47	359.23	358.99	359.31	358.95	358.72	358.99	359.31	359.07	358.83	359.14	359.45	359.73	360.04	359.69	359.34	358.99	358.64	358.28	358.6	358.36	358.67	358.98	359.29	359.06	359.37	359.68	359.96	359.61	359.92	360.23	359.99	359.75	360.07	359.71	360.03	359.67	359.99	359.75	360.06	360.37	360.13
683	358.8	358.44	358.09	358.41	358.72	358.37	358.64	358.29	358.6	358.92	358.68	358.99	359.3	359.61	359.93	359.69	359.34	359.65	359.96	359.72	360.03	359.8	360.11	359.76	360.07	359.83	360.14	360.45	360.77	360.41	360.73	361.04	361.35	361.66	361.98	362.29	362.6	362.25	362.56	362.88	363.19	362.84	362.6	362.24	362.56	362.87	362.52	362.16	361.93
684	360.67	360.98	360.63	360.94	361.25	360.9	360.66	360.97	360.73	360.5	360.26	360.02	360.3	360.61	360.92	360.68	360.44	360.76	361.07	360.83	361.14	361.45	361.77	362.08	361.84	361.6	361.25	361.56	361.87	362.19	362.5	362.81	363.13	362.89	362.53	362.85	362.61	362.92	362.68	362.33	362.09	361.74	361.39	361.03	360.68	360.99	361.31	360.95	361.27
685	359.57	359.88	360.19	360.5	360.78	360.43	360.74	361.06	361.37	361.13	360.78	361.09	360.74	360.39	360.03	360.35	360.66	360.31	360.62	360.9	360.55	360.31	360.59	360.23	359.99	359.64	359.29	359.05	359.36	359.68	359.44	359.72	360.03	360.34	360.1	359.75	360.06	360.37	360.69	360.34	360.65	360.93	360.69	360.34	360.65	360.3	360.61	360.26	359.9
686	358.53	358.85	358.49	358.81	358.46	358.1	357.87	358.14	357.79	358.07	358.38	358.03	357.68	357.33	357.64	357.4	357.68	357.99	358.3	358.07	358.38	358.69	358.97	359.28	359.04	358.8	358.45	358.76	359.07	358.83	358.6	358.24	357.89	357.54	357.82	357.47	357.78	358.09	358.41	358.72	359.03	358.68	358.44	358.2	358.51	358.16	357.92	357.68	358
687	358.61	358.26	357.91	358.19	358.5	358.81	358.57	358.89	358.65	358.41	358.06	357.82	358.13	358.41	358.72	358.48	358.79	358.44	358.2	357.96	357.61	357.93	357.57	357.22	356.98	356.75	357.02	357.34	357.65	357.96	357.61	357.37	357.02	356.78	356.54	356.85	357.16	357.44	357.75	358.07	357.83	357.48	357.79	358.1	357.75	357.4	357.71	358.02	357.78
688	357.85	358.16	357.81	358.12	357.77	357.42	357.73	358.04	358.36	358	358.32	358.63	358.39	358.7	359.01	359.32	359.64	359.95	359.71	359.36	359.12	358.77	358.42	358.7	358.34	358.11	357.75	357.4	357.72	358.03	357.68	357.99	358.3	358.61	358.37	358.65	358.3	358.61	358.26	357.91	357.67	357.98	357.63	357.94	357.59	357.9	357.67	357.32	356.96
689	358.06	358.37	358.13	357.78	358.09	358.4	358.71	358.36	358.67	358.32	358.08	358.4	358.16	357.81	357.57	357.84	357.61	357.92	357.68	357.44	357.2	356.96	357.27	356.92	356.68	356.33	355.98	356.29	356.6	356.37	356.68	356.99	357.3	356.95	356.71	357.02	356.78	356.43	356.08	355.73	356.04	356.36	356	355.66	355.97	356.28	356.04	355.69	356
690	354.89	354.54	354.19	353.84	353.49	353.25	353.56	353.32	353.63	353.95	354.22	353.98	354.29	354.61	354.92	355.23	354.99	354.64	354.4	354.16	354.47	354.12	353.77	353.42	353.73	353.38	353.04	353.31	353.62	353.38	353.66	353.97	354.28	354.56	354.87	355.18	354.83	355.15	355.46	355.11	354.87	354.52	354.28	354.04	354.35	354.11	354.39	354.7	355.01
691	354.31	353.96	353.61	353.26	353.57	353.33	352.98	352.63	352.94	352.59	352.36	352.01	351.66	351.42	351.73	352.01	352.32	352.08	352.39	352.15	351.91	351.67	351.32	350.97	350.74	351.01	351.32	351.63	351.94	351.6	351.36	351.12	351.39	351.7	351.47	351.78	352.09	352.4	352.16	351.81	352.09	351.74	352.02	351.67	351.98	352.29	351.94	351.7	351.35
692	349.63	349.28	349.04	348.8	349.11	348.87	349.18	349.49	349.14	348.91	348.67	348.43	348.7	348.36	348.67	348.43	348.74	349.05	349.36	349.63	349.94	350.25	349.91	350.18	350.49	350.8	350.56	350.87	351.18	351.5	351.15	350.8	350.45	350.21	349.86	349.62	349.93	349.69	349.45	349.22	348.98	348.74	349.05	348.7	349.01	348.66	348.97	348.62	348.28
693	348.48	348.13	348.44	348.75	348.41	348.06	347.71	347.99	348.27	348.57	348.23	347.99	348.3	348.57	348.88	349.16	349.47	349.78	349.54	349.82	350.1	350.41	350.72	350.37	350.68	350.33	350.09	349.85	350.16	349.92	349.58	349.23	348.99	348.64	348.95	349.26	349.57	349.88	350.19	349.95	349.71	349.47	349.78	349.43	349.74	349.4	349.05	348.81	348.57
694	347.24	347.55	347.21	347.52	347.17	346.82	346.48	346.24	346	346.31	346.62	346.27	346.03	345.79	346.07	346.38	346.03	345.68	345.99	345.64	345.3	344.95	345.26	345.57	345.88	345.64	345.95	346.26	346.57	346.84	346.5	346.15	345.91	346.22	346.53	346.29	346.05	346.36	346.12	346.43	346.74	346.39	346.15	345.91	346.22	345.88	346.19	345.95	346.26
695	346.76	347.07	347.38	347.66	347.97	347.73	348.04	348.35	348.66	348.31	348.62	348.27	348.58	348.24	348.51	348.82	348.47	348.78	348.54	348.82	349.13	348.89	349.2	348.96	349.27	348.92	348.58	348.89	349.16	349.47	349.78	350.09	350.4	350.06	350.37	350.13	349.78	349.43	349.19	348.95	348.6	348.91	349.22	348.88	348.64	348.95	349.26	348.91	349.22
696	349.28	349.04	348.8	349.11	349.42	349.18	348.84	349.11	349.42	349.18	349.49	349.81	350.08	350.39	350.15	350.46	350.22	349.88	349.53	349.81	349.46	349.11	349.42	349.18	349.49	349.8	350.08	349.84	349.49	349.8	350.11	349.87	349.63	349.94	349.7	350.01	349.77	349.42	349.7	349.35	349	348.76	349.07	348.83	349.14	349.45	349.11	348.87	349.18
697	348.99	348.75	348.41	348.17	348.44	348.2	348.51	348.17	348.48	348.13	347.78	348.09	347.85	347.5	347.81	348.12	347.78	348.09	347.85	347.61	347.92	348.23	347.99	347.64	347.29	346.94	346.6	346.91	346.56	346.87	346.63	346.91	346.56	346.32	346.08	345.73	346.04	345.8	346.11	345.87	345.53	345.18	344.83	345.14	344.8	344.56	344.87	344.63	344.28
698	344.24	343.89	344.2	344.51	344.82	345.13	344.89	345.2	344.96	344.61	344.37	344.02	343.78	344.09	344.4	344.71	345.02	344.67	344.33	344.09	344.37	344.13	344.43	344.71	345.02	345.33	344.98	345.29	345.6	345.91	346.22	345.98	346.29	346.05	345.81	345.46	345.22	344.88	345.19	344.84	345.15	345.46	345.22	345.53	345.84	345.49	345.25	345.01	345.32
699	344.76	345.07	345.38	345.03	344.79	345.1	344.75	345.06	345.37	345.68	345.34	345.1	345.37	345.03	344.68	344.96	344.61	344.37	344.02	344.33	344.64	344.95	344.61	344.26	344.57	344.22	344.53	344.19	344.49	344.77	345.08	344.84	345.15	344.8	344.56	344.87	344.53	344.84	344.49	344.25	343.9	343.66	343.97	344.28	344.59	344.35	344	343.66	343.94
700	344.44	344.1	344.41	344.06	344.37	344.13	344.41	344.71	344.47	344.78	344.54	344.82	344.58	344.89	344.65	344.41	344.72	345.03	344.79	345.1	344.86	344.51	344.16	344.47	344.23	344.54	344.85	344.5	344.81	344.47	344.12	344.43	344.19	344.5	344.15	343.81	343.46	343.77	343.53	343.84	344.15	344.46	344.73	344.39	344.7	345.01	345.32	345.08	345.38
701	345.27	345.58	345.23	344.89	345.19	345.5	345.81	346.12	346.43	346.74	346.39	346.7	347.01	347.32	347.6	347.25	347.53	347.29	347.6	347.36	347.12	347.43	347.74	348.05	347.7	347.46	347.11	346.77	347.08	346.84	347.15	347.46	347.22	347.52	347.83	348.14	347.8	348.11	347.76	348.07	348.38	348.14	347.79	347.55	347.86	348.17	348.48	348.79	348.44
702	348.95	349.23	349.54	349.3	348.95	348.6	348.26	348.57	348.33	348.64	348.4	348.71	348.46	348.12	347.77	348.08	348.36	348.67	348.98	349.29	349.6	349.25	349.56	349.21	349.49	349.14	348.8	348.45	348.1	348.41	348.17	347.83	348.13	347.79	348.1	348.41	348.72	348.37	348.02	348.33	347.99	347.64	347.4	347.05	346.71	346.47	346.78	347.08	346.84
703	344.29	344.57	344.22	344.5	344.81	345.11	345.42	345.73	346.04	345.7	345.46	345.76	346.07	346.38	346.69	346.35	346.65	346.96	346.72	346.48	346.79	346.55	346.31	346.59	346.35	346	345.66	345.42	345.07	345.38	345.03	344.69	344.45	344.72	344.38	344.03	344.34	344.62	344.93	344.58	344.24	343.89	343.55	343.2	343.51	343.27	343.58	343.23	342.89
704	342.37	342.03	342.34	342.1	341.86	341.51	341.27	341.03	341.31	340.96	340.62	340.28	340.58	340.34	340.1	340.38	340.04	340.34	340.1	339.86	339.62	339.93	339.59	339.35	339.11	339.42	339.72	340.03	340.34	340.65	340.41	340.68	340.99	340.75	340.51	340.82	341.1	341.4	341.06	341.37	341.67	341.98	341.64	341.4	341.05	340.71	340.37	340.13	339.88
705	339.92	340.22	339.88	339.64	339.95	339.6	339.91	340.22	340.53	340.18	339.84	340.12	339.88	340.15	340.46	340.77	341.08	340.73	340.39	340.04	340.35	340.66	340.42	340.07	339.73	340.04	339.69	340	340.31	339.97	339.73	340	340.28	340.59	340.24	340	340.28	340.59	340.86	341.17	341.48	341.79	342.06	342.34	342.1	342.41	342.72	342.48	342.23
706	341.23	340.89	340.54	340.3	340.61	340.92	341.23	340.99	341.3	341.05	341.36	341.02	341.33	340.98	340.64	340.95	340.71	341.01	340.77	341.08	341.39	341.7	341.35	341.01	341.32	341.08	341.38	341.69	341.97	342.28	342.04	342.35	342.65	342.96	343.27	342.93	343.23	342.89	343.17	343.44	343.72	344.03	344.34	344.1	344.41	344.17	344.44	344.75	344.51
707	342.06	341.72	341.37	341.13	340.89	341.2	340.86	340.51	340.79	341.07	341.34	341.65	341.31	341.07	340.72	341	341.31	341.61	341.37	341.68	341.96	342.27	341.92	341.58	341.23	341.51	341.17	340.93	340.58	340.24	340	340.27	340.58	340.34	340.1	339.86	340.17	340.48	340.78	341.06	341.37	341.68	341.33	340.99	340.64	340.4	340.16	340.47	340.13
708	340.91	340.67	340.33	339.99	340.26	340.57	340.88	340.64	340.29	339.95	339.61	339.91	339.57	339.23	338.88	338.54	338.2	337.85	338.16	338.44	338.74	338.5	338.16	337.82	338.12	338.4	338.71	339.01	339.32	339.63	339.91	339.56	339.22	339.53	339.18	338.84	339.15	338.91	339.21	338.97	339.28	339.59	339.86	339.52	339.8	340.1	340.41	340.72	340.48
709	341.85	342.12	342.4	342.71	343.02	342.78	342.43	342.74	342.39	342.05	341.71	342.01	342.29	341.95	341.6	341.91	341.57	341.22	340.98	341.29	341.6	341.91	342.21	342.49	342.25	341.91	341.56	341.87	342.18	342.48	342.79	343.1	342.76	343.03	342.69	343	343.27	342.93	342.58	342.89	342.65	342.31	342.07	341.72	341.38	341.69	342	341.65	341.41
710	339.65	339.31	339.59	339.86	339.52	339.8	340.1	340.41	340.72	340.48	340.14	339.79	340.07	339.72	340	339.76	339.42	339.07	338.83	339.14	339.45	339.72	339.38	339.14	338.9	339.21	338.87	338.63	338.93	339.24	339.55	339.2	339.48	339.24	339	339.28	338.93	339.24	338.9	338.66	338.96	338.62	338.38	338.66	338.96	338.72	339.03	338.79	338.45
711	337.83	338.14	337.79	337.45	337.73	337.38	337.69	338	338.3	338.61	338.92	339.19	338.85	338.51	338.78	338.54	338.3	338.61	338.37	338.03	338.34	338.61	338.89	339.16	339.44	339.75	340.05	340.36	340.67	340.32	340.63	340.39	340.7	340.46	340.77	341.07	341.35	341.11	341.42	341.73	341.38	341.69	341.35	341	341.28	341.59	341.24	340.9	340.66
712	339.32	339.08	339.38	339.14	338.9	339.21	339.49	339.25	339.55	339.86	339.62	339.28	339.59	339.86	340.17	340.44	340.2	340.51	340.82	341.13	341.43	341.19	340.85	341.16	340.81	340.47	340.13	340.4	340.68	340.34	340.64	340.3	340.58	340.34	340.64	340.95	341.26	341.02	341.33	341.63	341.94	342.25	342.56	342.32	341.97	341.73	341.49	341.8	342.11
713	342.69	343	343.3	343.58	343.24	343.54	343.85	344.16	343.82	344.12	344.43	344.09	344.36	344.64	344.95	345.26	345.53	345.19	345.47	345.77	345.43	345.74	345.5	345.15	345.46	345.74	346.05	346.35	346.66	346.32	346.63	346.39	346.69	347	346.66	346.31	345.97	346.28	345.93	345.69	346	345.65	345.41	345.69	346	345.76	345.41	345.07	344.83
714	344.24	344	343.65	343.96	343.62	343.27	343.58	343.34	343.65	343.96	343.72	343.37	343.65	343.96	343.72	343.48	343.75	344.06	343.82	343.58	343.89	343.65	343.41	343.06	342.82	342.58	342.89	342.65	342.41	342.07	341.83	342.1	341.76	342.07	342.37	342.68	342.99	343.27	343.57	343.33	343.09	342.75	343.03	342.68	342.99	342.65	342.95	343.23	342.89
715	342.74	343.05	342.71	343.01	343.32	343.63	343.94	344.24	344.52	344.18	344.45	344.11	344.42	344.73	345.03	344.79	344.45	344.76	345.07	345.34	345.65	345.96	345.61	345.92	346.23	346.54	346.19	345.95	346.23	345.89	346.19	345.95	346.26	345.92	345.68	345.95	346.23	345.89	345.54	345.85	346.16	346.47	346.23	346.5	346.81	347.12	347.43	347.74	347.39
716	346.91	346.56	346.32	346.63	346.91	347.21	347.52	347.83	347.49	347.8	347.55	347.86	348.17	348.48	348.14	347.79	347.55	347.2	346.96	347.27	346.93	347.24	347.54	347.2	347.51	347.27	346.92	346.68	346.44	346.75	346.51	346.16	345.82	345.47	345.13	345.44	345.2	344.85	344.51	344.82	345.12	344.78	344.54	344.82	345.12	344.88	344.54	344.2	343.85
717	345.02	344.78	344.54	344.3	343.95	344.26	344.57	344.88	344.53	344.84	345.15	345.46	345.77	345.53	345.83	346.11	346.42	346.73	347.04	347.35	347	346.76	346.52	346.17	346.45	346.21	345.87	346.17	345.93	346.24	346.55	346.21	345.86	346.17	346.48	346.79	346.55	346.85	347.16	347.47	347.23	347.51	347.27	347.03	347.33	347.09	347.4	347.71	347.99
718	349.06	348.71	349.02	349.33	349.61	349.92	349.68	349.95	349.61	349.89	350.19	350.5	350.26	350.57	350.23	350.54	350.84	351.15	351.43	351.74	351.4	351.15	350.91	351.22	351.53	351.19	350.84	350.49	350.15	349.91	350.22	350.52	350.83	351.14	351.45	351.11	350.87	350.62	350.93	350.69	351	350.66	350.97	350.62	350.93	351.24	351	351.31	351.62
719	352.82	353.13	352.89	352.65	352.96	353.27	352.92	352.68	352.96	352.61	352.27	351.92	352.23	351.99	351.75	351.4	351.05	350.81	351.09	351.4	351.71	351.47	351.23	351.54	351.19	350.85	350.5	350.78	351.05	350.81	350.57	350.88	350.54	350.85	351.15	351.46	351.12	351.43	351.08	350.73	351.04	351.32	351.08	351.39	351.7	352.01	351.77	352.08	351.84
720	351.87	351.63	351.91	351.56	351.84	352.15	351.91	352.21	351.87	352.18	351.94	351.59	351.87	352.18	352.49	352.77	352.42	352.18	351.83	352.14	352.42	352.73	353.04	353.35	353.63	353.94	354.25	354.01	354.28	354.04	353.8	353.56	353.87	354.18	354.49	354.14	353.9	354.18	353.83	353.59	353.24	352.9	353.21	353.49	353.14	352.9	353.18	353.49	353.8
721	351.92	352.23	352.54	352.85	352.5	352.81	352.57	352.85	353.16	353.47	353.78	354.09	354.4	354.16	354.47	354.78	354.43	354.19	353.95	353.71	353.99	353.64	353.95	354.26	354.02	354.33	354.09	353.74	353.39	353.15	353.43	353.74	354.05	354.36	354.67	354.32	354.08	353.73	354.01	353.66	353.32	352.97	352.62	352.93	352.69	352.34	352.65	352.31	352.07
722	350.85	350.61	350.26	350.02	349.67	349.33	348.98	348.64	348.39	348.05	348.36	348.67	348.95	348.6	348.88	348.53	348.81	349.12	349.43	349.74	350.05	350.36	350.01	349.77	350.08	350.39	350.7	351.01	350.66	350.97	351.28	351.04	350.8	350.55	350.31	349.97	349.73	350.03	350.34	350	350.31	350.62	350.93	350.58	350.34	349.99	350.27	350.58	350.89
723	349.64	349.4	349.71	349.36	349.12	348.88	349.16	349.47	349.78	350.09	350.4	350.7	350.46	350.22	349.98	349.63	349.29	349.6	349.25	348.91	348.66	348.32	347.97	347.73	347.49	347.8	347.45	347.21	347.52	347.83	348.11	347.87	347.52	347.83	348.14	347.9	348.21	347.86	348.17	348.48	348.79	348.44	348.1	348.41	348.06	347.72	347.99	347.65	347.3
724	346.4	346.71	347.02	347.33	346.98	346.74	346.39	346.05	346.36	346.67	346.98	347.28	347.56	347.87	348.18	348.49	348.8	349.11	348.87	349.14	349.45	349.21	349.52	349.83	349.48	349.14	349.45	349.1	348.76	349.07	348.82	349.1	348.76	349.07	349.37	349.68	349.44	349.75	349.41	349.16	349.47	349.75	350.06	350.37	350.13	350.44	350.09	350.4	350.68
725	350.61	350.26	350.57	350.33	350.64	350.29	350.6	350.91	351.22	350.98	350.63	350.29	350.04	350.35	350.66	350.42	350.73	351.04	350.8	350.45	350.11	350.42	350.07	350.38	350.69	351	350.76	350.51	350.82	350.48	350.79	351.07	350.72	351.03	350.79	351.1	351.41	351.16	350.82	351.1	351.41	351.72	352.03	352.34	352.65	352.96	352.61	352.37	352.68
726	351.87	351.63	351.29	351.04	351.35	351.01	350.77	350.52	350.83	350.59	350.35	350.66	350.97	350.62	350.28	350.03	350.34	350.65	350.96	350.62	350.93	350.58	350.34	350.65	350.3	350.61	350.92	350.57	350.88	351.16	351.47	351.75	352.06	352.37	352.68	352.33	351.99	351.64	351.95	351.6	351.91	352.22	351.88	352.19	352.47	352.78	352.43	352.19	351.84
727	351.83	351.48	351.79	351.55	351.83	351.59	351.9	351.55	351.86	352.14	352.45	352.73	353.01	353.32	353.63	353.28	353.59	353.87	353.52	353.83	354.14	354.45	354.1	353.86	354.17	354.45	354.1	353.76	353.41	353.17	353.48	353.24	353	352.75	352.41	352.72	352.48	352.23	351.99	351.64	351.3	351.61	351.37	351.02	351.3	351.61	351.92	351.68	351.99
728	350.63	350.29	349.94	349.6	349.25	349.53	349.84	349.6	349.91	350.21	349.97	350.28	350.59	350.35	350.66	350.31	349.97	350.28	350.59	350.34	350.65	350.93	351.24	351	350.65	350.96	350.62	350.9	351.2	351.51	351.27	351.58	351.34	351.62	351.27	351.58	351.89	352.2	351.96	352.27	352.55	352.86	352.51	352.16	352.47	352.23	352.54	352.85	353.13
729	353.09	352.74	352.5	352.81	353.09	352.74	353.05	352.7	353.01	352.77	352.43	352.74	353.04	353.32	353.63	353.94	353.6	353.25	352.9	353.21	353.52	353.18	352.83	353.14	353.45	353.21	353.52	353.83	353.59	353.24	353	352.65	352.31	352.06	352.34	352.1	352.41	352.72	353	353.31	353.62	353.93	353.58	353.23	353.54	353.2	352.85	352.51	352.81
730	352.22	352.53	352.19	351.84	351.49	351.15	350.8	351.11	351.42	351.73	351.38	351.69	352	352.28	351.94	352.21	351.87	352.18	352.49	352.8	352.55	352.86	352.62	352.93	352.58	352.24	352	352.28	352.58	352.34	352.62	352.28	351.93	352.24	351.89	351.55	351.2	351.51	351.17	350.82	350.48	350.24	350.54	350.2	349.96	349.61	349.27	349.58	349.23
731	349.29	348.95	349.26	349.54	349.84	349.5	349.15	349.46	349.22	349.53	349.84	349.49	349.77	349.43	349.08	348.84	349.12	348.88	349.19	349.46	349.12	348.77	349.08	348.84	349.12	349.43	349.74	349.39	349.05	348.7	348.46	348.12	347.77	347.43	347.74	347.39	347.7	347.98	347.63	347.91	347.57	347.84	348.15	348.46	348.77	349.08	349.39	349.14	349.45
732	350.2	349.85	349.61	349.89	349.54	349.85	349.51	349.82	349.47	349.13	349.44	349.74	350.05	349.81	350.09	349.74	349.4	349.16	349.47	349.12	348.78	349.09	349.36	349.67	349.98	350.26	350.57	350.87	350.63	350.29	350.57	350.87	350.53	350.84	350.49	350.8	351.08	350.74	351.01	351.32	350.98	350.63	350.91	351.22	351.53	351.18	351.46	351.22	351.53
733	350.97	350.62	350.93	351.24	351.55	351.2	350.86	350.51	350.82	351.13	350.79	351.09	350.75	351.06	351.33	351.64	351.95	352.26	351.92	351.67	351.33	351.61	351.26	351.57	351.88	352.19	352.5	352.8	352.46	352.22	352.53	352.84	353.14	352.8	352.45	352.76	353.07	352.73	353.03	352.69	353	353.28	353.58	353.89	353.65	353.96	353.72	354.03	354.31
734	355.57	355.88	356.19	355.85	355.5	355.26	355.54	355.19	354.95	355.23	354.88	354.54	354.19	353.95	353.71	353.36	353.02	352.78	352.54	352.19	351.85	351.5	351.26	351.57	351.33	350.99	350.74	350.5	350.81	351.12	350.78	350.53	350.84	351.15	350.81	350.57	350.87	351.15	350.91	351.22	351.53	351.18	351.49	351.15	351.42	351.73	351.39	351.66	351.32
735	349.56	349.84	350.14	350.45	350.21	349.97	350.28	349.93	349.69	349.97	350.28	350.04	350.35	350.65	350.96	351.27	351.03	350.79	351.1	351.4	351.16	351.47	351.78	351.54	351.82	351.47	351.78	352.09	351.74	351.4	351.68	351.33	351.64	351.95	351.71	351.36	351.02	350.67	350.98	350.64	350.29	350.6	350.88	351.19	350.95	351.25	351.01	350.67	350.32
736	350.77	350.43	350.74	351.04	351.35	351.11	350.77	350.53	350.83	351.14	351.45	351.21	351.52	351.17	350.93	351.24	351.52	351.82	352.13	351.89	351.55	351.86	352.13	352.44	352.75	352.51	352.82	353.09	352.75	353.06	353.37	353.13	353.43	353.09	352.85	352.5	352.16	351.81	352.12	352.43	352.74	353.05	352.81	352.46	352.77	353.05	353.36	353.11	353.39
737	353.45	353.76	354.07	354.35	354	354.31	354.62	354.28	354.04	354.31	353.97	354.25	353.9	353.56	353.31	353.07	353.38	353.69	354	353.65	353.41	353.72	353.38	353.69	353.34	353.65	353.96	354.27	354.57	354.85	355.16	354.92	354.68	354.96	355.27	355.02	355.33	355.64	355.4	355.71	355.36	355.12	354.78	355.09	355.39	355.15	355.46	355.77	355.53
738	355.31	354.97	355.27	355.55	355.21	354.86	354.52	354.28	354.58	354.89	355.2	354.96	355.27	355.58	355.89	356.2	355.95	356.23	356.54	356.2	355.95	356.26	356.57	356.88	356.54	356.19	355.95	356.26	355.91	356.22	355.88	356.19	356.49	356.8	356.46	356.77	357.08	356.73	356.39	356.04	355.7	355.45	355.11	354.76	354.52	354.83	354.49	354.79	355.1
739	356.92	356.57	356.33	356.64	356.3	356.61	356.91	356.67	356.33	355.98	356.29	356.6	356.91	357.22	356.98	357.29	356.94	357.25	357.01	356.66	356.32	355.97	355.63	355.94	356.24	356.55	356.31	356.62	356.93	357.21	357.52	357.17	357.48	357.14	356.89	356.65	356.96	357.27	357.03	357.34	357.65	357.96	358.27	358.57	358.33	358.09	357.75	358.02	357.68
740	355.91	355.57	355.88	355.63	355.29	355.6	355.25	355.56	355.32	355.63	355.28	355.59	355.9	356.21	356.52	356.83	357.14	356.79	356.55	356.31	356.07	355.72	355.38	355.13	355.44	355.1	355.41	355.72	356.02	356.33	356.64	356.4	356.68	356.33	355.99	356.3	356.61	356.92	357.22	357.53	357.29	357.6	357.36	357.67	357.98	358.29	357.94	358.25	357.9
741	360.35	360	359.76	359.52	359.8	359.45	359.11	358.76	358.52	358.83	359.14	359.45	359.1	359.41	359.72	360.03	360.34	360.1	359.85	359.51	359.82	360.13	360.41	360.06	359.71	360.02	360.33	360.61	360.27	360.02	360.33	359.99	359.64	359.29	358.95	358.71	359.02	358.77	358.53	358.84	359.12	359.4	359.68	359.99	360.3	359.95	359.71	360.02	360.33
742	360.94	361.25	361.53	361.84	362.15	362.46	362.77	362.42	362.7	363.01	363.32	363.63	363.94	363.6	363.35	363.11	362.87	362.52	362.8	362.45	362.76	362.42	362.73	362.49	362.8	362.45	362.76	362.41	362.72	362.48	362.13	361.79	362.1	361.75	361.4	361.71	362.02	361.78	362.09	362.4	362.05	361.81	361.47	361.78	362.09	362.36	362.67	362.33	361.98
743	362.07	361.83	361.49	361.8	361.55	361.31	360.96	361.27	361.55	361.21	361.49	361.8	361.45	361.21	360.86	360.62	360.93	361.21	360.86	361.17	360.82	360.48	360.24	359.99	360.27	359.93	360.24	359.99	360.3	360.06	360.37	360.68	360.44	360.2	360.51	360.26	360.57	360.88	360.64	360.29	360.6	360.91	361.22	360.88	361.19	361.5	361.15	361.46	361.77
744	361.31	360.97	360.62	360.93	361.24	361.55	361.83	361.48	361.79	361.55	361.2	360.86	361.17	360.92	360.68	360.99	360.75	360.51	360.82	361.13	360.78	361.09	361.4	361.68	361.33	360.99	361.29	360.95	360.71	361.02	361.33	361.08	361.39	361.05	360.7	360.35	360.01	359.66	359.32	358.97	359.28	358.93	358.59	358.35	358.66	358.93	358.59	358.9	358.55
745	359.03	358.69	359	358.65	358.3	357.96	357.72	357.37	357.68	357.34	357.65	357.3	356.96	357.26	357.02	357.3	357.61	357.92	358.23	357.88	357.54	357.85	357.5	357.26	356.91	356.67	356.98	357.29	357.6	357.91	358.22	357.87	358.15	357.91	358.19	358.49	358.15	358.46	358.11	358.42	358.08	358.39	358.69	359	359.31	359.62	359.93	359.59	359.86
746	360.27	360.58	360.89	361.2	361.51	361.16	361.47	361.12	361.43	361.74	362.05	361.71	362.01	361.67	361.32	361.6	361.26	361.01	360.67	360.98	360.74	360.49	360.25	360.01	360.32	360.63	360.94	361.25	361.01	361.31	360.97	360.62	360.93	360.59	360.9	360.55	360.86	360.51	360.79	361.1	360.76	361.03	361.34	361.65	361.96	361.62	361.93	362.23	362.54
747	362.37	362.64	362.95	362.71	363.02	363.33	362.99	362.74	362.5	362.16	361.81	361.57	361.33	360.98	360.64	360.39	360.05	359.81	360.12	360.43	360.73	360.39	360.04	359.7	359.35	359.66	359.42	359.73	360.04	360.35	360.66	360.97	360.62	360.38	360.03	359.69	360	359.65	359.96	359.72	359.37	359.68	359.96	359.72	360.03	360.34	360.65	360.3	359.96
748	361.91	361.56	361.87	362.15	362.43	362.71	362.98	362.74	363.02	362.67	362.33	361.98	362.29	361.95	362.26	362.57	362.87	362.63	362.29	362.6	362.91	363.22	363.52	363.28	363.56	363.87	363.52	363.83	363.49	363.25	362.9	363.21	362.97	362.73	362.38	362.14	362.45	362.1	362.41	362.72	363	362.76	363.07	362.72	363.03	363.31	363.62	363.93	364.21
749	363.58	363.89	363.65	363.96	363.72	363.37	363.13	362.89	363.2	362.95	363.26	363.57	363.23	362.88	362.64	362.95	363.26	362.91	362.67	362.32	362.6	362.26	361.91	361.67	361.95	361.6	361.91	362.19	361.95	362.26	362.54	362.19	361.84	362.15	361.81	361.57	361.32	361.63	361.39	361.7	362.01	361.66	361.32	360.97	361.25	361.53	361.19	361.49	361.8
750	362.24	362.55	362.86	363.17	363.48	363.79	363.44	363.09	362.85	362.61	362.89	362.54	362.3	362.06	362.37	362.13	362.44	362.75	362.5	362.26	362.57	362.33	362.64	362.29	361.95	361.71	361.36	361.67	361.98	362.29	361.94	361.6	361.91	361.56	361.32	360.97	360.63	360.28	360.59	360.9	361.18	361.49	361.14	361.42	361.08	361.38	361.04	361.35	361.66
751	362.95	362.71	363.02	363.3	362.95	363.26	363.57	363.88	364.19	363.95	364.26	364.57	364.85	365.16	364.81	364.46	364.22	363.98	364.29	364.05	364.33	364.64	364.39	364.15	363.81	364.12	364.43	364.18	364.49	364.8	365.11	364.77	365.04	365.35	365.66	365.97	365.73	366.01	365.77	365.42	365.73	365.49	365.8	366.08	365.73	365.38	365.04	364.8	365.11
752	365.72	366.03	365.79	365.55	365.86	365.51	365.16	365.47	365.78	366.09	366.4	366.71	367.02	366.68	366.99	367.26	366.92	367.2	366.85	366.61	366.92	367.23	367.54	367.19	367.5	367.78	367.43	367.74	367.4	367.71	368.02	368.29	367.95	367.6	367.36	367.67	367.32	366.98	366.73	367.04	366.7	366.46	366.77	366.42	366.07	365.73	366.04	366.35	366.66
753	366.09	365.75	366.06	366.37	366.68	366.33	365.98	365.64	365.39	365.15	365.46	365.22	365.53	365.18	364.94	365.25	365.56	365.21	365.52	365.18	364.83	364.59	364.24	364.52	364.18	364.49	364.24	364.52	364.18	364.49	364.8	364.45	364.1	364.41	364.69	365	365.31	364.97	364.72	365.03	365.34	365.1	365.41	365.72	365.48	365.79	365.44	365.75	365.51
754	367.26	367.01	366.77	367.08	367.39	367.15	367.43	367.74	368.02	368.33	367.98	367.63	367.94	367.6	367.88	367.53	367.18	366.84	366.49	366.8	366.56	366.87	366.63	366.9	367.21	366.97	366.73	367.04	366.69	366.45	366.76	367.07	366.72	367.03	366.69	367	367.28	366.93	366.69	366.45	366.76	366.41	366.17	365.82	365.48	365.78	365.44	365.75	365.4
755	366.05	366.36	366.63	366.39	366.7	366.36	366.01	365.66	365.97	366.28	366.59	366.9	367.21	367.52	367.28	367.59	367.24	366.9	366.65	366.41	366.17	366.48	366.79	367.1	367.41	367.06	366.82	366.58	366.23	366.54	366.85	366.51	366.16	365.92	365.57	365.33	365.64	365.29	365.05	364.81	364.57	364.32	364.63	364.94	364.7	364.98	365.26	364.91	364.67
756	362.66	362.97	362.73	363.04	362.7	362.45	362.76	362.42	362.18	362.48	362.79	363.1	362.76	362.41	362.17	362.48	362.24	362.55	362.2	362.51	362.82	362.47	362.13	361.89	362.2	361.95	362.26	362.57	362.33	362.61	362.26	362.57	362.88	362.64	362.39	362.15	362.46	362.22	361.98	361.73	361.39	361.04	361.35	361.66	361.97	361.63	361.94	361.59	361.35
757	362.54	362.85	363.16	363.47	363.78	363.43	363.19	363.5	363.81	364.12	364.43	364.74	365.05	365.36	365.11	365.42	365.08	364.73	365.04	365.35	365.01	364.66	364.94	365.25	364.9	365.21	365.52	365.83	366.14	366.45	366.21	365.86	365.62	365.27	365.03	365.34	364.99	364.75	365.06	365.37	365.68	365.44	365.75	365.4	365.16	364.81	364.57	364.22	364.5
758	364.33	364.09	363.74	364.05	364.36	364.01	363.67	363.98	363.73	364.01	364.32	364.63	364.29	364.6	364.91	365.18	365.46	365.12	364.77	365.08	364.74	365.04	365.35	365.63	365.29	364.94	364.7	364.35	364.66	364.97	364.63	364.38	364.04	363.8	363.45	363.21	362.86	363.17	362.93	362.69	363	362.65	362.41	362.69	363	363.31	363.62	363.27	363.58
759	365.4	365.16	364.91	365.22	364.88	365.19	365.5	365.81	365.56	365.22	365.53	365.18	364.94	364.59	364.35	364.66	364.97	364.73	365.04	364.79	365.1	365.41	365.69	365.35	365.65	365.31	365.62	365.93	365.69	365.99	366.3	366.61	366.27	365.92	366.23	366.54	366.3	366.61	366.92	366.68	366.33	366.64	366.95	367.26	366.91	367.22	366.98	367.29	367.6
760	368.77	368.52	368.28	367.93	368.24	368.55	368.31	367.96	367.62	367.27	367.03	366.68	366.44	366.75	367.06	366.71	366.47	366.78	367.09	367.4	367.68	367.33	367.64	367.4	367.71	368.02	367.67	367.43	367.08	366.74	367.05	366.7	367.01	366.77	366.53	366.81	366.46	366.11	365.87	366.18	366.46	366.11	365.77	366.08	365.73	366.04	366.35	366.66	366.97
761	365.93	366.24	365.89	365.65	365.4	365.68	365.34	365.65	365.96	365.61	365.92	365.58	365.88	365.54	365.85	365.5	365.16	364.92	364.57	364.33	364.64	364.95	365.25	365.56	365.22	364.87	365.18	364.84	365.15	365.46	365.11	364.77	364.52	364.18	364.49	364.8	365.11	365.41	365.72	366	365.66	365.97	366.25	365.9	365.55	365.21	364.97	365.28	365.59
762	363.82	364.1	363.75	363.41	363.16	363.47	363.78	364.09	363.85	364.16	364.46	364.12	363.78	363.53	363.84	364.15	364.46	364.11	363.77	364.08	364.39	364.04	364.35	364.66	364.94	364.59	364.25	364.53	364.84	365.15	365.46	365.21	365.52	365.83	365.49	365.24	365.52	365.28	365.59	365.9	366.21	365.96	366.24	365.9	366.21	365.86	366.14	365.79	365.45
763	366.2	365.95	366.26	366.02	366.3	365.95	366.26	365.92	366.23	365.88	365.64	365.95	366.26	365.91	365.57	365.88	365.63	365.94	366.25	366.56	366.87	367.15	366.91	366.66	366.97	366.63	366.94	366.59	366.9	367.18	366.83	367.14	366.8	367.11	367.39	367.7	367.35	367.63	367.91	367.56	367.87	368.18	368.49	368.25	368.56	368.21	367.87	367.52	367.28
764	368.02	368.33	368.09	367.75	368.05	368.36	368.67	368.43	368.74	368.39	368.05	368.36	368.01	367.67	367.95	367.6	367.36	367.01	366.67	366.42	366.73	367.04	366.8	366.45	366.11	366.42	366.7	366.35	366.63	366.94	366.6	366.9	366.56	366.21	366.49	366.77	367.08	367.39	367.67	367.32	367.08	366.84	366.49	366.8	366.46	366.11	366.42	366.7	367.01
765	367.04	366.69	366.97	366.63	366.94	367.21	367.52	367.83	368.14	367.8	368.11	367.86	367.52	367.83	367.48	367.14	366.79	366.45	366.76	367.07	367.37	367.68	367.99	368.3	367.96	368.27	368.58	368.88	369.19	369.5	369.16	369.47	369.78	369.53	369.19	368.95	368.6	368.25	367.91	367.67	367.42	367.73	368.04	367.8	368.08	367.73	368.01	367.67	367.98
766	369.35	369.66	369.94	370.24	370.55	370.86	371.17	371.48	371.14	371.45	371.76	372.07	372.35	372	372.28	371.93	372.21	372.52	372.8	372.46	372.11	372.42	372.18	372.49	372.24	372.52	372.18	372.49	372.24	372.55	372.86	372.62	372.93	372.58	372.24	371.89	372.2	372.48	372.24	372.52	372.17	372.48	372.79	373.1	372.75	373.06	372.82	372.58	372.89
767	371.74	372.05	372.36	372.67	372.95	372.71	373.02	373.33	373.08	373.39	373.7	373.46	373.77	373.43	373.18	373.46	373.77	373.53	373.18	372.84	372.59	372.35	372	371.76	371.41	371.17	370.93	370.58	370.89	371.2	370.96	370.61	370.27	370.58	370.23	369.88	369.54	369.19	369.5	369.16	369.44	369.09	368.74	368.5	368.81	369.12	368.88	369.19	369.5
768	370.11	369.87	369.52	369.18	368.83	369.14	368.79	368.45	368.21	367.86	367.52	367.27	366.93	367.24	367.55	367.86	367.61	367.92	368.23	367.89	367.64	367.3	367.61	367.37	367.12	367.43	367.74	367.5	367.81	368.12	367.87	367.63	367.91	367.56	367.87	368.18	367.94	368.25	368.56	368.32	368.07	367.73	367.48	367.79	368.1	368.41	368.72	369.03	369.34
769	367.99	367.64	367.3	367.06	366.71	367.02	367.33	366.98	367.29	367.05	367.36	367.01	366.77	366.53	366.84	366.59	366.9	367.21	367.49	367.77	368.08	367.84	367.49	367.15	366.9	366.66	366.32	366.62	366.93	367.24	367	367.31	367.62	367.93	367.68	367.99	368.27	368.55	368.21	368.52	368.27	368.58	368.24	367.89	367.55	367.86	368.17	368.44	368.1
770	368.68	368.44	368.2	368.5	368.78	369.06	368.72	369.03	368.68	368.99	369.27	369.58	369.86	370.14	370.45	370.73	371.04	370.79	371.1	371.41	371.72	372.03	372.31	371.97	372.28	372.59	372.34	372.1	372.41	372.69	372.34	372.65	372.31	372.06	372.37	372.68	372.44	372.75	373.06	372.71	372.37	372.68	372.99	372.64	372.95	373.26	373.57	373.88	373.54
771	372.84	373.12	372.77	373.08	373.39	373.7	373.46	373.11	372.76	373.07	372.83	373.14	373.42	373.73	373.39	373.04	373.35	373	372.66	372.31	371.96	372.27	372.55	372.21	371.96	371.72	372.03	371.68	371.99	372.27	372.58	372.24	372.55	372.86	373.17	373.48	373.79	373.44	373.2	373.51	373.79	373.44	373.09	372.75	373.06	373.37	373.13	373.44	373.09
772	372.26	371.91	372.22	371.98	372.26	372.57	372.88	373.19	373.5	373.81	373.56	373.22	373.53	373.84	374.12	374.43	374.18	373.84	374.15	374.46	374.77	375.08	375.39	375.14	375.45	375.11	374.76	375.07	375.38	375.69	375.45	375.76	375.52	375.8	376.11	375.86	376.17	376.48	376.79	377.11	376.86	377.17	377.48	377.79	377.45	377.76	378.07	377.72	377.48
773	378.03	378.34	377.99	378.31	378.62	378.93	379.24	379.55	379.86	380.14	380.42	380.73	380.49	380.8	380.45	380.76	380.41	380.07	379.82	380.13	379.79	380.1	380.41	380.06	379.82	379.47	379.23	378.98	378.64	378.92	379.23	379.54	379.29	379.6	379.26	378.91	379.22	378.87	379.18	378.94	379.22	378.87	378.63	378.94	378.59	378.25	378.53	378.84	379.12
774	379.18	379.46	379.11	378.76	379.07	378.73	379.04	379.35	379.66	379.42	379.73	379.38	379.13	379.45	379.1	379.41	379.69	379.45	379.73	380.04	379.79	380.1	379.76	379.41	379.17	378.82	378.47	378.23	378.54	378.29	378.05	377.7	377.36	377.11	376.77	377.08	376.83	377.11	376.77	377.08	376.83	376.49	376.8	377.11	377.42	377.07	377.38	377.03	376.69
775	377.93	378.21	378.52	378.83	378.59	378.9	378.66	378.31	377.96	377.72	378.03	377.78	377.54	377.19	376.85	377.16	376.81	377.12	376.77	376.43	376.74	376.49	376.8	377.11	376.87	377.18	376.84	376.59	376.24	375.9	376.21	375.86	375.52	375.17	375.48	375.79	376.07	376.35	376.66	376.97	377.25	377.01	376.76	377.07	377.38	377.69	378	378.31	377.97
776	377.31	376.96	376.62	376.93	376.68	376.44	376.09	376.4	376.68	376.34	376.62	376.93	376.68	376.34	375.99	375.64	375.3	374.95	375.23	375.54	375.19	375.5	375.81	376.12	376.43	376.74	376.4	376.15	375.81	375.57	375.88	376.19	376.5	376.81	377.12	376.87	377.15	376.81	376.56	376.87	377.18	376.84	377.15	376.9	377.21	376.97	377.28	377.59	377.24
777	377.2	377.51	377.82	378.13	377.89	377.65	377.96	377.71	378.02	377.78	378.09	377.74	378.06	378.37	378.68	378.33	377.98	378.29	377.95	377.7	378.01	378.32	377.98	377.73	378.04	378.35	378.66	378.98	378.63	378.94	378.59	378.9	379.21	379.52	379.18	379.49	379.8	380.11	379.87	380.18	380.49	380.8	380.45	380.76	381.07	381.35	381.66	381.42	381.07
778	380.34	380.65	380.41	380.72	381.03	381.34	380.99	381.27	381.03	381.34	381.1	380.85	380.61	380.92	381.23	380.88	380.64	380.95	381.26	381.57	381.23	380.88	380.53	380.81	381.12	380.77	381.08	381.4	381.68	381.99	381.64	381.29	381.05	381.36	381.12	380.87	380.63	380.28	380.04	379.79	380.1	379.76	379.41	379.06	378.82	378.57	378.89	378.64	378.95
779	380.85	381.17	381.48	381.13	380.89	381.17	380.82	381.13	380.89	380.54	380.85	381.16	381.47	381.78	381.54	381.85	381.5	381.81	381.47	381.78	381.53	381.81	381.47	381.22	381.53	381.29	381.6	381.25	381.56	381.84	382.16	381.81	382.12	382.43	382.08	382.39	382.15	382.46	382.22	382.53	382.84	382.49	382.77	382.42	382.74	382.49	382.8	383.08	383.4
780	382.8	382.45	382.76	382.41	382.72	383.03	383.35	383	383.31	383.62	383.38	383.69	384	383.65	383.96	383.72	384.03	384.34	384.65	384.97	385.28	385.03	385.35	385	384.65	384.3	384.61	384.92	385.23	384.99	385.3	384.95	384.71	384.47	384.78	385.09	385.4	385.71	385.47	385.78	385.43	385.74	385.39	385.71	385.36	385.01	385.32	385.08	385.39
781	382.28	382.56	382.32	382.08	381.73	381.38	381.03	380.79	380.54	380.86	381.14	380.89	381.2	380.86	381.17	381.45	381.73	382.04	382.35	382.66	382.97	382.63	382.94	383.25	383.56	383.87	383.63	383.94	384.25	383.9	383.55	383.87	383.62	383.38	383.69	383.34	382.99	382.64	382.96	383.24	382.89	383.17	383.48	383.79	384.07	384.38	384.7	384.35	384.63
782	384.38	384.03	384.34	384.1	384.41	384.16	383.92	383.68	383.33	382.98	383.29	383.6	383.91	384.23	384.54	384.85	385.13	385.44	385.75	386.06	385.82	385.58	385.33	384.98	384.63	384.95	384.6	384.25	384.56	384.21	384.49	384.15	383.9	383.66	383.41	383.72	383.38	383.03	382.68	382.99	382.64	382.96	382.61	382.92	382.57	382.22	382.53	382.19	382.47
783	382	381.66	381.41	381.69	382	382.31	382.63	382.94	382.59	382.24	382.55	382.2	381.86	382.17	382.48	382.79	383.1	383.41	383.06	383.38	383.03	382.68	382.99	382.75	383.06	383.37	383.13	383.44	383.09	382.85	383.16	382.81	383.12	382.77	383.08	382.84	383.12	382.77	382.42	382.18	381.94	381.69	382	382.31	381.97	381.62	381.93	381.58	381.89
784	380.77	380.43	380.18	380.49	380.15	379.9	379.66	379.97	379.62	379.93	379.58	379.24	378.89	379.17	378.82	379.1	378.76	379.07	378.72	378.48	378.79	378.54	378.85	379.17	379.48	379.79	379.54	379.85	380.16	380.44	380.1	380.41	380.72	381.03	380.68	380.99	381.3	380.96	381.24	381.52	381.17	381.45	381.1	380.76	380.41	380.06	380.37	380.68	380.44
785	381.13	380.88	380.54	380.19	380.5	380.78	381.09	381.4	381.16	381.44	381.09	381.4	381.05	381.37	381.02	380.67	380.32	380.63	380.29	380.04	380.32	379.98	380.29	380.04	380.35	380.01	380.32	380.63	380.39	380.7	381.01	381.32	381.6	381.91	382.22	381.97	382.29	382.6	382.35	382	382.29	381.94	381.59	381.9	381.66	381.97	382.28	382.59	382.87
786	384.18	383.83	383.58	383.24	382.89	383.2	383.51	383.16	382.92	383.23	382.99	383.3	383.61	383.36	383.02	382.67	382.98	382.74	383.05	382.8	383.11	383.43	383.71	383.36	383.01	382.66	382.97	382.63	382.38	382.14	382.45	382.1	381.86	382.17	381.82	381.58	381.86	382.17	382.45	382.73	383.04	382.69	382.35	382.66	382.31	381.96	382.24	382.55	382.87
787	381.71	381.47	381.12	380.88	380.53	380.84	380.5	380.15	379.91	379.56	379.21	379.52	379.83	380.14	379.9	380.21	379.97	379.72	379.38	379.03	379.34	379.65	379.41	379.72	379.47	379.78	379.54	379.19	379.5	379.26	379.54	379.85	380.16	380.44	380.75	381.06	381.37	381.68	381.33	381.62	381.93	382.21	381.86	381.51	381.27	381.02	380.68	380.43	380.19
788	380.91	380.66	380.42	380.7	380.35	380.01	380.32	379.97	380.28	380.59	380.9	381.21	381.52	381.18	381.49	381.8	382.11	381.76	382.04	381.69	381.35	381	381.31	381.62	381.38	381.69	381.44	381.2	380.85	381.16	381.47	381.79	381.54	381.19	380.85	380.5	380.81	380.46	380.77	380.53	380.18	379.94	380.25	379.9	380.21	379.87	380.18	379.83	380.14
789	381.25	381.56	381.84	381.6	381.91	381.66	381.97	382.29	381.94	381.59	381.24	381	380.76	381.07	380.82	380.48	380.79	380.54	380.85	380.51	380.82	380.57	380.23	379.88	380.19	379.84	380.15	380.46	380.22	379.98	380.26	379.91	380.22	379.87	380.18	380.49	380.81	380.56	380.84	380.6	380.25	379.9	379.66	379.31	379.59	379.9	380.21	379.87	379.52
790	379.51	379.82	379.58	379.89	379.64	379.95	379.61	379.26	379.02	378.67	378.98	379.29	379.6	379.25	379.56	379.32	378.97	378.63	378.94	378.59	378.9	379.21	378.97	378.62	378.28	378.59	378.87	379.15	378.8	379.11	378.76	379.07	378.83	378.48	378.24	377.9	377.55	377.2	376.96	377.27	377.58	377.34	377.65	377.96	377.71	378.02	378.33	378.64	378.3
791	378.25	377.91	378.22	377.97	377.63	377.91	378.22	378.53	378.18	377.84	378.15	377.8	378.08	378.39	378.7	378.35	378.01	377.76	377.42	377.18	377.48	377.24	376.9	376.55	376.86	377.17	376.93	377.24	377.51	377.82	377.58	377.34	377.65	377.96	377.61	377.92	377.68	377.99	377.64	377.3	376.95	376.6	376.26	376.54	376.19	376.47	376.75	376.41	376.06
792	376.91	377.19	377.47	377.12	376.88	377.16	377.47	377.78	377.43	377.74	377.5	377.15	376.81	377.12	377.43	377.08	376.74	377.05	377.35	377.66	377.97	377.73	378.04	377.8	378.11	378.42	378.72	379.03	378.79	378.55	378.86	378.61	378.27	378.02	378.3	377.96	377.61	377.27	377.55	377.86	378.14	378.45	378.72	378.38	378.66	378.94	379.25	379.53	379.18
793	379.69	380	380.31	380.62	380.38	380.66	380.31	379.97	379.62	379.28	379.59	379.24	379.52	379.8	380.11	380.42	380.18	380.49	380.14	379.79	380.1	379.76	379.41	379.72	379.38	379.69	380	380.28	380.59	380.24	380.55	380.86	381.17	381.45	381.76	381.52	381.27	381.58	381.34	380.99	380.75	380.4	380.16	380.47	380.78	381.09	380.84	380.5	380.81
794	380.8	380.45	380.11	380.42	380.73	380.38	380.69	381	381.31	381.62	381.93	382.24	382	382.31	382.62	382.9	382.55	382.86	382.51	382.17	381.82	382.13	382.44	382.75	383.06	383.37	383.68	383.44	383.09	383.4	383.16	383.47	383.78	383.54	383.29	382.94	383.26	383.01	383.32	383.6	383.26	383.57	383.85	384.16	383.81	384.09	384.4	384.05	383.71
795	383.49	383.25	382.9	382.66	382.94	383.25	383	383.31	383.62	383.93	383.59	383.24	383.55	383.86	384.17	384.48	384.79	384.45	384.73	384.38	384.03	383.79	384.1	384.41	384.06	383.72	384.03	383.78	384.09	383.75	384.06	383.71	384.02	383.78	384.09	384.4	384.71	384.46	384.12	384.43	384.18	384.49	384.25	384.56	384.87	385.18	385.49	385.15	384.9
796	383.58	383.33	382.99	383.3	383.61	383.36	383.12	383.4	383.05	383.36	383.02	383.3	383.05	382.81	382.56	382.22	382.53	382.18	381.94	381.69	381.35	381.1	381.41	381.72	382.03	382.34	382.65	382.41	382.06	382.37	382.68	382.44	382.09	382.37	382.65	382.96	383.27	383.55	383.86	383.52	383.83	383.48	383.24	383.52	383.17	382.83	382.48	382.13	382.44
797	381.72	382.03	381.78	382.09	382.4	382.06	381.81	382.12	381.88	382.19	381.84	381.5	381.81	381.46	381.77	382.08	382.39	382.7	383.01	383.32	383.63	383.39	383.7	384.01	384.32	384.07	384.38	384.14	384.45	384.1	384.41	384.07	383.72	383.48	383.76	383.41	383.72	383.48	383.79	383.44	383.1	383.41	383.72	384.03	384.34	384.65	384.96	385.27	385.55
798	386.85	387.16	387.47	387.23	387.54	387.85	388.16	387.81	388.12	387.88	388.19	388.5	388.81	389.12	388.88	389.19	389.5	389.26	389.57	389.88	390.19	390.5	390.16	390.47	390.22	390.53	390.85	391.16	391.47	391.12	390.88	391.16	391.47	391.75	391.4	391.05	391.36	391.65	391.96	391.61	391.36	391.65	391.3	390.95	391.26	391.02	391.33	390.98	391.29
799	392.67	392.98	392.64	392.29	391.94	391.59	391.24	390.89	390.55	390.86	391.17	391.48	391.76	391.41	391.17	390.82	390.47	390.13	389.78	390.09	389.74	390.05	390.36	390.02	390.33	390.08	390.36	390.67	390.43	390.74	391.05	390.71	390.46	390.77	391.08	391.4	391.71	392.02	391.67	391.98	391.74	391.39	391.7	391.35	391.11	390.86	390.52	390.17	389.82
800	389.64	389.96	390.27	390.58	390.23	389.99	390.3	390.61	390.89	390.54	390.82	391.13	390.89	391.2	390.85	391.16	390.92	390.67	390.99	391.3	391.61	391.92	392.2	392.51	392.16	391.92	391.57	391.88	391.64	391.95	391.6	391.36	391.01	390.77	390.42	390.73	391.04	390.8	390.55	390.31	390.62	390.93	391.24	391	391.31	390.96	390.61	390.92	390.68
801	390.01	389.66	389.42	389.17	389.48	389.13	389.45	389.1	388.85	389.13	388.79	388.44	388.09	388.4	388.06	388.34	388.62	388.93	389.24	389	389.31	389.62	389.27	388.92	389.23	389.55	389.3	389.06	389.37	389.68	389.99	390.3	389.95	389.71	390.02	390.33	390.61	390.26	390.55	390.83	391.11	391.42	391.07	390.72	391.03	390.69	390.34	389.99	390.3
802	392.16	391.82	391.47	391.75	392.03	392.31	392.59	392.9	392.66	392.31	391.96	391.61	391.27	390.92	391.2	391.48	391.76	392.04	392.35	392.11	392.42	392.73	393.04	392.7	392.35	392.63	392.91	393.19	393.5	393.78	393.43	393.09	392.74	393.05	392.7	392.35	392.63	392.92	393.2	392.85	393.16	393.44	393.09	392.74	392.4	392.68	392.33	392.61	392.89
803	391.5	391.81	392.12	392.43	392.74	393.06	392.81	393.09	393.4	393.06	392.81	393.12	392.88	393.19	392.84	393.15	393.46	393.12	393.43	393.18	392.84	393.15	392.8	392.45	392.21	391.86	391.62	391.37	391.68	391.99	392.31	391.96	392.27	392.58	392.89	392.65	392.96	392.61	392.26	391.92	392.2	392.48	392.76	392.41	392.69	392.34	392.62	392.93	393.24
804	392.99	392.75	393.06	393.34	392.99	393.3	393.06	392.82	392.57	392.23	391.88	392.19	392.5	392.26	392.01	391.77	392.08	391.73	391.39	391.14	391.42	391.7	391.98	391.64	391.95	391.7	391.36	391.64	391.95	392.23	391.88	392.19	391.84	391.6	391.91	392.22	392.5	392.81	392.57	392.88	393.16	392.81	393.12	392.88	392.64	392.92	393.23	392.98	392.74
805	392.32	391.97	391.73	391.38	391.03	391.34	391.1	390.75	390.41	390.69	391	391.31	390.96	390.61	390.89	390.55	390.86	391.17	391.45	391.1	391.41	391.06	390.82	390.47	390.13	390.41	390.72	391.03	390.68	390.96	390.61	390.27	389.92	390.23	389.99	389.64	389.3	388.95	388.6	388.26	388.54	388.19	388.5	388.15	387.81	387.46	387.74	388.05	388.36
806	388.29	387.94	388.25	388.53	388.84	389.12	388.78	389.09	389.4	389.7	390.01	390.32	390.63	390.29	390.6	390.36	390.01	390.32	389.97	390.28	389.94	389.69	390	390.31	389.97	389.62	389.38	389.69	389.44	389.75	389.41	389.06	389.37	389.68	389.99	390.3	389.96	390.24	389.89	390.17	390.48	390.13	390.44	390.72	391.03	391.34	390.99	390.65	390.3
807	388.85	389.13	389.44	389.75	390.05	389.81	390.12	390.4	390.05	390.36	390.67	390.98	391.29	391.6	391.88	392.16	391.92	392.23	391.99	391.64	391.4	391.15	390.91	390.67	390.95	390.6	390.26	390.01	389.77	389.42	389.73	390.04	390.32	390.6	390.26	390.53	390.84	391.12	390.78	391.06	391.37	391.65	391.92	392.23	391.89	391.65	391.92	392.23	392.55
808	391.29	390.95	391.23	390.88	391.19	390.95	390.7	390.36	390.01	390.29	390.05	390.36	390.01	389.67	389.95	390.23	389.88	389.64	389.39	389.7	390.01	390.29	389.95	389.6	389.36	389.64	389.29	389.57	389.85	390.13	389.78	389.44	389.09	389.4	389.71	389.36	389.67	389.98	389.64	389.95	389.6	389.36	389.01	389.32	388.98	389.26	389.53	389.81	390.09
809	391.33	390.98	390.64	390.95	390.71	391.01	390.67	390.32	390.63	390.94	391.22	390.88	390.53	390.81	390.46	390.77	390.53	390.29	389.94	390.22	389.88	389.53	389.18	388.84	388.49	388.15	388.46	388.77	388.42	388.73	389.01	389.32	389.63	389.94	390.25	390.56	390.21	389.86	389.52	389.83	389.48	389.14	389.45	389.76	390.07	390.37	390.68	390.34	390.1
810	391.34	391	391.31	390.96	390.62	390.89	391.2	390.96	391.27	390.93	391.23	390.89	390.65	390.93	391.23	390.89	390.65	390.3	390.58	390.89	390.54	390.3	390.58	390.89	390.54	390.3	389.96	390.24	389.89	390.2	390.51	390.82	390.57	390.23	390.51	390.27	390.57	390.88	390.54	390.85	390.5	390.16	389.81	390.12	390.43	390.09	390.39	390.05	389.7
811	389.05	389.36	389.67	389.32	388.98	388.74	389.05	388.8	388.56	388.32	388.08	387.73	388.01	387.77	388.08	388.39	388.69	389	388.66	388.97	389.28	389.59	389.89	390.2	390.48	390.79	390.55	390.31	390.61	390.37	390.13	389.79	390.09	389.85	389.51	389.82	389.57	389.23	389.54	389.19	388.95	388.61	388.26	388.02	388.33	388.64	388.94	389.25	388.91
812	389.52	389.83	390.14	390.45	390.1	389.86	389.52	389.82	390.13	390.44	390.75	390.51	390.16	390.47	390.78	390.44	390.19	389.85	389.61	389.37	389.02	389.3	389.58	389.89	390.19	390.5	390.81	391.12	390.78	390.53	390.29	390.6	390.36	390.67	390.98	390.73	391.04	391.35	391.11	390.77	390.42	390.07	389.83	389.59	389.24	388.9	388.56	388.86	389.17
813	389.2	389.51	389.27	389.03	389.34	389.09	389.4	389.16	388.92	389.23	389.54	389.81	389.47	389.78	389.54	389.29	389.57	389.88	389.54	389.84	389.6	389.26	389.57	389.88	390.18	389.84	390.15	389.8	389.46	389.74	389.49	389.15	388.91	389.22	388.87	389.18	389.46	389.77	389.42	389.08	389.39	389.7	389.45	389.76	390.07	390.38	390.03	390.34	390
814	390.74	390.4	390.71	391.02	391.33	391.64	391.95	391.7	392.01	392.32	392.63	392.29	391.94	391.59	391.9	392.21	391.87	391.63	391.93	391.69	391.35	391.63	391.28	391.59	391.87	391.52	391.28	390.93	391.21	390.97	390.73	391.04	390.79	391.1	390.76	390.41	390.69	390.97	390.63	390.93	391.21	391.52	391.8	391.46	391.77	391.52	391.83	392.14	392.45
815	392.96	393.27	392.93	392.58	392.34	392.62	392.89	392.55	392.86	393.17	393.45	393.1	392.76	393.03	392.79	392.55	392.2	392.51	392.79	392.45	392.76	393.03	392.69	392.34	392	391.65	391.41	391.07	390.72	391.03	391.31	391.62	391.37	391.68	391.99	391.75	392.06	392.37	392.13	392.4	392.06	391.82	391.47	391.23	390.88	391.19	391.47	391.78	392.09
816	390.74	391.05	391.36	391.12	390.77	391.08	391.39	391.04	391.35	391.66	391.97	392.25	392.53	392.84	392.59	392.9	393.21	392.97	393.25	393.56	393.87	394.18	393.93	393.59	393.24	393.55	393.21	392.86	392.52	392.83	393.1	393.41	393.72	394.03	394.34	394	393.75	393.51	393.27	392.92	392.58	392.89	393.17	393.47	393.78	394.09	394.4	394.71	394.99
817	396.68	396.33	396.64	396.4	396.71	397.02	396.67	396.98	397.26	397.57	397.23	396.98	396.74	396.39	396.05	396.36	396.01	395.67	395.98	395.63	395.94	395.59	395.25	395.01	395.28	394.94	395.25	395.53	395.84	395.59	395.9	396.21	396.52	396.83	397.14	396.9	397.21	397.49	397.77	398.08	397.83	397.59	397.9	398.21	397.87	397.62	397.38	397.66	397.31
818	397.48	397.79	397.55	397.86	398.17	397.92	397.68	397.96	398.27	398.58	398.89	399.2	399.51	399.82	399.58	399.23	399.54	399.85	399.61	399.92	400.23	400.54	400.85	400.61	400.92	400.57	400.22	399.88	399.53	399.84	400.12	400.43	400.19	400.5	400.15	399.91	400.22	400.53	400.84	400.49	400.8	401.08	401.39	401.7	401.46	401.77	401.53	401.18	400.83
819	399.48	399.13	399.44	399.72	399.37	399.68	399.44	399.09	399.37	399.68	399.99	399.75	399.51	399.16	399.47	399.23	399.51	399.82	400.13	399.78	400.09	400.4	400.71	400.99	401.27	400.92	401.2	401.51	401.27	401.58	401.23	400.99	400.64	400.96	400.61	400.26	400.57	400.22	400.53	400.85	401.16	401.44	401.75	401.4	401.05	400.7	400.36	400.67	400.95
820	400.35	400.66	400.97	401.28	401.59	401.9	402.21	402.53	402.18	401.83	402.14	401.9	401.66	401.31	401.62	401.27	400.92	401.2	401.48	401.79	402.1	402.41	402.73	402.48	402.24	401.89	401.65	401.3	401.06	401.37	401.68	401.99	402.3	402.06	402.37	402.13	402.44	402.09	401.85	402.16	401.91	401.57	401.22	401.53	401.84	402.15	401.8	402.08	402.39
821	402.98	402.63	402.39	402.7	402.35	402.66	402.31	402.63	402.91	403.22	403.53	403.28	403.56	403.87	404.15	403.81	403.46	403.22	403.53	403.84	404.15	403.91	404.22	404.53	404.18	403.83	404.14	403.8	404.11	403.76	404.04	403.69	404	403.65	403.41	403.72	404.03	404.34	404	403.65	403.96	404.24	404.52	404.17	404.48	404.79	404.55	404.2	403.85
822	405.16	404.81	405.12	404.77	404.53	404.84	405.15	404.81	404.46	404.77	404.42	404.73	405.04	405.35	405.11	405.42	405.18	404.94	404.59	404.9	404.55	404.86	404.51	404.83	405.14	405.45	405.76	406.07	405.83	406.14	405.79	405.44	405.75	406.06	405.82	405.58	405.89	406.2	405.85	405.5	405.81	406.13	405.78	406.09	405.85	406.16	406.47	406.78	406.43
[truncated: 11 more columns]
