# Supplementary material for: SaPt-CNN-LSTM-AR-EA: a hybrid ensemble learning framework for time series-based multivariate DNA sequence prediction
Source: PeerJ. 2023 Oct 4;11:e16192. doi: 10.7717/peerj.16192 (PMC10559882; doi:10.7717/peerj.16192)
Supplement: Supplemental Information 1 [file peerj-11-16192-s001.zip › Source data/Supporting Information/LSTM.m]

%%  matlab
clear
clc
close all
 
%% 
% XTrain  270 
% Y 
% XTrain 
[XTrain,YTrain] = japaneseVowelsTrainData;
XTrain(1:5)
 
%% 
figure
plot(XTrain{1}')
xlabel("Time Step")
title("Training Observation 1")
legend("Feature " + string(1:12),'Location','northeastoutside')
%% 
numObservations = numel(XTrain);
for i=1:numObservations
    sequence = XTrain{i};
    sequenceLengths(i) = size(sequence,2);
end
%% 
[sequenceLengths,idx] = sort(sequenceLengths);
XTrain = XTrain(idx);
YTrain = YTrain(idx);
%% 
figure
bar(sequenceLengths)
ylim([0 30])
xlabel("Sequence")
ylabel("Length")
title("Sorted Data")
%%
miniBatchSize = 27;
%% LSTM 
inputSize = 12;
numHiddenUnits = 100;
numClasses = 9;
layers = [ ...
    sequenceInputLayer(inputSize)
    bilstmLayer(numHiddenUnits,'OutputMode','last')
    fullyConnectedLayer(numClasses)
    softmaxLayer
    classificationLayer]
maxEpochs = 100;
miniBatchSize = 27;
%% 
options = trainingOptions('adam', ...
    'ExecutionEnvironment','cpu', ...
    'GradientThreshold',1, ...
    'MaxEpochs',maxEpochs, ...
    'MiniBatchSize',miniBatchSize, ...
    'SequenceLength','longest', ...
    'Shuffle','never', ...
    'Verbose',0, ...
    'Plots','training-progress');
%%  LSTM 
net = trainNetwork(XTrain,YTrain,layers,options);
%%  LSTM 
[XTest,YTest] = japaneseVowelsTestData;
XTest(1:3)
%% LSTM  net 
numObservationsTest = numel(XTest);
for i=1:numObservationsTest
    sequence = XTest{i};
    sequenceLengthsTest(i) = size(sequence,2);
end
[sequenceLengthsTest,idx] = sort(sequenceLengthsTest);
XTest = XTest(idx);
YTest = YTest(idx);
%% 
miniBatchSize = 27;
YPred = classify(net,XTest, ...
    'MiniBatchSize',miniBatchSize, ...
    'SequenceLength','longest');
%% 
acc = sum(YPred == YTest)./numel(YTest)
